# Supplementary material for: Quantitative phosphoproteomic analysis identifies novel functional pathways of tumor suppressor DLC1 in estrogen receptor positive breast cancer
Source: PLoS One. 2018 Oct 2;13(10):e0204658. doi: 10.1371/journal.pone.0204658 (PMC6168143; doi:10.1371/journal.pone.0204658)
Supplement: S1 Table — (XLSX) [file pone.0204658.s001.xlsx]

## Sheet: Sheet1
Supplemental Table S1. Characteristics of patients
Cases	Stage	HR status#	HER2 status
C1	T2N2	Positive	Negative
C2	T2N2	Positive	Negative
C3	T2N3	Positive	Negative
C4	T3N2	Positive	Negative
C5	T2N2	Positive	Negative
C6	T2N3a	Positive	Negative
C7	T1cN2a	Positive	Negative
C8	T2N2	Positive	Negative
C9	T1cN2	Positive	Negative
C10	T2N2a	Positive	Negative
C11	T3N3	Positive	Negative
C12	T4dN2	Positive	Negative
C13	T1cN2	Positive	Negative
C14	T2N3	Positive	Negative
C15	T2N2	Positive	Negative
C16	T1cN2	Positive	Negative
C17	T1cN3	Positive	Negative
C18	T2N3	Positive	Negative
C19	T2N2	Positive	Negative
C20	T1bN2	Positive	Negative
C21	T2N2	Positive	Negative
C22	T2N2	Positive	Negative
C23	T2N2	Positive	Negative
# HR status-Hormone Receptor Status
