# Supplementary material for: Quantitative phosphoproteomic analysis identifies novel functional pathways of tumor suppressor DLC1 in estrogen receptor positive breast cancer
Source: PLoS One. 2018 Oct 2;13(10):e0204658. doi: 10.1371/journal.pone.0204658 (PMC6168143; doi:10.1371/journal.pone.0204658)
Supplement: S2 Table — (XLSX) [file pone.0204658.s002.xlsx]

## Sheet: Proteins
Table S2. Global protein level MS/MS results from Proteome Discoverer 2.2-DLC1-FL Overexpressing versus Control Cells
Accession	Description	Coverage [%]	# Peptides	# PSMs	# Unique Peptides	# Protein Groups	# AAs	MW [kDa]	calc. pI	Score Sequest HT: Sequest HT	# Peptides (by Search Engine): Sequest HT	# Razor Peptides	Abundance Ratio: (DLC1) / (WT)	Abundance Ratio (log2): (DLC1) / (WT)	Abundance Ratio P-Value: (DLC1) / (WT)	Abundance Ratio Adj. P-Value: (DLC1) / (WT)	Abundance Ratio Variability [%]: (DLC1) / (WT)	Abundances (Grouped): WT	Abundances (Grouped): DLC1	Abundances (Grouped) CV [%]: WT	Abundances (Grouped) CV [%]: DLC1	Abundances (Normalized): F1: Control, WT	Abundances (Normalized): F2: Control, WT	Abundances (Normalized): F3: Control, WT	Abundances (Normalized): F4: Sample, DLC1	Abundances (Normalized): F5: Sample, DLC1	Abundances (Normalized): F6: Sample, DLC1	Abundance: F1: Control, WT	Abundance: F2: Control, WT	Abundance: F3: Control, WT	Abundance: F4: Sample, DLC1	Abundance: F5: Sample, DLC1	Abundance: F6: Sample, DLC1
P08727	Keratin, type I cytoskeletal 19 OS=Homo sapiens GN=KRT19 PE=1 SV=4	78	38	2036	32	1	400	44.1	5.14	7067.35	38	6	1.312	0.39	0.312162	0.709634	70.53	2.0752e+09	1.94873e+09	0.54	12.03	2.0752e+09	2.07808e+09	2.05734e+09	2.37306e+09	1.94873e+09	1.92943e+09	1.8235e+09	2.07808e+09	2.04299e+09	2.35278e+09	9.08846e+06	8.62227e+06
Q09666	Neuroblast differentiation-associated protein AHNAK OS=Homo sapiens GN=AHNAK PE=1 SV=2	74	247	2424	246	1	5890	628.7	6.15	5766.53	247	1	0.959	-0.06	0.775728	0.963931	52.52	1.11831e+09	1.08732e+09	0.24	2.46	1.11831e+09	1.11417e+09	1.11925e+09	1.08732e+09	1.05496e+09	1.10792e+09	9.82667e+08	1.11417e+09	1.11144e+09	1.07803e+09	4.92009e+06	4.9511e+06
P60709	Actin, cytoplasmic 1 OS=Homo sapiens GN=ACTB PE=1 SV=1	75	24	1762	10	1	375	41.7	5.48	5714.8	24	17	0.994	-0.01	0.890771	0.982755	40.74	2.53349e+09	1.83551e+09	1.92	15.27	2.56883e+09	2.53349e+09	2.47287e+09	2.35599e+09	1.83551e+09	1.81745e+09	2.25725e+09	2.53349e+09	2.45562e+09	2.33586e+09	8.56041e+06	8.12183e+06
P07900	Heat shock protein HSP 90-alpha OS=Homo sapiens GN=HSP90AA1 PE=1 SV=5	70	53	1867	35	1	732	84.6	5.02	4965.52	53	19	1.082	0.11	0.830701	0.968781	52.87	1.22529e+09	1.10655e+09	0.33	11.63	1.22157e+09	1.22529e+09	1.22971e+09	1.32591e+09	1.07691e+09	1.10655e+09	1.07341e+09	1.22529e+09	1.22113e+09	1.31458e+09	5.02247e+06	4.94495e+06
P05787	Keratin, type II cytoskeletal 8 OS=Homo sapiens GN=KRT8 PE=1 SV=7	77	41	1716	36	1	483	53.7	5.59	4770.82	41	5	1.08	0.11	0.838118	0.968781	72.09	3.72523e+09	1.83673e+09	0.85	45.66	3.75401e+09	3.72523e+09	3.6906e+09	3.80003e+09	1.83673e+09	1.8278e+09	3.29869e+09	3.72523e+09	3.66484e+09	3.76756e+09	8.56612e+06	8.16811e+06
P08238	Heat shock protein HSP 90-beta OS=Homo sapiens GN=HSP90AB1 PE=1 SV=4	69	48	1797	29	1	724	83.2	5.03	4754.11	48	2	0.932	-0.1	0.685885	0.94205	49.97	5.22285e+08	4.91936e+08	0.64	0.62	5.22285e+08	5.20376e+08	5.26914e+08	4.91936e+08	4.89053e+08	4.9511e+08	4.58937e+08	5.20376e+08	5.23237e+08	4.87733e+08	2.28083e+06	2.21255e+06
P49327	Fatty acid synthase OS=Homo sapiens GN=FASN PE=1 SV=3	70	119	1643	118	1	2511	273.3	6.44	4562.82	119	1	1.012	0.02	0.949357	0.993254	72.84	8.62357e+08	8.98944e+08	1.62	1.57	8.62357e+08	8.4205e+08	8.68659e+08	8.97836e+08	8.98944e+08	9.2295e+08	7.57762e+08	8.4205e+08	8.62597e+08	8.90165e+08	4.19248e+06	4.12449e+06
Q15149	Plectin OS=Homo sapiens GN=PLEC PE=1 SV=3	52	198	1365	193	1	4684	531.5	5.96	3607.72	198	5	1.197	0.26	0.528761	0.882828	59.85	3.17584e+08	3.27765e+08	1.76	10.79	3.17584e+08	3.248e+08	3.13721e+08	3.91958e+08	3.25906e+08	3.27765e+08	2.79065e+08	3.248e+08	3.11532e+08	3.88609e+08	1.51995e+06	1.46472e+06
P11142	Heat shock cognate 71 kDa protein OS=Homo sapiens GN=HSPA8 PE=1 SV=1	77	38	1428	34	1	646	70.9	5.52	3546.09	38	4	1.218	0.28	0.481332	0.85602	62.13	1.08906e+09	1.29334e+09	0.49	3.12	1.09319e+09	1.08906e+09	1.08259e+09	1.25793e+09	1.29334e+09	1.33865e+09	9.60594e+08	1.08906e+09	1.07504e+09	1.24718e+09	6.03186e+06	5.9822e+06
P68104	Elongation factor 1-alpha 1 OS=Homo sapiens GN=EEF1A1 PE=1 SV=1	63	21	1066	12	1	462	50.1	9.01	3157.13	21	10	0.721	-0.47	0.141694	0.465411	23.86	8.45006e+08	4.53268e+08	1.48	18.51	8.45006e+08	8.62928e+08	8.38804e+08	6.03734e+08	4.3642e+08	4.53268e+08	7.42516e+08	8.62928e+08	8.32951e+08	5.98575e+08	2.03537e+06	2.02557e+06
O75369	Filamin-B OS=Homo sapiens GN=FLNB PE=1 SV=2	73	117	1075	111	1	2602	278	5.73	3143.87	117	5	1.17	0.23	0.591732	0.907797	66.59	2.88977e+08	3.96672e+08	3.23	12.01	2.99516e+08	2.80822e+08	2.88977e+08	3.25635e+08	3.96672e+08	4.09912e+08	2.63188e+08	2.80822e+08	2.86961e+08	3.22852e+08	1.84999e+06	1.83182e+06
P04406	Glyceraldehyde-3-phosphate dehydrogenase OS=Homo sapiens GN=GAPDH PE=1 SV=3	71	16	887	16	1	335	36	8.46	3041	16	0	1.228	0.3	0.461753	0.844101	41.98	4.93461e+08	6.73425e+08	1.34	11.05	4.95139e+08	4.82982e+08	4.93461e+08	5.63157e+08	6.73425e+08	6.96347e+08	4.35084e+08	4.82982e+08	4.90018e+08	5.58345e+08	3.1407e+06	3.11184e+06
P78527	DNA-dependent protein kinase catalytic subunit OS=Homo sapiens GN=PRKDC PE=1 SV=3	51	157	1124	156	1	4128	468.8	7.12	2953.07	157	1	0.751	-0.41	0.194975	0.560003	37.13	3.04728e+08	2.3633e+08	1.97	2.67	2.97284e+08	3.04728e+08	3.09111e+08	2.3633e+08	2.40004e+08	2.27779e+08	2.61226e+08	3.04728e+08	3.06954e+08	2.34311e+08	1.11933e+06	1.0179e+06
P06733	Alpha-enolase OS=Homo sapiens GN=ENO1 PE=1 SV=2	73	25	1043	25	1	434	47.1	7.39	2927.9	25	0	0.709	-0.5	0.12458	0.442195	29.11	5.70703e+08	4.43635e+08	1.35	5.67	5.80336e+08	5.70703e+08	5.65083e+08	4.09177e+08	4.43635e+08	4.5721e+08	5.09947e+08	5.70703e+08	5.6114e+08	4.05681e+08	2.06901e+06	2.04319e+06
Q14204	Cytoplasmic dynein 1 heavy chain 1 OS=Homo sapiens GN=DYNC1H1 PE=1 SV=5	46	155	1036	155	1	4646	532.1	6.4	2862.74	155	0	1.393	0.48	0.208362	0.578448	53.32	1.68669e+08	2.33995e+08	0.7	3.13	1.68669e+08	1.66954e+08	1.69196e+08	2.35321e+08	2.22232e+08	2.33995e+08	1.48211e+08	1.66954e+08	1.68015e+08	2.3331e+08	1.03644e+06	1.04568e+06
P35579	Myosin-9 OS=Homo sapiens GN=MYH9 PE=1 SV=4	54	102	940	86	1	1960	226.4	5.6	2851.98	102	16	1.011	0.02	0.947054	0.993254	66.22	3.44868e+08	3.89035e+08	0.84	6.27	3.44868e+08	3.49254e+08	3.4379e+08	3.57729e+08	3.89035e+08	4.0506e+08	3.03039e+08	3.49254e+08	3.41391e+08	3.54672e+08	1.81437e+06	1.81014e+06
P13639	Elongation factor 2 OS=Homo sapiens GN=EEF2 PE=1 SV=4	71	48	1033	47	1	858	95.3	6.83	2783.72	48	1	0.925	-0.11	0.66467	0.938769	59.29	4.90708e+08	3.98479e+08	0.33	10.18	4.88489e+08	4.91602e+08	4.90708e+08	4.63803e+08	3.84591e+08	3.98479e+08	4.29241e+08	4.91602e+08	4.87283e+08	4.5984e+08	1.79365e+06	1.78073e+06
Q00610	Clathrin heavy chain 1 OS=Homo sapiens GN=CLTC PE=1 SV=5	71	87	932	87	1	1675	191.5	5.69	2755.09	87	0	1.147	0.2	0.648053	0.93251	51.13	3.54856e+08	4.16192e+08	0.66	3.45	3.52884e+08	3.54856e+08	3.57576e+08	4.16192e+08	4.02546e+08	4.31316e+08	3.10083e+08	3.54856e+08	3.5508e+08	4.12636e+08	1.87739e+06	1.92747e+06
P08729	Keratin, type II cytoskeletal 7 OS=Homo sapiens GN=KRT7 PE=1 SV=5	52	26	877	21	1	469	51.4	5.48	2690.98	26	0	0.857	-0.22	0.452283	0.838781	77.12	7.40557e+07	4.30261e+07	2.19	57.46	7.31824e+07	7.6347e+07	7.40557e+07	1.07092e+08	4.30205e+07	4.30261e+07	6.43062e+07	7.6347e+07	7.35389e+07	1.06177e+08	200638	192276
P05783	Keratin, type I cytoskeletal 18 OS=Homo sapiens GN=KRT18 PE=1 SV=2	70	32	847	29	1	430	48	5.45	2606.4	32	1	0.858	-0.22	0.454996	0.840136	44.83	1.57284e+09	9.03984e+08	1.38	26.86	1.57284e+09	1.57637e+09	1.53732e+09	1.38573e+09	8.8392e+08	9.03984e+08	1.38207e+09	1.57637e+09	1.52659e+09	1.37389e+09	4.12241e+06	4.03974e+06
Q05639	Elongation factor 1-alpha 2 OS=Homo sapiens GN=EEF1A2 PE=1 SV=1	61	17	873	8	1	463	50.4	9.03	2566.17	17	0	2.041	1.03	0.00451601	0.0437847	77.76	3.99455e+07	9.14953e+07	3.34	20.64	4.22435e+07	3.98409e+07	3.99455e+07	6.35243e+07	9.48335e+07	9.14953e+07	3.71198e+07	3.98409e+07	3.96667e+07	6.29815e+07	442282	408875
P10809	60 kDa heat shock protein, mitochondrial OS=Homo sapiens GN=HSPD1 PE=1 SV=2	75	39	869	39	1	573	61	5.87	2538.44	39	0	0.831	-0.27	0.380135	0.776634	36.56	4.7511e+08	4.63439e+08	2.34	10.04	4.7511e+08	4.9278e+08	4.71918e+08	3.91623e+08	4.72817e+08	4.63439e+08	4.17484e+08	4.9278e+08	4.68625e+08	3.88277e+08	2.20511e+06	2.07103e+06
Q6KB66	Keratin, type II cytoskeletal 80 OS=Homo sapiens GN=KRT80 PE=1 SV=2	8	3	702	2	1	452	50.5	5.67	2230.98	3	0	0.878	-0.19	0.514164	0.87382	71.41	822964	1.24354e+06	25.44	29.21	545664	919292	822964	839508	1.54298e+06	1.24354e+06	479480	919292	817221	832335	7196.13	5557.14
P68371	Tubulin beta-4B chain OS=Homo sapiens GN=TUBB4B PE=1 SV=1	81	25	617	1	1	445	49.8	4.89	1889.02	25	31	0.839	-0.25	0.40158	0.799394	41.49	7.92774e+08	6.01155e+08	3.71	11.52	7.92774e+08	8.25574e+08	7.66663e+08	7.11576e+08	6.01155e+08	5.74975e+08	696618633	8.25574e+08	7.61312e+08	7.05497e+08	2.80365e+06	2.56946e+06
P06576	ATP synthase subunit beta, mitochondrial OS=Homo sapiens GN=ATP5B PE=1 SV=3	72	27	579	27	1	529	56.5	5.4	1852.55	27	0	0.869	-0.2	0.487059	0.856285	34.97	4.67462e+08	3.46068e+08	1.13	10.4	4.67462e+08	4.75053e+08	4.64844e+08	4.09108e+08	3.4079e+08	3.46068e+08	4.10764e+08	4.75053e+08	4.616e+08	4.05613e+08	1.58937e+06	1.54651e+06
P07437	Tubulin beta chain OS=Homo sapiens GN=TUBB PE=1 SV=2	82	25	604	4	1	444	49.6	4.89	1785.18	25	2	0.828	-0.27	0.372386	0.766664	23.01	1.8357e+08	1.19119e+08	1.39	19.51	1.85707e+08	1.8064e+08	1.8357e+08	1.53864e+08	1.19119e+08	1.0618e+08	1.63183e+08	1.8064e+08	1.82289e+08	1.5255e+08	555544	474500
P22314	Ubiquitin-like modifier-activating enzyme 1 OS=Homo sapiens GN=UBA1 PE=1 SV=3	74	48	597	48	1	1058	117.8	5.76	1708.83	48	0	0.93	-0.1	0.679571	0.941226	58.1	2.98199e+08	3.49882e+08	2.23	17.09	2.98199e+08	2.89769e+08	3.02856e+08	2.62345e+08	3.49882e+08	3.65844e+08	2.62031e+08	2.89769e+08	3.00742e+08	2.60103e+08	1.63177e+06	1.63489e+06
P04350	Tubulin beta-4A chain OS=Homo sapiens GN=TUBB4A PE=1 SV=2	74	22	548	1	1	444	49.6	4.88	1656.29	22	1	2.929	1.55	0.0551007	0.274034	75.21	429059	1.50891e+06	22.03	60.53	533005	429059	341731	343187	1.50891e+06	1.56143e+06	468357	429059	339346	340254	7037.22	6977.73
Q71U36	Tubulin alpha-1A chain OS=Homo sapiens GN=TUBA1A PE=1 SV=1	78	26	566	1	1	451	50.1	5.06	1600.33	26	4	1.546	0.63	0.0909073	0.371889	37.39	7.10093e+07	1.23023e+08	2.98	32.76	7.18817e+07	6.78975e+07	7.10093e+07	6.48738e+07	1.23023e+08	1.25049e+08	6.31632e+07	6.78975e+07	7.05137e+07	6.43194e+07	573753	558823
O43707	Alpha-actinin-4 OS=Homo sapiens GN=ACTN4 PE=1 SV=2	70	51	587	34	1	911	104.8	5.44	1536.29	51	17	1.334	0.42	0.280626	0.673807	34.94	1.68066e+08	2.99457e+08	3.09	20.35	1.6245e+08	1.68066e+08	1.728e+08	2.06783e+08	2.99457e+08	3.04449e+08	1.42746e+08	1.68066e+08	1.71594e+08	2.05016e+08	1.3966e+06	1.36053e+06
P11021	78 kDa glucose-regulated protein OS=Homo sapiens GN=HSPA5 PE=1 SV=2	61	35	538	33	1	654	72.3	5.16	1519.5	35	0	1.554	0.64	0.0867607	0.360978	49.75	3.69155e+08	7.14552e+08	1.12	14.28	3.62806e+08	3.69155e+08	3.70507e+08	5.649e+08	7.44849e+08	7.14552e+08	3.18801e+08	3.69155e+08	3.67921e+08	5.60073e+08	3.47381e+06	3.1932e+06
Q9BQE3	Tubulin alpha-1C chain OS=Homo sapiens GN=TUBA1C PE=1 SV=1	78	26	540	3	1	449	49.9	5.1	1487.4	26	25	0.933	-0.1	0.689329	0.94205	48.97	7.78208e+08	6.98846e+08	0.61	5.51	7.83235e+08	7.7376e+08	7.78208e+08	7.11782e+08	6.41027e+08	6.98846e+08	6.88237e+08	7.7376e+08	7.72777e+08	7.05701e+08	2.98961e+06	3.12301e+06
P55786	Puromycin-sensitive aminopeptidase OS=Homo sapiens GN=NPEPPS PE=1 SV=2	67	44	471	44	1	919	103.2	5.72	1467.49	44	0	0.972	-0.04	0.81728	0.968781	49.56	2.30743e+08	2.02295e+08	1.1	12.63	2.34846e+08	2.302e+08	2.30743e+08	2.39443e+08	1.881e+08	2.02295e+08	2.06361e+08	2.302e+08	2.29133e+08	2.37397e+08	877256	904018
P14618	Pyruvate kinase PKM OS=Homo sapiens GN=PKM PE=1 SV=4	67	32	482	32	1	531	57.9	7.84	1456.46	32	0	0.857	-0.22	0.452233	0.838781	52.15	4.9327e+08	3.5512e+08	1.18	13.35	4.9327e+08	4.86236e+08	4.97721e+08	4.437e+08	3.54486e+08	3.5512e+08	4.33441e+08	4.86236e+08	4.94247e+08	4.39909e+08	1.65324e+06	1.58696e+06
P42704	Leucine-rich PPR motif-containing protein, mitochondrial OS=Homo sapiens GN=LRPPRC PE=1 SV=3	67	72	559	72	1	1394	157.8	6.13	1432.57	72	0	0.845	-0.24	0.41847	0.818467	49.23	1.65284e+08	1.37241e+08	2.22	3.99	1.61015e+08	1.68293e+08	1.65284e+08	1.43762e+08	1.32828e+08	1.37241e+08	1.41485e+08	1.68293e+08	1.64131e+08	1.42533e+08	619479	613303
P07814	Bifunctional glutamate/proline--tRNA ligase OS=Homo sapiens GN=EPRS PE=1 SV=5	61	63	534	63	1	1512	170.5	7.33	1416.05	63	0	1.036	0.05	0.971572	0.996342	76.85	1.16591e+08	1.48081e+08	4.36	15.07	1.12666e+08	1.16591e+08	1.22822e+08	1.14405e+08	1.52535e+08	1.48081e+08	9.90005e+07	1.16591e+08	1.21965e+08	1.13428e+08	711390	661748
P58107	Epiplakin OS=Homo sapiens GN=EPPK1 PE=1 SV=2	52	57	468	52	1	5090	555.3	5.6	1327.2	57	0	1.435	0.52	0.16653	0.515515	55.86	6.15458e+07	9.34762e+07	2.55	11.64	6.15458e+07	6.27083e+07	5.96197e+07	8.31952e+07	9.34762e+07	1.05039e+08	5.40809e+07	6.27083e+07	5.92036e+07	8.24844e+07	435952	469399
P04075	Fructose-bisphosphate aldolase A OS=Homo sapiens GN=ALDOA PE=1 SV=2	74	22	456	19	1	364	39.4	8.09	1319.2	22	3	1.276	0.35	0.370308	0.765448	49.41	4.04401e+08	5.10737e+08	0.73	7.42	4.01471e+08	4.07356e+08	4.04401e+08	4.72861e+08	5.4861e+08	5.10737e+08	3.52777e+08	4.07356e+08	4.01578e+08	4.6882e+08	2.5586e+06	2.28239e+06
P46940	Ras GTPase-activating-like protein IQGAP1 OS=Homo sapiens GN=IQGAP1 PE=1 SV=1	54	58	427	56	1	1657	189.1	6.48	1267.11	58	2	0.971	-0.04	0.815796	0.968781	57.32	1.03261e+08	1.01008e+08	1.39	1.71	1.03261e+08	1.02856e+08	1.05534e+08	1.01008e+08	1.03567e+08	1.0026e+08	9.07361e+07	1.02856e+08	1.04798e+08	1.00145e+08	483013	448041
P0DMV9	Heat shock 70 kDa protein 1B OS=Homo sapiens GN=HSPA1B PE=1 SV=1	72	33	444	30	1	641	70	5.66	1265.08	33	0	1.447	0.53	0.156494	0.494873	49.26	2.23455e+08	3.94899e+08	0.89	12.49	2.23455e+08	2.22382e+08	2.26237e+08	3.16207e+08	3.94899e+08	3.97266e+08	1.96352e+08	2.22382e+08	2.24658e+08	3.13505e+08	1.84172e+06	1.77531e+06
P12814	Alpha-actinin-1 OS=Homo sapiens GN=ACTN1 PE=1 SV=2	64	45	502	28	1	892	103	5.41	1237.19	45	0	1.258	0.33	0.403232	0.800595	45.7	6.05896e+07	9.52639e+07	2.26	15.21	6.05896e+07	5.88215e+07	6.14966e+07	7.30688e+07	9.73842e+07	9.52639e+07	5.32407e+07	5.88215e+07	6.10674e+07	7.24445e+07	454178	425717
Q14697	Neutral alpha-glucosidase AB OS=Homo sapiens GN=GANAB PE=1 SV=3	63	42	468	42	1	944	106.8	6.14	1234.13	42	0	1.077	0.11	0.846768	0.969432	51.46	1.41177e+08	1.64749e+08	2	7.07	1.39649e+08	1.41177e+08	1.45146e+08	1.45584e+08	1.65239e+08	1.64749e+08	1.22711e+08	1.41177e+08	1.44133e+08	1.4434e+08	770637	736232
P00558	Phosphoglycerate kinase 1 OS=Homo sapiens GN=PGK1 PE=1 SV=3	71	26	402	26	1	417	44.6	8.1	1226.46	26	0	0.766	-0.38	0.223883	0.599564	22.12	3.36488e+08	2.72116e+08	1.39	5.33	3.36488e+08	3.3949e+08	3.30345e+08	2.54505e+08	2.72116e+08	2.82997e+08	2.95676e+08	3.3949e+08	3.2804e+08	2.5233e+08	1.26909e+06	1.26466e+06
P15924	Desmoplakin OS=Homo sapiens GN=DSP PE=1 SV=3	39	84	456	84	1	2871	331.6	6.81	1220.21	84	0	1.568	0.65	0.0804461	0.346131	53.64	6.96561e+07	1.10341e+08	3.28	3.6	6.70426e+07	7.15778e+07	6.96561e+07	1.10341e+08	1.04564e+08	1.12043e+08	5.89111e+07	7.15778e+07	6.917e+07	1.09399e+08	487664	500699
P55072	Transitional endoplasmic reticulum ATPase OS=Homo sapiens GN=VCP PE=1 SV=4	72	44	420	44	1	806	89.3	5.26	1218.92	44	0	1.222	0.29	0.474125	0.853866	61.63	1.68063e+08	2.14382e+08	1.91	1.48	1.68063e+08	1.62702e+08	1.68341e+08	2.10739e+08	2.1706e+08	2.14382e+08	147678829	1.62702e+08	1.67166e+08	2.08939e+08	1.01232e+06	958033
P29401	Transketolase OS=Homo sapiens GN=TKT PE=1 SV=3	78	31	360	31	1	623	67.8	7.66	1216.91	31	0	1.037	0.05	0.970795	0.996342	78.51	1.40628e+08	2.20821e+08	0.89	29.65	1.38966e+08	1.40628e+08	1.41401e+08	1.24757e+08	2.2346e+08	2.20821e+08	1.22111e+08	1.40628e+08	1.40414e+08	1.23691e+08	1.04217e+06	986808
Q9BVA1	Tubulin beta-2B chain OS=Homo sapiens GN=TUBB2B PE=1 SV=1	76	22	438	3	1	445	49.9	4.89	1216.69	22	1	2.92	1.55	0.0286715	0.175521	124.03	996432	1.54317e+06	70.49	27.99	153914	1.1826e+06	996432	2.39187e+06	1.54317e+06	1.48986e+06	135246	1.1826e+06	989479	2.37144e+06	7197.01	6657.89
Q02790	Peptidyl-prolyl cis-trans isomerase FKBP4 OS=Homo sapiens GN=FKBP4 PE=1 SV=3	77	35	408	35	1	459	51.8	5.43	1209.86	35	0	1.562	0.64	0.0831479	0.351664	52.6	2.2465e+08	4.08935e+08	2.64	14.14	2.15675e+08	2.2465e+08	2.2671e+08	3.17081e+08	4.10779e+08	4.08935e+08	1.89516e+08	2.2465e+08	2.25128e+08	3.14372e+08	1.91578e+06	1.82745e+06
P21333	Filamin-A OS=Homo sapiens GN=FLNA PE=1 SV=4	43	71	446	65	1	2647	280.6	6.06	1189.03	71	0	1.523	0.61	0.103101	0.403118	79.07	5.08718e+07	1.078e+08	1.08	22.92	5.14614e+07	5.08718e+07	5.03664e+07	7.08983e+07	1.078e+08	1.10381e+08	4.52197e+07	5.08718e+07	5.00149e+07	7.02925e+07	502756	493273
P49588	Alanine--tRNA ligase, cytoplasmic OS=Homo sapiens GN=AARS PE=1 SV=2	68	42	397	42	1	968	106.7	5.53	1176.08	42	0	0.884	-0.18	0.533845	0.882828	38.74	1.03136e+08	1.08107e+08	1.99	9.95	1.01159e+08	1.05273e+08	1.03136e+08	9.15835e+07	1.08107e+08	1.1046e+08	8.88891e+07	1.05273e+08	1.02416e+08	9.0801e+07	504185	493627
Q08211	ATP-dependent RNA helicase A OS=Homo sapiens GN=DHX9 PE=1 SV=4	50	48	443	48	1	1270	140.9	6.84	1170.76	48	0	1.007	0.01	0.933181	0.99059	64.05	1.36481e+08	1.43118e+08	0.91	5.32	1.36059e+08	1.38391e+08	1.36481e+08	1.3338e+08	1.48213e+08	1.43118e+08	1.19556e+08	1.38391e+08	1.35529e+08	1.3224e+08	691232	639567
P53621	Coatomer subunit alpha OS=Homo sapiens GN=COPA PE=1 SV=2	55	49	426	49	1	1224	138.3	7.66	1167.92	49	0	0.969	-0.05	0.806736	0.966363	59.39	8.40855e+07	8.54659e+07	1.79	4.14	8.40855e+07	8.15231e+07	8.41273e+07	9.0646e+07	8.54659e+07	8.37528e+07	7.38868e+07	8.15231e+07	8.35402e+07	8.98715e+07	398594	374276
P48643	T-complex protein 1 subunit epsilon OS=Homo sapiens GN=CCT5 PE=1 SV=1	74	36	422	35	1	541	59.6	5.66	1167.5	36	1	0.929	-0.11	0.677062	0.941226	40.29	1.41531e+08	1.56719e+08	1.38	6.51	1.40956e+08	1.44618e+08	1.41531e+08	1.40223e+08	1.57871e+08	1.56719e+08	1.2386e+08	1.44618e+08	1.40544e+08	1.39025e+08	736275	700347
P04792	Heat shock protein beta-1 OS=Homo sapiens GN=HSPB1 PE=1 SV=2	87	16	383	16	1	205	22.8	6.4	1165.15	16	0	1.64	0.71	0.0529575	0.265794	73.99	5.02004e+08	7.7878e+08	1.86	2.39	5.02004e+08	4.96009e+08	5.14424e+08	7.98584e+08	7.61342e+08	7.7878e+08	4.41116e+08	4.96009e+08	5.10834e+08	7.91761e+08	3.55073e+06	3.48022e+06
P14625	Endoplasmin OS=Homo sapiens GN=HSP90B1 PE=1 SV=1	54	41	482	39	1	803	92.4	4.84	1159.74	41	0	1.424	0.51	0.176547	0.533551	87.38	2.06723e+08	2.81712e+08	1.94	1.51	2.06723e+08	2.08727e+08	2.01028e+08	2.86686e+08	2.81712e+08	2.78227e+08	1.8165e+08	2.08727e+08	1.99625e+08	2.84236e+08	1.31384e+06	1.24335e+06
P22626	Heterogeneous nuclear ribonucleoproteins A2/B1 OS=Homo sapiens GN=HNRNPA2B1 PE=1 SV=2	67	23	444	19	1	353	37.4	8.95	1152.35	23	4	1.085	0.12	0.821472	0.968781	60.74	3.81405e+08	3.94327e+08	1.55	11.34	3.81405e+08	3.91679e+08	3.81289e+08	3.94327e+08	4.58114e+08	3.6849e+08	3.35145e+08	3.91679e+08	3.78629e+08	3.90957e+08	2.13654e+06	1.64671e+06
P78371	T-complex protein 1 subunit beta OS=Homo sapiens GN=CCT2 PE=1 SV=4	75	33	375	33	1	535	57.5	6.46	1141.17	33	0	0.855	-0.23	0.447572	0.837346	32.94	1.8435e+08	1.42962e+08	1.51	12.11	1.8452e+08	1.8435e+08	1.7964e+08	1.68292e+08	1.33581e+08	1.42962e+08	1.62139e+08	1.8435e+08	1.78386e+08	1.66854e+08	622993	638869
P38646	Stress-70 protein, mitochondrial OS=Homo sapiens GN=HSPA9 PE=1 SV=2	60	31	394	31	1	679	73.6	6.16	1117.56	31	0	1.124	0.17	0.709448	0.950202	46.11	2.3487e+08	3.04763e+08	1.59	13.61	2.3487e+08	2.40428e+08	2.3328e+08	2.47653e+08	3.04763e+08	3.24131e+08	2.06383e+08	2.40428e+08	2.31652e+08	2.45537e+08	1.42135e+06	1.44848e+06
P06396	Gelsolin OS=Homo sapiens GN=GSN PE=1 SV=1	57	26	321	26	1	782	85.6	6.28	1110.56	26	0	1.463	0.55	0.143471	0.468041	63.49	1.37016e+08	2.28157e+08	1.1	16.12	1.34506e+08	1.37016e+08	1.37199e+08	1.73862e+08	2.37529e+08	2.28157e+08	1.18192e+08	1.37016e+08	1.36242e+08	1.72376e+08	1.10778e+06	1.01959e+06
P68366	Tubulin alpha-4A chain OS=Homo sapiens GN=TUBA4A PE=1 SV=1	57	20	407	3	1	448	49.9	5.06	1107.55	20	0	0.791	-0.34	0.279616	0.672628	68.16	4.36798e+07	9.13354e+06	6.69	89.51	4.36798e+07	4.22539e+07	4.7989e+07	3.77398e+07	8.80322e+06	9.13354e+06	3.83819e+07	4.22539e+07	4.76541e+07	3.74173e+07	41056.2	40816.1
P55060	Exportin-2 OS=Homo sapiens GN=CSE1L PE=1 SV=3	60	39	374	39	1	971	110.3	5.77	1085.04	39	0	0.803	-0.32	0.30707	0.703304	43.91	1.28093e+08	1.16199e+08	1.93	11.1	1.29498e+08	1.2471e+08	1.28093e+08	9.84359e+07	1.22492e+08	1.16199e+08	1.13792e+08	1.2471e+08	1.27199e+08	9.75948e+07	571275	519272
Q13813	Spectrin alpha chain, non-erythrocytic 1 OS=Homo sapiens GN=SPTAN1 PE=1 SV=3	44	80	401	80	1	2472	284.4	5.35	1076.86	80	0	1.019	0.03	0.972681	0.996417	65.23	7.18495e+07	7.86132e+07	0.76	7.85	7.109e+07	7.18495e+07	7.21428e+07	6.97847e+07	7.86132e+07	8.12582e+07	6.24675e+07	7.18495e+07	7.16393e+07	6.91885e+07	366635	363128
Q14974	Importin subunit beta-1 OS=Homo sapiens GN=KPNB1 PE=1 SV=2	70	35	349	35	1	876	97.1	4.78	1076.86	35	0	0.812	-0.3	0.329057	0.727848	39.42	1.26711e+08	1.38271e+08	1.23	24.22	1.26711e+08	1.24531e+08	1.27552e+08	9.6369e+07	1.38271e+08	1.5864e+08	1.11342e+08	1.24531e+08	1.26662e+08	9.55456e+07	644864	708933
Q86VP6	Cullin-associated NEDD8-dissociated protein 1 OS=Homo sapiens GN=CAND1 PE=1 SV=2	57	45	408	45	1	1230	136.3	5.78	1071.35	45	0	1.061	0.08	0.895662	0.983028	79.29	1.08323e+08	1.00367e+08	1.26	18.97	1.08968e+08	1.08323e+08	1.06353e+08	1.28243e+08	8.9235e+07	1.00367e+08	9.57511e+07	1.08323e+08	1.05611e+08	1.27148e+08	416172	448521
P06748	Nucleophosmin OS=Homo sapiens GN=NPM1 PE=1 SV=2	67	15	329	15	1	294	32.6	4.78	1070.33	15	0	1.389	0.47	0.211881	0.583599	48.49	2.69981e+08	4.19189e+08	2.62	21.22	2.60766e+08	2.74579e+08	2.69981e+08	2.86418e+08	4.31513e+08	4.19189e+08	2.29137e+08	2.74579e+08	2.68097e+08	2.83971e+08	2.01248e+06	1.87328e+06
P07237	Protein disulfide-isomerase OS=Homo sapiens GN=P4HB PE=1 SV=3	67	32	417	32	1	508	57.1	4.87	1065.13	32	0	1.098	0.14	0.782548	0.96411	54.9	4.09675e+08	4.39494e+08	0.82	2.94	4.04011e+08	4.09878e+08	4.09675e+08	4.39494e+08	4.17601e+08	4.39713e+08	3.55009e+08	4.09878e+08	4.06817e+08	4.35739e+08	1.9476e+06	1.96499e+06
Q14980	Nuclear mitotic apparatus protein 1 OS=Homo sapiens GN=NUMA1 PE=1 SV=2	39	54	344	54	1	2115	238.1	5.78	1021.59	54	0	1.273	0.35	0.375364	0.770909	60.57	5.9394e+07	9.71398e+07	0.68	18.06	5.93643e+07	6.00829e+07	5.9394e+07	7.10659e+07	1.0073e+08	9.71398e+07	5.2164e+07	6.00829e+07	5.89795e+07	7.04587e+07	469782	434100
Q00839	Heterogeneous nuclear ribonucleoprotein U OS=Homo sapiens GN=HNRNPU PE=1 SV=6	48	33	345	32	1	825	90.5	6	1020.56	33	1	1.103	0.14	0.769261	0.963516	67.12	2.41437e+08	3.31748e+08	0.94	17.05	2.41437e+08	2.44484e+08	2.40057e+08	2.50509e+08	3.5002e+08	3.31748e+08	2.12154e+08	2.44484e+08	2.38381e+08	2.48368e+08	1.63242e+06	1.48252e+06
P02545	Prelamin-A/C OS=Homo sapiens GN=LMNA PE=1 SV=1	64	42	394	40	1	664	74.1	7.02	1011.76	42	2	1.61	0.69	0.0629034	0.29879	49.76	2.5234e+08	4.29863e+08	3.3	9.35	2.42655e+08	2.59164e+08	2.5234e+08	3.80628e+08	4.29863e+08	4.58878e+08	2.13223e+08	2.59164e+08	2.50579e+08	3.77376e+08	2.00479e+06	2.05064e+06
P35221	Catenin alpha-1 OS=Homo sapiens GN=CTNNA1 PE=1 SV=1	65	38	331	38	1	906	100	6.29	1004.05	38	0	1.064	0.09	0.886802	0.982503	78.6	8.90528e+07	1.11348e+08	0.99	10.16	8.9036e+07	9.05772e+07	8.90528e+07	9.36422e+07	1.13132e+08	1.11348e+08	7.82369e+07	9.05772e+07	8.84314e+07	9.28421e+07	527624	497592
P50395	Rab GDP dissociation inhibitor beta OS=Homo sapiens GN=GDI2 PE=1 SV=2	84	33	320	22	1	445	50.6	6.47	990.83	33	11	0.926	-0.11	0.664902	0.938769	60.08	1.94551e+08	1.94114e+08	1.9	6.65	2.00994e+08	1.94483e+08	1.94551e+08	1.79929e+08	1.94114e+08	2.05593e+08	1.76616e+08	1.94483e+08	1.93193e+08	1.78391e+08	905304	918758
Q04637	Eukaryotic translation initiation factor 4 gamma 1 OS=Homo sapiens GN=EIF4G1 PE=1 SV=4	40	44	388	44	1	1599	175.4	5.33	985.09	44	0	1.157	0.21	0.623236	0.926367	59.82	9.48498e+07	1.42474e+08	1.47	20.52	9.28525e+07	9.55111e+07	9.48498e+07	9.86852e+07	1.42474e+08	1.46504e+08	8.15904e+07	9.55111e+07	9.41879e+07	9.7842e+07	664465	654701
P30101	Protein disulfide-isomerase A3 OS=Homo sapiens GN=PDIA3 PE=1 SV=4	63	31	399	31	1	505	56.7	6.35	975.42	31	0	1.53	0.61	0.0995595	0.391676	70.52	2.01934e+08	3.08666e+08	1.98	2.52	2.04637e+08	2.01934e+08	1.96788e+08	3.08666e+08	3.0178e+08	3.17338e+08	1.79817e+08	2.01934e+08	1.95414e+08	3.06028e+08	1.40744e+06	1.41812e+06
Q9NZM1	Myoferlin OS=Homo sapiens GN=MYOF PE=1 SV=1	44	66	398	66	1	2061	234.6	6.18	972.13	66	0	1.13	0.18	0.694165	0.943188	63.98	7.13071e+07	8.13324e+07	1.3	4.45	6.974e+07	7.13581e+07	7.13071e+07	7.94543e+07	8.6534e+07	8.13324e+07	6.12813e+07	7.13581e+07	7.08094e+07	7.87755e+07	403575	363459
P49411	Elongation factor Tu, mitochondrial OS=Homo sapiens GN=TUFM PE=1 SV=2	69	29	358	29	1	452	49.5	7.61	971.54	29	0	1.081	0.11	0.834824	0.968781	85.21	1.44766e+08	1.94138e+08	1.93	17.13	1.44766e+08	1.45315e+08	1.40277e+08	1.42037e+08	1.94138e+08	1.94998e+08	1.27208e+08	1.45315e+08	1.39298e+08	1.40823e+08	905418	871409
P34932	Heat shock 70 kDa protein 4 OS=Homo sapiens GN=HSPA4 PE=1 SV=4	67	37	321	35	1	840	94.3	5.19	966.56	37	2	1.069	0.1	0.870282	0.978756	69.9	8.94879e+07	9.79937e+07	0.72	4.68	9.0041e+07	8.94879e+07	8.87639e+07	9.79937e+07	9.21987e+07	1.0117e+08	7.91199e+07	8.94879e+07	8.81444e+07	9.71564e+07	429994	452109
Q9Y4L1	Hypoxia up-regulated protein 1 OS=Homo sapiens GN=HYOU1 PE=1 SV=1	47	35	353	35	1	999	111.3	5.22	960.75	35	0	1.381	0.47	0.22123	0.598511	56.66	1.00475e+08	1.64315e+08	0.27	12.28	1.00351e+08	1.00871e+08	1.00475e+08	1.34045e+08	1.64315e+08	1.69485e+08	8.81797e+07	1.00871e+08	9.97737e+07	1.329e+08	766331	757395
P02786	Transferrin receptor protein 1 OS=Homo sapiens GN=TFRC PE=1 SV=2	56	34	353	34	1	760	84.8	6.61	935.06	34	0	0.634	-0.66	0.045322	0.239461	22.58	2.39575e+08	1.2258e+08	1.34	17.59	2.34549e+08	2.40456e+08	2.39575e+08	1.54633e+08	1.2258e+08	1.10662e+08	2.06101e+08	2.40456e+08	2.37903e+08	1.53312e+08	571687	494528
P60842	Eukaryotic initiation factor 4A-I OS=Homo sapiens GN=EIF4A1 PE=1 SV=1	80	28	314	16	1	406	46.1	5.48	932.92	28	12	0.976	-0.04	0.83087	0.968781	55.36	2.00694e+08	1.83195e+08	1.47	8.05	2.00694e+08	2.03791e+08	1.97884e+08	2.0557e+08	1.76626e+08	1.83195e+08	1.76352e+08	2.03791e+08	1.96503e+08	2.03814e+08	823744	818663
Q7Z6Z7	E3 ubiquitin-protein ligase HUWE1 OS=Homo sapiens GN=HUWE1 PE=1 SV=3	24	64	328	64	1	4374	481.6	5.22	914.36	64	0	0.654	-0.61	0.061445	0.295755	24.26	5.79411e+07	3.57827e+07	1.01	3.88	5.79411e+07	5.70569e+07	5.81643e+07	3.57827e+07	3.48981e+07	3.76443e+07	5.09135e+07	5.70569e+07	5.77583e+07	3.54769e+07	162757	168225
P12956	X-ray repair cross-complementing protein 6 OS=Homo sapiens GN=XRCC6 PE=1 SV=2	55	30	376	30	1	609	69.8	6.64	896.61	30	0	0.902	-0.15	0.590294	0.906909	54.86	1.13236e+08	1.07516e+08	1.99	8.75	1.16594e+08	1.13236e+08	1.12278e+08	9.45869e+07	1.12316e+08	1.07516e+08	1.02452e+08	1.13236e+08	1.11494e+08	9.37787e+07	523817	480468
P14866	Heterogeneous nuclear ribonucleoprotein L OS=Homo sapiens GN=HNRNPL PE=1 SV=2	64	22	257	22	1	589	64.1	8.22	893.1	22	0	1.431	0.52	0.1705	0.522721	86.46	8.68855e+07	1.6415e+08	1.22	26.81	8.54503e+07	8.68855e+07	8.75106e+07	9.93827e+07	1.6415e+08	1.68059e+08	7.50861e+07	8.68855e+07	8.68999e+07	9.85336e+07	765558	751024
Q7KZF4	Staphylococcal nuclease domain-containing protein 1 OS=Homo sapiens GN=SND1 PE=1 SV=1	56	34	306	34	1	910	101.9	7.17	888.42	34	0	0.919	-0.12	0.642893	0.931839	49.29	5.04426e+07	3.75547e+07	2.91	20.5	4.95116e+07	5.04426e+07	5.24065e+07	5.1522e+07	3.6008e+07	3.75547e+07	4.35064e+07	5.04426e+07	5.20408e+07	5.10818e+07	167934	167825
P11586	C-1-tetrahydrofolate synthase, cytoplasmic OS=Homo sapiens GN=MTHFD1 PE=1 SV=3	61	40	315	40	1	935	101.5	7.3	842.93	40	0	0.732	-0.45	0.159842	0.5009	46.6	1.18307e+08	7.03509e+07	2.29	15.25	1.18307e+08	1.13997e+08	1.1891e+08	8.77484e+07	6.62812e+07	7.03509e+07	1.03957e+08	1.13997e+08	1.1808e+08	8.69987e+07	309121	314385
Q13200	26S proteasome non-ATPase regulatory subunit 2 OS=Homo sapiens GN=PSMD2 PE=1 SV=3	66	40	319	40	1	908	100.1	5.2	833	40	0	1.143	0.19	0.660588	0.936719	58.95	8.81681e+07	1.44699e+08	1.13	22.44	8.65311e+07	8.81681e+07	8.83124e+07	9.52054e+07	1.45586e+08	1.44699e+08	7.60358e+07	8.81681e+07	8.76961e+07	9.43919e+07	678979	646632
P52272	Heterogeneous nuclear ribonucleoprotein M OS=Homo sapiens GN=HNRNPM PE=1 SV=3	61	33	314	33	1	730	77.5	8.7	831.99	33	0	1.11	0.15	0.749931	0.958162	61.96	1.22513e+08	1.27088e+08	1.7	5.33	1.19785e+08	1.23865e+08	1.22513e+08	1.33388e+08	1.19888e+08	1.27088e+08	1.05256e+08	1.23865e+08	1.21658e+08	1.32249e+08	559131	567932
Q99832	T-complex protein 1 subunit eta OS=Homo sapiens GN=CCT7 PE=1 SV=2	75	30	291	30	1	543	59.3	7.65	831.01	30	0	0.991	-0.01	0.87963	0.980702	79.16	1.37579e+08	1.33716e+08	0.77	3.56	1.37579e+08	1.38409e+08	1.36316e+08	1.31734e+08	1.33716e+08	1.40907e+08	1.20892e+08	1.38409e+08	1.35365e+08	1.30608e+08	623621	629689
Q92616	eIF-2-alpha kinase activator GCN1 OS=Homo sapiens GN=GCN1 PE=1 SV=6	36	63	275	63	1	2671	292.6	7.47	830.9	63	0	0.885	-0.18	0.537264	0.884251	49.26	4.72449e+07	4.86439e+07	1.93	12.46	4.60126e+07	4.72449e+07	4.77801e+07	3.93148e+07	4.86439e+07	4.97145e+07	4.04318e+07	4.72449e+07	4.74466e+07	3.89789e+07	226864	222165
P17987	T-complex protein 1 subunit alpha OS=Homo sapiens GN=TCP1 PE=1 SV=1	77	32	280	32	1	556	60.3	6.11	825.51	32	0	0.863	-0.21	0.469682	0.851987	40.68	1.23373e+08	9.82715e+07	2.16	18.03	1.25943e+08	1.23373e+08	1.20606e+08	1.26922e+08	9.82715e+07	9.09823e+07	1.10668e+08	1.23373e+08	1.19764e+08	1.25838e+08	458316	406583
P13010	X-ray repair cross-complementing protein 5 OS=Homo sapiens GN=XRCC5 PE=1 SV=3	67	32	280	31	1	732	82.7	5.81	819.82	32	1	0.902	-0.15	0.590738	0.906909	63.31	1.1862e+08	1.19074e+08	1.42	2.18	1.17052e+08	1.1862e+08	1.20415e+08	1.19074e+08	1.17487e+08	1.22584e+08	1.02855e+08	1.1862e+08	1.19574e+08	1.18056e+08	547935	547803
P62258	14-3-3 protein epsilon OS=Homo sapiens GN=YWHAE PE=1 SV=1	68	19	301	17	1	255	29.2	4.74	817.23	19	3	1.195	0.26	0.531215	0.882828	76.1	2.75479e+08	3.2065e+08	0.65	3.13	2.7685e+08	2.75479e+08	2.73313e+08	3.15017e+08	3.2065e+08	3.34697e+08	2.43271e+08	2.75479e+08	2.71406e+08	3.12326e+08	1.49544e+06	1.4957e+06
P22102	Trifunctional purine biosynthetic protein adenosine-3 OS=Homo sapiens GN=GART PE=1 SV=1	61	41	304	41	1	1010	107.7	6.7	814.56	41	0	0.637	-0.65	0.0474118	0.245079	21.62	6.64192e+07	5.12521e+07	0.79	8.63	6.63712e+07	6.73057e+07	6.64192e+07	4.51549e+07	5.34857e+07	5.12521e+07	5.83211e+07	6.73057e+07	6.59556e+07	4.4769e+07	249446	229036
P40926	Malate dehydrogenase, mitochondrial OS=Homo sapiens GN=MDH2 PE=1 SV=3	59	15	272	15	1	338	35.5	8.68	813.28	15	0	1.152	0.2	0.63736	0.930557	69.56	3.6716e+08	3.77296e+08	0.66	12.04	3.69608e+08	3.6716e+08	3.64785e+08	4.53686e+08	3.77296e+08	3.6509e+08	3.24779e+08	3.6716e+08	3.62239e+08	4.4981e+08	1.75962e+06	1.63152e+06
P53618	Coatomer subunit beta OS=Homo sapiens GN=COPB1 PE=1 SV=3	53	30	319	30	1	953	107.1	6.05	813.08	30	0	1.149	0.2	0.644125	0.931839	64.49	4.90687e+07	7.64292e+07	2.4	18.7	5.04077e+07	4.80555e+07	4.90687e+07	5.506e+07	7.8927e+07	7.64292e+07	4.42938e+07	4.80555e+07	4.87263e+07	5.45895e+07	368098	341548
P50991	T-complex protein 1 subunit delta OS=Homo sapiens GN=CCT4 PE=1 SV=4	66	26	289	25	1	539	57.9	7.83	807.03	26	0	0.943	-0.09	0.721029	0.953714	41.87	1.04059e+08	1.20509e+08	0.91	14.31	1.05027e+08	1.03132e+08	1.04059e+08	9.71644e+07	1.20509e+08	1.29127e+08	9.22879e+07	1.03132e+08	1.03333e+08	9.63342e+07	562026	577044
P31939	Bifunctional purine biosynthesis protein PURH OS=Homo sapiens GN=ATIC PE=1 SV=3	76	33	293	33	1	592	64.6	6.71	802.29	33	0	0.949	-0.08	0.741027	0.95485	58.98	9.51692e+07	9.63971e+07	2.82	3.61	9.84125e+07	9.51692e+07	9.30661e+07	9.06846e+07	9.63971e+07	9.67714e+07	8.64761e+07	9.51692e+07	9.24167e+07	8.99098e+07	449575	432453
P40227	T-complex protein 1 subunit zeta OS=Homo sapiens GN=CCT6A PE=1 SV=3	65	25	251	25	1	531	58	6.68	783.73	25	0	0.926	-0.11	0.665495	0.938769	39.29	1.20501e+08	1.12616e+08	3.58	5.73	1.23222e+08	1.20501e+08	1.14838e+08	1.12616e+08	1.04579e+08	1.17185e+08	1.08276e+08	1.20501e+08	1.14037e+08	1.11654e+08	487734	523677
P27797	Calreticulin OS=Homo sapiens GN=CALR PE=1 SV=1	68	19	282	19	1	417	48.1	4.44	782.93	19	0	1.505	0.59	0.114155	0.426687	73.23	1.79828e+08	2.77325e+08	6.92	16.44	1.62995e+08	1.79828e+08	1.86731e+08	2.14885e+08	2.9806e+08	2.77325e+08	1.43226e+08	1.79828e+08	1.85428e+08	2.13049e+08	1.39008e+06	1.23931e+06
O60716	Catenin delta-1 OS=Homo sapiens GN=CTNND1 PE=1 SV=1	50	33	275	33	1	968	108.1	6.23	781.54	33	0	1.162	0.22	0.61125	0.919661	52.01	5.21995e+07	8.25367e+07	2.8	21.27	4.97567e+07	5.23066e+07	5.21995e+07	5.56422e+07	8.30928e+07	8.25367e+07	4.37217e+07	5.23066e+07	5.18352e+07	5.51667e+07	387526	368841
P23528	Cofilin-1 OS=Homo sapiens GN=CFL1 PE=1 SV=3	66	13	267	9	1	166	18.5	8.09	770.89	13	4	1.06	0.08	0.897131	0.983028	71.88	3.64607e+08	4.41324e+08	0.83	13.58	3.62402e+08	3.68425e+08	3.64607e+08	3.46632e+08	4.45173e+08	4.41324e+08	3.18446e+08	3.68425e+08	3.62063e+08	3.4367e+08	2.07619e+06	1.9722e+06
Q3ZCM7	Tubulin beta-8 chain OS=Homo sapiens GN=TUBB8 PE=1 SV=2	28	12	278	1	1	444	49.7	4.89	768.6	12	0	0.405	-1.3	0.120932	0.439544	25.05	609625	225356	12.76	107.17	492310	627921	609625	607079		83655.5	432598	627921	605371	601892		373.841
P10599	Thioredoxin OS=Homo sapiens GN=TXN PE=1 SV=3	80	8	269	8	1	105	11.7	4.92	767.24	8	0	0.674	-0.57	0.0804618	0.346131	26.82	1.00034e+08	7.28884e+07	1.85	32.87	1.0132e+08	9.7692e+07	1.00034e+08	1.09096e+08	5.79668e+07	7.28884e+07	8.90305e+07	9.7692e+07	9.93362e+07	1.08164e+08	270344	325725
P07339	Cathepsin D OS=Homo sapiens GN=CTSD PE=1 SV=1	53	17	262	17	1	412	44.5	6.54	762.57	17	0	0.473	-1.08	0.00129966	0.0157241	20.22	2.68359e+08	1.21831e+08	0.25	4.13	2.68359e+08	2.69423e+08	2.68185e+08	1.29148e+08	1.21831e+08	1.19354e+08	2.3581e+08	2.69423e+08	2.66314e+08	1.28045e+08	568191	533373
P50990	T-complex protein 1 subunit theta OS=Homo sapiens GN=CCT8 PE=1 SV=4	69	32	288	32	1	548	59.6	5.6	762.01	32	0	0.894	-0.16	0.565013	0.897552	36.02	1.73299e+08	1.1607e+08	0.65	18.9	1.73299e+08	1.73362e+08	1.71386e+08	1.56459e+08	1.12904e+08	1.1607e+08	1.5228e+08	1.73362e+08	1.7019e+08	1.55122e+08	526559	518693
P26599	Polypyrimidine tract-binding protein 1 OS=Homo sapiens GN=PTBP1 PE=1 SV=1	59	17	265	16	1	531	57.2	9.17	760.41	17	1	1.139	0.19	0.669479	0.940392	63.21	8.60195e+07	9.17051e+07	1.64	3.93	8.84434e+07	8.60195e+07	8.59493e+07	8.9049e+07	9.62305e+07	9.17051e+07	7.77162e+07	8.60195e+07	8.53495e+07	8.82881e+07	448798	409813
Q99714	3-hydroxyacyl-CoA dehydrogenase type-2 OS=Homo sapiens GN=HSD17B10 PE=1 SV=3	89	18	247	18	1	261	26.9	7.78	756.79	18	0	0.803	-0.32	0.307333	0.703423	28.39	1.27074e+08	9.95463e+07	2.7	2.48	1.27281e+08	1.27074e+08	1.21319e+08	9.95463e+07	1.02923e+08	9.80712e+07	1.11844e+08	1.27074e+08	1.20472e+08	9.86957e+07	480009	438262
P21796	Voltage-dependent anion-selective channel protein 1 OS=Homo sapiens GN=VDAC1 PE=1 SV=2	77	16	244	15	1	283	30.8	8.54	753.79	16	1	1.007	0.01	0.934315	0.99059	33.67	1.3335e+08	9.34118e+07	9.11	26.51	1.34341e+08	1.13796e+08	1.3335e+08	1.42901e+08	9.19497e+07	9.34118e+07	1.18047e+08	1.13796e+08	1.32419e+08	1.4168e+08	428833	417440
O00410	Importin-5 OS=Homo sapiens GN=IPO5 PE=1 SV=4	53	36	244	33	1	1097	123.6	4.94	751.92	36	3	0.969	-0.05	0.807315	0.966754	72.66	6.36256e+07	5.73414e+07	6.52	21.16	5.90363e+07	6.36256e+07	6.72764e+07	7.87287e+07	5.40188e+07	5.73414e+07	5.18758e+07	6.36256e+07	6.68069e+07	7.8056e+07	251931	256248
O14980	Exportin-1 OS=Homo sapiens GN=XPO1 PE=1 SV=1	55	38	262	38	1	1071	123.3	6.06	751.04	38	0	1.037	0.05	0.970194	0.996342	60.95	5.53317e+07	5.91927e+07	0.99	6.23	5.60658e+07	5.53317e+07	5.49927e+07	5.54498e+07	5.91927e+07	6.28181e+07	4.92656e+07	5.53317e+07	5.46089e+07	5.49761e+07	276061	280722
P54136	Arginine--tRNA ligase, cytoplasmic OS=Homo sapiens GN=RARS PE=1 SV=2	60	34	275	34	1	660	75.3	6.68	750.99	34	0	0.987	-0.02	0.86847	0.978629	69.07	6.31819e+07	6.05782e+07	0.7	3.66	6.36441e+07	6.27585e+07	6.31819e+07	6.40487e+07	6.05782e+07	5.98357e+07	5.59247e+07	6.27585e+07	6.2741e+07	6.35014e+07	282523	267395
O75367	Core histone macro-H2A.1 OS=Homo sapiens GN=H2AFY PE=1 SV=4	60	17	235	15	1	372	39.6	9.79	750.9	17	2	0.909	-0.14	0.611061	0.919661	65.16	5.51841e+07	6.4122e+07	2.96	13.74	5.46794e+07	5.51841e+07	5.77635e+07	5.8478e+07	7.63044e+07	6.4122e+07	4.80474e+07	5.51841e+07	5.73604e+07	5.79783e+07	355867	286549
Q9Y678	Coatomer subunit gamma-1 OS=Homo sapiens GN=COPG1 PE=1 SV=1	63	35	275	32	1	874	97.7	5.47	749.1	35	3	1.303	0.38	0.326145	0.726581	66.03	5.86559e+07	8.30397e+07	1.57	10.84	5.73725e+07	5.91548e+07	5.86559e+07	6.92908e+07	8.30397e+07	8.50449e+07	5.04138e+07	5.91548e+07	5.82466e+07	6.86988e+07	387279	380050
Q9Y490	Talin-1 OS=Homo sapiens GN=TLN1 PE=1 SV=3	41	57	260	52	1	2541	269.6	6.07	744.96	57	5	1.137	0.19	0.674638	0.941226	62.66	4.0911e+07	5.19432e+07	0.66	11.4	4.09852e+07	4.04869e+07	4.0911e+07	4.53678e+07	5.19432e+07	5.70696e+07	3.60141e+07	4.04869e+07	4.06255e+07	4.49802e+07	242251	255034
P53396	ATP-citrate synthase OS=Homo sapiens GN=ACLY PE=1 SV=3	51	43	320	43	1	1101	120.8	7.33	743.92	43	0	1.405	0.49	0.195745	0.561371	58.69	7.41868e+07	9.04682e+07	0.7	9.72	7.49447e+07	7.41868e+07	7.39468e+07	1.04153e+08	8.68688e+07	9.04682e+07	6.58547e+07	7.41868e+07	7.34308e+07	1.03263e+08	405137	404286
P04844	Dolichyl-diphosphooligosaccharide--protein glycosyltransferase subunit 2 OS=Homo sapiens GN=RPN2 PE=1 SV=3	66	21	242	21	1	631	69.2	5.69	743.75	21	0	1.184	0.24	0.556952	0.895679	61.27	5.84333e+07	7.95053e+07	5.75	18.37	5.98589e+07	5.84333e+07	5.35715e+07	5.71537e+07	8.08815e+07	7.95053e+07	5.25986e+07	5.84333e+07	5.31977e+07	5.66654e+07	377213	355294
P25705	ATP synthase subunit alpha, mitochondrial OS=Homo sapiens GN=ATP5A1 PE=1 SV=1	60	26	268	26	1	553	59.7	9.13	741.74	26	0	0.826	-0.28	0.366892	0.765448	30.61	3.18872e+08	1.97016e+08	1.92	19.59	3.1968e+08	3.18872e+08	3.08772e+08	2.61078e+08	1.82478e+08	1.97016e+08	2.80906e+08	3.18872e+08	3.06617e+08	2.58847e+08	851038	880429
P41250	Glycine--tRNA ligase OS=Homo sapiens GN=GARS PE=1 SV=3	53	26	265	26	1	739	83.1	7.03	741.14	26	0	0.713	-0.49	0.130257	0.445106	36.57	5.37168e+07	3.46885e+07	0.14	5.36	5.35931e+07	5.3732e+07	5.37168e+07	3.73564e+07	3.37061e+07	3.46885e+07	4.70928e+07	5.3732e+07	5.33419e+07	3.70373e+07	157198	155016
P20700	Lamin-B1 OS=Homo sapiens GN=LMNB1 PE=1 SV=2	56	32	258	28	1	586	66.4	5.16	740.59	32	2	1.012	0.02	0.948649	0.993254	43.08	8.87797e+07	9.86371e+07	2.06	9.51	8.87797e+07	9.00549e+07	8.64607e+07	8.84179e+07	9.86371e+07	1.07026e+08	7.80116e+07	9.00549e+07	8.58573e+07	8.76624e+07	460021	478278
P43243	Matrin-3 OS=Homo sapiens GN=MATR3 PE=1 SV=2	50	31	258	31	1	847	94.6	6.25	738.26	31	0	1.055	0.08	0.91366	0.987529	47.76	6.57113e+07	7.75489e+07	1.18	8.04	6.57113e+07	6.68088e+07	6.53121e+07	6.84619e+07	7.9943e+07	7.75489e+07	5.77412e+07	6.68088e+07	6.48563e+07	6.78769e+07	372836	346552
Q8WUM4	Programmed cell death 6-interacting protein OS=Homo sapiens GN=PDCD6IP PE=1 SV=1	59	40	294	40	1	868	96	6.52	736.56	40	0	1.4	0.49	0.200185	0.568888	56.7	9.27386e+07	1.40782e+08	3.12	3.96	9.27386e+07	9.35399e+07	8.82483e+07	1.33432e+08	1.40782e+08	1.44259e+08	8.14904e+07	9.35399e+07	8.76324e+07	1.32292e+08	656577	644666
P09874	Poly [ADP-ribose] polymerase 1 OS=Homo sapiens GN=PARP1 PE=1 SV=4	54	39	304	39	1	1014	113	8.88	728.12	39	0	0.963	-0.05	0.789257	0.96411	55.07	6.60892e+07	6.2306e+07	4.04	10.43	6.60892e+07	6.47266e+07	6.99437e+07	6.09715e+07	7.34244e+07	6.2306e+07	5.80733e+07	6.47266e+07	6.94556e+07	6.04505e+07	342435	278434
P18206	Vinculin OS=Homo sapiens GN=VCL PE=1 SV=4	50	39	258	39	1	1134	123.7	5.66	726.73	39	0	1.042	0.06	0.953593	0.995281	48.05	7.37977e+07	7.49913e+07	2.49	3.77	7.68593e+07	7.37977e+07	7.34908e+07	7.90113e+07	7.3481e+07	7.49913e+07	6.75371e+07	7.37977e+07	7.29779e+07	7.83362e+07	342699	335122
Q99460	26S proteasome non-ATPase regulatory subunit 1 OS=Homo sapiens GN=PSMD1 PE=1 SV=2	57	35	249	35	1	953	105.8	5.39	722.86	35	0	1.173	0.23	0.582877	0.906044	56.81	4.53818e+07	5.02693e+07	1.83	4.29	4.58613e+07	4.42499e+07	4.53818e+07	5.01676e+07	5.02693e+07	5.4041e+07	4.02988e+07	4.42499e+07	4.50651e+07	4.97389e+07	234445	241499
O60814	Histone H2B type 1-K OS=Homo sapiens GN=HIST1H2BK PE=1 SV=3	53	8	247	2	1	126	13.9	10.32	714.72	8	7	0.901	-0.15	0.585702	0.906044	67.95	7.59379e+08	2.82035e+08	1.89	59.92	7.7488e+08	7.59379e+08	7.4619e+08	6.87584e+08	2.82035e+08	2.50595e+08	6.80895e+08	7.59379e+08	7.40982e+08	6.81709e+08	1.31535e+06	1.11986e+06
P40939	Trifunctional enzyme subunit alpha, mitochondrial OS=Homo sapiens GN=HADHA PE=1 SV=2	52	26	239	26	1	763	82.9	9.04	712.79	26	0	1.283	0.36	0.35791	0.757041	71.13	5.38368e+07	7.22957e+07	1.12	2.11	5.38368e+07	5.47189e+07	5.3556e+07	7.37559e+07	7.07015e+07	7.22957e+07	4.73069e+07	5.47189e+07	5.31822e+07	7.31257e+07	329736	323076
P84077	ADP-ribosylation factor 1 OS=Homo sapiens GN=ARF1 PE=1 SV=2	73	11	222	1	1	181	20.7	6.8	711.78	11	0	0.515	-0.96	0.0253393	0.162682	14.65	3.72348e+06	1.9179e+06	13.77	59.48	2.93605e+06	3.72348e+06	3.80627e+06	3.88655e+06	1.20377e+06	1.9179e+06	2.57994e+06	3.72348e+06	3.77971e+06	3.85334e+06	5614.12	8570.74
P61204	ADP-ribosylation factor 3 OS=Homo sapiens GN=ARF3 PE=1 SV=2	73	11	220	1	1	181	20.6	7.43	708.79	11	5	1.257	0.33	0.403693	0.801094	99.33	1.82653e+08	3.01932e+08	10.2	24.37	1.52562e+08	1.82653e+08	1.83566e+08	1.98669e+08	3.24259e+08	3.01932e+08	1.34058e+08	1.82653e+08	1.82285e+08	1.96971e+08	1.51227e+06	1.34928e+06
Q9BSJ8	Extended synaptotagmin-1 OS=Homo sapiens GN=ESYT1 PE=1 SV=1	45	34	251	34	1	1104	122.8	5.83	704.58	34	0	1.224	0.29	0.469852	0.851987	75.2	5.48932e+07	6.73735e+07	1.89	9.39	5.3514e+07	5.48932e+07	5.55312e+07	6.81045e+07	6.73735e+07	5.73095e+07	4.70233e+07	5.48932e+07	5.51436e+07	6.75226e+07	314215	256106
P14923	Junction plakoglobin OS=Homo sapiens GN=JUP PE=1 SV=3	58	29	257	24	1	745	81.7	6.14	703.7	29	5	1.187	0.25	0.551077	0.892565	67.72	4.69815e+07	7.17067e+07	3.67	16.85	4.55616e+07	4.69815e+07	4.90054e+07	5.30057e+07	7.17067e+07	7.26721e+07	4.00355e+07	4.69815e+07	4.86634e+07	5.25528e+07	334424	324758
Q9H4M9	EH domain-containing protein 1 OS=Homo sapiens GN=EHD1 PE=1 SV=2	70	27	247	25	1	534	60.6	6.83	699.34	27	2	0.995	-0.01	0.894204	0.983028	70	5.75818e+07	6.16485e+07	4.17	5.48	5.75818e+07	5.35649e+07	5.76719e+07	5.92588e+07	6.16485e+07	6.59985e+07	5.05978e+07	5.35649e+07	5.72694e+07	5.87525e+07	287515	294935
P63241	Eukaryotic translation initiation factor 5A-1 OS=Homo sapiens GN=EIF5A PE=1 SV=2	72	13	238	13	1	154	16.8	5.24	698.78	13	0	0.864	-0.21	0.472818	0.853286	21.09	1.22604e+08	1.05074e+08	0.92	4.54	1.24253e+08	1.22604e+08	1.221e+08	1.07234e+08	9.8227e+07	1.05074e+08	1.09182e+08	1.22604e+08	1.21247e+08	1.06318e+08	458109	469554
P68032	Actin, alpha cardiac muscle 1 OS=Homo sapiens GN=ACTC1 PE=1 SV=1	31	13	337	1	1	377	42	5.39	698.42	13	0	0.803	-0.32	0.307097	0.703304	13.04	2.24294e+08	1.92004e+08	7.41	17.38	2.24294e+08	2.18416e+08	2.50561e+08	2.18519e+08	1.92004e+08	1.53516e+08	1.97089e+08	2.18416e+08	2.48812e+08	2.16652e+08	895466	686034
P06899	Histone H2B type 1-J OS=Homo sapiens GN=HIST1H2BJ PE=1 SV=3	53	8	237	2	1	126	13.9	10.32	691.88	8	0	0.189	-2.4	2.53886e-12	8.98003e-11	3.64	48612688	5.14735e+06	1.59	128.51	4.99131e+07	48612688	4.85242e+07	4.17925e+07	5.14735e+06	3.55553e+06	43859134	48612688	48185523	4.14355e+07	24006.1	15889
P26641	Elongation factor 1-gamma OS=Homo sapiens GN=EEF1G PE=1 SV=3	67	25	260	25	1	437	50.1	6.67	688.11	25	0	1.033	0.05	0.982914	0.999817	72.39	2.21918e+08	2.91448e+08	1.09	13.78	2.2052e+08	2.21918e+08	2.25237e+08	2.27481e+08	2.91448e+08	2.92653e+08	1.93773e+08	2.21918e+08	2.23665e+08	2.25538e+08	1.35925e+06	1.30781e+06
Q13177	Serine/threonine-protein kinase PAK 2 OS=Homo sapiens GN=PAK2 PE=1 SV=3	70	27	276	21	1	524	58	5.96	685.94	27	6	1.107	0.15	0.759057	0.959942	76.12	7.33541e+07	8.63234e+07	1.16	2.97	7.33541e+07	7.30965e+07	7.46872e+07	8.28158e+07	8.63234e+07	8.77548e+07	6.4457e+07	7.30965e+07	7.41659e+07	8.21082e+07	402593	392160
P27824	Calnexin OS=Homo sapiens GN=CANX PE=1 SV=2	51	22	259	22	1	592	67.5	4.6	685.74	22	0	1.231	0.3	0.454377	0.840136	64.41	8.47042e+07	1.16548e+08	2.87	11.94	8.08494e+07	8.47042e+07	8.52426e+07	1.01205e+08	1.28735e+08	1.16548e+08	7.10433e+07	8.47042e+07	8.46477e+07	1.0034e+08	600393	520832
P09651	Heterogeneous nuclear ribonucleoprotein A1 OS=Homo sapiens GN=HNRNPA1 PE=1 SV=5	48	18	259	14	1	372	38.7	9.13	680.74	18	0	1.103	0.14	0.769331	0.963516	39.73	1.48628e+08	1.76165e+08	0.97	11.14	1.46966e+08	1.48628e+08	1.49846e+08	1.59181e+08	1.98723e+08	1.76165e+08	1.29141e+08	1.48628e+08	1.48801e+08	1.5782e+08	926802	787250
Q16531	DNA damage-binding protein 1 OS=Homo sapiens GN=DDB1 PE=1 SV=1	45	38	288	38	1	1140	126.9	5.26	676.07	38	0	0.98	-0.03	0.844662	0.969432	54.26	6.62179e+07	7.60432e+07	0.41	8.99	6.62179e+07	6.57556e+07	6.62218e+07	6.55841e+07	7.60432e+07	7.77138e+07	5.81864e+07	6.57556e+07	6.57597e+07	6.50237e+07	354649	347288
P04843	Dolichyl-diphosphooligosaccharide--protein glycosyltransferase subunit 1 OS=Homo sapiens GN=RPN1 PE=1 SV=1	51	23	253	23	1	607	68.5	6.38	673.84	23	0	1.271	0.35	0.378747	0.774941	59.98	7.69043e+07	1.14856e+08	1.17	14.95	7.81592e+07	7.69043e+07	7.64152e+07	1.31158e+08	9.698e+07	1.14856e+08	6.86793e+07	7.69043e+07	7.58819e+07	1.30037e+08	452293	513271
P19367	Hexokinase-1 OS=Homo sapiens GN=HK1 PE=1 SV=3	45	34	243	34	1	917	102.4	6.8	673.67	34	0	1.077	0.11	0.847077	0.969432	78.62	6.95638e+07	7.40816e+07	1.38	2.79	7.0033e+07	6.95638e+07	6.8191e+07	7.74863e+07	7.36681e+07	7.40816e+07	6.15387e+07	6.95638e+07	6.77152e+07	7.68242e+07	343572	331057
P52597	Heterogeneous nuclear ribonucleoprotein F OS=Homo sapiens GN=HNRNPF PE=1 SV=3	66	16	216	14	1	415	45.6	5.58	662.72	16	2	1.049	0.07	0.933353	0.99059	72.18	1.28096e+08	1.79741e+08	1.22	24.48	1.27122e+08	1.30183e+08	1.28096e+08	1.19233e+08	1.79741e+08	1.95798e+08	1.11703e+08	1.30183e+08	1.27203e+08	1.18215e+08	838272	874983
P07355	Annexin A2 OS=Homo sapiens GN=ANXA2 PE=1 SV=2	70	25	237	25	1	339	38.6	7.75	661.66	25	0	0.62	-0.69	0.0364002	0.206264	22.23	1.5155e+08	7.69126e+07	5.1	24.61	1.55486e+08	140782086	1.5155e+08	1.06068e+08	6.65921e+07	7.69126e+07	1.36628e+08	140782086	150492248	1.05162e+08	310571	343708
O95994	Anterior gradient protein 2 homolog OS=Homo sapiens GN=AGR2 PE=1 SV=1	60	10	246	9	1	175	20	9	650.02	10	2	0.787	-0.34	0.270374	0.665345	36.99	3.36275e+08	3.20223e+08	0.47	11.88	3.34556e+08	3.36275e+08	3.37698e+08	2.59757e+08	3.20223e+08	3.23053e+08	2.93978e+08	3.36275e+08	3.35342e+08	2.57537e+08	1.49345e+06	1.44366e+06
P61978	Heterogeneous nuclear ribonucleoprotein K OS=Homo sapiens GN=HNRNPK PE=1 SV=1	56	22	257	22	1	463	50.9	5.54	647.42	22	0	0.944	-0.08	0.725258	0.954107	80.45	2.28255e+08	2.32401e+08	1.89	5.45	2.28255e+08	2.30044e+08	2.21873e+08	2.17154e+08	2.42054e+08	2.32401e+08	2.0057e+08	2.30044e+08	2.20324e+08	2.15298e+08	1.12889e+06	1.03856e+06
Q9C0C2	182 kDa tankyrase-1-binding protein OS=Homo sapiens GN=TNKS1BP1 PE=1 SV=4	40	41	208	41	1	1729	181.7	4.86	637.47	41	0	1.432	0.52	0.169769	0.521317	65.28	3.35621e+07	6.328e+07	3.66	26.49	3.25112e+07	3.35621e+07	3.49655e+07	3.96042e+07	6.75367e+07	6.328e+07	2.8568e+07	3.35621e+07	3.47215e+07	3.92658e+07	314976	282787
Q9UMS4	Pre-mRNA-processing factor 19 OS=Homo sapiens GN=PRPF19 PE=1 SV=1	61	16	226	16	1	504	55.1	6.61	636.85	16	0	0.995	-0.01	0.894653	0.983028	50.48	4.0137e+07	4.74047e+07	0.55	14.58	4.05194e+07	4.0137e+07	4.01295e+07	3.8168e+07	5.10435e+07	4.74047e+07	3.56048e+07	4.0137e+07	3.98494e+07	3.78419e+07	238055	211843
P51659	Peroxisomal multifunctional enzyme type 2 OS=Homo sapiens GN=HSD17B4 PE=1 SV=3	52	22	208	22	1	736	79.6	8.84	635.03	22	0	1.257	0.33	0.405104	0.802596	56.77	4.15721e+07	5.20071e+07	1.98	7.24	4.22154e+07	4.05829e+07	4.15721e+07	4.97254e+07	5.72129e+07	5.20071e+07	3.70951e+07	4.05829e+07	4.1282e+07	4.93006e+07	266828	232410
P47897	Glutamine--tRNA ligase OS=Homo sapiens GN=QARS PE=1 SV=1	63	35	273	35	1	775	87.7	7.15	634.36	35	0	0.978	-0.03	0.839153	0.968781	56.3	5.18593e+07	5.61182e+07	5.03	8.69	5.63309e+07	5.15428e+07	5.18593e+07	5.16121e+07	6.13972e+07	5.61182e+07	4.94985e+07	5.15428e+07	5.14974e+07	5.11711e+07	286343	250782
P63010	AP-2 complex subunit beta OS=Homo sapiens GN=AP2B1 PE=1 SV=1	55	35	233	21	1	937	104.5	5.38	631.36	35	13	0.984	-0.02	0.856033	0.973131	51.85	5.86184e+07	5.47996e+07	1.57	9.62	5.77442e+07	5.86184e+07	5.95818e+07	6.33056e+07	5.30473e+07	5.47996e+07	5.07405e+07	5.86184e+07	5.9166e+07	6.27647e+07	247401	244889
Q15366	Poly(rC)-binding protein 2 OS=Homo sapiens GN=PCBP2 PE=1 SV=1	79	16	217	11	1	365	38.6	6.79	631.03	16	1	1.021	0.03	0.97728	0.998452	41.41	7.51741e+07	7.51992e+07	1.04	7.37	7.4392e+07	7.51741e+07	7.59588e+07	6.85654e+07	7.51992e+07	7.94431e+07	6.53691e+07	7.51741e+07	7.54287e+07	6.79795e+07	350712	355016
P35222	Catenin beta-1 OS=Homo sapiens GN=CTNNB1 PE=1 SV=1	59	29	231	24	1	781	85.4	5.86	628.47	29	0	1.153	0.21	0.633032	0.930324	74.41	2.94229e+07	4.10288e+07	1.02	22.2	2.94229e+07	2.98489e+07	2.92673e+07	3.10445e+07	4.89099e+07	4.10288e+07	2.58542e+07	2.98489e+07	2.9063e+07	3.07792e+07	228105	183350
Q16576	Histone-binding protein RBBP7 OS=Homo sapiens GN=RBBP7 PE=1 SV=1	69	15	195	10	1	425	47.8	5.05	626.92	15	4	0.709	-0.5	0.124393	0.442195	33.27	5.65103e+07	4.02113e+07	4.2	9.2	5.65103e+07	5.50004e+07	5.96935e+07	4.02113e+07	4.64549e+07	3.93835e+07	4.96562e+07	5.50004e+07	5.9277e+07	3.98678e+07	216655	175997
O75643	U5 small nuclear ribonucleoprotein 200 kDa helicase OS=Homo sapiens GN=SNRNP200 PE=1 SV=2	29	43	229	43	1	2136	244.4	6.06	624.96	43	0	0.945	-0.08	0.729577	0.95485	42.18	3.95931e+07	3.65413e+07	0.92	3.29	3.95931e+07	3.89695e+07	3.96015e+07	3.51053e+07	3.74787e+07	3.65413e+07	3.47909e+07	3.89695e+07	3.93251e+07	3.48053e+07	174792	163296
Q15393	Splicing factor 3B subunit 3 OS=Homo sapiens GN=SF3B3 PE=1 SV=4	39	30	210	30	1	1217	135.5	5.26	622.99	30	0	0.894	-0.16	0.564007	0.897337	43.62	4.07965e+07	2.86109e+07	3.53	18.38	4.09774e+07	4.07965e+07	3.84415e+07	3.82863e+07	2.78832e+07	2.86109e+07	3.60073e+07	4.07965e+07	3.81733e+07	3.79591e+07	130041	127857
P16615	Sarcoplasmic/endoplasmic reticulum calcium ATPase 2 OS=Homo sapiens GN=ATP2A2 PE=1 SV=1	41	32	223	32	1	1042	114.7	5.34	621.69	32	0	1.255	0.33	0.408198	0.804185	50.67	6.96064e+07	9.01795e+07	3.63	5.36	6.96064e+07	7.15927e+07	6.65935e+07	8.72731e+07	9.68389e+07	9.01795e+07	6.11639e+07	7.15927e+07	6.61288e+07	8.65274e+07	451635	402995
P56192	Methionine--tRNA ligase, cytoplasmic OS=Homo sapiens GN=MARS PE=1 SV=2	47	23	234	23	1	900	101.1	6.16	621.41	23	0	1.209	0.27	0.500907	0.864719	47.56	3.85187e+07	4.47719e+07	2.03	8.46	3.85187e+07	3.91112e+07	3.75684e+07	4.3064e+07	5.05152e+07	4.47719e+07	3.38468e+07	3.91112e+07	3.73063e+07	4.2696e+07	235592	200077
P84085	ADP-ribosylation factor 5 OS=Homo sapiens GN=ARF5 PE=1 SV=2	80	12	204	7	1	180	20.5	6.79	621.18	12	5	1.146	0.2	0.652036	0.935067	90.63	8.28021e+07	7.69892e+07	4.19	24.26	8.77904e+07	8.28021e+07	8.09992e+07	1.09388e+08	7.06358e+07	7.69892e+07	7.71423e+07	8.28021e+07	8.0434e+07	1.08453e+08	329430	344050
P08133	Annexin A6 OS=Homo sapiens GN=ANXA6 PE=1 SV=3	64	38	277	38	1	673	75.8	5.6	619.18	38	0	1.202	0.27	0.516847	0.874383	73.19	1.08994e+08	1.50352e+08	9.62	8.63	1.20131e+08	9.90937e+07	1.08994e+08	1.2963e+08	1.51861e+08	1.50352e+08	1.05561e+08	9.90937e+07	1.08234e+08	1.28522e+08	708246	671894
P39023	60S ribosomal protein L3 OS=Homo sapiens GN=RPL3 PE=1 SV=2	51	22	253	22	1	403	46.1	10.18	617.5	22	0	1.008	0.01	0.934958	0.99059	64.73	9.91072e+07	1.07148e+08	3.13	23.02	9.42389e+07	9.98877e+07	9.91072e+07	7.27714e+07	1.15559e+08	1.07148e+08	8.28087e+07	9.98877e+07	9.84156e+07	7.21496e+07	538942	478824
O94826	Mitochondrial import receptor subunit TOM70 OS=Homo sapiens GN=TOMM70 PE=1 SV=1	61	26	216	26	1	608	67.4	7.12	612.17	26	0	1.058	0.08	0.904857	0.986593	37.44	5.49184e+07	7.29335e+07	0.28	19.2	5.50031e+07	5.49184e+07	5.4701e+07	5.12962e+07	7.29335e+07	7.3473e+07	4.83318e+07	5.49184e+07	5.43193e+07	5.08579e+07	340146	328337
P11413	Glucose-6-phosphate 1-dehydrogenase OS=Homo sapiens GN=G6PD PE=1 SV=4	70	28	229	28	1	515	59.2	6.84	609.88	28	0	1.328	0.41	0.28856	0.68529	65	6.87427e+07	9.5462e+07	0.89	9.19	6.95792e+07	6.87427e+07	6.83835e+07	8.68037e+07	9.5462e+07	1.04355e+08	6.114e+07	6.87427e+07	6.79063e+07	8.6062e+07	445214	466342
Q15365	Poly(rC)-binding protein 1 OS=Homo sapiens GN=PCBP1 PE=1 SV=2	80	17	205	13	1	356	37.5	7.09	606.44	17	3	1.346	0.43	0.264495	0.656935	51.36	9.38956e+07	1.52441e+08	2.79	30.15	9.33868e+07	9.82173e+07	9.38956e+07	8.93642e+07	1.52441e+08	1.66348e+08	8.206e+07	9.82173e+07	9.32403e+07	8.86006e+07	710952	743380
Q9UQ80	Proliferation-associated protein 2G4 OS=Homo sapiens GN=PA2G4 PE=1 SV=3	69	23	270	23	1	394	43.8	6.55	602.75	23	0	0.821	-0.28	0.352502	0.751746	66.89	1.17024e+08	9.62084e+07	0.37	9.48	1.17024e+08	1.17388e+08	1.16535e+08	9.75004e+07	8.18119e+07	9.62084e+07	1.0283e+08	1.17388e+08	1.15721e+08	9.66673e+07	381552	429937
Q3LXA3	Triokinase/FMN cyclase OS=Homo sapiens GN=TKFC PE=1 SV=2	55	20	200	20	1	575	58.9	7.49	600.42	20	0	1.129	0.18	0.696471	0.943188	72.99	3.14577e+07	4.31444e+07	1.93	14.9	3.21058e+07	3.08923e+07	3.14577e+07	3.31428e+07	4.31444e+07	4.37709e+07	2.82117e+07	3.08923e+07	3.12382e+07	3.28596e+07	201216	195604
Q96HY7	Probable 2-oxoglutarate dehydrogenase E1 component DHKTD1, mitochondrial OS=Homo sapiens GN=DHTKD1 PE=1 SV=2	53	24	219	24	1	919	103	6.93	599.41	24	0	0.993	-0.01	0.888022	0.982755	72.18	3.37714e+07	5.10676e+07	3.05	33.99	3.21288e+07	3.37714e+07	3.39876e+07	2.61507e+07	5.18934e+07	5.10676e+07	2.82319e+07	3.37714e+07	3.37504e+07	2.59272e+07	242019	228212
P52209	6-phosphogluconate dehydrogenase, decarboxylating OS=Homo sapiens GN=PGD PE=1 SV=3	58	23	191	23	1	483	53.1	7.23	597.23	23	0	1.104	0.14	0.766481	0.963516	83.34	5.72001e+07	7.34723e+07	1.23	5.9	5.66812e+07	5.80752e+07	5.72001e+07	6.72327e+07	7.34723e+07	7.53543e+07	4.98063e+07	5.80752e+07	5.68009e+07	6.66583e+07	342658	336744
P31150	Rab GDP dissociation inhibitor alpha OS=Homo sapiens GN=GDI1 PE=1 SV=2	68	23	185	12	1	447	50.6	5.14	596.18	23	0	1.473	0.56	0.116107	0.431446	69.66	1.31189e+07	2.46154e+07	3.41	20.86	1.36947e+07	1.28056e+07	1.31189e+07	1.75104e+07	2.46154e+07	2.65963e+07	1.20337e+07	1.28056e+07	1.30274e+07	1.73608e+07	114801	118854
Q13263	Transcription intermediary factor 1-beta OS=Homo sapiens GN=TRIM28 PE=1 SV=5	51	23	227	23	1	835	88.5	5.77	595.45	23	0	1.318	0.4	0.302649	0.700003	64.26	4.82323e+07	5.93465e+07	4.77	15.67	4.60337e+07	5.06409e+07	4.82323e+07	5.3882e+07	5.93465e+07	7.27676e+07	4.04503e+07	5.06409e+07	4.78957e+07	5.34216e+07	276779	325185
P18669	Phosphoglycerate mutase 1 OS=Homo sapiens GN=PGAM1 PE=1 SV=2	78	17	241	17	1	254	28.8	7.18	595.17	17	0	1.059	0.08	0.900793	0.983878	32.94	1.49007e+08	1.94163e+08	1.34	16.09	1.48558e+08	1.49007e+08	1.52254e+08	1.48285e+08	2.02583e+08	1.94163e+08	1.30539e+08	1.49007e+08	1.51191e+08	1.47018e+08	944804	867677
P49368	T-complex protein 1 subunit gamma OS=Homo sapiens GN=CCT3 PE=1 SV=4	72	29	238	29	1	545	60.5	6.49	594.29	29	0	1.013	0.02	0.954272	0.995445	73.12	1.39551e+08	1.81767e+08	2.54	15.19	1.35521e+08	1.39551e+08	1.42565e+08	1.39314e+08	1.81767e+08	1.85461e+08	1.19084e+08	1.39551e+08	1.4157e+08	1.38123e+08	847719	828793
P12268	Inosine-5'-monophosphate dehydrogenase 2 OS=Homo sapiens GN=IMPDH2 PE=1 SV=2	60	20	188	20	1	514	55.8	6.9	590.72	20	0	1.076	0.11	0.847478	0.969432	44.83	4.63782e+07	6.42466e+07	4.37	20.59	4.36976e+07	4.7619e+07	4.63782e+07	4.58619e+07	6.92262e+07	6.42466e+07	3.83975e+07	4.7619e+07	4.60545e+07	4.54701e+07	322855	287106
P31040	Succinate dehydrogenase [ubiquinone] flavoprotein subunit, mitochondrial OS=Homo sapiens GN=SDHA PE=1 SV=2	57	22	210	22	1	664	72.6	7.39	586.71	22	0	1.516	0.6	0.107562	0.411709	56.46	3.68676e+07	6.37326e+07	2.99	22.58	3.68676e+07	3.85881e+07	3.65004e+07	4.64123e+07	7.37762e+07	6.37326e+07	3.2396e+07	3.85881e+07	3.62457e+07	4.60157e+07	344076	284809
P18085	ADP-ribosylation factor 4 OS=Homo sapiens GN=ARF4 PE=1 SV=3	80	11	194	7	1	180	20.5	7.14	586.49	11	0	1.215	0.28	0.488088	0.856285	79.87	2.52408e+07	3.18621e+07	0.79	3.77	2.50093e+07	2.52408e+07	2.54038e+07	3.11216e+07	3.18621e+07	3.34929e+07	2.1976e+07	2.52408e+07	2.52265e+07	3.08557e+07	148598	149673
Q6FI13	Histone H2A type 2-A OS=Homo sapiens GN=HIST2H2AA3 PE=1 SV=3	49	4	178	2	1	130	14.1	10.9	584.26	4	0	1.222	0.29	0.472881	0.853286	38.02	2.48714e+08	3.87096e+08	4.86	28.56	2.48707e+08	2.48714e+08	2.70253e+08	2.36788e+08	4.26114e+08	3.87096e+08	2.18542e+08	2.48714e+08	2.68367e+08	2.34765e+08	1.9873e+06	1.72986e+06
P07954	Fumarate hydratase, mitochondrial OS=Homo sapiens GN=FH PE=1 SV=3	53	17	190	17	1	510	54.6	8.76	579.07	17	0	1.027	0.04	0.99963	0.99994	72.08	5.72278e+07	7.3663e+07	0.38	15.51	5.74229e+07	5.69918e+07	5.72278e+07	5.66936e+07	7.64577e+07	7.3663e+07	5.04581e+07	5.69918e+07	5.68285e+07	5.62092e+07	356582	329186
P48735	Isocitrate dehydrogenase [NADP], mitochondrial OS=Homo sapiens GN=IDH2 PE=1 SV=2	52	22	237	21	1	452	50.9	8.69	578.1	22	1	0.872	-0.2	0.496382	0.861925	37.66	1.79788e+08	1.68818e+08	2.01	7.88	1.76055e+08	1.83268e+08	1.79788e+08	1.57668e+08	1.84385e+08	1.68818e+08	1.54702e+08	1.83268e+08	1.78533e+08	1.56321e+08	859933	754418
P08865	40S ribosomal protein SA OS=Homo sapiens GN=RPSA PE=1 SV=4	52	12	190	12	1	295	32.8	4.87	578	12	0	0.923	-0.12	0.657498	0.936719	68.68	1.12107e+08	1.01263e+08	3.16	4.53	1.18354e+08	1.12083e+08	1.12107e+08	1.01263e+08	1.00873e+08	1.09198e+08	1.03999e+08	1.12083e+08	1.11325e+08	1.00397e+08	470447	487985
Q12931	Heat shock protein 75 kDa, mitochondrial OS=Homo sapiens GN=TRAP1 PE=1 SV=3	48	25	215	24	1	704	80.1	8.21	577.88	25	0	0.917	-0.12	0.637495	0.930557	48.2	5.45926e+07	4.99154e+07	0.86	1.96	5.38853e+07	5.47704e+07	5.45926e+07	5.13048e+07	4.94059e+07	4.99154e+07	4.73496e+07	5.47704e+07	5.42116e+07	5.08665e+07	230418	223063
Q99798	Aconitate hydratase, mitochondrial OS=Homo sapiens GN=ACO2 PE=1 SV=2	56	27	215	27	1	780	85.4	7.61	575.81	27	0	1.523	0.61	0.103624	0.403245	70.45	3.81086e+07	7.3589e+07	4.46	24.27	3.61414e+07	3.9506e+07	3.81086e+07	5.1258e+07	7.3589e+07	8.44689e+07	3.17578e+07	3.9506e+07	3.78427e+07	5.082e+07	343203	377476
Q14240	Eukaryotic initiation factor 4A-II OS=Homo sapiens GN=EIF4A2 PE=1 SV=2	70	22	206	10	1	407	46.4	5.48	573.39	22	0	1.338	0.42	0.274269	0.66818	33.86	2.49505e+07	3.91872e+07	0.25	19.01	2.4908e+07	2.49505e+07	2.50308e+07	3.40076e+07	3.91872e+07	4.92704e+07	2.18869e+07	2.49505e+07	2.48562e+07	3.3717e+07	182760	220180
P15311	Ezrin OS=Homo sapiens GN=EZR PE=1 SV=4	48	26	214	17	1	586	69.4	6.27	573.22	26	9	1.161	0.22	0.61286	0.919892	71.33	8.05909e+07	1.00563e+08	1.81	3.24	8.05909e+07	7.95879e+07	8.24778e+07	9.51703e+07	1.00853e+08	1.00563e+08	7.08161e+07	7.95879e+07	8.19022e+07	9.43571e+07	470356	449397
P31949	Protein S100-A11 OS=Homo sapiens GN=S100A11 PE=1 SV=2	80	7	192	7	1	105	11.7	7.12	569.37	7	0	1.379	0.46	0.222991	0.599033	88.21	2.60431e+08	1.9833e+08	1.22	37.24	2.63543e+08	2.57173e+08	2.60431e+08	3.52788e+08	1.89239e+08	1.9833e+08	2.31578e+08	2.57173e+08	2.58614e+08	349773714	882568	886299
P22695	Cytochrome b-c1 complex subunit 2, mitochondrial OS=Homo sapiens GN=UQCRC2 PE=1 SV=3	61	16	200	16	1	453	48.4	8.63	568.81	16	0	1.111	0.15	0.746478	0.958025	62.21	4.55139e+07	5.84883e+07	5.71	12.27	4.59241e+07	4.55139e+07	4.13545e+07	4.69556e+07	5.86656e+07	5.84883e+07	4.0354e+07	4.55139e+07	4.10659e+07	4.65544e+07	273603	261373
P62937	Peptidyl-prolyl cis-trans isomerase A OS=Homo sapiens GN=PPIA PE=1 SV=2	72	12	242	12	1	165	18	7.81	567.24	12	0	0.973	-0.04	0.82139	0.968781	63.92	8.21563e+08	4.95734e+08	3.08	38.98	8.55321e+08	8.05453e+08	8.21563e+08	9.01991e+08	4.69213e+08	4.95734e+08	7.5158e+08	8.05453e+08	8.1583e+08	8.94284e+08	2.1883e+06	2.21534e+06
P30153	Serine/threonine-protein phosphatase 2A 65 kDa regulatory subunit A alpha isoform OS=Homo sapiens GN=PPP2R1A PE=1 SV=4	52	21	183	17	1	589	65.3	5.11	561.48	21	4	1.032	0.05	0.986726	0.99994	68.44	6.06999e+07	6.62102e+07	0.35	2.59	6.06999e+07	6.07619e+07	6.03652e+07	6.56646e+07	6.89075e+07	6.62102e+07	5.33376e+07	6.07619e+07	5.99439e+07	6.51035e+07	321369	295881
Q15233	Non-POU domain-containing octamer-binding protein OS=Homo sapiens GN=NONO PE=1 SV=4	48	20	187	19	1	471	54.2	8.95	557.83	20	0	0.966	-0.05	0.796397	0.96411	52.98	8.62949e+07	1.04299e+08	3.84	18.11	8.22101e+07	8.87261e+07	8.62949e+07	7.50559e+07	1.04299e+08	1.05328e+08	7.22388e+07	8.87261e+07	8.56927e+07	7.44146e+07	486429	470689
Q9Y265	RuvB-like 1 OS=Homo sapiens GN=RUVBL1 PE=1 SV=1	69	21	178	21	1	456	50.2	6.42	554.88	21	0	0.913	-0.13	0.624164	0.927142	57.69	4.607e+07	3.76484e+07	4.29	6.33	4.70365e+07	4.607e+07	4.32828e+07	4.12369e+07	3.76484e+07	3.65906e+07	4.13315e+07	4.607e+07	4.29807e+07	4.08845e+07	175584	163516
Q06830	Peroxiredoxin-1 OS=Homo sapiens GN=PRDX1 PE=1 SV=1	83	15	186	13	1	199	22.1	8.13	553.54	15	2	0.932	-0.1	0.686036	0.94205	81.19	2.74576e+08	1.91661e+08	1.53	34.59	2.70781e+08	2.74576e+08	2.79196e+08	3.05522e+08	1.91661e+08	1.61529e+08	2.37938e+08	2.74576e+08	2.77247e+08	3.02912e+08	893865	721843
P12532	Creatine kinase U-type, mitochondrial OS=Homo sapiens GN=CKMT1A PE=1 SV=1	57	17	186	13	1	417	47	8.34	552.69	17	4	1.038	0.05	0.967439	0.996342	61.87	1.00695e+08	1.36514e+08	5.28	19.76	9.21963e+07	1.00695e+08	1.01571e+08	9.90939e+07	1.36514e+08	1.47041e+08	8.10139e+07	1.00695e+08	1.00863e+08	9.82472e+07	636670	657099
P13489	Ribonuclease inhibitor OS=Homo sapiens GN=RNH1 PE=1 SV=2	76	20	174	20	1	461	49.9	4.82	550.91	20	0	0.979	-0.03	0.841373	0.968781	49.88	4.18953e+07	4.88532e+07	2.22	15.33	4.18953e+07	4.03787e+07	4.20329e+07	3.81767e+07	4.88532e+07	5.15835e+07	3.68138e+07	4.03787e+07	4.17396e+07	3.78505e+07	227841	230517
P55209	Nucleosome assembly protein 1-like 1 OS=Homo sapiens GN=NAP1L1 PE=1 SV=1	62	15	182	14	1	391	45.3	4.46	550.33	15	1	0.784	-0.35	0.263066	0.655093	33.65	6.55221e+07	5.68033e+07	1.55	14.73	6.64213e+07	6.55221e+07	6.4392e+07	4.87962e+07	6.56042e+07	5.68033e+07	5.83651e+07	6.55221e+07	6.39427e+07	4.83793e+07	305963	253843
P49915	GMP synthase [glutamine-hydrolyzing] OS=Homo sapiens GN=GMPS PE=1 SV=1	58	28	199	28	1	693	76.7	6.87	550.03	28	0	0.876	-0.19	0.507631	0.869574	61.27	4.96987e+07	4.97997e+07	2.8	8.59	5.08505e+07	4.80895e+07	4.96987e+07	4.27954e+07	4.97997e+07	4.99303e+07	4.46828e+07	4.80895e+07	4.93519e+07	4.24298e+07	232255	223129
Q13283	Ras GTPase-activating protein-binding protein 1 OS=Homo sapiens GN=G3BP1 PE=1 SV=1	49	15	211	15	1	466	52.1	5.52	549.93	15	0	1.215	0.28	0.487221	0.856285	59.07	5.54058e+07	8.56506e+07	0.67	27.74	5.54058e+07	5.60024e+07	5.53224e+07	5.10197e+07	8.82898e+07	8.56506e+07	4.86857e+07	5.60024e+07	5.49363e+07	5.05838e+07	411764	382757
P31948	Stress-induced-phosphoprotein 1 OS=Homo sapiens GN=STIP1 PE=1 SV=1	52	31	211	31	1	543	62.6	6.8	547.38	31	0	1.114	0.16	0.739153	0.95485	69.67	1.05652e+08	1.40418e+08	2.88	13.81	1.01719e+08	1.07666e+08	1.05652e+08	1.10211e+08	1.40418e+08	1.42581e+08	8.93817e+07	1.07666e+08	1.04915e+08	1.09269e+08	654878	637170
Q9BR76	Coronin-1B OS=Homo sapiens GN=CORO1B PE=1 SV=1	47	17	209	17	1	489	54.2	5.88	545.22	17	0	1.367	0.45	0.237739	0.619062	59.44	4.48077e+07	8.34473e+07	3.6	17.92	4.48077e+07	4.47213e+07	4.76143e+07	6.06552e+07	8.34473e+07	8.52096e+07	3.9373e+07	4.47213e+07	4.7282e+07	6.01369e+07	389180	380786
Q9P2E9	Ribosome-binding protein 1 OS=Homo sapiens GN=RRBP1 PE=1 SV=4	30	31	178	31	1	1410	152.4	8.6	539.98	31	0	1.83	0.87	0.0168715	0.120182	74.16	1.97535e+07	4.63125e+07	7.34	29.66	1.97535e+07	2.19904e+07	1.91647e+07	2.7526e+07	5.07108e+07	4.63125e+07	1.73576e+07	2.19904e+07	1.90309e+07	2.72908e+07	236504	206962
Q96KP4	Cytosolic non-specific dipeptidase OS=Homo sapiens GN=CNDP2 PE=1 SV=2	71	21	190	21	1	475	52.8	5.97	538.16	21	0	0.718	-0.48	0.137943	0.459363	26.58	4.16007e+07	2.87103e+07	1.43	11.87	4.16007e+07	4.18635e+07	4.07297e+07	3.22885e+07	2.54492e+07	2.87103e+07	3.6555e+07	4.18635e+07	4.04455e+07	3.20126e+07	118690	128301
P63104	14-3-3 protein zeta/delta OS=Homo sapiens GN=YWHAZ PE=1 SV=1	63	16	198	12	1	245	27.7	4.79	536.98	16	0	1.221	0.29	0.476008	0.85489	37.17	2.14071e+08	3.29107e+08	0.46	18.69	2.13486e+08	2.14071e+08	2.1541e+08	2.66472e+08	3.29107e+08	3.89171e+08	1.87592e+08	2.14071e+08	2.13907e+08	2.64195e+08	1.53488e+06	1.73913e+06
P23526	Adenosylhomocysteinase OS=Homo sapiens GN=AHCY PE=1 SV=4	60	23	206	21	1	432	47.7	6.34	536.07	23	2	0.698	-0.52	0.109616	0.415836	42.09	1.4352e+08	7.45832e+07	3.25	24.46	1.38564e+08	1.47868e+08	1.4352e+08	1.11379e+08	7.45785e+07	7.45832e+07	1.21758e+08	1.47868e+08	1.42518e+08	1.10427e+08	347818	333298
P62136	Serine/threonine-protein phosphatase PP1-alpha catalytic subunit OS=Homo sapiens GN=PPP1CA PE=1 SV=1	62	14	156	5	1	330	37.5	6.33	534.76	14	8	0.922	-0.12	0.653784	0.935228	35.58	4.29105e+07	3.71039e+07	1.78	13.27	4.36185e+07	4.20942e+07	4.29105e+07	4.37479e+07	3.71039e+07	3.37925e+07	3.8328e+07	4.20942e+07	4.2611e+07	4.33741e+07	173044	151012
P17980	26S protease regulatory subunit 6A OS=Homo sapiens GN=PSMC3 PE=1 SV=3	56	17	188	17	1	439	49.2	5.24	534.73	17	0	1.065	0.09	0.882862	0.982503	47.52	3.38327e+07	4.47713e+07	1.11	14.66	3.40319e+07	3.38327e+07	3.33069e+07	3.51506e+07	4.47713e+07	4.66968e+07	2.99042e+07	3.38327e+07	3.30744e+07	3.48502e+07	208804	208680
P00338	L-lactate dehydrogenase A chain OS=Homo sapiens GN=LDHA PE=1 SV=2	76	22	216	21	1	332	36.7	8.27	534.6	22	1	0.68	-0.56	0.0872278	0.361405	36.13	1.65635e+08	1.07304e+08	2.06	16.56	1.62569e+08	1.65635e+08	1.69388e+08	1.20889e+08	8.64103e+07	1.07304e+08	1.42851e+08	1.65635e+08	1.68206e+08	1.19856e+08	402998	479521
P62263	40S ribosomal protein S14 OS=Homo sapiens GN=RPS14 PE=1 SV=3	66	9	153	9	1	151	16.3	10.05	534.33	9	0	1.063	0.09	0.889334	0.982755	42.45	4.79949e+07	5.19945e+07	4.1	18.21	4.80977e+07	4.47133e+07	4.79949e+07	3.96727e+07	5.72903e+07	5.19945e+07	4.2264e+07	4.47133e+07	4.766e+07	3.93337e+07	267189	232354
P11940	Polyadenylate-binding protein 1 OS=Homo sapiens GN=PABPC1 PE=1 SV=2	40	24	202	17	1	636	70.6	9.5	533.06	24	7	0.913	-0.13	0.623214	0.926367	41.7	1.1544e+08	8.09332e+07	0.73	25.11	1.15486e+08	1.14012e+08	1.1544e+08	1.2033e+08	7.86661e+07	8.09332e+07	1.01479e+08	1.14012e+08	1.14634e+08	1.19302e+08	366881	361676
O60506	Heterogeneous nuclear ribonucleoprotein Q OS=Homo sapiens GN=SYNCRIP PE=1 SV=2	49	24	213	18	1	623	69.6	8.59	531.25	24	6	1.044	0.06	0.948227	0.993254	45.54	8.23125e+07	5.07365e+07	1.22	35.52	8.29378e+07	8.09745e+07	8.23125e+07	8.89163e+07	4.95285e+07	5.07365e+07	7.28784e+07	8.09745e+07	8.17381e+07	8.81565e+07	230990	226732
Q9HCC0	Methylcrotonoyl-CoA carboxylase beta chain, mitochondrial OS=Homo sapiens GN=MCCC2 PE=1 SV=1	58	20	162	20	1	563	61.3	7.68	529.1	20	0	1.295	0.37	0.337596	0.738188	54.05	2.66427e+07	3.78971e+07	4.1	8.34	2.74275e+07	2.66427e+07	2.52857e+07	3.29241e+07	3.84279e+07	3.78971e+07	2.41008e+07	2.66427e+07	2.51092e+07	3.26427e+07	179219	169355
P35606	Coatomer subunit beta' OS=Homo sapiens GN=COPB2 PE=1 SV=2	52	31	217	31	1	906	102.4	5.27	528.4	31	0	1.149	0.2	0.643731	0.931839	71.55	4.46582e+07	5.63359e+07	0.85	9.74	4.43172e+07	4.46582e+07	4.50755e+07	4.98879e+07	6.06537e+07	5.63359e+07	3.8942e+07	4.46582e+07	4.47609e+07	4.94617e+07	282875	251755
Q96RQ3	Methylcrotonoyl-CoA carboxylase subunit alpha, mitochondrial OS=Homo sapiens GN=MCCC1 PE=1 SV=3	42	19	163	19	1	725	80.4	7.78	523.61	19	0	1.247	0.32	0.423999	0.823488	68.2	2.15364e+07	2.8019e+07	2.42	7.93	2.06874e+07	2.15364e+07	2.1614e+07	2.44193e+07	2.8019e+07	2.81958e+07	1.81783e+07	2.15364e+07	2.14632e+07	2.42106e+07	130674	126002
P61981	14-3-3 protein gamma OS=Homo sapiens GN=YWHAG PE=1 SV=2	67	14	182	10	1	247	28.3	4.89	523.03	14	0	1.656	0.73	0.0481138	0.248371	62.6	7.88155e+07	1.80326e+08	5.81	38.88	7.13244e+07	7.9206e+07	7.88155e+07	8.36505e+07	1.90168e+08	1.80326e+08	6.26735e+07	7.9206e+07	7.82655e+07	8.29357e+07	886901	805842
Q01813	ATP-dependent 6-phosphofructokinase, platelet type OS=Homo sapiens GN=PFKP PE=1 SV=2	45	21	165	19	1	784	85.5	7.55	521.57	21	1	0.866	-0.21	0.479099	0.855759	49.81	3.21722e+07	2.79531e+07	3.74	20.19	3.23451e+07	3.02179e+07	3.21722e+07	2.64545e+07	3.78823e+07	2.79531e+07	2.8422e+07	3.02179e+07	3.19477e+07	2.62285e+07	176675	124917
P05388	60S acidic ribosomal protein P0 OS=Homo sapiens GN=RPLP0 PE=1 SV=1	58	13	183	13	1	317	34.3	5.97	519.38	13	0	0.957	-0.06	0.767993	0.963516	41.07	1.02925e+08	1.03897e+08	0.49	6.45	1.03634e+08	1.02654e+08	1.02925e+08	9.7667e+07	1.11092e+08	1.03897e+08	9.10645e+07	1.02654e+08	1.02206e+08	9.68325e+07	518109	464294
P31946	14-3-3 protein beta/alpha OS=Homo sapiens GN=YWHAB PE=1 SV=3	69	16	185	9	1	246	28.1	4.83	519.32	16	1	1.038	0.05	0.966837	0.996342	82.54	1.31771e+08	1.58258e+08	2.35	8.92	1.31771e+08	1.30784e+08	1.3663e+08	1.37603e+08	1.58258e+08	1.6341e+08	1.15788e+08	1.30784e+08	1.35676e+08	1.36427e+08	738080	730250
P63244	Receptor of activated protein C kinase 1 OS=Homo sapiens GN=RACK1 PE=1 SV=3	77	17	178	17	1	317	35.1	7.69	518.82	17	0	0.811	-0.3	0.326287	0.726581	40.3	1.07131e+08	9.63241e+07	5.44	6.97	1.04794e+08	1.07131e+08	1.1606e+08	9.63241e+07	1.0044e+08	8.75161e+07	9.20837e+07	1.07131e+08	1.1525e+08	9.5501e+07	468431	391093
O75083	WD repeat-containing protein 1 OS=Homo sapiens GN=WDR1 PE=1 SV=4	51	18	174	18	1	606	66.2	6.65	518.46	18	0	1.065	0.09	0.883896	0.982503	61.97	3.30585e+07	4.43267e+07	3.12	19.01	3.30585e+07	3.28987e+07	3.47904e+07	3.19713e+07	4.63039e+07	4.43267e+07	2.90489e+07	3.28987e+07	3.45476e+07	3.16981e+07	215951	198088
P24752	Acetyl-CoA acetyltransferase, mitochondrial OS=Homo sapiens GN=ACAT1 PE=1 SV=1	68	18	164	18	1	427	45.2	8.85	517.71	18	0	0.569	-0.81	0.0145491	0.107293	22.5	6.24682e+07	3.51471e+07	2.89	6.98	6.24682e+07	6.30821e+07	5.97321e+07	3.51471e+07	3.74083e+07	3.25226e+07	5.48914e+07	6.30821e+07	5.93152e+07	3.48468e+07	174464	145338
P27348	14-3-3 protein theta OS=Homo sapiens GN=YWHAQ PE=1 SV=1	60	18	184	12	1	245	27.7	4.78	514.91	18	5	1.285	0.36	0.355603	0.754669	50.44	5.9684e+07	1.22504e+08	6.61	34.48	5.43435e+07	6.18796e+07	5.9684e+07	6.51359e+07	1.34317e+08	1.22504e+08	4.77522e+07	6.18796e+07	5.92675e+07	6.45794e+07	626427	547447
O75390	Citrate synthase, mitochondrial OS=Homo sapiens GN=CS PE=1 SV=2	53	17	197	17	1	466	51.7	8.32	511.62	17	0	1.086	0.12	0.819946	0.968781	64.58	1.0646e+08	1.32316e+08	2.78	8.47	1.03546e+08	1.0646e+08	1.0946e+08	1.13875e+08	1.3245e+08	1.32316e+08	9.0987e+07	1.0646e+08	1.08696e+08	1.12902e+08	617717	591297
Q9UHX1	Poly(U)-binding-splicing factor PUF60 OS=Homo sapiens GN=PUF60 PE=1 SV=1	54	18	172	18	1	559	59.8	5.29	510.89	18	0	1.012	0.02	0.950128	0.993254	59.82	2.74188e+07	3.01243e+07	2.43	17.5	2.7566e+07	2.63563e+07	2.74188e+07	2.1931e+07	3.01243e+07	3.03869e+07	2.42225e+07	2.63563e+07	2.72275e+07	2.17436e+07	140493	135793
P13667	Protein disulfide-isomerase A4 OS=Homo sapiens GN=PDIA4 PE=1 SV=2	47	24	182	24	1	645	72.9	5.07	508.09	24	0	1.583	0.66	0.0736653	0.325696	60.92	3.80862e+07	5.96553e+07	5.47	5.24	3.68796e+07	3.80862e+07	4.09955e+07	6.38187e+07	5.96553e+07	5.76148e+07	3.24065e+07	3.80862e+07	4.07094e+07	6.32734e+07	278219	257470
Q9BUF5	Tubulin beta-6 chain OS=Homo sapiens GN=TUBB6 PE=1 SV=1	55	17	211	7	1	446	49.8	4.88	504.1	17	0	0.812	-0.3	0.299823	0.699628	27.76	4.09519e+06	3.17346e+06	30.98	12.62	4.50233e+06	4.09519e+06	2.36893e+06	3.84969e+06	3.06716e+06	3.17346e+06	3.95624e+06	4.09519e+06	2.3524e+06	3.8168e+06	14304.5	14181.6
O00571	ATP-dependent RNA helicase DDX3X OS=Homo sapiens GN=DDX3X PE=1 SV=3	44	25	175	24	1	662	73.2	7.18	501.23	25	0	0.886	-0.18	0.538038	0.884383	45.1	4.551e+07	4.45127e+07	1.4	3.37	4.48893e+07	4.61637e+07	4.551e+07	4.2475e+07	4.53668e+07	4.45127e+07	3.94447e+07	4.61637e+07	4.51924e+07	4.21121e+07	211580	198919
P09382	Galectin-1 OS=Homo sapiens GN=LGALS1 PE=1 SV=2	70	7	179	7	1	135	14.7	5.5	498.74	7	0	1.398	0.48	0.20225	0.573994	37.51	8.8987e+07	1.11789e+08	1.13	7.67	8.8987e+07	8.75117e+07	8.94328e+07	1.23892e+08	1.11789e+08	1.06862e+08	7.81938e+07	8.75117e+07	8.88087e+07	1.22833e+08	521360	477548
Q96QK1	Vacuolar protein sorting-associated protein 35 OS=Homo sapiens GN=VPS35 PE=1 SV=2	46	26	169	26	1	796	91.6	5.49	498.63	26	0	1.085	0.12	0.822159	0.968781	81.57	3.37122e+07	3.99012e+07	4.49	9.93	3.36082e+07	3.63445e+07	3.37122e+07	3.53522e+07	4.31529e+07	3.99012e+07	2.95319e+07	3.63445e+07	3.34769e+07	3.50502e+07	201255	178311
O43390	Heterogeneous nuclear ribonucleoprotein R OS=Homo sapiens GN=HNRNPR PE=1 SV=1	40	22	204	16	1	633	70.9	8.13	497.65	22	0	0.803	-0.32	0.306988	0.703304	31.05	4.03978e+07	2.45099e+07	2.27	28.13	4.18836e+07	4.0179e+07	4.03978e+07	3.78247e+07	2.33744e+07	2.45099e+07	3.68036e+07	4.0179e+07	4.01159e+07	3.75015e+07	109013	109530
P41252	Isoleucine--tRNA ligase, cytoplasmic OS=Homo sapiens GN=IARS PE=1 SV=2	36	28	174	28	1	1262	144.4	6.15	491.66	28	0	1.28	0.36	0.363756	0.762232	55.97	2.40669e+07	3.67193e+07	4.31	10.1	2.40669e+07	2.37134e+07	2.56936e+07	3.07119e+07	3.68632e+07	3.67193e+07	2.11478e+07	2.37134e+07	2.55143e+07	3.04495e+07	171922	164092
P08559	Pyruvate dehydrogenase E1 component subunit alpha, somatic form, mitochondrial OS=Homo sapiens GN=PDHA1 PE=1 SV=3	60	19	173	19	1	390	43.3	8.06	489.7	19	0	1.108	0.15	0.755477	0.958162	53.02	3.24881e+07	3.00903e+07	8.02	12.18	2.82151e+07	3.24881e+07	3.25794e+07	3.43403e+07	3.00903e+07	2.69458e+07	2.47929e+07	3.24881e+07	3.23521e+07	3.40469e+07	140334	120416
P19338	Nucleolin OS=Homo sapiens GN=NCL PE=1 SV=3	29	21	171	21	1	710	76.6	4.7	488.17	21	0	0.879	-0.19	0.516569	0.874383	68.33	1.66045e+08	1.15781e+08	1.77	10.95	1.66045e+08	167492581	1.61869e+08	1.37162e+08	1.12633e+08	1.15781e+08	1.45905e+08	167492581	1.6074e+08	1.3599e+08	525296	517402
Q86UP2	Kinectin OS=Homo sapiens GN=KTN1 PE=1 SV=1	38	37	185	37	1	1357	156.2	5.64	488.11	37	0	1.02	0.03	0.976358	0.99813	55.57	3.7717e+07	4.50357e+07	4.01	14.71	3.57799e+07	3.7717e+07	3.8729e+07	3.80218e+07	5.11798e+07	4.50357e+07	3.14402e+07	3.7717e+07	3.84587e+07	3.76969e+07	238691	201256
O75533	Splicing factor 3B subunit 1 OS=Homo sapiens GN=SF3B1 PE=1 SV=3	49	36	190	36	1	1304	145.7	7.09	486.25	36	0	1.05	0.07	0.929048	0.989948	95.15	2.98576e+07	3.72004e+07	3.61	11.04	2.81104e+07	3.00248e+07	2.98576e+07	3.12119e+07	3.86457e+07	3.72004e+07	2.47009e+07	3.00248e+07	2.96492e+07	3.09452e+07	180235	166241
Q9P2J5	Leucine--tRNA ligase, cytoplasmic OS=Homo sapiens GN=LARS PE=1 SV=2	31	27	179	27	1	1176	134.4	7.3	485.73	27	0	0.867	-0.21	0.481551	0.85602	56.68	3.25462e+07	2.52606e+07	0.9	6.67	3.25462e+07	3.24508e+07	3.30016e+07	2.81185e+07	2.49674e+07	2.52606e+07	2.85987e+07	3.24508e+07	3.27713e+07	2.78783e+07	116442	112885
P21964	Catechol O-methyltransferase OS=Homo sapiens GN=COMT PE=1 SV=2	58	10	150	10	1	271	30	5.47	484.24	10	0	1.107	0.15	0.758918	0.959942	46.02	1.87738e+07	2.60881e+07	4.71	12.26	1.95704e+07	1.87738e+07	1.78093e+07	2.09437e+07	2.61579e+07	2.60881e+07	1.71967e+07	1.87738e+07	1.7685e+07	2.07647e+07	121995	116583
P11177	Pyruvate dehydrogenase E1 component subunit beta, mitochondrial OS=Homo sapiens GN=PDHB PE=1 SV=3	54	14	169	14	1	359	39.2	6.65	482.64	14	0	1.124	0.17	0.711234	0.950202	56.11	3.69557e+07	3.96795e+07	1.83	5.9	3.69557e+07	3.80547e+07	3.68083e+07	4.16651e+07	3.96795e+07	3.70276e+07	3.24733e+07	3.80547e+07	3.65514e+07	4.13091e+07	185057	165469
P38606	V-type proton ATPase catalytic subunit A OS=Homo sapiens GN=ATP6V1A PE=1 SV=2	69	30	182	30	1	617	68.3	5.52	481.09	30	0	1.307	0.39	0.32011	0.71973	68.53	4.11426e+07	6.09454e+07	3.5	7.68	4.11426e+07	4.18457e+07	3.91047e+07	5.45406e+07	6.09454e+07	6.342e+07	3.61524e+07	4.18457e+07	3.88318e+07	5.40746e+07	284236	283412
Q10567	AP-1 complex subunit beta-1 OS=Homo sapiens GN=AP1B1 PE=1 SV=2	54	34	188	20	1	949	104.6	5.06	477.46	34	0	1.232	0.3	0.452766	0.838781	62.85	2.30265e+07	2.53318e+07	8.56	13.8	2.14371e+07	2.53998e+07	2.30265e+07	3.13307e+07	2.44798e+07	2.53318e+07	1.8837e+07	2.53998e+07	2.28658e+07	3.1063e+07	114168	113203
P62805	Histone H4 OS=Homo sapiens GN=HIST1H4A PE=1 SV=2	53	8	199	8	1	103	11.4	11.36	476.25	8	0	0.405	-1.3	0.000117907	0.00187668	9.9	9.67111e+08	2.92951e+08	3.39	31.84	1.00315e+09	937623010	9.67111e+08	4.61254e+08	2.92951e+08	2.60669e+08	8.8148e+08	937623010	9.60362e+08	4.57313e+08	1.36626e+06	1.16488e+06
P62191	26S protease regulatory subunit 4 OS=Homo sapiens GN=PSMC1 PE=1 SV=1	53	17	172	16	1	440	49.2	6.21	476.19	17	1	0.936	-0.09	0.700528	0.944334	46.18	3.65318e+07	2.67167e+07	7.07	19.76	3.86611e+07	3.35576e+07	3.65318e+07	3.68935e+07	2.6511e+07	2.67167e+07	3.39719e+07	3.35576e+07	3.62768e+07	3.65783e+07	123642	119392
Q9H4A4	Aminopeptidase B OS=Homo sapiens GN=RNPEP PE=1 SV=2	58	26	186	26	1	650	72.5	5.74	474.07	26	0	1.181	0.24	0.564609	0.897548	86.34	3.67969e+07	4.28225e+07	4.03	5.28	3.5158e+07	3.67969e+07	3.81098e+07	4.48903e+07	4.03843e+07	4.28225e+07	3.08937e+07	3.67969e+07	3.78438e+07	4.45068e+07	188343	191366
Q9NR30	Nucleolar RNA helicase 2 OS=Homo sapiens GN=DDX21 PE=1 SV=5	47	28	172	27	1	783	87.3	9.28	469.63	28	1	0.577	-0.79	0.0168946	0.120182	20.56	3.88075e+07	2.67532e+07	0.31	12.11	3.88075e+07	3.86929e+07	3.89306e+07	2.15091e+07	2.67532e+07	2.6759e+07	3.41006e+07	3.86929e+07	3.86589e+07	2.13253e+07	124771	119581
P34897	Serine hydroxymethyltransferase, mitochondrial OS=Homo sapiens GN=SHMT2 PE=1 SV=3	65	24	190	23	1	504	56	8.53	467.58	24	1	0.894	-0.16	0.564382	0.897548	50.62	8.98325e+07	7.30102e+07	7.46	8.09	7.98074e+07	9.19926e+07	8.98325e+07	8.25928e+07	7.12126e+07	7.30102e+07	7.01276e+07	9.19926e+07	8.92055e+07	8.18871e+07	332120	326269
P49419	Alpha-aminoadipic semialdehyde dehydrogenase OS=Homo sapiens GN=ALDH7A1 PE=1 SV=5	58	20	151	20	1	539	58.5	7.99	467.16	20	0	0.923	-0.12	0.656134	0.936284	62.81	3.43005e+07	3.47895e+07	0.63	6.19	3.40072e+07	3.43005e+07	3.44239e+07	3.19562e+07	3.61089e+07	3.47895e+07	2.98825e+07	3.43005e+07	3.41837e+07	3.16832e+07	168404	155468
P30043	Flavin reductase (NADPH) OS=Homo sapiens GN=BLVRB PE=1 SV=3	78	10	153	10	1	206	22.1	7.65	466.01	10	0	2.012	1.01	0.00541963	0.0504881	107.57	4.35566e+07	1.58087e+08	3.31	40.56	4.35566e+07	4.5044e+07	4.21606e+07	6.95646e+07	1.58087e+08	1.6429e+08	3.82737e+07	4.5044e+07	4.18664e+07	6.89702e+07	737281	734183
O43175	D-3-phosphoglycerate dehydrogenase OS=Homo sapiens GN=PHGDH PE=1 SV=4	46	17	157	17	1	533	56.6	6.71	465.74	17	0	0.547	-0.87	0.0089875	0.0749612	16.99	5.44679e+07	3.14349e+07	0.91	2.64	5.44679e+07	5.49869e+07	5.39983e+07	3.20263e+07	3.03956e+07	3.14349e+07	4.78615e+07	5.49869e+07	5.36215e+07	3.17527e+07	141758	140477
P32119	Peroxiredoxin-2 OS=Homo sapiens GN=PRDX2 PE=1 SV=5	70	13	159	12	1	198	21.9	5.97	465.07	13	0	1.076	0.11	0.84978	0.969872	84.35	4.77491e+07	5.26607e+07	1.85	5.35	4.75853e+07	4.92068e+07	4.77491e+07	5.05124e+07	5.61383e+07	5.26607e+07	4.18137e+07	4.92068e+07	4.74158e+07	5.00808e+07	261817	235331
P26368	Splicing factor U2AF 65 kDa subunit OS=Homo sapiens GN=U2AF2 PE=1 SV=4	35	10	147	10	1	475	53.5	9.09	464.45	10	0	0.941	-0.09	0.715479	0.951978	25.03	2.44631e+07	1.93839e+07	0.93	17.17	2.47867e+07	2.44631e+07	2.4349e+07	2.47693e+07	1.80448e+07	1.93839e+07	2.17803e+07	2.44631e+07	2.41791e+07	2.45576e+07	84157.1	86623.1
P05023	Sodium/potassium-transporting ATPase subunit alpha-1 OS=Homo sapiens GN=ATP1A1 PE=1 SV=1	39	29	166	29	1	1023	112.8	5.49	463.75	29	0	1.015	0.02	0.957808	0.996342	84.12	4.81061e+07	4.29018e+07	1.11	9.13	4.73681e+07	4.84039e+07	4.81061e+07	4.94365e+07	4.29018e+07	4.19202e+07	4.16229e+07	4.84039e+07	4.77704e+07	4.90141e+07	200084	187334
P62081	40S ribosomal protein S7 OS=Homo sapiens GN=RPS7 PE=1 SV=1	51	7	138	7	1	194	22.1	10.1	461.64	7	0	0.846	-0.24	0.420058	0.819989	26.37	5.61539e+07	4.89009e+07	3.57	9.16	5.83621e+07	5.61539e+07	5.43474e+07	4.89009e+07	4.66702e+07	5.55381e+07	5.12834e+07	5.61539e+07	5.39682e+07	4.84831e+07	217660	248189
Q15029	116 kDa U5 small nuclear ribonucleoprotein component OS=Homo sapiens GN=EFTUD2 PE=1 SV=1	46	29	161	28	1	972	109.4	5	458.01	29	0	0.773	-0.37	0.238875	0.62075	20.33	2.96495e+07	2.69094e+07	0.95	8.49	2.96495e+07	2.92044e+07	2.97198e+07	2.39991e+07	2.8415e+07	2.69094e+07	2.60533e+07	2.92044e+07	2.95124e+07	2.37941e+07	132521	120253
P05198	Eukaryotic translation initiation factor 2 subunit 1 OS=Homo sapiens GN=EIF2S1 PE=1 SV=3	71	19	154	19	1	315	36.1	5.08	457.37	19	0	0.858	-0.22	0.456712	0.841129	29.95	6.58159e+07	6.33322e+07	0.77	6.22	6.58806e+07	6.58159e+07	6.49719e+07	5.91332e+07	6.69816e+07	6.33322e+07	5.789e+07	6.58159e+07	6.45185e+07	5.8628e+07	312387	283020
P21281	V-type proton ATPase subunit B, brain isoform OS=Homo sapiens GN=ATP6V1B2 PE=1 SV=3	71	22	196	22	1	511	56.5	5.81	456.9	22	0	1.261	0.33	0.396274	0.793746	64.41	3.10912e+07	3.31673e+07	0.8	16.21	3.07155e+07	3.10912e+07	3.11872e+07	4.08863e+07	3.31673e+07	2.99552e+07	2.699e+07	3.10912e+07	3.09696e+07	4.05369e+07	154685	133864
Q92945	Far upstream element-binding protein 2 OS=Homo sapiens GN=KHSRP PE=1 SV=4	41	21	165	20	1	711	73.1	7.3	455.34	21	1	1.147	0.2	0.648826	0.93251	55.09	4.17049e+07	5.68338e+07	0.97	13.62	4.18374e+07	4.10813e+07	4.17049e+07	4.48671e+07	5.79318e+07	5.68338e+07	3.67629e+07	4.10813e+07	4.14139e+07	4.44838e+07	270181	253980
P07910	Heterogeneous nuclear ribonucleoproteins C1/C2 OS=Homo sapiens GN=HNRNPC PE=1 SV=4	37	12	147	12	1	306	33.7	5.08	452.9	12	0	0.79	-0.34	0.276866	0.670423	39.19	1.28518e+08	7.67086e+07	1.75	34.07	1.28518e+08	1.29017e+08	1.24923e+08	1.29057e+08	7.67086e+07	7.22918e+07	1.1293e+08	1.29017e+08	1.24051e+08	1.27954e+08	357752	323059
P22234	Multifunctional protein ADE2 OS=Homo sapiens GN=PAICS PE=1 SV=3	58	18	145	18	1	425	47	7.23	451.61	18	0	0.805	-0.31	0.31234	0.709634	28.23	3.85095e+07	3.24212e+07	4.07	3.77	3.85095e+07	3.77422e+07	4.07974e+07	3.15095e+07	3.24212e+07	3.39442e+07	33838670	3.77422e+07	4.05127e+07	3.12403e+07	151205	151690
P54727	UV excision repair protein RAD23 homolog B OS=Homo sapiens GN=RAD23B PE=1 SV=1	58	14	168	12	1	409	43.1	4.84	446.66	14	2	1.459	0.54	0.147043	0.475867	106.33	4.66781e+07	8.11691e+07	1.71	18.61	4.66781e+07	4.75935e+07	4.59971e+07	6.63899e+07	8.11691e+07	9.66906e+07	4.10165e+07	4.75935e+07	4.56761e+07	6.58226e+07	378555	432092
P00367	Glutamate dehydrogenase 1, mitochondrial OS=Homo sapiens GN=GLUD1 PE=1 SV=2	45	21	181	21	1	558	61.4	7.8	446.35	21	0	1.499	0.58	0.11807	0.434099	46.76	4.46412e+07	5.54248e+07	1.26	13.55	4.39396e+07	4.50511e+07	4.46412e+07	6.5797e+07	5.54248e+07	5.0607e+07	3.86102e+07	4.50511e+07	4.43296e+07	6.52348e+07	258489	226153
P37802	Transgelin-2 OS=Homo sapiens GN=TAGLN2 PE=1 SV=3	80	14	154	14	1	199	22.4	8.25	443.04	14	0	0.688	-0.54	0.0969375	0.384928	31.59	2.51329e+08	1.34019e+08	1.73	19.89	2.51329e+08	2.49452e+08	2.57789e+08	1.81935e+08	1.28313e+08	1.34019e+08	2.20845e+08	2.49452e+08	2.5599e+08	1.8038e+08	598423	598906
P23246	Splicing factor, proline- and glutamine-rich OS=Homo sapiens GN=SFPQ PE=1 SV=2	40	21	180	20	1	707	76.1	9.44	442.78	21	1	1.185	0.25	0.554616	0.894382	64.39	1.2754e+08	1.85996e+08	2.03	29.5	1.2754e+08	1.29075e+08	1.2406e+08	1.19169e+08	1.85996e+08	2.2103e+08	1.1207e+08	1.29075e+08	1.23194e+08	1.18151e+08	867444	987741
P14868	Aspartate--tRNA ligase, cytoplasmic OS=Homo sapiens GN=DARS PE=1 SV=2	54	23	177	23	1	501	57.1	6.55	442.27	23	0	1.148	0.2	0.64719	0.93251	64.32	4.19214e+07	5.55118e+07	0.77	6.03	4.19214e+07	4.20282e+07	4.14222e+07	5.03268e+07	5.55118e+07	5.63469e+07	3.68368e+07	4.20282e+07	4.11332e+07	4.98968e+07	258895	251804
Q6DD88	Atlastin-3 OS=Homo sapiens GN=ATL3 PE=1 SV=1	49	18	162	18	1	541	60.5	5.66	440.11	18	0	1.458	0.54	0.147314	0.475867	49.26	2.33002e+07	5.17098e+07	3.6	21.99	2.27894e+07	2.33002e+07	2.44426e+07	3.54657e+07	5.48685e+07	5.17098e+07	2.00253e+07	2.33002e+07	2.4272e+07	3.51627e+07	255894	231081
P54886	Delta-1-pyrroline-5-carboxylate synthase OS=Homo sapiens GN=ALDH18A1 PE=1 SV=2	53	27	165	27	1	795	87.2	7.12	439.6	27	0	1.12	0.16	0.720518	0.953701	54.23	3.30349e+07	3.77138e+07	1.32	2.88	3.24587e+07	3.33081e+07	3.30349e+07	3.77138e+07	3.6318e+07	3.84449e+07	2.85218e+07	3.33081e+07	3.28044e+07	3.73916e+07	169379	171803
O60313	Dynamin-like 120 kDa protein, mitochondrial OS=Homo sapiens GN=OPA1 PE=1 SV=3	43	34	188	34	1	960	111.6	7.87	439.56	34	0	1.394	0.48	0.207159	0.577205	62.57	4.34762e+07	6.46243e+07	3.35	11.44	4.34762e+07	4.13905e+07	4.41541e+07	5.58259e+07	7.02534e+07	6.46243e+07	3.8203e+07	4.13905e+07	4.3846e+07	5.53489e+07	327646	288794
P06744	Glucose-6-phosphate isomerase OS=Homo sapiens GN=GPI PE=1 SV=4	44	17	161	17	1	558	63.1	8.32	437.79	17	0	0.871	-0.2	0.493253	0.859201	22.83	5.961e+07	5.07568e+07	0.84	4.02	5.98936e+07	5.8922e+07	5.961e+07	5.07568e+07	4.86756e+07	5.27488e+07	5.26292e+07	5.8922e+07	5.9194e+07	5.03231e+07	227012	235725
P09972	Fructose-bisphosphate aldolase C OS=Homo sapiens GN=ALDOC PE=1 SV=2	41	10	132	7	1	364	39.4	6.87	437.48	10	0	2.25	1.17	0.00117604	0.014353	53.65	1.88526e+07	3.1277e+07	3.28	13.34	1.93848e+07	1.81556e+07	1.88526e+07	2.4911e+07	3.1277e+07	3.20683e+07	1.70337e+07	1.81556e+07	1.8721e+07	2.46981e+07	145869	143307
O15020	Spectrin beta chain, non-erythrocytic 2 OS=Homo sapiens GN=SPTBN2 PE=1 SV=3	26	40	155	37	1	2390	271.2	6.11	435.9	40	2	0.942	-0.09	0.718049	0.952441	76.62	2.01948e+07	2.7774e+07	2.88	23.74	2.01948e+07	2.07354e+07	1.95747e+07	1.85086e+07	2.9798e+07	2.7774e+07	1.77454e+07	2.07354e+07	1.94381e+07	1.83504e+07	138971	124117
P36873	Serine/threonine-protein phosphatase PP1-gamma catalytic subunit OS=Homo sapiens GN=PPP1CC PE=1 SV=1	52	11	125	2	1	323	37	6.54	435.78	11	0	0.443	-1.18	0.196933	0.562697	9.61	443575	105831	12.25	72.98	443847	355802	443575	59791.9	187319		390013	355802	440480	59281	873.614
Q9H0U4	Ras-related protein Rab-1B OS=Homo sapiens GN=RAB1B PE=1 SV=1	69	11	157	3	1	201	22.2	5.73	435.49	11	7	1.352	0.44	0.255495	0.645069	117.94	9.53482e+07	1.40617e+08	1.12	14.38	9.41812e+07	9.53482e+07	9.63206e+07	1.13519e+08	1.51182e+08	1.40617e+08	8.2758e+07	9.53482e+07	9.56484e+07	1.12549e+08	705077	628391
P52907	F-actin-capping protein subunit alpha-1 OS=Homo sapiens GN=CAPZA1 PE=1 SV=3	66	13	149	11	1	286	32.9	5.69	435.25	13	2	1.32	0.4	0.299284	0.698817	38.38	3.74783e+07	7.79188e+07	1.4	26.09	3.78339e+07	3.74783e+07	3.6803e+07	4.85337e+07	7.79188e+07	8.14834e+07	3.32451e+07	3.74783e+07	3.65461e+07	4.8119e+07	363396	364134
Q92499	ATP-dependent RNA helicase DDX1 OS=Homo sapiens GN=DDX1 PE=1 SV=2	46	23	156	23	1	740	82.4	7.23	434.2	23	0	1.037	0.05	0.968608	0.996342	71.16	3.46052e+07	3.61934e+07	2.91	1.64	3.48075e+07	3.29951e+07	3.46052e+07	3.69681e+07	3.61934e+07	3.57968e+07	3.05858e+07	3.29951e+07	3.43637e+07	3.66522e+07	168798	159969
Q99497	Protein deglycase DJ-1 OS=Homo sapiens GN=PARK7 PE=1 SV=2	72	10	141	10	1	189	19.9	6.79	433.94	10	0	1.242	0.31	0.432552	0.830347	52.29	6.54915e+07	7.75788e+07	2.6	7.96	6.67307e+07	6.54915e+07	6.33837e+07	7.75103e+07	7.75788e+07	8.87519e+07	5.8637e+07	6.54915e+07	6.29413e+07	7.6848e+07	361810	396616
Q12905	Interleukin enhancer-binding factor 2 OS=Homo sapiens GN=ILF2 PE=1 SV=2	66	15	153	15	1	390	43	5.26	433.22	15	0	0.78	-0.36	0.252903	0.642101	46.02	42915520	3.30857e+07	2.59	32.06	4.35502e+07	42915520	4.14047e+07	4.30314e+07	3.30857e+07	2.20595e+07	3.8268e+07	42915520	4.11158e+07	42663685	154304	98580
Q13838	Spliceosome RNA helicase DDX39B OS=Homo sapiens GN=DDX39B PE=1 SV=1	47	16	175	6	1	428	49	5.67	433.06	16	10	0.887	-0.17	0.54356	0.88773	39.48	7.72341e+07	7.0683e+07	3.03	5.84	8.08057e+07	7.72341e+07	7.63211e+07	7.69685e+07	6.89551e+07	7.0683e+07	7.10048e+07	7.72341e+07	7.57885e+07	7.63108e+07	321591	315869
P07737	Profilin-1 OS=Homo sapiens GN=PFN1 PE=1 SV=2	70	9	158	9	1	140	15	8.27	432.57	9	0	0.753	-0.41	0.198481	0.565819	42.85	2.0582e+08	1.24648e+08	0.48	16.18	2.04392e+08	2.0582e+08	2.06268e+08	1.60707e+08	1.24648e+08	1.21081e+08	1.79601e+08	2.0582e+08	204828075	1.59334e+08	581332	541090
Q9BUP0	EF-hand domain-containing protein D1 OS=Homo sapiens GN=EFHD1 PE=1 SV=1	59	12	140	10	1	239	26.9	5.39	430.45	12	2	0.975	-0.04	0.827775	0.968781	74.33	4.77747e+07	6.65131e+07	0.89	27.39	4.77747e+07	4.83334e+07	4.7498e+07	4.06782e+07	6.65131e+07	7.06297e+07	4.19802e+07	4.83334e+07	4.71666e+07	4.03306e+07	310203	315631
Q96RP9	Elongation factor G, mitochondrial OS=Homo sapiens GN=GFM1 PE=1 SV=2	51	23	164	23	1	751	83.4	7.01	429.51	23	0	0.811	-0.3	0.327651	0.726581	53.07	3.52076e+07	2.32287e+07	3.04	19.22	3.5536e+07	3.52076e+07	3.3564e+07	3.14861e+07	2.32287e+07	2.26152e+07	3.12259e+07	3.52076e+07	3.33298e+07	3.12171e+07	108334	101063
Q07021	Complement component 1 Q subcomponent-binding protein, mitochondrial OS=Homo sapiens GN=C1QBP PE=1 SV=1	51	8	131	8	1	282	31.3	4.84	428.23	8	0	0.981	-0.03	0.847907	0.969432	41.15	6.10643e+07	7.60511e+07	3.41	18.58	6.10643e+07	59603821	6.37415e+07	5.5772e+07	7.60511e+07	8.03927e+07	5.36578e+07	59603821	6.32967e+07	5.52955e+07	354685	359260
P13797	Plastin-3 OS=Homo sapiens GN=PLS3 PE=1 SV=4	55	26	172	22	1	630	70.8	5.6	427.39	26	4	0.701	-0.51	0.113235	0.424908	30.74	4.43971e+07	2.77508e+07	2.73	10.91	4.43971e+07	4.27846e+07	4.51447e+07	3.10278e+07	2.49439e+07	2.77508e+07	3.90122e+07	4.27846e+07	44829653	3.07626e+07	116333	124013
P45880	Voltage-dependent anion-selective channel protein 2 OS=Homo sapiens GN=VDAC2 PE=1 SV=2	57	12	150	12	1	294	31.5	7.56	426.96	12	0	1.512	0.6	0.109792	0.415836	85.33	1.04072e+08	1.7036e+08	0.94	6.38	1.03108e+08	1.04072e+08	1.05068e+08	1.58249e+08	1.7036e+08	1.79806e+08	9.06024e+07	1.04072e+08	1.04335e+08	1.56897e+08	794519	803519
P39656	Dolichyl-diphosphooligosaccharide--protein glycosyltransferase 48 kDa subunit OS=Homo sapiens GN=DDOST PE=1 SV=4	63	16	141	16	1	456	50.8	6.55	426.62	16	0	1.135	0.18	0.680697	0.941226	40.27	31498662	3.91425e+07	7.42	6.99	3.56267e+07	31498662	3.13263e+07	3.61407e+07	3.91425e+07	4.15786e+07	3.13056e+07	31498662	3.11077e+07	3.58319e+07	182552	185807
P51149	Ras-related protein Rab-7a OS=Homo sapiens GN=RAB7A PE=1 SV=1	80	18	155	18	1	207	23.5	6.7	424.09	18	0	1.552	0.63	0.0879817	0.364128	63.5	5.06933e+07	3.98144e+07	1.65	49.92	5.05389e+07	5.06933e+07	5.20685e+07	8.60259e+07	3.79082e+07	3.98144e+07	4.44091e+07	5.06933e+07	5.17051e+07	8.52909e+07	176795	177923
O00148	ATP-dependent RNA helicase DDX39A OS=Homo sapiens GN=DDX39A PE=1 SV=2	48	16	173	6	1	427	49.1	5.68	423.48	16	0	0.615	-0.7	0.0285356	0.175251	13.33	1.25912e+07	8.59637e+06	1.7	3.61	1.25145e+07	1.29211e+07	1.25912e+07	8.59637e+06	9.00815e+06	8.39509e+06	1.09967e+07	1.29211e+07	1.25033e+07	8.52292e+06	42012	37516.1
P43686	26S protease regulatory subunit 6B OS=Homo sapiens GN=PSMC4 PE=1 SV=2	69	16	140	16	1	418	47.3	5.21	422.81	16	0	1.179	0.24	0.568718	0.900707	58.94	2.92102e+07	4.04447e+07	3.27	19.17	2.9287e+07	2.92102e+07	2.76219e+07	2.95655e+07	4.32817e+07	4.04447e+07	2.57348e+07	2.92102e+07	2.74292e+07	2.93128e+07	201856	180740
P08758	Annexin A5 OS=Homo sapiens GN=ANXA5 PE=1 SV=2	71	21	181	20	1	320	35.9	5.05	422.7	21	1	1.383	0.47	0.21943	0.595327	53.38	6.35089e+07	8.76481e+07	1.63	5.33	6.41353e+07	6.21223e+07	6.35089e+07	8.76481e+07	8.59396e+07	9.49191e+07	5.63564e+07	6.21223e+07	6.30657e+07	8.68992e+07	400803	424176
P41091	Eukaryotic translation initiation factor 2 subunit 3 OS=Homo sapiens GN=EIF2S3 PE=1 SV=3	57	20	161	20	1	472	51.1	8.4	422.4	20	0	0.742	-0.43	0.17822	0.535739	20.88	7.13957e+07	5.857e+07	0.95	5.02	7.24819e+07	7.13957e+07	7.12322e+07	5.42047e+07	5.857e+07	5.96557e+07	6.36906e+07	7.13957e+07	7.07351e+07	5.37416e+07	273157	266590
Q1KMD3	Heterogeneous nuclear ribonucleoprotein U-like protein 2 OS=Homo sapiens GN=HNRNPUL2 PE=1 SV=1	38	21	166	21	1	747	85.1	4.91	422.13	21	0	1.176	0.23	0.576446	0.906044	75.75	3.71071e+07	4.5539e+07	0.67	4.26	3.71071e+07	3.73474e+07	3.68507e+07	4.26901e+07	4.63168e+07	4.5539e+07	3.26064e+07	3.73474e+07	3.65936e+07	4.23253e+07	216011	203505
Q9NR45	Sialic acid synthase OS=Homo sapiens GN=NANS PE=1 SV=2	66	13	145	13	1	359	40.3	6.74	419.49	13	0	1.945	0.96	0.00825647	0.0700882	63.3	1.9449e+07	5.77321e+07	6.38	28.33	1.9449e+07	1.76715e+07	1.99963e+07	3.45516e+07	5.77321e+07	6.12274e+07	1.70901e+07	1.76715e+07	1.98568e+07	3.42564e+07	269250	273614
Q15046	Lysine--tRNA ligase OS=Homo sapiens GN=KARS PE=1 SV=3	44	18	150	18	1	597	68	6.35	416.68	18	0	0.917	-0.13	0.63639	0.930557	43.32	4.46048e+07	4.143e+07	1.91	8.64	4.54681e+07	4.37636e+07	4.46048e+07	3.81948e+07	4.143e+07	4.53797e+07	3.99533e+07	4.37636e+07	4.42935e+07	3.78685e+07	193220	202794
P35232	Prohibitin OS=Homo sapiens GN=PHB PE=1 SV=1	61	11	153	11	1	272	29.8	5.76	416.03	11	0	1.027	0.04	0.997137	0.99994	48.36	2.26337e+07	2.25541e+07	1.73	4.87	2.26337e+07	2.32578e+07	2.2525e+07	2.39723e+07	2.17866e+07	2.25541e+07	1.98884e+07	2.32578e+07	22367855	2.37674e+07	101608	100790
Q12904	Aminoacyl tRNA synthase complex-interacting multifunctional protein 1 OS=Homo sapiens GN=AIMP1 PE=1 SV=2	72	15	159	15	1	312	34.3	8.43	415.64	15	0	1.226	0.29	0.465607	0.847769	58.55	3.13645e+07	3.32305e+07	0.58	5.36	3.1458e+07	3.11058e+07	3.13645e+07	3.26323e+07	3.60425e+07	3.32305e+07	2.76424e+07	3.11058e+07	3.11456e+07	3.23535e+07	168094	148501
P21266	Glutathione S-transferase Mu 3 OS=Homo sapiens GN=GSTM3 PE=1 SV=3	64	16	153	15	1	225	26.5	5.54	411.12	16	1	1.142	0.19	0.663137	0.938564	78.12	1.48814e+08	1.6574e+08	1.93	8.04	1.525e+08	1.46816e+08	1.48814e+08	1.72437e+08	1.47305e+08	1.6574e+08	1.34004e+08	1.46816e+08	1.47775e+08	1.70964e+08	686998	740659
Q9UHD1	Cysteine and histidine-rich domain-containing protein 1 OS=Homo sapiens GN=CHORDC1 PE=1 SV=2	63	13	163	13	1	332	37.5	7.87	408.25	13	0	0.738	-0.44	0.171352	0.524433	24.98	2.43462e+07	2.51656e+07	4.59	25.24	2.39129e+07	2.43462e+07	2.60617e+07	1.76434e+07	2.97282e+07	2.51656e+07	2.10125e+07	2.43462e+07	2.58798e+07	1.74927e+07	138646	112460
Q6P996	Pyridoxal-dependent decarboxylase domain-containing protein 1 OS=Homo sapiens GN=PDXDC1 PE=1 SV=2	49	23	123	23	1	788	86.7	5.38	406.64	23	0	1.208	0.27	0.501289	0.864719	74.32	1.72602e+07	2.22143e+07	3.71	17.42	1.72602e+07	1.66427e+07	1.79227e+07	1.74403e+07	2.22143e+07	2.48243e+07	1.51667e+07	1.66427e+07	1.77976e+07	1.72913e+07	103603	110935
Q9UHD8	Septin-9 OS=Homo sapiens GN=SEPT9 PE=1 SV=2	57	25	159	25	1	586	65.4	8.97	406.61	25	0	1.22	0.29	0.478014	0.855677	88	3.98646e+07	5.68346e+07	1.02	7.48	3.91821e+07	3.99051e+07	3.98646e+07	4.98408e+07	5.69801e+07	5.68346e+07	3.44298e+07	3.99051e+07	3.95864e+07	4.94149e+07	265742	253983
P30086	Phosphatidylethanolamine-binding protein 1 OS=Homo sapiens GN=PEBP1 PE=1 SV=3	75	10	132	10	1	187	21	7.53	406.55	10	0	1.194	0.26	0.534319	0.882828	78.18	6.66809e+07	1.03433e+08	6.35	17.14	6.66809e+07	6.66108e+07	7.42552e+07	7.65884e+07	1.03433e+08	1.06178e+08	5.85932e+07	6.66108e+07	7.3737e+07	7.5934e+07	482387	474488
P13804	Electron transfer flavoprotein subunit alpha, mitochondrial OS=Homo sapiens GN=ETFA PE=1 SV=1	54	12	136	12	1	333	35.1	8.38	406.22	12	0	1.288	0.36	0.350646	0.750465	52.3	4.04609e+07	5.07725e+07	3.58	4.43	4.22457e+07	4.04609e+07	3.93554e+07	4.78993e+07	5.22891e+07	5.07725e+07	3.71217e+07	4.04609e+07	3.90807e+07	4.749e+07	243865	226893
P31930	Cytochrome b-c1 complex subunit 1, mitochondrial OS=Homo sapiens GN=UQCRC1 PE=1 SV=3	49	15	145	14	1	480	52.6	6.37	405.52	15	1	0.979	-0.03	0.840992	0.968781	28.66	4.13852e+07	4.56869e+07	3.71	7.16	4.26702e+07	4.13852e+07	3.96258e+07	4.10514e+07	4.56869e+07	4.71808e+07	3.74947e+07	4.13852e+07	3.93492e+07	4.07006e+07	213074	210842
Q15437	Protein transport protein Sec23B OS=Homo sapiens GN=SEC23B PE=1 SV=2	30	14	129	12	1	767	86.4	6.89	405.48	14	0	1.255	0.33	0.444744	0.836203	28.79	1.30505e+07	1.56982e+07	2.57	17.15	1.34365e+07	1.27668e+07	1.30505e+07	1.41907e+07	1.56982e+07	1.9676e+07	1.18068e+07	1.27668e+07	1.29595e+07	1.40694e+07	73213	87928.6
P23381	Tryptophan--tRNA ligase, cytoplasmic OS=Homo sapiens GN=WARS PE=1 SV=2	42	17	154	17	1	471	53.1	6.23	405.31	17	0	1.147	0.2	0.64818	0.93251	88.52	2.45601e+07	3.28072e+07	1.15	5.45	2.50139e+07	2.45601e+07	2.44923e+07	3.28072e+07	3.32275e+07	3.00165e+07	2.198e+07	2.45601e+07	2.43214e+07	3.25269e+07	154966	134138
P62158	Calmodulin OS=Homo sapiens GN=CALM1 PE=1 SV=2	77	10	143	10	1	149	16.8	4.22	405.25	10	0	1.131	0.18	0.692537	0.943188	40.55	1.322e+08	1.73794e+08	1.81	15.36	1.322e+08	1.33121e+08	1.28629e+08	1.35625e+08	1.83277e+08	1.73794e+08	1.16166e+08	1.33121e+08	127731014	1.34466e+08	854763	776653
Q14157	Ubiquitin-associated protein 2-like OS=Homo sapiens GN=UBAP2L PE=1 SV=2	34	20	143	20	1	1087	114.5	7.11	399.25	20	0	1.335	0.42	0.27819	0.670888	60.04	2.12988e+07	3.33132e+07	1.81	28.9	2.10077e+07	2.12988e+07	2.17732e+07	1.93381e+07	3.33132e+07	3.43372e+07	1.84597e+07	2.12988e+07	2.16213e+07	1.91729e+07	155365	153447
P60174	Triosephosphate isomerase OS=Homo sapiens GN=TPI1 PE=1 SV=3	69	15	137	15	1	286	30.8	5.92	398.79	15	0	1.391	0.48	0.210472	0.581603	64.52	6.53099e+07	1.22518e+08	2.75	15.94	6.53099e+07	6.27585e+07	6.61888e+07	9.17264e+07	1.22518e+08	1.23017e+08	5.73885e+07	6.27585e+07	6.57269e+07	9.09426e+07	571395	549741
Q01518	Adenylyl cyclase-associated protein 1 OS=Homo sapiens GN=CAP1 PE=1 SV=5	49	20	156	18	1	475	51.9	8.06	398.46	20	2	1.052	0.07	0.922723	0.98857	70.79	6.91218e+07	1.07764e+08	1.08	23.74	6.91218e+07	7.01004e+07	6.863e+07	7.22792e+07	1.16657e+08	1.07764e+08	6.07381e+07	7.01004e+07	6.81511e+07	7.16616e+07	544065	481576
P35580	Myosin-10 OS=Homo sapiens GN=MYH10 PE=1 SV=3	19	27	143	14	1	1976	228.9	5.54	397.92	27	0	1.097	0.13	0.985144	0.99994	53.22	4.64918e+06	7.66101e+06	1.29	27.89	4.64918e+06	4.73692e+06	4.62192e+06	4.54684e+06	7.66101e+06	7.89337e+06	4.08528e+06	4.73692e+06	4.58966e+06	4.50799e+06	35729.3	35274
P32969	60S ribosomal protein L9 OS=Homo sapiens GN=RPL9 PE=1 SV=1	61	9	120	9	1	192	21.9	9.95	397.15	9	0	0.763	-0.39	0.217842	0.592704	35.89	5.23998e+07	4.33911e+07	1.7	5.61	5.34293e+07	5.23998e+07	5.16556e+07	4.60228e+07	4.33911e+07	4.11428e+07	4.69488e+07	5.23998e+07	5.12951e+07	4.56295e+07	202366	183860
Q12906	Interleukin enhancer-binding factor 3 OS=Homo sapiens GN=ILF3 PE=1 SV=3	37	21	156	18	1	894	95.3	8.76	396.86	21	3	1.054	0.08	0.917294	0.988173	72.64	4.67342e+07	5.47214e+07	3.6	10.39	4.67342e+07	4.95224e+07	4.64102e+07	5.15445e+07	6.28992e+07	5.47214e+07	4.10658e+07	4.95224e+07	4.60864e+07	5.11041e+07	293348	244540
Q02252	Methylmalonate-semialdehyde dehydrogenase [acylating], mitochondrial OS=Homo sapiens GN=ALDH6A1 PE=1 SV=2	58	23	156	23	1	535	57.8	8.5	396.7	23	0	1.477	0.56	0.132882	0.449212	79.58	3.549e+07	4.31807e+07	1.06	14.41	3.549e+07	3.56898e+07	3.49626e+07	5.3576e+07	4.31807e+07	4.12542e+07	3.11854e+07	3.56898e+07	3.47186e+07	5.31182e+07	201385	184357
Q15075	Early endosome antigen 1 OS=Homo sapiens GN=EEA1 PE=1 SV=2	32	33	132	33	1	1411	162.4	5.68	396.63	33	0	1.449	0.54	0.154867	0.491244	63.47	2.0832e+07	3.75387e+07	2.3	16.24	2.05437e+07	2.0832e+07	2.1483e+07	2.96628e+07	3.75387e+07	4.11281e+07	1.8052e+07	2.0832e+07	2.13331e+07	2.94094e+07	175072	183794
P53992	Protein transport protein Sec24C OS=Homo sapiens GN=SEC24C PE=1 SV=3	37	28	185	28	1	1094	118.2	7.06	396.28	28	0	1.286	0.36	0.352669	0.751746	97.31	2.8295e+07	5.82176e+07	1.76	35.38	2.83957e+07	2.8295e+07	2.74928e+07	3.21717e+07	5.82176e+07	6.85421e+07	2.49516e+07	2.8295e+07	2.73009e+07	3.18968e+07	271514	306302
P28072	Proteasome subunit beta type-6 OS=Homo sapiens GN=PSMB6 PE=1 SV=4	36	5	105	5	1	239	25.3	4.92	395	5	0	1.129	0.17	0.744804	0.956675	128.93	1.47752e+07	1.41718e+07	10.62	5.85	1.53541e+07	1.47752e+07	1.24985e+07	1.55785e+07	1.40362e+07	1.41718e+07	1.34918e+07	1.47752e+07	1.24112e+07	1.54454e+07	65461.8	63331.2
Q96FW1	Ubiquitin thioesterase OTUB1 OS=Homo sapiens GN=OTUB1 PE=1 SV=2	77	15	163	15	1	271	31.3	4.94	394.6	15	0	0.968	-0.05	0.803516	0.964387	90.9	4.95826e+07	6.40482e+07	1.97	21	5.06683e+07	4.95826e+07	4.87174e+07	4.4853e+07	6.80004e+07	6.40482e+07	4.45228e+07	4.95826e+07	4.83774e+07	4.44698e+07	317139	286220
P26640	Valine--tRNA ligase OS=Homo sapiens GN=VARS PE=1 SV=4	32	29	171	29	1	1264	140.4	7.59	394.11	29	0	0.856	-0.23	0.448095	0.837428	47.6	3.63301e+07	3.07961e+07	0.79	1.78	3.63301e+07	3.68104e+07	3.62993e+07	2.99828e+07	3.10182e+07	3.07961e+07	3.19237e+07	3.68104e+07	3.6046e+07	2.97266e+07	144662	137622
P30048	Thioredoxin-dependent peroxide reductase, mitochondrial OS=Homo sapiens GN=PRDX3 PE=1 SV=3	55	8	110	8	1	256	27.7	7.78	393.51	8	0	0.878	-0.19	0.51341	0.873208	36.78	3.56577e+07	2.85784e+07	0.55	12.96	3.59198e+07	3.55323e+07	3.56577e+07	3.41479e+07	2.85784e+07	2.67209e+07	3.15631e+07	3.55323e+07	3.54089e+07	3.38562e+07	133283	119411
P54920	Alpha-soluble NSF attachment protein OS=Homo sapiens GN=NAPA PE=1 SV=3	78	17	133	17	1	295	33.2	5.36	392.54	17	0	1.352	0.44	0.255684	0.645121	78.92	2.1788e+07	2.68916e+07	0.61	12.73	2.15953e+07	2.1847e+07	2.1788e+07	3.17006e+07	2.68916e+07	2.48003e+07	1.8976e+07	2.1847e+07	2.16359e+07	3.14297e+07	125416	110828
P46459	Vesicle-fusing ATPase OS=Homo sapiens GN=NSF PE=1 SV=3	46	26	165	26	1	744	82.5	6.95	392.12	26	0	1.188	0.25	0.548791	0.891867	67.22	3.657e+07	4.10234e+07	1.65	15.82	3.657e+07	3.57637e+07	3.69369e+07	5.19627e+07	3.9028e+07	4.10234e+07	3.21345e+07	3.57637e+07	3.66791e+07	5.15187e+07	182018	183326
Q16836	Hydroxyacyl-coenzyme A dehydrogenase, mitochondrial OS=Homo sapiens GN=HADH PE=1 SV=3	59	9	127	9	1	314	34.3	8.85	391.41	9	0	1.101	0.14	0.776476	0.963931	63.5	3.06927e+07	2.63517e+07	1.55	19.23	3.06927e+07	3.11661e+07	3.02163e+07	3.5595e+07	2.54795e+07	2.63517e+07	2.697e+07	3.11661e+07	3.00054e+07	3.52908e+07	118831	117761
P09960	Leukotriene A-4 hydrolase OS=Homo sapiens GN=LTA4H PE=1 SV=2	47	20	148	20	1	611	69.2	6.18	391.25	20	0	1.395	0.48	0.205475	0.575839	67.03	2.3002e+07	3.16676e+07	1.91	2.78	2.35402e+07	2.26674e+07	2.3002e+07	3.14398e+07	3.16676e+07	3.30825e+07	2.0685e+07	2.26674e+07	2.28415e+07	3.11712e+07	147691	147840
P61586	Transforming protein RhoA OS=Homo sapiens GN=RHOA PE=1 SV=1	72	11	132	3	1	193	21.8	6.1	391.03	11	8	0.89	-0.17	0.551194	0.892565	52.57	4.09181e+07	3.85069e+07	0.39	12.05	4.09181e+07	4.07103e+07	4.10243e+07	4.60871e+07	3.85069e+07	3.69659e+07	3.59552e+07	4.07103e+07	4.0738e+07	4.56934e+07	179588	165194
O60664	Perilipin-3 OS=Homo sapiens GN=PLIN3 PE=1 SV=3	58	14	120	14	1	434	47	5.44	390.37	14	0	1.119	0.16	0.723351	0.953714	60.69	3.49161e+07	4.18199e+07	1.72	6.92	3.47718e+07	3.49161e+07	3.58846e+07	4.18199e+07	3.75817e+07	4.29228e+07	3.05543e+07	3.49161e+07	3.56341e+07	4.14626e+07	175273	191814
Q15019	Septin-2 OS=Homo sapiens GN=SEPT2 PE=1 SV=1	60	13	117	13	1	361	41.5	6.6	389.91	13	0	1.52	0.6	0.105074	0.407391	62.11	2.13127e+07	4.26661e+07	1.85	28.08	2.0951e+07	2.17405e+07	2.13127e+07	2.62499e+07	4.66658e+07	4.26661e+07	1.84098e+07	2.17405e+07	2.11639e+07	2.60256e+07	217639	190667
Q06323	Proteasome activator complex subunit 1 OS=Homo sapiens GN=PSME1 PE=1 SV=1	61	16	174	16	1	249	28.7	6.02	389.48	16	0	1.079	0.11	0.840454	0.968781	59.3	4.9449e+07	7.67572e+07	1.04	23.66	5.00391e+07	4.9449e+07	4.90111e+07	5.68444e+07	7.67572e+07	9.2418e+07	4.39699e+07	4.9449e+07	4.86691e+07	5.63587e+07	357978	412999
P48444	Coatomer subunit delta OS=Homo sapiens GN=ARCN1 PE=1 SV=1	48	21	159	21	1	511	57.2	6.21	388.52	21	0	1.053	0.07	0.919042	0.988312	78.16	2.93244e+07	3.06244e+07	3.91	14.68	2.7383e+07	2.93304e+07	2.93244e+07	3.06244e+07	3.72016e+07	2.81074e+07	2.40617e+07	2.93304e+07	2.91198e+07	3.03628e+07	173500	125607
Q9NSE4	Isoleucine--tRNA ligase, mitochondrial OS=Homo sapiens GN=IARS2 PE=1 SV=2	44	27	148	27	1	1012	113.7	7.2	386.85	27	0	1.183	0.24	0.560668	0.896021	71.94	2.86935e+07	3.2034e+07	4.95	2.89	2.79112e+07	3.0702e+07	2.86935e+07	3.31903e+07	3.2034e+07	3.13501e+07	2.45258e+07	3.0702e+07	2.84932e+07	3.29067e+07	149399	140098
P61158	Actin-related protein 3 OS=Homo sapiens GN=ACTR3 PE=1 SV=3	56	15	145	15	1	418	47.3	5.88	386.52	15	0	1.216	0.28	0.486127	0.856285	58.32	3.29193e+07	4.65934e+07	3.55	9.64	3.32235e+07	3.29193e+07	3.10935e+07	4.0082e+07	4.65934e+07	4.83039e+07	2.91939e+07	3.29193e+07	3.08765e+07	3.97395e+07	217301	215861
Q96AE4	Far upstream element-binding protein 1 OS=Homo sapiens GN=FUBP1 PE=1 SV=3	33	15	151	12	1	644	67.5	7.61	385.86	15	0	1.001	0	0.913803	0.987529	53.24	2.77888e+07	3.20563e+07	1.1	10.39	2.74639e+07	2.77888e+07	2.80719e+07	2.89267e+07	3.20563e+07	3.56146e+07	2.41328e+07	2.77888e+07	27875969	2.86795e+07	149504	159155
P09622	Dihydrolipoyl dehydrogenase, mitochondrial OS=Homo sapiens GN=DLD PE=1 SV=2	30	10	124	10	1	509	54.1	7.85	384.8	10	0	1.026	0.04	0.980779	0.99962	74.76	1.49634e+07	1.98529e+07	4.53	19.1	1.49634e+07	1.60681e+07	1.47951e+07	1.40891e+07	2.02601e+07	1.98529e+07	1.31485e+07	1.60681e+07	1.46919e+07	1.39687e+07	94488.5	88718.8
Q96P70	Importin-9 OS=Homo sapiens GN=IPO9 PE=1 SV=3	31	18	136	18	1	1041	115.9	4.81	384.38	18	0	1.144	0.19	0.656742	0.936719	75.16	2.08043e+07	3.14201e+07	3.78	17.88	1.98464e+07	2.13933e+07	2.08043e+07	2.26249e+07	3.14201e+07	3.14945e+07	1.74392e+07	2.13933e+07	2.06591e+07	2.24316e+07	146536	140743
P52292	Importin subunit alpha-1 OS=Homo sapiens GN=KPNA2 PE=1 SV=1	66	19	125	19	1	529	57.8	5.4	383.73	19	0	0.832	-0.27	0.38097	0.776634	33.49	3.1328e+07	2.36351e+07	4.35	5.92	3.15551e+07	3.1328e+07	2.91391e+07	2.36351e+07	2.51179e+07	2.23141e+07	2.77278e+07	3.1328e+07	2.89357e+07	2.34331e+07	117144	99717.4
Q9NYU2	UDP-glucose:glycoprotein glucosyltransferase 1 OS=Homo sapiens GN=UGGT1 PE=1 SV=3	27	25	120	25	1	1555	177.1	5.63	383.59	25	0	0.928	-0.11	0.659663	0.936719	56.04	1.83378e+07	1.49305e+07	4.1	13.24	1.90999e+07	1.83378e+07	1.75959e+07	1.75635e+07	1.49305e+07	1.35646e+07	1.67833e+07	1.83378e+07	1.74731e+07	1.74134e+07	69632.6	60617.8
Q8WVM8	Sec1 family domain-containing protein 1 OS=Homo sapiens GN=SCFD1 PE=1 SV=4	48	18	135	18	1	642	72.3	6.27	382.23	18	0	1.236	0.31	0.478891	0.855759	56.9	1.34843e+07	1.85451e+07	1.39	10.9	1.34611e+07	1.34843e+07	1.3798e+07	1.52532e+07	1.85451e+07	1.8553e+07	1.18284e+07	1.34843e+07	1.37017e+07	1.51229e+07	86490.3	82909.8
P15880	40S ribosomal protein S2 OS=Homo sapiens GN=RPS2 PE=1 SV=2	49	13	162	13	1	293	31.3	10.24	381.56	13	0	0.746	-0.42	0.185187	0.544583	28.43	8.80654e+07	6.60975e+07	1.83	12.42	8.85605e+07	8.5569e+07	8.80654e+07	6.44453e+07	8.03283e+07	6.60975e+07	7.7819e+07	8.5569e+07	8.74508e+07	6.38947e+07	374634	295378
Q92598	Heat shock protein 105 kDa OS=Homo sapiens GN=HSPH1 PE=1 SV=1	43	26	166	24	1	858	96.8	5.39	381.49	26	1	0.918	-0.12	0.640715	0.931401	64.37	2.80075e+07	2.29073e+07	2.64	11.49	2.87873e+07	2.73077e+07	2.80075e+07	2.769e+07	2.29073e+07	2.27438e+07	2.52957e+07	2.73077e+07	2.78121e+07	2.74534e+07	106835	101638
Q562R1	Beta-actin-like protein 2 OS=Homo sapiens GN=ACTBL2 PE=1 SV=2	18	8	205	1	1	376	42	5.59	380	8	0
P17844	Probable ATP-dependent RNA helicase DDX5 OS=Homo sapiens GN=DDX5 PE=1 SV=1	52	27	169	20	1	614	69.1	8.92	378.09	27	7	0.779	-0.36	0.252173	0.641773	45.02	8.28001e+07	4.47334e+07	1.74	42.27	8.13342e+07	8.28001e+07	8.4212e+07	8.37307e+07	4.05518e+07	4.47334e+07	7.14693e+07	8.28001e+07	8.36243e+07	8.30153e+07	189125	199905
P40925	Malate dehydrogenase, cytoplasmic OS=Homo sapiens GN=MDH1 PE=1 SV=4	62	14	127	14	1	334	36.4	7.36	376.79	14	0	1.381	0.47	0.220877	0.598198	57.74	4.75124e+07	8.43168e+07	1.76	20.49	4.89529e+07	4.75124e+07	4.74693e+07	5.85579e+07	8.69756e+07	8.43168e+07	4.30154e+07	4.75124e+07	4.7138e+07	5.80576e+07	405635	376796
P54819	Adenylate kinase 2, mitochondrial OS=Homo sapiens GN=AK2 PE=1 SV=2	64	11	140	11	1	239	26.5	7.81	375.82	11	0	1.193	0.25	0.537107	0.884251	60.09	2.82554e+07	2.28551e+07	2.61	29.55	2.9327e+07	2.78973e+07	2.82554e+07	3.65391e+07	2.2348e+07	2.28551e+07	2.57699e+07	2.78973e+07	2.80582e+07	3.62269e+07	104226	102135
P05455	Lupus La protein OS=Homo sapiens GN=SSB PE=1 SV=2	46	19	151	19	1	408	46.8	7.12	375.44	19	0	0.992	-0.01	0.884675	0.982503	76.61	3.50777e+07	4.08677e+07	2.36	13.17	3.36919e+07	3.51345e+07	3.50777e+07	3.22817e+07	4.10613e+07	4.08677e+07	2.96054e+07	3.51345e+07	3.48329e+07	3.20058e+07	191501	182630
P62701	40S ribosomal protein S4, X isoform OS=Homo sapiens GN=RPS4X PE=1 SV=2	57	17	160	17	1	263	29.6	10.15	374.49	17	0	1.237	0.31	0.442035	0.836203	62.48	8.83902e+07	1.25957e+08	2.49	31.77	8.49241e+07	8.8929e+07	8.83902e+07	6.86397e+07	1.25957e+08	1.3024e+08	7.46237e+07	8.8929e+07	8.77734e+07	6.80532e+07	587434	582018
O14950	Myosin regulatory light chain 12B OS=Homo sapiens GN=MYL12B PE=1 SV=2	80	9	113	1	1	172	19.8	4.84	373.4	9	8	1.018	0.03	0.968037	0.996342	72.63	4.24679e+07	3.54008e+07	1.43	16.75	4.322e+07	4.20178e+07	4.24679e+07	4.5262e+07	3.33574e+07	3.54008e+07	3.79779e+07	4.20178e+07	4.21715e+07	4.48752e+07	155571	158199
P08195	4F2 cell-surface antigen heavy chain OS=Homo sapiens GN=SLC3A2 PE=1 SV=3	40	20	134	20	1	630	68	5.01	372.56	20	0	0.467	-1.1	0.00110389	0.0137083	15.63	6.10756e+07	2.44386e+07	1.75	12.8	5.94013e+07	6.10756e+07	6.13598e+07	3.01765e+07	2.42623e+07	2.44386e+07	5.21965e+07	6.10756e+07	6.09316e+07	2.99187e+07	113154	109212
O00231	26S proteasome non-ATPase regulatory subunit 11 OS=Homo sapiens GN=PSMD11 PE=1 SV=3	59	20	153	20	1	422	47.4	6.48	372.5	20	0	1.029	0.04	0.996672	0.99994	56.41	3.38353e+07	3.61303e+07	1.81	6.91	3.38353e+07	3.48572e+07	3.37436e+07	3.61303e+07	3.22622e+07	3.67224e+07	2.97314e+07	3.48572e+07	3.35081e+07	3.58216e+07	150464	164105
P50454	Serpin H1 OS=Homo sapiens GN=SERPINH1 PE=1 SV=2	58	18	174	18	1	418	46.4	8.69	371.6	18	0	1.012	0.02	0.949686	0.993254	39.81	5.98829e+07	5.51129e+07	1.88	13.13	6.18159e+07	5.98829e+07	5.98034e+07	6.69694e+07	5.51129e+07	5.26762e+07	5.43183e+07	5.98829e+07	5.9386e+07	6.63972e+07	257034	235400
P61163	Alpha-centractin OS=Homo sapiens GN=ACTR1A PE=1 SV=1	51	11	123	7	1	376	42.6	6.64	371.51	11	4	0.833	-0.26	0.368526	0.765448	41	1.92641e+07	1.49035e+07	7.39	26.24	1.92641e+07	1.7834e+07	2.06786e+07	2.14369e+07	1.32332e+07	1.49035e+07	1.69276e+07	1.7834e+07	2.05343e+07	2.12538e+07	61716.7	66601
P62140	Serine/threonine-protein phosphatase PP1-beta catalytic subunit OS=Homo sapiens GN=PPP1CB PE=1 SV=3	39	10	113	3	1	327	37.2	6.19	371	10	0	0.468	-1.09	0.0130999	0.0998832	26.2	4.21923e+06	1.14238e+06	4.34	114.36	3.92413e+06	4.21923e+06	4.24773e+06	4.37136e+06	1.14238e+06	212410	3.44817e+06	4.21923e+06	4.21809e+06	4.33401e+06	5327.79	949.219
P36578	60S ribosomal protein L4 OS=Homo sapiens GN=RPL4 PE=1 SV=5	42	17	186	17	1	427	47.7	11.06	370.42	17	0	0.477	-1.07	0.00146856	0.0172612	14.76	1.02598e+08	5.37514e+07	3.61	12.48	1.00382e+08	1.02598e+08	1.07665e+08	5.37514e+07	6.51518e+07	5.20849e+07	8.82068e+07	1.02598e+08	1.06914e+08	5.32921e+07	303853	232758
P67775	Serine/threonine-protein phosphatase 2A catalytic subunit alpha isoform OS=Homo sapiens GN=PPP2CA PE=1 SV=1	68	13	120	11	1	309	35.6	5.54	369.96	13	2	1.053	0.07	0.91988	0.988312	37.17	2.51502e+07	3.27629e+07	2.59	5.41	2.51502e+07	2.50152e+07	2.62194e+07	3.45416e+07	3.09991e+07	3.27629e+07	2.20998e+07	2.50152e+07	2.60364e+07	3.42465e+07	144573	146411
P51114	Fragile X mental retardation syndrome-related protein 1 OS=Homo sapiens GN=FXR1 PE=1 SV=3	44	19	134	17	1	621	69.7	6.15	369.66	19	2	1.118	0.16	0.728296	0.95485	72.7	2.89352e+07	4.00157e+07	1.92	13.33	2.89352e+07	2.82128e+07	2.93025e+07	3.26779e+07	4.00157e+07	4.25356e+07	2.54257e+07	2.82128e+07	2.9098e+07	3.23987e+07	186624	190084
P33176	Kinesin-1 heavy chain OS=Homo sapiens GN=KIF5B PE=1 SV=1	49	32	135	32	1	963	109.6	6.51	369.18	32	0	1.542	0.62	0.0930027	0.377041	83.71	1.95512e+07	3.38348e+07	1.3	18.98	1.96977e+07	1.95512e+07	1.9203e+07	2.6663e+07	3.38348e+07	3.92417e+07	1.73086e+07	1.95512e+07	1.9069e+07	2.64352e+07	157798	175364
Q9Y230	RuvB-like 2 OS=Homo sapiens GN=RUVBL2 PE=1 SV=3	59	23	142	23	1	463	51.1	5.64	368.64	23	0	0.91	-0.14	0.615266	0.922778	47.1	5.12784e+07	3.65952e+07	0.89	17.81	5.13535e+07	5.12784e+07	5.05342e+07	4.84492e+07	3.65952e+07	3.5561e+07	4.51249e+07	5.12784e+07	5.01815e+07	4.80353e+07	170672	158916
Q8NE71	ATP-binding cassette sub-family F member 1 OS=Homo sapiens GN=ABCF1 PE=1 SV=2	38	20	133	20	1	845	95.9	6.8	368.48	20	0	0.924	-0.11	0.636272	0.930557	37.68	2.06072e+07	1.9347e+07	1.86	13.77	2.07743e+07	2.06072e+07	2.00482e+07	1.76761e+07	2.30637e+07	1.9347e+07	1.82546e+07	2.06072e+07	1.99083e+07	1.75251e+07	107564	86458.1
P04040	Catalase OS=Homo sapiens GN=CAT PE=1 SV=3	48	21	139	21	1	527	59.7	7.39	367.71	21	0	1.085	0.12	0.822259	0.968781	49.31	3.69153e+07	4.45442e+07	4.21	9.75	3.69153e+07	3.72136e+07	3.44369e+07	3.76724e+07	4.45442e+07	4.50955e+07	3.24379e+07	3.72136e+07	3.41966e+07	3.73505e+07	207744	201523
P55265	Double-stranded RNA-specific adenosine deaminase OS=Homo sapiens GN=ADAR PE=1 SV=4	24	21	135	21	1	1226	136	8.65	365.5	21	0	1.258	0.33	0.402743	0.800456	64.36	1.71476e+07	2.72515e+07	0.9	22.4	1.70688e+07	1.73659e+07	1.71476e+07	1.80681e+07	2.72515e+07	2.77705e+07	1.49985e+07	1.73659e+07	1.70279e+07	1.79137e+07	127095	124101
P12270	Nucleoprotein TPR OS=Homo sapiens GN=TPR PE=1 SV=3	23	37	134	37	1	2363	267.1	5.02	365.43	37	0	1.075	0.1	0.851944	0.970891	59.17	2.46709e+07	3.09292e+07	3.3	12.87	2.59117e+07	2.46709e+07	2.43527e+07	2.51019e+07	3.09292e+07	3.21972e+07	2.27689e+07	2.46709e+07	2.41828e+07	2.48874e+07	144247	143883
Q6P2Q9	Pre-mRNA-processing-splicing factor 8 OS=Homo sapiens GN=PRPF8 PE=1 SV=2	23	36	154	36	1	2335	273.4	8.84	364.83	36	0	0.771	-0.38	0.234057	0.613335	23.85	2.75692e+07	2.04354e+07	1.79	9.1	2.77245e+07	2.68091e+07	2.75692e+07	2.19425e+07	1.82815e+07	2.04354e+07	2.43618e+07	2.68091e+07	2.73768e+07	2.1755e+07	85261.1	91322.2
Q16891	MICOS complex subunit MIC60 OS=Homo sapiens GN=IMMT PE=1 SV=1	38	19	125	19	1	758	83.6	6.48	364.34	19	0	1.173	0.23	0.583011	0.906044	84.45	1.93744e+07	2.35415e+07	2.7	12.62	1.93744e+07	1.96814e+07	1.86698e+07	2.12288e+07	2.72357e+07	2.35415e+07	1.70245e+07	1.96814e+07	1.85395e+07	2.10474e+07	127021	105202
Q15691	Microtubule-associated protein RP/EB family member 1 OS=Homo sapiens GN=MAPRE1 PE=1 SV=3	60	13	136	13	1	268	30	5.14	363.88	13	0	1.207	0.27	0.504916	0.86804	52.93	3.45429e+07	4.81063e+07	0.68	15.66	3.43193e+07	3.45429e+07	3.47881e+07	3.67037e+07	4.81063e+07	4.94685e+07	3.01567e+07	3.45429e+07	3.45454e+07	3.63901e+07	224357	221065
Q15181	Inorganic pyrophosphatase OS=Homo sapiens GN=PPA1 PE=1 SV=2	75	16	140	15	1	289	32.6	5.86	363.6	16	1	1.185	0.25	0.554657	0.894382	59.83	4.36627e+07	5.77352e+07	3.35	27.98	4.36627e+07	4.15068e+07	4.42508e+07	3.52918e+07	5.77352e+07	6.24157e+07	3.83668e+07	4.15068e+07	4.3942e+07	3.49902e+07	269264	278924
Q9UJZ1	Stomatin-like protein 2, mitochondrial OS=Homo sapiens GN=STOML2 PE=1 SV=1	60	12	111	12	1	356	38.5	7.39	363.39	12	0	1.148	0.2	0.645675	0.93251	52.08	1.96277e+07	3.38228e+07	1.52	27.52	1.96277e+07	1.98153e+07	1.92344e+07	2.00632e+07	3.43179e+07	3.38228e+07	1.72471e+07	1.98153e+07	1.91002e+07	1.98918e+07	160051	151148
P07384	Calpain-1 catalytic subunit OS=Homo sapiens GN=CAPN1 PE=1 SV=1	39	22	134	22	1	714	81.8	5.67	362.33	22	0	1.128	0.17	0.700573	0.944334	60.55	2.59332e+07	1.99079e+07	1.31	47.88	2.59362e+07	2.5351e+07	2.59332e+07	4.11208e+07	1.84615e+07	1.99079e+07	2.27904e+07	2.5351e+07	2.57523e+07	4.07695e+07	86100.5	88964.7
Q53FA7	Quinone oxidoreductase PIG3 OS=Homo sapiens GN=TP53I3 PE=1 SV=2	56	14	143	14	1	332	35.5	7.17	361.75	14	0	1.387	0.47	0.214594	0.587634	71.47	6.87513e+07	9.69417e+07	2.21	4.65	6.93403e+07	6.64878e+07	6.87513e+07	9.8368e+07	9.00957e+07	9.69417e+07	6.093e+07	6.64878e+07	6.82715e+07	9.75275e+07	420186	433214
P19105	Myosin regulatory light chain 12A OS=Homo sapiens GN=MYL12A PE=1 SV=2	80	9	110	1	1	171	19.8	4.81	361.61	9	0	3.589	1.84	0.00484868	0.0463099	10.59	607624	2.30355e+06	4.41	50.68	600563	651040	607624	744728	2.33676e+06	2.30355e+06	527721	651040	603384	738365	10898.1	10294.1
P62195	26S protease regulatory subunit 8 OS=Homo sapiens GN=PSMC5 PE=1 SV=1	48	14	148	13	1	406	45.6	7.55	361.12	14	0	1.164	0.22	0.584547	0.906044	62.42	1.64221e+07	2.13205e+07	6.9	0.73	1.59752e+07	1.64221e+07	1.81748e+07	2.13205e+07	2.10604e+07	2.13398e+07	1.40375e+07	1.64221e+07	1.8048e+07	2.11383e+07	98221.2	95363.6
P38919	Eukaryotic initiation factor 4A-III OS=Homo sapiens GN=EIF4A3 PE=1 SV=4	54	21	136	17	1	411	46.8	6.73	361.05	21	0	0.695	-0.52	0.105797	0.408639	31.64	4.58959e+07	1.40738e+07	2.87	53.54	4.813e+07	4.58959e+07	4.57452e+07	3.15589e+07	1.29068e+07	1.40738e+07	4.22923e+07	4.58959e+07	4.54259e+07	3.12893e+07	60194.3	62893.3
P49748	Very long-chain specific acyl-CoA dehydrogenase, mitochondrial OS=Homo sapiens GN=ACADVL PE=1 SV=1	46	22	136	22	1	655	70.3	8.75	360.03	22	0	1.19	0.25	0.543418	0.88773	48.93	3.5465e+07	3.46585e+07	0.91	13.85	3.52603e+07	3.58959e+07	3.5465e+07	4.24568e+07	3.46585e+07	3.29137e+07	3.09836e+07	3.58959e+07	3.52176e+07	4.2094e+07	161639	147085
P15531	Nucleoside diphosphate kinase A OS=Homo sapiens GN=NME1 PE=1 SV=1	86	11	140	6	1	152	17.1	6.19	359.63	11	6	0.551	-0.86	0.00983904	0.0810025	17.81	3.26576e+08	2.48286e+08	1.12	12.15	3.20769e+08	3.26576e+08	3.27474e+08	2.48286e+08	2.86241e+08	2.2533e+08	2.81863e+08	3.26576e+08	3.25189e+08	2.46165e+08	1.33497e+06	1.00696e+06
Q00688	Peptidyl-prolyl cis-trans isomerase FKBP3 OS=Homo sapiens GN=FKBP3 PE=1 SV=1	46	9	119	9	1	224	25.2	9.28	359.61	9	0	1.031	0.04	0.989104	0.99994	48.39	3.06893e+07	2.99341e+07	8.08	15.17	2.96702e+07	3.06893e+07	3.45195e+07	3.27752e+07	2.41559e+07	2.99341e+07	2.60715e+07	3.06893e+07	3.42786e+07	3.24952e+07	112658	133770
P51148	Ras-related protein Rab-5C OS=Homo sapiens GN=RAB5C PE=1 SV=2	66	9	109	6	1	216	23.5	8.41	359.5	9	3	1.028	0.04	0.99963	0.99994	82.9	4.43488e+07	3.19867e+07	0.27	28.66	4.43401e+07	4.45541e+07	4.43488e+07	5.07797e+07	3.19867e+07	3.16956e+07	3.89621e+07	4.45541e+07	4.40393e+07	5.03458e+07	149179	141642
Q9NY33	Dipeptidyl peptidase 3 OS=Homo sapiens GN=DPP3 PE=1 SV=2	53	23	148	23	1	737	82.5	5.1	359.44	23	0	1.347	0.43	0.262383	0.654672	45.7	2.66013e+07	4.71686e+07	1.44	24.4	2.67218e+07	2.66013e+07	2.60086e+07	2.98819e+07	4.71686e+07	4.77498e+07	2.34807e+07	2.66013e+07	2.58271e+07	2.96266e+07	219984	213385
Q99613	Eukaryotic translation initiation factor 3 subunit C OS=Homo sapiens GN=EIF3C PE=1 SV=1	26	19	136	19	1	913	105.3	5.68	359.31	19	0	1.006	0.01	0.93035	0.990231	61.52	2.93122e+07	2.98754e+07	1.08	4.16	2.95404e+07	2.89186e+07	2.93122e+07	2.98754e+07	2.95376e+07	3.18785e+07	2.59575e+07	2.89186e+07	2.91077e+07	2.96201e+07	137757	142459
Q14444	Caprin-1 OS=Homo sapiens GN=CAPRIN1 PE=1 SV=2	38	12	120	12	1	709	78.3	5.25	357.32	12	0	1.032	0.05	0.986591	0.99994	78.7	3.37757e+07	4.63569e+07	3.19	20.98	3.37757e+07	3.42394e+07	3.22068e+07	3.21105e+07	4.63569e+07	4.83915e+07	2.96791e+07	3.42394e+07	3.19821e+07	3.18362e+07	216198	216252
Q9UK76	Hematological and neurological expressed 1 protein OS=Homo sapiens GN=HN1 PE=1 SV=3	75	7	116	7	1	154	16	5.6	356.92	7	0	1.696	0.76	0.0380417	0.212145	60.38	1.64289e+07	3.06288e+07	1.1	39.1	1.64289e+07	1.65635e+07	1.62049e+07	1.42553e+07	3.27321e+07	3.06288e+07	1.44363e+07	1.65635e+07	1.60918e+07	1.41335e+07	152655	136874
P00761	Trypsin CONTAMINANT OS=Sus scrofa PE=1 SV=1	69	8	112	8	1	231	24.4	7.18	355.69	8	0	0.732	-0.45	0.160439	0.50156	21.62	2.06702e+08	1.4627e+08	1.58	16.91	2.06702e+08	2.07612e+08	2.01611e+08	1.83387e+08	1.3307e+08	1.4627e+08	1.81631e+08	2.07612e+08	2.00204e+08	1.8182e+08	620607	653654
Q92973	Transportin-1 OS=Homo sapiens GN=TNPO1 PE=1 SV=2	38	20	127	17	1	898	102.3	4.98	355.24	20	3	1.053	0.07	0.920659	0.988312	50.69	2.94223e+07	3.05948e+07	0.95	9.24	2.94223e+07	2.98142e+07	2.92689e+07	2.6734e+07	3.05948e+07	3.20667e+07	2.58536e+07	2.98142e+07	2.90646e+07	2.65056e+07	142687	143300
P55084	Trifunctional enzyme subunit beta, mitochondrial OS=Homo sapiens GN=HADHB PE=1 SV=3	65	22	156	22	1	474	51.3	9.41	355.16	22	0	1.228	0.3	0.461752	0.844101	84.09	3.20292e+07	3.67395e+07	3.31	13.58	3.1644e+07	3.36653e+07	3.20292e+07	4.31625e+07	3.67395e+07	3.30563e+07	2.78059e+07	3.36653e+07	3.18057e+07	4.27937e+07	171345	147722
P06493	Cyclin-dependent kinase 1 OS=Homo sapiens GN=CDK1 PE=1 SV=3	65	15	120	13	1	297	34.1	8.4	354.75	15	2	0.656	-0.61	0.0629305	0.29879	13.17	3.76433e+07	1.91757e+07	1.41	17.6	3.76433e+07	37233218	3.82891e+07	2.49927e+07	1.91757e+07	1.82336e+07	3.30776e+07	37233218	3.80219e+07	2.47792e+07	89431.3	81482.7
P06401	Progesterone receptor OS=Homo sapiens GN=PGR PE=1 SV=4	33	15	114	15	1	933	98.9	6.49	354.49	15	0	0.888	-0.17	0.528481	0.882828	45.68	1.86188e+07	2.04881e+07	6.5	21.25	1.86188e+07	1.70018e+07	1.93221e+07	1.41354e+07	2.14386e+07	2.04881e+07	1.63606e+07	1.70018e+07	1.91873e+07	1.40146e+07	99984.7	91557.6
Q14247	Src substrate cortactin OS=Homo sapiens GN=CTTN PE=1 SV=2	41	18	121	18	1	550	61.5	5.4	353.87	18	0	0.916	-0.13	0.634236	0.930557	85.28	2.84264e+07	3.11041e+07	1.15	12.98	2.82145e+07	2.88581e+07	2.84264e+07	2.52381e+07	3.24741e+07	3.11041e+07	2.47924e+07	2.88581e+07	2.8228e+07	2.50225e+07	151452	138999
P60981	Destrin OS=Homo sapiens GN=DSTN PE=1 SV=3	72	14	136	14	1	165	18.5	7.85	349.4	14	0	0.941	-0.09	0.714579	0.951505	36.04	1.17092e+08	1.07563e+08	0.95	4.23	1.17652e+08	1.15514e+08	1.17092e+08	1.0927e+08	1.00806e+08	1.07563e+08	1.03382e+08	1.15514e+08	1.16275e+08	1.08336e+08	470137	480678
P61106	Ras-related protein Rab-14 OS=Homo sapiens GN=RAB14 PE=1 SV=4	70	12	121	11	1	215	23.9	6.21	348.43	12	1	1.092	0.13	0.802501	0.964387	54.22	5.74885e+07	6.20409e+07	4.56	12.47	5.49413e+07	5.74885e+07	6.01864e+07	7.60666e+07	6.20409e+07	6.13895e+07	4.82775e+07	5.74885e+07	5.97663e+07	7.54166e+07	289345	274338
P31943	Heterogeneous nuclear ribonucleoprotein H OS=Homo sapiens GN=HNRNPH1 PE=1 SV=4	40	11	114	6	1	449	49.2	6.3	347.47	11	3	1.162	0.22	0.611261	0.919661	46.97	4.2778e+07	5.01604e+07	2.25	6.08	4.2778e+07	4.25866e+07	4.43627e+07	4.79723e+07	5.40631e+07	5.01604e+07	3.75895e+07	4.25866e+07	4.40531e+07	4.75624e+07	252138	224158
P12004	Proliferating cell nuclear antigen OS=Homo sapiens GN=PCNA PE=1 SV=1	85	15	126	15	1	261	28.8	4.69	347.06	15	0	0.735	-0.44	0.165997	0.51428	25.11	8.40801e+07	6.64143e+07	1.54	26.56	8.40801e+07	8.57177e+07	8.31576e+07	6.64143e+07	9.15418e+07	5.46918e+07	7.38821e+07	8.57177e+07	8.25773e+07	65846868	426931	244408
Q99733	Nucleosome assembly protein 1-like 4 OS=Homo sapiens GN=NAP1L4 PE=1 SV=1	47	10	115	9	1	375	42.8	4.69	344.9	10	0	0.877	-0.19	0.44749	0.837346	36.23	1.11082e+07	9.71905e+06	2.4	9.18	1.15086e+07	1.11082e+07	1.09979e+07	1.01132e+07	8.45569e+06	9.71905e+06	1.01127e+07	1.11082e+07	1.09211e+07	1.00268e+07	39435.4	43432.6
O00159	Unconventional myosin-Ic OS=Homo sapiens GN=MYO1C PE=1 SV=4	32	25	128	25	1	1063	121.6	9.41	344.63	25	0	0.961	-0.06	0.77077	0.963931	81.87	1.99629e+07	1.37514e+07	0.6	28.89	2.00809e+07	1.9842e+07	1.99629e+07	2.16638e+07	1.33297e+07	1.37514e+07	1.76453e+07	1.9842e+07	1.98236e+07	2.14787e+07	62166.9	61452.3
Q9Y224	UPF0568 protein C14orf166 OS=Homo sapiens GN=C14orf166 PE=1 SV=1	55	10	108	10	1	244	28.1	6.65	344.32	10	0	1.067	0.09	0.871993	0.978756	34.53	1.7891e+07	1.83285e+07	1.71	3.75	1.73964e+07	1.79457e+07	1.7891e+07	1.83285e+07	1.77728e+07	1.91458e+07	1.52864e+07	1.79457e+07	1.77661e+07	1.81719e+07	82888.2	85558.9
Q9UL46	Proteasome activator complex subunit 2 OS=Homo sapiens GN=PSME2 PE=1 SV=4	59	12	121	12	1	239	27.4	5.73	344.25	12	0	1.176	0.23	0.577134	0.906044	87.89	3.26871e+07	4.27797e+07	1.77	13.7	3.26871e+07	32945244	3.18471e+07	3.63236e+07	4.27797e+07	4.78986e+07	2.87225e+07	32945244	3.16248e+07	3.60132e+07	199515	214050
P30041	Peroxiredoxin-6 OS=Homo sapiens GN=PRDX6 PE=1 SV=3	58	13	160	13	1	224	25	6.38	343.72	13	0	1.156	0.21	0.626315	0.92794	36.49	1.1278e+08	1.37325e+08	1.71	6.12	1.15003e+08	1.11145e+08	1.1278e+08	1.29039e+08	1.37325e+08	1.45858e+08	1.01055e+08	1.11145e+08	1.11993e+08	1.27937e+08	640451	651810
Q969Z0	Protein TBRG4 OS=Homo sapiens GN=TBRG4 PE=1 SV=1	45	15	113	15	1	631	70.7	7.42	342.3	15	0	0.763	-0.39	0.205178	0.575839	35.57	1.21938e+07	1.28816e+07	0.31	21.58	1.2177e+07	1.21938e+07	1.22485e+07	9.23796e+06	1.43239e+07	1.28816e+07	1.07e+07	1.21938e+07	1.2163e+07	9.15903e+06	66803.7	57565.7
P17174	Aspartate aminotransferase, cytoplasmic OS=Homo sapiens GN=GOT1 PE=1 SV=3	65	19	135	19	1	413	46.2	7.01	341.07	19	0	0.913	-0.13	0.624243	0.927142	70.43	5.07348e+07	2.81716e+07	3.98	45.65	5.16918e+07	4.78644e+07	5.07348e+07	5.58644e+07	2.81716e+07	2.5805e+07	4.54222e+07	4.78644e+07	5.03807e+07	5.53871e+07	131386	115318
Q9Y3I0	tRNA-splicing ligase RtcB homolog OS=Homo sapiens GN=RTCB PE=1 SV=1	51	20	143	20	1	505	55.2	7.23	340.86	20	0	1.061	0.09	0.893811	0.983028	37.2	3.9135e+07	3.38648e+07	0.37	16.97	3.92334e+07	3.89464e+07	3.9135e+07	4.33595e+07	3.38648e+07	3.17965e+07	3.44748e+07	3.89464e+07	3.88619e+07	4.2989e+07	157938	142093
P12236	ADP/ATP translocase 3 OS=Homo sapiens GN=SLC25A6 PE=1 SV=4	54	15	148	1	1	298	32.8	9.74	340.82	15	3	0.931	-0.1	0.68368	0.94205	32.22	3.49289e+07	3.31898e+07	2.04	7.19	3.53534e+07	3.49289e+07	3.39719e+07	2.97817e+07	3.31898e+07	3.42332e+07	3.10654e+07	3.49289e+07	3.37349e+07	2.95272e+07	154790	152982
O00429	Dynamin-1-like protein OS=Homo sapiens GN=DNM1L PE=1 SV=2	45	21	119	21	1	736	81.8	6.81	339.6	21	0	0.899	-0.15	0.567086	0.899613	52.36	1.96106e+07	1.42666e+07	4.15	14.52	2.1022e+07	1.96106e+07	1.95502e+07	1.78998e+07	1.42666e+07	1.38504e+07	1.84723e+07	1.96106e+07	1.94138e+07	1.77469e+07	66536.3	61895.1
P08134	Rho-related GTP-binding protein RhoC OS=Homo sapiens GN=RHOC PE=1 SV=1	66	10	114	2	1	193	22	6.58	338.83	10	0	0.571	-0.81	0.0159171	0.114723	6.05	9.95722e+06	5.76036e+06	3.89	57.78	1.04521e+07	9.68108e+06	9.95722e+06	1.36304e+07	5.15701e+06	5.76036e+06	9.18441e+06	9.68108e+06	9.88773e+06	1.3514e+07	24051.2	25742
Q13011	Delta(3,5)-Delta(2,4)-dienoyl-CoA isomerase, mitochondrial OS=Homo sapiens GN=ECH1 PE=1 SV=2	55	12	107	12	1	328	35.8	8	338.8	12	0	1.515	0.6	0.108034	0.41266	27.85	3.71443e+07	4.7128e+07	0.38	17.57	3.71443e+07	3.70466e+07	3.73218e+07	6.10833e+07	4.44261e+07	4.7128e+07	3.26391e+07	3.70466e+07	3.70613e+07	6.05613e+07	207193	210606
P23396	40S ribosomal protein S3 OS=Homo sapiens GN=RPS3 PE=1 SV=2	67	15	138	15	1	243	26.7	9.66	338.03	15	0	0.904	-0.15	0.596839	0.9127	74.97	1.11195e+08	1.11375e+08	0.9	7.2	1.11195e+08	1.09536e+08	1.11328e+08	9.86607e+07	1.11375e+08	1.12696e+08	9.77086e+07	1.09536e+08	1.10551e+08	9.78177e+07	519429	503616
P25205	DNA replication licensing factor MCM3 OS=Homo sapiens GN=MCM3 PE=1 SV=3	43	23	120	23	1	808	90.9	5.77	336.66	23	0	0.555	-0.85	0.0106949	0.08674	13.64	2.9718e+07	1.64154e+07	1.66	7.67	2.9718e+07	2.90501e+07	3.00103e+07	1.71504e+07	1.47401e+07	1.64154e+07	2.61135e+07	2.90501e+07	2.98008e+07	1.70039e+07	68744.7	73357.4
Q7L2H7	Eukaryotic translation initiation factor 3 subunit M OS=Homo sapiens GN=EIF3M PE=1 SV=1	64	14	131	14	1	374	42.5	5.63	336.48	14	0	1.064	0.09	0.884978	0.982503	58.06	1.94794e+07	2.83998e+07	3.55	17.98	1.93094e+07	1.94794e+07	2.06024e+07	2.13558e+07	2.83998e+07	3.0565e+07	16967354	1.94794e+07	2.04586e+07	2.11733e+07	132450	136589
Q14651	Plastin-1 OS=Homo sapiens GN=PLS1 PE=1 SV=2	44	17	113	13	1	629	70.2	5.41	336.35	17	0	1.344	0.43	0.267167	0.660165	38.74	1.70366e+07	2.69958e+07	2.93	13.36	1.7564e+07	1.70366e+07	1.65637e+07	2.13991e+07	2.69958e+07	2.74811e+07	1.54337e+07	1.70366e+07	1.64482e+07	2.12163e+07	125902	122808
P55884	Eukaryotic translation initiation factor 3 subunit B OS=Homo sapiens GN=EIF3B PE=1 SV=3	42	27	146	27	1	814	92.4	5	335.73	27	0	0.776	-0.37	0.245527	0.628629	35.56	4.66497e+07	2.32478e+07	4.6	35.96	4.66497e+07	4.48035e+07	4.91032e+07	4.08038e+07	2.24643e+07	2.32478e+07	4.09915e+07	4.48035e+07	4.87605e+07	4.04552e+07	104768	103890
Q13561	Dynactin subunit 2 OS=Homo sapiens GN=DCTN2 PE=1 SV=4	53	14	119	14	1	401	44.2	5.21	335.14	14	0	1.27	0.34	0.380939	0.776634	71.62	2.11277e+07	2.68445e+07	3.87	6.6	2.19058e+07	2.11277e+07	2.02732e+07	2.68445e+07	2.41083e+07	2.72858e+07	1.92489e+07	2.11277e+07	2.01317e+07	2.66151e+07	112436	121935
O00629	Importin subunit alpha-3 OS=Homo sapiens GN=KPNA4 PE=1 SV=1	43	10	99	9	1	521	57.9	4.96	334.59	10	1	1.154	0.21	0.622476	0.926319	38.04	1.52093e+07	2.40407e+07	4.62	17.2	1.41039e+07	1.52093e+07	1.53677e+07	1.76126e+07	2.40407e+07	2.42737e+07	1.23933e+07	1.52093e+07	1.52605e+07	1.74621e+07	112120	108475
Q12959	Disks large homolog 1 OS=Homo sapiens GN=DLG1 PE=1 SV=2	38	20	121	20	1	904	100.4	5.76	334.19	20	0	1.061	0.09	0.893985	0.983028	56.15	1.90019e+07	2.38095e+07	1.26	13.5	1.91302e+07	1.90019e+07	1.86675e+07	1.88262e+07	2.38095e+07	2.42443e+07	1.68099e+07	1.90019e+07	1.85372e+07	1.86654e+07	111042	108343
P42166	Lamina-associated polypeptide 2, isoform alpha OS=Homo sapiens GN=TMPO PE=1 SV=2	32	14	123	14	1	694	75.4	7.66	334.14	14	0	0.994	-0.01	0.890231	0.982755	54.76	2.21951e+07	3.59445e+07	3.99	29.38	2.12596e+07	2.30256e+07	2.21951e+07	2.10821e+07	3.83001e+07	3.59445e+07	1.8681e+07	2.30256e+07	2.20402e+07	2.09019e+07	178623	160629
Q13310	Polyadenylate-binding protein 4 OS=Homo sapiens GN=PABPC4 PE=1 SV=1	34	18	127	11	1	644	70.7	9.26	334.1	18	0	0.712	-0.49	0.120887	0.439544	25.41	1.3642e+07	5.15139e+06	3.12	48.17	1.41276e+07	1.32774e+07	1.3642e+07	1.09971e+07	5.05193e+06	5.15139e+06	1.24141e+07	1.32774e+07	1.35468e+07	1.09031e+07	23561.1	23020.6
Q14152	Eukaryotic translation initiation factor 3 subunit A OS=Homo sapiens GN=EIF3A PE=1 SV=1	29	32	155	32	1	1382	166.5	6.79	333.65	32	0	0.868	-0.2	0.485636	0.856285	75.46	3.76258e+07	2.82073e+07	1.83	22.58	3.76258e+07	3.85723e+07	3.72238e+07	3.9205e+07	2.82073e+07	2.60945e+07	3.30622e+07	3.85723e+07	3.6964e+07	3.88701e+07	131553	116612
O14818	Proteasome subunit alpha type-7 OS=Homo sapiens GN=PSMA7 PE=1 SV=1	60	13	127	13	1	248	27.9	8.46	333.49	13	0	1.113	0.16	0.739826	0.95485	59.4	3.5987e+07	3.51488e+07	1.97	4.65	3.71104e+07	3.5987e+07	3.57831e+07	3.6875e+07	3.51488e+07	3.36052e+07	3.26093e+07	3.5987e+07	3.55334e+07	3.65599e+07	163926	150175
Q92841	Probable ATP-dependent RNA helicase DDX17 OS=Homo sapiens GN=DDX17 PE=1 SV=2	46	25	165	18	1	729	80.2	8.27	332.86	25	0	1.179	0.24	0.569489	0.901553	76.93	2.65598e+07	3.884e+07	4.29	4.55	2.80297e+07	2.57634e+07	2.65598e+07	3.59535e+07	3.884e+07	3.90361e+07	2.463e+07	2.57634e+07	2.63744e+07	3.56463e+07	181141	174445
P40763	Signal transducer and activator of transcription 3 OS=Homo sapiens GN=STAT3 PE=1 SV=2	45	20	103	20	1	770	88	6.3	329.92	20	0	1.518	0.6	0.106257	0.409587	72.53	1.7771e+07	3.45359e+07	2.02	24.99	1.77749e+07	1.7771e+07	1.7157e+07	2.1733e+07	3.53257e+07	3.45359e+07	1.5619e+07	1.7771e+07	1.70372e+07	2.15473e+07	164751	154335
P51991	Heterogeneous nuclear ribonucleoprotein A3 OS=Homo sapiens GN=HNRNPA3 PE=1 SV=2	33	13	141	12	1	378	39.6	9.01	329.09	13	0	1.615	0.69	0.0613056	0.295691	59.21	5.45168e+07	9.70906e+07	1.67	25.36	5.33345e+07	5.45168e+07	5.51114e+07	6.7871e+07	1.14665e+08	9.70906e+07	4.68655e+07	5.45168e+07	5.47268e+07	6.72911e+07	534771	433880
O43776	Asparagine--tRNA ligase, cytoplasmic OS=Homo sapiens GN=NARS PE=1 SV=1	38	16	115	16	1	548	62.9	6.25	329.03	16	0	0.587	-0.77	0.021444	0.144218	16.12	2.7125e+07	1.36846e+07	2.69	17.57	2.75181e+07	2.61132e+07	2.7125e+07	1.68899e+07	1.19813e+07	1.36846e+07	24180449	2.61132e+07	2.69357e+07	1.67456e+07	55878.2	61153.7
P30084	Enoyl-CoA hydratase, mitochondrial OS=Homo sapiens GN=ECHS1 PE=1 SV=4	57	13	111	13	1	290	31.4	8.07	328.52	13	0	1.283	0.36	0.35751	0.756736	50.84	4.54344e+07	7.62994e+07	1.3	24.54	4.54344e+07	4.62183e+07	4.50533e+07	5.59895e+07	7.62994e+07	9.2736e+07	3.99237e+07	4.62183e+07	4.47389e+07	5.55111e+07	355843	414420
P62424	60S ribosomal protein L7a OS=Homo sapiens GN=RPL7A PE=1 SV=2	50	16	126	16	1	266	30	10.61	328.51	16	0	0.466	-1.1	0.0010589	0.013219	11.52	8.93851e+07	3.31834e+07	2.03	19.89	8.93851e+07	8.78915e+07	9.15031e+07	3.29324e+07	4.5925e+07	3.31834e+07	7.85436e+07	8.78915e+07	9.08645e+07	3.2651e+07	214184	148290
P51858	Hepatoma-derived growth factor OS=Homo sapiens GN=HDGF PE=1 SV=1	68	16	132	15	1	240	26.8	4.73	327.86	16	1	1.213	0.28	0.49189	0.858391	120.02	4.27702e+07	6.74885e+07	0.59	21.68	4.27702e+07	4.30004e+07	4.24943e+07	4.72437e+07	7.30161e+07	6.74885e+07	3.75826e+07	4.30004e+07	4.21977e+07	4.68401e+07	340531	301594
P33991	DNA replication licensing factor MCM4 OS=Homo sapiens GN=MCM4 PE=1 SV=5	45	28	133	28	1	863	96.5	6.74	327.84	28	0	0.628	-0.67	0.0345404	0.200164	19.55	2.42002e+07	1.44717e+07	3.39	13.51	2.41425e+07	2.42002e+07	2.56201e+07	1.58989e+07	1.21113e+07	1.44717e+07	2.12142e+07	2.42002e+07	2.54413e+07	1.57631e+07	56484.4	64671.5
Q13347	Eukaryotic translation initiation factor 3 subunit I OS=Homo sapiens GN=EIF3I PE=1 SV=1	72	16	127	16	1	325	36.5	5.64	327.72	16	0	0.808	-0.31	0.319054	0.719472	50.2	2.60915e+07	2.30852e+07	4.27	7.84	2.43206e+07	2.63139e+07	2.60915e+07	2.14455e+07	2.30852e+07	2.50768e+07	2.13707e+07	2.63139e+07	2.59094e+07	2.12623e+07	107664	112063
P00387	NADH-cytochrome b5 reductase 3 OS=Homo sapiens GN=CYB5R3 PE=1 SV=3	61	10	123	10	1	301	34.2	7.59	327.08	10	0	1.417	0.5	0.191016	0.55609	35.79	1.56312e+07	1.76336e+07	8.24	11.73	1.59386e+07	1.36505e+07	1.56312e+07	2.01066e+07	1.76336e+07	1.59329e+07	1.40054e+07	1.36505e+07	1.55221e+07	1.99348e+07	82239.3	71201.1
P46777	60S ribosomal protein L5 OS=Homo sapiens GN=RPL5 PE=1 SV=3	53	12	135	12	1	297	34.3	9.72	326.82	12	0	0.89	-0.17	0.552754	0.893018	27.82	7.35316e+07	7.79925e+07	1.25	18.4	7.23976e+07	7.42116e+07	7.35316e+07	5.58867e+07	7.89586e+07	7.79925e+07	6.36166e+07	7.42116e+07	7.30184e+07	55409144	368245	348534
Q9Y2X3	Nucleolar protein 58 OS=Homo sapiens GN=NOP58 PE=1 SV=1	45	18	110	18	1	529	59.5	8.92	324.89	18	0	0.918	-0.12	0.640427	0.931401	51.55	2.07119e+07	2.31671e+07	5.56	22.46	1.88905e+07	2.07119e+07	2.09392e+07	1.71062e+07	2.71268e+07	2.31671e+07	1.65993e+07	2.07119e+07	2.07931e+07	1.696e+07	126514	103530
P55263	Adenosine kinase OS=Homo sapiens GN=ADK PE=1 SV=2	67	17	121	17	1	362	40.5	6.7	324.76	17	0	0.999	0	0.90612	0.98671	70.31	3.7189e+07	2.94212e+07	2.99	20.49	3.7189e+07	3.77018e+07	3.55893e+07	3.86938e+07	2.6297e+07	2.94212e+07	3.26783e+07	3.77018e+07	3.53409e+07	3.83632e+07	122643	131478
P31689	DnaJ homolog subfamily A member 1 OS=Homo sapiens GN=DNAJA1 PE=1 SV=2	52	12	111	12	1	397	44.8	7.08	324.4	12	0	1.044	0.06	0.954766	0.995688	70.94	1.75119e+07	1.83126e+07	4.17	14.03	1.77104e+07	1.75119e+07	1.63815e+07	1.57568e+07	1.83126e+07	2.08976e+07	1.55624e+07	1.75119e+07	1.62672e+07	1.56222e+07	85406.1	93387.3
O14979	Heterogeneous nuclear ribonucleoprotein D-like OS=Homo sapiens GN=HNRNPDL PE=1 SV=3	21	11	130	9	1	420	46.4	9.57	324.2	11	2	1.056	0.08	0.909451	0.987502	62.72	7.63183e+07	6.48957e+07	1.42	15.82	7.63183e+07	7.66293e+07	7.46264e+07	8.15314e+07	6.09169e+07	6.48957e+07	6.70617e+07	7.66293e+07	7.41056e+07	8.08348e+07	284103	290007
P14314	Glucosidase 2 subunit beta OS=Homo sapiens GN=PRKCSH PE=1 SV=2	40	18	128	18	1	528	59.4	4.41	323.1	18	0	1.162	0.22	0.60997	0.919661	67.3	6.0336e+07	6.82524e+07	5.25	3.44	5.61141e+07	6.0336e+07	6.22211e+07	6.82524e+07	6.54358e+07	7.00679e+07	4.9308e+07	6.0336e+07	6.17869e+07	6.76692e+07	305178	313121
Q16204	Coiled-coil domain-containing protein 6 OS=Homo sapiens GN=CCDC6 PE=1 SV=2	44	15	119	15	1	474	53.3	7.34	321.39	15	0	1.185	0.25	0.538534	0.884531	73.06	1.8778e+07	2.00704e+07	4.95	13.9	2.02338e+07	1.8778e+07	1.8453e+07	2.29005e+07	1.73132e+07	2.00704e+07	1.77796e+07	1.8778e+07	1.83242e+07	2.27048e+07	80745	89691
P05387	60S acidic ribosomal protein P2 OS=Homo sapiens GN=RPLP2 PE=1 SV=1	77	8	104	8	1	115	11.7	4.54	321.38	8	0	0.956	-0.07	0.764114	0.963021	42.15	9.73686e+07	1.51195e+08	3.25	29.65	9.73686e+07	9.7611e+07	9.2101e+07	8.65599e+07	1.56611e+08	1.51195e+08	8.55588e+07	9.7611e+07	9.14583e+07	8.58203e+07	730400	675661
P36776	Lon protease homolog, mitochondrial OS=Homo sapiens GN=LONP1 PE=1 SV=2	45	24	118	24	1	959	106.4	6.39	321.14	24	0	0.962	-0.06	0.768181	0.963516	47.93	2.09752e+07	1.9186e+07	3.02	5.67	2.09977e+07	2.09752e+07	1.99075e+07	1.85688e+07	1.9186e+07	2.0716e+07	1.84509e+07	2.09752e+07	1.97686e+07	1.84101e+07	89479.1	92576.2
Q16181	Septin-7 OS=Homo sapiens GN=SEPT7 PE=1 SV=2	54	16	149	15	1	437	50.6	8.63	320.87	16	0	1.342	0.42	0.269462	0.664094	60.64	2.54183e+07	4.87164e+07	1.05	30.44	2.51831e+07	2.54183e+07	2.57149e+07	2.78566e+07	5.18079e+07	4.87164e+07	2.21286e+07	2.54183e+07	2.55354e+07	2.76186e+07	241620	217704
P18754	Regulator of chromosome condensation OS=Homo sapiens GN=RCC1 PE=1 SV=1	49	11	94	11	1	421	44.9	7.52	317.31	11	0	1.22	0.29	0.488012	0.856285	121.85	1.26229e+07	2.06426e+07	1.12	22.08	1.26229e+07	1.27042e+07	1.24303e+07	1.38671e+07	2.06426e+07	2.12749e+07	1.10919e+07	1.27042e+07	1.23435e+07	1.37486e+07	96272.3	95073.5
Q8IUE6	Histone H2A type 2-B OS=Homo sapiens GN=HIST2H2AB PE=1 SV=3	55	5	93	4	1	130	14	10.89	317.12	5	0	0.886	-0.17	0.540669	0.885278	44.88	5.41695e+07	1.52977e+08	13.42	61.15	5.41695e+07	4.89805e+07	6.37001e+07	4.00096e+07	1.89631e+08	1.52977e+08	4.75993e+07	4.89805e+07	6.32555e+07	3.96677e+07	884398	683624
Q9BZK7	F-box-like/WD repeat-containing protein TBL1XR1 OS=Homo sapiens GN=TBL1XR1 PE=1 SV=1	38	12	97	12	1	514	55.6	5.55	316.02	12	0	2.279	1.19	0.00138307	0.0164078	57.44	9.57196e+06	2.09925e+07	1.11	29.05	9.59105e+06	9.39886e+06	9.57196e+06	1.28917e+07	2.35404e+07	2.09925e+07	8.42776e+06	9.39886e+06	9.50516e+06	1.27816e+07	109787	93811.7
Q9HB71	Calcyclin-binding protein OS=Homo sapiens GN=CACYBP PE=1 SV=2	59	9	110	9	1	228	26.2	8.25	315.14	9	0	0.821	-0.28	0.354073	0.753131	50.9	3.45367e+07	3.33405e+07	2.43	11.57	3.45367e+07	3.42122e+07	3.58154e+07	2.94936e+07	3.72094e+07	3.33405e+07	3.03478e+07	3.42122e+07	3.55655e+07	2.92416e+07	173536	148992
P16152	Carbonyl reductase [NADPH] 1 OS=Homo sapiens GN=CBR1 PE=1 SV=3	53	11	107	11	1	277	30.4	8.32	314.99	11	0	1.038	0.05	0.9669	0.996342	74.34	3.32769e+07	3.82976e+07	1.74	7.49	3.3938e+07	3.32769e+07	3.27826e+07	3.46273e+07	3.82976e+07	4.01777e+07	2.98216e+07	3.32769e+07	3.25538e+07	3.43314e+07	178611	179547
O94979	Protein transport protein Sec31A OS=Homo sapiens GN=SEC31A PE=1 SV=3	28	21	123	21	1	1220	132.9	6.89	313.96	21	0	1.264	0.34	0.390983	0.788989	53.54	2.129e+07	2.4474e+07	3.16	4.3	2.129e+07	2.08343e+07	2.21648e+07	2.62132e+07	2.42482e+07	2.4474e+07	1.87078e+07	2.08343e+07	2.20101e+07	2.59892e+07	113088	109370
Q00341	Vigilin OS=Homo sapiens GN=HDLBP PE=1 SV=2	24	22	108	21	1	1268	141.4	6.87	312.6	22	0	1.015	0.02	0.950612	0.993254	71.24	1.99782e+07	2.04646e+07	1.05	0.19	1.99782e+07	2.00326e+07	1.96453e+07	2.0501e+07	2.04646e+07	2.04249e+07	1.7555e+07	2.00326e+07	1.95082e+07	2.03259e+07	95442.5	91274.9
P29373	Cellular retinoic acid-binding protein 2 OS=Homo sapiens GN=CRABP2 PE=1 SV=2	62	8	112	8	1	138	15.7	5.4	312.56	8	0	0.568	-0.82	0.0140494	0.104822	14.48	1.24951e+08	5.66473e+07	3.91	9.64	1.31034e+08	1.24951e+08	1.21298e+08	6.47672e+07	5.66473e+07	5.39418e+07	1.15141e+08	1.24951e+08	1.20451e+08	6.42138e+07	264190	241056
Q07065	Cytoskeleton-associated protein 4 OS=Homo sapiens GN=CKAP4 PE=1 SV=2	39	18	105	17	1	602	66	5.92	312.2	18	1	1.365	0.45	0.23316	0.611724	62.2	13219711	2.2455e+07	5.05	6.94	1.39726e+07	13219711	1.26359e+07	2.00446e+07	2.2455e+07	2.28283e+07	1.22779e+07	13219711	1.25477e+07	1.98734e+07	104725	102015
P30040	Endoplasmic reticulum resident protein 29 OS=Homo sapiens GN=ERP29 PE=1 SV=4	43	9	113	9	1	261	29	7.31	311.18	9	0	1.016	0.02	0.962768	0.996342	66.19	28887642	2.56302e+07	6.54	14.21	2.95053e+07	28887642	2.60531e+07	3.16312e+07	2.44022e+07	2.56302e+07	2.59266e+07	28887642	2.58713e+07	3.13609e+07	113806	114536
Q9UNF1	Melanoma-associated antigen D2 OS=Homo sapiens GN=MAGED2 PE=1 SV=2	49	21	133	20	1	606	64.9	9.32	311.01	21	1	0.578	-0.79	0.0173727	0.122539	18.77	3.98278e+07	2.499e+07	2.32	5.31	3.8695e+07	3.98278e+07	4.0517e+07	2.27762e+07	2.50229e+07	2.499e+07	3.40017e+07	3.98278e+07	4.02343e+07	22581557	116701	111676
O95782	AP-2 complex subunit alpha-1 OS=Homo sapiens GN=AP2A1 PE=1 SV=3	33	24	129	17	1	977	107.5	7.03	311	24	7	0.988	-0.02	0.87109	0.978756	67.33	2.44503e+07	1.82771e+07	2.76	28.79	2.44157e+07	2.44503e+07	2.5618e+07	2.8953e+07	1.82771e+07	1.79653e+07	2.14543e+07	2.44503e+07	2.54393e+07	2.87056e+07	85240.3	80283.7
Q07955	Serine/arginine-rich splicing factor 1 OS=Homo sapiens GN=SRSF1 PE=1 SV=2	47	13	151	12	1	248	27.7	10.36	309.87	13	1	1.071	0.1	0.863983	0.97668	73.38	3.78604e+07	3.72161e+07	5.06	11.39	3.61954e+07	3.78604e+07	4.00297e+07	4.38827e+07	3.72161e+07	3.5501e+07	3.18052e+07	3.78604e+07	3.97504e+07	4.35078e+07	173568	158648
O95373	Importin-7 OS=Homo sapiens GN=IPO7 PE=1 SV=1	35	21	133	20	1	1038	119.4	4.82	308.92	21	1	0.754	-0.41	0.200302	0.568888	28.69	2.44667e+07	1.93821e+07	1.7	6.14	2.44667e+07	2.38646e+07	2.46561e+07	1.78045e+07	2.00936e+07	1.93821e+07	2.14991e+07	2.38646e+07	2.44841e+07	1.76524e+07	93712.3	86614.9
P09429	High mobility group protein B1 OS=Homo sapiens GN=HMGB1 PE=1 SV=3	43	11	122	10	1	215	24.9	5.74	305.96	11	1	0.942	-0.09	0.720029	0.953383	60.94	7.34094e+07	6.7609e+07	3.42	22.16	6.93576e+07	7.38331e+07	7.34094e+07	4.91845e+07	7.74409e+07	6.7609e+07	6.09453e+07	7.38331e+07	7.28971e+07	4.87643e+07	361167	302132
P26639	Threonine--tRNA ligase, cytoplasmic OS=Homo sapiens GN=TARS PE=1 SV=3	45	26	122	26	1	723	83.4	6.67	305.5	26	0	0.533	-0.91	0.00516859	0.0485111	16.36	2.95217e+07	1.05596e+07	7.06	32.01	2.60875e+07	2.95217e+07	2.96029e+07	1.72689e+07	1.00207e+07	1.05596e+07	2.29233e+07	2.95217e+07	2.93963e+07	1.71213e+07	46734.3	47189
O95831	Apoptosis-inducing factor 1, mitochondrial OS=Homo sapiens GN=AIFM1 PE=1 SV=1	50	23	122	23	1	613	66.9	8.95	303.88	23	0	0.8	-0.32	0.300686	0.699957	54.92	2.89426e+07	1.94462e+07	2.53	4.7	2.89829e+07	2.89426e+07	2.7714e+07	2.09804e+07	1.94462e+07	1.92845e+07	2.54676e+07	2.89426e+07	2.75206e+07	2.08012e+07	90692.6	86179
P62333	26S protease regulatory subunit 10B OS=Homo sapiens GN=PSMC6 PE=1 SV=1	50	13	121	13	1	389	44.1	7.49	303.75	13	0	0.918	-0.12	0.640629	0.931401	74.17	3.36797e+07	3.20643e+07	3.44	3.23	3.51838e+07	3.36797e+07	3.28855e+07	3.15239e+07	3.20643e+07	3.35466e+07	3.09164e+07	3.36797e+07	3.2656e+07	3.12545e+07	149541	149914
P47756	F-actin-capping protein subunit beta OS=Homo sapiens GN=CAPZB PE=1 SV=4	57	13	106	13	1	277	31.3	5.59	303.17	13	0	1.331	0.41	0.283591	0.67877	45.47	3.88429e+07	5.05899e+07	1.63	1.82	3.80531e+07	3.93041e+07	3.88429e+07	5.05899e+07	5.21578e+07	5.05068e+07	3.34377e+07	3.93041e+07	3.85718e+07	5.01576e+07	243252	225706
O60763	General vesicular transport factor p115 OS=Homo sapiens GN=USO1 PE=1 SV=2	37	21	92	21	1	962	107.8	4.91	303.16	21	0	1.554	0.64	0.0868869	0.360978	76.94	1.39522e+07	2.98542e+07	2.07	24.71	1.39522e+07	1.35992e+07	1.41694e+07	1.94509e+07	2.98542e+07	3.19454e+07	1.226e+07	1.35992e+07	1.40705e+07	1.92848e+07	139233	142758
Q14103	Heterogeneous nuclear ribonucleoprotein D0 OS=Homo sapiens GN=HNRNPD PE=1 SV=1	30	11	119	9	1	355	38.4	7.81	303.04	11	0	1.237	0.31	0.443473	0.836203	71.17	3.25883e+07	4.63907e+07	2.7	11.07	3.25883e+07	3.23202e+07	3.39784e+07	4.04179e+07	4.63907e+07	5.04966e+07	2.86357e+07	3.23202e+07	3.37413e+07	4.00725e+07	216356	225660
Q9UNZ2	NSFL1 cofactor p47 OS=Homo sapiens GN=NSFL1C PE=1 SV=2	48	12	97	12	1	370	40.5	5.1	302.51	12	0	1.455	0.54	0.149603	0.481452	71.33	1.70483e+07	4.08731e+07	1.4	36.07	1.70323e+07	1.74569e+07	1.70483e+07	2.01345e+07	4.08731e+07	4.23694e+07	1.49665e+07	1.74569e+07	1.69294e+07	1.99624e+07	190623	189341
P62841	40S ribosomal protein S15 OS=Homo sapiens GN=RPS15 PE=1 SV=2	64	5	91	5	1	145	17	10.39	302.01	5	0	0.896	-0.16	0.571455	0.902242	24.54	3.6357e+07	3.67524e+07	0.3	8.95	3.62777e+07	3.6357e+07	3.64946e+07	3.20569e+07	3.67524e+07	3.81506e+07	3.18776e+07	3.6357e+07	3.62399e+07	3.1783e+07	171405	170488
Q8N163	Cell cycle and apoptosis regulator protein 2 OS=Homo sapiens GN=CCAR2 PE=1 SV=2	43	20	120	20	1	923	102.8	5.22	301.19	20	0	1.158	0.21	0.597817	0.913099	89.37	1.52163e+07	2.27722e+07	1.33	26.01	1.52163e+07	1.55067e+07	1.51134e+07	1.40754e+07	2.34517e+07	2.27722e+07	1.33707e+07	1.55067e+07	1.50079e+07	1.39551e+07	109374	101765
O43747	AP-1 complex subunit gamma-1 OS=Homo sapiens GN=AP1G1 PE=1 SV=5	32	20	116	20	1	822	91.3	6.8	301.04	20	0	1.007	0.01	0.932394	0.99059	79.7	2.41572e+07	1.64788e+07	4.2	37.64	2.41572e+07	2.46442e+07	2.27168e+07	2.91838e+07	1.5408e+07	1.64788e+07	2.12272e+07	2.46442e+07	2.25583e+07	2.89345e+07	71859.4	73640.7
Q13451	Peptidyl-prolyl cis-trans isomerase FKBP5 OS=Homo sapiens GN=FKBP5 PE=1 SV=2	46	15	113	15	1	457	51.2	5.9	300.14	15	0	0.824	-0.28	0.360243	0.75982	35.57	2.41292e+07	1.67006e+07	4.99	9.97	2.21834e+07	2.42986e+07	2.41292e+07	1.96885e+07	1.67006e+07	1.65837e+07	1.94928e+07	2.42986e+07	2.39608e+07	1.95202e+07	77888	74109.3
Q9UJU6	Drebrin-like protein OS=Homo sapiens GN=DBNL PE=1 SV=1	40	12	100	12	1	430	48.2	5.05	299.75	12	0	2.49	1.32	0.000248767	0.00366907	72.54	2.4528e+07	8.07394e+07	3.28	43.09	2.32458e+07	2.46937e+07	2.4528e+07	3.29141e+07	8.27536e+07	8.07394e+07	2.04263e+07	2.46937e+07	2.43569e+07	3.26329e+07	385944	360809
P22087	rRNA 2'-O-methyltransferase fibrillarin OS=Homo sapiens GN=FBL PE=1 SV=2	56	11	110	11	1	321	33.8	10.18	299.67	11	0	0.953	-0.07	0.753928	0.958162	33.91	2.83882e+07	2.74579e+07	1.52	2.42	2.83882e+07	2.77225e+07	2.8527e+07	2.68514e+07	2.74579e+07	2.818e+07	2.4945e+07	2.77225e+07	2.83279e+07	2.66219e+07	128058	125931
P49321	Nuclear autoantigenic sperm protein OS=Homo sapiens GN=NASP PE=1 SV=2	46	18	109	18	1	788	85.2	4.3	299.58	18	0	1.239	0.31	0.439289	0.83321	59	4.29353e+07	5.85997e+07	6.33	34.75	4.29353e+07	4.36042e+07	3.8728e+07	3.03448e+07	5.85997e+07	6.24811e+07	3.77277e+07	4.36042e+07	3.84577e+07	3.00855e+07	273296	279216
O15371	Eukaryotic translation initiation factor 3 subunit D OS=Homo sapiens GN=EIF3D PE=1 SV=1	48	16	107	16	1	548	63.9	6.05	299.06	16	0	0.804	-0.32	0.309185	0.705829	39.97	2.38915e+07	2.2636e+07	1.96	3.78	2.37544e+07	2.38915e+07	2.4631e+07	2.33992e+07	2.16958e+07	2.2636e+07	2.08732e+07	2.38915e+07	2.44591e+07	2.31992e+07	101184	101156
P50416	Carnitine O-palmitoyltransferase 1, liver isoform OS=Homo sapiens GN=CPT1A PE=1 SV=2	38	20	118	20	1	773	88.3	8.65	298.96	20	0	1.227	0.3	0.462821	0.844709	66	2.60882e+07	4.74021e+07	5.11	24.22	2.47159e+07	2.60882e+07	2.73802e+07	3.00788e+07	4.77791e+07	4.74021e+07	2.17181e+07	2.60882e+07	2.71891e+07	2.98218e+07	222831	211831
P60228	Eukaryotic translation initiation factor 3 subunit E OS=Homo sapiens GN=EIF3E PE=1 SV=1	66	23	110	23	1	445	52.2	6.04	297.47	23	0	0.943	-0.08	0.723517	0.953714	52.69	2.93717e+07	1.92754e+07	0.98	26.48	2.93717e+07	2.97522e+07	2.91869e+07	2.9314e+07	1.87731e+07	1.92754e+07	2.58093e+07	2.97522e+07	2.89832e+07	2.90636e+07	87553.7	86138.1
Q9UKK9	ADP-sugar pyrophosphatase OS=Homo sapiens GN=NUDT5 PE=1 SV=1	51	8	87	8	1	219	24.3	4.94	297.14	8	0	0.954	-0.07	0.739105	0.95485	65.3	2.05981e+07	1.37605e+07	2.27	41.76	2.13379e+07	2.05981e+07	2.04604e+07	2.47599e+07	1.17612e+07	1.37605e+07	1.87499e+07	2.05981e+07	2.03176e+07	2.45484e+07	54851.6	61493.2
P12830	Cadherin-1 OS=Homo sapiens GN=CDH1 PE=1 SV=3	25	12	102	12	1	882	97.4	4.73	297.11	12	0	1.15	0.2	0.641859	0.931401	69.82	2.16026e+07	2.36722e+07	1.11	5.82	2.16026e+07	2.18494e+07	2.13693e+07	2.40088e+07	2.36722e+07	2.15336e+07	18982391	2.18494e+07	2.12202e+07	2.38037e+07	110402	96229.5
Q16401	26S proteasome non-ATPase regulatory subunit 5 OS=Homo sapiens GN=PSMD5 PE=1 SV=3	62	20	129	20	1	504	56.2	5.48	296.52	20	0	1.356	0.44	0.250621	0.640758	66.35	2.77907e+07	3.15552e+07	5.49	10.22	2.54753e+07	2.77907e+07	2.82612e+07	3.55457e+07	2.90516e+07	3.15552e+07	2.23854e+07	2.77907e+07	2.80639e+07	3.5242e+07	135490	141014
Q9UKY7	Protein CDV3 homolog OS=Homo sapiens GN=CDV3 PE=1 SV=1	72	11	118	11	1	258	27.3	6.4	296.42	11	0	1.051	0.07	0.924952	0.989336	97.36	3.43307e+07	6.14348e+07	1.25	43.31	3.43307e+07	3.39072e+07	3.47621e+07	2.62347e+07	6.80736e+07	6.14348e+07	3.01667e+07	3.39072e+07	3.45195e+07	2.60106e+07	317480	274541
P22061	Protein-L-isoaspartate(D-aspartate) O-methyltransferase OS=Homo sapiens GN=PCMT1 PE=1 SV=4	50	7	85	7	1	227	24.6	7.21	295.8	7	0	1.156	0.21	0.611226	0.919661	35.45	1.40599e+07	2.2801e+07	3.9	18.02	1.47281e+07	1.40599e+07	1.3633e+07	1.73333e+07	2.48999e+07	2.2801e+07	1.29417e+07	1.40599e+07	1.35379e+07	1.71852e+07	116127	101894
Q9UIQ6	Leucyl-cystinyl aminopeptidase OS=Homo sapiens GN=LNPEP PE=1 SV=3	28	21	94	21	1	1025	117.3	5.73	294.76	21	0	1.393	0.48	0.207897	0.577575	97.69	2.63664e+07	1.77491e+07	3.64	38.77	2.7688e+07	2.58012e+07	2.63664e+07	3.2813e+07	1.77491e+07	1.7441e+07	2.43297e+07	2.58012e+07	2.61824e+07	3.25326e+07	82777.8	77940.5
P60660	Myosin light polypeptide 6 OS=Homo sapiens GN=MYL6 PE=1 SV=2	76	10	97	10	1	151	16.9	4.65	293.66	10	0	0.978	-0.03	0.83741	0.968781	57.33	6.76652e+07	6.57603e+07	3.39	14.24	7.0531e+07	6.76652e+07	6.59639e+07	6.57603e+07	7.65189e+07	5.76059e+07	6.19764e+07	6.76652e+07	6.55036e+07	6.51984e+07	356867	257430
P49753	Acyl-coenzyme A thioesterase 2, mitochondrial OS=Homo sapiens GN=ACOT2 PE=1 SV=6	49	15	110	1	1	483	53.2	8.47	293.14	15	0	1.547	0.63	0.413516	0.810898	11.13	1.37938e+06	2.09648e+06	23.59	21.71	1.26076e+06	1.37938e+06	1.93463e+06	2.09648e+06	2.08909e+06	2.99236e+06	1.10784e+06	1.37938e+06	1.92112e+06	2.07857e+06	9743.05	13372.3
Q9Y3F4	Serine-threonine kinase receptor-associated protein OS=Homo sapiens GN=STRAP PE=1 SV=1	58	17	128	17	1	350	38.4	5.12	292.94	17	0	1.054	0.08	0.916437	0.987529	57.06	3.3169e+07	4.9481e+07	2.66	26.28	3.3169e+07	3.30338e+07	3.46436e+07	3.03599e+07	4.9481e+07	5.08256e+07	2.9146e+07	3.30338e+07	3.44018e+07	3.01005e+07	230768	227130
P31947	14-3-3 protein sigma OS=Homo sapiens GN=SFN PE=1 SV=1	57	13	115	10	1	248	27.8	4.74	290.92	13	0	0.966	-0.05	0.797348	0.96411	35.65	2.80586e+07	1.81569e+07	4.08	27.69	2.92741e+07	2.80586e+07	2.69829e+07	2.83262e+07	1.79098e+07	1.81569e+07	2.57234e+07	2.80586e+07	2.67946e+07	2.80841e+07	83527.3	81140
P49773	Histidine triad nucleotide-binding protein 1 OS=Homo sapiens GN=HINT1 PE=1 SV=2	79	7	106	7	1	126	13.8	6.95	290.47	7	0	1.022	0.03	0.982907	0.999817	38	2.55015e+07	2.99268e+07	4.02	15.47	2.44007e+07	2.64437e+07	2.55015e+07	2.57773e+07	3.51279e+07	2.99268e+07	2.14411e+07	2.64437e+07	2.53235e+07	2.5557e+07	163829	133737
P12235	ADP/ATP translocase 1 OS=Homo sapiens GN=SLC25A4 PE=1 SV=4	52	14	129	3	1	298	33	9.76	290.05	14	0	1.549	0.63	0.313993	0.711843	61.92	2.41726e+06	4.12216e+06	2.86	10.47	2.41726e+06	2438933	2.31114e+06	3.45997e+06	4.12216e+06	4.21446e+06	2.12407e+06	2438933	2.29501e+06	3.43041e+06	19224.8	18833.7
P35637	RNA-binding protein FUS OS=Homo sapiens GN=FUS PE=1 SV=1	22	10	84	8	1	526	53.4	9.36	289.45	10	2	1.162	0.22	0.610832	0.919661	44.8	3.61537e+07	4.59458e+07	3.49	12.45	3.44208e+07	3.61537e+07	3.68496e+07	3.67648e+07	4.59458e+07	4.60927e+07	3.0246e+07	3.61537e+07	3.65924e+07	3.64507e+07	214281	205980
Q96HE7	ERO1-like protein alpha OS=Homo sapiens GN=ERO1A PE=1 SV=2	36	10	84	10	1	468	54.4	5.68	288.48	10	0	1.201	0.26	0.601107	0.915561	53.49	9.75333e+06	1.22085e+07	1.87	21.11	9.75333e+06	9.99064e+06	9.63138e+06	1.13285e+07	1.66004e+07	1.22085e+07	8.57035e+06	9.99064e+06	9.56417e+06	1.12317e+07	77420.4	54557.4
Q9P258	Protein RCC2 OS=Homo sapiens GN=RCC2 PE=1 SV=2	42	14	106	14	1	522	56	8.78	287.56	14	0	0.733	-0.45	0.153006	0.487068	21.59	1.71843e+07	1.47701e+07	1.79	15.53	1.67069e+07	1.72768e+07	1.71843e+07	1.20949e+07	1.6563e+07	1.47701e+07	1.46805e+07	1.72768e+07	1.70644e+07	1.19916e+07	77246.1	66004.7
O75694	Nuclear pore complex protein Nup155 OS=Homo sapiens GN=NUP155 PE=1 SV=1	24	18	96	18	1	1391	155.1	6.16	285.26	18	0	1.125	0.17	0.754049	0.958162	65.34	1.10233e+07	1.61603e+07	0.45	29.03	1.10295e+07	1.09401e+07	1.10233e+07	9.77107e+06	1.61603e+07	1.77641e+07	9.69173e+06	1.09401e+07	1.09464e+07	9.68758e+06	75368	79384.6
P0C0S5	Histone H2A.Z OS=Homo sapiens GN=H2AFZ PE=1 SV=2	54	5	102	3	1	128	13.5	10.58	283.75	5	2	0.922	-0.12	0.652589	0.935067	37.82	4.59118e+08	3.4817e+08	2.07	10.52	4.49197e+08	4.59118e+08	4.6821e+08	4.03583e+08	3.4817e+08	3.30944e+08	3.94714e+08	4.59118e+08	4.64943e+08	4.00135e+08	1.62379e+06	1.47893e+06
P27635	60S ribosomal protein L10 OS=Homo sapiens GN=RPL10 PE=1 SV=4	45	10	90	10	1	214	24.6	10.08	283.33	10	0	0.727	-0.46	0.151699	0.485743	27.63	4.24361e+07	4.7913e+07	1.58	30.36	4.24361e+07	4.2781e+07	4.14944e+07	2.80396e+07	5.24831e+07	4.7913e+07	3.7289e+07	4.2781e+07	4.12049e+07	2.78e+07	244770	214114
Q86TX2	Acyl-coenzyme A thioesterase 1 OS=Homo sapiens GN=ACOT1 PE=1 SV=1	59	16	106	2	1	421	46.2	7.34	283.27	16	14	1.858	0.89	0.0110586	0.0880081	55.54	1.58893e+07	2.08288e+07	3.22	26.2	1.58893e+07	1.54049e+07	1.64279e+07	3.12231e+07	2.08288e+07	1.99078e+07	1.39621e+07	1.54049e+07	1.63132e+07	3.09563e+07	97141.1	88964.1
P15170	Eukaryotic peptide chain release factor GTP-binding subunit ERF3A OS=Homo sapiens GN=GSPT1 PE=1 SV=1	47	16	108	16	1	499	55.7	5.62	280.92	16	0	0.967	-0.05	0.80162	0.964387	57.71	2.36197e+07	2.14305e+07	2.25	5.91	2.29207e+07	2.36197e+07	2.39584e+07	2.31094e+07	2.05906e+07	2.14305e+07	2.01406e+07	2.36197e+07	2.37912e+07	2.2912e+07	96029.9	95769.1
Q00796	Sorbitol dehydrogenase OS=Homo sapiens GN=SORD PE=1 SV=4	46	10	88	10	1	357	38.3	7.97	279.43	10	0	1.184	0.24	0.595506	0.911232	58.99	1.10103e+07	1.81349e+07	4.39	27.32	1.02388e+07	1.11006e+07	1.10103e+07	1.10492e+07	1.91038e+07	1.81349e+07	8.99694e+06	1.11006e+07	1.09335e+07	10954771	89096.1	81041.5
P33992	DNA replication licensing factor MCM5 OS=Homo sapiens GN=MCM5 PE=1 SV=5	37	20	117	20	1	734	82.2	8.37	278.81	20	0	0.392	-1.35	7.52955e-05	0.00125602	12.32	2.34602e+07	6.50933e+06	2.17	36.54	2.28226e+07	2.34602e+07	2.38221e+07	1.17048e+07	6.48063e+06	6.50933e+06	2.00544e+07	2.34602e+07	2.36558e+07	1.16048e+07	30224.2	29089
A0A0A6YYL6	Protein RPL17-C18orf32 OS=Homo sapiens GN=RPL17-C18orf32 PE=3 SV=1	30	6	113	6	1	228	26.4	10.1	278.19	6	0	0.701	-0.51	0.113889	0.426366	22.81	3.75779e+07	3.06005e+07	2.28	16.05	3.84823e+07	3.75779e+07	3.67652e+07	2.51146e+07	3.47624e+07	3.06005e+07	3.38148e+07	3.75779e+07	3.65087e+07	24899967	162124	136748
Q9Y277	Voltage-dependent anion-selective channel protein 3 OS=Homo sapiens GN=VDAC3 PE=1 SV=1	49	11	103	10	1	283	30.6	8.66	277.47	11	0	1.058	0.08	0.905237	0.986593	93.06	3.92876e+07	3.55723e+07	0.67	15.49	3.9675e+07	3.92876e+07	3.91744e+07	4.51147e+07	3.55723e+07	3.42341e+07	3.48628e+07	3.92876e+07	3.89011e+07	4.47292e+07	165901	152986
Q9UHB9	Signal recognition particle subunit SRP68 OS=Homo sapiens GN=SRP68 PE=1 SV=2	36	17	100	17	1	627	70.7	8.56	277.34	17	0	0.976	-0.03	0.801699	0.964387	73.02	1.58202e+07	1.3017e+07	3.98	10.88	1.49537e+07	1.58202e+07	1.61626e+07	1.54527e+07	1.3017e+07	1.27334e+07	1.314e+07	1.58202e+07	1.60498e+07	1.53207e+07	60708.2	56903.1
P67809	Nuclease-sensitive element-binding protein 1 OS=Homo sapiens GN=YBX1 PE=1 SV=3	50	9	81	5	1	324	35.9	9.88	276.75	9	4	1.948	0.96	0.00812813	0.0694619	90.18	3.156e+07	6.63824e+07	1.09	46.61	3.156e+07	3.16077e+07	3.09933e+07	2.48486e+07	6.63824e+07	6.97499e+07	2.77321e+07	3.16077e+07	3.0777e+07	2.46363e+07	309593	311699
Q01105	Protein SET OS=Homo sapiens GN=SET PE=1 SV=3	41	9	90	9	1	290	33.5	4.32	276.56	9	0	0.999	0	0.907459	0.986834	60.32	1.42214e+08	1.09335e+08	1.29	23.96	1.39721e+08	1.42214e+08	1.43288e+08	1.5334e+08	1.09335e+08	9.89381e+07	1.22775e+08	1.42214e+08	1.42288e+08	1.5203e+08	509914	442136
P54577	Tyrosine--tRNA ligase, cytoplasmic OS=Homo sapiens GN=YARS PE=1 SV=4	51	21	125	21	1	528	59.1	7.05	276.07	21	0	0.97	-0.04	0.810054	0.967472	63.43	2.5706e+07	2.24345e+07	3.22	8.06	2.45316e+07	2.5706e+07	2.61072e+07	2.54618e+07	2.24345e+07	2.20228e+07	2.15562e+07	2.5706e+07	2.5925e+07	2.52442e+07	104629	98415.7
P24844	Myosin regulatory light polypeptide 9 OS=Homo sapiens GN=MYL9 PE=1 SV=4	56	7	86	2	1	172	19.8	4.92	276.05	7	0	0.854	-0.23	0.455478	0.840195	82.49	1.59167e+06	2.44787e+06	3.55	57.67	1.63522e+06	1.52354e+06	1.59167e+06	649450	2.44787e+06	2.67482e+06	1.43688e+06	1.52354e+06	1.58056e+06	643901	11416.3	11953.3
Q9Y6C9	Mitochondrial carrier homolog 2 OS=Homo sapiens GN=MTCH2 PE=1 SV=1	43	9	106	9	1	303	33.3	7.97	275.91	9	0	0.997	0	0.901689	0.983878	57.9	2.81764e+07	2.79658e+07	1.99	15.21	2.84686e+07	2.81764e+07	2.73886e+07	3.0199e+07	2.79658e+07	2.2289e+07	2.50157e+07	2.81764e+07	2.71975e+07	29941019	130426	99605.2
P62820	Ras-related protein Rab-1A OS=Homo sapiens GN=RAB1A PE=1 SV=3	50	9	108	1	1	205	22.7	6.21	275.47	9	0	2.494	1.32	0.00166094	0.0188273	10.82	4340440	1.08257e+07	3.86	30.96	4.41954e+06	4340440	4.10182e+06	6.1549e+06	1.16158e+07	1.08257e+07	3.88349e+06	4340440	4.0732e+06	6102311	54173.4	48378.2
Q02218	2-oxoglutarate dehydrogenase, mitochondrial OS=Homo sapiens GN=OGDH PE=1 SV=3	41	27	107	27	1	1023	115.9	6.86	274.72	27	0	1.689	0.76	0.0366827	0.206984	77.59	1.21991e+07	2.32146e+07	2.8	11.3	1.21991e+07	1.20892e+07	1.27343e+07	2.32146e+07	2.33551e+07	1.90067e+07	1.07195e+07	1.20892e+07	1.26455e+07	2.30162e+07	108923	84937.3
Q15459	Splicing factor 3A subunit 1 OS=Homo sapiens GN=SF3A1 PE=1 SV=1	25	14	94	14	1	793	88.8	5.22	274.51	14	0	1.198	0.26	0.507403	0.869574	78.43	1.51965e+07	2.31022e+07	3.46	20.18	1.43945e+07	1.53659e+07	1.51965e+07	1.61861e+07	2.39324e+07	2.31022e+07	1.26486e+07	1.53659e+07	1.50904e+07	1.60478e+07	111615	103240
O96019	Actin-like protein 6A OS=Homo sapiens GN=ACTL6A PE=1 SV=1	43	12	109	12	1	429	47.4	5.6	274.04	12	0	0.942	-0.09	0.71809	0.952441	36.27	2.27001e+07	2.14432e+07	2.48	2.58	2.27368e+07	2.17569e+07	2.27001e+07	2.14432e+07	2.05894e+07	2.16083e+07	1.99791e+07	2.17569e+07	2.25417e+07	2.126e+07	96024.2	96563.6
P37268	Squalene synthase OS=Homo sapiens GN=FDFT1 PE=1 SV=1	54	15	107	15	1	417	48.1	6.54	273.38	15	0	1.069	0.1	0.86959	0.978756	68.97	2.3289e+07	2.47443e+07	2.86	7.27	2.3289e+07	2.30803e+07	2.4339e+07	2.47443e+07	2.50387e+07	2.18941e+07	2.04643e+07	2.30803e+07	2.41691e+07	2.45329e+07	116775	97840.5
Q13435	Splicing factor 3B subunit 2 OS=Homo sapiens GN=SF3B2 PE=1 SV=2	26	18	122	18	1	895	100.2	5.67	272.89	18	0	1.034	0.05	0.978922	0.99906	64.99	2.52222e+07	3.27531e+07	2.16	18.48	2.52222e+07	2.59845e+07	2.49221e+07	2.59576e+07	3.27531e+07	3.7803e+07	2.21631e+07	2.59845e+07	2.47482e+07	2.57358e+07	152753	168935
O00299	Chloride intracellular channel protein 1 OS=Homo sapiens GN=CLIC1 PE=1 SV=4	71	11	94	11	1	241	26.9	5.17	272.67	11	0	1.277	0.35	0.36928	0.765448	44.75	3.59283e+07	4.73059e+07	1.83	8.3	3.59283e+07	3.68627e+07	3.55887e+07	4.77977e+07	4.10437e+07	4.73059e+07	3.15706e+07	3.68627e+07	3.53404e+07	4.73893e+07	191419	211401
Q5T2W1	Na(+)/H(+) exchange regulatory cofactor NHE-RF3 OS=Homo sapiens GN=PDZK1 PE=1 SV=2	67	24	122	24	1	519	57.1	5.55	272.43	24	0	0.142	-2.81	2.22045e-16	1.13095e-14	1.62	3.73475e+07	1.17456e+07	3.42	80.43	3.65701e+07	3.73475e+07	3.90881e+07	3.30533e+06	2.42476e+07	1.17456e+07	3.21345e+07	3.73475e+07	3.88153e+07	3.27708e+06	113085	52489
P27695	DNA-(apurinic or apyrimidinic site) lyase OS=Homo sapiens GN=APEX1 PE=1 SV=2	54	13	100	13	1	318	35.5	8.12	271.69	13	0	1.164	0.22	0.610307	0.919661	46.2	1.63041e+07	2.39575e+07	2.9	17.51	1.62957e+07	1.63041e+07	1.71324e+07	1.77516e+07	2.49115e+07	2.39575e+07	1.43192e+07	1.63041e+07	1.70128e+07	1.75999e+07	116182	107062
Q6YN16	Hydroxysteroid dehydrogenase-like protein 2 OS=Homo sapiens GN=HSDL2 PE=1 SV=1	39	10	75	10	1	418	45.4	7.99	271.51	10	0	1.019	0.03	0.896862	0.983028	63.14	1.07394e+07	1.1521e+07	4.2	3.1	1.07394e+07	1.11382e+07	1.02408e+07	1.16561e+07	1.0989e+07	1.1521e+07	9.43686e+06	1.11382e+07	1.01693e+07	1.15565e+07	51250.4	51485.2
Q15084	Protein disulfide-isomerase A6 OS=Homo sapiens GN=PDIA6 PE=1 SV=1	43	11	85	11	1	440	48.1	5.08	271.41	11	0	1.538	0.62	0.0948468	0.381154	76.44	1.89684e+07	2.72539e+07	1.77	5.78	1.9436e+07	1.87825e+07	1.89684e+07	2.94209e+07	2.63034e+07	2.72539e+07	1.70786e+07	1.87825e+07	1.8836e+07	2.91695e+07	122673	121793
O94905	Erlin-2 OS=Homo sapiens GN=ERLIN2 PE=1 SV=1	61	15	100	12	1	339	37.8	5.62	271.41	15	3	1.026	0.04	0.995204	0.99994	59.71	3.45259e+07	3.86481e+07	1.64	3.59	3.53876e+07	3.45259e+07	3.43114e+07	3.84693e+07	4.10048e+07	3.86481e+07	3.10954e+07	3.45259e+07	3.40719e+07	3.81406e+07	191237	172711
O43592	Exportin-T OS=Homo sapiens GN=XPOT PE=1 SV=2	29	19	110	19	1	962	109.9	5.39	271.4	19	0	0.775	-0.37	0.25268	0.642101	47.3	1.80284e+07	9.94907e+06	3.18	39.12	1.7138e+07	1.81853e+07	1.80284e+07	1.81631e+07	9.94907e+06	9.43731e+06	1.50593e+07	1.81853e+07	1.79026e+07	1.80079e+07	46400.2	42173.6
P31937	3-hydroxyisobutyrate dehydrogenase, mitochondrial OS=Homo sapiens GN=HIBADH PE=1 SV=2	65	13	81	13	1	336	35.3	8.13	271.1	13	0	1.551	0.63	0.102554	0.401801	64.3	1.13974e+07	2.09942e+07	4.08	16.08	1.20322e+07	1.11156e+07	1.13974e+07	1.6705e+07	2.30972e+07	2.09942e+07	1.05728e+07	1.11156e+07	1.13179e+07	1.65623e+07	107720	93819.2
P49736	DNA replication licensing factor MCM2 OS=Homo sapiens GN=MCM2 PE=1 SV=4	34	23	106	23	1	904	101.8	5.52	271.06	23	0	0.669	-0.58	0.0659939	0.303731	15.9	2.45894e+07	1.14854e+07	1.47	19.18	2.49675e+07	2.45894e+07	2.42463e+07	1.52128e+07	1.14854e+07	1.07459e+07	2.19392e+07	2.45894e+07	2.40771e+07	1.50828e+07	53565.5	48021.6
P08237	ATP-dependent 6-phosphofructokinase, muscle type OS=Homo sapiens GN=PFKM PE=1 SV=2	41	21	104	19	1	780	85.1	7.99	270.6	21	2	1.328	0.41	0.293527	0.690864	42.75	1.7668e+07	2.34153e+07	2	7.64	1.73157e+07	1.80233e+07	1.7668e+07	2.10353e+07	2.34153e+07	2.44592e+07	1.52155e+07	1.80233e+07	1.75447e+07	20855539	109204	109304
P39748	Flap endonuclease 1 OS=Homo sapiens GN=FEN1 PE=1 SV=1	44	12	94	12	1	380	42.6	8.62	269.37	12	0	0.611	-0.71	0.0314909	0.188096	19.28	2.93365e+07	1.68798e+07	2.01	9.11	2.93365e+07	2.87824e+07	2.99634e+07	1.95389e+07	1.66356e+07	1.68798e+07	2.57783e+07	2.87824e+07	2.97543e+07	1.9372e+07	77584.6	75432.5
Q14914	Prostaglandin reductase 1 OS=Homo sapiens GN=PTGR1 PE=1 SV=2	61	11	92	11	1	329	35.8	8.29	269.22	11	0	2.592	1.37	9.77096e-05	0.00160884	51.63	7.83507e+06	2.76979e+07	4.37	32.9	7.8442e+06	7.26097e+06	7.83507e+06	1.44985e+07	2.7942e+07	2.76979e+07	6.89278e+06	7.26097e+06	7.78039e+06	1.43746e+07	130315	123777
Q02338	D-beta-hydroxybutyrate dehydrogenase, mitochondrial OS=Homo sapiens GN=BDH1 PE=1 SV=3	42	9	90	9	1	343	38.1	8.95	269.22	9	0	0.917	-0.12	0.589548	0.906909	68.51	1.38038e+07	1.18411e+07	2.75	10.05	1.44416e+07	1.38038e+07	1.37478e+07	1.38159e+07	1.18411e+07	1.15136e+07	1.269e+07	1.38038e+07	1.36518e+07	13697848	55224.1	51451.9
Q13423	NAD(P) transhydrogenase, mitochondrial OS=Homo sapiens GN=NNT PE=1 SV=3	22	18	111	18	1	1086	113.8	8.09	269.09	18	0	1.239	0.31	0.438613	0.832781	54.91	1.93273e+07	3.04074e+07	5.27	17.56	2.03177e+07	1.93273e+07	1.82818e+07	2.20611e+07	3.04074e+07	3.05486e+07	1.78534e+07	1.93273e+07	1.81542e+07	2.18726e+07	141813	136516
Q07960	Rho GTPase-activating protein 1 OS=Homo sapiens GN=ARHGAP1 PE=1 SV=1	49	14	102	14	1	439	50.4	6.29	268.92	14	0	0.909	-0.14	0.612159	0.919892	78.96	2.9947e+07	2.62063e+07	2.82	11.46	3.12406e+07	2.9947e+07	2.96301e+07	2.78281e+07	2.62063e+07	2.21729e+07	2.74514e+07	2.9947e+07	2.94233e+07	2.75903e+07	122220	99086.7
Q04917	14-3-3 protein eta OS=Homo sapiens GN=YWHAH PE=1 SV=4	51	13	113	10	1	246	28.2	4.84	268.85	13	0	1.104	0.14	0.793894	0.96411	81.1	1.23815e+07	2.051e+07	3.29	19.11	1.22156e+07	1.29972e+07	1.23815e+07	1.45126e+07	2.051e+07	2.08264e+07	1.0734e+07	1.29972e+07	1.22951e+07	1.43886e+07	95654.1	93069.3
O96008	Mitochondrial import receptor subunit TOM40 homolog OS=Homo sapiens GN=TOMM40 PE=1 SV=1	49	8	96	8	1	361	37.9	7.25	268.55	8	0	1.151	0.2	0.747196	0.958025	81.36	9.89858e+06	1.11496e+07	3.63	6.66	9.37579e+06	9.89858e+06	1.00527e+07	1.11496e+07	1.23804e+07	1.09738e+07	8.23861e+06	9.89858e+06	9.98254e+06	11054344	57739.5	49039.9
Q9P0L0	Vesicle-associated membrane protein-associated protein A OS=Homo sapiens GN=VAPA PE=1 SV=3	38	8	105	7	1	249	27.9	8.62	268.42	8	1	1.307	0.39	0.319826	0.71973	76.77	1.54429e+07	2.82459e+07	3.37	25.68	1.49077e+07	1.54429e+07	1.5947e+07	1.89166e+07	3.21218e+07	2.82459e+07	1.30996e+07	1.54429e+07	1.58357e+07	1.8755e+07	149809	126226
P12081	Histidine--tRNA ligase, cytoplasmic OS=Homo sapiens GN=HARS PE=1 SV=2	54	20	108	15	1	509	57.4	5.88	268.35	20	5	0.672	-0.57	0.0789373	0.342271	27.67	4.84846e+07	2.79511e+07	2.16	23.32	4.99834e+07	4.84846e+07	4.79445e+07	3.81421e+07	2.46062e+07	2.79511e+07	4.39209e+07	4.84846e+07	4.761e+07	3.78162e+07	114758	124909
O43684	Mitotic checkpoint protein BUB3 OS=Homo sapiens GN=BUB3 PE=1 SV=1	59	13	102	13	1	328	37.1	6.84	268.34	13	0	1.139	0.19	0.669598	0.940392	96.3	2.00538e+07	3.35223e+07	3.2	30.44	2.00366e+07	2.00538e+07	2.11769e+07	1.89425e+07	3.49978e+07	3.35223e+07	1.76063e+07	2.00538e+07	2.10291e+07	1.87807e+07	163222	149805
Q02878	60S ribosomal protein L6 OS=Homo sapiens GN=RPL6 PE=1 SV=3	44	15	112	15	1	288	32.7	10.58	267.51	15	0	0.474	-1.08	0.00137522	0.0163655	14.34	7.72512e+07	4.86418e+07	3.08	39.17	7.52964e+07	8.0049e+07	7.72512e+07	2.79928e+07	6.48479e+07	4.86418e+07	6.61638e+07	8.0049e+07	7.6712e+07	2.77537e+07	302436	217371
P61160	Actin-related protein 2 OS=Homo sapiens GN=ACTR2 PE=1 SV=1	42	12	84	12	1	394	44.7	6.74	267.28	12	0	1.307	0.39	0.319737	0.71973	75.69	2.25132e+07	3.26311e+07	1.41	6.63	2.25132e+07	2.24582e+07	2.30373e+07	2.92165e+07	3.30326e+07	3.26311e+07	1.97826e+07	2.24582e+07	2.28765e+07	28966850	154056	145822
O43143	Pre-mRNA-splicing factor ATP-dependent RNA helicase DHX15 OS=Homo sapiens GN=DHX15 PE=1 SV=2	38	22	131	22	1	795	90.9	7.46	267.19	22	0	1.092	0.13	0.802704	0.964387	65.67	2.25406e+07	2.88571e+07	3.55	14	2.25406e+07	2.2076e+07	2.36494e+07	2.24373e+07	2.88571e+07	2.899e+07	1.98067e+07	2.2076e+07	2.34843e+07	2.22455e+07	134583	129551
Q13162	Peroxiredoxin-4 OS=Homo sapiens GN=PRDX4 PE=1 SV=1	61	12	110	11	1	271	30.5	6.29	266.77	12	0	0.919	-0.12	0.643924	0.931839	44.49	2.30474e+07	1.97759e+07	5.19	10.48	2.4118e+07	2.30474e+07	2.1737e+07	1.97759e+07	2.26401e+07	1.8481e+07	2.11927e+07	2.30474e+07	21585352	1.96069e+07	105589	82588.3
P20290	Transcription factor BTF3 OS=Homo sapiens GN=BTF3 PE=1 SV=1	48	5	67	5	1	206	22.2	9.38	266.43	5	0	1.242	0.31	0.407256	0.803269	52.51	1.74961e+07	2.04088e+07	3.82	18.18	1.84575e+07	1.74961e+07	1.71537e+07	1.46921e+07	2.04088e+07	2.06748e+07	1.62188e+07	1.74961e+07	1.7034e+07	1.45665e+07	95182.1	92391.9
P48047	ATP synthase subunit O, mitochondrial OS=Homo sapiens GN=ATP5O PE=1 SV=1	58	9	100	9	1	213	23.3	9.96	266.15	9	0	0.671	-0.58	0.0777043	0.337691	21.41	4.34453e+07	2.00994e+07	2.01	31.59	4.34453e+07	4.36931e+07	4.20859e+07	3.21535e+07	2.00994e+07	1.85299e+07	3.81758e+07	4.36931e+07	4.17922e+07	3.18787e+07	93739.2	82806.7
O00567	Nucleolar protein 56 OS=Homo sapiens GN=NOP56 PE=1 SV=4	52	19	88	19	1	594	66	9.19	265.95	19	0	0.845	-0.24	0.39769	0.793746	30.26	2.12379e+07	1.69322e+07	0.43	10.25	2.11178e+07	2.12961e+07	2.12379e+07	1.82731e+07	1.69322e+07	1.48757e+07	1.85564e+07	2.12961e+07	2.10897e+07	1.8117e+07	78968.2	66476.5
P13693	Translationally-controlled tumor protein OS=Homo sapiens GN=TPT1 PE=1 SV=1	74	8	89	8	1	172	19.6	4.93	265.77	8	0	1.322	0.4	0.297316	0.69635	33.03	3.3129e+07	5.17594e+07	3.03	18.62	3.44635e+07	3.3129e+07	3.24809e+07	3.91117e+07	5.17594e+07	5.69431e+07	3.02835e+07	3.3129e+07	3.22542e+07	3.87775e+07	241394	254468
P56537	Eukaryotic translation initiation factor 6 OS=Homo sapiens GN=EIF6 PE=1 SV=1	53	8	87	8	1	245	26.6	4.68	265.55	8	0	0.936	-0.09	0.700587	0.944334	66.19	4.32704e+07	5.86678e+07	2.19	25.05	4.34016e+07	4.32704e+07	4.17154e+07	3.72674e+07	6.11007e+07	5.86678e+07	3.81374e+07	4.32704e+07	41424314	3.6949e+07	284960	262175
P26440	Isovaleryl-CoA dehydrogenase, mitochondrial OS=Homo sapiens GN=IVD PE=1 SV=1	47	13	88	13	1	423	46.3	8.19	265.34	13	0	0.973	-0.04	0.80508	0.964682	48.75	1.98652e+07	1.97186e+07	2.47	2.47	1.966e+07	2.05999e+07	1.98652e+07	2.01173e+07	1.97186e+07	1.91507e+07	1.72755e+07	2.05999e+07	1.97266e+07	1.99454e+07	91963.4	85580.8
P62873	Guanine nucleotide-binding protein G(I)/G(S)/G(T) subunit beta-1 OS=Homo sapiens GN=GNB1 PE=1 SV=3	62	12	88	6	1	340	37.4	6	265.3	12	6	1.417	0.5	0.184744	0.544544	79.97	1.75503e+07	2.36211e+07	3.63	12.51	1.66958e+07	1.79262e+07	1.75503e+07	2.36211e+07	2.4891e+07	1.94711e+07	1.46708e+07	1.79262e+07	1.74278e+07	2.34193e+07	116086	87012.8
O14579	Coatomer subunit epsilon OS=Homo sapiens GN=COPE PE=1 SV=3	61	10	87	10	1	308	34.5	5.12	263.84	10	0	0.998	0	0.901417	0.983878	42.1	2.5218e+07	1.64839e+07	2.74	38.13	2.5218e+07	2.46622e+07	2.604e+07	2.96565e+07	1.56563e+07	1.64839e+07	2.21593e+07	2.46622e+07	2.58583e+07	2.94031e+07	73017.3	73663.4
Q99729	Heterogeneous nuclear ribonucleoprotein A/B OS=Homo sapiens GN=HNRNPAB PE=1 SV=2	26	9	97	8	1	332	36.2	8.21	263.49	9	0	0.907	-0.14	0.606338	0.919455	77.74	2.05762e+07	3.00733e+07	1.47	29.29	2.01697e+07	2.05762e+07	2.07563e+07	1.74448e+07	3.00733e+07	3.1414e+07	1.77233e+07	2.05762e+07	2.06115e+07	1.72958e+07	140255	140383
Q13740	CD166 antigen OS=Homo sapiens GN=ALCAM PE=1 SV=2	43	16	89	16	1	583	65.1	6.25	262.53	16	0	2.475	1.31	0.000273411	0.00397122	62.33	9.39145e+06	3.26724e+07	4.35	11.68	9.80328e+06	8.98516e+06	9.39145e+06	2.71473e+07	3.40531e+07	3.26724e+07	8.61425e+06	8.98516e+06	9.32591e+06	2.69154e+07	158816	146007
P20042	Eukaryotic translation initiation factor 2 subunit 2 OS=Homo sapiens GN=EIF2S2 PE=1 SV=2	49	14	94	14	1	333	38.4	5.8	262.35	14	0	0.857	-0.22	0.452259	0.838781	40.78	3.84458e+07	3.73232e+07	1.17	18.27	3.84458e+07	3.84992e+07	3.76962e+07	2.97101e+07	3.73232e+07	4.30805e+07	3.37827e+07	3.84992e+07	3.74331e+07	2.94563e+07	174067	192519
Q9H3P7	Golgi resident protein GCP60 OS=Homo sapiens GN=ACBD3 PE=1 SV=4	42	11	83	11	1	528	60.6	5.06	262.23	11	0	1.445	0.53	0.141261	0.464387	81.92	1.04334e+07	2.71337e+07	1	38.65	1.05019e+07	1.02969e+07	1.04334e+07	1.24775e+07	2.79362e+07	2.71337e+07	9.22816e+06	1.02969e+07	1.03606e+07	1.23709e+07	130288	121255
P28070	Proteasome subunit beta type-4 OS=Homo sapiens GN=PSMB4 PE=1 SV=4	48	8	77	8	1	264	29.2	5.97	261.36	8	0	1.176	0.23	0.572869	0.903907	76.51	1.65945e+07	1.88631e+07	3.08	3.54	1.65945e+07	1.5924e+07	1.69204e+07	1.81439e+07	1.88631e+07	1.9476e+07	1.45818e+07	1.5924e+07	1.68023e+07	1.79889e+07	87973.3	87034.8
P07858	Cathepsin B OS=Homo sapiens GN=CTSB PE=1 SV=3	37	10	91	10	1	339	37.8	6.3	260.37	10	0	1.532	0.62	0.0983084	0.388343	48.02	2.26338e+07	2.74014e+07	4.02	10.27	2.18118e+07	2.36348e+07	2.26338e+07	2.74014e+07	3.24635e+07	2.72086e+07	1.91663e+07	2.36348e+07	2.24758e+07	2.71673e+07	151403	121590
P17858	ATP-dependent 6-phosphofructokinase, liver type OS=Homo sapiens GN=PFKL PE=1 SV=6	38	20	114	17	1	780	85	7.5	260.33	20	0	1.017	0.02	0.953311	0.995257	59.33	2.04818e+07	1.9768e+07	1.9	11.2	1.99469e+07	2.04818e+07	2.06971e+07	1.80535e+07	2.25178e+07	1.9768e+07	1.75276e+07	2.04818e+07	2.05527e+07	1.78993e+07	105018	88339.6
Q9H2U2	Inorganic pyrophosphatase 2, mitochondrial OS=Homo sapiens GN=PPA2 PE=1 SV=2	59	15	105	14	1	334	37.9	7.39	259.75	15	0	1.339	0.42	0.272877	0.666774	60.84	1.92292e+07	2.62794e+07	3.8	11.7	1.92292e+07	1.88345e+07	2.02661e+07	2.64204e+07	2.62794e+07	2.13501e+07	1.68969e+07	1.88345e+07	2.01247e+07	2.61946e+07	122561	95409.5
P23284	Peptidyl-prolyl cis-trans isomerase B OS=Homo sapiens GN=PPIB PE=1 SV=2	50	12	144	12	1	216	23.7	9.41	259.34	12	0	0.776	-0.37	0.244931	0.628109	36.3	1.01861e+08	6.86118e+07	0.82	18.14	1.01729e+08	1.01861e+08	1.03241e+08	8.93454e+07	6.86118e+07	6.41808e+07	8.93905e+07	1.01861e+08	1.0252e+08	8.8582e+07	319990	286812
P30044	Peroxiredoxin-5, mitochondrial OS=Homo sapiens GN=PRDX5 PE=1 SV=4	56	8	96	8	1	214	22.1	8.7	257.71	8	0	0.945	-0.08	0.729711	0.95485	42.02	5.25313e+07	3.47683e+07	1.89	39.88	5.36188e+07	5.16372e+07	5.25313e+07	6.28842e+07	3.16799e+07	3.47683e+07	4.71154e+07	5.16372e+07	5.21647e+07	6.23469e+07	147748	155373
P26196	Probable ATP-dependent RNA helicase DDX6 OS=Homo sapiens GN=DDX6 PE=1 SV=2	46	14	88	14	1	483	54.4	8.66	257.5	14	0	0.837	-0.26	0.396186	0.793746	26.67	2.05665e+07	2.27656e+07	5.53	20.99	1.91568e+07	2.05665e+07	2.13824e+07	1.70131e+07	2.27656e+07	2.61309e+07	1.68333e+07	2.05665e+07	2.12331e+07	1.68677e+07	106173	116774
P25787	Proteasome subunit alpha type-2 OS=Homo sapiens GN=PSMA2 PE=1 SV=2	38	6	75	6	1	234	25.9	7.43	257.19	6	0	1.094	0.13	0.796836	0.96411	44.42	1.67592e+07	2.50911e+07	5.28	22.26	1.80621e+07	1.67592e+07	1.63329e+07	1.74752e+07	2.50911e+07	2.73911e+07	1.58714e+07	1.67592e+07	1.62189e+07	1.73259e+07	117019	122406
P28066	Proteasome subunit alpha type-5 OS=Homo sapiens GN=PSMA5 PE=1 SV=3	55	9	92	9	1	241	26.4	4.79	256.64	9	0	1.004	0.01	0.922671	0.98857	30.54	3.53975e+07	3.98873e+07	1.01	9.5	3.57279e+07	3.53975e+07	3.50168e+07	3.98873e+07	3.42532e+07	4.10818e+07	3.13945e+07	3.53975e+07	3.47725e+07	3.95465e+07	159749	183587
P25789	Proteasome subunit alpha type-4 OS=Homo sapiens GN=PSMA4 PE=1 SV=1	63	11	84	11	1	261	29.5	7.72	256.45	11	0	0.911	-0.13	0.618994	0.923346	38.63	3.82863e+07	4.05413e+07	1.6	10.29	3.83236e+07	3.82863e+07	3.72561e+07	3.76082e+07	4.05413e+07	4.59974e+07	3.36753e+07	3.82863e+07	3.69961e+07	3.72869e+07	189076	205554
P08708	40S ribosomal protein S17 OS=Homo sapiens GN=RPS17 PE=1 SV=2	57	7	86	7	1	135	15.5	9.85	256.26	7	0	0.826	-0.28	0.366291	0.765444	16.12	4.80526e+07	3.6994e+07	2.51	9.8	5.00946e+07	4.80526e+07	4.79087e+07	3.6994e+07	4.14609e+07	3.41626e+07	4.40187e+07	4.80526e+07	4.75743e+07	3.66779e+07	193365	152667
P33993	DNA replication licensing factor MCM7 OS=Homo sapiens GN=MCM7 PE=1 SV=4	42	20	91	20	1	719	81.3	6.46	255.32	20	0	0.619	-0.69	0.033274	0.195549	17.49	1.99308e+07	1.06872e+07	3.08	4.33	2.02478e+07	1.90711e+07	1.99308e+07	1.14279e+07	1.05507e+07	1.06872e+07	1.7792e+07	1.90711e+07	1.97917e+07	1.13303e+07	49206.3	47759.3
Q96I24	Far upstream element-binding protein 3 OS=Homo sapiens GN=FUBP3 PE=1 SV=2	48	17	105	15	1	572	61.6	8.38	255.14	17	2	0.981	-0.03	0.846094	0.969432	99.32	2.49187e+07	1.78569e+07	3.32	23.26	2.40283e+07	2.49187e+07	2.56792e+07	2.57862e+07	1.78569e+07	1.73566e+07	2.1114e+07	2.49187e+07	2.55e+07	2.55658e+07	83280.7	77563.2
P49189	4-trimethylaminobutyraldehyde dehydrogenase OS=Homo sapiens GN=ALDH9A1 PE=1 SV=3	48	15	99	15	1	494	53.8	5.87	255.08	15	0	1.043	0.06	0.950345	0.993254	40.95	2.58247e+07	2.55985e+07	1.92	8.4	2.58247e+07	2.66644e+07	2.57745e+07	2.94408e+07	2.55985e+07	2.54755e+07	2.26925e+07	2.66644e+07	2.55946e+07	2.91893e+07	119386	113845
P35998	26S protease regulatory subunit 7 OS=Homo sapiens GN=PSMC2 PE=1 SV=3	56	18	101	18	1	433	48.6	5.95	254.8	18	0	1.172	0.23	0.586284	0.906044	71.05	2.2585e+07	3.44074e+07	1	12.04	2.23118e+07	2.2585e+07	2.27573e+07	2.86843e+07	3.44074e+07	3.63662e+07	1.96057e+07	2.2585e+07	2.25985e+07	2.84392e+07	160468	162514
P35241	Radixin OS=Homo sapiens GN=RDX PE=1 SV=1	24	16	101	7	1	583	68.5	6.37	253.2	16	0	0.68	-0.56	0.0934467	0.377742	19.68	7.41052e+06	6.39055e+06	2.38	20.16	7.12968e+06	7.4491e+06	7.41052e+06	4.76117e+06	7.17501e+06	6.39055e+06	6.26492e+06	7.4491e+06	7.3588e+06	4.72049e+06	33462.6	28558.2
Q99439	Calponin-2 OS=Homo sapiens GN=CNN2 PE=1 SV=4	61	11	76	10	1	309	33.7	7.33	252.57	11	0	0.944	-0.08	0.718364	0.952441	67.49	1.75154e+07	2.14244e+07	1.21	16.79	1.75328e+07	1.71607e+07	1.75154e+07	1.60379e+07	2.14244e+07	2.21416e+07	15406223	1.71607e+07	1.73931e+07	1.59009e+07	99918.6	98946.8
Q9BWD1	Acetyl-CoA acetyltransferase, cytosolic OS=Homo sapiens GN=ACAT2 PE=1 SV=2	51	9	83	9	1	397	41.3	6.92	252.52	9	0	0.825	-0.28	0.3464	0.746334	26.66	1.42318e+07	1.46833e+07	0.74	14.99	1.42424e+07	1.40546e+07	1.42318e+07	1.13542e+07	1.46833e+07	1.51104e+07	1.2515e+07	1.40546e+07	1.41325e+07	1.12572e+07	68479.7	67525.4
P61289	Proteasome activator complex subunit 3 OS=Homo sapiens GN=PSME3 PE=1 SV=1	55	10	93	10	1	254	29.5	5.95	252.25	10	0	0.886	-0.17	0.526275	0.882015	30.36	1.84649e+07	1.54884e+07	0.4	4.98	1.84649e+07	1.85546e+07	1.84062e+07	1.632e+07	1.47755e+07	1.54884e+07	1.62253e+07	1.85546e+07	1.82777e+07	1.61806e+07	68909.5	69215
P43490	Nicotinamide phosphoribosyltransferase OS=Homo sapiens GN=NAMPT PE=1 SV=1	30	9	78	9	1	491	55.5	7.15	251.6	9	0	1.084	0.12	0.950492	0.993254	54.26	8.60952e+06	1.031e+07	3.21	29.66	8.60952e+06	8.65855e+06	8.16453e+06	6.31715e+06	1.031e+07	1.17201e+07	7.56527e+06	8.65855e+06	8.10756e+06	6.26317e+06	48083.4	52374.8
P52788	Spermine synthase OS=Homo sapiens GN=SMS PE=1 SV=2	55	12	87	12	1	366	41.2	5.02	251.59	12	0	0.577	-0.79	0.0162315	0.116769	28.82	1.39167e+07	7.64176e+06	5.36	10.91	1.39167e+07	1.26814e+07	1.39536e+07	8.20175e+06	7.64176e+06	6.59424e+06	1.22287e+07	1.26814e+07	1.38562e+07	8.13167e+06	35639.5	29468.4
Q96C86	m7GpppX diphosphatase OS=Homo sapiens GN=DCPS PE=1 SV=2	35	8	72	8	1	337	38.6	6.38	251.49	8	0	1.056	0.08	0.986833	0.99994	38.49	8.30971e+06	1.26696e+07	2.66	31.34	8.10908e+06	8.55128e+06	8.30971e+06	6.9902e+06	1.26696e+07	1.31573e+07	7.12553e+06	8.55128e+06	8.25172e+06	6.93047e+06	59088.2	58797.6
Q16718	NADH dehydrogenase [ubiquinone] 1 alpha subcomplex subunit 5 OS=Homo sapiens GN=NDUFA5 PE=1 SV=3	58	4	61	4	1	116	13.5	5.99	248.72	4	0	1.154	0.21	0.890573	0.982755	20.45	3.6559e+06	4.88206e+06	4.7	20.52	3.64247e+06	3.95462e+06	3.6559e+06	3.45903e+06	4.88206e+06	5.19685e+06	3.20068e+06	3.95462e+06	3.63039e+06	3.42948e+06	22768.9	23223.8
P00505	Aspartate aminotransferase, mitochondrial OS=Homo sapiens GN=GOT2 PE=1 SV=3	53	19	110	19	1	430	47.5	9.01	247.11	19	0	1.33	0.41	0.285117	0.681143	66.28	2.64101e+07	3.31986e+07	9.83	8.93	3.0139e+07	2.49607e+07	2.64101e+07	3.8034e+07	3.31986e+07	3.23052e+07	2.64834e+07	2.49607e+07	2.62258e+07	3.7709e+07	154831	144366
P62879	Guanine nucleotide-binding protein G(I)/G(S)/G(T) subunit beta-2 OS=Homo sapiens GN=GNB2 PE=1 SV=3	53	11	85	5	1	340	37.3	6	246.82	11	1	1.364	0.45	0.459659	0.842158	53.21	5.12821e+06	7.49451e+06	7.79	14.13	4.50242e+06	5.20496e+06	5.12821e+06	6.49131e+06	7.49451e+06	8.61895e+06	3.95632e+06	5.20496e+06	5.09242e+06	6.43584e+06	34952.7	38516.5
O00232	26S proteasome non-ATPase regulatory subunit 12 OS=Homo sapiens GN=PSMD12 PE=1 SV=3	46	15	89	15	1	456	52.9	7.65	246.26	15	0	1.064	0.09	0.894964	0.983028	83.35	1.52134e+07	1.94589e+07	2.35	8.23	1.49102e+07	1.56235e+07	1.52134e+07	1.70007e+07	1.98517e+07	1.94589e+07	1.31018e+07	1.56235e+07	1.51072e+07	1.68554e+07	92584	86958.1
Q92599	Septin-8 OS=Homo sapiens GN=SEPT8 PE=1 SV=4	63	20	123	15	1	483	55.7	6.28	245.35	20	5	1.364	0.45	0.241283	0.624744	48.88	2.33825e+07	2.70399e+07	43.56	7.42	2.26946e+07	2.33825e+07	4.62495e+07	2.93786e+07	2.70399e+07	2.53531e+07	1.9942e+07	2.33825e+07	4.59268e+07	2.91276e+07	126108	113298
P11388	DNA topoisomerase 2-alpha OS=Homo sapiens GN=TOP2A PE=1 SV=3	22	23	96	17	1	1531	174.3	8.72	244.68	23	6	0.697	-0.52	0.114745	0.42847	29.59	1.77529e+07	9.11788e+06	2.68	13.55	1.80709e+07	1.71404e+07	1.77529e+07	1.10907e+07	9.11788e+06	8.6309e+06	1.58791e+07	1.71404e+07	1.7629e+07	1.0996e+07	42523.8	38569.9
Q00325	Phosphate carrier protein, mitochondrial OS=Homo sapiens GN=SLC25A3 PE=1 SV=2	40	12	110	12	1	362	40.1	9.38	244.34	12	0	1.455	0.54	0.15027	0.481975	66.19	5.606e+07	1.00169e+08	2.78	22.07	5.606e+07	5.86593e+07	5.58003e+07	7.1706e+07	1.12508e+08	1.00169e+08	4.92605e+07	5.86593e+07	5.54109e+07	7.10933e+07	524714	447637
O43570	Carbonic anhydrase 12 OS=Homo sapiens GN=CA12 PE=1 SV=1	41	10	94	10	1	354	39.4	7.23	243.83	10	0	0.726	-0.46	0.138989	0.460086	23.19	1.50129e+07	1.52149e+07	8.62	7.95	1.72159e+07	1.50129e+07	1.47622e+07	1.52149e+07	1.67888e+07	1.43678e+07	1.51278e+07	1.50129e+07	1.46591e+07	1.50849e+07	78299.4	64207.2
P22392	Nucleoside diphosphate kinase B OS=Homo sapiens GN=NME2 PE=1 SV=1	66	9	108	1	1	152	17.3	8.41	243.77	9	3	0.97	-0.04	0.810655	0.967472	44.2	5.94652e+07	7.04818e+07	1.35	27.18	5.94652e+07	5.87691e+07	6.03713e+07	4.68307e+07	8.237e+07	7.04818e+07	5.22527e+07	5.87691e+07	59949989	4.64305e+07	384155	314970
Q99436	Proteasome subunit beta type-7 OS=Homo sapiens GN=PSMB7 PE=1 SV=1	65	9	73	9	1	277	29.9	7.68	243.45	9	0	1.022	0.03	0.982649	0.999817	57.95	1.97288e+07	2.38376e+07	2.85	13.2	1.88684e+07	1.99105e+07	1.97288e+07	1.96078e+07	2.38376e+07	2.5487e+07	1.65799e+07	1.99105e+07	1.95912e+07	1.94402e+07	111173	113897
Q9UNM6	26S proteasome non-ATPase regulatory subunit 13 OS=Homo sapiens GN=PSMD13 PE=1 SV=2	60	19	118	19	1	376	42.9	5.81	243.39	19	0	0.855	-0.23	0.44513	0.836398	46.43	2.79802e+07	1.52762e+07	1.02	41.94	2.79802e+07	2.75061e+07	2.8017e+07	2.8279e+07	1.36936e+07	1.52762e+07	2.45865e+07	2.75061e+07	2.78215e+07	2.80374e+07	63863.9	68266.4
Q53EL6	Programmed cell death protein 4 OS=Homo sapiens GN=PDCD4 PE=1 SV=2	45	16	113	16	1	469	51.7	5.21	242.82	16	0	0.743	-0.43	0.179958	0.537903	23.48	5.40529e+07	4.74773e+07	1.36	19.14	5.40529e+07	5.30666e+07	5.44939e+07	3.40412e+07	4.74773e+07	4.93421e+07	4.74969e+07	5.30666e+07	5.41137e+07	3.37503e+07	221424	220500
P30038	Delta-1-pyrroline-5-carboxylate dehydrogenase, mitochondrial OS=Homo sapiens GN=ALDH4A1 PE=1 SV=3	37	13	84	13	1	563	61.7	8.07	240.82	13	0	1.046	0.06	0.941714	0.991551	86.83	1.72873e+07	2.84873e+07	1.24	26.13	1.72873e+07	1.76248e+07	1.72224e+07	1.76964e+07	2.97039e+07	2.84873e+07	1.51905e+07	1.76248e+07	1.71022e+07	1.75452e+07	138533	127304
P33316	Deoxyuridine 5'-triphosphate nucleotidohydrolase, mitochondrial OS=Homo sapiens GN=DUT PE=1 SV=4	42	8	86	8	1	252	26.5	9.36	240.76	8	0	0.645	-0.63	0.0599111	0.291542	16.56	1.65577e+07	1.18428e+07	3.26	15.86	1.67396e+07	1.65577e+07	1.5738e+07	9.69725e+06	1.18428e+07	1.3371e+07	1.47092e+07	1.65577e+07	1.56282e+07	9.6144e+06	55232	59752.5
P28482	Mitogen-activated protein kinase 1 OS=Homo sapiens GN=MAPK1 PE=1 SV=3	56	15	79	9	1	360	41.4	6.98	240.71	15	6	1.321	0.4	0.293954	0.691018	67.43	1.58908e+07	1.78799e+07	5.58	9.27	1.60252e+07	1.58908e+07	1.44686e+07	1.5848e+07	1.78799e+07	1.90745e+07	1.40815e+07	1.58908e+07	1.43677e+07	1.57126e+07	83387.7	85240.2
P24534	Elongation factor 1-beta OS=Homo sapiens GN=EEF1B2 PE=1 SV=3	52	6	97	6	1	225	24.7	4.67	239.31	6	0	0.97	-0.04	0.811461	0.967472	45.05	2.51702e+07	2.03205e+07	1.75	13.63	2.50041e+07	2.51702e+07	2.58414e+07	2.45065e+07	2.03205e+07	1.89416e+07	2.19714e+07	2.51702e+07	2.56611e+07	2.42971e+07	94770.2	84646.7
O14745	Na(+)/H(+) exchange regulatory cofactor NHE-RF1 OS=Homo sapiens GN=SLC9A3R1 PE=1 SV=4	65	17	131	17	1	358	38.8	5.77	238.95	17	0	1.366	0.45	0.238126	0.619648	49.37	6.46743e+07	1.33996e+08	1.73	31.62	6.31994e+07	6.53862e+07	6.46743e+07	7.44115e+07	1.33996e+08	1.42017e+08	5.5534e+07	6.53862e+07	6.4223e+07	7.37757e+07	624927	634649
P62906	60S ribosomal protein L10a OS=Homo sapiens GN=RPL10A PE=1 SV=2	55	11	110	11	1	217	24.8	9.94	238.27	11	0	0.842	-0.25	0.409612	0.806141	28.25	5.25782e+07	4.26844e+07	1.69	10.18	5.17482e+07	5.25782e+07	5.35241e+07	3.71409e+07	4.26844e+07	4.54974e+07	4.54717e+07	5.25782e+07	5.31505e+07	3.68235e+07	199071	203319
P62241	40S ribosomal protein S8 OS=Homo sapiens GN=RPS8 PE=1 SV=2	58	11	89	11	1	208	24.2	10.32	238.13	11	0	0.603	-0.73	0.0271445	0.169589	14.52	8.74907e+07	5.86891e+07	3.48	8.49	8.74907e+07	8.37848e+07	8.97896e+07	5.08856e+07	5.86891e+07	5.95858e+07	7.6879e+07	8.37848e+07	8.9163e+07	5.04508e+07	273713	266278
Q86V81	THO complex subunit 4 OS=Homo sapiens GN=ALYREF PE=1 SV=3	46	8	82	8	1	257	26.9	11.15	237.82	8	0	1.103	0.14	0.768891	0.963516	39.88	3.12087e+07	3.44115e+07	2.65	13.01	2.98192e+07	3.12087e+07	3.12525e+07	2.83609e+07	3.67096e+07	3.44115e+07	2.62025e+07	3.12087e+07	3.10344e+07	2.81185e+07	171206	153779
Q13185	Chromobox protein homolog 3 OS=Homo sapiens GN=CBX3 PE=1 SV=4	52	8	78	6	1	183	20.8	5.33	237.3	8	1	1.044	0.06	0.946898	0.993254	35.61	2.48121e+07	3.14763e+07	12.17	20.31	2.48121e+07	2.07574e+07	2.64231e+07	2.40831e+07	3.14763e+07	3.64664e+07	2.18026e+07	2.07574e+07	2.62387e+07	2.38773e+07	146798	162962
Q13151	Heterogeneous nuclear ribonucleoprotein A0 OS=Homo sapiens GN=HNRNPA0 PE=1 SV=1	37	6	75	5	1	305	30.8	9.29	236.97	6	0	1.081	0.11	0.869445	0.978756	50.69	1.31859e+07	1.53832e+07	2.88	2.99	1.38131e+07	1.31859e+07	1.31109e+07	1.54355e+07	1.46267e+07	1.53832e+07	1.21377e+07	1.31859e+07	1.30194e+07	1.53036e+07	68215.5	68744.6
P35237	Serpin B6 OS=Homo sapiens GN=SERPINB6 PE=1 SV=3	51	13	73	13	1	376	42.6	5.27	236.81	13	0	1.352	0.44	0.319511	0.71973	48.9	1.01005e+07	1.1782e+07	5.31	26.23	1.07222e+07	1.01005e+07	9.64843e+06	1.71267e+07	1.06502e+07	1.1782e+07	9.42168e+06	1.01005e+07	9.5811e+06	1.69804e+07	49670	52651.7
P09110	3-ketoacyl-CoA thiolase, peroxisomal OS=Homo sapiens GN=ACAA1 PE=1 SV=2	57	13	80	13	1	424	44.3	8.44	236.16	13	0	2.269	1.18	0.00155937	0.0179422	27.31	6.95631e+06	2.31823e+07	7.95	22.06	7.69091e+06	6.95631e+06	6.5854e+06	1.60572e+07	2.4993e+07	2.31823e+07	6.75808e+06	6.95631e+06	6.53945e+06	1.592e+07	116562	103597
P15586	N-acetylglucosamine-6-sulfatase OS=Homo sapiens GN=GNS PE=1 SV=3	33	13	94	13	1	552	62	8.31	236.07	13	0	2.289	1.19	0.000918006	0.0117677	97.53	1.71497e+07	4.37243e+07	2.87	7.84	1.71497e+07	1.75324e+07	1.65579e+07	4.37243e+07	4.89686e+07	4.22571e+07	1.50696e+07	1.75324e+07	1.64423e+07	4.33507e+07	228379	188839
P05141	ADP/ATP translocase 2 OS=Homo sapiens GN=SLC25A5 PE=1 SV=7	45	16	125	5	1	298	32.8	9.69	235.64	16	10	0.716	-0.48	0.134757	0.453806	17.09	1.96613e+08	1.38707e+08	2.51	2.95	1.96613e+08	2.04972e+08	1.96018e+08	1.38707e+08	1.37892e+08	1.45456e+08	1.72766e+08	2.04972e+08	1.9465e+08	1.37522e+08	643095	650014
P52943	Cysteine-rich protein 2 OS=Homo sapiens GN=CRIP2 PE=1 SV=1	66	9	80	9	1	208	22.5	8.72	235.38	9	0	1.469	0.56	0.138904	0.460086	48.43	2.37671e+07	4.53838e+07	2.49	34.03	2.311e+07	2.42911e+07	2.37671e+07	2.61107e+07	4.53838e+07	5.38604e+07	2.0307e+07	2.42911e+07	2.36013e+07	2.58876e+07	211660	240692
Q14258	E3 ubiquitin/ISG15 ligase TRIM25 OS=Homo sapiens GN=TRIM25 PE=1 SV=2	31	14	81	14	1	630	70.9	8.09	235.14	14	0	0.839	-0.25	0.386933	0.782883	44.01	1.88686e+07	1.80908e+07	1.34	19.71	1.89618e+07	1.88686e+07	1.84867e+07	1.30631e+07	1.9326e+07	1.80908e+07	1.66619e+07	1.88686e+07	1.83577e+07	1.29515e+07	90132.1	80844.4
P04632	Calpain small subunit 1 OS=Homo sapiens GN=CAPNS1 PE=1 SV=1	74	10	82	10	1	268	28.3	5.2	235.01	10	0	1.19	0.25	0.550436	0.892565	57.51	1.42094e+07	1.99908e+07	1.81	7.85	1.42094e+07	1.41784e+07	1.46417e+07	1.79486e+07	2.09719e+07	1.99908e+07	1.2486e+07	1.41784e+07	1.45395e+07	1.77952e+07	97808.2	89335
Q15008	26S proteasome non-ATPase regulatory subunit 6 OS=Homo sapiens GN=PSMD6 PE=1 SV=1	57	18	103	18	1	389	45.5	5.62	234.83	18	0	1.201	0.26	0.562958	0.896788	71.92	1.48069e+07	1.40806e+07	3.71	4.38	1.39272e+07	1.49071e+07	1.48069e+07	1.40806e+07	1.39864e+07	1.51216e+07	1.2238e+07	1.49071e+07	1.47036e+07	1.39603e+07	65229.7	67575.8
O95861	3'(2'),5'-bisphosphate nucleotidase 1 OS=Homo sapiens GN=BPNT1 PE=1 SV=1	68	14	85	14	1	308	33.4	5.69	234.5	14	0	1.321	0.4	0.326565	0.726581	63.76	1.54548e+07	1.45124e+07	1.97	33.6	1.54548e+07	1.51171e+07	1.57238e+07	2.428e+07	1.37215e+07	1.45124e+07	1.35803e+07	1.51171e+07	15614080	2.40726e+07	63993.8	64853.3
O00303	Eukaryotic translation initiation factor 3 subunit F OS=Homo sapiens GN=EIF3F PE=1 SV=1	41	9	85	9	1	357	37.5	5.45	233.79	9	0	0.991	-0.01	0.879808	0.980702	68.19	1.60567e+07	3.61231e+07	1.74	44.12	1.56777e+07	1.60567e+07	1.62203e+07	1.59983e+07	3.61231e+07	4.28377e+07	1.37762e+07	1.60567e+07	16107073	1.58616e+07	168470	191434
Q99459	Cell division cycle 5-like protein OS=Homo sapiens GN=CDC5L PE=1 SV=2	31	15	86	15	1	802	92.2	8.18	233.46	15	0	1.13	0.18	0.767464	0.963516	48.12	1.05676e+07	1.22544e+07	0.97	10.78	1.04667e+07	1.06717e+07	1.05676e+07	1.02674e+07	1.26109e+07	1.22544e+07	9.19718e+06	1.06717e+07	1.04939e+07	1.01796e+07	58814.5	54762.9
P05386	60S acidic ribosomal protein P1 OS=Homo sapiens GN=RPLP1 PE=1 SV=1	52	2	63	2	1	114	11.5	4.32	233.44	2	0	0.948	-0.08	0.739763	0.95485	75.82	2.49086e+07	3.54767e+07	0.23	22.59	2.49086e+07	2.49942e+07	2.48868e+07	2.38411e+07	3.72099e+07	3.54767e+07	2.18874e+07	2.49942e+07	2.47131e+07	2.36374e+07	173539	158539
P46379	Large proline-rich protein BAG6 OS=Homo sapiens GN=BAG6 PE=1 SV=2	20	14	84	14	1	1132	119.3	5.6	233.43	14	0	1.453	0.54	0.16892	0.520802	64.25	1.20407e+07	2.03747e+07	3.91	21.28	1.13059e+07	1.21613e+07	1.20407e+07	1.4859e+07	2.03747e+07	2.29343e+07	9.93464e+06	1.21613e+07	1.19566e+07	1.4732e+07	95023	102489
P55795	Heterogeneous nuclear ribonucleoprotein H2 OS=Homo sapiens GN=HNRNPH2 PE=1 SV=1	32	9	84	5	1	449	49.2	6.3	233.14	9	0	0.735	-0.44	0.17031	0.522558	54.41	1.35622e+07	1.51006e+07	2.1	18.1	1.32839e+07	1.35622e+07	1.38543e+07	1.08879e+07	1.52979e+07	1.51006e+07	1.16727e+07	1.35622e+07	1.37576e+07	1.07949e+07	71346.1	67481.8
P61313	60S ribosomal protein L15 OS=Homo sapiens GN=RPL15 PE=1 SV=2	43	8	87	8	1	204	24.1	11.62	232.18	8	0	0.63	-0.67	0.0426663	0.229234	53.44	2.68325e+07	2.49452e+07	8.07	35.31	2.49031e+07	2.68325e+07	2.92526e+07	1.40341e+07	2.98643e+07	2.49452e+07	2.18827e+07	2.68325e+07	2.90485e+07	1.39142e+07	139280	111476
Q15293	Reticulocalbin-1 OS=Homo sapiens GN=RCN1 PE=1 SV=1	60	14	89	14	1	331	38.9	5	231.08	14	0	0.775	-0.37	0.24181	0.624744	53.03	2.52068e+07	2.18325e+07	3.59	8.94	2.44708e+07	2.62781e+07	2.52068e+07	2.18325e+07	2.50746e+07	2.1328e+07	2.15027e+07	2.62781e+07	2.50309e+07	2.1646e+07	116942	95310.8
Q9NSD9	Phenylalanine--tRNA ligase beta subunit OS=Homo sapiens GN=FARSB PE=1 SV=3	35	17	112	17	1	589	66.1	6.84	231.01	17	0	0.782	-0.35	0.258025	0.646755	35.37	2.38785e+07	1.84266e+07	5.3	9.59	2.58418e+07	2.34071e+07	2.38785e+07	2.07152e+07	1.84266e+07	1.71644e+07	2.27075e+07	2.34071e+07	2.37118e+07	2.05382e+07	85937.8	76704.6
P14550	Alcohol dehydrogenase [NADP(+)] OS=Homo sapiens GN=AKR1A1 PE=1 SV=3	66	15	89	15	1	325	36.6	6.79	230.98	15	0	1.389	0.47	0.207364	0.577335	50.2	1.43578e+07	1.99906e+07	1.48	8.48	1.43131e+07	1.43578e+07	1.47028e+07	2.19073e+07	1.99906e+07	1.85014e+07	1.2577e+07	1.43578e+07	1.46002e+07	2.17202e+07	93231.7	82679.3
P04181	Ornithine aminotransferase, mitochondrial OS=Homo sapiens GN=OAT PE=1 SV=1	39	10	95	10	1	439	48.5	7.03	230.63	10	0	0.856	-0.22	0.4499	0.838349	38.39	2.07918e+07	2.68334e+07	6.47	20.39	2.12816e+07	2.07918e+07	1.8804e+07	1.84297e+07	2.68334e+07	2.70509e+07	1.87003e+07	2.07918e+07	1.86728e+07	1.82722e+07	125145	120885
P27816	Microtubule-associated protein 4 OS=Homo sapiens GN=MAP4 PE=1 SV=3	26	19	87	19	1	1152	120.9	5.43	230.39	19	0	1.198	0.26	0.562231	0.896096	94.68	1.05668e+07	1.94565e+07	6.05	32.84	9.58386e+06	1.05668e+07	1.0737e+07	1.11095e+07	1.94565e+07	2.21994e+07	8.42144e+06	1.05668e+07	1.06621e+07	1.10146e+07	90740.7	99205.1
Q14566	DNA replication licensing factor MCM6 OS=Homo sapiens GN=MCM6 PE=1 SV=1	25	15	91	15	1	821	92.8	5.41	229.93	15	0	0.572	-0.81	0.0142934	0.106021	18.49	1.32932e+07	7.1631e+06	4.46	5.24	1.41145e+07	1.32932e+07	1.2946e+07	7.51077e+06	7.1631e+06	6.76209e+06	1.24026e+07	1.32932e+07	1.28557e+07	7.4466e+06	33407.1	30218.5
O60610	Protein diaphanous homolog 1 OS=Homo sapiens GN=DIAPH1 PE=1 SV=2	20	18	86	18	1	1272	141.3	5.41	229.21	18	0	1.159	0.21	0.66634	0.938946	86.38	1.10619e+07	1.62815e+07	4.76	18.59	1.09628e+07	1.1941e+07	1.10619e+07	1.33198e+07	1.62815e+07	1.93911e+07	9.63317e+06	1.1941e+07	1.09847e+07	1.3206e+07	75933.1	86655.3
Q15637	Splicing factor 1 OS=Homo sapiens GN=SF1 PE=1 SV=4	17	8	75	8	1	639	68.3	8.98	228.58	8	0	0.949	-0.08	0.696591	0.943188	49.51	1.29182e+07	1.19959e+07	5.47	2.95	1.22847e+07	1.36999e+07	1.29182e+07	1.25516e+07	1.19959e+07	1.1883e+07	1.07947e+07	1.36999e+07	1.2828e+07	1.24444e+07	55946	53102.9
P30042	ES1 protein homolog, mitochondrial OS=Homo sapiens GN=C21orf33 PE=1 SV=3	65	10	91	10	1	268	28.2	8.27	228.1	10	0	1.092	0.13	0.800331	0.964387	60.94	1.9335e+07	2.69145e+07	1.31	24.13	1.9335e+07	1.96548e+07	1.91513e+07	1.76595e+07	2.85826e+07	2.69145e+07	1.69899e+07	1.96548e+07	1.90177e+07	1.75086e+07	133303	120276
Q99614	Tetratricopeptide repeat protein 1 OS=Homo sapiens GN=TTC1 PE=1 SV=1	59	11	75	11	1	292	33.5	4.84	227.85	11	0	0.983	-0.02	0.739445	0.95485	37.59	7.58706e+06	9.1435e+06	1.8	20.05	7.76515e+06	7.49581e+06	7.58706e+06	6.68696e+06	1.00186e+07	9.1435e+06	6.82332e+06	7.49581e+06	7.53412e+06	6.62982e+06	46724.5	40860.6
P23921	Ribonucleoside-diphosphate reductase large subunit OS=Homo sapiens GN=RRM1 PE=1 SV=1	39	19	87	19	1	792	90	7.15	227.35	19	0	0.431	-1.22	0.000362708	0.00513165	8.01	2.21819e+07	7.43317e+06	3.18	29.27	2.25031e+07	2.11643e+07	2.21819e+07	1.0662e+07	6.071e+06	7.43317e+06	1.97737e+07	2.11643e+07	2.20271e+07	1.05709e+07	28313.8	33217.5
P62244	40S ribosomal protein S15a OS=Homo sapiens GN=RPS15A PE=1 SV=2	56	7	95	3	1	130	14.8	10.13	226.92	7	5	0.663	-0.59	0.0699409	0.315183	33.53	5.01651e+07	3.48304e+07	2.35	22.42	5.01651e+07	4.93383e+07	5.16723e+07	4.27796e+07	2.71282e+07	3.48304e+07	4.40806e+07	4.93383e+07	5.13117e+07	4.24141e+07	126520	155651
P37837	Transaldolase OS=Homo sapiens GN=TALDO1 PE=1 SV=2	46	13	96	13	1	337	37.5	6.81	226.71	13	0	0.873	-0.2	0.499093	0.864719	31.17	4.60899e+07	3.41413e+07	0.65	19.96	4.60899e+07	4.58229e+07	4.64206e+07	4.32401e+07	2.92608e+07	3.41413e+07	40499650	4.58229e+07	4.60966e+07	42870668	136466	152571
P61088	Ubiquitin-conjugating enzyme E2 N OS=Homo sapiens GN=UBE2N PE=1 SV=1	76	10	81	10	1	152	17.1	6.57	226.7	10	0	0.868	-0.2	0.484852	0.856285	35.52	4.44782e+07	2.01342e+07	0.75	54.15	4.41724e+07	4.48367e+07	4.44782e+07	4.73738e+07	2.01342e+07	1.99401e+07	38814786	4.48367e+07	4.41678e+07	4.6969e+07	93901.6	89108.6
P38117	Electron transfer flavoprotein subunit beta OS=Homo sapiens GN=ETFB PE=1 SV=3	45	11	89	11	1	255	27.8	8.1	226.66	11	0	1.245	0.32	0.426728	0.825968	38.3	2.30771e+07	2.85353e+07	3.95	9.4	2.24254e+07	2.42362e+07	2.30771e+07	2.88274e+07	2.4257e+07	2.85353e+07	1.97054e+07	2.42362e+07	2.2916e+07	2.85811e+07	113129	127519
O43598	2'-deoxynucleoside 5'-phosphate N-hydrolase 1 OS=Homo sapiens GN=DNPH1 PE=1 SV=1	61	6	75	6	1	174	19.1	5.05	225.66	6	0	0.874	-0.19	0.488173	0.856285	17.78	1.9049e+07	1.83802e+07	1.86	7.08	1.9049e+07	1.85056e+07	1.91627e+07	1.68368e+07	1.83802e+07	1.93947e+07	1.67385e+07	1.85056e+07	1.9029e+07	1.6693e+07	85721.3	86671.2
Q9ULC4	Malignant T-cell-amplified sequence 1 OS=Homo sapiens GN=MCTS1 PE=1 SV=1	60	10	78	10	1	181	20.5	8.82	225.57	10	0	1.144	0.19	0.698025	0.943878	49.48	1.44632e+07	1.62005e+07	2.38	20.86	1.44632e+07	1.39526e+07	1.46005e+07	1.10305e+07	1.63583e+07	1.62005e+07	1.27089e+07	1.39526e+07	1.44986e+07	1.09363e+07	76291.6	72396.9
Q96AG4	Leucine-rich repeat-containing protein 59 OS=Homo sapiens GN=LRRC59 PE=1 SV=1	45	10	90	10	1	307	34.9	9.57	224.75	10	0	0.674	-0.57	0.0810355	0.347425	42.81	4.33649e+07	2.03262e+07	2.01	32.64	4.45269e+07	4.33649e+07	4.28095e+07	3.19768e+07	2.03262e+07	1.76647e+07	3.91263e+07	4.33649e+07	4.25107e+07	3.17036e+07	94797	78940.2
Q71DI3	Histone H3.2 OS=Homo sapiens GN=HIST2H3A PE=1 SV=3	46	5	93	1	1	136	15.4	11.27	224.03	5	0	0.447	-1.16	0.000562723	0.0076243	1.93	1.75235e+08	7.68836e+07	2.39	5.76	1.80092e+08	1.71722e+08	1.75235e+08	7.68836e+07	8.14487e+07	7.25869e+07	1.58249e+08	1.71722e+08	174012349	7.62267e+07	379859	324377
P43487	Ran-specific GTPase-activating protein OS=Homo sapiens GN=RANBP1 PE=1 SV=1	54	6	77	6	1	201	23.3	5.29	223.86	6	0	1.094	0.13	0.794889	0.96411	69.5	2.01894e+07	2.6834e+07	8.11	40.23	1.85599e+07	2.01894e+07	2.18335e+07	1.36049e+07	3.27883e+07	2.6834e+07	1.63088e+07	2.01894e+07	2.16812e+07	1.34887e+07	152917	119916
Q99623	Prohibitin-2 OS=Homo sapiens GN=PHB2 PE=1 SV=2	49	13	86	13	1	299	33.3	9.83	223.59	13	0	1.067	0.09	0.875453	0.979066	50.81	1.99145e+07	2.35369e+07	4.21	8.35	1.85171e+07	1.99604e+07	1.99145e+07	2.10339e+07	2.48317e+07	2.35369e+07	1.62711e+07	1.99604e+07	1.97755e+07	2.08541e+07	115809	105182
P53007	Tricarboxylate transport protein, mitochondrial OS=Homo sapiens GN=SLC25A1 PE=1 SV=2	48	11	88	11	1	311	34	9.89	223.44	11	0	1.394	0.48	0.206873	0.577205	65.99	2.38468e+07	3.43563e+07	4.36	1.54	2.21265e+07	2.38468e+07	2.39236e+07	3.47451e+07	3.43563e+07	3.36998e+07	1.94428e+07	2.38468e+07	2.37566e+07	3.44482e+07	160230	150598
Q13155	Aminoacyl tRNA synthase complex-interacting multifunctional protein 2 OS=Homo sapiens GN=AIMP2 PE=1 SV=2	62	10	91	10	1	320	35.3	8.22	222.13	10	0	1.267	0.34	0.385248	0.780715	88.22	1.33916e+07	2.9184e+07	5.69	31.65	1.27693e+07	1.33916e+07	1.42953e+07	1.61586e+07	3.08238e+07	2.9184e+07	1.12205e+07	1.33916e+07	1.41956e+07	1.60206e+07	143755	130418
P61019	Ras-related protein Rab-2A OS=Homo sapiens GN=RAB2A PE=1 SV=1	59	11	107	11	1	212	23.5	6.54	221.4	11	0	1.287	0.36	0.350792	0.750465	55.69	2.93819e+07	3.84284e+07	1.27	4.65	2.88664e+07	2.93819e+07	2.9585e+07	3.84284e+07	3.65746e+07	4.01464e+07	2.53652e+07	2.93819e+07	2.93785e+07	38100058	170576	179407
Q9Y262	Eukaryotic translation initiation factor 3 subunit L OS=Homo sapiens GN=EIF3L PE=1 SV=1	24	11	78	11	1	564	66.7	6.34	220.8	11	0	1.081	0.11	0.870153	0.978756	105.69	1.296e+07	1.86211e+07	1.08	18.94	1.296e+07	1.28252e+07	1.31044e+07	1.3233e+07	1.89415e+07	1.86211e+07	1.1388e+07	1.28252e+07	1.30129e+07	1.31199e+07	88338.9	83214.5
P16435	NADPH--cytochrome P450 reductase OS=Homo sapiens GN=POR PE=1 SV=2	35	17	92	17	1	677	76.6	5.58	220.69	17	0	1.209	0.27	0.545577	0.889502	75.27	1.61327e+07	1.43169e+07	2.72	30.72	1.61327e+07	1.6393e+07	1.55426e+07	2.26314e+07	1.43169e+07	1.32387e+07	1.4176e+07	1.6393e+07	1.54341e+07	2.2438e+07	66770.7	59161.5
P29692	Elongation factor 1-delta OS=Homo sapiens GN=EEF1D PE=1 SV=5	57	11	79	11	1	281	31.1	5.01	220.43	11	0	1.176	0.23	0.577417	0.906044	70.02	5.85103e+07	8.33541e+07	5.35	16.85	5.53237e+07	5.85103e+07	6.15806e+07	6.41078e+07	8.96789e+07	8.33541e+07	4.86135e+07	5.85103e+07	6.11509e+07	6.356e+07	418242	372494
Q9BPW8	Protein NipSnap homolog 1 OS=Homo sapiens GN=NIPSNAP1 PE=1 SV=1	55	10	78	10	1	284	33.3	9.31	220.4	10	0	1.598	0.68	0.0893699	0.367089	65.62	1.05982e+07	1.70387e+07	7.5	8.84	9.87759e+06	1.05982e+07	1.14718e+07	1.70387e+07	1.70546e+07	1.45629e+07	8.67954e+06	1.05982e+07	1.13917e+07	1.68932e+07	79538.9	65079
P25786	Proteasome subunit alpha type-1 OS=Homo sapiens GN=PSMA1 PE=1 SV=1	63	11	99	11	1	263	29.5	6.61	219.94	11	0	1.138	0.19	0.673525	0.941226	50.72	2.69013e+07	3.49715e+07	1.83	14.46	2.75913e+07	2.66312e+07	2.69013e+07	2.71118e+07	3.55248e+07	3.49715e+07	2.42447e+07	2.66312e+07	2.67136e+07	2.68802e+07	165680	156281
P21283	V-type proton ATPase subunit C 1 OS=Homo sapiens GN=ATP6V1C1 PE=1 SV=4	38	9	75	9	1	382	43.9	7.46	219.59	9	0	1.467	0.55	0.218599	0.593497	37.69	6.76618e+06	1.23737e+07	7.59	6.94	7.62132e+06	6.76618e+06	6.64478e+06	1.23737e+07	1.22125e+07	1.38248e+07	6.69693e+06	6.76618e+06	6.5984e+06	1.2268e+07	56956.2	61780.4
Q09028	Histone-binding protein RBBP4 OS=Homo sapiens GN=RBBP4 PE=1 SV=3	62	13	94	8	1	425	47.6	4.89	218.21	13	0	1.462	0.55	0.199423	0.567657	102.5	7591928	1.32657e+07	15.62	28.32	6.77912e+06	7591928	9.19047e+06	8.94245e+06	1.61327e+07	1.32657e+07	5.95688e+06	7591928	9.12633e+06	8.86605e+06	75239.2	59282.1
P46782	40S ribosomal protein S5 OS=Homo sapiens GN=RPS5 PE=1 SV=4	37	7	75	7	1	204	22.9	9.72	218.19	7	0	0.868	-0.2	0.483868	0.856285	40.21	4.3691e+07	3.48553e+07	4.57	2.6	4.03838e+07	4.38171e+07	4.3691e+07	3.5757e+07	3.48553e+07	3.39428e+07	3.54857e+07	4.38171e+07	4.33861e+07	3.54514e+07	162557	151684
P30050	60S ribosomal protein L12 OS=Homo sapiens GN=RPL12 PE=1 SV=1	55	6	75	6	1	165	17.8	9.42	217.82	6	0	0.894	-0.16	0.565314	0.897552	28.73	66622206	9.17543e+07	2.13	21.8	6.83441e+07	66622206	6.55169e+07	6.19973e+07	9.17543e+07	9.45573e+07	6.00547e+07	66622206	6.50597e+07	61467555	427922	422559
Q9BUJ2	Heterogeneous nuclear ribonucleoprotein U-like protein 1 OS=Homo sapiens GN=HNRNPUL1 PE=1 SV=2	28	17	101	16	1	856	95.7	6.92	217.79	17	0	1.183	0.24	0.567916	0.899819	54.15	1.22126e+07	2.17567e+07	2.85	24.64	1.22126e+07	1.18257e+07	1.25174e+07	1.38234e+07	2.17567e+07	2.23421e+07	1.07313e+07	1.18257e+07	1.24301e+07	1.37053e+07	101469	99842.5
Q16881	Thioredoxin reductase 1, cytoplasmic OS=Homo sapiens GN=TXNRD1 PE=1 SV=3	46	16	80	15	1	649	70.9	7.39	217.33	16	1	1.032	0.04	0.984912	0.99994	68.6	1.90822e+07	1.93935e+07	1.99	2.22	1.85174e+07	1.90822e+07	1.92325e+07	1.90541e+07	1.93935e+07	1.99098e+07	1.62714e+07	1.90822e+07	1.90983e+07	1.88913e+07	90446.8	88973.1
P31942	Heterogeneous nuclear ribonucleoprotein H3 OS=Homo sapiens GN=HNRNPH3 PE=1 SV=2	47	10	77	9	1	346	36.9	6.87	216.78	10	0	1.211	0.28	0.534094	0.882828	80.97	1.33604e+07	1.87784e+07	4.5	19.87	1.26676e+07	1.38602e+07	1.33604e+07	1.34936e+07	1.87784e+07	2.00127e+07	1.11312e+07	1.38602e+07	1.32672e+07	1.33783e+07	87578.4	89433
P28838	Cytosol aminopeptidase OS=Homo sapiens GN=LAP3 PE=1 SV=3	40	15	88	15	1	519	56.1	7.93	216.63	15	0	1.105	0.14	0.819405	0.968781	55.94	1.07444e+07	1.36804e+07	1.6	12.13	1.07444e+07	1.07067e+07	1.10234e+07	1.12438e+07	1.36804e+07	1.42118e+07	9.44123e+06	1.07067e+07	1.09465e+07	1.11477e+07	63802.2	63509.8
Q12792	Twinfilin-1 OS=Homo sapiens GN=TWF1 PE=1 SV=3	51	11	76	10	1	350	40.3	6.96	215.96	11	1	1.772	0.83	0.0233173	0.152555	45.3	1.13507e+07	2.31958e+07	2.76	27.68	1.16525e+07	1.13507e+07	1.1026e+07	1.48044e+07	2.31958e+07	2.62562e+07	1.02392e+07	1.13507e+07	1.0949e+07	1.46779e+07	108180	117334
P46063	ATP-dependent DNA helicase Q1 OS=Homo sapiens GN=RECQL PE=1 SV=3	38	17	79	17	1	649	73.4	7.88	215.84	17	0	0.953	-0.07	0.741262	0.95485	46.07	1.5713e+07	1.81787e+07	3.28	14.13	1.48679e+07	1.5713e+07	1.57733e+07	1.43664e+07	1.88595e+07	1.81787e+07	1.30646e+07	1.5713e+07	1.56632e+07	1.42436e+07	87956.6	81237.1
P58546	Myotrophin OS=Homo sapiens GN=MTPN PE=1 SV=2	67	4	61	4	1	118	12.9	5.52	215.17	4	0	2.321	1.21	0.0026958	0.0288458	37.82	6.20534e+06	1.32955e+07	8.49	45.01	6.20534e+06	5.40368e+06	6.34567e+06	6.29169e+06	1.32955e+07	1.71728e+07	5.4527e+06	5.40368e+06	6.30139e+06	6.23793e+06	62007.1	76742
Q9UMX0	Ubiquilin-1 OS=Homo sapiens GN=UBQLN1 PE=1 SV=2	27	10	71	4	1	589	62.5	5.11	215.1	10	6	1.245	0.32	0.464564	0.847081	41.1	1.45806e+07	1.6244e+07	1.44	7.96	1.45803e+07	1.49465e+07	1.45806e+07	1.44194e+07	1.6244e+07	1.68385e+07	1.28119e+07	1.49465e+07	1.44789e+07	1.42962e+07	75758.3	75248.2
Q14203	Dynactin subunit 1 OS=Homo sapiens GN=DCTN1 PE=1 SV=3	30	24	80	24	1	1278	141.6	5.81	214.69	24	0	1.155	0.21	0.67091	0.94094	69.15	1.29911e+07	1.44898e+07	1.57	12.71	1.26619e+07	1.29911e+07	1.3032e+07	1.36115e+07	1.44898e+07	1.72937e+07	1.11262e+07	1.29911e+07	1.2941e+07	1.34952e+07	67577	77282.5
O95865	N(G),N(G)-dimethylarginine dimethylaminohydrolase 2 OS=Homo sapiens GN=DDAH2 PE=1 SV=1	61	10	90	9	1	285	29.6	6.01	214.39	10	1	1.882	0.91	0.0152992	0.111346	27.56	9.71348e+06	1.93402e+07	9.66	11.44	9.77128e+06	9.71348e+06	8.19872e+06	1.93402e+07	1.75939e+07	2.2057e+07	8.58613e+06	9.71348e+06	8.1415e+06	1.9175e+07	82054.2	98568.6
P50502	Hsc70-interacting protein OS=Homo sapiens GN=ST13 PE=1 SV=2	30	10	92	10	1	369	41.3	5.27	214.1	10	0	0.993	-0.01	0.886257	0.982503	60.91	55969664	6.90316e+07	1.52	13.15	5.5091e+07	55969664	5.67897e+07	5.56895e+07	7.17985e+07	6.90316e+07	48409079	55969664	5.63934e+07	5.52136e+07	334852	308490
O75223	Gamma-glutamylcyclotransferase OS=Homo sapiens GN=GGCT PE=1 SV=1	69	9	76	9	1	188	21	5.14	214.07	9	0	0.936	-0.1	0.69981	0.944334	72.83	3.52815e+07	3.57213e+07	4.85	39.61	3.34187e+07	3.6823e+07	3.52815e+07	3.57213e+07	5.34735e+07	2.38235e+07	2.93653e+07	3.6823e+07	3.50353e+07	3.54161e+07	249388	106463
P52294	Importin subunit alpha-5 OS=Homo sapiens GN=KPNA1 PE=1 SV=3	40	13	71	7	1	538	60.2	5.01	213.27	13	6	1.242	0.31	0.509886	0.872762	99.86	1.08971e+07	1.5151e+07	5.19	9.88	9.99692e+06	1.08971e+07	1.10012e+07	1.3099e+07	1.5151e+07	1.59085e+07	8.7844e+06	1.08971e+07	1.09244e+07	1.29871e+07	70661	71092.1
Q9UBV2	Protein sel-1 homolog 1 OS=Homo sapiens GN=SEL1L PE=1 SV=3	35	13	62	13	1	794	88.7	5.39	212.95	13	0	1.811	0.86	0.031866	0.189313	91.82	6.98173e+06	1.84183e+07	16.84	22.21	9.01477e+06	6.67257e+06	6.98173e+06	1.24817e+07	1.93327e+07	1.84183e+07	7.92137e+06	6.67257e+06	6.93301e+06	1.23751e+07	90163.3	82307.8
P32322	Pyrroline-5-carboxylate reductase 1, mitochondrial OS=Homo sapiens GN=PYCR1 PE=1 SV=2	51	13	85	12	1	319	33.3	7.61	212.13	13	1	0.651	-0.62	0.0584817	0.286044	26.91	3.31371e+07	2.16141e+07	2.72	8.63	3.31371e+07	34609470	3.29356e+07	2.46024e+07	2.16141e+07	2.09812e+07	2.91179e+07	34609470	3.27058e+07	2.43922e+07	100803	93761.2
Q06210	Glutamine--fructose-6-phosphate aminotransferase [isomerizing] 1 OS=Homo sapiens GN=GFPT1 PE=1 SV=3	46	22	87	22	1	699	78.8	7.11	211.76	22	0	1.618	0.69	0.060313	0.29238	47.97	1.51861e+07	2.72576e+07	3.46	11.55	1.51861e+07	1.52782e+07	1.43397e+07	2.35151e+07	2.72576e+07	2.96581e+07	1.33442e+07	1.52782e+07	1.42397e+07	2.33141e+07	127124	132537
P61011	Signal recognition particle 54 kDa protein OS=Homo sapiens GN=SRP54 PE=1 SV=1	27	9	68	9	1	504	55.7	8.75	211.33	9	0	1.147	0.2	0.831362	0.968781	29.08	7.44238e+06	8.36961e+06	1.79	8.26	7.56166e+06	7.44238e+06	7.29587e+06	7.29942e+06	8.36961e+06	8.52171e+06	6.64451e+06	7.44238e+06	7.24495e+06	7.23706e+06	39034	38081.9
Q13057	Bifunctional coenzyme A synthase OS=Homo sapiens GN=COASY PE=1 SV=4	49	16	104	16	1	564	62.3	6.99	211.14	16	0	0.695	-0.53	0.0970719	0.38505	23.21	2.0989e+07	1.38749e+07	1.84	5.62	2.09279e+07	2.0989e+07	2.16303e+07	1.43725e+07	1.38749e+07	1.28621e+07	1.83895e+07	2.0989e+07	2.14793e+07	1.42497e+07	64709.4	57478.4
Q5JTH9	RRP12-like protein OS=Homo sapiens GN=RRP12 PE=1 SV=2	23	19	80	19	1	1297	143.6	8.75	210.71	19	0	0.675	-0.57	0.0740808	0.326375	16.24	1.19176e+07	8.19887e+06	5.02	12.72	1.21105e+07	1.19176e+07	1.10127e+07	7.12635e+06	8.19887e+06	9.20698e+06	1.06416e+07	1.19176e+07	1.09358e+07	7.06546e+06	38237.7	41144.3
Q16698	2,4-dienoyl-CoA reductase, mitochondrial OS=Homo sapiens GN=DECR1 PE=1 SV=1	37	10	71	10	1	335	36	9.28	210.4	10	0	1.431	0.52	0.177256	0.534427	53.12	1.51301e+07	1.80587e+07	0.39	13.05	1.51516e+07	1.50402e+07	1.51301e+07	2.19325e+07	1.80587e+07	1.72801e+07	1.33138e+07	1.50402e+07	1.50245e+07	2.17451e+07	84221.6	77221.6
Q8TEX9	Importin-4 OS=Homo sapiens GN=IPO4 PE=1 SV=2	25	15	76	15	1	1081	118.6	4.96	209.82	15	0	0.854	-0.23	0.398015	0.793746	49.52	1.10872e+07	1.05007e+07	0.76	14.4	1.11092e+07	1.10872e+07	1.09536e+07	8.10019e+06	1.05007e+07	1.05451e+07	9.76179e+06	1.10872e+07	1.08772e+07	8.03098e+06	48973	47124.2
P18124	60S ribosomal protein L7 OS=Homo sapiens GN=RPL7 PE=1 SV=1	43	11	77	11	1	248	29.2	10.65	209.55	11	0	0.613	-0.71	0.0326244	0.193217	30.52	8.23071e+07	5.25383e+07	2.1	10.32	8.49939e+07	8.17276e+07	8.23071e+07	4.67792e+07	5.25383e+07	5.75594e+07	7.4685e+07	8.17276e+07	8.17327e+07	4.63795e+07	245027	257222
P60953	Cell division control protein 42 homolog OS=Homo sapiens GN=CDC42 PE=1 SV=2	53	7	76	6	1	191	21.2	6.55	208.56	7	0	1.181	0.24	0.560627	0.896021	105.2	1.43947e+07	2.12757e+07	2.69	31.44	1.46103e+07	1.43947e+07	1.38629e+07	1.37788e+07	2.6654e+07	2.12757e+07	1.28382e+07	1.43947e+07	1.37662e+07	1.36611e+07	124308	95077.2
Q9H223	EH domain-containing protein 4 OS=Homo sapiens GN=EHD4 PE=1 SV=1	31	14	84	12	1	541	61.1	6.76	208.54	14	0	0.993	-0.01	0.777947	0.963931	59.46	9.90602e+06	8.81222e+06	5.74	14.73	8.9946e+06	9.99363e+06	9.90602e+06	1.12109e+07	8.81222e+06	8.72241e+06	7.90365e+06	9.99363e+06	9.83689e+06	1.11151e+07	41098.2	38978.8
O95292	Vesicle-associated membrane protein-associated protein B/C OS=Homo sapiens GN=VAPB PE=1 SV=3	44	8	86	7	1	243	27.2	7.3	208.34	8	0	1.503	0.59	0.129866	0.445106	26.25	1.13962e+07	2.03313e+07	3.09	17.01	1.11858e+07	1.13962e+07	1.18771e+07	1.54102e+07	2.15411e+07	2.03313e+07	9.82908e+06	1.13962e+07	1.17942e+07	1.52785e+07	100463	90856.9
P62917	60S ribosomal protein L8 OS=Homo sapiens GN=RPL8 PE=1 SV=2	53	11	90	11	1	257	28	11.03	208.29	11	0	0.681	-0.55	0.0891227	0.366468	26.79	4.03917e+07	3.71743e+07	4.55	37.37	3.85848e+07	4.226e+07	4.03917e+07	2.16238e+07	4.81294e+07	3.71743e+07	3.39049e+07	4.226e+07	4.01098e+07	2.1439e+07	224465	166125
O75439	Mitochondrial-processing peptidase subunit beta OS=Homo sapiens GN=PMPCB PE=1 SV=2	38	13	72	12	1	489	54.3	6.83	207.83	13	0	0.882	-0.18	0.488359	0.856285	83.25	1.24088e+07	1.01185e+07	11.61	5.48	1.08514e+07	1.24088e+07	1.37096e+07	9.2579e+06	1.01185e+07	1.02577e+07	9.53521e+06	1.24088e+07	1.36139e+07	9.1788e+06	47190.4	45839.8
Q12874	Splicing factor 3A subunit 3 OS=Homo sapiens GN=SF3A3 PE=1 SV=1	44	14	76	14	1	501	58.8	5.38	207.45	14	0	1.037	0.05	0.9872	0.99994	47.18	1.15028e+07	1.20766e+07	1.99	15.12	1.15028e+07	1.1273e+07	1.17302e+07	1.20766e+07	1.15461e+07	1.51667e+07	1.01076e+07	1.1273e+07	1.16484e+07	1.19734e+07	53848.5	67777
Q9H3U1	Protein unc-45 homolog A OS=Homo sapiens GN=UNC45A PE=1 SV=1	23	14	66	14	1	944	103	6.07	207.18	14	0	1.119	0.16	0.839366	0.968781	37.53	8.43779e+06	1.19075e+07	4.08	15.71	8.43779e+06	8.68707e+06	8.01146e+06	9.14187e+06	1.23845e+07	1.19075e+07	7.41438e+06	8.68707e+06	7.95556e+06	9.06376e+06	57758.6	53212.4
P25788	Proteasome subunit alpha type-3 OS=Homo sapiens GN=PSMA3 PE=1 SV=2	27	8	73	8	1	255	28.4	5.33	207.18	8	0	0.767	-0.38	0.207643	0.577335	36.33	2.36554e+07	1.4009e+07	1.93	34.16	2.43165e+07	2.36554e+07	2.34353e+07	2.33351e+07	1.2922e+07	1.4009e+07	2.13671e+07	2.36554e+07	2.32717e+07	2.31358e+07	60265.2	62603.7
P06753	Tropomyosin alpha-3 chain OS=Homo sapiens GN=TPM3 PE=1 SV=2	35	12	87	6	1	285	32.9	4.72	206.84	12	0	1.069	0.1	0.870772	0.978756	45.6	4.23928e+07	4.95699e+07	2.64	12.25	4.14497e+07	4.36854e+07	4.23928e+07	4.61032e+07	5.83e+07	4.95699e+07	3.64223e+07	4.36854e+07	4.2097e+07	4.57093e+07	271898	221519
Q96QR8	Transcriptional activator protein Pur-beta OS=Homo sapiens GN=PURB PE=1 SV=3	37	8	65	7	1	312	33.2	5.43	206.76	8	1	2.93	1.55	5.2566e-05	0.000942734	75.36	5.77613e+06	1.80684e+07	5.78	45.72	5.25767e+06	5.85795e+06	5.77613e+06	7.91674e+06	1.80684e+07	2.21776e+07	4.61997e+06	5.85795e+06	5.73582e+06	7.8491e+06	84267.1	99107.8
P62269	40S ribosomal protein S18 OS=Homo sapiens GN=RPS18 PE=1 SV=3	57	12	86	12	1	152	17.7	10.99	206.7	12	0	0.78	-0.36	0.253142	0.642101	64.69	6.20399e+07	4.45144e+07	0.76	13.73	6.19562e+07	6.28158e+07	6.20399e+07	4.89213e+07	4.45144e+07	3.71013e+07	5.44416e+07	6.28158e+07	6.1607e+07	4.85033e+07	207605	165799
Q15717	ELAV-like protein 1 OS=Homo sapiens GN=ELAVL1 PE=1 SV=2	52	12	83	12	1	326	36.1	9.17	205	12	0	1.067	0.09	0.876818	0.979281	53.43	2.02528e+07	2.20014e+07	3.63	8.27	2.0495e+07	2.02528e+07	1.91369e+07	2.20014e+07	2.27107e+07	1.93598e+07	1.80092e+07	2.02528e+07	1.90034e+07	2.18134e+07	105918	86515.4
Q13148	TAR DNA-binding protein 43 OS=Homo sapiens GN=TARDBP PE=1 SV=1	39	9	74	9	1	414	44.7	6.19	204.05	9	0	1.284	0.36	0.395628	0.793746	56.81	1.01935e+07	1.8548e+07	8.3	29.34	8.95879e+06	1.01935e+07	1.05122e+07	1.06875e+07	1.8548e+07	1.91969e+07	7.87218e+06	1.01935e+07	1.04388e+07	1.05962e+07	86503.5	85787.4
P28074	Proteasome subunit beta type-5 OS=Homo sapiens GN=PSMB5 PE=1 SV=3	46	11	73	11	1	263	28.5	6.92	203.68	11	0	1.04	0.06	0.961294	0.996342	34.7	2.01209e+07	3.00867e+07	2.44	24.01	1.98088e+07	2.07758e+07	2.01209e+07	1.94754e+07	3.11694e+07	3.00867e+07	1.74062e+07	2.07758e+07	1.99805e+07	1.9309e+07	145367	134452
Q16822	Phosphoenolpyruvate carboxykinase [GTP], mitochondrial OS=Homo sapiens GN=PCK2 PE=1 SV=3	31	13	70	13	1	640	70.7	7.62	203.33	13	0	0.847	-0.24	0.36864	0.765448	60.03	9.19342e+06	5.24775e+06	3.2	33.59	9.03683e+06	9.19342e+06	9.61131e+06	9.00187e+06	5.24775e+06	5.20954e+06	7.94076e+06	9.19342e+06	9.54424e+06	8.92495e+06	24474.3	23280.5
P49755	Transmembrane emp24 domain-containing protein 10 OS=Homo sapiens GN=TMED10 PE=1 SV=2	32	6	66	6	1	219	25	7.44	203.28	6	0	1.011	0.02	0.946863	0.993254	75.08	2.22994e+07	3.01246e+07	9.08	20.18	2.58902e+07	2.22994e+07	2.21145e+07	2.17105e+07	3.01246e+07	3.25144e+07	2.275e+07	2.22994e+07	2.19602e+07	2.1525e+07	140495	145301
P61247	40S ribosomal protein S3a OS=Homo sapiens GN=RPS3A PE=1 SV=2	48	14	107	14	1	264	29.9	9.73	202.9	14	0	0.787	-0.34	0.270492	0.665345	23.2	9.53984e+07	7.57425e+07	2.86	6.38	9.08551e+07	9.53984e+07	9.55978e+07	7.76959e+07	6.87091e+07	7.57425e+07	7.98353e+07	9.53984e+07	94930675	7.70321e+07	320444	338479
Q15424	Scaffold attachment factor B1 OS=Homo sapiens GN=SAFB PE=1 SV=4	17	10	59	4	1	915	102.6	5.47	202.6	10	5	1.339	0.42	0.302266	0.700003	121.08	9.6512e+06	2.15422e+07	4.42	34.31	9.6512e+06	9.2205e+06	1.00724e+07	1.11985e+07	2.27366e+07	2.15422e+07	8.48061e+06	9.2205e+06	1.00021e+07	1.11029e+07	106039	96267.9
P38159	RNA-binding motif protein, X chromosome OS=Homo sapiens GN=RBMX PE=1 SV=3	25	8	83	8	1	391	42.3	10.05	202.26	8	0	1.136	0.18	0.677917	0.941226	28.73	3.2903e+07	3.93156e+07	3.32	12.7	3.11938e+07	3.31856e+07	3.2903e+07	3.47525e+07	4.48057e+07	3.93156e+07	2.74104e+07	3.31856e+07	3.26734e+07	3.44556e+07	208964	175694
Q9Y5M8	Signal recognition particle receptor subunit beta OS=Homo sapiens GN=SRPRB PE=1 SV=3	62	13	84	13	1	271	29.7	9.04	201.07	13	0	0.896	-0.16	0.5601	0.896021	64.24	1.67587e+07	2.17203e+07	4.33	18.76	1.67587e+07	1.63374e+07	1.77657e+07	1.58754e+07	2.29736e+07	2.17203e+07	1.47261e+07	1.63374e+07	1.76418e+07	1.57398e+07	107144	97063.8
Q15363	Transmembrane emp24 domain-containing protein 2 OS=Homo sapiens GN=TMED2 PE=1 SV=1	34	6	64	6	1	201	22.7	5.17	200.55	6	0	0.789	-0.34	0.257483	0.64582	35.05	1.36618e+07	1.22157e+07	3.26	4.65	1.42204e+07	1.36618e+07	1.33332e+07	1.12686e+07	1.22389e+07	1.22157e+07	1.24957e+07	1.36618e+07	1.32402e+07	1.11723e+07	57079.7	54589.9
Q01082	Spectrin beta chain, non-erythrocytic 1 OS=Homo sapiens GN=SPTBN1 PE=1 SV=2	16	24	71	22	1	2364	274.4	5.57	200.47	24	0	1.389	0.47	0.280635	0.673807	68.76	8.11307e+06	1.279e+07	6.82	25.26	8.11307e+06	7.36188e+06	8.4162e+06	8.42648e+06	1.41114e+07	1.279e+07	7.12904e+06	7.36188e+06	8.35747e+06	8.35448e+06	65812.3	57156.1
B4DLN1	Uncharacterized protein OS=Homo sapiens PE=2 SV=1	37	11	68	5	1	442	48.1	9.52	200.41	11	6	0.837	-0.26	0.397095	0.793746	42.96	3.10678e+07	2.19257e+07	6.04	18.48	2.9476e+07	3.10678e+07	3.32395e+07	2.91843e+07	2.19257e+07	2.11025e+07	2.59009e+07	3.10678e+07	3.30075e+07	2.8935e+07	102257	94303.2
Q04760	Lactoylglutathione lyase OS=Homo sapiens GN=GLO1 PE=1 SV=4	55	10	88	10	1	184	20.8	5.31	200.27	10	0	0.977	-0.03	0.834834	0.968781	32.71	5.24962e+07	3.66186e+07	1.74	27.23	5.10851e+07	5.24962e+07	5.27751e+07	5.29546e+07	3.19445e+07	3.66186e+07	4.48891e+07	5.24962e+07	5.24069e+07	5.25021e+07	148982	163642
P40616	ADP-ribosylation factor-like protein 1 OS=Homo sapiens GN=ARL1 PE=1 SV=1	64	7	70	7	1	181	20.4	5.72	200.04	7	0	1.131	0.18	0.729022	0.95485	37.07	1.34391e+07	1.53495e+07	1.68	6.14	1.31695e+07	1.36183e+07	1.34391e+07	1.52291e+07	1.53495e+07	1.69717e+07	1.15721e+07	1.36183e+07	1.33453e+07	1.5099e+07	71586.6	75843.2
O95336	6-phosphogluconolactonase OS=Homo sapiens GN=PGLS PE=1 SV=2	51	7	64	7	1	258	27.5	6.05	199.8	7	0	0.976	-0.04	0.723572	0.953714	68.71	9.13433e+06	7.81704e+06	5.78	13.57	9.92235e+06	8.89176e+06	9.13433e+06	8.83792e+06	7.81704e+06	6.72308e+06	8.71887e+06	8.89176e+06	9.07058e+06	8.7624e+06	36456.9	30044.2
P62495	Eukaryotic peptide chain release factor subunit 1 OS=Homo sapiens GN=ETF1 PE=1 SV=3	51	18	84	18	1	437	49	5.71	199.62	18	0	0.926	-0.11	0.665128	0.938769	75.83	2.95783e+07	3.23716e+07	0.4	19.46	2.94699e+07	2.95783e+07	2.9709e+07	3.23716e+07	2.73782e+07	4.0246e+07	2.58955e+07	2.95783e+07	2.95016e+07	3.2095e+07	127686	179852
P30405	Peptidyl-prolyl cis-trans isomerase F, mitochondrial OS=Homo sapiens GN=PPIF PE=1 SV=1	54	7	58	6	1	207	22	9.38	199.57	7	1	0.631	-0.66	0.0457346	0.240311	28.05	1.06473e+07	7.69465e+06	3.53	15.04	1.06473e+07	1.02456e+07	1.0995e+07	6.05611e+06	8.14e+06	7.69465e+06	9.35591e+06	1.02456e+07	1.09183e+07	6.00436e+06	37963.1	34386
Q96I99	Succinyl-CoA ligase [GDP-forming] subunit beta, mitochondrial OS=Homo sapiens GN=SUCLG2 PE=1 SV=2	37	11	77	11	1	432	46.5	6.39	199.15	11	0	1.102	0.14	0.76143	0.961097	78.57	1.90767e+07	1.91384e+07	1.8	11.06	1.94241e+07	1.90767e+07	1.87372e+07	2.22479e+07	1.80232e+07	1.91384e+07	1.70681e+07	1.90767e+07	1.86065e+07	2.20578e+07	84056	85525.8
P13995	Bifunctional methylenetetrahydrofolate dehydrogenase/cyclohydrolase, mitochondrial OS=Homo sapiens GN=MTHFD2 PE=1 SV=2	40	7	60	7	1	350	37.9	8.73	198.71	7	0	0.798	-0.33	0.246357	0.630331	58.1	9.5926e+06	5.7557e+06	1.84	27.06	9.33414e+06	9.6688e+06	9.5926e+06	8.47579e+06	5.7557e+06	5.19996e+06	8.20201e+06	9.6688e+06	9.52565e+06	8403374	26843.3	23237.6
Q08945	FACT complex subunit SSRP1 OS=Homo sapiens GN=SSRP1 PE=1 SV=1	27	13	77	13	1	709	81	6.87	198.59	13	0	0.772	-0.37	0.206748	0.577205	46.26	1.13526e+07	8.5344e+06	3.77	27.13	1.20064e+07	1.11839e+07	1.13526e+07	1.26689e+07	7.80396e+06	8.5344e+06	1.05501e+07	1.11839e+07	1.12734e+07	1.25606e+07	36395.9	38138.6
Q14847	LIM and SH3 domain protein 1 OS=Homo sapiens GN=LASP1 PE=1 SV=2	55	12	100	12	1	261	29.7	7.05	198.55	12	0	2.486	1.31	0.000254613	0.00374086	91.44	2.9242e+07	7.81011e+07	6.87	33.34	2.6818e+07	2.9242e+07	3.0759e+07	4.07084e+07	7.81011e+07	7.96808e+07	2.35653e+07	2.9242e+07	3.05443e+07	4.03606e+07	364246	356079
Q92878	DNA repair protein RAD50 OS=Homo sapiens GN=RAD50 PE=1 SV=1	16	16	78	16	1	1312	153.8	6.89	198.36	16	0	1.322	0.4	0.35263	0.751746	53.5	8.99083e+06	1.48386e+07	3.34	20.76	8.6287e+06	9.22065e+06	8.99083e+06	1.13457e+07	1.48386e+07	1.73443e+07	7.58213e+06	9.22065e+06	8928086	1.12488e+07	69203.8	77508.2
Q15185	Prostaglandin E synthase 3 OS=Homo sapiens GN=PTGES3 PE=1 SV=1	50	7	89	7	1	160	18.7	4.54	198.29	7	0	0.717	-0.48	0.137002	0.458272	34.2	3.72389e+07	1.23222e+07	2.67	71.33	3.84849e+07	3.6511e+07	3.72389e+07	3.67916e+07	1.23222e+07	1.14219e+07	3.38171e+07	3.6511e+07	3.6979e+07	3.64772e+07	57468.2	51042.4
P23588	Eukaryotic translation initiation factor 4B OS=Homo sapiens GN=EIF4B PE=1 SV=2	23	10	60	10	1	611	69.1	5.73	197.9	10	0	1.184	0.24	0.556137	0.895679	34.92	1.87141e+07	2.07622e+07	2.15	10.86	1.83555e+07	1.87141e+07	1.91612e+07	2.07622e+07	1.99992e+07	2.4412e+07	1.61292e+07	1.87141e+07	1.90275e+07	2.05848e+07	93271.9	109093
Q9NQR4	Omega-amidase NIT2 OS=Homo sapiens GN=NIT2 PE=1 SV=1	60	10	68	10	1	276	30.6	7.21	197.55	10	0	1.125	0.17	0.829768	0.968781	45.02	7.45883e+06	1.17766e+07	1.08	22.24	7.56301e+06	7.40355e+06	7.45883e+06	8.06204e+06	1.17766e+07	1.2557e+07	6.6457e+06	7.40355e+06	7.40678e+06	7.99315e+06	54923.4	56114.8
Q15427	Splicing factor 3B subunit 4 OS=Homo sapiens GN=SF3B4 PE=1 SV=1	33	7	59	7	1	424	44.4	8.56	197.18	7	0	1.369	0.45	0.227041	0.605231	37.18	1.55724e+07	2.36362e+07	3.96	17.57	1.55724e+07	14683987	1.58491e+07	1.77548e+07	2.36362e+07	2.51225e+07	1.36837e+07	14683987	15738485	1.76031e+07	110234	112268
Q9UHD9	Ubiquilin-2 OS=Homo sapiens GN=UBQLN2 PE=1 SV=2	21	9	66	4	1	624	65.7	5.22	196.85	9	0	0.68	-0.56	0.117652	0.43388	17.41	4.24848e+06	2.88517e+06	8.14	53.01	4.24848e+06	3.68168e+06	4.26073e+06	2.88517e+06	4.01735e+06	1.18009e+06	3.73318e+06	3.68168e+06	4.23099e+06	2.86052e+06	18736	5273.59
P53004	Biliverdin reductase A OS=Homo sapiens GN=BLVRA PE=1 SV=2	69	16	86	16	1	296	33.4	6.44	196.7	16	0	1.374	0.46	0.22874	0.605794	87.46	2.89559e+07	4.13942e+07	2.99	18.45	2.89559e+07	2.78016e+07	2.9482e+07	4.39338e+07	4.13942e+07	3.05191e+07	2.54439e+07	2.78016e+07	29276259	4.35584e+07	193053	136384
P39019	40S ribosomal protein S19 OS=Homo sapiens GN=RPS19 PE=1 SV=2	38	8	84	8	1	145	16.1	10.32	196.69	8	0	0.624	-0.68	0.0390483	0.216181	28.5	4.76435e+07	1.48423e+07	3.32	62.17	4.61382e+07	4.76435e+07	4.93024e+07	3.89028e+07	1.48423e+07	1.42015e+07	4.05422e+07	4.76435e+07	4.89583e+07	3.85704e+07	69221	63464
Q9Y6D6	Brefeldin A-inhibited guanine nucleotide-exchange protein 1 OS=Homo sapiens GN=ARFGEF1 PE=1 SV=2	18	22	78	13	1	1849	208.6	5.85	196.54	22	9	1.112	0.15	0.782958	0.96411	76.2	1.25491e+07	1.5124e+07	4.27	21.31	1.28057e+07	1.25491e+07	1.17891e+07	1.0582e+07	1.5124e+07	1.61844e+07	1.12525e+07	1.25491e+07	11706851	1.04915e+07	70534.9	72325.2
Q8IY81	pre-rRNA processing protein FTSJ3 OS=Homo sapiens GN=FTSJ3 PE=1 SV=2	32	13	73	13	1	847	96.5	8.4	196.48	13	0	0.679	-0.56	0.0872292	0.361405	23.87	1.03036e+07	7.00475e+06	5.05	43.38	1.03036e+07	9.62551e+06	1.0634e+07	3.94998e+06	1.00135e+07	7.00475e+06	9.05384e+06	9.62551e+06	1.05598e+07	3.91623e+06	46700.5	31302.9
P62826	GTP-binding nuclear protein Ran OS=Homo sapiens GN=RAN PE=1 SV=3	51	10	101	10	1	216	24.4	7.49	196.15	10	0	0.898	-0.16	0.577013	0.906044	39.85	1.09437e+08	8.6652e+07	3.67	11.06	1.08036e+08	1.09437e+08	1.15694e+08	1.01463e+08	8.6652e+07	8.24772e+07	9.49322e+07	1.09437e+08	1.14886e+08	1.00596e+08	404126	368575
Q9Y281	Cofilin-2 OS=Homo sapiens GN=CFL2 PE=1 SV=1	48	7	71	3	1	166	18.7	7.88	195.63	7	0	1.045	0.06	0.794724	0.96411	71.91	1.7194e+06	1.07221e+06	3.74	43.87	1.62023e+06	1.7194e+06	1.73795e+06	2.10427e+06	1.07221e+06	1.01537e+06	1.42372e+06	1.7194e+06	1.72582e+06	2.08629e+06	5000.56	4537.52
P05091	Aldehyde dehydrogenase, mitochondrial OS=Homo sapiens GN=ALDH2 PE=1 SV=2	38	15	77	15	1	517	56.3	7.05	194.83	15	0	0.156	-2.68	9.17044e-14	4.22061e-12	1.49	2.00086e+07	3.33389e+06	3.75	38.91	2.00086e+07	2.05851e+07	1.91057e+07	1.73058e+06	3.33389e+06	4.03154e+06	1.75818e+07	2.05851e+07	1.89724e+07	1.71579e+06	15548.5	18016.2
P16422	Epithelial cell adhesion molecule OS=Homo sapiens GN=EPCAM PE=1 SV=2	30	5	58	5	1	314	34.9	7.46	194.66	5	0	1.005	0.01	0.839014	0.968781	47.08	9.87917e+06	1.15623e+07	1.32	21.08	9.87917e+06	9.98388e+06	9.72598e+06	7.82339e+06	1.15623e+07	1.16349e+07	8.68093e+06	9.98388e+06	9.65811e+06	7.75655e+06	53924	51994.3
P00491	Purine nucleoside phosphorylase OS=Homo sapiens GN=PNP PE=1 SV=2	53	11	72	11	1	289	32.1	6.95	194.47	11	0	0.802	-0.32	0.29381	0.691018	18.89	1.7807e+07	1.47922e+07	2.64	7.86	1.78651e+07	1.7807e+07	1.70349e+07	1.30453e+07	1.47922e+07	1.51496e+07	1.56983e+07	1.7807e+07	1.6916e+07	1.29338e+07	68987.7	67700.6
P20618	Proteasome subunit beta type-1 OS=Homo sapiens GN=PSMB1 PE=1 SV=2	59	10	65	10	1	241	26.5	8.13	194.39	10	0	1.175	0.23	0.580091	0.906044	29.3	2.53673e+07	3.74548e+07	1.17	21.38	2.56348e+07	2.53673e+07	2.50445e+07	2.71717e+07	3.74548e+07	4.20053e+07	2.25256e+07	2.53673e+07	2.48698e+07	2.69396e+07	174681	187714
Q9BZZ5	Apoptosis inhibitor 5 OS=Homo sapiens GN=API5 PE=1 SV=3	28	10	70	10	1	524	59	7.34	194.3	10	0	1.011	0.02	0.930184	0.990231	78.42	1.52498e+07	1.91842e+07	9.07	14.04	1.44877e+07	1.72381e+07	1.52498e+07	1.61215e+07	1.91842e+07	2.14058e+07	1.27305e+07	1.72381e+07	1.51434e+07	1.59838e+07	89470.9	95658.5
P55735	Protein SEC13 homolog OS=Homo sapiens GN=SEC13 PE=1 SV=3	44	8	74	8	1	322	35.5	5.48	194.16	8	0	1.37	0.45	0.286482	0.683122	88.37	1.06494e+07	1.61846e+07	10.18	18.56	9.27816e+06	1.06494e+07	1.13685e+07	1.24008e+07	1.80676e+07	1.61846e+07	8.15282e+06	1.06494e+07	1.12891e+07	1.22949e+07	84263.4	72325.8
O95758	Polypyrimidine tract-binding protein 3 OS=Homo sapiens GN=PTBP3 PE=1 SV=2	29	8	75	7	1	552	59.7	9.04	193.84	8	0	1.315	0.4	0.4347	0.831452	57.21	6.20847e+06	1.17895e+07	3.46	28.26	6.51262e+06	6.09294e+06	6.20847e+06	6.8765e+06	1.19498e+07	1.17895e+07	5.72271e+06	6.09294e+06	6.16514e+06	6.81775e+06	55731.4	52685.2
Q8NCW5	NAD(P)H-hydrate epimerase OS=Homo sapiens GN=NAXE PE=1 SV=2	55	7	74	7	1	288	31.7	7.66	193.77	7	0	1.499	0.58	0.20274	0.574075	40.66	6.92644e+06	1.04176e+07	5.16	8.64	7.51696e+06	6.84702e+06	6.92644e+06	1.04176e+07	1.06161e+07	9.02648e+06	6.60523e+06	6.84702e+06	6.8781e+06	1.03286e+07	49511.1	40337.7
P10253	Lysosomal alpha-glucosidase OS=Homo sapiens GN=GAA PE=1 SV=4	24	13	67	13	1	952	105.3	6	193.74	13	0	1.146	0.2	0.714715	0.951505	66.07	1.19009e+07	1.20281e+07	13.1	10.91	9.47027e+06	1.19009e+07	1.20918e+07	1.39474e+07	1.20281e+07	1.13278e+07	8.32163e+06	1.19009e+07	1.20074e+07	1.38283e+07	56096.2	50622.1
Q9UL25	Ras-related protein Rab-21 OS=Homo sapiens GN=RAB21 PE=1 SV=3	36	6	63	6	1	225	24.3	7.94	193.57	6	0	1.481	0.57	0.17116	0.524324	41.27	7.79156e+06	1.48423e+07	1.02	21.07	7.77502e+06	7.92109e+06	7.79156e+06	1.05607e+07	1.48423e+07	1.61337e+07	6831992	7.92109e+06	7737190	1.04705e+07	69221.2	72098.5
Q07666	KH domain-containing, RNA-binding, signal transduction-associated protein 1 OS=Homo sapiens GN=KHDRBS1 PE=1 SV=1	24	6	62	6	1	443	48.2	8.66	193.13	6	0	0.98	-0.03	0.845748	0.969432	63.83	1.9186e+07	2.23594e+07	1.09	9.57	1.92791e+07	1.9186e+07	1.88812e+07	1.9145e+07	2.23594e+07	2.29761e+07	1.69407e+07	1.9186e+07	1.87494e+07	1.89814e+07	104279	102676
Q9Y285	Phenylalanine--tRNA ligase alpha subunit OS=Homo sapiens GN=FARSA PE=1 SV=3	42	12	79	12	1	508	57.5	7.8	192.89	12	0	1.166	0.22	0.688957	0.94205	46.75	9.34336e+06	1.25795e+07	5.1	26.5	8.75209e+06	9.34336e+06	9.68515e+06	7.66238e+06	1.25795e+07	1.28613e+07	7.69055e+06	9.34336e+06	9.61757e+06	7.59691e+06	58668.2	57474.7
P62318	Small nuclear ribonucleoprotein Sm D3 OS=Homo sapiens GN=SNRPD3 PE=1 SV=1	48	4	60	4	1	126	13.9	10.32	192.75	4	0	0.887	-0.17	0.54117	0.88572	56.44	2.72679e+07	1.771e+07	3.57	22.6	2.72679e+07	2.81856e+07	2.62423e+07	2.29723e+07	1.47289e+07	1.771e+07	2.39606e+07	2.81856e+07	2.60591e+07	2.2776e+07	68692.5	79142.7
Q15436	Protein transport protein Sec23A OS=Homo sapiens GN=SEC23A PE=1 SV=2	36	16	64	14	1	765	86.1	7.08	192.11	16	2	1.011	0.02	0.921	0.988312	45.65	1.43377e+07	1.39141e+07	3	3.62	1.41916e+07	1.43377e+07	1.50089e+07	1.47029e+07	1.39141e+07	1.37456e+07	1.24703e+07	1.43377e+07	1.49042e+07	1.45773e+07	64892.3	61426.4
Q9BTT0	Acidic leucine-rich nuclear phosphoprotein 32 family member E OS=Homo sapiens GN=ANP32E PE=1 SV=1	43	8	60	8	1	268	30.7	3.85	191.68	8	0	1.028	0.04	0.970239	0.996342	31	1.26842e+07	1.61456e+07	3.89	23.21	1.26842e+07	1.2807e+07	1.19128e+07	1.0974e+07	1.61456e+07	1.75252e+07	1.11457e+07	1.2807e+07	1.18296e+07	1.08802e+07	75299.5	78317
P07741	Adenine phosphoribosyltransferase OS=Homo sapiens GN=APRT PE=1 SV=2	68	9	82	9	1	180	19.6	6.02	191.37	9	0	0.721	-0.47	0.142255	0.466153	29.79	3.25737e+07	2.93758e+07	8.29	7.56	3.67259e+07	3.25737e+07	3.14365e+07	2.73352e+07	2.93758e+07	3.17925e+07	3.22714e+07	3.25737e+07	3.12171e+07	2.71017e+07	137002	142075
Q96IU4	Protein ABHD14B OS=Homo sapiens GN=ABHD14B PE=1 SV=1	46	6	76	6	1	210	22.3	6.4	191.25	6	0	0.579	-0.79	0.0157944	0.11427	16.24	2.07306e+07	1.03651e+07	2.99	17.65	2.07306e+07	2.01371e+07	2.13776e+07	1.38016e+07	1.02308e+07	1.03651e+07	1.82162e+07	2.01371e+07	2.12285e+07	1.36837e+07	47714.3	46319.9
Q7Z406	Myosin-14 OS=Homo sapiens GN=MYH14 PE=1 SV=2	8	13	71	6	1	1995	227.7	5.6	191.1	13	0	2.242	1.16	0.0148896	0.109171	70.98	2.5762e+06	5.54037e+06	8.14	20.44	2.66287e+06	2.27459e+06	2.5762e+06	3.86582e+06	5.54037e+06	5.74998e+06	2.33989e+06	2.27459e+06	2.55822e+06	3.83279e+06	25839	25695.6
Q03252	Lamin-B2 OS=Homo sapiens GN=LMNB2 PE=1 SV=4	28	16	85	12	1	620	69.9	5.59	191.09	16	0	1.024	0.03	0.896774	0.983028	94.01	9.55413e+06	1.18649e+07	4.65	17.01	9.80961e+06	8.95432e+06	9.55413e+06	8.74352e+06	1.20239e+07	1.18649e+07	8.61981e+06	8.95432e+06	9.48746e+06	8.66881e+06	56076.9	53021.9
O00487	26S proteasome non-ATPase regulatory subunit 14 OS=Homo sapiens GN=PSMD14 PE=1 SV=1	58	9	74	9	1	310	34.6	6.52	190.56	9	0	1.249	0.32	0.43766	0.832781	45.68	1.37265e+07	1.9448e+07	3.92	17.57	1.42604e+07	1.31857e+07	1.37265e+07	1.49117e+07	1.9448e+07	2.1224e+07	1.25308e+07	1.31857e+07	1.36307e+07	1.47843e+07	90701	94846
Q16543	Hsp90 co-chaperone Cdc37 OS=Homo sapiens GN=CDC37 PE=1 SV=1	30	8	63	8	1	378	44.4	5.25	189.95	8	0	0.927	-0.11	0.653347	0.935228	70.61	1.29869e+07	1.43532e+07	0.75	11.63	1.28942e+07	1.29869e+07	1.30885e+07	1.17099e+07	1.45107e+07	1.43532e+07	1.13302e+07	1.29869e+07	1.29972e+07	1.16098e+07	67674.6	64141.8
Q7L0Y3	Mitochondrial ribonuclease P protein 1 OS=Homo sapiens GN=TRMT10C PE=1 SV=2	52	18	87	18	1	403	47.3	9.36	189.88	18	0	0.72	-0.47	0.1317	0.447194	35.89	1.61192e+07	1.44962e+07	5.14	9.67	1.61192e+07	1.69655e+07	1.53071e+07	1.22213e+07	1.44962e+07	1.45514e+07	1.41642e+07	1.69655e+07	1.52003e+07	1.21168e+07	67607	65027.3
P31153	S-adenosylmethionine synthase isoform type-2 OS=Homo sapiens GN=MAT2A PE=1 SV=1	35	9	72	9	1	395	43.6	6.48	189.65	9	0	1.279	0.36	0.396239	0.793746	37.82	1.23979e+07	1.84797e+07	3.18	21.84	1.19531e+07	1.23979e+07	1.27382e+07	1.32349e+07	2.06505e+07	1.84797e+07	1.05034e+07	1.23979e+07	1.26493e+07	1.31218e+07	96309.5	82582.4
Q14498	RNA-binding protein 39 OS=Homo sapiens GN=RBM39 PE=1 SV=2	35	12	74	12	1	530	59.3	10.1	189.53	12	0	0.993	-0.01	0.872328	0.978756	85.39	1.41583e+07	2.07239e+07	3.2	16.14	1.38234e+07	1.47251e+07	1.41583e+07	1.55083e+07	2.07239e+07	2.09392e+07	1.21468e+07	1.47251e+07	1.40595e+07	15375802	96651.7	93573.2
Q9Y5B9	FACT complex subunit SPT16 OS=Homo sapiens GN=SUPT16H PE=1 SV=1	18	15	81	15	1	1047	119.8	5.66	189.35	15	0	0.772	-0.37	0.205693	0.575839	33.98	1.23504e+07	7.76401e+06	4.29	10.93	1.25888e+07	1.23504e+07	1.15878e+07	9.32105e+06	7.74477e+06	7.76401e+06	1.10619e+07	1.23504e+07	1.15069e+07	9.24141e+06	36119.9	34695.9
Q15417	Calponin-3 OS=Homo sapiens GN=CNN3 PE=1 SV=1	54	11	64	10	1	329	36.4	6.05	188.9	11	1	1.495	0.58	0.106142	0.409559	60.18	1.58036e+07	2.14127e+07	9.19	9.11	1.57925e+07	1.84523e+07	1.58036e+07	2.4782e+07	2.10943e+07	2.14127e+07	1.3877e+07	1.84523e+07	1.56934e+07	2.45702e+07	98378.9	95689.2
P47755	F-actin-capping protein subunit alpha-2 OS=Homo sapiens GN=CAPZA2 PE=1 SV=3	52	9	67	7	1	286	32.9	5.85	188.32	9	0	1.473	0.56	0.196365	0.562697	78.7	5.59555e+06	1.43815e+07	3.01	32.99	5.59555e+06	5.4627e+06	5.79885e+06	7.66043e+06	1.43815e+07	1.50133e+07	4.91687e+06	5.4627e+06	5.75838e+06	7.59498e+06	67072	67091.6
P30154	Serine/threonine-protein phosphatase 2A 65 kDa regulatory subunit A beta isoform OS=Homo sapiens GN=PPP2R1B PE=1 SV=3	19	7	52	3	1	601	66.2	4.94	186.72	7	0	0.448	-1.16	0.0366146	0.206905	11.03	1.59932e+06	398921	6.9	64.82	1.68567e+06	1.59932e+06	1.46856e+06	1.01846e+06	398921	332950	1.48122e+06	1.59932e+06	1.45831e+06	1.00975e+06	1860.48	1487.89
P68402	Platelet-activating factor acetylhydrolase IB subunit beta OS=Homo sapiens GN=PAFAH1B2 PE=1 SV=1	60	7	62	7	1	229	25.6	5.92	186.31	7	0	1.047	0.07	0.934144	0.99059	30.82	9.81584e+06	7.99262e+06	4.74	9.69	9.95067e+06	9.10171e+06	9.81584e+06	9.12689e+06	7.99262e+06	7.58807e+06	8.74376e+06	9.10171e+06	9.74734e+06	9.0489e+06	37275.8	33909.7
Q9NTK5	Obg-like ATPase 1 OS=Homo sapiens GN=OLA1 PE=1 SV=2	62	17	87	17	1	396	44.7	7.81	186.24	17	0	0.977	-0.03	0.833031	0.968781	81.6	2.06696e+07	2.12767e+07	1.23	5.7	2.06696e+07	2.10855e+07	2.06183e+07	2.12767e+07	2.0046e+07	2.24684e+07	1.81626e+07	2.10855e+07	2.04744e+07	2.10949e+07	93490.1	100407
P10768	S-formylglutathione hydrolase OS=Homo sapiens GN=ESD PE=1 SV=2	53	8	56	8	1	282	31.4	7.02	185.75	8	0	1.34	0.42	0.276484	0.670158	41.24	1.19888e+07	2.99005e+07	4.38	39.05	1.19888e+07	1.11901e+07	1.21564e+07	1.3574e+07	2.99005e+07	3.06497e+07	1.05347e+07	1.11901e+07	1.20716e+07	1.3458e+07	139449	136968
O94874	E3 UFM1-protein ligase 1 OS=Homo sapiens GN=UFL1 PE=1 SV=2	30	16	69	16	1	794	89.5	6.79	185.73	16	0	0.877	-0.19	0.446379	0.837188	46.34	1.06977e+07	1.00799e+07	7.51	12.66	1.06977e+07	9.99757e+06	1.16094e+07	1.19286e+07	9.36318e+06	1.00799e+07	9.40022e+06	9.99757e+06	1.15284e+07	1.18267e+07	43667.8	45045.1
Q9Y3A5	Ribosome maturation protein SBDS OS=Homo sapiens GN=SBDS PE=1 SV=4	44	9	64	9	1	250	28.7	8.75	185.63	9	0	1.05	0.07	0.980284	0.99962	33.12	1.38979e+07	9.27644e+06	0.18	39.37	1.39242e+07	1.38979e+07	1.38736e+07	1.62708e+07	8.1024e+06	9.27644e+06	1.22353e+07	1.38979e+07	1.37768e+07	1.61318e+07	37787.8	41454.7
Q99536	Synaptic vesicle membrane protein VAT-1 homolog OS=Homo sapiens GN=VAT1 PE=1 SV=2	38	9	64	9	1	393	41.9	6.29	185.6	9	0	1.401	0.49	0.256571	0.64582	88.05	9.59347e+06	1.56674e+07	2.9	16.18	1.00246e+07	9.49542e+06	9.59347e+06	1.3154e+07	1.56674e+07	1.82298e+07	8.80871e+06	9.49542e+06	9.52652e+06	1.30416e+07	73069.2	81465.7
Q9NR28	Diablo homolog, mitochondrial OS=Homo sapiens GN=DIABLO PE=1 SV=1	66	11	70	11	1	239	27.1	5.9	185.56	11	0	1.34	0.42	0.271469	0.66655	89.87	1.74434e+07	2.8952e+07	0.74	17.05	1.73528e+07	1.74434e+07	1.76069e+07	2.17503e+07	2.8952e+07	3.03203e+07	1.52481e+07	1.74434e+07	17484014	2.15645e+07	135026	135496
Q9Y3E5	Peptidyl-tRNA hydrolase 2, mitochondrial OS=Homo sapiens GN=PTRH2 PE=1 SV=1	47	5	56	5	1	179	19.2	8.73	185.16	5	0	0.984	-0.02	0.676349	0.941226	47.9	4.80381e+06	5.50876e+06	4.29	22.27	4.49015e+06	4.80381e+06	4.86842e+06	4.50434e+06	7.0153e+06	5.50876e+06	3.94554e+06	4.80381e+06	4.83445e+06	4.46586e+06	32717.8	24617.6
P61421	V-type proton ATPase subunit d 1 OS=Homo sapiens GN=ATP6V0D1 PE=1 SV=1	41	10	74	10	1	351	40.3	5	184.68	10	0	1.349	0.43	0.413081	0.810879	77.94	6.53226e+06	9.36175e+06	6.86	18.4	7.2771e+06	6.53226e+06	6.42897e+06	1.20042e+07	9.36175e+06	8.488e+06	6.39447e+06	6.53226e+06	6.38411e+06	1.19016e+07	43661.1	37931.3
O75534	Cold shock domain-containing protein E1 OS=Homo sapiens GN=CSDE1 PE=1 SV=2	33	20	86	20	1	798	88.8	6.25	184.59	20	0	0.907	-0.14	0.583799	0.906044	63.11	1.40544e+07	9.82831e+06	2.52	24.61	1.44431e+07	1.37356e+07	1.40544e+07	1.29462e+07	7.95663e+06	9.82831e+06	1.26913e+07	1.37356e+07	1.39563e+07	1.28356e+07	37108	43920.9
P63208	S-phase kinase-associated protein 1 OS=Homo sapiens GN=SKP1 PE=1 SV=2	74	8	62	8	1	163	18.6	4.54	184.19	8	0	1.483	0.57	0.128899	0.443183	55.07	2.15844e+07	4.01056e+07	2.34	31.52	2.15416e+07	2.15844e+07	2.2449e+07	2.29509e+07	4.41767e+07	4.01056e+07	1.89288e+07	2.15844e+07	2.22923e+07	2.27548e+07	206030	179225
Q9P035	Very-long-chain (3R)-3-hydroxyacyl-CoA dehydratase 3 OS=Homo sapiens GN=HACD3 PE=1 SV=2	26	7	78	7	1	362	43.1	8.94	183.42	7	0	0.986	-0.02	0.826406	0.968781	64.35	1.147e+07	1.28941e+07	0.55	2.78	1.147e+07	1.14353e+07	1.15585e+07	1.33745e+07	1.28941e+07	1.26685e+07	1.00788e+07	1.14353e+07	1.14778e+07	1.32603e+07	60135.4	56613.2
Q92688	Acidic leucine-rich nuclear phosphoprotein 32 family member B OS=Homo sapiens GN=ANP32B PE=1 SV=1	48	12	74	6	1	251	28.8	4.06	183.33	12	6	1.197	0.26	0.528096	0.882828	105.34	2.51849e+07	3.83398e+07	2.27	14.27	2.50651e+07	2.51849e+07	2.61191e+07	3.20806e+07	4.27988e+07	3.83398e+07	2.2025e+07	2.51849e+07	2.59369e+07	3.18065e+07	199604	171333
P55036	26S proteasome non-ATPase regulatory subunit 4 OS=Homo sapiens GN=PSMD4 PE=1 SV=1	36	8	64	8	1	377	40.7	4.79	182.32	8	0	1.008	0.01	0.934831	0.99059	97.44	1.68434e+07	1.86638e+07	2.37	11.93	1.68434e+07	1.70407e+07	1.62774e+07	1.61228e+07	1.86638e+07	2.04992e+07	1.48005e+07	1.70407e+07	1.61638e+07	1.5985e+07	87043.8	91607.3
Q5JRX3	Presequence protease, mitochondrial OS=Homo sapiens GN=PITRM1 PE=1 SV=3	21	15	71	15	1	1037	117.3	6.92	182.3	15	0	0.823	-0.28	0.302907	0.700003	60.21	8917413	6.7076e+06	4.47	9.05	9.17551e+06	8917413	8.40073e+06	6.7076e+06	7.52703e+06	6.31205e+06	8.06261e+06	8917413	8.34211e+06	6.65029e+06	35104.4	28207.4
Q99805	Transmembrane 9 superfamily member 2 OS=Homo sapiens GN=TM9SF2 PE=1 SV=1	20	9	67	9	1	663	75.7	7.44	182.22	9	0	0.994	-0.01	0.822713	0.968781	51.78	1.2536e+07	1.3015e+07	4.06	20.26	1.31997e+07	1.2536e+07	1.2191e+07	1.18913e+07	1.7292e+07	1.3015e+07	1.15987e+07	1.2536e+07	1.2106e+07	1.17897e+07	80646.1	58161.6
O75874	Isocitrate dehydrogenase [NADP] cytoplasmic OS=Homo sapiens GN=IDH1 PE=1 SV=2	49	14	77	13	1	414	46.6	7.01	181.98	14	0	1.721	0.78	0.0312756	0.188096	85.73	9.96038e+06	2.5395e+07	6.03	18.57	1.09719e+07	9.84963e+06	9.96038e+06	1.83514e+07	2.62433e+07	2.5395e+07	9.64112e+06	9.84963e+06	9.89087e+06	1.81946e+07	122393	113486
O14929	Histone acetyltransferase type B catalytic subunit OS=Homo sapiens GN=HAT1 PE=1 SV=1	36	8	56	8	1	419	49.5	5.69	181.84	8	0	0.876	-0.19	0.43421	0.831452	48.1	7.31992e+06	8.68757e+06	3.57	28.84	7.00326e+06	7.31992e+06	7.51894e+06	5.02786e+06	8.88569e+06	8.68757e+06	6.15384e+06	7.31992e+06	7.46647e+06	4.9849e+06	41440.9	38823.1
Q96A49	Synapse-associated protein 1 OS=Homo sapiens GN=SYAP1 PE=1 SV=1	40	9	56	9	1	352	39.9	4.53	181.54	9	0	1.111	0.15	0.788787	0.96411	66.44	1.22791e+07	1.79804e+07	7.3	40.91	1.09512e+07	1.25947e+07	1.22791e+07	8.11833e+06	1.96779e+07	1.79804e+07	9.62298e+06	1.25947e+07	1.21934e+07	8.04896e+06	91773.4	80351.2
Q9Y6E2	Basic leucine zipper and W2 domain-containing protein 2 OS=Homo sapiens GN=BZW2 PE=1 SV=1	43	13	68	11	1	419	48.1	6.68	181.09	13	2	0.745	-0.42	0.176822	0.533961	27.1	1.5281e+07	1.47193e+07	6.51	16.51	1.56335e+07	1.5281e+07	1.38036e+07	1.16773e+07	1.63011e+07	1.47193e+07	13737280	1.5281e+07	1.37073e+07	1.15775e+07	76024.7	65777.6
Q92820	Gamma-glutamyl hydrolase OS=Homo sapiens GN=GGH PE=1 SV=2	34	8	59	8	1	318	35.9	7.11	181.06	8	0	0.908	-0.14	0.542129	0.88615	79.34	1.28061e+07	8.50853e+06	4.62	35.16	1.34818e+07	1.22963e+07	1.28061e+07	1.47183e+07	8.18669e+06	8.50853e+06	1.18466e+07	1.22963e+07	1.27167e+07	1.45926e+07	38180.9	38023
P53597	Succinyl-CoA ligase [ADP/GDP-forming] subunit alpha, mitochondrial OS=Homo sapiens GN=SUCLG1 PE=1 SV=4	29	7	62	7	1	346	36.2	8.79	180.9	7	0	1.122	0.17	0.749431	0.958162	40.94	1.2315e+07	1.7644e+07	4.06	16.86	1.2315e+07	1.29777e+07	1.19863e+07	1.48062e+07	2.0787e+07	1.7644e+07	1.08213e+07	1.29777e+07	1.19027e+07	1.46797e+07	96946	78847.9
O75521	Enoyl-CoA delta isomerase 2, mitochondrial OS=Homo sapiens GN=ECI2 PE=1 SV=4	37	11	71	11	1	394	43.6	9	180.64	11	0	1.577	0.66	0.0965213	0.384475	42.07	1.15863e+07	1.69163e+07	2.2	6.63	1.13107e+07	1.15863e+07	1.18205e+07	1.6207e+07	1.84359e+07	1.69163e+07	9.93883e+06	1.15863e+07	1.1738e+07	1.60685e+07	85981	75595.7
O43242	26S proteasome non-ATPase regulatory subunit 3 OS=Homo sapiens GN=PSMD3 PE=1 SV=2	41	16	80	16	1	534	60.9	8.44	179.15	16	0	0.989	-0.02	0.872521	0.978756	81.43	2.38743e+07	2.28652e+07	1.65	7.21	2.36928e+07	2.44497e+07	2.38743e+07	2.43762e+07	2.28652e+07	2.10932e+07	2.08191e+07	2.44497e+07	2.37077e+07	2.4168e+07	106638	94261.4
Q08J23	tRNA (cytosine(34)-C(5))-methyltransferase OS=Homo sapiens GN=NSUN2 PE=1 SV=2	35	20	82	20	1	767	86.4	6.77	178.71	20	0	0.896	-0.16	0.537799	0.88437	58.87	1.57443e+07	1.54379e+07	6.99	2.93	1.52766e+07	1.57443e+07	1.74234e+07	1.48769e+07	1.54379e+07	1.57678e+07	1.34237e+07	1.57443e+07	1.73018e+07	1.47498e+07	71999	70463.5
Q92879	CUGBP Elav-like family member 1 OS=Homo sapiens GN=CELF1 PE=1 SV=2	26	9	53	9	1	486	52	8.46	178.08	9	0	0.839	-0.25	0.351246	0.750845	80.76	8.50891e+06	8.34141e+06	11.16	7.01	1.02292e+07	8.44733e+06	8.50891e+06	8.34141e+06	9.11639e+06	7.94992e+06	8.9885e+06	8.44733e+06	8.44953e+06	8.27014e+06	42516.8	35526.7
P99999	Cytochrome c OS=Homo sapiens GN=CYCS PE=1 SV=2	56	7	71	7	1	105	11.7	9.57	178.01	7	0	1.115	0.16	0.734134	0.95485	84.64	4.94183e+07	8.65225e+07	3.16	38.65	4.75052e+07	4.94183e+07	5.05773e+07	4.03508e+07	9.11681e+07	8.65225e+07	4.17433e+07	4.94183e+07	5.02243e+07	4.0006e+07	425188	386653
Q9UKM9	RNA-binding protein Raly OS=Homo sapiens GN=RALY PE=1 SV=1	42	13	74	13	1	306	32.4	9.17	177.79	13	0	1.153	0.2	0.634929	0.930557	66.46	2.76758e+07	2.53405e+07	2.66	8.74	2.67237e+07	2.81628e+07	2.76758e+07	2.78521e+07	2.3402e+07	2.53405e+07	2.34824e+07	2.81628e+07	2.74826e+07	2.76141e+07	109141	113242
O75947	ATP synthase subunit d, mitochondrial OS=Homo sapiens GN=ATP5H PE=1 SV=3	59	7	78	7	1	161	18.5	5.3	177.74	7	0	0.914	-0.13	0.618355	0.923346	36.71	1.8508e+07	1.77292e+07	6.09	16.36	1.92783e+07	1.8508e+07	1.7082e+07	1.55833e+07	2.14883e+07	1.77292e+07	1.694e+07	1.8508e+07	1.69628e+07	1.54501e+07	100216	79228.3
Q99829	Copine-1 OS=Homo sapiens GN=CPNE1 PE=1 SV=1	42	13	69	13	1	537	59	5.83	177.71	13	0	1.124	0.17	0.795262	0.96411	64.6	1.36064e+07	1.23176e+07	4.4	26.9	1.42488e+07	1.30504e+07	1.36064e+07	1.79763e+07	1.10069e+07	1.23176e+07	1.25206e+07	1.30504e+07	1.35115e+07	1.78228e+07	51333.9	55045.2
Q14257	Reticulocalbin-2 OS=Homo sapiens GN=RCN2 PE=1 SV=1	63	10	63	10	1	317	36.9	4.4	177.26	10	0	1.092	0.13	0.970067	0.996342	23.81	7.25308e+06	8.91339e+06	6.2	4.97	7.25308e+06	7.86576e+06	6.9737e+06	8.1906e+06	8.91339e+06	8.96196e+06	6.37336e+06	7.86576e+06	6.92503e+06	8.12062e+06	41570.1	40049.3
P45974	Ubiquitin carboxyl-terminal hydrolase 5 OS=Homo sapiens GN=USP5 PE=1 SV=2	29	15	71	14	1	858	95.7	5.03	177.22	15	1	1.304	0.38	0.393806	0.793009	56.74	8.74963e+06	1.38285e+07	8.41	20.05	8.18962e+06	9.66673e+06	8.74963e+06	1.00908e+07	1.38285e+07	1.51125e+07	7.1963e+06	9.66673e+06	8.68857e+06	1.00046e+07	64492.9	67535.1
O43278	Kunitz-type protease inhibitor 1 OS=Homo sapiens GN=SPINT1 PE=1 SV=2	30	14	69	14	1	529	58.4	6.29	177	14	0	1.476	0.56	0.178355	0.535739	96.74	1.15745e+07	1.51612e+07	5.39	16.72	1.06046e+07	1.15745e+07	1.17298e+07	1.70052e+07	1.21185e+07	1.51612e+07	9.31838e+06	1.15745e+07	1.16479e+07	1.68599e+07	56518.1	67752.7
O95757	Heat shock 70 kDa protein 4L OS=Homo sapiens GN=HSPA4L PE=1 SV=3	19	12	63	9	1	839	94.5	5.88	176.99	12	0	0.705	-0.5	0.126128	0.442195	25.66	5.48689e+06	2.04016e+06	8.31	41.21	5.48689e+06	5.04183e+06	5.95465e+06	3.54138e+06	1.66031e+06	2.04016e+06	4.82139e+06	5.04183e+06	5.91309e+06	3.51112e+06	7743.32	9117.11
P50897	Palmitoyl-protein thioesterase 1 OS=Homo sapiens GN=PPT1 PE=1 SV=1	37	6	63	6	1	306	34.2	6.52	176.94	6	0	0.454	-1.14	0.00116391	0.0142504	6.07	1.88449e+07	8.34942e+06	25.17	33.96	1.88449e+07	1.85497e+07	2.82318e+07	8.34942e+06	6.78709e+06	1.2896e+07	1.65592e+07	1.85497e+07	2.80348e+07	8.27808e+06	31653.5	57629.9
Q9UJS0	Calcium-binding mitochondrial carrier protein Aralar2 OS=Homo sapiens GN=SLC25A13 PE=1 SV=2	27	14	72	14	1	675	74.1	8.62	176.77	14	0	1.171	0.23	0.651197	0.934476	52.58	1.11035e+07	1.29619e+07	4.84	8.05	1.19129e+07	1.08706e+07	1.11035e+07	1.29619e+07	1.16642e+07	1.36934e+07	1.0468e+07	1.08706e+07	1.1026e+07	1.28512e+07	54399.1	61193.4
Q9Y6N5	Sulfide:quinone oxidoreductase, mitochondrial OS=Homo sapiens GN=SQRDL PE=1 SV=1	50	15	67	15	1	450	49.9	9.11	175.95	15	0	0.937	-0.09	0.68555	0.94205	45.11	1.74931e+07	9.80837e+06	0.84	40.15	1.74931e+07	1.72494e+07	1.75089e+07	1.78986e+07	9.80837e+06	9.01758e+06	1.53713e+07	1.72494e+07	1.73867e+07	1.77457e+07	45744.1	40297.9
P36542	ATP synthase subunit gamma, mitochondrial OS=Homo sapiens GN=ATP5C1 PE=1 SV=1	37	8	62	8	1	298	33	9.22	175.85	8	0	0.722	-0.47	0.143526	0.468041	34.01	4.5518e+07	3.03505e+07	4.39	26.45	4.5518e+07	4.6698e+07	4.28399e+07	4.07661e+07	2.41445e+07	3.03505e+07	3.99972e+07	4.6698e+07	4.25409e+07	4.04178e+07	112605	135631
P25398	40S ribosomal protein S12 OS=Homo sapiens GN=RPS12 PE=1 SV=3	55	8	76	8	1	132	14.5	7.21	175.57	8	0	0.85	-0.23	0.432402	0.830347	73.55	6.77613e+07	6.70642e+07	1.63	5.32	6.77613e+07	6.83173e+07	6.62033e+07	6.11679e+07	6.72829e+07	6.70642e+07	5.95426e+07	6.83173e+07	6.57413e+07	6.06452e+07	313792	299697
O14828	Secretory carrier-associated membrane protein 3 OS=Homo sapiens GN=SCAMP3 PE=1 SV=3	31	6	59	6	1	347	38.3	7.64	175.05	6	0	1.132	0.18	0.689453	0.94205	44.83	1.57592e+07	2.64962e+07	5.15	29.05	1.44713e+07	1.59124e+07	1.57592e+07	1.59315e+07	2.89268e+07	2.64962e+07	1.27161e+07	1.59124e+07	1.56492e+07	1.57953e+07	134908	118407
Q9UBS4	DnaJ homolog subfamily B member 11 OS=Homo sapiens GN=DNAJB11 PE=1 SV=1	46	10	69	10	1	358	40.5	6.18	175.04	10	0	1.523	0.61	0.103605	0.403245	43.51	1.47339e+07	2.88085e+07	0.99	17.63	1.4897e+07	1.47339e+07	1.46061e+07	2.13502e+07	2.88085e+07	3.00769e+07	1.30901e+07	1.47339e+07	1.45042e+07	2.11678e+07	134357	134408
Q9GZS3	WD repeat-containing protein 61 OS=Homo sapiens GN=WDR61 PE=1 SV=1	38	6	49	6	1	305	33.6	5.47	174.81	6	0	0.99	-0.01	0.689072	0.94205	64.08	5.07141e+06	5.07095e+06	7.68	22.41	5.18871e+06	5.07141e+06	4.48392e+06	4.13496e+06	5.07095e+06	6.46046e+06	4.55937e+06	5.07141e+06	4.45263e+06	4.09963e+06	23649.8	28870.6
P62979	Ubiquitin-40S ribosomal protein S27a OS=Homo sapiens GN=RPS27A PE=1 SV=2	54	7	79	2	1	156	18	9.64	174.59	7	5	1.196	0.26	0.530129	0.882828	82.4	1.45623e+08	2.22367e+08	2.58	18.34	1.41506e+08	1.45623e+08	1.48989e+08	1.63534e+08	2.22367e+08	2.34393e+08	1.24343e+08	1.45623e+08	1.47949e+08	1.62137e+08	1.03707e+06	1.04746e+06
Q9HB07	UPF0160 protein MYG1, mitochondrial OS=Homo sapiens GN=C12orf10 PE=1 SV=2	28	8	66	8	1	376	42.4	6.67	174.54	8	0	0.49	-1.03	0.0025296	0.0272199	31.47	1.10065e+07	3.86701e+06	8.25	98.38	1.10065e+07	9.76621e+06	1.14844e+07	1.21487e+07	3.86701e+06	1.28787e+06	9.67152e+06	9.76621e+06	1.14043e+07	1.20449e+07	18034.9	5755.27
Q96EY8	Cob(I)yrinic acid a,c-diamide adenosyltransferase, mitochondrial OS=Homo sapiens GN=MMAB PE=1 SV=1	48	8	60	8	1	250	27.4	8.6	174.3	8	0	1.703	0.77	0.0556214	0.275859	56.84	7.14838e+06	1.77454e+07	3.78	24.39	7.14838e+06	7.5651e+06	7.04864e+06	1.13681e+07	1.77454e+07	1.83114e+07	6.28136e+06	7.5651e+06	6.99945e+06	1.12709e+07	82760.4	81830.4
Q9NVA2	Septin-11 OS=Homo sapiens GN=SEPT11 PE=1 SV=3	48	15	92	7	1	429	49.4	6.81	173.6	15	3	1.299	0.38	0.447827	0.837346	42.5	7.48954e+06	1.16192e+07	1.58	14.15	7.55561e+06	7.48954e+06	7.32703e+06	9.30784e+06	1.22968e+07	1.16192e+07	6.6392e+06	7.48954e+06	7.2759e+06	9.22831e+06	57349.6	51924.2
Q9Y266	Nuclear migration protein nudC OS=Homo sapiens GN=NUDC PE=1 SV=1	53	13	69	13	1	331	38.2	5.38	173.59	13	0	0.893	-0.16	0.559728	0.896021	22.34	2.30878e+07	1.85753e+07	1.35	21.82	2.28864e+07	2.30878e+07	2.34989e+07	2.20893e+07	1.41371e+07	1.85753e+07	2.01105e+07	2.30878e+07	2.33349e+07	21900513	65932.3	83009.6
Q13153	Serine/threonine-protein kinase PAK 1 OS=Homo sapiens GN=PAK1 PE=1 SV=2	15	7	58	1	1	545	60.6	5.76	173.44	7	0	0.589	-0.76	0.298023	0.697092	11.18	440117	259308	9.54	62.37	395064	478571	440117	616561	202962	259308	347147	478571	437046	611293	946.569	1158.8
P61221	ATP-binding cassette sub-family E member 1 OS=Homo sapiens GN=ABCE1 PE=1 SV=1	27	10	59	10	1	599	67.3	8.34	173.31	10	0	0.746	-0.42	0.171677	0.524433	20.5	1.0692e+07	6.81098e+06	3.67	10.55	1.08951e+07	1.0692e+07	1.01437e+07	6.81098e+06	7.09254e+06	5.77781e+06	9.57367e+06	1.0692e+07	1.0073e+07	6.75278e+06	33078	25820
O75131	Copine-3 OS=Homo sapiens GN=CPNE3 PE=1 SV=1	36	14	76	14	1	537	60.1	5.85	173.3	14	0	0.754	-0.41	0.191989	0.55609	33.43	2.18857e+07	1.29528e+07	8.84	30.97	2.45127e+07	2.06454e+07	2.18857e+07	1.99365e+07	1.13464e+07	1.29528e+07	2.15395e+07	2.06454e+07	2.17329e+07	1.97662e+07	52917	57883.4
P09493	Tropomyosin alpha-1 chain OS=Homo sapiens GN=TPM1 PE=1 SV=2	39	14	75	8	1	284	32.7	4.74	173.11	14	5	0.56	-0.84	0.011998	0.0935355	20.49	6.71948e+07	3.06669e+07	2.45	53.25	6.71948e+07	6.48717e+07	6.80261e+07	6.85018e+07	2.81622e+07	3.06669e+07	5.90448e+07	6.48717e+07	6.75513e+07	6.79165e+07	131342	137045
O00764	Pyridoxal kinase OS=Homo sapiens GN=PDXK PE=1 SV=1	67	12	56	12	1	312	35.1	6.13	173.06	12	0	1.724	0.79	0.0513904	0.262098	48.79	9.60276e+06	1.5031e+07	2.58	8.42	9.599e+06	9.60276e+06	1.00369e+07	1.34193e+07	1.58675e+07	1.5031e+07	8.43474e+06	9.60276e+06	9.96686e+06	1.33047e+07	74002.3	67171
Q15907	Ras-related protein Rab-11B OS=Homo sapiens GN=RAB11B PE=1 SV=4	53	10	56	1	1	218	24.5	5.94	172.68	10	8	0.579	-0.79	0.0176541	0.123968	39.61	4.97504e+07	1.79991e+07	0.72	60.85	5.01793e+07	4.97504e+07	4.94705e+07	4.60618e+07	1.7112e+07	1.79991e+07	4.40931e+07	4.97504e+07	4.91252e+07	4.56683e+07	79806.8	80434.7
P61970	Nuclear transport factor 2 OS=Homo sapiens GN=NUTF2 PE=1 SV=1	69	5	49	5	1	127	14.5	5.38	172.6	5	0	0.787	-0.35	0.251273	0.64119	31.06	2.01529e+07	1.77835e+07	3.42	7.06	2.01529e+07	1.93593e+07	2.07284e+07	1.98464e+07	1.77835e+07	1.74553e+07	1.77086e+07	1.93593e+07	2.05837e+07	1.96768e+07	82938.1	78004.5
P60900	Proteasome subunit alpha type-6 OS=Homo sapiens GN=PSMA6 PE=1 SV=1	61	11	77	11	1	246	27.4	6.76	172.52	11	0	0.922	-0.12	0.652321	0.935067	85.47	3.56383e+07	2.12893e+07	1.71	34.28	3.56383e+07	3.58409e+07	3.47066e+07	3.53936e+07	2.12893e+07	1.94994e+07	3.13157e+07	3.58409e+07	3.44644e+07	3.50912e+07	99288.3	87139.1
O95433	Activator of 90 kDa heat shock protein ATPase homolog 1 OS=Homo sapiens GN=AHSA1 PE=1 SV=1	52	13	80	13	1	338	38.3	5.53	172.22	13	0	0.624	-0.68	0.0313814	0.188096	25.42	2.71264e+07	1.0649e+07	4.21	37.37	2.5816e+07	2.71264e+07	2.80829e+07	1.90437e+07	1.0649e+07	1.02263e+07	2.26848e+07	2.71264e+07	2.78869e+07	1.8881e+07	49664.6	45699.4
P62888	60S ribosomal protein L30 OS=Homo sapiens GN=RPL30 PE=1 SV=2	58	6	60	6	1	115	12.8	9.63	171.82	6	0	0.868	-0.2	0.483702	0.856285	26.02	4.39354e+07	3.68445e+07	1.31	6.68	4.39354e+07	4.32689e+07	4.4411e+07	3.67583e+07	3.68445e+07	4.12312e+07	3.86065e+07	4.32689e+07	44101042	3.64442e+07	171835	184255
O76070	Gamma-synuclein OS=Homo sapiens GN=SNCG PE=1 SV=2	69	9	58	9	1	127	13.3	4.86	171.73	9	0	0.188	-2.41	2.74369e-11	9.19378e-10	1.24	1.66629e+07	2.47509e+06	14.02	6.8	1.36854e+07	1.81343e+07	1.66629e+07	2.47509e+06	2.39213e+06	2.72287e+06	1.20255e+07	1.81343e+07	1.65466e+07	2.45394e+06	11156.4	12168
P68400	Casein kinase II subunit alpha OS=Homo sapiens GN=CSNK2A1 PE=1 SV=1	46	12	94	11	1	391	45.1	7.74	171.63	12	0	1.414	0.5	0.23157	0.609226	54.5	1.04946e+07	1.6374e+07	4.66	27.32	9.88073e+06	1.04946e+07	1.08384e+07	9.87792e+06	1.6374e+07	1.69813e+07	8.6823e+06	1.04946e+07	1.07628e+07	9.79352e+06	76364.6	75886.1
Q7Z4W1	L-xylulose reductase OS=Homo sapiens GN=DCXR PE=1 SV=2	67	11	66	11	1	244	25.9	8.1	171.42	11	0	1.297	0.38	0.331774	0.730606	66.9	2.3543e+07	1.65327e+07	9.72	45.67	1.99718e+07	2.3543e+07	2.39389e+07	3.27458e+07	1.65327e+07	1.51015e+07	1.75494e+07	2.3543e+07	2.37719e+07	3.2466e+07	77104.8	67486
P39687	Acidic leucine-rich nuclear phosphoprotein 32 family member A OS=Homo sapiens GN=ANP32A PE=1 SV=1	49	12	69	6	1	249	28.6	4.09	171.41	12	0	1.186	0.25	0.5525	0.893018	115.74	2.22837e+07	2.56171e+07	0.56	9.41	2.22837e+07	2.22304e+07	2.2467e+07	2.48973e+07	2.56171e+07	2.95613e+07	1.95809e+07	2.22304e+07	2.23102e+07	2.46846e+07	119472	132104
P68431	Histone H3.1 OS=Homo sapiens GN=HIST1H3A PE=1 SV=2	46	5	83	1	1	136	15.4	11.12	170.92	5	4	0.555	-0.85	0.0107462	0.0869715	10.03	4.78899e+08	3.30349e+08	2.92	22.51	4.78899e+08	4.75874e+08	5.01763e+08	2.23085e+08	3.48156e+08	3.30349e+08	4.20813e+08	4.75874e+08	4.98261e+08	2.21179e+08	1.62372e+06	1.47627e+06
P46060	Ran GTPase-activating protein 1 OS=Homo sapiens GN=RANGAP1 PE=1 SV=1	34	16	75	16	1	587	63.5	4.68	170.81	16	0	0.834	-0.26	0.379848	0.776634	40.64	1.6873e+07	1.19284e+07	3.34	4.99	1.70341e+07	1.6873e+07	1.60004e+07	1.19284e+07	1.14931e+07	1.26806e+07	1.4968e+07	1.6873e+07	1.58887e+07	1.18265e+07	53601.1	56667.2
P62330	ADP-ribosylation factor 6 OS=Homo sapiens GN=ARF6 PE=1 SV=2	50	6	69	6	1	175	20.1	8.95	170.79	6	0	0.887	-0.17	0.481691	0.85602	29.2	1.16937e+07	9.68797e+06	2.12	14.98	1.13847e+07	1.18738e+07	1.16937e+07	1.15802e+07	8.63378e+06	9.68797e+06	1.00038e+07	1.18738e+07	1.16121e+07	1.14812e+07	40266	43293.7
Q96PK6	RNA-binding protein 14 OS=Homo sapiens GN=RBM14 PE=1 SV=2	30	15	78	15	1	669	69.4	9.67	170.77	15	0	1.158	0.21	0.619718	0.923499	117.01	2.15953e+07	3.74994e+07	2.4	26.24	2.15953e+07	2.23884e+07	2.13984e+07	2.285e+07	3.79778e+07	3.74994e+07	1.8976e+07	2.23884e+07	2.12491e+07	2.26548e+07	177120	167578
Q8TBX8	Phosphatidylinositol 5-phosphate 4-kinase type-2 gamma OS=Homo sapiens GN=PIP4K2C PE=1 SV=3	34	9	59	9	1	421	47.3	6.84	170.23	9	0	1.463	0.55	0.192729	0.557325	72.24	8.0659e+06	1.7019e+07	1.45	24.69	8.1644e+06	8.0659e+06	7.93186e+06	1.08156e+07	1.75131e+07	1.7019e+07	7.17414e+06	8.0659e+06	7.8765e+06	1.07232e+07	81677.4	76054.7
P52565	Rho GDP-dissociation inhibitor 1 OS=Homo sapiens GN=ARHGDIA PE=1 SV=3	46	7	63	7	1	204	23.2	5.11	170.09	7	0	1.185	0.25	0.551718	0.892797	35.76	1.97574e+07	2.07929e+07	7.2	4.16	2.20133e+07	1.97574e+07	1.92689e+07	2.07929e+07	2.19692e+07	2.02609e+07	1.93433e+07	1.97574e+07	1.91345e+07	2.06152e+07	102460	90542.3
Q08257	Quinone oxidoreductase OS=Homo sapiens GN=CRYZ PE=1 SV=1	61	12	68	12	1	329	35.2	8.44	169.64	12	0	1.563	0.64	0.114978	0.428921	46.38	7.99051e+06	1.46259e+07	3.22	2.98	7.99051e+06	7.69813e+06	8.21009e+06	1.45617e+07	1.46259e+07	1.53588e+07	7.02135e+06	7.69813e+06	8.15279e+06	1.44372e+07	68212.1	68635.8
Q13409	Cytoplasmic dynein 1 intermediate chain 2 OS=Homo sapiens GN=DYNC1I2 PE=1 SV=3	27	8	61	8	1	638	71.4	5.2	169.49	8	0	2.791	1.48	6.8126e-05	0.001167	69.52	6.23903e+06	2.25162e+07	5.65	45.27	6.23903e+06	5.99748e+06	6.69976e+06	9.3101e+06	2.56584e+07	2.25162e+07	5.4823e+06	5.99748e+06	6.65301e+06	9.23055e+06	119665	100621
O60361	Putative nucleoside diphosphate kinase OS=Homo sapiens GN=NME2P1 PE=5 SV=1	55	6	66	1	1	137	15.5	8.57	169.16	6	0	1.095	0.13	0.788773	0.96411	19.75	529028	574641	11.86	13.58	529028	582283	458561	502254	574641	659320	464863	582283	455361	497962	2680	2946.38
P16278	Beta-galactosidase OS=Homo sapiens GN=GLB1 PE=1 SV=2	26	11	66	11	1	677	76	6.57	168.68	11	0	1.739	0.8	0.0459338	0.240696	66.83	8.29316e+06	1.49427e+07	2.5	9.63	8.29316e+06	8.21009e+06	8.60728e+06	1.71941e+07	1.43712e+07	1.49427e+07	7.28729e+06	8.21009e+06	8.54721e+06	1.70472e+07	67024.2	66776
P11387	DNA topoisomerase 1 OS=Homo sapiens GN=TOP1 PE=1 SV=2	28	19	68	19	1	765	90.7	9.31	168.11	19	0	0.756	-0.4	0.212693	0.584206	57.65	1.80052e+07	1.00349e+07	2.47	31.26	1.73604e+07	1.80052e+07	1.82045e+07	1.54633e+07	1.00349e+07	8.7397e+06	1.52548e+07	1.80052e+07	1.80775e+07	1.53312e+07	46800.7	39056.1
P46783	40S ribosomal protein S10 OS=Homo sapiens GN=RPS10 PE=1 SV=1	33	6	100	6	1	165	18.9	10.15	166.72	6	0	0.899	-0.15	0.58049	0.906044	34.17	3.65272e+07	4.73712e+07	1.56	26.04	3.75016e+07	3.64898e+07	3.65272e+07	3.05557e+07	4.73712e+07	5.19781e+07	32953030	3.64898e+07	3.62723e+07	3.02947e+07	220929	232281
Q15257	Serine/threonine-protein phosphatase 2A activator OS=Homo sapiens GN=PPP2R4 PE=1 SV=3	59	12	71	12	1	358	40.6	5.94	166.57	12	0	1.019	0.03	0.969581	0.996342	78	1.68564e+07	1.93207e+07	4.25	5.47	1.80562e+07	1.6729e+07	1.68564e+07	1.94497e+07	1.76097e+07	1.93207e+07	1.58662e+07	1.6729e+07	1.67387e+07	1.92835e+07	82127.6	86340.6
P34896	Serine hydroxymethyltransferase, cytosolic OS=Homo sapiens GN=SHMT1 PE=1 SV=1	39	13	58	12	1	483	53	7.71	166.36	13	0	0.843	-0.25	0.39642	0.793746	32.36	1.28507e+07	1.19664e+07	3.44	6.64	1.33404e+07	1.28507e+07	1.24561e+07	1.07026e+07	1.20955e+07	1.19664e+07	1.17223e+07	1.28507e+07	1.23692e+07	1.06111e+07	56410.8	53475.6
Q9P0M6	Core histone macro-H2A.2 OS=Homo sapiens GN=H2AFY2 PE=1 SV=3	20	4	44	2	1	372	40	9.69	165.83	4	0
Q92896	Golgi apparatus protein 1 OS=Homo sapiens GN=GLG1 PE=1 SV=2	18	14	70	14	1	1179	134.5	6.9	165.68	14	0	1.036	0.05	0.958133	0.996342	62.58	8.56431e+06	1.40692e+07	5.63	30.05	8.62843e+06	8.56431e+06	7.7865e+06	8.00475e+06	1.46399e+07	1.40692e+07	7.58189e+06	8.56431e+06	7.73216e+06	7.93636e+06	68277.2	62872.6
O43169	Cytochrome b5 type B OS=Homo sapiens GN=CYB5B PE=1 SV=2	45	3	44	3	1	146	16.3	4.97	165.1	3	0	2.595	1.38	7.00622e-05	0.0011895	78.1	9.39033e+06	2.74496e+07	5.82	39.67	1.00757e+07	8.98336e+06	9.39033e+06	1.21786e+07	2.74496e+07	2.77744e+07	8.8536e+06	8.98336e+06	9.3248e+06	1.20745e+07	128019	124119
Q99873	Protein arginine N-methyltransferase 1 OS=Homo sapiens GN=PRMT1 PE=1 SV=2	39	11	59	11	1	361	41.5	5.43	164.91	11	0	0.951	-0.07	0.722092	0.953714	75.81	1.48126e+07	1.52449e+07	2.91	8.41	1.54167e+07	1.48126e+07	1.45731e+07	1.31579e+07	1.53162e+07	1.52449e+07	1.35469e+07	1.48126e+07	1.44714e+07	1.30455e+07	71431.2	68126.6
P46781	40S ribosomal protein S9 OS=Homo sapiens GN=RPS9 PE=1 SV=3	45	12	88	12	1	194	22.6	10.65	164.86	12	0	0.57	-0.81	0.0146568	0.10775	18.2	7.82876e+07	3.7145e+07	0.49	18.9	7.81814e+07	7.89008e+07	7.82876e+07	4.83552e+07	3.7145e+07	3.40384e+07	6.86988e+07	7.89008e+07	7.77413e+07	4.79421e+07	173236	152111
P51665	26S proteasome non-ATPase regulatory subunit 7 OS=Homo sapiens GN=PSMD7 PE=1 SV=2	61	11	75	11	1	324	37	6.77	164.85	11	0	0.833	-0.26	0.359629	0.75982	49.66	1.55775e+07	9.50094e+06	0.93	34.44	1.53722e+07	1.56492e+07	1.55775e+07	1.58922e+07	9.50094e+06	8.7625e+06	1.35077e+07	1.56492e+07	1.54688e+07	1.57564e+07	44310.3	39158
Q9NUQ9	Protein FAM49B OS=Homo sapiens GN=FAM49B PE=1 SV=1	38	8	59	8	1	324	36.7	6.06	164.15	8	0	1.319	0.4	0.412472	0.810516	68.6	8.04575e+06	9.69846e+06	3.43	8.36	8.405e+06	8.04575e+06	7.8583e+06	1.0982e+07	9.69846e+06	9.40669e+06	7.38556e+06	8.04575e+06	7.80346e+06	1.08881e+07	45231.4	42036.7
Q10713	Mitochondrial-processing peptidase subunit alpha OS=Homo sapiens GN=PMPCA PE=1 SV=2	31	10	58	10	1	525	58.2	6.92	163.53	10	0	0.639	-0.65	0.0448996	0.237887	31.35	1.5653e+07	1.69538e+07	2.5	19.41	1.51162e+07	1.5653e+07	1.58696e+07	1.19554e+07	1.72927e+07	1.69538e+07	1.32827e+07	1.5653e+07	1.57589e+07	1.18532e+07	80649.3	75763.6
P78347	General transcription factor II-I OS=Homo sapiens GN=GTF2I PE=1 SV=2	18	14	62	14	1	998	112.3	6.39	162.94	14	0	0.84	-0.25	0.349623	0.750314	25.33	1.03806e+07	5.51328e+06	1.28	31.91	1.02065e+07	1.03806e+07	1.04656e+07	9.07694e+06	5.31375e+06	5.51328e+06	8.96858e+06	1.03806e+07	1.03926e+07	8.99938e+06	24782.2	24637.8
O75663	TIP41-like protein OS=Homo sapiens GN=TIPRL PE=1 SV=2	52	9	72	9	1	272	31.4	5.91	162.94	9	0	1.15	0.2	0.822897	0.968781	101.91	6.0186e+06	9.79068e+06	6.73	29.28	6.0186e+06	5.51045e+06	6.29893e+06	5.77924e+06	1.04946e+07	9.79068e+06	5.28861e+06	5.51045e+06	6.25497e+06	5.72986e+06	48944.3	43752.7
Q58FF6	Putative heat shock protein HSP 90-beta 4 OS=Homo sapiens GN=HSP90AB4P PE=5 SV=1	14	8	68	2	1	505	58.2	4.73	162.53	8	0	0.01	-6.64	1e-17	5.23288e-16		520896		1.13		520896	513731	525350				457717	513731	521684
Q9Y2B0	Protein canopy homolog 2 OS=Homo sapiens GN=CNPY2 PE=1 SV=1	59	9	61	9	1	182	20.6	4.92	162.26	9	0	1.06	0.08	0.944792	0.993234	35.6	1.3706e+07	1.6605e+07	3.74	11.34	1.30263e+07	1.3706e+07	1.40202e+07	1.38575e+07	1.6605e+07	1.72542e+07	1.14464e+07	1.3706e+07	1.39223e+07	1.37391e+07	77441.8	77105.8
Q5VW32	BRO1 domain-containing protein BROX OS=Homo sapiens GN=BROX PE=1 SV=1	26	6	46	6	1	411	46.4	7.65	161.82	6	0	1.394	0.48	0.418661	0.818467	63.93	4.87627e+06	6.64725e+06	0.81	11.69	4.89025e+06	4.87627e+06	4.81602e+06	5.59439e+06	7.05037e+06	6.64725e+06	4.29711e+06	4.87627e+06	4.78241e+06	5.54659e+06	32881.4	29705.3
Q9NR31	GTP-binding protein SAR1a OS=Homo sapiens GN=SAR1A PE=1 SV=1	44	5	43	3	1	198	22.4	6.68	161.7	5	0	0.829	-0.27	0.324443	0.726478	26.83	9.03845e+06	5.63154e+06	3.56	23.81	9.46685e+06	9.03845e+06	8.82988e+06	8.1392e+06	5.39424e+06	5.63154e+06	8.31862e+06	9.03845e+06	8.76826e+06	8.06966e+06	25157.6	25166.3
Q96C36	Pyrroline-5-carboxylate reductase 2 OS=Homo sapiens GN=PYCR2 PE=1 SV=1	32	8	59	7	1	320	33.6	7.77	160.73	8	0	1.383	0.47	0.321344	0.721231	55.53	6.88658e+06	1.21401e+07	5.37	29.14	6.52199e+06	6.88658e+06	7.26201e+06	7.84169e+06	1.21401e+07	1.44224e+07	5.73094e+06	6.88658e+06	7.21133e+06	7.77469e+06	56618.5	64451.1
P62249	40S ribosomal protein S16 OS=Homo sapiens GN=RPS16 PE=1 SV=2	54	9	74	9	1	146	16.4	10.21	160.7	9	0	0.578	-0.79	0.0172323	0.121903	10.86	4.78992e+07	3.13763e+07	3.62	2.73	5.03181e+07	4.69199e+07	4.78992e+07	3.05131e+07	3.22228e+07	3.13763e+07	4.42151e+07	4.69199e+07	4.75649e+07	3.02524e+07	150280	140215
Q9BY44	Eukaryotic translation initiation factor 2A OS=Homo sapiens GN=EIF2A PE=1 SV=3	38	13	63	13	1	585	64.9	8.87	160.62	13	0	0.836	-0.26	0.389079	0.786392	35.3	1.19355e+07	1.1999e+07	6.74	9.93	1.26756e+07	1.10737e+07	1.19355e+07	1.01898e+07	1.22995e+07	1.1999e+07	1.11382e+07	1.10737e+07	1.18522e+07	1.01028e+07	57362	53621.3
Q96A33	Coiled-coil domain-containing protein 47 OS=Homo sapiens GN=CCDC47 PE=1 SV=1	37	10	57	10	1	483	55.8	4.87	160.6	10	0	0.947	-0.08	0.705777	0.948986	52.26	9.69713e+06	1.45246e+07	7.91	35.37	9.69713e+06	1.0294e+07	8.78672e+06	7.17703e+06	1.45246e+07	1.46921e+07	8.52097e+06	1.0294e+07	8.7254e+06	7.11571e+06	67739.7	65656.3
H3BN98	Uncharacterized protein (Fragment) OS=Homo sapiens PE=4 SV=2	32	6	64	2	1	237	27.2	9.55	160.54	6	0	1.005	0.01	0.730866	0.95485	27.28	3.76677e+06	3.76083e+06	1.53	7.02	3.76697e+06	3.66782e+06	3.76677e+06	3.76083e+06	3.43531e+06	3.95125e+06	3.31007e+06	3.66782e+06	3.74049e+06	3.7287e+06	16021.5	17657.4
O75368	SH3 domain-binding glutamic acid-rich-like protein OS=Homo sapiens GN=SH3BGRL PE=1 SV=1	69	5	56	5	1	114	12.8	5.25	160.51	5	0	1.393	0.48	0.302455	0.700003	67.71	8.35406e+06	1.10048e+07	5.42	8.08	8.42379e+06	8.35406e+06	7.62744e+06	1.10048e+07	9.65997e+06	1.12603e+07	7.40207e+06	8.35406e+06	7.57421e+06	1.09108e+07	45052	50320.3
Q93009	Ubiquitin carboxyl-terminal hydrolase 7 OS=Homo sapiens GN=USP7 PE=1 SV=2	31	22	73	22	1	1102	128.2	5.55	160.31	22	0	1.028	0.04	0.978181	0.998571	77.26	1.05989e+07	1.72914e+07	6.72	28.61	1.15382e+07	1.0118e+07	1.05989e+07	1.00871e+07	1.72914e+07	1.77759e+07	1.01387e+07	1.0118e+07	1.0525e+07	1.00009e+07	80643.1	79437.2
Q14376	UDP-glucose 4-epimerase OS=Homo sapiens GN=GALE PE=1 SV=2	44	8	53	8	1	348	38.3	6.73	160.26	8	0	1.533	0.62	0.205268	0.575839	55.7	5.98224e+06	7.76673e+06	3.39	34.2	5.85191e+06	5.98224e+06	6.25292e+06	3.93372e+06	7.76673e+06	7.8014e+06	5.14214e+06	5.98224e+06	6.20928e+06	3.90011e+06	36222.3	34863
P00390	Glutathione reductase, mitochondrial OS=Homo sapiens GN=GSR PE=1 SV=2	42	12	61	12	1	522	56.2	8.5	160.26	12	0	0.957	-0.06	0.677156	0.941226	74.11	9.60586e+06	7.52884e+06	6.18	12.22	1.04649e+07	9.60586e+06	9.2966e+06	7.52884e+06	8.68567e+06	6.82715e+06	9195577	9.60586e+06	9.23172e+06	7.46451e+06	40508	30509.3
P07686	Beta-hexosaminidase subunit beta OS=Homo sapiens GN=HEXB PE=1 SV=3	27	12	75	11	1	556	63.1	6.76	160.22	12	1	1.815	0.86	0.0222966	0.148644	71.55	1.19356e+07	1.97091e+07	3.92	10.39	1.13193e+07	1.19356e+07	1.22283e+07	2.30928e+07	1.97091e+07	1.91196e+07	9.94639e+06	1.19356e+07	1.2143e+07	2.28954e+07	91918.7	85441.8
Q12765	Secernin-1 OS=Homo sapiens GN=SCRN1 PE=1 SV=2	51	13	61	13	1	414	46.4	4.75	159.51	13	0	1.797	0.85	0.0258868	0.164265	35.15	9.84656e+06	2.01755e+07	5.81	10.78	1.05481e+07	9.84656e+06	9.40384e+06	1.76665e+07	2.01755e+07	2.19428e+07	9.26876e+06	9.84656e+06	9338216	1.75156e+07	94094.1	98058.2
Q08426	Peroxisomal bifunctional enzyme OS=Homo sapiens GN=EHHADH PE=1 SV=3	34	15	71	15	1	723	79.4	9.14	159.39	15	0	1.008	0.01	0.817932	0.968781	93.64	8.4174e+06	9.38613e+06	4.86	13.71	7.84405e+06	8.4174e+06	8.62259e+06	9.83624e+06	9.38613e+06	7.52974e+06	6.89265e+06	8.4174e+06	8.56242e+06	9.7522e+06	43774.8	33649
P40121	Macrophage-capping protein OS=Homo sapiens GN=CAPG PE=1 SV=2	49	10	62	10	1	348	38.5	6.19	158.98	10	0	1.466	0.55	0.181226	0.539736	48.96	1.11472e+07	1.59704e+07	5.02	16.81	1.11472e+07	1.18704e+07	1.07562e+07	1.36702e+07	1.59704e+07	1.91106e+07	9.79514e+06	1.18704e+07	1.06812e+07	1.35534e+07	74482.5	85401.9
P36957	Dihydrolipoyllysine-residue succinyltransferase component of 2-oxoglutarate dehydrogenase complex, mitochondrial OS=Homo sapiens GN=DLST PE=1 SV=4	38	10	70	10	1	453	48.7	8.95	158.66	10	0	1.219	0.29	0.47999	0.856005	79.22	2.83231e+07	2.93806e+07	4.33	2.96	2.83231e+07	2.94824e+07	2.70371e+07	2.93806e+07	2.97127e+07	2.80843e+07	2.48878e+07	2.94824e+07	2.68485e+07	2.91296e+07	138573	125504
P10619	Lysosomal protective protein OS=Homo sapiens GN=CTSA PE=1 SV=2	24	8	61	8	1	480	54.4	6.61	158.47	8	0	1.627	0.7	0.0561379	0.277781	51.91	1.14569e+07	2.30348e+07	6.55	8.6	1.1026e+07	1.25109e+07	1.14569e+07	2.05972e+07	2.44561e+07	2.30348e+07	9.68864e+06	1.25109e+07	1.13769e+07	2.04212e+07	114058	102938
P42224	Signal transducer and activator of transcription 1-alpha/beta OS=Homo sapiens GN=STAT1 PE=1 SV=2	27	14	61	14	1	750	87.3	6.05	157.64	14	0	1.125	0.17	0.847985	0.969432	43	8.52633e+06	1.02425e+07	4.43	9.78	8.54883e+06	7.89925e+06	8.52633e+06	9.22963e+06	1.12311e+07	1.02425e+07	7.51195e+06	7.89925e+06	8.46682e+06	9.15077e+06	52379.5	45772
O75608	Acyl-protein thioesterase 1 OS=Homo sapiens GN=LYPLA1 PE=1 SV=1	74	8	64	8	1	230	24.7	6.77	157.6	8	0	1.232	0.3	0.487274	0.856285	95.94	1.43621e+07	1.58129e+07	8.11	19.39	1.59552e+07	1.36318e+07	1.43621e+07	2.02707e+07	1.58129e+07	1.39775e+07	1.402e+07	1.36318e+07	1.42618e+07	2.00975e+07	73747.9	62462.7
P43897	Elongation factor Ts, mitochondrial OS=Homo sapiens GN=TSFM PE=1 SV=2	50	12	60	12	1	325	35.4	8.38	157.59	12	0	0.81	-0.3	0.323535	0.724869	57.04	2.18868e+07	2.16642e+07	2.54	6.48	2.12066e+07	2.23026e+07	2.18868e+07	1.9662e+07	2.16642e+07	2.2295e+07	1.86345e+07	2.23026e+07	21734077	1.9494e+07	101037	99632.1
O95793	Double-stranded RNA-binding protein Staufen homolog 1 OS=Homo sapiens GN=STAU1 PE=1 SV=2	34	13	71	12	1	577	63.1	9.44	157.56	13	1	0.977	-0.03	0.797846	0.96411	97.61	1.11168e+07	1.3413e+07	4.82	17.42	1.04684e+07	1.15228e+07	1.11168e+07	1.00173e+07	1.40772e+07	1.3413e+07	9.19871e+06	1.15228e+07	1.10392e+07	9.93167e+06	65653	59940.3
O95833	Chloride intracellular channel protein 3 OS=Homo sapiens GN=CLIC3 PE=1 SV=2	51	8	59	8	1	236	26.6	6.43	157.21	8	0	1.066	0.09	0.944872	0.993234	70.89	1.36362e+07	1.28643e+07	1.49	8.73	1.37681e+07	1.36362e+07	1.33712e+07	1.48234e+07	1.28643e+07	1.27167e+07	1.20981e+07	1.36362e+07	1.32779e+07	1.46967e+07	59996.1	56828.5
Q5JPE7	Nodal modulator 2 OS=Homo sapiens GN=NOMO2 PE=1 SV=1	22	17	69	17	1	1267	139.4	5.76	157.15	17	0	1.079	0.11	0.999421	0.99994	47.99	7.91637e+06	8.63972e+06	13.32	21.03	9.50567e+06	7.39011e+06	7.91637e+06	9.91494e+06	8.63972e+06	6.44939e+06	8.35273e+06	7.39011e+06	7.86112e+06	9.83022e+06	40293.7	28821.1
P09661	U2 small nuclear ribonucleoprotein A' OS=Homo sapiens GN=SNRPA1 PE=1 SV=2	45	6	47	6	1	255	28.4	8.62	156.94	6	0	1.028	0.04	0.911123	0.987502	27.32	1.14069e+07	1.00969e+07	6.58	11.79	1.14069e+07	1.09715e+07	1.24573e+07	1.00445e+07	1.00969e+07	1.2277e+07	1.00234e+07	1.09715e+07	1.23703e+07	9.95872e+06	47089.6	54863.5
P22570	NADPH:adrenodoxin oxidoreductase, mitochondrial OS=Homo sapiens GN=FDXR PE=1 SV=3	36	13	63	13	1	491	53.8	8.44	156.92	13	0	1.457	0.54	0.181715	0.540616	52.31	1.07282e+07	1.65754e+07	3.31	7.22	1.07282e+07	1.11295e+07	1.04196e+07	1.51749e+07	1.65754e+07	1.75321e+07	9.42699e+06	1.11295e+07	1.03469e+07	1.50453e+07	77304	78347.7
Q9UHB6	LIM domain and actin-binding protein 1 OS=Homo sapiens GN=LIMA1 PE=1 SV=1	32	16	62	16	1	759	85.2	6.84	156.69	16	0	1.042	0.06	0.954027	0.995445	77.83	1.06617e+07	1.11715e+07	4.05	14.27	9.93521e+06	1.06699e+07	1.06617e+07	9.1691e+06	1.22179e+07	1.11715e+07	8.73017e+06	1.06699e+07	1.05873e+07	9.09076e+06	56981.4	49923.5
P36405	ADP-ribosylation factor-like protein 3 OS=Homo sapiens GN=ARL3 PE=1 SV=2	68	8	64	8	1	182	20.4	7.24	155.58	8	0	1.179	0.24	0.630374	0.930324	39.03	1.17763e+07	1.20559e+07	3.16	17.75	1.20017e+07	1.12794e+07	1.17763e+07	1.58996e+07	1.20559e+07	1.1655e+07	1.0546e+07	1.12794e+07	1.16941e+07	1.57637e+07	56225.9	52083.9
Q9UBC2	Epidermal growth factor receptor substrate 15-like 1 OS=Homo sapiens GN=EPS15L1 PE=1 SV=1	17	9	43	9	1	864	94.2	5.11	155.26	9	0	1.629	0.7	0.130476	0.445106	64.91	4.79762e+06	9.6192e+06	5.39	33.47	4.53035e+06	5.04642e+06	4.79762e+06	4.98834e+06	9.77911e+06	9.6192e+06	3.98087e+06	5.04642e+06	4.76414e+06	4.94572e+06	45607.6	42986.4
O43488	Aflatoxin B1 aldehyde reductase member 2 OS=Homo sapiens GN=AKR7A2 PE=1 SV=3	33	8	59	8	1	359	39.6	7.17	155.03	8	0	0.946	-0.08	0.724337	0.953797	70.07	1.5162e+07	1.84821e+07	2.4	14.01	1.51072e+07	1.5162e+07	1.57709e+07	2.05004e+07	1.84821e+07	1.54494e+07	1.32748e+07	1.5162e+07	1.56609e+07	2.03253e+07	86196.6	69040.7
Q9UI12	V-type proton ATPase subunit H OS=Homo sapiens GN=ATP6V1H PE=1 SV=1	35	11	57	11	1	483	55.8	6.48	154.06	11	0	1.285	0.36	0.458504	0.84158	49.62	7.72739e+06	1.24491e+07	3.41	14.95	7.72739e+06	7.87273e+06	7.36564e+06	9.60756e+06	1.27513e+07	1.24491e+07	6.79014e+06	7.87273e+06	7.31424e+06	9525466	59469.4	55632.8
Q15121	Astrocytic phosphoprotein PEA-15 OS=Homo sapiens GN=PEA15 PE=1 SV=2	45	5	67	5	1	130	15	5.02	153.97	5	0	1.073	0.1	0.943222	0.992592	48.29	9.57002e+06	1.26375e+07	3.47	17.85	9.27095e+06	9.57002e+06	9.93626e+06	1.08715e+07	1.26375e+07	1.54701e+07	8.14648e+06	9.57002e+06	9.86692e+06	1.07786e+07	58938.3	69132.9
Q9UNH7	Sorting nexin-6 OS=Homo sapiens GN=SNX6 PE=1 SV=1	32	13	60	13	1	406	46.6	6.16	153.91	13	0	1.431	0.52	0.218189	0.592947	90.18	9.25215e+06	1.36916e+07	3.29	9.87	9.25215e+06	9.52822e+06	8.92195e+06	1.16986e+07	1.36916e+07	1.41448e+07	8.12996e+06	9.52822e+06	8.85969e+06	1.15986e+07	63854.5	63210.3
O75340	Programmed cell death protein 6 OS=Homo sapiens GN=PDCD6 PE=1 SV=1	47	7	61	7	1	191	21.9	5.4	153.88	7	0	0.986	-0.02	0.802783	0.964387	52.81	1.73038e+07	7.85708e+06	2.48	63.92	1.78364e+07	1.69849e+07	1.73038e+07	1.84717e+07	5.72148e+06	7.85708e+06	1.5673e+07	1.69849e+07	1.7183e+07	1.83139e+07	26683.7	35111.9
Q15067	Peroxisomal acyl-coenzyme A oxidase 1 OS=Homo sapiens GN=ACOX1 PE=1 SV=3	28	12	55	12	1	660	74.4	8.16	153.86	12	0	1.188	0.25	0.680857	0.941226	63.32	8.01977e+06	8.97908e+06	1.24	10.22	7.92851e+06	8.12779e+06	8.01977e+06	1.0133e+07	8.97908e+06	8.28602e+06	6.96686e+06	8.12779e+06	7.9638e+06	1.00464e+07	41876.4	37028.7
P46109	Crk-like protein OS=Homo sapiens GN=CRKL PE=1 SV=1	37	8	66	8	1	303	33.8	6.74	153.82	8	0	1.137	0.19	0.932387	0.99059	28.05	6.25384e+06	5.77102e+06	2.8	9.91	6.25384e+06	6.17813e+06	6.51471e+06	6.02154e+06	4.96244e+06	5.77102e+06	5495318	6.17813e+06	6.46924e+06	5.97009e+06	23143.7	25789.6
Q5VYK3	Proteasome-associated protein ECM29 homolog OS=Homo sapiens GN=ECM29 PE=1 SV=2	14	16	49	16	1	1845	204.2	7.12	153.65	16	0	0.752	-0.41	0.18515	0.544583	20.2	9.95639e+06	7.32812e+06	3.45	4.93	9.95639e+06	1.02229e+07	9.54454e+06	7.58906e+06	6.88091e+06	7.32812e+06	8.74878e+06	1.02229e+07	9.47793e+06	7.52421e+06	32091.1	32748
Q9UQ35	Serine/arginine repetitive matrix protein 2 OS=Homo sapiens GN=SRRM2 PE=1 SV=2	8	13	62	13	1	2752	299.4	12.06	153.64	13	0	1.137	0.19	0.769804	0.963516	40.52	1.03917e+07	1.10082e+07	3.27	9.87	1.03917e+07	10819649	1.01446e+07	1.10082e+07	1.27506e+07	1.06287e+07	9.13127e+06	10819649	1.00738e+07	1.09142e+07	59465.8	47497.7
Q99471	Prefoldin subunit 5 OS=Homo sapiens GN=PFDN5 PE=1 SV=2	47	6	44	6	1	154	17.3	6.33	153.57	6	0	1.059	0.08	0.932419	0.99059	73.05	1.3384e+07	1.45849e+07	6.16	2.01	1.37628e+07	1.2213e+07	1.3384e+07	1.45849e+07	1.444e+07	1.50079e+07	1.20935e+07	1.2213e+07	1.32906e+07	1.44603e+07	67345.1	67067.7
Q96AB3	Isochorismatase domain-containing protein 2 OS=Homo sapiens GN=ISOC2 PE=1 SV=1	67	6	57	6	1	205	22.3	7.77	153.37	6	0	1.649	0.72	0.136768	0.458272	62.63	6.66786e+06	6.69006e+06	3.53	21.38	6.29806e+06	6.72449e+06	6.66786e+06	9.44653e+06	6.69006e+06	6.59315e+06	5.53417e+06	6.72449e+06	6.62133e+06	9.36582e+06	31200.9	29463.6
P22059	Oxysterol-binding protein 1 OS=Homo sapiens GN=OSBP PE=1 SV=1	24	13	69	13	1	807	89.4	7.3	153.09	13	0	1.195	0.26	0.624988	0.927888	47.61	8.71384e+06	1.26594e+07	3.84	9.87	9.26896e+06	8.71384e+06	8.64747e+06	1.11485e+07	1.26594e+07	1.35871e+07	8.14474e+06	8.71384e+06	8.58712e+06	1.10532e+07	59040.4	60718.2
P62753	40S ribosomal protein S6 OS=Homo sapiens GN=RPS6 PE=1 SV=1	26	5	61	5	1	249	28.7	10.84	153.07	5	0	0.461	-1.12	0.000903961	0.0116267	11.66	4.51053e+07	1.98964e+07	4.54	24.64	4.51053e+07	4.33676e+07	4.7462e+07	2.90402e+07	1.98964e+07	1.89395e+07	3.96345e+07	4.33676e+07	4.71307e+07	2.8792e+07	92792.2	84637
Q8TE77	Protein phosphatase Slingshot homolog 3 OS=Homo sapiens GN=SSH3 PE=1 SV=2	30	12	60	12	1	659	73	5.3	152.72	12	0	1.727	0.79	0.0686961	0.312404	81.76	5.5161e+06	1.09639e+07	1.66	17.92	5.5161e+06	5.55444e+06	5.38115e+06	8.13687e+06	1.09639e+07	1.15695e+07	4.84705e+06	5.55444e+06	5.34359e+06	8.06735e+06	51133.2	51701.8
Q9Y2Q3	Glutathione S-transferase kappa 1 OS=Homo sapiens GN=GSTK1 PE=1 SV=3	50	8	66	8	1	226	25.5	8.41	152.7	8	0	1.248	0.32	0.42894	0.8276	43.18	1.29921e+07	2.20714e+07	2.28	29.44	1.29921e+07	1.33301e+07	1.27387e+07	1.26658e+07	2.20714e+07	2.27684e+07	1.14163e+07	1.33301e+07	1.26498e+07	1.25575e+07	102936	101748
Q96EP5	DAZ-associated protein 1 OS=Homo sapiens GN=DAZAP1 PE=1 SV=1	25	6	47	6	1	407	43.4	8.56	152.41	6	0	0.936	-0.1	0.679289	0.941226	30.57	1.31741e+07	1.3684e+07	4.89	9.81	1.21141e+07	1.31741e+07	1.32271e+07	1.17956e+07	1.42879e+07	1.3684e+07	1.06448e+07	1.31741e+07	1.31348e+07	1.16948e+07	66635.7	61151.3
Q86UE4	Protein LYRIC OS=Homo sapiens GN=MTDH PE=1 SV=2	31	12	57	12	1	582	63.8	9.32	151.69	12	0	1.106	0.14	0.825174	0.968781	47.88	9.38183e+06	1.36538e+07	7.35	14.01	1.04487e+07	9.10694e+06	9.38183e+06	1.0808e+07	1.41507e+07	1.36538e+07	9.18142e+06	9.10694e+06	9.31636e+06	1.07156e+07	65995.7	61016.4
P15941	Mucin-1 OS=Homo sapiens GN=MUC1 PE=1 SV=3	5	5	49	5	1	1255	122	7.47	151.64	5	0	1.626	0.7	0.0573837	0.282846	39.07	1.76478e+07	2.52138e+07	4.32	15.23	1.88237e+07	1.76478e+07	1.73624e+07	3.12932e+07	2.3577e+07	2.52138e+07	1.65406e+07	1.76478e+07	1.72413e+07	3.10259e+07	109958	112676
Q13907	Isopentenyl-diphosphate Delta-isomerase 1 OS=Homo sapiens GN=IDI1 PE=1 SV=2	49	8	56	8	1	227	26.3	6.34	150.74	8	0	1.195	0.26	0.69873	0.944334	65.39	7.51782e+06	8.93762e+06	2.51	2.86	7.41117e+06	7.78043e+06	7.51782e+06	8.93762e+06	8.74063e+06	9.24966e+06	6.51227e+06	7.78043e+06	7.46536e+06	8.86125e+06	40764.4	41335
Q13596	Sorting nexin-1 OS=Homo sapiens GN=SNX1 PE=1 SV=3	28	11	53	9	1	522	59	5.15	150.64	11	0	0.876	-0.19	0.427974	0.826939	54.09	7.10755e+06	6.06558e+06	8.65	23.71	6.18353e+06	7.10755e+06	7.29077e+06	7.46749e+06	4.60086e+06	6.06558e+06	5.43353e+06	7.10755e+06	7239887	7.40369e+06	21457.4	27106
Q13085	Acetyl-CoA carboxylase 1 OS=Homo sapiens GN=ACACA PE=1 SV=2	14	20	59	20	1	2346	265.4	6.37	150.59	20	0	1.178	0.24	0.628363	0.929056	90.65	1.5111e+07	1.19296e+07	0.11	16.28	1.50963e+07	1.51304e+07	1.5111e+07	1.55503e+07	1.17909e+07	1.19296e+07	1.32653e+07	1.51304e+07	1.50055e+07	1.54174e+07	54990.3	53311.1
P10515	Dihydrolipoyllysine-residue acetyltransferase component of pyruvate dehydrogenase complex, mitochondrial OS=Homo sapiens GN=DLAT PE=1 SV=3	36	14	81	14	1	647	69	7.84	150.32	14	0	0.766	-0.38	0.214144	0.586821	58.9	2.51029e+07	1.41753e+07	2.15	29.01	2.56587e+07	2.51029e+07	2.45777e+07	2.08354e+07	1.41753e+07	1.21151e+07	2.25466e+07	2.51029e+07	2.44061e+07	2.06573e+07	66110.7	54140.3
P16930	Fumarylacetoacetase OS=Homo sapiens GN=FAH PE=1 SV=2	24	7	50	7	1	419	46.3	6.95	150.3	7	0	0.91	-0.14	0.483901	0.856285	85.31	5.691e+06	3.56692e+06	1.77	25.56	5.691e+06	5.71406e+06	5.53109e+06	5.32979e+06	3.45327e+06	3.56692e+06	5.00074e+06	5.71406e+06	5.49249e+06	5.28425e+06	16105.3	15939.9
P13798	Acylamino-acid-releasing enzyme OS=Homo sapiens GN=APEH PE=1 SV=4	21	9	58	9	1	732	81.2	5.48	150.27	9	0	1.152	0.2	0.796108	0.96411	43.34	8.91488e+06	7.70914e+06	4.99	21.8	9.65823e+06	8.82892e+06	8.91488e+06	1.05928e+07	7.14524e+06	7.70914e+06	8.48679e+06	8.82892e+06	8.85267e+06	1.05023e+07	33323.8	34450.7
E9PAV3	Nascent polypeptide-associated complex subunit alpha, muscle-specific form OS=Homo sapiens GN=NACA PE=1 SV=1	3	5	56	5	1	2078	205.3	9.58	150.07	5	0	0.893	-0.16	0.561772	0.896021	63.73	5.85711e+07	5.84269e+07	2.86	4.69	6.09058e+07	5.85711e+07	5.7626e+07	5.5626e+07	5.84269e+07	6.11063e+07	5.35186e+07	5.85711e+07	5.72239e+07	5.51507e+07	272490	273073
Q9NRY5	Protein FAM114A2 OS=Homo sapiens GN=FAM114A2 PE=1 SV=4	28	9	42	9	1	505	55.4	4.88	150.05	9	0	0.963	-0.05	0.636922	0.930557	71.73	3.66712e+06	3.88643e+06	10.41	13.55	3.91677e+06	3.18226e+06	3.66712e+06	4.84813e+06	3.84382e+06	3.88643e+06	3.4417e+06	3.18226e+06	3.64153e+06	4.8067e+06	17926.7	17367.8
O94973	AP-2 complex subunit alpha-2 OS=Homo sapiens GN=AP2A2 PE=1 SV=2	13	9	64	2	1	939	103.9	6.96	150.01	9	0	2.245	1.17	0.264014	0.656597	60.82	463250	1.03983e+06	18.45	61.68	562613	463250	389136	317829	1.46643e+06	1.03983e+06	494374	463250	386421	315114	6839.08	4646.82
Q96HY6	DDRGK domain-containing protein 1 OS=Homo sapiens GN=DDRGK1 PE=1 SV=2	50	8	46	8	1	314	35.6	5.12	149.87	8	0	1.158	0.21	0.792653	0.96411	38.58	6.28869e+06	9.26904e+06	0.8	38.57	6.25311e+06	6.35282e+06	6.28869e+06	6.04276e+06	1.34086e+07	9.26904e+06	5.49467e+06	6.35282e+06	6.24481e+06	5.99113e+06	62534.9	41421.6
Q14839	Chromodomain-helicase-DNA-binding protein 4 OS=Homo sapiens GN=CHD4 PE=1 SV=2	18	20	70	20	1	1912	217.9	5.86	149.83	20	0	0.948	-0.08	0.646086	0.93251	57.35	8.65398e+06	1.0031e+07	3.83	31.19	8.65398e+06	8.19224e+06	8.82658e+06	5.83992e+06	1.11868e+07	1.0031e+07	7.60434e+06	8.19224e+06	8.76498e+06	5.79002e+06	52172.7	44826.9
Q9NPH2	Inositol-3-phosphate synthase 1 OS=Homo sapiens GN=ISYNA1 PE=1 SV=1	22	8	50	8	1	558	61	5.76	148.93	8	0	0.779	-0.36	0.223748	0.599564	54.37	9.17904e+06	6.79876e+06	2.67	7.55	9.17904e+06	9.09323e+06	9.55793e+06	7.36652e+06	6.33656e+06	6.79876e+06	8.06572e+06	9.09323e+06	9.49123e+06	7.30357e+06	29552.3	30382.4
Q96K17	Transcription factor BTF3 homolog 4 OS=Homo sapiens GN=BTF3L4 PE=1 SV=1	68	7	51	7	1	158	17.3	6.35	148.73	7	0	1.065	0.09	0.983624	0.999817	47.01	8.81072e+06	9.38492e+06	3.82	3.97	8.81072e+06	9.38263e+06	8.76853e+06	9.45177e+06	8.7879e+06	9.38492e+06	7.74207e+06	9.38263e+06	8.70733e+06	9.37102e+06	40984.8	41939.5
P27694	Replication protein A 70 kDa DNA-binding subunit OS=Homo sapiens GN=RPA1 PE=1 SV=2	25	10	72	10	1	616	68.1	7.21	148.5	10	0	1.026	0.04	0.84263	0.96924	54.2	9.1162e+06	6.26949e+06	1.26	28.2	9.1162e+06	8.95895e+06	9.18218e+06	9.88028e+06	6.26949e+06	6.21025e+06	8.0105e+06	8.95895e+06	9.1181e+06	9.79586e+06	29239.5	27752.4
O60684	Importin subunit alpha-7 OS=Homo sapiens GN=KPNA6 PE=1 SV=1	32	11	54	5	1	536	60	4.98	148.27	11	0	1.33	0.41	0.581688	0.906044	43.12	2.70608e+06	3.7791e+06	4.83	26.7	2.70608e+06	2.49836e+06	2.7315e+06	2.40081e+06	4.14168e+06	3.7791e+06	2.37786e+06	2.49836e+06	2.71244e+06	2.3803e+06	19315.9	16888.1
Q9HAV4	Exportin-5 OS=Homo sapiens GN=XPO5 PE=1 SV=1	18	12	51	12	1	1204	136.2	5.8	147.54	12	0	1.128	0.17	0.849435	0.969872	65.42	7.03576e+06	9.69265e+06	1.04	35.24	7.04196e+06	6.91351e+06	7.03576e+06	4.78178e+06	9.71524e+06	9.69265e+06	6.18784e+06	6.91351e+06	6.98666e+06	4.74092e+06	45309.7	43314.7
Q00577	Transcriptional activator protein Pur-alpha OS=Homo sapiens GN=PURA PE=1 SV=2	31	6	54	5	1	322	34.9	6.44	147.04	6	0	1.722	0.78	0.109098	0.415836	81.91	3.86285e+06	8.98906e+06	2.71	16.21	3.86285e+06	4.02518e+06	3.82636e+06	6.77447e+06	8.98906e+06	9.21969e+06	3.39433e+06	4.02518e+06	3.79966e+06	6.71658e+06	41923	41201.1
P47985	Cytochrome b-c1 complex subunit Rieske, mitochondrial OS=Homo sapiens GN=UQCRFS1 PE=1 SV=2	36	7	53	7	1	274	29.6	8.32	146.36	7	0	0.929	-0.11	0.650479	0.933956	30.54	1.55202e+07	1.46856e+07	0.62	5.43	1.56111e+07	1.54198e+07	1.55202e+07	1.55979e+07	1.40005e+07	1.46856e+07	1.37176e+07	1.54198e+07	1.54119e+07	1.54646e+07	65295.4	65627.2
P27361	Mitogen-activated protein kinase 3 OS=Homo sapiens GN=MAPK3 PE=1 SV=4	31	9	48	3	1	379	43.1	6.74	146.31	9	0	1.31	0.39	0.644989	0.93251	34.52	2.22798e+06	3.21167e+06	6.55	17.85	2.43809e+06	2.22798e+06	2.1505e+06	2.63561e+06	3.21167e+06	3.78143e+06	2.14238e+06	2.22798e+06	2.1355e+06	2613089	14978.5	16898.5
P30419	Glycylpeptide N-tetradecanoyltransferase 1 OS=Homo sapiens GN=NMT1 PE=1 SV=2	24	7	54	7	1	496	56.8	7.8	146.27	7	0	0.94	-0.09	0.616311	0.922893	87.61	9.39161e+06	7.59719e+06	12.08	13.89	9.51143e+06	7.60529e+06	9.39161e+06	6.39553e+06	8.46644e+06	7.59719e+06	8.3578e+06	7.60529e+06	9.32607e+06	6.34088e+06	39485.6	33950.4
Q9GZT3	SRA stem-loop-interacting RNA-binding protein, mitochondrial OS=Homo sapiens GN=SLIRP PE=1 SV=1	78	9	76	9	1	109	12.3	10.24	145.33	9	0	0.796	-0.33	0.288647	0.68529	59.28	2.30895e+07	1.87399e+07	1.11	5.55	2.29695e+07	2.34611e+07	2.30895e+07	1.87399e+07	1.74758e+07	1.95192e+07	2.01836e+07	2.34611e+07	2.29284e+07	1.85797e+07	81503.4	87227.9
P30519	Heme oxygenase 2 OS=Homo sapiens GN=HMOX2 PE=1 SV=2	35	7	57	7	1	316	36	5.41	145.32	7	0	1.058	0.08	0.940797	0.991131	47.3	7.04381e+06	6.82398e+06	1.32	6.15	6.95814e+06	7.14351e+06	7.04381e+06	6.82398e+06	6.92594e+06	6.17278e+06	6.11419e+06	7.14351e+06	6.99465e+06	6765671	32301	27585
P61758	Prefoldin subunit 3 OS=Homo sapiens GN=VBP1 PE=1 SV=3	45	9	59	8	1	197	22.6	7.11	145.29	9	1	1.113	0.15	0.802215	0.964387	45.97	1.05753e+07	1.38361e+07	3.39	10.56	1.05753e+07	1.11925e+07	1.05446e+07	1.32565e+07	1.38361e+07	1.61346e+07	9.29261e+06	1.11925e+07	1.0471e+07	1.31432e+07	64528.3	72102.7
P51572	B-cell receptor-associated protein 31 OS=Homo sapiens GN=BCAP31 PE=1 SV=3	28	10	64	10	1	246	28	8.44	145.04	10	0	1.125	0.17	0.714694	0.951505	108.8	1.92295e+07	2.12011e+07	7.83	7.07	1.78414e+07	2.08615e+07	1.92295e+07	2.12011e+07	2.13995e+07	1.87997e+07	1.56774e+07	2.08615e+07	1.90953e+07	2.10199e+07	99802.3	84012.2
Q96EK6	Glucosamine 6-phosphate N-acetyltransferase OS=Homo sapiens GN=GNPNAT1 PE=1 SV=1	58	7	54	7	1	184	20.7	7.99	144.56	7	0	1.35	0.43	0.262358	0.654672	61.5	1.25467e+07	2.14658e+07	6.07	34.87	1.25467e+07	1.12766e+07	1.25544e+07	1.08084e+07	2.19803e+07	2.14658e+07	1.10249e+07	1.12766e+07	12466748	1.07161e+07	102511	95926.7
P14678	Small nuclear ribonucleoprotein-associated proteins B and B' OS=Homo sapiens GN=SNRPB PE=1 SV=2	22	5	53	5	1	240	24.6	11.19	144.52	5	0	0.969	-0.04	0.797079	0.96411	30.29	1.6738e+07	2.25986e+07	2.18	23.26	1.6142e+07	1.67909e+07	1.6738e+07	1.52683e+07	2.25986e+07	2.43696e+07	1.41842e+07	1.67909e+07	1.66212e+07	15137797	105395	108903
Q7L014	Probable ATP-dependent RNA helicase DDX46 OS=Homo sapiens GN=DDX46 PE=1 SV=2	18	15	67	15	1	1031	117.3	9.29	144.23	15	0	0.918	-0.12	0.620098	0.923499	63.38	3.04831e+07	8.8564e+06	2.45	74.29	3.04831e+07	3.14469e+07	2.99712e+07	2.82705e+07	8.8564e+06	8.52591e+06	2.67858e+07	3.14469e+07	2.9762e+07	2.80289e+07	41304.3	38100.7
P10606	Cytochrome c oxidase subunit 5B, mitochondrial OS=Homo sapiens GN=COX5B PE=1 SV=2	40	5	60	5	1	129	13.7	8.81	144.07	5	0	0.883	-0.18	0.517468	0.87465	68.85	1.11082e+07	1.27721e+07	2.72	19.99	1.11082e+07	1.14795e+07	1.08787e+07	1.55714e+07	1.04129e+07	1.27721e+07	9.76089e+06	1.14795e+07	1.08028e+07	1.54384e+07	48563.7	57076.1
P04080	Cystatin-B OS=Homo sapiens GN=CSTB PE=1 SV=2	55	4	46	4	1	98	11.1	7.56	143.83	4	0	1.527	0.61	0.101336	0.397438	49.98	2.16299e+07	3.94516e+07	8.47	4.59	2.46846e+07	2.16299e+07	2.11833e+07	4.23785e+07	3.89613e+07	3.94516e+07	2.16907e+07	2.16299e+07	2.10355e+07	4.20164e+07	181707	176302
P63173	60S ribosomal protein L38 OS=Homo sapiens GN=RPL38 PE=1 SV=2	50	6	64	6	1	70	8.2	10.1	143.62	6	0	0.681	-0.55	0.0859464	0.359207	26.63	2.28845e+07	8.70438e+06	2.68	49.07	2.29978e+07	2.18951e+07	2.28845e+07	1.82827e+07	8.70438e+06	8.04354e+06	2.02084e+07	2.18951e+07	2.27248e+07	1.81265e+07	40595.3	35945.1
O15372	Eukaryotic translation initiation factor 3 subunit H OS=Homo sapiens GN=EIF3H PE=1 SV=1	41	10	56	10	1	352	39.9	6.54	143.42	10	0	0.88	-0.18	0.458427	0.84158	56.55	1.24407e+07	6.07659e+06	9.78	46.67	1.34259e+07	1.10327e+07	1.24407e+07	1.22265e+07	5.55198e+06	6.07659e+06	1.17974e+07	1.10327e+07	1.23539e+07	1.2122e+07	25893.2	27155.1
Q96DB5	Regulator of microtubule dynamics protein 1 OS=Homo sapiens GN=RMDN1 PE=1 SV=1	25	7	56	7	1	314	35.8	8.5	143.33	7	0	1.148	0.2	0.795383	0.96411	34.85	7.69968e+06	8.9072e+06	1.97	7.27	7.69968e+06	7.64158e+06	7.93023e+06	9.54753e+06	8.9072e+06	8.25328e+06	6.76579e+06	7.64158e+06	7.87489e+06	9.46596e+06	41541.2	36882.4
P62491	Ras-related protein Rab-11A OS=Homo sapiens GN=RAB11A PE=1 SV=3	57	10	49	1	1	216	24.4	6.57	143.19	10	0	2.094	1.07	0.0304075	0.183502	24.32	3.4587e+06	7.24359e+06	2.62	40.16	3.45208e+06	3.4587e+06	3.61435e+06	3.50977e+06	7.24359e+06	8.43184e+06	3.03338e+06	3.4587e+06	3.58912e+06	3.47978e+06	33782.5	37680.3
P68036	Ubiquitin-conjugating enzyme E2 L3 OS=Homo sapiens GN=UBE2L3 PE=1 SV=1	64	6	65	6	1	154	17.9	8.51	143.1	6	0	1.057	0.08	0.923533	0.9889	53.79	1.37521e+07	2.12121e+07	15.37	18.53	1.37521e+07	1.4495e+07	1.07265e+07	1.56794e+07	2.12121e+07	2.26399e+07	1.20841e+07	1.4495e+07	1.06516e+07	1.55454e+07	98928.4	101174
P48556	26S proteasome non-ATPase regulatory subunit 8 OS=Homo sapiens GN=PSMD8 PE=1 SV=2	42	10	64	10	1	350	39.6	9.7	142.63	10	0	1.153	0.21	0.740334	0.95485	102.47	9.97701e+06	1.08716e+07	1.6	5.44	1.01439e+07	9.97701e+06	9.82495e+06	1.08716e+07	1.02335e+07	1.14103e+07	8.91353e+06	9.97701e+06	9.75639e+06	1.07788e+07	47726.7	50990.3
Q9NUJ1	Mycophenolic acid acyl-glucuronide esterase, mitochondrial OS=Homo sapiens GN=ABHD10 PE=1 SV=1	29	6	45	6	1	306	33.9	8.57	142.09	6	0	1.51	0.59	0.204505	0.575264	29.71	6.20186e+06	9.43637e+06	1.86	2.49	6.1435e+06	6.20186e+06	6.36692e+06	9.10688e+06	9.43637e+06	9.55781e+06	5.39835e+06	6.20186e+06	6.32249e+06	9.02907e+06	44009.1	42712.1
Q9NVS9	Pyridoxine-5'-phosphate oxidase OS=Homo sapiens GN=PNPO PE=1 SV=1	29	5	46	5	1	261	30	7.06	141.93	5	0	1.298	0.38	0.500693	0.864719	48.08	5.96459e+06	8.2199e+06	13.22	18.34	5.96459e+06	5.93172e+06	7.42291e+06	7.44482e+06	8.2199e+06	1.0522e+07	5.24115e+06	5.93172e+06	7.3711e+06	7.38121e+06	38335.8	47021.1
P61923	Coatomer subunit zeta-1 OS=Homo sapiens GN=COPZ1 PE=1 SV=1	41	4	44	4	1	177	20.2	4.81	141.42	4	0	1.185	0.25	0.638694	0.931401	107.84	8.97659e+06	1.33221e+07	0.33	14.66	8.97659e+06	8.93e+06	8.98582e+06	1.29592e+07	1.67711e+07	1.33221e+07	7.88782e+06	8.93e+06	8923110	1.28485e+07	78216.6	59534.1
P00492	Hypoxanthine-guanine phosphoribosyltransferase OS=Homo sapiens GN=HPRT1 PE=1 SV=2	47	7	52	7	1	218	24.6	6.68	141.4	7	0	0.585	-0.77	0.0225906	0.149819	14.1	7.92479e+06	6.72518e+06	4.49	28.6	8.01668e+06	7.92479e+06	7.37191e+06	4.1004e+06	6.72518e+06	7.37995e+06	7.04434e+06	7.92479e+06	7.32046e+06	4.06536e+06	31364.8	32979.6
P84243	Histone H3.3 OS=Homo sapiens GN=H3F3A PE=1 SV=2	46	5	67	1	1	136	15.3	11.27	141.3	5	0	0.609	-0.71	0.0304592	0.183524	1.55	1.12395e+08	6.84742e+07	1.67	5.38	1.12395e+08	1.09313e+08	1.12674e+08	6.84742e+07	7.00506e+07	6.3151e+07	98763084	1.09313e+08	111887424	67889147	326700	282210
P08574	Cytochrome c1, heme protein, mitochondrial OS=Homo sapiens GN=CYC1 PE=1 SV=3	25	5	55	5	1	325	35.4	9	141.07	5	0	0.787	-0.34	0.251698	0.641485	32.5	8.13632e+06	5.63891e+06	4.98	25.51	8.13632e+06	8233380	7.50385e+06	7.9724e+06	4.9623e+06	5.63891e+06	7.14947e+06	8233380	7.45148e+06	7.90428e+06	23143.1	25199.3
P35270	Sepiapterin reductase OS=Homo sapiens GN=SPR PE=1 SV=1	47	9	48	9	1	261	28	8.05	140.85	9	0	1.504	0.59	0.209942	0.580724	46.38	6338821	8.49226e+06	7.72	7.36	6.81215e+06	6338821	5.83521e+06	8.41215e+06	9.57604e+06	8.49226e+06	5.98591e+06	6338821	5.79449e+06	8.34027e+06	44660.5	37950.4
P16402	Histone H1.3 OS=Homo sapiens GN=HIST1H1D PE=1 SV=2	15	6	49	6	1	221	22.3	11.02	140.43	6	0	0.298	-1.75	2.88965e-07	6.94244e-06	5.23	1.07777e+08	2.56937e+07	5.04	30.63	1.16175e+08	1.05714e+08	1.07777e+08	3.35064e+07	2.56937e+07	1.77838e+07	1.02084e+08	1.05714e+08	1.07025e+08	3.32201e+07	119830	79472.5
Q14151	Scaffold attachment factor B2 OS=Homo sapiens GN=SAFB2 PE=1 SV=1	11	7	36	1	1	953	107.4	6.16	140.36	7	0
P11233	Ras-related protein Ral-A OS=Homo sapiens GN=RALA PE=1 SV=1	45	6	51	2	1	206	23.6	7.11	139.43	6	0	1.089	0.12	0.938883	0.991054	18.82	3.48589e+06	5.89973e+06	6.89	28.48	3.48589e+06	3.26574e+06	3.74766e+06	3.51995e+06	6.2585e+06	5.89973e+06	3.06309e+06	3.26574e+06	3721505	3.48988e+06	29188.3	26364.8
Q9NRR5	Ubiquilin-4 OS=Homo sapiens GN=UBQLN4 PE=1 SV=2	20	7	55	4	1	601	63.8	5.22	139.28	7	0	1.008	0.01	0.773174	0.963931	55.87	3.09177e+06	2.53028e+06	13.39	29.63	3.1462e+06	3.09177e+06	2.44903e+06	1.50166e+06	2.53028e+06	2.76299e+06	2.7646e+06	3.09177e+06	2.43194e+06	1.48883e+06	11800.6	12347.3
O75915	PRA1 family protein 3 OS=Homo sapiens GN=ARL6IP5 PE=1 SV=1	14	2	35	2	1	188	21.6	9.77	139	2	0	2.639	1.4	0.00299388	0.0311624	60.32	2.21499e+06	7.90735e+06	5.41	42.48	2.20237e+06	2.42209e+06	2.21499e+06	3.25277e+06	7.90735e+06	7.98913e+06	1.93525e+06	2.42209e+06	2.19953e+06	3.22498e+06	36878.1	35702
P49720	Proteasome subunit beta type-3 OS=Homo sapiens GN=PSMB3 PE=1 SV=2	39	6	57	6	1	205	22.9	6.55	138.84	6	0	1.028	0.04	0.970661	0.996342	33.18	1.45578e+07	1.4226e+07	0.61	8.59	1.45578e+07	14635645	1.44595e+07	1.55606e+07	1.31087e+07	1.4226e+07	1.27921e+07	14635645	1.43586e+07	1.54277e+07	61136.1	63573.5
Q12907	Vesicular integral-membrane protein VIP36 OS=Homo sapiens GN=LMAN2 PE=1 SV=1	31	7	40	7	1	356	40.2	6.95	138.83	7	0	0.924	-0.11	0.66054	0.936719	56.11	6.78201e+07	1.00817e+07	1.37	114.25	6.78201e+07	6.73116e+07	6.91241e+07	6.66813e+07	1.00817e+07	9.49162e+06	5.95942e+07	6.73116e+07	6.86417e+07	6.61115e+07	47019	42416.3
P18031	Tyrosine-protein phosphatase non-receptor type 1 OS=Homo sapiens GN=PTPN1 PE=1 SV=1	29	9	52	9	1	435	49.9	6.27	138.82	9	0	1.563	0.64	0.0827063	0.351433	57.01	1.51637e+07	3.61751e+07	3.31	39.22	1.56556e+07	1.51637e+07	1.46514e+07	1.63793e+07	3.61751e+07	3.71864e+07	1.37567e+07	1.51637e+07	1.45491e+07	16239349	168713	166179
Q9NP72	Ras-related protein Rab-18 OS=Homo sapiens GN=RAB18 PE=1 SV=1	44	7	46	7	1	206	23	5.24	138.75	7	0	1.007	0.01	0.90147	0.983878	76.22	1.70873e+07	1.47215e+07	4.08	22.2	1.62307e+07	1.70873e+07	1.75999e+07	2.01068e+07	1.47215e+07	1.3364e+07	1.42621e+07	1.70873e+07	1.74771e+07	1.9935e+07	68658	59721.3
P00403	Cytochrome c oxidase subunit 2 OS=Homo sapiens GN=MT-CO2 PE=1 SV=1	45	6	53	6	1	227	25.5	4.82	138.7	6	0	1.657	0.73	0.0403107	0.220928	77.04	1.36883e+07	2.48811e+07	4.36	9.43	1.45271e+07	1.36883e+07	1.33554e+07	2.13096e+07	2.48811e+07	2.54736e+07	1.27651e+07	1.36883e+07	1.32622e+07	2.11276e+07	116040	113837
P46977	Dolichyl-diphosphooligosaccharide--protein glycosyltransferase subunit STT3A OS=Homo sapiens GN=STT3A PE=1 SV=2	17	11	66	10	1	705	80.5	8.07	138.37	11	1	1.071	0.1	0.898248	0.983028	77.44	1.56028e+07	1.37653e+07	4.98	12.11	1.56028e+07	1.43242e+07	1.56631e+07	1.59915e+07	1.37653e+07	1.26289e+07	1.37104e+07	1.43242e+07	1.55538e+07	1.58549e+07	64198.5	56436.3
Q9UBT2	SUMO-activating enzyme subunit 2 OS=Homo sapiens GN=UBA2 PE=1 SV=2	35	11	47	11	1	640	71.2	5.29	138.09	11	0	1.131	0.18	0.928318	0.989948	29.41	7.09681e+06	5.22138e+06	1.1	25.14	7.15298e+06	6.999e+06	7.09681e+06	7.84607e+06	5.22138e+06	5.17624e+06	6.2854e+06	6.999e+06	7.04729e+06	7.77903e+06	24351.4	23131.6
Q96EK5	KIF1-binding protein OS=Homo sapiens GN=KIF1BP PE=1 SV=1	23	8	51	8	1	621	71.8	5.49	137.83	8	0	0.991	-0.01	0.688606	0.94205	51.7	4.49789e+06	5.37287e+06	0.73	28.47	4.46142e+06	4.52682e+06	4.49789e+06	3.8268e+06	5.37287e+06	6.87808e+06	3.9203e+06	4.52682e+06	4.4665e+06	3.79411e+06	25057.9	30736.9
O60841	Eukaryotic translation initiation factor 5B OS=Homo sapiens GN=EIF5B PE=1 SV=4	15	9	50	9	1	1220	138.7	5.49	137.8	9	0	0.99	-0.01	0.733624	0.95485	75.91	5.37153e+06	1.01389e+07	5.63	33.01	5.20236e+06	5.37153e+06	5.79836e+06	5.31143e+06	1.01389e+07	1.02928e+07	4.57137e+06	5.37153e+06	5.75789e+06	5.26604e+06	47285.5	45996.6
P49590	Probable histidine--tRNA ligase, mitochondrial OS=Homo sapiens GN=HARS2 PE=1 SV=1	42	16	61	11	1	506	56.9	8.24	137.77	16	0	1.147	0.2	0.864412	0.97668	31.6	5.79555e+06	7.16276e+06	2.05	31.61	5.79555e+06	5.60339e+06	5.81664e+06	5.88883e+06	1.07215e+07	7.16276e+06	5.09261e+06	5.60339e+06	5.77605e+06	5.83851e+06	50002.8	32009.1
P54105	Methylosome subunit pICln OS=Homo sapiens GN=CLNS1A PE=1 SV=1	44	5	39	5	1	237	26.2	4.11	137.5	5	0	1.04	0.06	0.81758	0.968781	25.45	6.07646e+06	4.57095e+06	2.08	11.04	6.25639e+06	6.01073e+06	6.07646e+06	5.44301e+06	4.47549e+06	4.57095e+06	5.49756e+06	6.01073e+06	6.03406e+06	5.3965e+06	20872.7	20426.7
Q9Y5S9	RNA-binding protein 8A OS=Homo sapiens GN=RBM8A PE=1 SV=1	51	5	56	5	1	174	19.9	5.72	137.47	5	0	1.093	0.13	0.854334	0.972319	108.23	9.48055e+06	1.42453e+07	1.91	15.5	9.21802e+06	9.56219e+06	9.48055e+06	1.09437e+07	1.42453e+07	1.47365e+07	8.09997e+06	9.56219e+06	9.41438e+06	1.08502e+07	66437	65854.8
P08240	Signal recognition particle receptor subunit alpha OS=Homo sapiens GN=SRPRA PE=1 SV=2	24	11	58	11	1	638	69.8	8.95	137.42	11	0	0.641	-0.64	0.0516072	0.262204	15.01	1.18822e+07	7.77423e+06	2.59	21.76	1.14963e+07	1.21015e+07	1.18822e+07	5.48828e+06	8.5202e+06	7.77423e+06	1.01019e+07	1.21015e+07	1.17993e+07	5.44139e+06	39736.3	34741.6
P20073	Annexin A7 OS=Homo sapiens GN=ANXA7 PE=1 SV=3	31	15	62	15	1	488	52.7	5.68	137.27	15	0	0.688	-0.54	0.0890073	0.366388	24.46	1.97211e+07	1.10747e+07	5.05	25.45	1.93507e+07	1.97211e+07	2.12642e+07	1.53442e+07	9.45331e+06	1.10747e+07	1.70037e+07	1.97211e+07	2.11159e+07	1.52131e+07	44088.1	49490.7
O75347	Tubulin-specific chaperone A OS=Homo sapiens GN=TBCA PE=1 SV=3	58	9	54	9	1	108	12.8	5.29	137.23	9	0	1.036	0.05	0.973478	0.99677	101.57	2.41087e+07	2.78944e+07	1.5	10.58	2.41087e+07	2.46574e+07	2.39667e+07	2.44393e+07	2.78944e+07	3.02292e+07	2.11845e+07	2.46574e+07	2.37994e+07	2.42305e+07	130093	135089
Q5T2T1	MAGUK p55 subfamily member 7 OS=Homo sapiens GN=MPP7 PE=1 SV=1	38	14	53	14	1	576	65.5	7.14	137.18	14	0	0.974	-0.04	0.735911	0.95485	67.25	9.58281e+06	9.72632e+06	15.45	5.93	9.58281e+06	9417443	1.22882e+07	9.42176e+06	1.05566e+07	9.72632e+06	8.42051e+06	9417443	1.22025e+07	9.34125e+06	49233.6	43465.1
O76094	Signal recognition particle subunit SRP72 OS=Homo sapiens GN=SRP72 PE=1 SV=3	30	13	50	13	1	671	74.6	9.26	137.1	13	0	1.082	0.11	0.956295	0.996342	99.21	8.8983e+06	1.01881e+07	5.39	16.04	9.29863e+06	8.34938e+06	8.8983e+06	1.01881e+07	1.00999e+07	1.32479e+07	8.17081e+06	8.34938e+06	8.8362e+06	1.01011e+07	47103.8	59202.4
P07108	Acyl-CoA-binding protein OS=Homo sapiens GN=DBI PE=1 SV=2	53	4	60	4	1	87	10	6.57	137.04	4	0	1.521	0.61	0.104329	0.405017	26.44	4.51066e+07	6.10629e+07	3.67	9.7	4.51066e+07	42438560	4.53878e+07	6.58153e+07	5.41743e+07	6.10629e+07	3.96356e+07	42438560	4.50711e+07	6.5253e+07	252657	272879
Q9UN86	Ras GTPase-activating protein-binding protein 2 OS=Homo sapiens GN=G3BP2 PE=1 SV=2	25	9	60	9	1	482	54.1	5.55	137.01	9	0	1.666	0.74	0.0933561	0.377742	58.75	5.61087e+06	1.12886e+07	5.37	42.33	5.61087e+06	5.39989e+06	5.99983e+06	5.85466e+06	1.48007e+07	1.12886e+07	4.93033e+06	5.39989e+06	5.95796e+06	5.80464e+06	69027.4	50446.8
P51452	Dual specificity protein phosphatase 3 OS=Homo sapiens GN=DUSP3 PE=1 SV=1	51	7	52	7	1	185	20.5	7.8	136.89	7	0	1.377	0.46	0.288392	0.68529	15.74	9.16276e+06	1.25554e+07	1.56	3.29	9.16356e+06	8.91713e+06	9.16276e+06	1.18894e+07	1.25554e+07	1.26255e+07	8.05211e+06	8.91713e+06	9.09882e+06	1.17878e+07	58555.4	56421
P10620	Microsomal glutathione S-transferase 1 OS=Homo sapiens GN=MGST1 PE=1 SV=1	66	6	38	6	1	155	17.6	9.39	136.75	6	0	1.252	0.32	0.399507	0.79568	39.7	1.65569e+07	1.94469e+07	2.64	13.07	1.65569e+07	1.5856e+07	1.66442e+07	1.94469e+07	1.89917e+07	2.39081e+07	1.45488e+07	1.5856e+07	1.65281e+07	19280711	88573	106841
O95202	LETM1 and EF-hand domain-containing protein 1, mitochondrial OS=Homo sapiens GN=LETM1 PE=1 SV=1	24	12	53	12	1	739	83.3	6.7	136.74	12	0	0.803	-0.32	0.276304	0.670148	51.68	8.84236e+06	5.38013e+06	1.3	26.89	8.65545e+06	8.86317e+06	8.84236e+06	8.22645e+06	5.22946e+06	5.38013e+06	7.60563e+06	8.86317e+06	8.78066e+06	8.15616e+06	24389.1	24042.8
P62316	Small nuclear ribonucleoprotein Sm D2 OS=Homo sapiens GN=SNRPD2 PE=1 SV=1	56	7	58	7	1	118	13.5	9.91	136.44	7	0	0.658	-0.6	0.0635489	0.29879	28.94	2.16686e+07	1.05189e+07	3.3	59.79	2.06395e+07	2.16686e+07	2.19962e+07	2.24417e+07	7.2189e+06	1.05189e+07	1.81362e+07	2.16686e+07	2.18427e+07	2.225e+07	33667.3	47007
Q9Y5Y2	Cytosolic Fe-S cluster assembly factor NUBP2 OS=Homo sapiens GN=NUBP2 PE=1 SV=1	46	6	49	6	1	271	28.8	5.83	136.4	6	0	0.821	-0.28	0.315193	0.714139	39.07	4.50119e+06	2.99551e+06	7.37	17.6	5.04278e+06	4.40755e+06	4.50119e+06	3.91715e+06	2.99551e+06	2.86471e+06	4.43114e+06	4.40755e+06	4.46978e+06	3.88368e+06	13970.4	12801.8
P35268	60S ribosomal protein L22 OS=Homo sapiens GN=RPL22 PE=1 SV=2	51	4	41	4	1	128	14.8	9.19	135.84	4	0	0.856	-0.22	0.450304	0.838695	93.64	4.61357e+07	4.25481e+07	2.6	4.08	4.79977e+07	4.61357e+07	4.57252e+07	4.04377e+07	4.3859e+07	4.25481e+07	42176125	4.61357e+07	4.54061e+07	4.00922e+07	204549	190139
Q9H7Z7	Prostaglandin E synthase 2 OS=Homo sapiens GN=PTGES2 PE=1 SV=1	31	6	46	6	1	377	41.9	9.16	135.21	6	0	1.102	0.14	0.992814	0.99994	113.01	4.55889e+06	8.12884e+06	8.73	26.98	4.62745e+06	3.93443e+06	4.55889e+06	5.0331e+06	8.67408e+06	8.12884e+06	4066191	3.93443e+06	4.52707e+06	4.9901e+06	40454	36326.3
P50402	Emerin OS=Homo sapiens GN=EMD PE=1 SV=1	66	11	62	11	1	254	29	5.5	135.17	11	0	1.475	0.56	0.180427	0.538592	77.32	9.43492e+06	1.69045e+07	4.74	25.34	8.76911e+06	9.59717e+06	9.43492e+06	1.23347e+07	2.07751e+07	1.69045e+07	7.70551e+06	9.59717e+06	9.36908e+06	1.22293e+07	96890.4	75543
P62995	Transformer-2 protein homolog beta OS=Homo sapiens GN=TRA2B PE=1 SV=1	20	4	44	4	1	288	33.6	11.25	134.68	4	0	1.118	0.16	0.720827	0.953714	54.14	1.58628e+07	1.99775e+07	2.57	8.11	1.59765e+07	1.58628e+07	1.52282e+07	1.76784e+07	2.07e+07	1.99775e+07	1.40387e+07	1.58628e+07	1.5122e+07	1.75273e+07	96540.2	89275.9
Q12849	G-rich sequence factor 1 OS=Homo sapiens GN=GRSF1 PE=1 SV=3	34	9	44	9	1	480	53.1	6.19	134.61	9	0	0.864	-0.21	0.392426	0.791482	56.73	7.78046e+06	5.67475e+06	1.07	19.65	7.7727e+06	7.92108e+06	7.78046e+06	6.59214e+06	5.67475e+06	4.41579e+06	6.82996e+06	7.92108e+06	7.72617e+06	6.53582e+06	26465.8	19733.3
I3L0E3	HCG1984214, isoform CRA_a OS=Homo sapiens GN=hCG_1984214 PE=3 SV=1	26	4	40	4	1	225	25.7	6.07	134.59	4	0	0.495	-1.01	0.0059948	0.0543946	29.61	4.52228e+06	3.34093e+06	4.69	14.73	4.52228e+06	4.75776e+06	4.33303e+06	4.08299e+06	3.34093e+06	3.09061e+06	3.97377e+06	4.75776e+06	4.30279e+06	4.0481e+06	15581.3	13811.3
O14880	Microsomal glutathione S-transferase 3 OS=Homo sapiens GN=MGST3 PE=1 SV=1	34	5	49	5	1	152	16.5	9.38	134.48	5	0	1.603	0.68	0.0961411	0.384363	78.62	8.24262e+06	1.61351e+07	0.54	8.86	8.24441e+06	8.24262e+06	8.16721e+06	1.39584e+07	1.6505e+07	1.61351e+07	7.24445e+06	8.24262e+06	8.11021e+06	1.38392e+07	76975.4	72104.6
P24539	ATP synthase F(0) complex subunit B1, mitochondrial OS=Homo sapiens GN=ATP5F1 PE=1 SV=2	36	8	57	8	1	256	28.9	9.36	134.33	8	0	0.791	-0.34	0.256973	0.64582	42.38	2.11144e+07	1.63237e+07	3.16	1.48	2.18131e+07	2.04786e+07	2.11144e+07	1.61461e+07	1.63237e+07	1.66255e+07	1.91674e+07	2.04786e+07	2.09671e+07	1.60081e+07	76130.1	74296.2
P80303	Nucleobindin-2 OS=Homo sapiens GN=NUCB2 PE=1 SV=2	34	10	52	10	1	420	50.2	5.12	134.22	10	0	1.603	0.68	0.123193	0.442195	50.48	6.11135e+06	1.19488e+07	6.52	23.4	5.89299e+06	6.11135e+06	6.67919e+06	8.08141e+06	1.29548e+07	1.19488e+07	5.17823e+06	6.11135e+06	6.63258e+06	8.01236e+06	60418.5	53397
Q16630	Cleavage and polyadenylation specificity factor subunit 6 OS=Homo sapiens GN=CPSF6 PE=1 SV=2	17	6	51	6	1	551	59.2	7.15	134.16	6	0	1.096	0.13	0.854223	0.972319	66.55	1.22416e+07	1.44165e+07	5.75	16.31	1.25332e+07	1.12185e+07	1.22416e+07	1.32257e+07	1.79926e+07	1.44165e+07	1.10131e+07	1.12185e+07	1.21562e+07	1.31127e+07	83913.6	64424.9
P49756	RNA-binding protein 25 OS=Homo sapiens GN=RBM25 PE=1 SV=3	17	10	62	10	1	843	100.1	6.32	134.06	10	0	1.002	0	0.814355	0.968781	50.6	9.76021e+06	9.32594e+06	4.34	31.98	9.76021e+06	1.03841e+07	9.5597e+06	9.32594e+06	8.35135e+06	1.47705e+07	8.5764e+06	1.03841e+07	9.49298e+06	9.24626e+06	38948.8	66006.7
Q9H993	Protein-glutamate O-methyltransferase OS=Homo sapiens GN=ARMT1 PE=1 SV=1	43	12	70	12	1	441	51.1	5.76	133.79	12	0	1.034	0.05	0.952341	0.994783	48.96	1.16575e+07	1.11831e+07	12.63	10.18	1.16575e+07	9.74209e+06	1.25353e+07	1.27817e+07	1.05041e+07	1.11831e+07	1.02436e+07	9.74209e+06	12447830	1.26725e+07	48988.8	49975.2
P26583	High mobility group protein B2 OS=Homo sapiens GN=HMGB2 PE=1 SV=2	36	8	57	7	1	209	24	7.81	133.6	8	0	0.758	-0.4	0.202703	0.574075	42.6	1.58598e+07	1.31427e+07	5.9	17.1	1.43192e+07	1.59165e+07	1.58598e+07	1.03532e+07	1.31427e+07	1.46347e+07	1.25824e+07	1.59165e+07	1.57491e+07	1.02648e+07	61294.4	65399.6
Q9Y6E0	Serine/threonine-protein kinase 24 OS=Homo sapiens GN=STK24 PE=1 SV=1	23	6	45	3	1	443	49.3	5.69	133.46	6	0	1.043	0.06	0.837288	0.968781	19.19	2.21572e+06	2.29631e+06	4.33	24.59	2.33982e+06	2.21572e+06	2.14909e+06	2.29631e+06	3.22974e+06	2.05303e+06	2.05603e+06	2.21572e+06	2.13409e+06	2.27669e+06	15062.8	9174.6
Q13492	Phosphatidylinositol-binding clathrin assembly protein OS=Homo sapiens GN=PICALM PE=1 SV=2	16	6	39	6	1	652	70.7	7.9	133.31	6	0	1.249	0.32	0.682212	0.941492	50.01	3.97335e+06	4.5465e+06	2.83	6.37	4.07182e+06	3.84834e+06	3.97335e+06	4.932e+06	4.35546e+06	4.5465e+06	3.57795e+06	3.84834e+06	3.94563e+06	4.88986e+06	20312.9	20317.5
Q9NYL9	Tropomodulin-3 OS=Homo sapiens GN=TMOD3 PE=1 SV=1	51	10	51	10	1	352	39.6	5.19	132.94	10	0	1.149	0.2	0.794884	0.96411	70.62	8.25715e+06	8.53997e+06	4.39	21.18	8.89646e+06	8.24892e+06	8.25715e+06	1.1047e+07	7.32192e+06	8.53997e+06	7.81741e+06	8.24892e+06	8.19953e+06	1.09526e+07	34147.8	38163.5
P11766	Alcohol dehydrogenase class-3 OS=Homo sapiens GN=ADH5 PE=1 SV=4	39	10	60	10	1	374	39.7	7.49	132.65	10	0	1.147	0.2	0.737026	0.95485	38.87	1.13909e+07	1.44745e+07	3.36	3.89	1.1937e+07	1.13909e+07	1.11897e+07	1.35222e+07	1.44745e+07	1.44794e+07	1.04892e+07	1.13909e+07	1.11116e+07	1.34067e+07	67505.7	64705.8
P35249	Replication factor C subunit 4 OS=Homo sapiens GN=RFC4 PE=1 SV=2	27	6	41	6	1	363	39.7	8.02	132.64	6	0	1.046	0.07	0.845366	0.969432	30.04	3.52884e+06	5.02738e+06	1.83	10.97	3.6401e+06	3.52531e+06	3.52884e+06	4.13886e+06	5.05158e+06	5.02738e+06	3.19859e+06	3.52531e+06	3.50422e+06	4.10349e+06	23559.4	22466.4
P40123	Adenylyl cyclase-associated protein 2 OS=Homo sapiens GN=CAP2 PE=1 SV=1	36	11	54	9	1	477	52.8	6.37	132.49	11	0	1.147	0.2	0.740035	0.95485	47.38	1.01196e+07	1.16078e+07	4.13	27.51	1.01196e+07	1.01491e+07	9.42602e+06	7.78523e+06	1.16078e+07	1.37982e+07	8.89218e+06	1.01491e+07	9.36024e+06	7.71871e+06	54136	61661.4
Q14011	Cold-inducible RNA-binding protein OS=Homo sapiens GN=CIRBP PE=1 SV=1	38	5	39	5	1	172	18.6	9.51	132.46	5	0	1.346	0.43	0.28737	0.684384	83.14	1.31852e+07	1.85752e+07	0.36	15.88	1.32506e+07	1.31852e+07	1.31579e+07	1.99714e+07	1.45581e+07	1.85752e+07	1.16434e+07	1.31852e+07	13066038	1.98008e+07	67895.6	83009
P59998	Actin-related protein 2/3 complex subunit 4 OS=Homo sapiens GN=ARPC4 PE=1 SV=3	51	7	59	7	1	168	19.7	8.43	132.25	7	0	1.186	0.25	0.61584	0.922893	62.13	1.67167e+07	1.00573e+07	3.06	50.74	1.67167e+07	1.6066e+07	1.70691e+07	2.18618e+07	1.00573e+07	9.45007e+06	1.46892e+07	1.6066e+07	1.695e+07	2.1675e+07	46904.8	42230.6
Q8N8S7	Protein enabled homolog OS=Homo sapiens GN=ENAH PE=1 SV=2	35	13	44	13	1	591	66.5	6.93	131.99	13	0	1.465	0.55	0.328803	0.727848	53.88	5.49504e+06	6.76159e+06	11.74	31.3	5.77186e+06	5.49504e+06	4.58625e+06	5.62769e+06	1.01469e+07	6.76159e+06	5.0718e+06	5.49504e+06	4.55424e+06	5.5796e+06	47322.9	30216.3
P54578	Ubiquitin carboxyl-terminal hydrolase 14 OS=Homo sapiens GN=USP14 PE=1 SV=3	41	14	47	14	1	494	56	5.3	131.98	14	0	1.331	0.41	0.364102	0.762412	57.83	8.44084e+06	1.26899e+07	0.22	7.93	8.46985e+06	8.44084e+06	8.43449e+06	1.17194e+07	1.37368e+07	1.26899e+07	7.44255e+06	8.44084e+06	8.37563e+06	1.16193e+07	64065.3	56708.9
O60232	Sjoegren syndrome/scleroderma autoantigen 1 OS=Homo sapiens GN=SSSCA1 PE=1 SV=1	28	3	32	3	1	199	21.5	5.24	131.72	3	0	1.025	0.04	0.848127	0.969432	124.63	5.42419e+06	8.2909e+06	1.87	24.26	5.55599e+06	5.42419e+06	5.35612e+06	5.25055e+06	8.2909e+06	8.34039e+06	4.88211e+06	5.42419e+06	5.31874e+06	5.20569e+06	38666.9	37271.7
P11908	Ribose-phosphate pyrophosphokinase 2 OS=Homo sapiens GN=PRPS2 PE=1 SV=2	30	7	53	3	1	318	34.7	6.61	131.7	7	0	0.44	-1.19	0.00154551	0.0178364	16.14	5.11281e+06	3.71561e+06	0.84	30.34	5.04569e+06	5.11281e+06	5.12505e+06	2.13674e+06	3.71561e+06	3.97028e+06	4433700	5.11281e+06	5.08929e+06	2.11848e+06	17328.8	17742.5
Q15286	Ras-related protein Rab-35 OS=Homo sapiens GN=RAB35 PE=1 SV=1	38	6	48	4	1	201	23	8.29	131.58	6	0	1.022	0.03	0.767372	0.963516	92.88	4.56038e+06	5.38909e+06	3.89	13.92	4.37093e+06	4.72522e+06	4.56038e+06	5.10883e+06	5.38909e+06	6.60163e+06	3.84079e+06	4.72522e+06	4.52856e+06	5.06518e+06	25133.5	29501.5
P17931	Galectin-3 OS=Homo sapiens GN=LGALS3 PE=1 SV=5	31	7	64	7	1	250	26.1	8.56	131.49	7	0	0.895	-0.16	0.567621	0.899819	50.36	3.57206e+07	2.99264e+07	1.85	15.96	3.61772e+07	3.57206e+07	3.4877e+07	3.48605e+07	2.52772e+07	2.99264e+07	3.17893e+07	3.57206e+07	3.46336e+07	3.45627e+07	117887	133736
P48637	Glutathione synthetase OS=Homo sapiens GN=GSS PE=1 SV=1	45	15	58	15	1	474	52.4	5.92	131.28	15	0	1.241	0.31	0.428776	0.8276	74.64	1.71798e+07	1.85781e+07	3.5	6.94	1.62871e+07	1.74134e+07	1.71798e+07	2.08955e+07	1.85781e+07	1.85646e+07	1.43117e+07	1.74134e+07	1.70599e+07	2.07169e+07	86644.2	82961.9
Q6P587	Acylpyruvase FAHD1, mitochondrial OS=Homo sapiens GN=FAHD1 PE=1 SV=2	36	5	53	5	1	224	24.8	7.39	131.16	5	0	1.588	0.67	0.161227	0.503176	41.83	6.1519e+06	7.68168e+06	4.81	20.49	6.19052e+06	5.67222e+06	6.1519e+06	1.01186e+07	7.68168e+06	6.88296e+06	5.43968e+06	5.67222e+06	6.10896e+06	1.00321e+07	35825.6	30758.7
Q9BVK6	Transmembrane emp24 domain-containing protein 9 OS=Homo sapiens GN=TMED9 PE=1 SV=2	30	5	45	4	1	235	27.3	8.02	130.82	5	1	0.889	-0.17	0.533664	0.882828	83.12	1.75159e+07	1.74613e+07	8.55	5.72	1.91763e+07	1.75159e+07	1.61692e+07	1.5938e+07	1.77534e+07	1.74613e+07	1.68505e+07	1.75159e+07	1.60563e+07	1.58018e+07	82797.7	78031.4
P50552	Vasodilator-stimulated phosphoprotein OS=Homo sapiens GN=VASP PE=1 SV=3	22	6	40	6	1	380	39.8	8.94	130.7	6	0	1.414	0.5	0.421882	0.821821	48.51	3.22609e+06	7.1678e+06	5.9	30.73	3.49217e+06	3.11572e+06	3.22609e+06	4.40854e+06	7.1678e+06	8.40668e+06	3.06861e+06	3.11572e+06	3.20357e+06	4.37087e+06	33429	37567.9
O43865	Adenosylhomocysteinase 2 OS=Homo sapiens GN=AHCYL1 PE=1 SV=2	36	13	62	11	1	530	58.9	6.89	130.06	13	0	0.934	-0.1	0.694006	0.943188	94.62	1.68543e+07	2.82969e+07	2.64	29.81	1.65647e+07	1.74439e+07	1.68543e+07	1.61749e+07	2.94118e+07	2.82969e+07	1.45555e+07	1.74439e+07	1.67367e+07	1.60367e+07	137170	126453
Q9BYG5	Partitioning defective 6 homolog beta OS=Homo sapiens GN=PARD6B PE=1 SV=1	26	5	43	5	1	372	41.2	5.58	129.91	5	0	1.402	0.49	0.496358	0.861925	67.98	2.43595e+06	3.35225e+06	17.25	16.44	2.78017e+06	2.43595e+06	1.95871e+06	2.73279e+06	3.81392e+06	3.35225e+06	2.44296e+06	2.43595e+06	1.94504e+06	2.70944e+06	17787.3	14980.6
Q15276	Rab GTPase-binding effector protein 1 OS=Homo sapiens GN=RABEP1 PE=1 SV=2	17	10	39	10	1	862	99.2	5.01	129.75	10	0	1.622	0.7	0.13626	0.457838	45.22	3.81417e+06	1.02277e+07	3.34	39.35	3.81417e+06	3.64411e+06	3.89108e+06	4.911e+06	1.02277e+07	1.14947e+07	3.35155e+06	3.64411e+06	3.86393e+06	4.86904e+06	47699.7	51367.5
P60903	Protein S100-A10 OS=Homo sapiens GN=S100A10 PE=1 SV=2	18	1	39	1	1	97	11.2	7.37	129.44	1	0	1.421	0.51	0.292926	0.690301	14.66	6.75983e+06	9.60708e+06	5.72	18.34	7.37658e+06	6.63696e+06	6.75983e+06	1.0557e+07	9.60708e+06	7.29279e+06	6.48188e+06	6.63696e+06	6.71266e+06	1.04668e+07	44805.3	32590.1
Q8TD06	Anterior gradient protein 3 OS=Homo sapiens GN=AGR3 PE=1 SV=1	53	7	66	6	1	166	19.2	7.99	129.18	7	0	1.161	0.21	0.699165	0.944334	83.4	1.05569e+07	1.47914e+07	2.42	6.34	1.01217e+07	1.05569e+07	1.05584e+07	1.33478e+07	1.47914e+07	1.50354e+07	8.89401e+06	1.05569e+07	1.04847e+07	1.32337e+07	68983.9	67190.6
P10909	Clusterin OS=Homo sapiens GN=CLU PE=1 SV=1	27	9	48	9	1	449	52.5	6.27	129.05	9	0	0.357	-1.49	2.83724e-05	0.000523588	9.52	1.21389e+07	6.41878e+06	3.15	35.5	1.21389e+07	1.23366e+07	1.16033e+07	3.32093e+06	6.41878e+06	7.01329e+06	1.06666e+07	1.23366e+07	1.15223e+07	3.29256e+06	29935.8	31341.1
P09758	Tumor-associated calcium signal transducer 2 OS=Homo sapiens GN=TACSTD2 PE=1 SV=3	30	7	41	7	1	323	35.7	8.87	128.93	7	0	1.155	0.21	0.633424	0.930324	54.96	1.3431e+07	2.13587e+07	3.5	17.68	1.28384e+07	1.37598e+07	1.3431e+07	1.55598e+07	2.13587e+07	2.17148e+07	1.12813e+07	1.37598e+07	1.33373e+07	1.54269e+07	99612.3	97039.4
P50895	Basal cell adhesion molecule OS=Homo sapiens GN=BCAM PE=1 SV=2	23	10	55	10	1	628	67.4	5.81	128.63	10	0	0.701	-0.51	0.0991749	0.390898	32.35	1.02542e+07	1.04323e+07	4.74	15.62	9.47375e+06	1.02542e+07	1.03319e+07	8.10725e+06	1.04323e+07	1.10151e+07	8.32469e+06	1.02542e+07	1.02598e+07	8.03798e+06	48653.9	49224.6
Q9H910	Hematological and neurological expressed 1-like protein OS=Homo sapiens GN=HN1L PE=1 SV=1	52	6	54	6	1	190	20.1	9.26	128.57	6	0	1.123	0.17	0.709675	0.950202	55.21	1.41967e+07	2.62934e+07	1.64	35.08	1.45653e+07	1.41317e+07	1.41967e+07	1.32241e+07	2.62934e+07	2.71095e+07	1.27987e+07	1.41317e+07	1.40976e+07	1.31111e+07	122626	121147
P61916	Epididymal secretory protein E1 OS=Homo sapiens GN=NPC2 PE=1 SV=1	44	5	46	5	1	151	16.6	7.65	128.49	5	0	1.891	0.92	0.00889265	0.0743324	67.02	1.05314e+07	2.66286e+07	6.46	25.89	9.4303e+06	1.05314e+07	1.06068e+07	2.00786e+07	2.66286e+07	3.39977e+07	8.2865e+06	1.05314e+07	1.05327e+07	1.9907e+07	124190	151930
Q9Y365	PCTP-like protein OS=Homo sapiens GN=STARD10 PE=1 SV=2	44	9	45	9	1	291	33	7.12	128.41	9	0	0.955	-0.07	0.674158	0.941226	47.48	9.87705e+06	1.10177e+07	1.5	8.93	1.00411e+07	9.74465e+06	9.87705e+06	9.469e+06	1.11734e+07	1.10177e+07	8.82323e+06	9.74465e+06	9.80812e+06	9.38809e+06	52110.2	49235.9
P49959	Double-strand break repair protein MRE11A OS=Homo sapiens GN=MRE11A PE=1 SV=3	18	9	47	9	1	708	80.5	5.9	128.3	9	0	0.988	-0.02	0.677486	0.941226	81.61	5.16497e+06	4.08621e+06	31.7	30.01	7.90512e+06	4.39422e+06	5.16497e+06	6.09937e+06	4.08621e+06	3.48826e+06	6.94631e+06	4.39422e+06	5.12893e+06	6.04726e+06	19057.2	15588.4
P62829	60S ribosomal protein L23 OS=Homo sapiens GN=RPL23 PE=1 SV=1	44	6	61	6	1	140	14.9	10.51	128.25	6	0	0.924	-0.11	0.658969	0.936719	53.58	45621562	3.90517e+07	0.86	13.98	4.50349e+07	45621562	4.57765e+07	3.90585e+07	3.90517e+07	3.03032e+07	3.95726e+07	45621562	4.5457e+07	3.87248e+07	182129	135419
Q02978	Mitochondrial 2-oxoglutarate/malate carrier protein OS=Homo sapiens GN=SLC25A11 PE=1 SV=3	48	11	64	11	1	314	34	9.91	128.14	11	0	1.688	0.75	0.0469402	0.24331	66.17	1.03605e+07	2.04247e+07	7.55	10.56	1.07499e+07	1.03605e+07	9.27492e+06	1.70585e+07	2.077e+07	2.04247e+07	9.44607e+06	1.03605e+07	9.2102e+06	1.69127e+07	96866.6	91274.1
Q9BS26	Endoplasmic reticulum resident protein 44 OS=Homo sapiens GN=ERP44 PE=1 SV=1	36	10	45	9	1	406	46.9	5.26	128.11	10	1	2.599	1.38	0.000352027	0.00501769	52.44	5.78223e+06	1.73523e+07	7.71	2	5.42865e+06	5.78223e+06	6.3238e+06	1.68146e+07	1.74573e+07	1.73523e+07	4.77022e+06	5.78223e+06	6.27966e+06	16670958	81417	77544.4
O75531	Barrier-to-autointegration factor OS=Homo sapiens GN=BANF1 PE=1 SV=1	56	5	47	5	1	89	10.1	6.09	127.83	5	0	0.883	-0.18	0.530344	0.882828	50.37	3.49252e+07	2.0331e+07	5.29	32.33	3.49252e+07	3.61364e+07	3.25471e+07	3.23028e+07	1.81343e+07	2.0331e+07	3.06891e+07	3.61364e+07	32319988	3.20268e+07	84574.5	90855.5
P02769	Serum albumin CONTAMINANT OS=Bos taurus GN=ALB PE=1 SV=4	38	16	61	16	1	607	69.2	6.18	127.64	16	0	1.092	0.13	0.940396	0.991054	47.66	7.22047e+06	9.99236e+06	10.1	46.86	6.17541e+06	7.5144e+06	7.22047e+06	7.77864e+06	9.99236e+06	1.85132e+07	5.4264e+06	7.5144e+06	7.17008e+06	7.71217e+06	46602.2	82732
P18859	ATP synthase-coupling factor 6, mitochondrial OS=Homo sapiens GN=ATP5J PE=1 SV=1	44	3	43	3	1	108	12.6	9.52	127.56	3	0	0.814	-0.3	0.323249	0.724654	20.09	1.67781e+07	1.63966e+07	1.9	8.61	1.67781e+07	1.70102e+07	1.6383e+07	1.41831e+07	1.63966e+07	1.66441e+07	1.47431e+07	1.70102e+07	16268685	1.40619e+07	76469.9	74379.6
Q9H0L4	Cleavage stimulation factor subunit 2 tau variant OS=Homo sapiens GN=CSTF2T PE=1 SV=1	20	7	49	2	1	616	64.4	7.25	127.46	7	5	0.761	-0.39	0.188437	0.550425	62.63	6.93451e+06	3.58553e+06	1.85	52.8	6.97063e+06	6.93451e+06	6.73468e+06	7.9006e+06	3.58553e+06	3.25025e+06	6.12517e+06	6.93451e+06	6.68769e+06	7.8331e+06	16722.1	14524.8
P16949	Stathmin OS=Homo sapiens GN=STMN1 PE=1 SV=3	31	5	61	5	1	149	17.3	5.97	126.88	5	0	0.819	-0.29	0.336479	0.736472	58.54	2.97023e+07	9.34882e+06	1.55	67.78	2.97023e+07	3.01112e+07	2.91911e+07	2.53094e+07	9.34882e+06	7.98274e+06	2.60997e+07	3.01112e+07	2.89873e+07	2.50932e+07	43600.8	35673.4
Q13547	Histone deacetylase 1 OS=Homo sapiens GN=HDAC1 PE=1 SV=1	30	9	47	5	1	482	55.1	5.48	126.83	9	4	1.049	0.07	0.973807	0.99677	75.07	1.244e+07	1.87141e+07	1.65	24.17	1.244e+07	1.22227e+07	1.26334e+07	1.24664e+07	2.03214e+07	1.87141e+07	1.09311e+07	1.22227e+07	1.25452e+07	1.23598e+07	94774.6	83629.8
Q9HAV0	Guanine nucleotide-binding protein subunit beta-4 OS=Homo sapiens GN=GNB4 PE=1 SV=3	49	9	49	5	1	340	37.5	6	126.51	9	0	1.402	0.49	0.448309	0.837428	77.46	2.14588e+06	4.86537e+06	13.87	29.46	2.14588e+06	2.11838e+06	2.68855e+06	2.90871e+06	5.33662e+06	4.86537e+06	1.88561e+06	2.11838e+06	2.66979e+06	2883859	24888.8	21742.4
P00568	Adenylate kinase isoenzyme 1 OS=Homo sapiens GN=AK1 PE=1 SV=3	52	7	39	7	1	194	21.6	8.63	126.41	7	0	1.699	0.76	0.0708391	0.317239	44.22	9.32826e+06	1.01744e+07	5.76	53.2	1.01469e+07	9.1054e+06	9.32826e+06	2.11076e+07	8.10985e+06	1.01744e+07	8.91619e+06	9.1054e+06	9.26316e+06	2.09273e+07	37822.5	45467.3
O43399	Tumor protein D54 OS=Homo sapiens GN=TPD52L2 PE=1 SV=2	62	11	52	11	1	206	22.2	5.36	126.12	11	0	1.08	0.11	0.837036	0.968781	100.18	2.4751e+07	1.83321e+07	1.86	17.98	2.40833e+07	2.49622e+07	2.4751e+07	2.43544e+07	1.83321e+07	1.78377e+07	2.11623e+07	2.49622e+07	2.45782e+07	2.41463e+07	85496.9	79713.4
Q6PI48	Aspartate--tRNA ligase, mitochondrial OS=Homo sapiens GN=DARS2 PE=1 SV=1	31	14	59	14	1	645	73.5	8.02	125.54	14	0	0.739	-0.44	0.17538	0.530866	29.32	1.50251e+07	8.92741e+06	4.25	32.79	1.59967e+07	1.50251e+07	1.47673e+07	1.37987e+07	7.49839e+06	8.92741e+06	1.40565e+07	1.50251e+07	1.46642e+07	1.36808e+07	34970.8	39894.9
P06703	Protein S100-A6 OS=Homo sapiens GN=S100A6 PE=1 SV=1	48	6	47	6	1	90	10.2	5.48	124.69	6	0	1.8	0.85	0.0203116	0.138554	48.45	3.85915e+07	8.38826e+07	14.26	14.5	3.40972e+07	3.85915e+07	4.52361e+07	6.45325e+07	8.38826e+07	8.41184e+07	2.99616e+07	3.85915e+07	4.49204e+07	6.39811e+07	391210	375910
O60749	Sorting nexin-2 OS=Homo sapiens GN=SNX2 PE=1 SV=2	34	14	61	12	1	519	58.4	5.12	124.5	14	2	1.224	0.29	0.450536	0.838716	52.7	1.75911e+07	2.10172e+07	1.46	4.29	1.75911e+07	1.72857e+07	1.77969e+07	2.15943e+07	2.10172e+07	1.98411e+07	1.54575e+07	1.72857e+07	1.76727e+07	2.14098e+07	98019.8	88666.3
P55327	Tumor protein D52 OS=Homo sapiens GN=TPD52 PE=1 SV=2	51	6	49	6	1	224	24.3	4.83	124.37	6	0	1.204	0.27	0.546043	0.889882	87.57	14713068	1.64146e+07	1.64	14.46	1.43251e+07	14713068	1.47605e+07	1.90772e+07	1.42882e+07	1.64146e+07	1.25876e+07	14713068	1.46575e+07	1.89142e+07	66637.1	73353.8
Q13362	Serine/threonine-protein phosphatase 2A 56 kDa regulatory subunit gamma isoform OS=Homo sapiens GN=PPP2R5C PE=1 SV=3	26	10	48	4	1	524	61	6.87	124.17	10	5	0.926	-0.11	0.547075	0.890344	63.43	6.40816e+06	5.97738e+06	2.13	3.79	6.42653e+06	6.18409e+06	6.40816e+06	5.97738e+06	5.66418e+06	6.09851e+06	5.64706e+06	6.18409e+06	6.36344e+06	5.92631e+06	26416.5	27253.1
P46976	Glycogenin-1 OS=Homo sapiens GN=GYG1 PE=1 SV=4	38	9	45	9	1	350	39.4	5.53	123.94	9	0	1.375	0.46	0.291393	0.68859	56.74	9.07648e+06	1.21973e+07	1.08	7.58	9.07648e+06	9.05269e+06	9.2336e+06	1.31142e+07	1.12652e+07	1.21973e+07	7.9756e+06	9.05269e+06	9.16916e+06	1.30021e+07	52538.5	54507.4
P52815	39S ribosomal protein L12, mitochondrial OS=Homo sapiens GN=MRPL12 PE=1 SV=2	51	7	41	1	1	198	21.3	8.87	123.84	7	0	0.633	-0.66	0.145238	0.472177	11.01	2.01782e+06	1.27646e+06	8.15	24.18	2.20617e+06	2.01782e+06	1.87571e+06	1.6764e+06	1.03961e+06	1.27646e+06	1.93859e+06	2.01782e+06	1862622	1.66208e+06	4848.53	5704.24
Q9Y6D5	Brefeldin A-inhibited guanine nucleotide-exchange protein 2 OS=Homo sapiens GN=ARFGEF2 PE=1 SV=3	10	12	53	3	1	1785	201.9	6.33	123.81	12	0	1.299	0.38	0.891134	0.982755	30.12	626252	1.06483e+06	26.95	12.8	626252	880489	526239	848791	1.07388e+06	1.06483e+06	550294	880489	522567	841538	5008.35	4758.53
Q9UM54	Unconventional myosin-VI OS=Homo sapiens GN=MYO6 PE=1 SV=4	12	11	44	11	1	1294	149.6	8.53	123.81	11	0	1.142	0.19	0.921045	0.988312	74.5	4.74201e+06	6.21087e+06	3.11	4.09	4.62893e+06	4.92315e+06	4.74201e+06	6.18114e+06	6.21087e+06	6.64434e+06	4.06749e+06	4.92315e+06	4708919	6.12833e+06	28966.1	29692.3
Q9NVJ2	ADP-ribosylation factor-like protein 8B OS=Homo sapiens GN=ARL8B PE=1 SV=1	49	9	61	3	1	186	21.5	8.43	123.79	9	6	2.076	1.05	0.00359938	0.0360883	95.41	1.11312e+07	2.30255e+07	0.97	6.84	1.11312e+07	1.09685e+07	1.1173e+07	2.30255e+07	2.33107e+07	2.05375e+07	9.78113e+06	1.09685e+07	1.1095e+07	2.28288e+07	108716	91778.4
Q8NBS9	Thioredoxin domain-containing protein 5 OS=Homo sapiens GN=TXNDC5 PE=1 SV=2	30	8	48	8	1	432	47.6	5.97	123.64	8	0	1.207	0.27	0.502034	0.865029	66.62	16274934	2.37014e+07	12.47	13.67	1.30509e+07	16274934	1.64068e+07	1.95188e+07	2.56658e+07	2.37014e+07	1.1468e+07	16274934	1.62923e+07	1.93521e+07	119699	105917
P45973	Chromobox protein homolog 5 OS=Homo sapiens GN=CBX5 PE=1 SV=1	53	8	53	7	1	191	22.2	5.86	123.63	8	0	1.115	0.16	0.86552	0.977035	63.61	1.06902e+07	8.21356e+06	4.13	29.85	1.01294e+07	1.09923e+07	1.06902e+07	1.24346e+07	7.21167e+06	8.21356e+06	8.9008e+06	1.09923e+07	1.06156e+07	1.23284e+07	33633.6	36704.9
Q9Y2W1	Thyroid hormone receptor-associated protein 3 OS=Homo sapiens GN=THRAP3 PE=1 SV=2	15	11	52	11	1	955	108.6	10.15	123.58	11	0	1.199	0.26	0.631876	0.930324	75.83	9.49766e+06	1.05506e+07	4.37	4.98	9.36504e+06	1.0154e+07	9.49766e+06	1.10192e+07	1.05506e+07	9.97299e+06	8.22916e+06	1.0154e+07	9.43138e+06	1.0925e+07	49205.5	44567.5
O43615	Mitochondrial import inner membrane translocase subunit TIM44 OS=Homo sapiens GN=TIMM44 PE=1 SV=2	31	10	57	10	1	452	51.3	8.32	123.42	10	0	1.043	0.06	0.92542	0.989336	56.56	7.35617e+06	9.79795e+06	0.72	19.37	7.44548e+06	7.35617e+06	7.35017e+06	7.20205e+06	9.79795e+06	1.06172e+07	6.54242e+06	7.35617e+06	7.29888e+06	7.14051e+06	45695.5	47446.1
P33240	Cleavage stimulation factor subunit 2 OS=Homo sapiens GN=CSTF2 PE=1 SV=1	21	7	49	2	1	577	60.9	6.83	123.28	7	0	0.94	-0.09	0.592371	0.908049	107.03	1.26426e+06	1.2331e+06	13.97	7.88	999644	1.30629e+06	1.26426e+06	1.07923e+06	1.2331e+06	1.24821e+06	878398	1.30629e+06	1.25544e+06	1.07001e+06	5750.9	5578
Q9H773	dCTP pyrophosphatase 1 OS=Homo sapiens GN=DCTPP1 PE=1 SV=1	66	7	46	7	1	170	18.7	5.03	123.27	7	0	0.878	-0.19	0.488665	0.856285	34.04	7.89748e+06	1.8499e+07	12.54	50.52	7.15873e+06	7.89748e+06	9.1612e+06	6.08233e+06	1.91539e+07	1.8499e+07	6.29045e+06	7.89748e+06	9.09726e+06	6.03036e+06	89329.4	82668.7
O15144	Actin-related protein 2/3 complex subunit 2 OS=Homo sapiens GN=ARPC2 PE=1 SV=1	49	12	61	12	1	300	34.3	7.36	123.17	12	0	1.127	0.17	0.704191	0.947964	83.39	2.2175e+07	1.82884e+07	0.75	27.67	2.21114e+07	2.24264e+07	2.2175e+07	2.79957e+07	1.82884e+07	1.741e+07	1.94295e+07	2.24264e+07	2.20203e+07	2.77565e+07	85293.2	77802
Q96CS3	FAS-associated factor 2 OS=Homo sapiens GN=FAF2 PE=1 SV=2	27	7	45	7	1	445	52.6	5.62	122.9	7	0	1.588	0.67	0.0911868	0.372549	37.18	8.24766e+06	1.95581e+07	0.82	31.28	8.24766e+06	8.34415e+06	8.21356e+06	1.07956e+07	1.95581e+07	2.02816e+07	7.2473e+06	8.34415e+06	8.15624e+06	1.07034e+07	91214.5	90634.5
O75821	Eukaryotic translation initiation factor 3 subunit G OS=Homo sapiens GN=EIF3G PE=1 SV=2	18	5	43	5	1	320	35.6	6.13	122.84	5	0	1.039	0.06	0.965192	0.996342	51.93	1.00135e+07	1.49613e+07	3.76	30.08	1.05925e+07	1.00135e+07	9.87016e+06	8.66227e+06	1.49613e+07	1.60105e+07	9.30771e+06	1.00135e+07	9.80128e+06	8.58826e+06	69776.3	71547.8
Q9ULV4	Coronin-1C OS=Homo sapiens GN=CORO1C PE=1 SV=1	29	8	49	8	1	474	53.2	7.08	122.71	8	0	0.752	-0.41	0.184594	0.544544	52.83	7.88209e+06	5.08568e+06	7.14	36.97	8.41715e+06	7.88209e+06	7.29448e+06	5.64988e+06	5.08568e+06	2.5699e+06	7.39624e+06	7.88209e+06	7.24358e+06	5.6016e+06	23718.5	11484.4
P61224	Ras-related protein Rap-1b OS=Homo sapiens GN=RAP1B PE=1 SV=1	56	8	48	3	1	184	20.8	5.78	122.55	8	5	1.418	0.5	0.171782	0.524433	45.04	1.62084e+07	1.99698e+07	4.81	6.95	1.49968e+07	1.62084e+07	1.6405e+07	2.21847e+07	1.95124e+07	1.99698e+07	1.31778e+07	1.62084e+07	1.62905e+07	2.19951e+07	91001.3	89241.4
Q96BM9	ADP-ribosylation factor-like protein 8A OS=Homo sapiens GN=ARL8A PE=1 SV=1	46	7	57	1	1	186	21.4	7.77	122.52	7	0	7.063	2.82	0.000742835	0.00981879	11.76	190309	1.34693e+06	11.15	6.72	176151	190309	218868	1.24424e+06	1.34693e+06	1.42333e+06	154786	190309	217340	1.2336e+06	6281.8	6360.59
Q9UHF7	Zinc finger transcription factor Trps1 OS=Homo sapiens GN=TRPS1 PE=1 SV=2	15	13	53	13	1	1281	141.4	7.58	122.47	13	0	0.994	-0.01	0.749996	0.958162	99.27	7.09876e+06	9.32336e+06	1.41	27.89	6.93728e+06	7.11947e+06	7.09876e+06	5.84991e+06	1.03986e+07	9.32336e+06	6.09586e+06	7.11947e+06	7.04922e+06	5.79992e+06	48496.8	41664.4
P63000	Ras-related C3 botulinum toxin substrate 1 OS=Homo sapiens GN=RAC1 PE=1 SV=1	53	9	61	8	1	192	21.4	8.5	122.42	9	1	0.684	-0.55	0.0853075	0.357328	31.74	1.98769e+07	1.04271e+07	3.36	48.57	1.89286e+07	2.02003e+07	1.98769e+07	2.07243e+07	8.7958e+06	1.04271e+07	1.66328e+07	2.02003e+07	1.97382e+07	2.05473e+07	41021.6	46596.9
O60762	Dolichol-phosphate mannosyltransferase subunit 1 OS=Homo sapiens GN=DPM1 PE=1 SV=1	35	7	49	7	1	260	29.6	9.57	122.23	7	0	0.665	-0.59	0.0648871	0.301177	16.03	1.21868e+07	7.69323e+06	2.05	18.2	1.19375e+07	1.21868e+07	1.24364e+07	7.69323e+06	9.14026e+06	6.32963e+06	10489634	1.21868e+07	1.23496e+07	7.62749e+06	42628.1	28286
Q92769	Histone deacetylase 2 OS=Homo sapiens GN=HDAC2 PE=1 SV=2	34	9	54	5	1	488	55.3	5.91	122	9	0	1.647	0.72	0.204172	0.575255	57.46	2.19708e+06	4.85203e+06	6.52	34.79	2.19708e+06	2.28896e+06	2.01164e+06	2.63135e+06	5.50482e+06	4.85203e+06	1.93059e+06	2.28896e+06	1.9976e+06	2.60886e+06	25673.3	21682.8
Q9UBM7	7-dehydrocholesterol reductase OS=Homo sapiens GN=DHCR7 PE=1 SV=1	10	3	36	3	1	475	54.5	8.7	121.33	3	0	1.678	0.75	0.118252	0.434347	20.5	3.9397e+06	9.43793e+06	2.61	28.36	3.76817e+06	3.9397e+06	3.94721e+06	6.07122e+06	1.09615e+07	9.43793e+06	3.31113e+06	3.9397e+06	3.91967e+06	6019350	51122.1	42176.4
Q15274	Nicotinate-nucleotide pyrophosphorylase [carboxylating] OS=Homo sapiens GN=QPRT PE=1 SV=3	33	6	43	6	1	297	30.8	6.21	121.31	6	0	1.115	0.16	0.843446	0.969432	29.24	9.33051e+06	1.04431e+07	0.29	3.52	9.33051e+06	9.30773e+06	9.36185e+06	1.00439e+07	1.04431e+07	1.07766e+07	8.19881e+06	9.30773e+06	9.29651e+06	9.95809e+06	48704.4	48158.6
P08621	U1 small nuclear ribonucleoprotein 70 kDa OS=Homo sapiens GN=SNRNP70 PE=1 SV=2	27	11	69	11	1	437	51.5	9.94	120.99	11	0	0.92	-0.12	0.599363	0.913999	27.91	1.27454e+07	1.27328e+07	10.94	1.79	1.1963e+07	1.47539e+07	1.27454e+07	1.23937e+07	1.28223e+07	1.27328e+07	1.0512e+07	1.47539e+07	1.26564e+07	1.22878e+07	59800.2	56900.5
Q96JB5	CDK5 regulatory subunit-associated protein 3 OS=Homo sapiens GN=CDK5RAP3 PE=1 SV=2	31	10	43	10	1	506	56.9	4.75	120.95	10	0	1.164	0.22	0.775095	0.963931	85.66	6.83107e+06	9.53612e+06	2.33	15.77	6.6619e+06	6.97906e+06	6.83107e+06	7.60761e+06	9.53612e+06	1.0449e+07	5.85388e+06	6.97906e+06	6.7834e+06	7.54261e+06	44474.4	46694.7
Q99615	DnaJ homolog subfamily C member 7 OS=Homo sapiens GN=DNAJC7 PE=1 SV=2	27	11	40	11	1	494	56.4	6.96	120.91	11	0	0.814	-0.3	0.293277	0.690702	42.89	6.07233e+06	6.14719e+06	0.22	25.83	6.06302e+06	6.08908e+06	6.07233e+06	3.8911e+06	6.14719e+06	6.53259e+06	5.32764e+06	6.08908e+06	6.02996e+06	3.85785e+06	28669.1	29192.9
I3L0A0	HCG2044781 OS=Homo sapiens GN=TMEM189-UBE2V1 PE=4 SV=1	20	6	49	2	1	370	42.2	6.71	120.51	6	4	1.187	0.25	0.55064	0.892565	101.76	2.09445e+07	1.84717e+07	2.18	21.28	2.12923e+07	2.09445e+07	2.03892e+07	2.44222e+07	1.84717e+07	1.63117e+07	1.87098e+07	2.09445e+07	2.02469e+07	2.42135e+07	86147.7	72894
P22307	Non-specific lipid-transfer protein OS=Homo sapiens GN=SCP2 PE=1 SV=2	22	11	48	11	1	547	59	6.89	120.36	11	0	1.335	0.42	0.27166	0.66655	118.06	1.66759e+07	2.24849e+07	0.84	10.05	1.66759e+07	1.65309e+07	1.68122e+07	2.48944e+07	2.24849e+07	2.03602e+07	1.46533e+07	1.65309e+07	1.66949e+07	2.46817e+07	104864	90986
P63167	Dynein light chain 1, cytoplasmic OS=Homo sapiens GN=DYNLL1 PE=1 SV=1	57	4	37	2	1	89	10.4	7.4	120.36	4	2	1.137	0.18	0.674023	0.941226	22.03	1.81716e+07	2.31355e+07	2.11	14.68	1.81716e+07	1.76204e+07	1.83513e+07	1.92921e+07	2.31355e+07	2.59615e+07	1.59676e+07	1.76204e+07	1.82232e+07	19127262	107899	116017
O43681	ATPase ASNA1 OS=Homo sapiens GN=ASNA1 PE=1 SV=2	34	7	45	7	1	348	38.8	4.91	120.24	7	0	1.013	0.02	0.833945	0.968781	73.29	7.4168e+06	1.07157e+07	1.22	21.16	7.4168e+06	7.40717e+06	7.5695e+06	7.71961e+06	1.18572e+07	1.07157e+07	6.51722e+06	7.40717e+06	7.51667e+06	7.65366e+06	55299.5	47886.6
P55957	BH3-interacting domain death agonist OS=Homo sapiens GN=BID PE=1 SV=1	42	5	37	5	1	195	22	5.44	120.12	5	0	1.426	0.51	0.344797	0.744137	102.64	3.98205e+06	9.12945e+06	3.2	40.5	3.91915e+06	4.16689e+06	3.98205e+06	4.00977e+06	9.4325e+06	9.12945e+06	3.4438e+06	4.16689e+06	3.95427e+06	3.97551e+06	43991.1	40797.8
O15347	High mobility group protein B3 OS=Homo sapiens GN=HMGB3 PE=1 SV=4	38	7	43	7	1	200	23	8.37	120.08	7	0	1.109	0.15	0.810742	0.967472	45.56	1.20855e+07	1.19753e+07	2.06	2.45	1.20855e+07	1.18302e+07	1.23289e+07	1.23404e+07	1.19753e+07	1.1757e+07	1.06197e+07	1.18302e+07	1.22429e+07	1.22349e+07	55850.3	52539.8
Q96GG9	DCN1-like protein 1 OS=Homo sapiens GN=DCUN1D1 PE=1 SV=1	45	8	38	8	1	259	30.1	5.34	119.99	8	0	1.482	0.57	0.230319	0.607159	53.85	5.52793e+06	9.81383e+06	5.78	26.5	5.52793e+06	5.51046e+06	6.09029e+06	7.13353e+06	1.22985e+07	9.81383e+06	4.85745e+06	5.51046e+06	6.04778e+06	7.07258e+06	57357.3	43856.2
Q15102	Platelet-activating factor acetylhydrolase IB subunit gamma OS=Homo sapiens GN=PAFAH1B3 PE=1 SV=1	70	10	60	10	1	231	25.7	6.84	119.94	10	0	0.929	-0.11	0.627358	0.928519	68.81	1.32531e+07	1.20144e+07	1.92	2.24	1.3544e+07	1.30366e+07	1.32531e+07	1.18399e+07	1.20144e+07	1.23698e+07	1.19012e+07	1.30366e+07	1.31606e+07	1.17388e+07	56032.6	55278.2
Q15126	Phosphomevalonate kinase OS=Homo sapiens GN=PMVK PE=1 SV=3	69	10	63	10	1	192	22	5.73	119.85	10	0	0.883	-0.18	0.451775	0.838781	18.26	8.86683e+06	5.81564e+06	1.65	26.84	8.95607e+06	8.67158e+06	8.86683e+06	8.44428e+06	5.16097e+06	5.81564e+06	7.86979e+06	8.67158e+06	8.80495e+06	8.37213e+06	24069.6	25989
Q53H82	Beta-lactamase-like protein 2 OS=Homo sapiens GN=LACTB2 PE=1 SV=2	40	8	43	8	1	288	32.8	6.8	119.79	8	0	1.434	0.52	0.267242	0.660165	46.66	6.77017e+06	1.10616e+07	5.06	21.64	6.62415e+06	7.28755e+06	6.77017e+06	8.81276e+06	1.36455e+07	1.10616e+07	5.82071e+06	7.28755e+06	6.72292e+06	8.73746e+06	63639.4	49432.4
Q15758	Neutral amino acid transporter B(0) OS=Homo sapiens GN=SLC1A5 PE=1 SV=2	18	5	42	5	1	541	56.6	5.48	119.46	5	0	0.614	-0.7	0.0830848	0.351664	25.98	3.31859e+06	2.44968e+06	3.96	37.37	3.21014e+06	3.47277e+06	3.31859e+06	1.19129e+06	2.61773e+06	2.44968e+06	2.82078e+06	3.47277e+06	3.29543e+06	1.18112e+06	12208.5	10947.2
Q9HC38	Glyoxalase domain-containing protein 4 OS=Homo sapiens GN=GLOD4 PE=1 SV=1	36	8	48	8	1	313	34.8	5.6	119.26	8	0	1.288	0.37	0.49898	0.864719	63.74	7.83759e+06	8.50061e+06	3.03	15.55	8.07148e+06	7.83759e+06	7.59682e+06	1.04745e+07	8.50061e+06	7.79828e+06	7.09249e+06	7.83759e+06	7.54381e+06	1.0385e+07	39644.9	34849.1
O60256	Phosphoribosyl pyrophosphate synthase-associated protein 2 OS=Homo sapiens GN=PRPSAP2 PE=1 SV=1	32	6	32	5	1	369	40.9	7.44	119.05	6	0	1.865	0.9	0.0737861	0.325853	75.98	2.96284e+06	6.44497e+06	8.38	47.56	2.7011e+06	2.96284e+06	3.19596e+06	2.60012e+06	7.68797e+06	6.44497e+06	2.37349e+06	2.96284e+06	3.17365e+06	2.5779e+06	35855	28801.4
Q96TA1	Niban-like protein 1 OS=Homo sapiens GN=FAM129B PE=1 SV=3	27	11	44	11	1	746	84.1	6.19	118.45	11	0	0.703	-0.51	0.110531	0.416808	42.62	1.13042e+07	6.20419e+06	4.85	9.79	1.19926e+07	1.13042e+07	1.08986e+07	6.94135e+06	6.20419e+06	5.71841e+06	1.0538e+07	1.13042e+07	10822542	6.88204e+06	28934.9	25554.5
P09525	Annexin A4 OS=Homo sapiens GN=ANXA4 PE=1 SV=4	29	7	42	6	1	319	35.9	6.13	118.01	7	0	1.647	0.72	0.17202	0.524433	123.45	2.9658e+06	5.89817e+06	7.98	35.08	2.99629e+06	2.58808e+06	2.9658e+06	3.23658e+06	5.89817e+06	6.83741e+06	2.63288e+06	2.58808e+06	2.9451e+06	3.20893e+06	27507.8	30555.1
Q8TAT6	Nuclear protein localization protein 4 homolog OS=Homo sapiens GN=NPLOC4 PE=1 SV=3	19	7	43	7	1	608	68.1	6.38	117.94	7	0	1.813	0.86	0.0915112	0.373275	55.8	3.1484e+06	7.43812e+06	6.19	33.73	3.1484e+06	3.39093e+06	3.00105e+06	3.93024e+06	7.88047e+06	7.43812e+06	2.76653e+06	3.39093e+06	2.98011e+06	3.89666e+06	36752.8	33239.6
Q92804	TATA-binding protein-associated factor 2N OS=Homo sapiens GN=TAF15 PE=1 SV=1	22	7	41	5	1	592	61.8	8.02	117.55	7	0	1.255	0.33	0.571262	0.902242	65.09	5.89208e+06	9.04224e+06	4.04	34.85	5.65724e+06	5.89208e+06	6.13378e+06	5.16425e+06	1.0867e+07	9.04224e+06	4.97107e+06	5.89208e+06	6.09097e+06	5.12012e+06	50681.3	40408.1
Q13066	G antigen 2B/2C OS=Homo sapiens GN=GAGE2B PE=2 SV=1	30	2	45	2	1	116	12.8	4.37	117.09	2	0	6.748	2.75	6.66134e-15	3.22105e-13	19.68	1.1499e+07	7.66252e+07	6.17	35.34	1.1499e+07	1.18783e+07	1.05273e+07	4.01587e+07	7.66252e+07	8.47074e+07	1.01043e+07	1.18783e+07	1.04538e+07	3.98156e+07	357363	378542
Q6UXG2	UPF0577 protein KIAA1324 OS=Homo sapiens GN=KIAA1324 PE=2 SV=2	23	14	53	14	1	1013	111.3	6.55	117.08	14	0	1.351	0.43	0.311497	0.70913	95.72	1.07545e+07	1.29178e+07	2.59	5.26	1.07069e+07	1.07545e+07	1.12175e+07	1.29178e+07	1.28098e+07	1.40689e+07	9.40823e+06	1.07545e+07	1.11393e+07	1.28075e+07	59742.3	62871.4
O60701	UDP-glucose 6-dehydrogenase OS=Homo sapiens GN=UGDH PE=1 SV=1	37	11	39	11	1	494	55	7.12	117.01	11	0	2.024	1.02	0.0141177	0.105036	83.39	4.99031e+06	1.20331e+07	8.57	18.43	4.722e+06	5.57566e+06	4.99031e+06	9.04331e+06	1.20331e+07	1.30895e+07	4.14928e+06	5.57566e+06	4.95549e+06	8.96604e+06	56119.9	58494.5
Q07020	60S ribosomal protein L18 OS=Homo sapiens GN=RPL18 PE=1 SV=2	38	6	48	6	1	188	21.6	11.72	116.71	6	0	0.463	-1.11	0.000956854	0.0121435	20.69	5.39252e+07	2.6893e+07	2.16	10.23	5.39252e+07	5.26842e+07	5.50076e+07	2.6893e+07	3.00312e+07	2.44951e+07	4.73846e+07	5.26842e+07	5.46237e+07	2.66632e+07	140059	109464
P17655	Calpain-2 catalytic subunit OS=Homo sapiens GN=CAPN2 PE=1 SV=6	33	11	39	11	1	700	79.9	4.98	116.31	11	0	0.791	-0.34	0.238627	0.620528	39.98	8.96148e+06	6.82101e+06	5.99	22.12	8.96148e+06	8.9247e+06	9.90442e+06	7.65926e+06	4.87679e+06	6.82101e+06	7.87455e+06	8.9247e+06	9.8353e+06	7.59381e+06	22744.3	30481.8
Q9UBB4	Ataxin-10 OS=Homo sapiens GN=ATXN10 PE=1 SV=1	43	15	48	15	1	475	53.5	5.25	116.28	15	0	1.447	0.53	0.204351	0.575255	97	8.06808e+06	1.39575e+07	1.95	13.48	7.93369e+06	8.06808e+06	8.24742e+06	1.12556e+07	1.39575e+07	1.46411e+07	6.97142e+06	8.06808e+06	8.18987e+06	11159475	65094.8	65428.3
P42025	Beta-centractin OS=Homo sapiens GN=ACTR1B PE=1 SV=1	31	6	46	2	1	376	42.3	6.4	116.03	6	0	1.562	0.64	0.488239	0.856285	38.49	817060	1.61677e+06	12.61	19.32	712098	817060	917809	1.14991e+06	1.61677e+06	1.66851e+06	625728	817060	911404	1.14009e+06	7540.27	7456.24
Q13619	Cullin-4A OS=Homo sapiens GN=CUL4A PE=1 SV=3	19	12	63	5	1	759	87.6	8.13	115.92	12	7	1.006	0.01	0.794026	0.96411	51.96	8.13793e+06	8.47552e+06	2.49	19.9	7.86508e+06	8.25782e+06	8.13793e+06	6.26007e+06	8.47552e+06	9.36449e+06	6.91112e+06	8.25782e+06	8.08114e+06	6.20659e+06	39527.9	41848.2
Q13065	G antigen 1 OS=Homo sapiens GN=GAGE1 PE=1 SV=2	25	2	40	2	1	139	15.6	4.44	115.85	2	0	2.872	1.52	6.23228e-05	0.00108709	19.19	6.70993e+06	2.07604e+07	4.48	35.27	6.65002e+06	7.20947e+06	6.70993e+06	1.02656e+07	2.0932e+07	2.07604e+07	5.84344e+06	7.20947e+06	6.6631e+06	1.01779e+07	97622.2	92774.3
Q14677	Clathrin interactor 1 OS=Homo sapiens GN=CLINT1 PE=1 SV=1	23	11	42	11	1	625	68.2	6.42	115.32	11	0	1.149	0.2	0.68202	0.941492	80.82	1.15178e+07	1.65023e+07	3.63	13.17	1.13079e+07	1.21213e+07	1.15178e+07	1.30981e+07	1.65023e+07	1.67299e+07	9.93633e+06	1.21213e+07	1.14374e+07	1.29862e+07	76963.2	74763
Q15435	Protein phosphatase 1 regulatory subunit 7 OS=Homo sapiens GN=PPP1R7 PE=1 SV=1	27	7	32	7	1	360	41.5	4.91	115.22	7	0	1.165	0.22	0.874604	0.979066	28.16	5.78876e+06	4.96664e+06	5.42	24	6.12866e+06	5.78876e+06	5.50015e+06	6.78228e+06	4.30135e+06	4.96664e+06	5.38532e+06	5.78876e+06	5.46176e+06	6.72433e+06	20060.5	22195
P51648	Fatty aldehyde dehydrogenase OS=Homo sapiens GN=ALDH3A2 PE=1 SV=1	34	10	43	10	1	485	54.8	7.88	115.11	10	0	1.073	0.1	0.975968	0.99813	69.02	9.02987e+06	5.97991e+06	1.02	40.65	9.02987e+06	8.91143e+06	9.09165e+06	1.00714e+07	5.97991e+06	4.68891e+06	7.93464e+06	8.91143e+06	9.0282e+06	9.98539e+06	27889	20953.9
Q53H96	Pyrroline-5-carboxylate reductase 3 OS=Homo sapiens GN=PYCRL PE=1 SV=3	37	8	39	8	1	274	28.6	7.72	115.04	8	0	0.937	-0.09	0.589244	0.906909	64.82	9.35912e+06	5.75998e+06	2.95	25.51	9.35912e+06	9.43386e+06	8.9289e+06	8.74421e+06	5.75998e+06	5.75939e+06	8.22396e+06	9.43386e+06	8.86659e+06	8.6695e+06	26863.3	25737.7
Q9NP97	Dynein light chain roadblock-type 1 OS=Homo sapiens GN=DYNLRB1 PE=1 SV=3	51	3	47	3	1	96	10.9	7.25	114.97	3	0	0.656	-0.61	0.0657633	0.303035	30.07	6.22876e+06	2.9986e+06	7.28	64.05	6.81602e+06	5.90938e+06	6.22876e+06	8.09229e+06	2.8664e+06	2.9986e+06	5.98931e+06	5.90938e+06	6.18529e+06	8.02315e+06	13368.2	13400.2
Q8N1F7	Nuclear pore complex protein Nup93 OS=Homo sapiens GN=NUP93 PE=1 SV=2	22	13	55	13	1	819	93.4	5.72	114.9	13	0	1.008	0.01	0.790957	0.96411	69.84	8.13792e+06	8.11283e+06	3.85	17.5	8.22685e+06	8.13792e+06	7.65392e+06	5.955e+06	8.30605e+06	8.11283e+06	7.22902e+06	8.13792e+06	7.60051e+06	5.90412e+06	38737.5	36254.7
Q15738	Sterol-4-alpha-carboxylate 3-dehydrogenase, decarboxylating OS=Homo sapiens GN=NSDHL PE=1 SV=2	34	8	49	8	1	373	41.9	8.06	114.65	8	0	1.019	0.03	0.759622	0.959942	30.5	3.89744e+06	6.67745e+06	2.11	14.73	3.97013e+06	3.8061e+06	3.89744e+06	5.38882e+06	7.23647e+06	6.67745e+06	3.48859e+06	3.8061e+06	3.87024e+06	5.34277e+06	33749.3	29840.3
P08754	Guanine nucleotide-binding protein G(k) subunit alpha OS=Homo sapiens GN=GNAI3 PE=1 SV=3	31	9	41	5	1	354	40.5	5.69	114.29	9	3	1.164	0.22	0.776674	0.963931	44.36	7.17593e+06	8.39334e+06	4.22	1.78	6.84477e+06	7.44772e+06	7.17593e+06	8.39334e+06	8.4212e+06	8.15123e+06	6.01457e+06	7.44772e+06	7.12586e+06	8.32162e+06	39274.6	36426.3
O00151	PDZ and LIM domain protein 1 OS=Homo sapiens GN=PDLIM1 PE=1 SV=4	52	9	54	9	1	329	36	7.02	114.24	9	0	1.171	0.23	0.69435	0.943188	42.39	8.00497e+06	1.29311e+07	2.26	27.68	8.30087e+06	8.00497e+06	7.96677e+06	7.64946e+06	1.29311e+07	1.31392e+07	7.29407e+06	8.00497e+06	7.91117e+06	7.5841e+06	60307.9	58716.7
Q15819	Ubiquitin-conjugating enzyme E2 variant 2 OS=Homo sapiens GN=UBE2V2 PE=1 SV=4	50	6	43	2	1	145	16.4	8.09	114.22	6	0	1.23	0.3	0.707964	0.949808	86.68	3.91376e+06	8.45174e+06	4.4	28.87	4.16995e+06	3.91376e+06	3.83616e+06	4.85597e+06	8.45174e+06	8.54318e+06	3.66418e+06	3.91376e+06	3.80938e+06	4.81448e+06	39417	38177.9
Q5H9R7	Serine/threonine-protein phosphatase 6 regulatory subunit 3 OS=Homo sapiens GN=PPP6R3 PE=1 SV=2	13	9	39	9	1	873	97.6	4.6	114.15	9	0	1.368	0.45	0.424031	0.823488	48.14	4.74664e+06	8.44327e+06	6.87	30.8	4.74664e+06	4.37752e+06	5.0234e+06	4.79442e+06	8.44327e+06	8.99471e+06	4.17092e+06	4.37752e+06	4.98835e+06	4.75345e+06	39377.5	40195.7
Q9HD45	Transmembrane 9 superfamily member 3 OS=Homo sapiens GN=TM9SF3 PE=1 SV=2	18	9	52	9	1	589	67.8	7.21	113.65	9	0	1.186	0.25	0.665529	0.938769	62.2	9.77772e+06	1.08539e+07	3.89	19.46	1.00099e+07	9.27346e+06	9.77772e+06	8.31545e+06	1.23633e+07	1.08539e+07	8.79584e+06	9.27346e+06	9.70948e+06	8.2444e+06	57659.6	48504
A0A087WUM0	Protein SYNJ2BP-COX16 (Fragment) OS=Homo sapiens GN=SYNJ2BP-COX16 PE=4 SV=1	52	7	48	7	1	186	20.8	5.19	113.36	7	0	1.147	0.2	0.892293	0.983028	124.32	6.57921e+06	5.88648e+06	1.71	25.03	6.69255e+06	6.46727e+06	6.57921e+06	7.81986e+06	5.88648e+06	4.77251e+06	5.88082e+06	6.46727e+06	6.5333e+06	7.75304e+06	27453.2	21327.5
Q92552	28S ribosomal protein S27, mitochondrial OS=Homo sapiens GN=MRPS27 PE=1 SV=3	27	8	38	8	1	414	47.6	6.18	113.27	8	0	0.843	-0.25	0.363725	0.762232	60.26	7.65783e+06	6.69925e+06	4.36	10.05	7.17255e+06	7.65783e+06	7.80025e+06	6.37161e+06	6.69925e+06	7.70767e+06	6.3026e+06	7.65783e+06	7.74582e+06	6.31717e+06	31243.8	34444.1
O00217	NADH dehydrogenase [ubiquinone] iron-sulfur protein 8, mitochondrial OS=Homo sapiens GN=NDUFS8 PE=1 SV=1	19	3	35	3	1	210	23.7	6.34	113.18	3	0	1.593	0.67	0.21263	0.584206	41.26	2.88191e+06	5.62943e+06	4.42	32.67	2.67391e+06	2.89626e+06	2.88191e+06	3.03268e+06	5.91244e+06	5.62943e+06	2.3496e+06	2.89626e+06	2.8618e+06	3.00676e+06	27574.3	25156.9
P57721	Poly(rC)-binding protein 3 OS=Homo sapiens GN=PCBP3 PE=2 SV=2	28	6	40	2	1	371	39.4	8.07	113.09	6	0	0.695	-0.53	0.11767	0.43388	13.45	4.52812e+06	3.14634e+06	4.95	31.13	4.7303e+06	4283858	4.52812e+06	4.63697e+06	2.55496e+06	3.14634e+06	4.15656e+06	4283858	4496519	4597351	11915.8	14060.4
O43852	Calumenin OS=Homo sapiens GN=CALU PE=1 SV=2	59	14	55	14	1	315	37.1	4.64	112.71	14	0	1.722	0.78	0.035314	0.202552	42.38	9.34715e+06	2.37272e+07	6.23	24.62	8.57191e+06	9.69046e+06	9.34715e+06	1.56523e+07	2.57592e+07	2.37272e+07	7.53223e+06	9.69046e+06	9.28192e+06	1.55186e+07	120135	106032
O14773	Tripeptidyl-peptidase 1 OS=Homo sapiens GN=TPP1 PE=1 SV=2	14	5	39	5	1	563	61.2	6.48	112.55	5	0	1.24	0.31	0.522261	0.878871	49.27	9.86821e+06	1.13791e+07	3.15	26.67	9.45015e+06	1.00528e+07	9.86821e+06	7.5669e+06	1.31504e+07	1.13791e+07	8.30394e+06	1.00528e+07	9.79935e+06	7.50225e+06	61330.4	50851
P62987	Ubiquitin-60S ribosomal protein L40 OS=Homo sapiens GN=UBA52 PE=1 SV=2	49	6	54	1	1	128	14.7	9.83	112.53	6	0	1.12	0.16	0.854189	0.972319	33.41	6417.94	7185.49	42.6		3244.29	6417.94	8284.64	7185.49			2850.79	6417.94	8226.83	7124.09
O95232	Luc7-like protein 3 OS=Homo sapiens GN=LUC7L3 PE=1 SV=2	19	6	32	6	1	432	51.4	9.79	112.41	6	0	1.027	0.04	0.787482	0.96411	27.75	4.83214e+06	5.63212e+06	1.24	13.78	4.88274e+06	4.83214e+06	4.76354e+06	5.25137e+06	6.8104e+06	5.63212e+06	4.29051e+06	4.83214e+06	4.7303e+06	5.2065e+06	31762.2	25168.9
Q5JTV8	Torsin-1A-interacting protein 1 OS=Homo sapiens GN=TOR1AIP1 PE=1 SV=2	25	9	47	8	1	583	66.2	8.18	112.35	9	1	1.544	0.63	0.193684	0.557974	59.91	4.73547e+06	9.16257e+06	7.15	22.8	4.72594e+06	5.34166e+06	4.73547e+06	7.0243e+06	9.16257e+06	1.11846e+07	4.15274e+06	5.34166e+06	4.70242e+06	6.96428e+06	42732.2	49981.8
P62750	60S ribosomal protein L23a OS=Homo sapiens GN=RPL23A PE=1 SV=1	35	8	54	8	1	156	17.7	10.45	112.28	8	0	0.776	-0.37	0.24449	0.628109	66.58	4.20846e+07	3.67599e+07	1.61	4.93	4.20846e+07	4.31883e+07	4.194e+07	3.42978e+07	3.67599e+07	3.77733e+07	3.69802e+07	4.31883e+07	4.16474e+07	3.40048e+07	171440	168802
P20810	Calpastatin OS=Homo sapiens GN=CAST PE=1 SV=4	21	8	42	8	1	708	76.5	5.07	112.11	8	0	1.256	0.33	0.662399	0.937866	86.89	4.34938e+06	6.82966e+06	7.98	24.54	4.5716e+06	4.34938e+06	3.90156e+06	4.84757e+06	8.04232e+06	6.82966e+06	4.01712e+06	4.34938e+06	3.87433e+06	4.80615e+06	37507.6	30520.5
Q7L576	Cytoplasmic FMR1-interacting protein 1 OS=Homo sapiens GN=CYFIP1 PE=1 SV=1	9	10	52	5	1	1253	145.1	6.9	112.03	10	4	1.109	0.15	0.994792	0.99994	28.75	4.41206e+06	4.70795e+06	0.58	5.24	4.36785e+06	4.41206e+06	4.4126e+06	4.84594e+06	4.37294e+06	4.70795e+06	3.83808e+06	4.41206e+06	4.3818e+06	4.80454e+06	20394.4	21039
Q9H0D6	5'-3' exoribonuclease 2 OS=Homo sapiens GN=XRN2 PE=1 SV=1	19	12	50	12	1	950	108.5	7.47	111.86	12	0	0.655	-0.61	0.0652032	0.301733	41.79	6.99722e+06	4.47156e+06	2.25	16.56	6.79015e+06	6.99722e+06	7.09729e+06	5.46044e+06	3.95203e+06	4.47156e+06	5.96658e+06	6.99722e+06	7.04776e+06	5.41378e+06	18431.4	19982.6
Q14019	Coactosin-like protein OS=Homo sapiens GN=COTL1 PE=1 SV=3	52	6	41	6	1	142	15.9	5.67	111.84	6	0	1.224	0.29	0.558041	0.895679	59.47	8.45715e+06	1.31007e+07	2.34	16.94	8.34489e+06	8.7318e+06	8.45715e+06	1.00403e+07	1.31007e+07	1.40629e+07	7.33274e+06	8.7318e+06	8.39813e+06	9.95456e+06	61098.7	62844.6
P53367	Arfaptin-1 OS=Homo sapiens GN=ARFIP1 PE=1 SV=2	27	7	33	6	1	373	41.7	6.7	111.64	7	1	1.086	0.12	0.987731	0.99994	130.64	5.61053e+06	8.21122e+06	1.14	40.01	5.61053e+06	5.57941e+06	5.70267e+06	3.68979e+06	8.21122e+06	8.62467e+06	4.93003e+06	5.57941e+06	5.66287e+06	3.65826e+06	38295.3	38542
P11216	Glycogen phosphorylase, brain form OS=Homo sapiens GN=PYGB PE=1 SV=5	26	18	70	14	1	843	96.6	6.86	111.48	18	4	0.923	-0.12	0.626724	0.92794	68.41	1.75509e+07	1.41022e+07	2.51	18.15	1.75509e+07	1.76962e+07	1.68791e+07	1.79529e+07	1.27267e+07	1.41022e+07	1.54222e+07	1.76962e+07	1.67613e+07	1.77995e+07	59354.7	63020
O94832	Unconventional myosin-Id OS=Homo sapiens GN=MYO1D PE=1 SV=2	16	12	38	12	1	1006	116.1	9.39	111.22	12	0	1.209	0.27	0.759686	0.959942	84.24	5.63676e+06	5.90909e+06	6.84	4.47	5.16966e+06	5.63676e+06	5.9258e+06	5.97001e+06	5.49454e+06	5.90909e+06	4.54263e+06	5.63676e+06	5.88445e+06	5.919e+06	25625.3	26406.6
P24666	Low molecular weight phosphotyrosine protein phosphatase OS=Homo sapiens GN=ACP1 PE=1 SV=3	60	6	39	6	1	158	18	6.74	110.97	6	0	1.23	0.3	0.587546	0.906733	38.72	7.05777e+06	1.0033e+07	4.86	2.73	7.49484e+06	7.05777e+06	6.81196e+06	9.97601e+06	1.04821e+07	1.0033e+07	6.5858e+06	7.05777e+06	6.76442e+06	9.89077e+06	48886.2	44835.4
P17612	cAMP-dependent protein kinase catalytic subunit alpha OS=Homo sapiens GN=PRKACA PE=1 SV=2	30	7	35	7	1	351	40.6	8.79	110.63	7	0	0.846	-0.24	0.33289	0.731669	39.05	5.95087e+06	5.63513e+06	2.24	2.84	6.12494e+06	5.86149e+06	5.95087e+06	5.63513e+06	5.70759e+06	5.40384e+06	5.38205e+06	5.86149e+06	5.90934e+06	5.58699e+06	26618.9	24148.7
Q9NUQ8	ATP-binding cassette sub-family F member 3 OS=Homo sapiens GN=ABCF3 PE=1 SV=2	26	12	48	12	1	709	79.7	6.34	110.04	12	0	0.843	-0.25	0.359378	0.759726	56.81	7.29441e+06	6.94596e+06	1.03	8.09	7.29441e+06	7.40784e+06	7.26537e+06	6.79142e+06	6.94596e+06	7.86842e+06	6.40968e+06	7.40784e+06	7.21467e+06	6.73339e+06	32394.4	35162.5
Q13067	G antigen 3 OS=Homo sapiens GN=GAGE3 PE=1 SV=1	30	2	43	2	1	118	12.9	4.25	109.98	2	0	5.511	2.46	4.07934e-11	1.3095e-09	48.73	4.25733e+06	2.41978e+07	14.82	37.56	4.25733e+06	3.33718e+06	4.45122e+06	1.16007e+07	2.41978e+07	2.54923e+07	3.74096e+06	3.33718e+06	4.42016e+06	1.15016e+07	112853	113920
Q9Y2Z0	Protein SGT1 homolog OS=Homo sapiens GN=SUGT1 PE=1 SV=3	32	9	41	9	1	365	41	5.16	109.9	9	0	1.295	0.37	0.582287	0.906044	49.96	5.13006e+06	6.92898e+06	2.91	7.32	5.13006e+06	5.25064e+06	4.95442e+06	6.92898e+06	6.92185e+06	7.84177e+06	4.50784e+06	5.25064e+06	4.91984e+06	6.86978e+06	32282	35043.4
P11172	Uridine 5'-monophosphate synthase OS=Homo sapiens GN=UMPS PE=1 SV=1	39	12	40	12	1	480	52.2	7.24	109.85	12	0	1.059	0.08	0.940464	0.991054	97.71	5.99965e+06	8.29496e+06	14.47	25.44	4.766e+06	6.33104e+06	5.99965e+06	5.12535e+06	8.29496e+06	8.34939e+06	4.18793e+06	6.33104e+06	5.95778e+06	5.08155e+06	38685.8	37311.9
Q9BXJ9	N-alpha-acetyltransferase 15, NatA auxiliary subunit OS=Homo sapiens GN=NAA15 PE=1 SV=1	22	13	52	13	1	866	101.2	7.42	109.84	13	0	0.655	-0.61	0.062602	0.298551	32.79	9.68801e+06	8.52089e+06	2.72	15.82	9.39674e+06	9.68801e+06	9.92169e+06	6.79853e+06	8.52089e+06	9.34746e+06	8.25701e+06	9.68801e+06	9.85245e+06	6.74045e+06	39739.5	41772
Q9H0A0	RNA cytidine acetyltransferase OS=Homo sapiens GN=NAT10 PE=1 SV=2	20	16	50	16	1	1025	115.7	8.27	109.55	16	0	0.743	-0.43	0.152776	0.486742	11.54	9.66699e+06	5.16823e+06	4.15	11.29	9.15948e+06	9.94489e+06	9.66699e+06	5.93948e+06	5.16823e+06	4.7638e+06	8.04853e+06	9.94489e+06	9.59953e+06	5.88873e+06	24103.5	21288.6
Q9UNE7	E3 ubiquitin-protein ligase CHIP OS=Homo sapiens GN=STUB1 PE=1 SV=2	36	9	37	9	1	303	34.8	5.87	109.53	9	0	0.852	-0.23	0.354813	0.753626	48.41	6.79615e+06	4.02352e+06	2.2	38.73	6.79615e+06	6.99618e+06	6.70162e+06	6.5766e+06	4.02352e+06	3.16009e+06	5.97185e+06	6.99618e+06	6.65485e+06	6.5204e+06	18764.8	14121.9
Q01085	Nucleolysin TIAR OS=Homo sapiens GN=TIAL1 PE=1 SV=1	29	7	33	5	1	375	41.6	7.74	108.88	7	2	1.015	0.02	0.750822	0.958162	54.76	5.14684e+06	4.60085e+06	11.49	1.98	4.68125e+06	5.14684e+06	5.87498e+06	4.60085e+06	4.76012e+06	4.59947e+06	4.11346e+06	5.14684e+06	5.83398e+06	4.56154e+06	22200.2	20554.2
Q9Y570	Protein phosphatase methylesterase 1 OS=Homo sapiens GN=PPME1 PE=1 SV=3	43	12	53	12	1	386	42.3	5.97	108.63	12	0	1.067	0.09	0.999591	0.99994	67.15	8.24845e+06	1.06695e+07	1.61	22.5	8.4481e+06	8.19427e+06	8.24845e+06	7.80273e+06	1.06695e+07	1.23828e+07	7.42343e+06	8.19427e+06	8.19088e+06	7.73606e+06	49760.2	55336.5
Q96T76	MMS19 nucleotide excision repair protein homolog OS=Homo sapiens GN=MMS19 PE=1 SV=2	19	11	37	11	1	1030	113.2	6.35	108.55	11	0	1.093	0.13	0.99994	0.99994	54.73	5.05321e+06	8.20951e+06	10.36	32.8	4.31381e+06	5.28168e+06	5.05321e+06	4.71207e+06	8.20951e+06	9.41294e+06	3.79059e+06	5.28168e+06	5.01795e+06	4.67181e+06	38287.3	42064.7
P98179	RNA-binding protein 3 OS=Homo sapiens GN=RBM3 PE=1 SV=1	48	4	40	4	1	157	17.2	8.91	108.55	4	0	0.408	-1.29	7.2057e-05	0.00121259	3.58	28907203	1.09777e+07	6.29	21.88	3.07584e+07	28907203	2.71168e+07	1.30275e+07	8.32542e+06	1.09777e+07	2.70278e+07	28907203	2.69275e+07	1.29161e+07	38827.9	49057.4
Q9Y2Z4	Tyrosine--tRNA ligase, mitochondrial OS=Homo sapiens GN=YARS2 PE=1 SV=2	26	7	38	7	1	477	53.2	8.98	108.15	7	0	1.046	0.07	0.831609	0.968781	29.13	4.84254e+06	5.44088e+06	2.88	19.29	4.84254e+06	5.06002e+06	4.79608e+06	4.64921e+06	6.79651e+06	5.44088e+06	4.25519e+06	5.06002e+06	4.76261e+06	4.60949e+06	31697.4	24314.3
P84098	60S ribosomal protein L19 OS=Homo sapiens GN=RPL19 PE=1 SV=1	22	4	37	4	1	196	23.5	11.47	108.14	4	0	0.934	-0.1	0.680127	0.941226	65.97	1.87702e+07	1.87344e+07	7.34	48.27	1.72944e+07	1.87702e+07	2.0035e+07	9.09047e+06	2.65574e+07	1.87344e+07	1.51968e+07	1.87702e+07	1.98952e+07	9.0128e+06	123858	83720.6
Q9HAV7	GrpE protein homolog 1, mitochondrial OS=Homo sapiens GN=GRPEL1 PE=1 SV=2	27	5	37	5	1	217	24.3	8.12	108.05	5	0	1.716	0.78	0.0523276	0.263709	59.85	8.19369e+06	1.40195e+07	6.37	31.58	8.19369e+06	9.07074e+06	8.09124e+06	7.74036e+06	1.40195e+07	1.47051e+07	7.19988e+06	9.07074e+06	8.03478e+06	7.67422e+06	65383.9	65714.3
Q9NX14	NADH dehydrogenase [ubiquinone] 1 beta subcomplex subunit 11, mitochondrial OS=Homo sapiens GN=NDUFB11 PE=1 SV=1	33	3	36	3	1	153	17.3	5.22	107.96	3	0	1.274	0.35	0.627907	0.928971	60.98	3.75204e+06	3.98329e+06	2.87	14.6	3.75204e+06	3.92343e+06	3.7208e+06	3.16551e+06	4.22035e+06	3.98329e+06	3.29696e+06	3.92343e+06	3.69484e+06	3.13846e+06	19682.8	17800.6
P12273	Prolactin-inducible protein OS=Homo sapiens GN=PIP PE=1 SV=1	57	7	44	7	1	146	16.6	8.05	107.91	7	0	3.49	1.8	3.70075e-06	7.51961e-05	56.18	4.71643e+06	1.49966e+07	2.35	23.36	4.55096e+06	4.75844e+06	4.71643e+06	1.97359e+07	1.24955e+07	1.49966e+07	3.99898e+06	4.75844e+06	4.68352e+06	1.95673e+07	58276.1	67017
Q9Y5K5	Ubiquitin carboxyl-terminal hydrolase isozyme L5 OS=Homo sapiens GN=UCHL5 PE=1 SV=3	45	10	49	10	1	329	37.6	5.33	107.88	10	0	0.877	-0.19	0.438779	0.832781	60.65	8.80607e+06	5.80237e+06	1.53	18.78	8.73475e+06	8.80607e+06	8.99728e+06	7.79112e+06	5.80237e+06	5.62426e+06	7.67532e+06	8.80607e+06	8.93449e+06	7.72455e+06	27061	25133.8
Q14165	Malectin OS=Homo sapiens GN=MLEC PE=1 SV=1	29	6	38	6	1	292	32.2	5.41	107.86	6	0	1.257	0.33	0.684054	0.94205	90.77	3.8571e+06	6.45556e+06	6.48	7.04	3.91653e+06	3.46954e+06	3.8571e+06	5.84184e+06	6.70883e+06	6.45556e+06	3.44149e+06	3.46954e+06	3.83018e+06	5.79192e+06	31288.5	28848.7
Q96G23	Ceramide synthase 2 OS=Homo sapiens GN=CERS2 PE=1 SV=1	15	4	33	4	1	380	44.8	8.98	107.63	4	0	1.039	0.05	0.878819	0.980172	36.2	9.12625e+06	6.61226e+06	0.71	35.21	9.0618e+06	9.19102e+06	9.12625e+06	1.151e+07	6.42974e+06	6.61226e+06	7.9627e+06	9.19102e+06	9.06256e+06	1.14117e+07	29986.9	29549
P50570	Dynamin-2 OS=Homo sapiens GN=DNM2 PE=1 SV=2	22	13	43	13	1	870	98	7.44	107.59	13	0	1.314	0.39	0.536108	0.884251	81.23	5.8557e+06	6.82931e+06	1.43	8.09	5.97915e+06	5.8557e+06	5.81821e+06	6.7579e+06	7.79001e+06	6.82931e+06	5.25395e+06	5.8557e+06	5.7776e+06	6.70016e+06	36330.9	30518.9
P43307	Translocon-associated protein subunit alpha OS=Homo sapiens GN=SSR1 PE=1 SV=3	21	4	34	4	1	286	32.2	4.49	107.5	4	0	1.346	0.43	0.494351	0.859766	27.89	5.09242e+06	6.30925e+06	4.59	19.05	5.39304e+06	5.09242e+06	4.92776e+06	8.40765e+06	6.30925e+06	5.98593e+06	4.73892e+06	5.09242e+06	4.89337e+06	8.33582e+06	29424.9	26750
O43708	Maleylacetoacetate isomerase OS=Homo sapiens GN=GSTZ1 PE=1 SV=3	20	3	41	3	1	216	24.2	8.54	107.43	3	0	1.529	0.61	0.277377	0.670426	52.94	3.99371e+06	6.64259e+06	3.35	22.98	4.18079e+06	3.91891e+06	3.99371e+06	4.37873e+06	6.64259e+06	6.84315e+06	3.6737e+06	3.91891e+06	3.96584e+06	4.34131e+06	30979.6	30580.7
O75489	NADH dehydrogenase [ubiquinone] iron-sulfur protein 3, mitochondrial OS=Homo sapiens GN=NDUFS3 PE=1 SV=1	39	7	47	7	1	264	30.2	7.5	107.34	7	0	1.052	0.07	0.846683	0.969432	57.82	5.09854e+06	5.3075e+06	7.91	13	5.09854e+06	5.12433e+06	4.4421e+06	4.43147e+06	5.3075e+06	5.75083e+06	4.48014e+06	5.12433e+06	4.4111e+06	4.39361e+06	24753	25699.4
P60891	Ribose-phosphate pyrophosphokinase 1 OS=Homo sapiens GN=PRPS1 PE=1 SV=2	34	8	44	4	1	318	34.8	6.98	107.31	8	4	0.91	-0.14	0.602066	0.916292	54.66	1.66418e+07	1.20943e+07	0.67	15.05	1.6756e+07	1.66418e+07	1.65321e+07	1.01062e+07	1.37013e+07	1.20943e+07	1.47237e+07	1.66418e+07	1.64167e+07	1.00199e+07	63899.7	54047.3
Q8NC51	Plasminogen activator inhibitor 1 RNA-binding protein OS=Homo sapiens GN=SERBP1 PE=1 SV=2	26	9	48	9	1	408	44.9	8.65	107.08	9	0	0.871	-0.2	0.483465	0.856285	31.94	1.81219e+07	2.09284e+07	2.1	22.24	1.76499e+07	1.84007e+07	1.81219e+07	1.49182e+07	2.34888e+07	2.09284e+07	1.55091e+07	1.84007e+07	1.79954e+07	1.47908e+07	109547	93525
P30085	UMP-CMP kinase OS=Homo sapiens GN=CMPK1 PE=1 SV=3	54	8	43	8	1	196	22.2	5.57	107.03	8	0	1.16	0.21	0.876973	0.979281	58.14	5.23e+06	6.78838e+06	0.45	8.4	5.26827e+06	5.23e+06	5.22485e+06	7.285e+06	6.15476e+06	6.78838e+06	4.62929e+06	5.23e+06	5.18838e+06	7.22276e+06	28704.4	30336
O15143	Actin-related protein 2/3 complex subunit 1B OS=Homo sapiens GN=ARPC1B PE=1 SV=3	32	7	34	6	1	372	40.9	8.35	106.84	7	0	1.743	0.8	0.0724752	0.322299	58.27	6.08488e+06	9.07622e+06	5.46	31.27	5.52783e+06	6.08584e+06	6.08488e+06	6.28231e+06	1.19816e+07	9.07622e+06	4.85737e+06	6.08584e+06	6.04242e+06	6.22863e+06	55879.4	40559.9
Q02818	Nucleobindin-1 OS=Homo sapiens GN=NUCB1 PE=1 SV=4	39	14	49	14	1	461	53.8	5.25	106.84	14	0	0.822	-0.28	0.354715	0.753626	36.66	1.34742e+07	1.50503e+07	6.83	39.96	1.34742e+07	1.51162e+07	1.34448e+07	1.17963e+07	1.50503e+07	2.50631e+07	1.18399e+07	1.51162e+07	1.3351e+07	1.16955e+07	70191.3	112002
P55769	NHP2-like protein 1 OS=Homo sapiens GN=SNU13 PE=1 SV=3	62	5	39	5	1	128	14.2	8.46	106.62	5	0	1.055	0.08	0.91193	0.987502	110.06	1.60226e+07	2.58931e+07	5.26	22.11	1.60226e+07	1.58498e+07	1.74268e+07	1.78152e+07	2.76997e+07	2.58931e+07	1.40792e+07	1.58498e+07	17305141	17662956	129185	115711
Q9Y237	Peptidyl-prolyl cis-trans isomerase NIMA-interacting 4 OS=Homo sapiens GN=PIN4 PE=1 SV=1	48	4	35	4	1	131	13.8	9.77	106.54	4	0	0.708	-0.5	0.125374	0.442195	25.28	3.96534e+06	4.57297e+06	9.93	32.35	3.37032e+06	3.96534e+06	4.07062e+06	2.56523e+06	4.57297e+06	5.03298e+06	2.96153e+06	3.96534e+06	4.04221e+06	2.54332e+06	21327.3	22491.5
Q9BXP5	Serrate RNA effector molecule homolog OS=Homo sapiens GN=SRRT PE=1 SV=1	17	12	42	12	1	876	100.6	5.96	106.43	12	0	0.934	-0.1	0.588591	0.906909	70.11	7.79352e+06	6.60286e+06	4.5	12.18	7.79352e+06	7.52421e+06	8.2236e+06	6.4773e+06	6.60286e+06	8.01957e+06	6.84825e+06	7.52421e+06	8.16621e+06	6.42195e+06	30794.3	35838
P62847	40S ribosomal protein S24 OS=Homo sapiens GN=RPS24 PE=1 SV=1	29	4	48	4	1	133	15.4	10.78	106.11	4	0	0.646	-0.63	0.0545304	0.272295	22.17	2.65636e+07	1.72092e+07	3.35	5.53	2.51157e+07	2.65636e+07	2.66923e+07	1.72092e+07	1.65901e+07	1.84808e+07	2.20694e+07	2.65636e+07	2.6506e+07	17062195	77372.7	82587.4
P63279	SUMO-conjugating enzyme UBC9 OS=Homo sapiens GN=UBE2I PE=1 SV=1	40	5	36	5	1	158	18	8.66	106.11	5	0	1.121	0.16	0.841405	0.968781	29.92	9.03896e+06	1.01612e+07	3.86	2.8	9.03896e+06	9.36665e+06	8.67088e+06	1.05998e+07	1.01612e+07	1.00573e+07	7.94263e+06	9.36665e+06	8.61037e+06	1.05093e+07	47389.6	44944.1
Q15813	Tubulin-specific chaperone E OS=Homo sapiens GN=TBCE PE=1 SV=1	26	9	40	9	1	527	59.3	6.76	105.86	9	0	0.846	-0.24	0.342827	0.742382	39.88	5.18686e+06	4.23746e+06	4.54	25.64	5.18686e+06	5.00213e+06	5.47211e+06	4.73247e+06	4.23746e+06	2.79682e+06	4.55775e+06	5.00213e+06	5.43392e+06	4.69203e+06	19762.6	12498.5
Q9H6S3	Epidermal growth factor receptor kinase substrate 8-like protein 2 OS=Homo sapiens GN=EPS8L2 PE=1 SV=2	21	8	35	8	1	715	80.6	6.84	105.31	8	0	0.852	-0.23	0.368119	0.765448	16.15	5.28569e+06	5.39137e+06	6.03	10.86	5.08401e+06	5.71647e+06	5.28569e+06	5.39137e+06	5.01106e+06	6.18772e+06	4.46738e+06	5.71647e+06	5.2488e+06	5.34531e+06	23370.5	27651.8
P16401	Histone H1.5 OS=Homo sapiens GN=HIST1H1B PE=1 SV=3	15	6	41	6	1	226	22.6	10.92	104.8	6	0	0.207	-2.27	1.5381e-11	5.24603e-10	3.26	2.85112e+07	4.98924e+06	0.79	41.05	2.85709e+07	2.8154e+07	2.85112e+07	8.62907e+06	4.98924e+06	4.05213e+06	2.51056e+07	2.8154e+07	2.83122e+07	8.55534e+06	23268.7	18108.2
P83916	Chromobox protein homolog 1 OS=Homo sapiens GN=CBX1 PE=1 SV=1	35	8	40	7	1	185	21.4	4.93	104.77	8	1	0.826	-0.28	0.305654	0.703304	57.47	1.06285e+07	5.53629e+06	5.58	37.1	1.06285e+07	1.11672e+07	9.98579e+06	9.26071e+06	4.73431e+06	5.53629e+06	9.33942e+06	1.11672e+07	9.9161e+06	9.18159e+06	22079.8	24740.6
P49721	Proteasome subunit beta type-2 OS=Homo sapiens GN=PSMB2 PE=1 SV=1	38	5	32	5	1	201	22.8	7.02	104.72	5	0	0.54	-0.89	0.0110251	0.0879246	36.44	1.57516e+07	8.69663e+06	3.14	43.37	1.65826e+07	1.57516e+07	1.56785e+07	1.65005e+07	8.69663e+06	7.83232e+06	1.45713e+07	1.57516e+07	15569063	1.63596e+07	40559.1	35001.2
Q14126	Desmoglein-2 OS=Homo sapiens GN=DSG2 PE=1 SV=2	17	10	43	10	1	1118	122.2	5.24	104.69	10	0	1.349	0.43	0.441305	0.836203	51.66	4.96064e+06	8.45326e+06	13.48	35.23	4.96064e+06	5.07481e+06	3.93518e+06	4.25036e+06	8.45326e+06	8.76439e+06	4.35897e+06	5.07481e+06	3.90772e+06	4.21404e+06	39424.1	39166.4
Q9NS69	Mitochondrial import receptor subunit TOM22 homolog OS=Homo sapiens GN=TOMM22 PE=1 SV=3	51	5	33	5	1	142	15.5	4.34	104.5	5	0	1.025	0.04	0.915931	0.987529	30.72	9.63862e+06	1.60727e+07	3.46	42.04	9.35005e+06	9.63862e+06	1.00171e+07	7.68662e+06	1.94454e+07	1.60727e+07	8.21599e+06	9.63862e+06	9.94721e+06	7.62094e+06	90688.9	71826
Q13045	Protein flightless-1 homolog OS=Homo sapiens GN=FLII PE=1 SV=2	18	12	37	12	1	1269	144.7	6.05	103.94	12	0	1.29	0.37	0.589272	0.906909	55.58	5.50273e+06	6.81024e+06	16.53	25.26	5.50273e+06	6.25836e+06	4.47578e+06	4.7364e+06	7.98324e+06	6.81024e+06	4835304	6.25836e+06	4.44455e+06	4.69593e+06	37232.1	30433.7
P84090	Enhancer of rudimentary homolog OS=Homo sapiens GN=ERH PE=1 SV=1	69	5	41	5	1	104	12.3	5.92	103.86	5	0	2.563	1.36	0.000155307	0.00244145	81.2	1.43784e+07	4.54631e+07	2.55	47.94	1.41275e+07	1.43784e+07	1.48543e+07	1.62309e+07	4.71999e+07	4.54631e+07	1.24139e+07	1.43784e+07	1.47507e+07	1.60922e+07	220130	203166
Q13630	GDP-L-fucose synthase OS=Homo sapiens GN=TSTA3 PE=1 SV=1	55	11	51	11	1	321	35.9	6.6	103.63	11	0	1.515	0.6	0.131068	0.44594	85.32	1.15371e+07	1.69833e+07	4.97	7.68	1.25076e+07	1.15371e+07	1.14468e+07	1.80777e+07	1.69833e+07	1.54975e+07	1.09906e+07	1.15371e+07	1.13669e+07	1.79232e+07	79206.3	69255.3
P20340	Ras-related protein Rab-6A OS=Homo sapiens GN=RAB6A PE=1 SV=3	47	8	46	4	1	208	23.6	5.54	103.51	8	3	1.429	0.51	0.19453	0.559429	46.99	1.29727e+07	1.76969e+07	1.61	11.38	1.28195e+07	1.32347e+07	1.29727e+07	1.96534e+07	1.76969e+07	1.56349e+07	1.12647e+07	1.32347e+07	1.28822e+07	1.94855e+07	82534.2	69869.6
P16989	Y-box-binding protein 3 OS=Homo sapiens GN=YBX3 PE=1 SV=4	30	6	37	2	1	372	40.1	9.77	103.36	6	0	2.599	1.38	0.100022	0.392685	45.73	534815	1.39006e+06	1.3	56.28	544533	531045	534815	468588	1.39006e+06	1.81882e+06	478487	531045	531082	464584	6482.94	8127.95
Q8TAQ2	SWI/SNF complex subunit SMARCC2 OS=Homo sapiens GN=SMARCC2 PE=1 SV=1	21	13	39	13	1	1214	132.8	5.69	103.18	13	0	1.296	0.37	0.479628	0.855759	91.89	6.39759e+06	1.02678e+07	3.95	19.55	6.61796e+06	6.39759e+06	6.11536e+06	7.37184e+06	1.08302e+07	1.02678e+07	5.81527e+06	6.39759e+06	6.07268e+06	7.30885e+06	50509.6	45884.8
Q96FQ6	Protein S100-A16 OS=Homo sapiens GN=S100A16 PE=1 SV=1	53	5	45	5	1	103	11.8	6.79	103.07	5	0	0.903	-0.15	0.515599	0.87382	28.04	9.86459e+06	1.06826e+07	1.83	22.47	9.56462e+06	9.88369e+06	9.86459e+06	7.98699e+06	1.2662e+07	1.06826e+07	8.40453e+06	9.88369e+06	9.79575e+06	7.91875e+06	59052.8	47738.7
Q06124	Tyrosine-protein phosphatase non-receptor type 11 OS=Homo sapiens GN=PTPN11 PE=1 SV=2	25	8	48	8	1	597	68.4	7.3	103.03	8	0	1.877	0.91	0.0397559	0.219103	69.58	4.15433e+06	1.06508e+07	2.83	42.25	4.15433e+06	3.99015e+06	4.21544e+06	4.56772e+06	1.14106e+07	1.06508e+07	3.65046e+06	3.99015e+06	4.18602e+06	4.52869e+06	53216.6	47596.2
P21291	Cysteine and glycine-rich protein 1 OS=Homo sapiens GN=CSRP1 PE=1 SV=3	54	7	39	7	1	193	20.6	8.57	102.97	7	0	1.791	0.84	0.0355224	0.203137	62.59	9.99272e+06	1.67681e+07	0.51	28.69	9.99468e+06	9.90514e+06	9.99272e+06	1.01122e+07	1.67681e+07	1.81838e+07	8.78243e+06	9.90514e+06	9.92298e+06	1.00258e+07	78202.6	81259.9
O43504	Ragulator complex protein LAMTOR5 OS=Homo sapiens GN=LAMTOR5 PE=1 SV=1	81	4	29	4	1	91	9.6	4.87	102.7	4	0	2.297	1.2	0.0113647	0.0895277	37.17	3.29276e+06	7.54961e+06	2.48	21.02	3.29276e+06	3.15432e+06	3.29465e+06	5.50532e+06	7.54961e+06	8.44338e+06	2.89338e+06	3.15432e+06	3.27165e+06	5.45829e+06	35209.7	37731.9
P61020	Ras-related protein Rab-5B OS=Homo sapiens GN=RAB5B PE=1 SV=1	50	7	42	4	1	215	23.7	8.13	102.64	7	0	1.649	0.72	0.168134	0.518796	74.59	5.04881e+06	5.83675e+06	3.76	24.65	5.04881e+06	4.80906e+06	5.1813e+06	8.25294e+06	5.25507e+06	5.83675e+06	4.43645e+06	4.80906e+06	5.14514e+06	8.18243e+06	24508.5	26083.4
Q9BUH6	Protein PAXX OS=Homo sapiens GN=C9orf142 PE=1 SV=2	36	5	32	5	1	204	21.6	5.48	102.43	5	0	1.404	0.49	0.396973	0.793746	64.01	4.775e+06	7.90811e+06	3.17	11.9	5.04111e+06	4.77308e+06	4.775e+06	6.78193e+06	7.90811e+06	8.61461e+06	4.42968e+06	4.77308e+06	4.74167e+06	6.72398e+06	36881.7	38497.1
P14854	Cytochrome c oxidase subunit 6B1 OS=Homo sapiens GN=COX6B1 PE=1 SV=2	48	3	36	3	1	86	10.2	7.05	102.38	3	0	1.343	0.42	0.340732	0.740243	62.68	1.24875e+07	9.18455e+06	8.67	47.46	1.17909e+07	1.24875e+07	1.39559e+07	1.93858e+07	9.18455e+06	8.99871e+06	1.03608e+07	1.24875e+07	1.38585e+07	1.92201e+07	42834.7	40213.6
Q15057	Arf-GAP with coiled-coil, ANK repeat and PH domain-containing protein 2 OS=Homo sapiens GN=ACAP2 PE=1 SV=3	21	11	40	11	1	778	88	6.8	102.33	11	0	1.194	0.26	0.786231	0.96411	97.01	5.52897e+06	6.63203e+06	1.77	5.15	5.40118e+06	5.59218e+06	5.52897e+06	6.05893e+06	6.63203e+06	6.63604e+06	4.74608e+06	5.59218e+06	5.49039e+06	6.00716e+06	30930.3	29655.2
O95372	Acyl-protein thioesterase 2 OS=Homo sapiens GN=LYPLA2 PE=1 SV=1	41	5	33	5	1	231	24.7	7.23	102.21	5	0	0.791	-0.34	0.252365	0.641834	14.42	4.47444e+06	4.12537e+06	4.84	13.03	4.11266e+06	4.47444e+06	4.4814e+06	3.4325e+06	4.45489e+06	4.12537e+06	3.61384e+06	4.47444e+06	4.45013e+06	3.40317e+06	20776.6	18435.5
Q13247	Serine/arginine-rich splicing factor 6 OS=Homo sapiens GN=SRSF6 PE=1 SV=2	26	9	55	8	1	344	39.6	11.43	101.7	9	1	0.938	-0.09	0.706954	0.949566	98.5	3.98163e+07	2.36575e+07	2.32	31.22	3.84464e+07	4.01837e+07	3.98163e+07	3.78948e+07	2.20976e+07	2.36575e+07	3.37833e+07	4.01837e+07	3.95384e+07	3.7571e+07	103058	105721
Q9NTJ3	Structural maintenance of chromosomes protein 4 OS=Homo sapiens GN=SMC4 PE=1 SV=2	11	10	34	10	1	1288	147.1	6.79	101.68	10	0	0.554	-0.85	0.0180966	0.126379	16.23	7.93581e+06	2.55293e+06	3.87	42.47	7.85088e+06	8.42997e+06	7.93581e+06	4.75676e+06	2.28113e+06	2.55293e+06	6.89865e+06	8.42997e+06	7.88042e+06	4.71611e+06	10638.7	11408.6
O96000	NADH dehydrogenase [ubiquinone] 1 beta subcomplex subunit 10 OS=Homo sapiens GN=NDUFB10 PE=1 SV=3	48	6	44	6	1	172	20.8	8.48	101.46	6	0	0.642	-0.64	0.0594951	0.289887	30.34	8.22836e+06	3.87378e+06	1.03	45.38	8.35333e+06	8.18988e+06	8.22836e+06	7.51535e+06	3.87378e+06	3.43027e+06	7.34015e+06	8.18988e+06	8.17094e+06	7.45114e+06	18066.5	15329.2
O43396	Thioredoxin-like protein 1 OS=Homo sapiens GN=TXNL1 PE=1 SV=3	40	7	44	7	1	289	32.2	4.96	101.4	7	0	0.699	-0.52	0.0967658	0.384647	67.21	1.00511e+07	1.17395e+07	4.52	30.85	9.98615e+06	1.08212e+07	1.00511e+07	6.62674e+06	1.17395e+07	1.24161e+07	8.77494e+06	1.08212e+07	9.98094e+06	6.57012e+06	54750.3	55485
P61026	Ras-related protein Rab-10 OS=Homo sapiens GN=RAB10 PE=1 SV=1	39	7	53	4	1	200	22.5	8.38	101.38	7	0	1.262	0.34	0.511907	0.872913	97.38	5.35993e+06	1.40193e+07	3.63	33.31	5.33833e+06	5.69192e+06	5.35993e+06	7.33113e+06	1.40193e+07	1.43662e+07	4.69085e+06	5.69192e+06	5.32253e+06	7.26849e+06	65382.8	64200.1
Q14696	LDLR chaperone MESD OS=Homo sapiens GN=MESDC2 PE=1 SV=2	38	6	40	6	1	234	26.1	7.78	101.37	6	0	1.168	0.22	0.772092	0.963931	70.86	3.9675e+06	1.00317e+07	8.15	46.16	4.53951e+06	3.9675e+06	3.94047e+06	3.91204e+06	1.09746e+07	1.00317e+07	3.98891e+06	3.9675e+06	3.91297e+06	3.87861e+06	51183.2	44830
Q14558	Phosphoribosyl pyrophosphate synthase-associated protein 1 OS=Homo sapiens GN=PRPSAP1 PE=1 SV=2	28	6	28	5	1	356	39.4	7.2	101.35	6	1	0.692	-0.53	0.0984073	0.388343	47.49	4.11856e+06	5.11397e+06	4.17	36.73	4.18632e+06	4.11856e+06	3.86509e+06	2.49126e+06	5.11397e+06	5.34746e+06	3.67856e+06	4.11856e+06	3.83812e+06	2.46998e+06	23850.4	23896.8
Q9H8H3	Methyltransferase-like protein 7A OS=Homo sapiens GN=METTL7A PE=1 SV=1	34	6	39	6	1	244	28.3	8.38	101.32	6	0	0.979	-0.03	0.838587	0.968781	76.69	1.92099e+07	1.94197e+07	2.08	11.26	1.85728e+07	1.92961e+07	1.92099e+07	1.94197e+07	2.1531e+07	1.71696e+07	1.63201e+07	1.92961e+07	19075863	1.92538e+07	100416	76727.8
P49591	Serine--tRNA ligase, cytoplasmic OS=Homo sapiens GN=SARS PE=1 SV=3	31	9	39	9	1	514	58.7	6.43	101.15	9	0	1.288	0.37	0.506243	0.868688	36.14	6.66503e+06	8.58839e+06	2.77	7.13	6.89463e+06	6.52773e+06	6.66503e+06	9.47581e+06	8.58839e+06	8.26728e+06	6.05838e+06	6.52773e+06	6.61852e+06	9.39485e+06	40054.3	36945
P50213	Isocitrate dehydrogenase [NAD] subunit alpha, mitochondrial OS=Homo sapiens GN=IDH3A PE=1 SV=1	29	8	43	8	1	366	39.6	6.92	101.14	8	0	0.521	-0.94	0.00746485	0.0643696	22.25	1.03578e+07	3.76826e+06	2.17	54.24	1.05667e+07	1.03578e+07	1.01187e+07	8.85366e+06	3.76826e+06	3.70997e+06	9.28509e+06	1.03578e+07	1.00481e+07	8.77801e+06	17574.3	16579.2
P63151	Serine/threonine-protein phosphatase 2A 55 kDa regulatory subunit B alpha isoform OS=Homo sapiens GN=PPP2R2A PE=1 SV=1	28	8	38	8	1	447	51.7	6.2	101.08	8	0	0.965	-0.05	0.655658	0.936284	47.65	7.12499e+06	5.96981e+06	2.37	18.34	7.12499e+06	7156177	6.85305e+06	5.96981e+06	7.86504e+06	5.66513e+06	6.2608e+06	7156177	6805228	5.9188e+06	36680.8	25316.4
P23193	Transcription elongation factor A protein 1 OS=Homo sapiens GN=TCEA1 PE=1 SV=2	35	8	37	8	1	301	33.9	8.38	101.08	8	0	1.181	0.24	0.817316	0.968781	65.28	5.79274e+06	6.27025e+06	3.32	15.67	5.79274e+06	5.80586e+06	5.47234e+06	6.27025e+06	7.55792e+06	5.56057e+06	5.09015e+06	5.80586e+06	5.43415e+06	6.21668e+06	35248.4	24849.2
P42126	Enoyl-CoA delta isomerase 1, mitochondrial OS=Homo sapiens GN=ECI1 PE=1 SV=1	26	6	33	6	1	302	32.8	8.54	100.99	6	0	1.525	0.61	0.179619	0.537779	41.32	7.84331e+06	1.08611e+07	2.63	25.31	7.49813e+06	7.84331e+06	7.85616e+06	1.54244e+07	9.67852e+06	1.08611e+07	6.58869e+06	7.84331e+06	7.80134e+06	1.52926e+07	45138.5	48536.2
Q8WUM0	Nuclear pore complex protein Nup133 OS=Homo sapiens GN=NUP133 PE=1 SV=2	12	9	34	9	1	1156	128.9	5.1	100.78	9	0	1.101	0.14	0.969261	0.996342	61.36	2.91125e+06	5.29828e+06	3.78	43.46	2.79105e+06	2.91125e+06	3.01051e+06	2.41457e+06	6.34939e+06	5.29828e+06	2.45253e+06	2.91125e+06	2.9895e+06	2.39394e+06	29612.1	23677
O15127	Secretory carrier-associated membrane protein 2 OS=Homo sapiens GN=SCAMP2 PE=1 SV=2	10	2	28	2	1	329	36.6	6.1	100.56	2	0	1.115	0.16	0.972465	0.996417	19.44	3.71886e+06	2.90099e+06	6.66	23.38	3.71886e+06	3.76613e+06	3.32867e+06	3.9399e+06	2.90099e+06	2.53083e+06	3.2678e+06	3.76613e+06	3.30544e+06	3.90624e+06	13529.6	11309.8
P51398	28S ribosomal protein S29, mitochondrial OS=Homo sapiens GN=DAP3 PE=1 SV=1	27	7	45	7	1	398	45.5	8.88	100.48	7	0	0.723	-0.47	0.145407	0.472327	48.78	6.93058e+06	5.4802e+06	6.62	16.65	6.2865e+06	7.15137e+06	6.93058e+06	5.99102e+06	5.4802e+06	4.28642e+06	5.52402e+06	7.15137e+06	6.88222e+06	5.93983e+06	25558.4	19155.2
P09012	U1 small nuclear ribonucleoprotein A OS=Homo sapiens GN=SNRPA PE=1 SV=3	24	6	47	4	1	282	31.3	9.83	100.46	6	2	1.387	0.47	0.365032	0.763649	72.17	6.61938e+06	6.92123e+06	6.12	11.36	5.95215e+06	6.61938e+06	6.64269e+06	6.43409e+06	6.92123e+06	8.01408e+06	5.23022e+06	6.61938e+06	6.59634e+06	6.37912e+06	32279.1	35813.4
Q92734	Protein TFG OS=Homo sapiens GN=TFG PE=1 SV=2	24	6	39	6	1	400	43.4	5.1	100.45	6	0	1.12	0.16	0.837698	0.968781	32.5	1.08392e+07	8.66431e+06	4.77	25.92	1.08392e+07	1.12448e+07	1.02246e+07	1.32346e+07	8.66431e+06	8.66002e+06	9.52453e+06	1.12448e+07	1.01532e+07	1.31215e+07	40408.4	38700
P62314	Small nuclear ribonucleoprotein Sm D1 OS=Homo sapiens GN=SNRPD1 PE=1 SV=1	55	4	33	4	1	119	13.3	11.56	100.43	4	0	0.901	-0.15	0.587715	0.906733	22.5	2.15405e+07	2.26059e+07	1.91	15.7	2.16291e+07	2.15405e+07	2.08815e+07	1.73877e+07	2.3573e+07	2.26059e+07	1.90057e+07	2.15405e+07	2.07358e+07	1.72392e+07	109939	101022
O15027	Protein transport protein Sec16A OS=Homo sapiens GN=SEC16A PE=1 SV=3	15	16	52	16	1	2179	233.4	5.63	100.34	16	0	1.219	0.29	0.553326	0.893367	124.79	8.46478e+06	1.44431e+07	3.03	23.25	8.06247e+06	8.52947e+06	8.46478e+06	9.68805e+06	1.54154e+07	1.44431e+07	7.08458e+06	8.52947e+06	8.40571e+06	9.60527e+06	71894.2	64543.5
Q13405	39S ribosomal protein L49, mitochondrial OS=Homo sapiens GN=MRPL49 PE=1 SV=1	23	3	29	3	1	166	19.2	9.45	100.28	3	0	1.323	0.4	0.529762	0.882828	71.82	3.84365e+06	7.51517e+06	2.56	38.92	3.84365e+06	3.87357e+06	3.69179e+06	3.97469e+06	7.51517e+06	9.25703e+06	3377454	3.87357e+06	3.66603e+06	3.94073e+06	35049.1	41367.9
Q13620	Cullin-4B OS=Homo sapiens GN=CUL4B PE=1 SV=4	15	11	43	4	1	913	103.9	7.37	100.14	11	0	0.621	-0.69	0.137505	0.459153	29.67	2.35723e+06	710321	5.8	50.85	2.52872e+06	2.35723e+06	2.2553e+06	1.26598e+06	459224	710321	2.22202e+06	2.35723e+06	2.23956e+06	1.25517e+06	2141.72	3174.29
Q9NP79	Vacuolar protein sorting-associated protein VTA1 homolog OS=Homo sapiens GN=VTA1 PE=1 SV=1	25	4	33	4	1	307	33.9	6.29	100.14	4	0	1.422	0.51	0.382455	0.777529	41.05	4.30308e+06	6.91542e+06	1.25	26.36	4.38185e+06	4.30308e+06	4.27801e+06	4.38834e+06	6.91542e+06	7.49339e+06	3.85037e+06	4.30308e+06	4.24815e+06	4.35085e+06	32252	33486.6
O75964	ATP synthase subunit g, mitochondrial OS=Homo sapiens GN=ATP5L PE=1 SV=3	59	4	49	4	1	103	11.4	9.64	100.13	4	0	0.676	-0.56	0.0884048	0.364694	26.95	7.5775e+06	3.75553e+06	4.61	33.86	8.04179e+06	7.5775e+06	7.34837e+06	6.41926e+06	3.67104e+06	3.75553e+06	7.0664e+06	7.5775e+06	7.29709e+06	6.36442e+06	17120.9	16782.8
P63220	40S ribosomal protein S21 OS=Homo sapiens GN=RPS21 PE=1 SV=1	45	4	39	4	1	83	9.1	8.5	99.87	4	0	0.721	-0.47	0.142653	0.466153	17.89	3.38268e+07	1.27753e+07	14.32	57.12	3.38268e+07	3.10433e+07	4.08386e+07	2.64557e+07	1.27753e+07	9.00324e+06	2.97239e+07	3.10433e+07	4.05536e+07	2.62297e+07	59581.2	40233.8
Q15785	Mitochondrial import receptor subunit TOM34 OS=Homo sapiens GN=TOMM34 PE=1 SV=2	36	8	38	8	1	309	34.5	8.98	99.79	8	0	1.336	0.42	0.503777	0.866859	49.58	5.36299e+06	6.56217e+06	3.29	5.23	5.06759e+06	5.36299e+06	5.37207e+06	6.00286e+06	6.56217e+06	6.59919e+06	4.45294e+06	5.36299e+06	5.33458e+06	5.95157e+06	30604.5	29490.5
P49903	Selenide, water dikinase 1 OS=Homo sapiens GN=SEPHS1 PE=1 SV=2	49	10	45	10	1	392	42.9	5.97	99.51	10	0	1.329	0.41	0.413044	0.810879	27.84	7.11041e+06	1.12257e+07	1.63	8.87	7.23268e+06	7.00043e+06	7.11041e+06	1.04901e+07	1.24889e+07	1.12257e+07	6.35543e+06	7.00043e+06	7.06079e+06	1.04004e+07	58245.5	50165.7
P20339	Ras-related protein Rab-5A OS=Homo sapiens GN=RAB5A PE=1 SV=2	43	6	41	3	1	215	23.6	8.15	99.5	6	0	1.441	0.53	0.469356	0.851987	103.28	1.83105e+06	2.81145e+06	2.05	4.42	1.86097e+06	1.78657e+06	1.83105e+06	2.64602e+06	2.88602e+06	2.81145e+06	1.63525e+06	1.78657e+06	1.81827e+06	2.62341e+06	13459.7	12563.8
P51610	Host cell factor 1 OS=Homo sapiens GN=HCFC1 PE=1 SV=2	9	9	36	9	1	2035	208.6	7.46	99.5	9	0	0.794	-0.33	0.255366	0.645069	43.18	4.68641e+06	4.40076e+06	19.77	9.33	4.68641e+06	4.41293e+06	6.29065e+06	4.40076e+06	4.91838e+06	4.09285e+06	4.118e+06	4.41293e+06	6.24675e+06	4.36316e+06	22938.2	18290.2
Q8TC12	Retinol dehydrogenase 11 OS=Homo sapiens GN=RDH11 PE=1 SV=2	26	6	38	6	1	318	35.4	8.82	99.49	6	0	1.155	0.21	0.785082	0.96411	35.93	7.09628e+06	9.49396e+06	8.51	14.33	7.24712e+06	7.09628e+06	6.17173e+06	7.73478e+06	1.03072e+07	9.49396e+06	6.36812e+06	7.09628e+06	6.12866e+06	7.66869e+06	48070.6	42426.8
Q9BRP8	Partner of Y14 and mago OS=Homo sapiens GN=PYM1 PE=1 SV=1	58	7	36	7	1	204	22.6	9.45	99.46	7	0	1.816	0.86	0.0424362	0.228964	76.93	4.48955e+06	1.43247e+07	2.21	46.46	4.55103e+06	4.48955e+06	4.35811e+06	5.41867e+06	1.43247e+07	1.51938e+07	3.99904e+06	4.48955e+06	4.32769e+06	5.37237e+06	66807	67898.4
Q9UHY7	Enolase-phosphatase E1 OS=Homo sapiens GN=ENOPH1 PE=1 SV=1	33	5	42	5	1	261	28.9	4.78	99.43	5	0	1.959	0.97	0.03144	0.188096	53.69	4.18707e+06	9.56564e+06	11.53	30	4.47374e+06	3.55625e+06	4.18707e+06	5.45335e+06	9.56564e+06	9.96747e+06	3.93113e+06	3.55625e+06	4.15785e+06	5.40675e+06	44612	44542.8
Q9UBF2	Coatomer subunit gamma-2 OS=Homo sapiens GN=COPG2 PE=1 SV=1	17	11	43	8	1	871	97.6	5.81	99.14	11	0	0.913	-0.13	0.56029	0.896021	38.85	2.46585e+06	2.10242e+06	9.76	20.03	2.88011e+06	2422363	2.46585e+06	1.99351e+06	2.10242e+06	2.84514e+06	2.53078e+06	2422363	2.44864e+06	1.97648e+06	9805.21	12714.4
Q01844	RNA-binding protein EWS OS=Homo sapiens GN=EWSR1 PE=1 SV=1	11	5	34	5	1	656	68.4	9.33	99.08	5	0	1.104	0.14	0.861849	0.975485	22.38	8.09111e+06	1.35051e+07	5.85	26.82	8.01471e+06	8.09111e+06	8.89512e+06	8.5346e+06	1.35051e+07	1.47505e+07	7.04261e+06	8.09111e+06	8.83305e+06	8.46167e+06	62984.8	65917.3
Q15645	Pachytene checkpoint protein 2 homolog OS=Homo sapiens GN=TRIP13 PE=1 SV=2	26	8	39	8	1	432	48.5	6.09	99.05	8	0	0.493	-1.02	0.00446727	0.0434224	11.94	8.84253e+06	4.32921e+06	4.63	15.24	8.2834e+06	8.84253e+06	9.06965e+06	4.44059e+06	4.32921e+06	3.3249e+06	7.27871e+06	8.84253e+06	9.00636e+06	4.40265e+06	20190.5	14858.4
O60341	Lysine-specific histone demethylase 1A OS=Homo sapiens GN=KDM1A PE=1 SV=2	21	11	37	11	1	852	92.8	6.52	98.94	11	0	1.029	0.04	0.857627	0.973811	104.6	6.10197e+06	7.61272e+06	16.11	12.95	7.09882e+06	6.10197e+06	5.13036e+06	8.26635e+06	6.37446e+06	7.61272e+06	6.23781e+06	6.10197e+06	5.09456e+06	8.19572e+06	29729.1	34019.8
P35659	Protein DEK OS=Homo sapiens GN=DEK PE=1 SV=1	16	6	44	6	1	375	42.6	8.56	98.91	6	0	0.912	-0.13	0.552722	0.893018	51.12	1.16981e+07	9.58967e+06	1.49	7.96	1.18671e+07	1.15196e+07	1.16981e+07	1.04284e+07	8.89675e+06	9.58967e+06	1.04277e+07	1.15196e+07	1.16164e+07	1.03393e+07	41492.5	42854.5
Q01081	Splicing factor U2AF 35 kDa subunit OS=Homo sapiens GN=U2AF1 PE=1 SV=3	41	6	46	6	1	240	27.9	8.81	98.86	6	0	0.975	-0.04	0.695876	0.943188	68.61	1.03384e+07	5.42637e+06	5.81	42.52	9.53945e+06	1.06968e+07	1.03384e+07	1.07094e+07	5.42637e+06	5.41342e+06	8.38241e+06	1.06968e+07	1.02662e+07	1.06179e+07	25307.4	24191.6
Q8N684	Cleavage and polyadenylation specificity factor subunit 7 OS=Homo sapiens GN=CPSF7 PE=1 SV=1	16	5	28	5	1	471	52	8	98.49	5	0	1.106	0.15	0.996311	0.99994	65.03	5.52584e+06	5.61071e+06	2.74	18.63	5.63115e+06	5.33448e+06	5.52584e+06	5.61071e+06	4.68619e+06	6.80395e+06	4.94815e+06	5.33448e+06	5.48728e+06	5.56277e+06	21855.3	30405.6
P09467	Fructose-1,6-bisphosphatase 1 OS=Homo sapiens GN=FBP1 PE=1 SV=5	44	9	37	8	1	338	36.8	6.99	98.47	9	1	2.387	1.26	0.00366522	0.0365565	90.87	4.32049e+06	9.87004e+06	14.91	25.24	3.44477e+06	4.32049e+06	4.63352e+06	1.16132e+07	6.89135e+06	9.87004e+06	3.02696e+06	4.32049e+06	4.60119e+06	1.1514e+07	32139.7	44107.4
O00161	Synaptosomal-associated protein 23 OS=Homo sapiens GN=SNAP23 PE=1 SV=1	50	7	28	7	1	211	23.3	5.01	98.2	7	0	1.077	0.11	0.910607	0.987502	24.87	5.17239e+06	4.3712e+06	5.38	19.4	4.7671e+06	5.28668e+06	5.17239e+06	5.56823e+06	3.82814e+06	4.3712e+06	4.1889e+06	5.28668e+06	5.13629e+06	5.52065e+06	17853.6	19534.1
Q8NFU3	Thiosulfate sulfurtransferase/rhodanese-like domain-containing protein 1 OS=Homo sapiens GN=TSTD1 PE=1 SV=3	64	5	40	5	1	115	12.5	6.07	98.04	5	0	1.195	0.26	0.531698	0.882828	31.8	2.98713e+07	3.36017e+07	5.55	8.15	2.98713e+07	3.0531e+07	2.74441e+07	3.66737e+07	3.11713e+07	3.36017e+07	2.62483e+07	3.0531e+07	2.72526e+07	3.63603e+07	145376	150160
O60437	Periplakin OS=Homo sapiens GN=PPL PE=1 SV=4	10	13	42	13	1	1756	204.6	5.6	97.48	13	0	1.435	0.52	0.397706	0.793746	58.06	3.63851e+06	6.75493e+06	3.33	2.92	3.63044e+06	3.84837e+06	3.63851e+06	6.75493e+06	6.83646e+06	6.46483e+06	3.19011e+06	3.84837e+06	3.61312e+06	6.69721e+06	31883.7	28890.1
O60832	H/ACA ribonucleoprotein complex subunit 4 OS=Homo sapiens GN=DKC1 PE=1 SV=3	30	10	48	10	1	514	57.6	9.42	97.46	10	0	0.931	-0.1	0.571577	0.902242	73.94	7.46414e+06	8.32513e+06	6.36	19.64	6.93846e+06	7.46414e+06	7.88128e+06	6.32813e+06	9.44192e+06	8.32513e+06	6.0969e+06	7.46414e+06	7.82628e+06	6.27406e+06	44035	37203.5
Q9Y3B3	Transmembrane emp24 domain-containing protein 7 OS=Homo sapiens GN=TMED7 PE=1 SV=2	38	6	38	6	1	224	25.2	6.89	96.96	6	0	0.985	-0.02	0.775019	0.963931	20.43	1.04359e+07	9.20353e+06	5.55	6.54	1.14047e+07	1.03225e+07	1.04359e+07	9.20353e+06	8.42853e+06	9.59553e+06	1.00215e+07	1.03225e+07	1.03631e+07	9.12489e+06	39308.8	42880.6
Q13510	Acid ceramidase OS=Homo sapiens GN=ASAH1 PE=1 SV=5	21	6	35	6	1	395	44.6	7.62	96.78	6	0	0.783	-0.35	0.232028	0.61001	32.44	5.29529e+06	2.56942e+06	4.9	58.66	5.5672e+06	5.04744e+06	5.29529e+06	5.81299e+06	2.56942e+06	2.0485e+06	4.89196e+06	5.04744e+06	5.25833e+06	5.76332e+06	11983.2	9154.38
P61201	COP9 signalosome complex subunit 2 OS=Homo sapiens GN=COPS2 PE=1 SV=1	41	11	36	11	1	443	51.6	5.53	96.65	11	0	1.027	0.04	0.851068	0.970682	74.4	8.10991e+06	5.97281e+06	1.03	36.09	8.10991e+06	8.18983e+06	8.02296e+06	9.60166e+06	5.97281e+06	4.90123e+06	7.12626e+06	8.18983e+06	7.96698e+06	9.51962e+06	27855.8	21902.7
Q6NXG1	Epithelial splicing regulatory protein 1 OS=Homo sapiens GN=ESRP1 PE=1 SV=2	30	11	40	9	1	681	75.5	6.68	96.63	11	1	1.126	0.17	0.837216	0.968781	46.49	9.62341e+06	9.2569e+06	1.96	6.95	9.40412e+06	9.77972e+06	9.62341e+06	9.2569e+06	8.55623e+06	9.83532e+06	8.2635e+06	9.77972e+06	9.55625e+06	9.1778e+06	39904.3	43952.2
P62277	40S ribosomal protein S13 OS=Homo sapiens GN=RPS13 PE=1 SV=2	37	6	59	6	1	151	17.2	10.54	96.34	6	0	0.62	-0.69	0.0363148	0.206126	27.34	4.69749e+07	3.02637e+07	4.01	2.54	4.90215e+07	4.69749e+07	4.52533e+07	3.08475e+07	2.93297e+07	3.02637e+07	4.30757e+07	4.69749e+07	4.49375e+07	30583924	136787	135243
Q9Y383	Putative RNA-binding protein Luc7-like 2 OS=Homo sapiens GN=LUC7L2 PE=1 SV=2	34	11	43	11	1	392	46.5	10.01	96.24	11	0	1.249	0.32	0.494478	0.859766	61.08	8.9394e+06	1.71227e+07	13.27	29.65	8.39702e+06	8.9394e+06	1.07701e+07	1.06358e+07	1.71227e+07	1.97633e+07	7.37855e+06	8.9394e+06	1.06949e+07	1.05449e+07	79856.3	88318.7
Q14738	Serine/threonine-protein phosphatase 2A 56 kDa regulatory subunit delta isoform OS=Homo sapiens GN=PPP2R5D PE=1 SV=1	25	9	37	5	1	602	69.9	8.13	96.18	9	0	0.92	-0.12	0.526742	0.882015	43.05	5.70841e+06	3.06888e+06	5.52	11.93	5.35317e+06	5.70841e+06	5.97839e+06	3.68409e+06	3.06888e+06	2.97091e+06	4.70388e+06	5.70841e+06	5.93667e+06	3.65261e+06	14312.6	13276.4
Q6FI81	Anamorsin OS=Homo sapiens GN=CIAPIN1 PE=1 SV=2	37	6	34	6	1	312	33.6	5.62	96.05	6	0	0.868	-0.2	0.398118	0.793746	36.26	4.24935e+06	4.10509e+06	3.82	6.25	4.08068e+06	4.24935e+06	4.40452e+06	3.6947e+06	4.10509e+06	4.14388e+06	3.58574e+06	4.24935e+06	4.37378e+06	3.66313e+06	19145.2	18518.2
O60888	Protein CutA OS=Homo sapiens GN=CUTA PE=1 SV=2	41	5	34	5	1	179	19.1	5.5	95.93	5	0	0.264	-1.92	6.74401e-07	1.53697e-05	4.55	8.88813e+06	2.42724e+06	4.75	55.19	9.61319e+06	8.84123e+06	8.88813e+06	5.70357e+06	2.42724e+06	2.32175e+06	8.44721e+06	8.84123e+06	8.8261e+06	5.65483e+06	11320.1	10375.5
Q6PKG0	La-related protein 1 OS=Homo sapiens GN=LARP1 PE=1 SV=2	16	13	48	13	1	1096	123.4	8.82	95.88	13	0	1.161	0.21	0.761833	0.961097	72.58	8.85385e+06	9.77264e+06	0.46	4.7	8.85385e+06	8.79118e+06	8.86703e+06	9.59564e+06	9.77264e+06	1.04799e+07	7.77997e+06	8.79118e+06	8.80515e+06	9.51366e+06	45577.4	46832.8
P46778	60S ribosomal protein L21 OS=Homo sapiens GN=RPL21 PE=1 SV=2	28	3	34	3	1	160	18.6	10.49	95.74	3	0	0.808	-0.31	0.320692	0.720614	39.24	3.48005e+07	2.73702e+07	1.13	16.76	3.48005e+07	34177857	3.49045e+07	2.51451e+07	2.73702e+07	3.44477e+07	3.05796e+07	34177857	3.46609e+07	2.49303e+07	127648	153941
P20674	Cytochrome c oxidase subunit 5A, mitochondrial OS=Homo sapiens GN=COX5A PE=1 SV=2	53	7	52	7	1	150	16.8	6.79	95.61	7	0	0.973	-0.04	0.821639	0.968781	69.41	3.52086e+07	2.81849e+07	3.41	18.17	3.56375e+07	3.52086e+07	3.34042e+07	3.78273e+07	2.81849e+07	2.78025e+07	3.13151e+07	3.52086e+07	3.31711e+07	3.75041e+07	131448	124244
Q9Y6B6	GTP-binding protein SAR1b OS=Homo sapiens GN=SAR1B PE=1 SV=1	50	6	44	4	1	198	22.4	6.11	95.38	6	2	1.163	0.22	0.646174	0.93251	57.99	1.3393e+07	1.44869e+07	3.98	10.9	1.42018e+07	1.3393e+07	1.31742e+07	1.7029e+07	1.39326e+07	1.44869e+07	1.24793e+07	1.3393e+07	1.30822e+07	1.68835e+07	64978.8	64739.1
P13473	Lysosome-associated membrane glycoprotein 2 OS=Homo sapiens GN=LAMP2 PE=1 SV=2	9	4	42	4	1	410	44.9	5.63	95.17	4	0	1.174	0.23	0.833879	0.968781	83.98	5.94706e+06	6.16464e+06	2.84	21.76	6.19396e+06	5.86645e+06	5.94706e+06	7.74838e+06	5.01401e+06	6.16464e+06	5.4427e+06	5.86645e+06	5.90556e+06	7.68217e+06	23384.2	27548.6
Q96DI7	U5 small nuclear ribonucleoprotein 40 kDa protein OS=Homo sapiens GN=SNRNP40 PE=1 SV=1	33	5	26	5	1	357	39.3	8.1	95.12	5	0	1.022	0.03	0.79654	0.96411	40.65	1.80483e+06	2.46125e+06	28.98	26.35	2.26107e+06	1.2382e+06	1.80483e+06	1.5801e+06	2.70777e+06	2.46125e+06	1.98682e+06	1.2382e+06	1.79223e+06	1.5666e+06	12628.4	10998.8
Q15392	Delta(24)-sterol reductase OS=Homo sapiens GN=DHCR24 PE=1 SV=2	39	12	66	12	1	516	60.1	8.16	95.07	12	0	0.936	-0.1	0.685381	0.94205	51.05	1.64841e+07	1.7461e+07	3.95	24.42	1.66528e+07	1.54693e+07	1.64841e+07	1.14623e+07	1.87207e+07	1.7461e+07	1.4633e+07	1.54693e+07	1.63691e+07	1.13644e+07	87309	78030.1
O95716	Ras-related protein Rab-3D OS=Homo sapiens GN=RAB3D PE=1 SV=1	48	9	45	7	1	219	24.3	4.93	94.81	9	1	1.021	0.03	0.779919	0.96411	111.18	6.79079e+06	4.17759e+06	2.74	29.81	6.79079e+06	7.09982e+06	6.75778e+06	6.56161e+06	4.17759e+06	3.91911e+06	5.96714e+06	7.09982e+06	6.71062e+06	6.50555e+06	19483.4	17513.8
P45954	Short/branched chain specific acyl-CoA dehydrogenase, mitochondrial OS=Homo sapiens GN=ACADSB PE=1 SV=1	23	6	31	6	1	432	47.5	6.99	94.79	6	0	0.678	-0.56	0.116399	0.431474	47.07	4.1898e+06	2.97781e+06	2.84	16.92	4.20893e+06	3.99714e+06	4.1898e+06	3.05353e+06	2.21315e+06	2.97781e+06	3.69843e+06	3.99714e+06	4.16056e+06	3.02744e+06	10321.7	13307.3
Q08379	Golgin subfamily A member 2 OS=Homo sapiens GN=GOLGA2 PE=1 SV=3	15	9	32	9	1	1002	113	5.02	94.47	9	0	1.59	0.67	0.182569	0.542313	49.18	4.01239e+06	9.12799e+06	8.94	30.15	4.01239e+06	4.47045e+06	3.75007e+06	5.38757e+06	9.12799e+06	1.00483e+07	3.52573e+06	4.47045e+06	3.7239e+06	5.34154e+06	42570.9	44903.8
P08779	Keratin, type I cytoskeletal 16 OS=Homo sapiens GN=KRT16 PE=1 SV=4	12	6	45	1	1	473	51.2	5.05	94.25	6	0	3.298	1.72	0.137972	0.459363	33.07	292074	963370	12.16	53.04	301278	292074	238803	296187	1.02318e+06	963370	264736	292074	237136	293656	4771.87	4305.12
P49585	Choline-phosphate cytidylyltransferase A OS=Homo sapiens GN=PCYT1A PE=1 SV=2	46	12	68	12	1	367	41.7	7.25	94.08	12	0	0.916	-0.13	0.609201	0.919661	56.49	1.34413e+07	1.11136e+07	2.38	9.74	1.34413e+07	1.3075e+07	1.37121e+07	1.29416e+07	1.08667e+07	1.11136e+07	1.1811e+07	1.3075e+07	1.36164e+07	1.28311e+07	50679.9	49664.7
P51153	Ras-related protein Rab-13 OS=Homo sapiens GN=RAB13 PE=1 SV=1	41	8	44	5	1	203	22.8	9.19	94.03	8	1	1.303	0.38	0.463178	0.844956	99.56	7.37711e+06	9.40117e+06	3.81	9.12	6.97202e+06	7.37711e+06	7.50288e+06	9.40117e+06	8.63306e+06	1.03559e+07	6.12639e+06	7.37711e+06	7.45052e+06	9.32085e+06	40262.6	46278.4
Q9BT78	COP9 signalosome complex subunit 4 OS=Homo sapiens GN=COPS4 PE=1 SV=1	30	8	30	8	1	406	46.2	5.83	93.91	8	0	1.182	0.24	0.696157	0.943188	61.23	7.32652e+06	1.1601e+07	1.68	24.18	7.32652e+06	7.43942e+06	7.19328e+06	7.83398e+06	1.1601e+07	1.28217e+07	6.43789e+06	7.43942e+06	7.14308e+06	7.76704e+06	54104.6	57297.9
Q52LJ0	Protein FAM98B OS=Homo sapiens GN=FAM98B PE=1 SV=1	29	6	32	6	1	330	37.2	6.29	93.82	6	0	1.23	0.3	0.59543	0.911232	62.7	5.74148e+06	1.1811e+07	5.8	29.6	6.31011e+06	5.74148e+06	5.69321e+06	6.80631e+06	1.1811e+07	1.23451e+07	5.54476e+06	5.74148e+06	5.65348e+06	6.74816e+06	55084	55168.2
P07195	L-lactate dehydrogenase B chain OS=Homo sapiens GN=LDHB PE=1 SV=2	39	10	39	9	1	334	36.6	6.05	93.68	10	0	0.099	-3.34	1e-17	5.23288e-16	0.48	1.14022e+07	870299	2.8	17.85	1.14022e+07	1.18318e+07	1.12027e+07	795708	870299	1.11184e+06	1.00192e+07	1.18318e+07	1.11245e+07	788909	4058.88	4968.6
P62854	40S ribosomal protein S26 OS=Homo sapiens GN=RPS26 PE=1 SV=3	44	4	45	4	1	115	13	11	93.42	4	0	0.634	-0.66	0.045504	0.239682	35.28	3.24099e+07	2.15158e+07	4.07	8.26	3.24099e+07	3.24229e+07	3.01831e+07	2.15158e+07	2.47356e+07	2.14961e+07	28478953	3.24229e+07	2.99724e+07	2.1332e+07	115361	96061.9
Q9UHG3	Prenylcysteine oxidase 1 OS=Homo sapiens GN=PCYOX1 PE=1 SV=3	25	9	42	9	1	505	56.6	6.18	93.2	9	0	1.338	0.42	0.537764	0.88437	83.43	4.55715e+06	5.80905e+06	16.84	6.91	5.98154e+06	4.48625e+06	4.55715e+06	6.51701e+06	5.80905e+06	5.78087e+06	5.25605e+06	4.48625e+06	4.52535e+06	6.46132e+06	27092.1	25833.6
P62328	Thymosin beta-4 OS=Homo sapiens GN=TMSB4X PE=1 SV=2	45	3	33	3	1	44	5.1	5.06	93.06	3	0	1.871	0.9	0.0158931	0.114723	102.55	8.25009e+06	2.42215e+07	16.52	64.38	6.11643e+06	8.25009e+06	8.3055e+06	5.50348e+06	3.00603e+07	2.42215e+07	5.37457e+06	8.25009e+06	8.24754e+06	5.45646e+06	140194	108242
O14744	Protein arginine N-methyltransferase 5 OS=Homo sapiens GN=PRMT5 PE=1 SV=4	26	10	38	10	1	637	72.6	6.29	93.05	10	0	1.193	0.25	0.776157	0.963931	104.93	5.3588e+06	7.43135e+06	17.87	29.75	3.92698e+06	5.3588e+06	5.53784e+06	5.319e+06	9.78645e+06	7.43135e+06	3.45068e+06	5.3588e+06	5.4992e+06	5.27355e+06	45641.8	33209.3
Q96NB2	Sideroflexin-2 OS=Homo sapiens GN=SFXN2 PE=1 SV=2	33	7	47	7	1	322	36.2	9.41	93.04	7	0	1.143	0.19	0.833997	0.968781	52.8	8.49888e+06	6.12449e+06	1.23	35.4	8.66943e+06	8.49888e+06	8.47782e+06	1.04352e+07	6.12449e+06	5.68454e+06	7.61792e+06	8.49888e+06	8.41865e+06	1.0346e+07	28563.2	25403.2
Q9UNS2	COP9 signalosome complex subunit 3 OS=Homo sapiens GN=COPS3 PE=1 SV=3	35	8	34	8	1	423	47.8	6.65	92.99	8	0	1.04	0.06	0.826469	0.968781	32.29	5.49367e+06	6.49226e+06	2.22	8.11	5.28658e+06	5496057	5.49367e+06	5.79406e+06	6.80062e+06	6.49226e+06	4.64537e+06	5496057	5.45533e+06	5.74455e+06	31716.6	29012.7
Q9NZ45	CDGSH iron-sulfur domain-containing protein 1 OS=Homo sapiens GN=CISD1 PE=1 SV=1	34	3	29	3	1	108	12.2	9.09	92.94	3	0	1.105	0.14	0.99688	0.99994	9.69	6.46345e+06	5.75645e+06	3.19	19.52	6.35758e+06	6.75967e+06	6.46345e+06	5.70806e+06	5.75645e+06	7.91593e+06	5.58648e+06	6.75967e+06	6.41834e+06	5.65929e+06	26846.8	35374.8
Q9NUU7	ATP-dependent RNA helicase DDX19A OS=Homo sapiens GN=DDX19A PE=1 SV=1	23	7	32	7	1	478	53.9	6.58	92.92	7	0	0.935	-0.1	0.579816	0.906044	60.65	8.06873e+06	7.30005e+06	3.67	6.06	8.06873e+06	8.14972e+06	7.60975e+06	7.2785e+06	7.30005e+06	8.08195e+06	7090076	8.14972e+06	7.55665e+06	7.21631e+06	34045.8	36116.7
P30566	Adenylosuccinate lyase OS=Homo sapiens GN=ADSL PE=1 SV=2	24	6	37	6	1	484	54.9	7.11	92.46	6	0	0.516	-0.96	0.00762601	0.0656111	17.04	5.62915e+06	4.09213e+06	1.63	26.61	5.62915e+06	5.52906e+06	5.71196e+06	3.36575e+06	5.64045e+06	4.09213e+06	4.94639e+06	5.52906e+06	5.6721e+06	3.33699e+06	26305.8	18287
Q9H444	Charged multivesicular body protein 4b OS=Homo sapiens GN=CHMP4B PE=1 SV=1	30	6	34	6	1	224	24.9	4.82	92.43	6	0	1.818	0.86	0.0226713	0.149835	54.36	7.52279e+06	2.17817e+07	4.77	42.75	6.98774e+06	7.52279e+06	7.65295e+06	8.91157e+06	2.17817e+07	2.20938e+07	6.1402e+06	7.52279e+06	7.59954e+06	8.83542e+06	101585	98733.1
Q9Y6Q5	AP-1 complex subunit mu-2 OS=Homo sapiens GN=AP1M2 PE=1 SV=4	20	8	40	6	1	423	48.1	8.22	92.39	8	2	1.194	0.26	0.713075	0.951431	52.29	6.48625e+06	7.67257e+06	5.42	19.67	6.48625e+06	6.29302e+06	6.98488e+06	8.56656e+06	7.67257e+06	5.74631e+06	5.69954e+06	6.29302e+06	6.93614e+06	8.49337e+06	35783.1	25679.2
P47813	Eukaryotic translation initiation factor 1A, X-chromosomal OS=Homo sapiens GN=EIF1AX PE=1 SV=2	43	5	34	5	1	144	16.5	5.24	92.31	5	0	0.599	-0.74	0.0335358	0.196785	10.89	7.18158e+06	3.80946e+06	4	32.58	7.03036e+06	7.18158e+06	7.59223e+06	4.91742e+06	3.80946e+06	2.48532e+06	6.17765e+06	7.18158e+06	7.53924e+06	4875402	17766.5	11106.5
P53999	Activated RNA polymerase II transcriptional coactivator p15 OS=Homo sapiens GN=SUB1 PE=1 SV=3	45	5	35	5	1	127	14.4	9.6	92.14	5	0	0.62	-0.69	0.0347167	0.200164	54.31	2.14423e+07	1.15902e+07	3.97	63.18	2.12829e+07	2.14423e+07	2.28608e+07	2.96679e+07	1.02454e+07	1.15902e+07	1.87015e+07	2.14423e+07	2.27013e+07	2.94144e+07	47782.3	51794.3
O00233	26S proteasome non-ATPase regulatory subunit 9 OS=Homo sapiens GN=PSMD9 PE=1 SV=3	25	5	30	5	1	223	24.7	6.95	91.94	5	0	1.368	0.45	0.298935	0.698428	136.16	6.06632e+06	1.90151e+07	5.3	41.98	5.63686e+06	6.25584e+06	6.06632e+06	8.62372e+06	2.1691e+07	1.90151e+07	4.95317e+06	6.25584e+06	6.02399e+06	8.55003e+06	101162	84974.7
P78344	Eukaryotic translation initiation factor 4 gamma 2 OS=Homo sapiens GN=EIF4G2 PE=1 SV=1	25	14	39	14	1	907	102.3	7.14	91.9	14	0	0.812	-0.3	0.296518	0.694907	60.02	1.08597e+07	6.29583e+06	3.37	20.69	1.08597e+07	1.111e+07	1.03935e+07	8.51202e+06	5.85251e+06	6.29583e+06	9.54254e+06	1.111e+07	1.0321e+07	8.43929e+06	27294.8	28134.9
Q53GQ0	Very-long-chain 3-oxoacyl-CoA reductase OS=Homo sapiens GN=HSD17B12 PE=1 SV=2	43	10	47	10	1	312	34.3	9.32	91.78	10	0	0.691	-0.53	0.0958807	0.383925	40.65	1.21988e+07	7.60127e+06	1.54	20.42	1.22289e+07	1.21988e+07	1.18911e+07	1.0484e+07	7.60127e+06	7.37636e+06	1.07457e+07	1.21988e+07	1.18081e+07	1.03944e+07	35450.6	32963.6
O15173	Membrane-associated progesterone receptor component 2 OS=Homo sapiens GN=PGRMC2 PE=1 SV=1	47	8	40	7	1	223	23.8	4.88	91.65	8	1	1.456	0.54	0.13479	0.453806	108.11	1.50619e+07	2.117e+07	0.91	30.7	1.50619e+07	1.50071e+07	1.52671e+07	2.117e+07	2.07512e+07	3.45014e+07	1.32351e+07	1.50071e+07	1.51606e+07	2.09892e+07	96779.2	154181
Q9Y6G9	Cytoplasmic dynein 1 light intermediate chain 1 OS=Homo sapiens GN=DYNC1LI1 PE=1 SV=3	37	12	37	11	1	523	56.5	6.42	91.18	12	1	1.386	0.47	0.342197	0.742301	59.4	7.75686e+06	7.63801e+06	5.55	30.84	7.75686e+06	7.37105e+06	8.23454e+06	1.13442e+07	6.3283e+06	7.63801e+06	6.81603e+06	7.37105e+06	8.17708e+06	11247251	29513.8	34132.8
O60264	SWI/SNF-related matrix-associated actin-dependent regulator of chromatin subfamily A member 5 OS=Homo sapiens GN=SMARCA5 PE=1 SV=1	12	12	44	12	1	1052	121.8	8.09	90.95	12	0	0.943	-0.08	0.620583	0.923861	58.17	7.01442e+06	6.82701e+06	4.55	13.57	7.34912e+06	6.70965e+06	7.01442e+06	7.44513e+06	6.82701e+06	5.66887e+06	6.45775e+06	6.70965e+06	6.96547e+06	7.38151e+06	31839.7	25333.1
O60884	DnaJ homolog subfamily A member 2 OS=Homo sapiens GN=DNAJA2 PE=1 SV=1	44	11	41	11	1	412	45.7	6.48	90.95	11	0	1.022	0.03	0.767335	0.963516	48.37	5.28678e+06	4.28692e+06	7.49	15.2	4.91325e+06	5.7066e+06	5.28678e+06	5.26772e+06	3.95032e+06	4.28692e+06	4.31733e+06	5.7066e+06	5.24988e+06	5.22271e+06	18423.4	19157.5
Q05519	Serine/arginine-rich splicing factor 11 OS=Homo sapiens GN=SRSF11 PE=1 SV=1	10	3	38	3	1	484	53.5	10.52	90.36	3	0	1.238	0.31	0.735661	0.95485	36.69	2.48105e+06	4.04131e+06	5.26	20.54	2.57629e+06	2.32047e+06	2.48105e+06	2.83222e+06	4.04131e+06	4.23613e+06	2.26381e+06	2.32047e+06	2.46374e+06	2.80802e+06	18847.8	18930.5
O75396	Vesicle-trafficking protein SEC22b OS=Homo sapiens GN=SEC22B PE=1 SV=4	30	5	26	5	1	215	24.6	6.92	90.23	5	0	1.686	0.75	0.0820721	0.349212	99.85	6.18885e+06	1.15509e+07	3.75	9.51	5.89053e+06	6.18885e+06	6.34348e+06	9.75043e+06	1.15509e+07	1.15593e+07	5.17607e+06	6.18885e+06	6.29922e+06	9.66712e+06	53870.9	51656.3
Q9BWF3	RNA-binding protein 4 OS=Homo sapiens GN=RBM4 PE=1 SV=1	59	12	45	12	1	364	40.3	7.08	90.2	12	0	0.933	-0.1	0.648851	0.93251	108.72	1.10145e+07	1.37086e+07	3.94	26.49	1.15861e+07	1.07266e+07	1.10145e+07	8.96551e+06	1.54804e+07	1.37086e+07	1.01808e+07	1.07266e+07	1.09376e+07	8.8889e+06	72197.2	61261.1
Q8N335	Glycerol-3-phosphate dehydrogenase 1-like protein OS=Homo sapiens GN=GPD1L PE=1 SV=1	35	7	31	7	1	351	38.4	7.02	90.2	7	0	1.781	0.83	0.0883718	0.364694	87.2	4.80287e+06	7.92512e+06	63.65	12.19	4.80287e+06	4.64723e+06	1.29591e+07	7.92512e+06	6.58823e+06	8.37744e+06	4.22033e+06	4.64723e+06	1.28687e+07	7.85741e+06	30726	37437.2
P61513	60S ribosomal protein L37a OS=Homo sapiens GN=RPL37A PE=1 SV=2	51	4	35	4	1	92	10.3	10.43	90.15	4	0	1.251	0.32	0.499739	0.864719	67.83	9.65676e+06	1.20311e+07	11.15	49.73	8.48861e+06	9.65676e+06	1.0625e+07	6.12627e+06	1.81706e+07	1.20311e+07	7.45903e+06	9.65676e+06	1.05509e+07	6.07392e+06	84743.8	53764.9
P43034	Platelet-activating factor acetylhydrolase IB subunit alpha OS=Homo sapiens GN=PAFAH1B1 PE=1 SV=2	27	9	37	8	1	410	46.6	7.37	89.7	9	0	1.255	0.33	0.545531	0.889502	94.72	5.67904e+06	1.11916e+07	1.59	31.78	5.67904e+06	5.73845e+06	5.56207e+06	6.94589e+06	1.11916e+07	1.35809e+07	4.99023e+06	5.73845e+06	5.52326e+06	6.88654e+06	52195.3	60690.7
Q8IX12	Cell division cycle and apoptosis regulator protein 1 OS=Homo sapiens GN=CCAR1 PE=1 SV=2	13	9	37	9	1	1150	132.7	5.76	89.57	9	0	1.039	0.05	0.833654	0.968781	64.45	5.75871e+06	6.41622e+06	2.91	10.59	5.75871e+06	5.87563e+06	5.54711e+06	5.86367e+06	7.23314e+06	6.41622e+06	5060238	5.87563e+06	5.5084e+06	5.81357e+06	33733.8	28672.9
P61006	Ras-related protein Rab-8A OS=Homo sapiens GN=RAB8A PE=1 SV=1	34	7	45	3	1	207	23.7	9.07	89.43	7	0	1.062	0.09	0.864617	0.97668	114.18	2.27032e+06	2.43847e+06	3.84	14.34	2.14475e+06	2.27032e+06	2.30958e+06	2.43847e+06	2.4882e+06	1.89986e+06	1.88461e+06	2.27032e+06	2.29346e+06	2.41764e+06	11604.4	8490.13
O14925	Mitochondrial import inner membrane translocase subunit Tim23 OS=Homo sapiens GN=TIMM23 PE=1 SV=1	38	3	24	3	1	209	21.9	8.6	89.37	3	0	1.53	0.61	0.39599	0.793746	59.29	1.92679e+06	2.01163e+06	18.42	39.07	1.84134e+06	2.55203e+06	1.92679e+06	924453	2.10621e+06	2.01163e+06	1.618e+06	2.55203e+06	1.91334e+06	916554	9822.9	8989.6
Q9UHQ9	NADH-cytochrome b5 reductase 1 OS=Homo sapiens GN=CYB5R1 PE=1 SV=1	45	9	40	9	1	305	34.1	9.38	89.07	9	0	1.771	0.82	0.0721709	0.321695	133.08	7.98301e+06	5.90701e+06	4.45	67.85	7.94843e+06	8.59518e+06	7.98301e+06	1.63912e+07	5.90701e+06	5.28839e+06	6.98437e+06	8.59518e+06	7.9273e+06	1.62512e+07	27549	23632.8
Q9UBQ7	Glyoxylate reductase/hydroxypyruvate reductase OS=Homo sapiens GN=GRHPR PE=1 SV=1	38	8	31	8	1	328	35.6	7.39	88.98	8	0	1.326	0.41	0.458677	0.84158	39.62	6.24734e+06	7.60563e+06	1.84	11.83	6.24734e+06	6.35252e+06	6.12319e+06	7.60563e+06	7.64584e+06	6.16348e+06	5.4896e+06	6.35252e+06	6.08046e+06	7.54065e+06	35658.5	27543.5
O00762	Ubiquitin-conjugating enzyme E2 C OS=Homo sapiens GN=UBE2C PE=1 SV=1	49	5	30	5	1	179	19.6	7.37	88.96	5	0	0.512	-0.97	0.0213299	0.143704	9.83	5.21767e+06	1.42722e+06	2.98	34.21	5.21767e+06	4.97396e+06	5.25812e+06	2.37751e+06	1.42722e+06	1.315e+06	4.58482e+06	4.97396e+06	5.22142e+06	2.3572e+06	6656.22	5876.49
Q9H3K6	BolA-like protein 2 OS=Homo sapiens GN=BOLA2 PE=1 SV=1	62	4	42	4	1	86	10.1	6.52	88.85	4	0	0.745	-0.42	0.178383	0.535739	40.2	1.6475e+07	1.27941e+07	1.87	9.29	1.65634e+07	1.59962e+07	1.6475e+07	1.22947e+07	1.27941e+07	1.46303e+07	1.45544e+07	1.59962e+07	1.636e+07	1.21897e+07	59668.8	65379.9
P84103	Serine/arginine-rich splicing factor 3 OS=Homo sapiens GN=SRSF3 PE=1 SV=1	32	5	45	4	1	164	19.3	11.65	88.81	5	1	0.771	-0.38	0.234095	0.613335	39.88	2.91644e+07	1.36839e+07	1.53	65.15	2.96384e+07	2.91644e+07	2.87477e+07	3.31533e+07	1.01689e+07	1.36839e+07	2.60436e+07	2.91644e+07	2.85471e+07	3.28701e+07	47425.6	61150.9
Q8NBU5	ATPase family AAA domain-containing protein 1 OS=Homo sapiens GN=ATAD1 PE=1 SV=1	40	8	41	8	1	361	40.7	6.9	88.57	8	0	0.474	-1.08	0.00320496	0.0329998	23.75	6.47754e+06	2.67532e+06	4.56	50.58	6.63706e+06	6.47754e+06	6.07109e+06	5.96473e+06	2.67532e+06	2.65689e+06	5.83206e+06	6.47754e+06	6.02872e+06	5.91376e+06	12477.1	11873.2
Q96FJ2	Dynein light chain 2, cytoplasmic OS=Homo sapiens GN=DYNLL2 PE=1 SV=1	57	4	33	2	1	89	10.3	7.37	88.39	4	0	1.611	0.69	0.0881326	0.364358	26.94	9.41061e+06	1.74296e+07	2.09	20.77	9.41061e+06	9.53445e+06	9.15057e+06	1.19216e+07	1.76858e+07	1.74296e+07	8.2692e+06	9.53445e+06	9.08671e+06	1.18197e+07	82482.8	77889.8
Q92905	COP9 signalosome complex subunit 5 OS=Homo sapiens GN=COPS5 PE=1 SV=4	27	6	40	6	1	334	37.6	6.54	88.24	6	0	1.402	0.49	0.442961	0.836203	48.23	3.11087e+06	4.12432e+06	5.06	6.81	2.86286e+06	3.11087e+06	3.14453e+06	3.77124e+06	4.12432e+06	4.3182e+06	2.51562e+06	3.11087e+06	3.12259e+06	3739022	19234.9	19297.2
Q7L5D6	Golgi to ER traffic protein 4 homolog OS=Homo sapiens GN=GET4 PE=1 SV=1	18	4	26	4	1	327	36.5	5.41	88.23	4	0	1.336	0.42	0.545302	0.889502	60.63	2.31676e+06	4.65169e+06	22.25	29.78	2.07141e+06	3.13735e+06	2.31676e+06	4.65169e+06	2.67631e+06	4.87955e+06	1.82017e+06	3.13735e+06	2.3006e+06	4.61195e+06	12481.7	21805.8
Q96E11	Ribosome-recycling factor, mitochondrial OS=Homo sapiens GN=MRRF PE=1 SV=1	28	4	31	4	1	262	29.3	9.79	88.2	4	0	1.948	0.96	0.0512607	0.261786	43.12	3.56842e+06	6.17392e+06	10.94	19.81	3.14998e+06	3.92558e+06	3.56842e+06	4.48417e+06	6.66445e+06	6.17392e+06	2.76792e+06	3.92558e+06	3.54352e+06	4.44585e+06	31081.5	27590.1
Q9Y5J7	Mitochondrial import inner membrane translocase subunit Tim9 OS=Homo sapiens GN=TIMM9 PE=1 SV=1	47	3	29	3	1	89	10.4	7.21	88.02	3	0	1.268	0.34	0.644238	0.931839	21.12	3.41659e+06	5.48116e+06	3.97	25.25	3.41659e+06	3.24666e+06	3.51226e+06	3.86361e+06	6.51061e+06	5.48116e+06	3.00219e+06	3.24666e+06	3.48775e+06	3.8306e+06	30364	24494.3
Q02750	Dual specificity mitogen-activated protein kinase kinase 1 OS=Homo sapiens GN=MAP2K1 PE=1 SV=2	25	6	28	4	1	393	43.4	6.62	87.77	6	2	0.936	-0.1	0.565568	0.897578	44.78	4.58279e+06	3.96889e+06	3.05	21.92	4.8133e+06	4.55479e+06	4.58279e+06	3.9979e+06	2.64121e+06	3.96889e+06	4.2295e+06	4.55479e+06	4.55081e+06	3.96374e+06	12318	17736.2
O75506	Heat shock factor-binding protein 1 OS=Homo sapiens GN=HSBP1 PE=1 SV=1	58	3	24	3	1	76	8.5	4.36	87.77	3	0	1.029	0.04	0.989923	0.99994	17.03	1.50698e+07	1.92696e+07	1.88	21.15	1.54623e+07	1.49092e+07	1.50698e+07	1.39025e+07	1.92696e+07	2.13542e+07	1.35869e+07	1.49092e+07	1.49647e+07	1.37837e+07	89869	95428
Q9NZL9	Methionine adenosyltransferase 2 subunit beta OS=Homo sapiens GN=MAT2B PE=1 SV=1	33	7	27	7	1	334	37.5	7.36	87.76	7	0	1.178	0.24	0.843958	0.969432	97.82	5.19292e+06	4.40555e+06	6.57	27.64	5.71577e+06	5.05247e+06	5.19292e+06	6.56107e+06	3.9953e+06	4.40555e+06	5.02251e+06	5.05247e+06	5.15668e+06	6.50501e+06	18633.2	19687.6
Q9UN81	LINE-1 retrotransposable element ORF1 protein OS=Homo sapiens GN=L1RE1 PE=1 SV=1	36	10	38	10	1	338	40	9.51	87.67	10	0	1.603	0.68	0.125712	0.442195	62.99	6.99158e+06	1.1689e+07	2.87	100.14	6.99158e+06	7.06328e+06	6.68883e+06	1.1689e+07	8.94053e+06	5.25703e+07	6.14357e+06	7.06328e+06	6.64215e+06	1.15891e+07	41696.6	234927
P19623	Spermidine synthase OS=Homo sapiens GN=SRM PE=1 SV=1	46	8	50	8	1	302	33.8	5.49	87.62	8	0	0.335	-1.58	2.00685e-05	0.000381402	12.08	9.17736e+06	5.14046e+06	11.69	17.71	8.72343e+06	1.08501e+07	9.17736e+06	6.40732e+06	5.14046e+06	4.54711e+06	7.66537e+06	1.08501e+07	9113315	6.35258e+06	23974	20320.2
P52758	Ribonuclease UK114 OS=Homo sapiens GN=HRSP12 PE=1 SV=1	53	5	28	5	1	137	14.5	8.68	87.43	5	0	1.476	0.56	0.337844	0.73831	83.12	3.29133e+06	4.22698e+06	2.46	9.72	3.29133e+06	3.31001e+06	3.16281e+06	4.83816e+06	4.02287e+06	4.22698e+06	2.89213e+06	3.31001e+06	3.14073e+06	4.79682e+06	18761.8	18889.6
Q9Y2T7	Y-box-binding protein 2 OS=Homo sapiens GN=YBX2 PE=1 SV=2	15	5	33	1	1	364	38.5	10.8	87.33	5	0	3.505	1.81	0.0940135	0.379231	16.17	302214	1.05925e+06	4.55	53.11	312104	302214	285127	335516	1.05925e+06	1.17481e+06	274249	302214	283137	332649	4940.12	5250.02
Q13523	Serine/threonine-protein kinase PRP4 homolog OS=Homo sapiens GN=PRPF4B PE=1 SV=3	8	6	29	6	1	1007	116.9	10.26	86.9	6	0	1.223	0.29	0.738492	0.95485	94.36	3.0564e+06	5.03526e+06	9.03	11.47	3.0564e+06	3.46741e+06	2.92185e+06	5.77159e+06	4.60612e+06	5.03526e+06	2.68569e+06	3.46741e+06	2.90146e+06	5.72227e+06	21481.9	22501.6
P49257	Protein ERGIC-53 OS=Homo sapiens GN=LMAN1 PE=1 SV=2	30	6	32	6	1	510	57.5	6.77	86.59	6	0	1.318	0.4	0.561317	0.896021	64.19	3.76711e+06	6.19845e+06	0.79	43.9	3.76711e+06	3747836	3.80626e+06	2.66531e+06	7.06682e+06	6.19845e+06	3.3102e+06	3747836	3.7797e+06	2.64254e+06	32958.1	27699.7
O43809	Cleavage and polyadenylation specificity factor subunit 5 OS=Homo sapiens GN=NUDT21 PE=1 SV=1	33	7	37	7	1	227	26.2	8.82	86.48	7	0	0.976	-0.03	0.709848	0.950202	73.86	7.58033e+06	6.52263e+06	1.5	12.93	7.49249e+06	7.58033e+06	7.71824e+06	7.52248e+06	6.52263e+06	5.81883e+06	6.58373e+06	7.58033e+06	7.66438e+06	7.4582e+06	30420.1	26003.3
Q16851	UTP--glucose-1-phosphate uridylyltransferase OS=Homo sapiens GN=UGP2 PE=1 SV=5	25	8	37	8	1	508	56.9	8.15	86.36	8	0	1.059	0.08	0.881094	0.981563	47.97	4.95643e+06	3.83956e+06	6.88	36	5.32825e+06	4.64451e+06	4.95643e+06	6.44278e+06	3.83956e+06	3.4057e+06	4.68199e+06	4.64451e+06	4.92184e+06	6.38773e+06	17906.8	15219.4
Q8NFF5	FAD synthase OS=Homo sapiens GN=FLAD1 PE=1 SV=1	23	7	39	7	1	587	65.2	6.93	86.17	7	0	1.067	0.09	0.894623	0.983028	33.16	3.2399e+06	5.14246e+06	3.05	30.55	3.2399e+06	3.1885e+06	3.38091e+06	2.88884e+06	5.34052e+06	5.14246e+06	2.84694e+06	3.1885e+06	3.35731e+06	2.86416e+06	24907	22980.7
Q8NBJ7	Sulfatase-modifying factor 2 OS=Homo sapiens GN=SUMF2 PE=1 SV=2	30	8	37	8	1	301	33.8	8	86.1	8	0	1.826	0.87	0.0168848	0.120182	110.2	8.91658e+06	2.61515e+07	6.61	27.68	8.41421e+06	8.91658e+06	9.5962e+06	1.55697e+07	2.61515e+07	2.688e+07	7.39366e+06	8.91658e+06	9.52924e+06	1.54367e+07	121965	120122
P50851	Lipopolysaccharide-responsive and beige-like anchor protein OS=Homo sapiens GN=LRBA PE=1 SV=4	8	16	35	14	1	2863	318.9	5.6	86.07	16	2	1.074	0.1	0.906831	0.986806	55.26	4.62174e+06	7.39175e+06	10.01	14.61	4.39889e+06	4.62174e+06	5.31629e+06	6.03116e+06	7.39175e+06	8.0923e+06	3.86535e+06	4.62174e+06	5.27919e+06	5.97963e+06	34473.5	36163
Q9UBR2	Cathepsin Z OS=Homo sapiens GN=CTSZ PE=1 SV=1	18	5	31	5	1	303	33.8	7.11	86.05	5	0	1.152	0.2	0.905616	0.98671	41.27	4.66511e+06	4.52716e+06	3.01	19.64	4.66511e+06	4.86005e+06	4.58523e+06	6.01013e+06	4.19902e+06	4.52716e+06	4.09928e+06	4.86005e+06	4.55323e+06	5.95878e+06	19583.3	20231.1
P25685	DnaJ homolog subfamily B member 1 OS=Homo sapiens GN=DNAJB1 PE=1 SV=4	19	5	31	5	1	340	38	8.63	86.04	5	0	1.128	0.17	0.919132	0.988312	27.49	6.72063e+06	6.07603e+06	0.34	17.57	6.71203e+06	6.75531e+06	6.72063e+06	7.31587e+06	5.15114e+06	6.07603e+06	5.89793e+06	6.75531e+06	6.67373e+06	7.25336e+06	24023.8	27152.7
Q9Y624	Junctional adhesion molecule A OS=Homo sapiens GN=F11R PE=1 SV=1	37	7	42	7	1	299	32.6	7.9	85.88	7	0	1.326	0.41	0.385515	0.780841	25.9	8.77862e+06	1.1707e+07	4.5	7.59	8.79399e+06	8.11938e+06	8.77862e+06	1.02993e+07	1.18495e+07	1.1707e+07	7.72738e+06	8.11938e+06	8.71736e+06	1.02113e+07	55263.6	52316.2
P60866	40S ribosomal protein S20 OS=Homo sapiens GN=RPS20 PE=1 SV=1	25	3	42	3	1	119	13.4	9.94	85.74	3	0	0.701	-0.51	0.113169	0.424908	18.28	38310279	3.06534e+07	4.24	12	3.95863e+07	38310279	3.63781e+07	3.06534e+07	2.60092e+07	3.30691e+07	3.47849e+07	38310279	3.61242e+07	3.03915e+07	121301	147780
Q2TAY7	WD40 repeat-containing protein SMU1 OS=Homo sapiens GN=SMU1 PE=1 SV=2	26	8	32	8	1	513	57.5	7.18	85.74	8	0	1.058	0.08	0.93596	0.990903	84.49	4.40361e+06	9.95945e+06	13.55	38.4	4.28863e+06	4.40361e+06	5.44782e+06	4.91584e+06	1.12363e+07	9.95945e+06	3.76847e+06	4.40361e+06	5.40981e+06	4.87384e+06	52403.8	44506.9
Q96CW1	AP-2 complex subunit mu OS=Homo sapiens GN=AP2M1 PE=1 SV=2	19	8	41	8	1	435	49.6	9.54	85.62	8	0	0.968	-0.05	0.687199	0.94205	84.5	7.19346e+06	6.86528e+06	4.28	14.63	7.59534e+06	7.19346e+06	6.98404e+06	7.17825e+06	5.40157e+06	6.86528e+06	6.6741e+06	7.19346e+06	6.9353e+06	7.11692e+06	25191.7	30679.7
P51571	Translocon-associated protein subunit delta OS=Homo sapiens GN=SSR4 PE=1 SV=1	31	4	40	4	1	173	19	6.15	85.56	4	0	1.181	0.24	0.676383	0.941226	16.92	1.16683e+07	9.05844e+06	11.09	17.1	9.77026e+06	1.21023e+07	1.16683e+07	1.18583e+07	9.05844e+06	8.80704e+06	8.58523e+06	1.21023e+07	1.15868e+07	1.1757e+07	42246.5	39357
O14787	Transportin-2 OS=Homo sapiens GN=TNPO2 PE=1 SV=3	14	8	35	5	1	897	101.3	5.01	85.48	8	0	1.158	0.21	0.959018	0.996342	33.62	1.42083e+06	1.70005e+06	20.39	46.79	1.34996e+06	1.42083e+06	1.93617e+06	1.48694e+06	1.70005e+06	3.34949e+06	1.18623e+06	1.42083e+06	1.92266e+06	1.47423e+06	7928.67	14968.3
[truncated: 2,059 more rows]
