# Supplementary material for: Quantitative phosphoproteomic analysis identifies novel functional pathways of tumor suppressor DLC1 in estrogen receptor positive breast cancer
Source: PLoS One. 2018 Oct 2;13(10):e0204658. doi: 10.1371/journal.pone.0204658 (PMC6168143; doi:10.1371/journal.pone.0204658)
Supplement: S3 Table — (XLSX) [file pone.0204658.s003.xlsx]

## Sheet: PeptideGroups
Table S3. Global peptide level MS/MS results from Proteome Discoverer 2.2- DLC1-FL Overexpressing versus Control Cells
Confidence	Sequence	Modifications	Qvality PEP	Qvality q-value	# Protein Groups	# Proteins	# PSMs	Master Protein Accessions	# Missed Cleavages	Theo. MH+ [Da]	# Razor Quan Results	Abundance Ratio: (DLC1) / (WT)	Abundance Ratio (log2): (DLC1) / (WT)	Abundance Ratio P-Value: (DLC1) / (WT)	Abundance Ratio Adj. P-Value: (DLC1) / (WT)	Abundance Ratio Variability [%]: (DLC1) / (WT)	Abundances (Grouped): WT	Abundances (Grouped): DLC1	Abundances (Grouped) CV [%]: WT	Abundances (Grouped) CV [%]: DLC1	Abundances (Normalized): F1: Control, WT	Abundances (Normalized): F2: Control, WT	Abundances (Normalized): F3: Control, WT	Abundances (Normalized): F4: Sample, DLC1	Abundances (Normalized): F5: Sample, DLC1	Abundances (Normalized): F6: Sample, DLC1	Abundance: F1: Control, WT	Abundance: F2: Control, WT	Abundance: F3: Control, WT	Abundance: F4: Sample, DLC1	Abundance: F5: Sample, DLC1	Abundance: F6: Sample, DLC1	Quan Info	Confidence (by Search Engine): Sequest HT	RT [min] (by Search Engine): Sequest HT	Percolator q-Value (by Search Engine): Sequest HT	Percolator PEP (by Search Engine): Sequest HT	XCorr (by Search Engine): Sequest HT	Top Apex RT [min]
High	YYVTIIDAPGHR		3.5786e-06	0	1	2	25	P68104	0	1404.73	0	0.738	-0.44	0.615298	0.984807	3.38	7.90956e+07	5.84093e+07	2.42	7.99	7.90956e+07	79281516	7.59225e+07	5.84093e+07	5.09212e+07	5.89394e+07	69502152	79281516	75392620	57910220	237485	263389		High	55.237	7.061e-06	4.111e-06	3.1	54.87
High	TNLIVNYLPQNMTQDELR		9.21288e-10	0	1	1	21	Q15717	0	2162.09	0	1.286	0.36	0.918881	0.999995	9.09	2.31119e+06	3.1459e+06	6.58	8.35	2.5572e+06	2.31119e+06	2.26639e+06	2.79035e+06	3.1459e+06	3.2891e+06	2.24704e+06	2.31119e+06	2.25058e+06	2.76651e+06	14671.8	14698.4		High	108.982	0	8.821e-12	3.93	109.87
High	TNLEFLQEQFNSIAAHVLHCTDSGFGAR	1xCarbamidomethyl [C20]	2.23308e-08	0	1	1	8	P46379	0	3162.51	0	0.868	-0.2	0.727341	0.999995	13.81	2.69795e+06	2.63135e+06	11.85	12.58	2.65613e+06	3.26577e+06	2.69795e+06	2.63135e+06	2.20442e+06	2.83479e+06	2333968	3.26577e+06	2679119	2.60887e+06	10280.9	12668.1		High	143.761	0	3.781e-10	3.29	144.54
High	KTCTTVAFTQVNSEDK	1xCarbamidomethyl [C3]	7.34214e-06	0	1	1	2	P62424	1	1828.87	0	0.53	-0.92	0.61278	0.984807	12.46	269793	143045	21.59	84.11	384835	269478	269793	105289	472844	143045	338158	269478	267910	104389	2205.24	639.242		High	33.6973	0	3.552e-07	2.97	34.38
High	KTEPATGFIDGDLIESFLDISRPK		5.701e-11	0	1	1	29	Q16531	1	2649.38	0	2.636	1.4	0.361904	0.948187	24.49	3.54861e+06	1.01492e+07	9.33	51.03	3.97016e+06	3.30444e+06	3.54861e+06	3.27408e+06	1.01492e+07	1.04651e+07	3.48862e+06	3.30444e+06	3523848	3.24611e+06	47333.5	46766.6		High	134.395	0	8.317e-11	6.17	134.38
High	KTFTAWCNSHLR	1xCarbamidomethyl [C7]	2.15592e-06	0	2	4	3	P12814; O43707	1	1520.74	0	0.564	-0.83	0.52236	0.97449	1.29	765073	431725	4.38		721354	786488	765073	431725			633861	786488	759734	428036			Shared	High	35.2463	7.061e-06	2.129e-05	2.95	35.7
High	KTGQAPGYSYTAANK		2.01956e-07	0	1	1	10	P99999	1	1556.77	0	1.752	0.81	0.67885	0.992979	91.92	1.21174e+06	2.12335e+06	29.11	69.87	702844	1.21174e+06	1.25738e+06	837245	4.10266e+06	2.12335e+06	617596	1.21174e+06	1.24861e+06	830091	19133.9	9488.85		High	25.5868	0	2.448e-08	4.34	26.03
High	TNHIGHTGYLNTVTVSPDGSLCASGGK	1xCarbamidomethyl [C22]	3.25259e-10	0	1	1	12	P63244	0	2743.31	0	1.968	0.98	0.566829	0.979519	28.45	8.11809e+06	1.59736e+07	3.72	49.61	8.11809e+06	8.40508e+06	7.80144e+06	6.04789e+06	1.90384e+07	1.59736e+07	7.13345e+06	8.40508e+06	7.747e+06	5.99621e+06	88790.9	71383		High	50.3981	0	2.558e-12	5.03	51.27
High	KTPQGPPEIYSDTQFPSLQSTAK		3.26087e-07	0	1	1	22	Q9UKY7	1	2520.26	0	1.908	0.93	0.545769	0.976415	5.1	6.09183e+06	1.16261e+07	2.43	40.37	6.09183e+06	5.91562e+06	6.2084e+06	5.12661e+06	1.16261e+07	1.20259e+07	5.35295e+06	5.91562e+06	6.16507e+06	5.08281e+06	54221.8	53741.5		High	73.0403	0	4.207e-08	5.48	72.8
High	KTVTAMDVVYALK		1.16288e-06	0	1	1	23	P62805	1	1438.8	0	0.127	-2.98	0.00329694	0.0589902	0.85	2.13898e+07	2.7091e+06	4.98	91.28	2.13898e+07	20651534	2.27705e+07	9.56933e+06	2.7091e+06	1.74439e+06	18795404	20651534	22611640	9.48757e+06	12634.6	7795.37		High	78.7201	0	3.792e-07	4.36	79.04
High	KVAHSDKPGSTSTASFR		5.26954e-06	0	1	1	3	Q9P0L0	1	1775.9	0																						No Quan Values	High	23.6602	7.061e-06	9.383e-07	3.48
High	TNEAQAIETAR		7.68829e-06	0	1	2	6	P61088	0	1203.6	1	0.947	-0.08	0.751893	0.999995	30.02	5.63357e+06	5.33363e+06	13.82	27.03	4.51641e+06	5916568	5.63357e+06	5.71927e+06	3.30997e+06	5.33363e+06	3.96862e+06	5916568	5.59425e+06	5670403	15437	23835		High	30.5065	0	3.774e-07	4.02	31.18
High	KVAVVLMDTQGAFDSQSTVK		3.92398e-06	0	1	1	4	Q6DD88	1	2124.1	0	100	6.64	1e-17	3.06999e-16			1.25586e+06		18.02					1.10485e+06	1.42751e+06					5152.75	6379.3		High	66.2738	0	1.71e-07	2.16	67.31
High	KVDIIADAAYSIFQKPK		2.11119e-09	0	1	1	14	Q6YN16	1	1907.06	0	1.69	0.76	0.70969	0.997135	14.5	1.34061e+06	2.26526e+06	5.64	24.99	1.34061e+06	1.35566e+06	1.22122e+06	1.42462e+06	2.26526e+06	2.31449e+06	1.17801e+06	1.35566e+06	1.21269e+06	1.41245e+06	10564.7	10343		High	86.7723	0	1.767e-09	5.39	88.96
High	KVDNELNPVWNEILEFDLR		8.4303e-06	0	1	1	4	Q9NZM1	1	2343.2	0	0.854	-0.23	0.869939	0.999995	6.53	926005	790611	4.71	14.7	899372	985540	926005	748577	790611	980252	790287	985540	919542	742181	3687.23	4380.56		High	139.329	7.061e-06	8.018e-06	3.25	139.04
High	KVDVDEYDENKFVDEEDGGDGQAGPDEGEVDSCLR	1xCarbamidomethyl [C33]	6.26715e-08	0	1	1	4	O15511	2	3887.63	0	3.004	1.59	0.356644	0.946342	33.44	493704	1.48311e+06	11.06	50.79	493704	461153	570653	556878	1.48311e+06	1.81761e+06	433823	461153	566670	552120	6916.87	8122.57		High	71.7226	0	1.279e-09	5.54	72.73
High	TNCNVAVINVGAPAAGMNAAVR	1xCarbamidomethyl [C3]	1.49133e-06	0	1	1	7	Q01813	0	2170.09	0	1.008	0.01	0.984714	0.999995	24.58	629529	634329	3.25	24.98	629529	609969	650877	529166	858858	634329	553174	609969	646335	524644	4005.52	2834.7		High	75.2038	0	5.793e-08	4.46	75.53
High	TMVGFGPEDDHFVAELTYNYGVGDYK		1.12927e-08	0	1	1	13	Q9HC38	0	2924.31	0	2.775	1.47	0.355087	0.946122	38.65	640085	1.77655e+06	14.03	44.91	507738	640085	665741	717400	1.94017e+06	1.77655e+06	446154	640085	661095	711270	9048.51	7939.07		High	127.31	0	1.706e-10	3.83	127.28
High	KVEEAEPEEFVVEK		1.69666e-06	0	1	1	10	Q13185	1	1661.83	0	1.194	0.26	0.939548	0.999995	27.07	6.41893e+06	7.66626e+06	1.79	42.06	6.50037e+06	6.27368e+06	6.41893e+06	6.26629e+06	7.66626e+06	1.35218e+07	5.71194e+06	6.27368e+06	6374135	6212748	35753.7	60426.4		High	44.476	0	2.068e-07	4	45.09
High	KVEEEEDESALKR		2.89521e-06	0	1	1	6	Q14566	2	1561.77	0	3.169	1.66	0.294332	0.926939	98.19	383110	1.21417e+06	32.47	71.11	216234	383110	426521	231421	1.68714e+06	1.21417e+06	190007	383110	423544	229444	7868.47	5425.92		High	24.4536	7.061e-06	2.841e-06	3.85	24.93
High	KSEIEYYAMLAK		1.28692e-06	0	1	1	13	P62888	1	1445.73	0	0.942	-0.09	0.803635	0.999995	8.59	9.54775e+06	8.74928e+06	4.35	9.25	9.54775e+06	8.92515e+06	9.69505e+06	8.74928e+06	8.41195e+06	1.0002e+07	8389712	8.92515e+06	9.6274e+06	8.67452e+06	39231.5	44697.2		High	65.3588	7.061e-06	6.633e-06	4.11	65.21
High	KSEAAVPPWVDTNDEETIQQQILALSADKR		4.76164e-06	0	1	1	9	Q96A49	2	3352.7	0	0.663	-0.59	0.632928	0.987619	2.29	1.16961e+06	758439	3.2	4.22		1.14342e+06	1.1964e+06	756770	814297	758439		1.14342e+06	1188048	750304	3797.7	3389.32		High	113.384	1.952e-05	0.0001651	3.44	113.5
High	TNISDEESEQATEMLVHNAQNLMQSVK		7.05864e-09	0	1	1	15	P18206	0	3046.41	0	2.671	1.42	0.397109	0.958059	13.3	1.91237e+06	5.23392e+06	5.93	48.72	2.02491e+06	1.79813e+06	1.91237e+06	1.81929e+06	5.40871e+06	5.23392e+06	1.77931e+06	1.79813e+06	1.89903e+06	1.80374e+06	25225	23389.4		High	132.276	0	8.24e-09	4.21	133.13
High	KSDIYVCMISFAHNVAAQGK	1xCarbamidomethyl [C7]	1.96117e-09	0	1	1	11	P50395	1	2239.1	0	0.123	-3.03	0.0558782	0.499705	0.64	1.2215e+06	149826	8.6	79.9	1.2215e+06	1.30976e+06	1.10215e+06	454641	149826	107135	1.07334e+06	1.30976e+06	1.09446e+06	450757	698.755	478.767		High	96.0439	0	2.148e-11	4.99	96.08
High	KQGGLGPMNIPLVSDPK		2.07791e-06	0	1	1	27	Q06830	1	1750.95	0	1.511	0.6	0.817452	0.999995	6.8	1.23166e+07	1.87361e+07	2.98	14.32	1.23166e+07	1.21823e+07	1.28819e+07	1.4768e+07	1.87361e+07	1.94684e+07	10822768	1.21823e+07	12792026	14641793	87381	87000.7		High	70.3148	1.647e-05	0.0001164	3.98	70.68
High	TPAILEASAGAIQNLCAGR	1xCarbamidomethyl [C16]	1.1815e-09	0	1	1	23	O60716	0	1912.99	1	1.654	0.73	0.723687	0.999995	19.32	2.65586e+06	4.3915e+06	1.59	23.43	2.64977e+06	2726527	2.65586e+06	3.07165e+06	4.3915e+06	4.96385e+06	2.32838e+06	2726527	2.63732e+06	3.04541e+06	20481	22182.5		High	103.525	0	3.143e-10	4.76	105.86
High	TPAGNFVTLEEGKGDLEEYGQDLLHTVFK		1.90933e-08	0	1	1	24	P43490	1	3207.58	0	1.055	0.08	0.893671	0.999995	39.87	2.63908e+06	2.78445e+06	4.71	33.04	2.63908e+06	2.74005e+06	2.49436e+06	1.7608e+06	2.78445e+06	3.53322e+06	2.31899e+06	2.74005e+06	2.47695e+06	1.74576e+06	12986	15789.3		High	141.022	0	6.001e-08	5.47	141.39
High	KQLLCGAAIGTHEDDKYR	1xCarbamidomethyl [C5]	6.31444e-10	0	1	1	5	P12268	2	2075.03	0	2.544	1.35	0.429617	0.962769	67.28	675677	1.71898e+06	11.92	62.29	557870	675677	702477	537806	2.499e+06	1.71898e+06	490206	675677	697574	533211	11654.8	7681.78		High	31.7479	7.061e-06	1.616e-05	4.62	32.48
High	TPAFAESVTEGDVR		3.29382e-06	0	1	1	7	P36957	0	1478.71	0	0.01	-6.64	1e-17	3.06999e-16		5.31889e+06		1.61		5.31889e+06	5398780	5.22758e+06				4.67376e+06	5398780	5.1911e+06					High	56.5277	0	6.923e-07	3.29	56.33
High	KQNADPQAVTMPATETK		2.15411e-07	0	1	1	4	Q9UNF1	1	1829.91	0	0.573	-0.8	0.691807	0.992979	4.23	667740	379418	6.71	40.21	609699	696381	667740	379418	693449	349254	535749	696381	663080	376176	3234.09	1560.75		High	29.684	0	5.54e-09	4.22	30.01
High	TPADCPVIAIDSFR	1xCarbamidomethyl [C5]	4.67079e-07	0	1	1	10	Q9BS26	0	1561.77	0	1.089	0.12	0.997768	0.999995	25.35	934887	1.01795e+06	8.06	60.8	951966	818358	934887	2.42976e+06	843913	1.01795e+06	836503	818358	928363	2.409e+06	3935.82	4549.04		High	89.5501	0	1.246e-07	3.29	89.73
High	TNVLYELAQYASEPSEQELLR		6.44825e-07	0	1	1	10	P16435	0	2453.22	0	1.045	0.06	0.992988	0.999995	15.39	1.36836e+06	1.42935e+06	6.8	27.4	1.4158e+06	1.36836e+06	1.23965e+06	1.42935e+06	1.53713e+06	881682	1.24408e+06	1.36836e+06	1.231e+06	1.41714e+06	7168.83	3940.07		High	143.173	0	2.017e-08	3.02	142.97
High	TNVLGHLQQGGAPTPFDR		1.18548e-05	0	1	1	11	P17858	0	1907.97	0	0.909	-0.14	0.727462	0.999995	14.62	4.00175e+06	3.63688e+06	5.36	21.14	4.00175e+06	4.09141e+06	3.69049e+06	2.64704e+06	4.07102e+06	3.63688e+06	3.51638e+06	4.09141e+06	3.66474e+06	2624419	18986.3	16252.5		High	61.2535	0	6.295e-07	3.21	63.29
High	KVEELEGEITTLNHK		2.7881e-07	0	1	1	1	Q10589	1	1739.92	0	0.816	-0.29	0.964627	0.999995	11.06	361156	294826	4.29	68.72	387083	361156	358444	261809	294826	826298	340134	361156	355943	259572	1375	3692.57		High	43.8837	0	7.48e-09	3.5	44.46
High	KQQSIAGSADSKPIDVSR		1.84335e-06	0	1	1	3	Q12904	1	1886.99	0	2.335	1.22	0.469658	0.968172	81.54	469626	1.09656e+06	7.77	60.77	432766	505718	469626	459482	1.8303e+06	1.09656e+06	380276	505718	466349	455556	8536.13	4900.33		High	26.9198	0	6.934e-08	4.27	27.25
High	KQTIDNSQGAYQEAFDISK		1.94319e-09	0	1	1	18	P27348	1	2143.03	0	1.835	0.88	0.592615	0.983105	60.2	3.01056e+06	5.52559e+06	2.61	43.59	3.01056e+06	3.10986e+06	2.95413e+06	3.28178e+06	5.52559e+06	8.22485e+06	2.64541e+06	3.10986e+06	2.93352e+06	3.25374e+06	25770.1	36755.3		High	57.5725	0	2.527e-11	6.03	57.71
High	TNVANFPGHSGPITSIAFSENGYYLATAADDSSVK		3.56349e-11	0	1	1	28	Q9UMS4	0	3601.71	0	1.322	0.4	0.862938	0.999995	41.89	1.06612e+06	1.40889e+06	48.42	18.22	1.2219e+06	1.06612e+06	403711	1.01078e+06	1.42043e+06	1.40889e+06	1.0737e+06	1.06612e+06	400894	1.00214e+06	6624.55	6296.08		High	107.645	0	1.144e-11	6.16	108.49
High	TNMLLQLDGSTPICEDIGR	1xCarbamidomethyl [C14]	1.21565e-08	0	1	1	13	O75439	0	2133.03	0	1.387	0.47	0.809285	0.999995	16.26	746114	1.10553e+06	5.94	33.49	718431	746114	806316	571485	1.10553e+06	1.11811e+06	631293	746114	800689	566602	5155.95	4996.62		High	110.721	0	1.854e-10	4.52	111.28
High	TNLYQDDAVTGEAAGLALGLVMLGSK		3.28827e-08	0	1	1	12	Q99460	0	2607.33	0	0.683	-0.55	0.51964	0.973826	9.58	3.20003e+06	2.1857e+06	4.38	27.47	3.28987e+06	3.20003e+06	3.01749e+06	3.14864e+06	1.883e+06	2.1857e+06	2.89085e+06	3.20003e+06	2.99643e+06	3.12173e+06	8781.88	9767.5		High	147.877	0	2.219e-09	5.63	148.12
High	KSCVEEPEPEPEAAEGDGDKK	1xCarbamidomethyl [C3]	3.67889e-06	0	1	1	3	P51858	2	2301.02	0	4.75	2.25	0.136008	0.781727	25.95	180269	904656	12.83	63.65	162071	180269	208829	186547	992026	904656	142414	180269	207372	184953	4626.59	4042.74		High	25.2338	0	1.578e-07	4.84	25.65
High	TNIVTASVDAINFHDK		3.6758e-07	0	1	1	8	O00154	0	1744.89	0	0.835	-0.26	0.776283	0.999995	5.58	1.34605e+06	1.12347e+06	2.28	12.5	1.32846e+06	1.38851e+06	1.34605e+06	1.06274e+06	1.34215e+06	1.12347e+06	1.16734e+06	1.38851e+06	1.33665e+06	1.05366e+06	6259.47	5020.6		High	80.5035	0	4.999e-07	3.67	80.4
High	KSDIDEIVLVGGSTR		6.27246e-07	0	1	1	24	P11021	1	1588.85	0	1.455	0.54	0.857915	0.999995	11.44	1.25546e+07	1.82703e+07	1.43	12.13	1.23666e+07	12725655	1.25546e+07	1.96807e+07	1.54418e+07	1.82703e+07	1.08666e+07	12725655	1.2467e+07	19512511	72017.1	81646.7		High	63.0048	0	2.407e-07	4.75	63
High	KSDLFQDDLYPDTAGPEAALEAEEWFEGK		1.98101e-08	0	1	1	9	Q9ULV4	1	3271.5	0	1.019	0.03	0.979278	0.999995	44.88	1.30391e+06	1.32877e+06	17.71	45.92	1.4788e+06	1.14971e+06		948705	1.86111e+06		1.29943e+06	1.14971e+06		940599	8679.79			High	143.766	0	3.28e-10	4.61	143.98
High	KSDLFQDDLYPDTAGPEAALEAEEWVSGR		2.96881e-09	0	1	1	11	Q9BR76	1	3209.49	0	3.642	1.86	0.157867	0.822495	8.37	3.57575e+06	1.30225e+07	3	47.11	3.57575e+06	3.42876e+06	3.63517e+06	4.81966e+06	1.30225e+07	1.3758e+07	3142046	3.42876e+06	3.6098e+06	4778478	60733.8	61481.8		High	134.779	0	1.308e-09	5.01	134.64
High	KQSLGELIGTLNAAK		4.06788e-07	0	1	1	8	P60174	1	1542.88	0	0.407	-1.3	0.287374	0.925012	4.19	3.01499e+06	1.22652e+06	7.94	80.19	3.23723e+06	2.76051e+06	3.01499e+06	4.01225e+06	1.22652e+06	1.01687e+06	2.84459e+06	2.76051e+06	2.99395e+06	3.97797e+06	5720.23	4544.2		High	73.364	0	1.166e-08	4.38	73.48
High	TPALIVYGDQDPMGQTSFEHLK		3.46928e-10	0	1	1	22	Q96IU4	0	2447.19	0	0.367	-1.45	0.135068	0.779151	1.04	5.45795e+06	1.9606e+06	3.26	43.8	5.49677e+06	5.17543e+06	5.45795e+06	3.89007e+06	1.9606e+06	1.90077e+06	4.83007e+06	5.17543e+06	5.41986e+06	3.85683e+06	9143.8	8494.18		High	90.5162	0	7.67e-08	4.31	90.93
High	KVEEVLEEEEEEYVVEK		7.25032e-10	0	1	1	3	P83916	1	2109.01	0	1.413	0.5	0.657288	0.99117	22.86	425139	600897	7.25	18.84	458673	425139	396875	474463	696280	600897	403041	425139	394105	470409	3247.29	2685.3		High	75.0565	0	6.645e-12	5.7	75.08
High	KVETDHIVAAVGLEPNVELAK		1.64901e-07	0	1	1	14	O95831	1	2232.22	0	1.222	0.29	0.925065	0.999995	27.31	1.06576e+06	1.33799e+06	12.08	27.39	1.26211e+06	1.06576e+06	1.00536e+06	873118	1.33799e+06	1.54172e+06	1.10903e+06	1.06576e+06	998341	865658	6240.09	6889.65		High	67.4154	0	1.804e-08	4.32	68.3
High	KYEDICPSTHNMDVPNIK	1xCarbamidomethyl [C6]	1.75887e-07	0	1	3	16	P63241	1	2161.01	0	0.787	-0.35	0.585993	0.982766	5.19	1.7994e+07	1.41655e+07	1.46	13.49	1.7994e+07	1.78421e+07	1.8355e+07	1.41655e+07	1.71778e+07	1.33649e+07	1.58115e+07	1.78421e+07	1.82269e+07	1.40445e+07	80113.3	59725.4		High	46.2394	0	7.358e-08	4.58	47.94
High	TMETLHLEYFEEAVNYLLSHPEVK		3.44911e-06	0	1	1	2	Q86TX2	0	2892.41	0	2.882	1.53	0.375736	0.952218	2.64	518844	1.49549e+06	3.5		545176	518844	509779	1.49549e+06			479052	518844	506222	1.48271e+06				High	145.235	0	1.46e-07	3.55	145.47
High	TMETLHLEYFEEAMNYLLSHPEVK		1.43616e-07	0	1	1	7	P49753	0	2924.38	0	1.547	0.63	0.773808	0.999995	11.13	1.37938e+06	2.09648e+06	23.59	21.71	1.26076e+06	1.37938e+06	1.93463e+06	2.09648e+06	2.08909e+06	2.99236e+06	1.10784e+06	1.37938e+06	1.92112e+06	2.07857e+06	9743.05	13372.3		High	144.858	7.061e-06	2.157e-05	3.39	144.89
High	KYEMFAQTLQQSR		1.03246e-05	0	1	1	6	P55072	1	1629.81	0	2.037	1.03	0.546074	0.976415	64.98	3.10059e+06	6.31698e+06	0.96	46.92	3.09667e+06	3.15017e+06	3.10059e+06	3.54834e+06	6.31698e+06	9.64205e+06	2.72107e+06	3.15017e+06	3.07895e+06	3.51802e+06	29461	43088.5		High	51.7192	0	5.306e-07	4.35	51.93
High	KYEQGFITDPVVLSPK		1.26342e-06	0	1	1	15	P12268	1	1820.98	0	1.136	0.18	0.898249	0.999995	18.93	966326	1.09762e+06	1.88	33.33	966326	940089	974767	957451	1.74955e+06	1.09762e+06	849121	940089	967964	949270	8159.51	4905.05		High	71.8205	7.061e-06	9.794e-06	4.34	71.78
High	KYGGPPPDSVYSGQQPSVGTEIFVGK		1.77365e-08	0	1	1	8	O60506	1	2694.34	0	2.795	1.48	0.359202	0.946566	56.95	539135	1.87502e+06	28.82	38.62	746245	539135	422349	909655	1.87502e+06	2.0856e+06	655734	539135	419402	901883	8744.68	9320.15		High	75.2922	0	6.181e-09	4.07	74.89
High	KYGGPPPDSVYSGVQPGIGTEVFVGK		8.73218e-08	0	1	1	27	O43390	1	2635.34	0	1.716	0.78	0.662496	0.992387	31.14	901001	1.54632e+06	26.48	37.12	937867	554925	901001	752317	1.54632e+06	1.63841e+06	824114	554925	894713	745889	7211.68	7321.75		High	80.489	5.266e-05	0.001049	4.21	82.4
High	TLYVEEVVPNVIEPSFGLGR		5.99005e-07	0	1	1	34	P41250	0	2218.18	0	1.069	0.1	0.917021	0.999995	19.71	3196279	3.41798e+06	3.59	26.98	3.21059e+06	3196279	3.0087e+06	2.21721e+06	3.41798e+06	3.87244e+06	2.82118e+06	3196279	2.9877e+06	2198270	15940.7	17305.2		High	133.279	0	9.4e-08	3.93	133.93
High	KYTLPPGVDPTQVSSSLSPEGTLTVEAPMPK		2.96881e-09	0	1	1	107	P04792	1	3226.66	0	2.679	1.42	0.29916	0.927809	20.52	3.65007e+07	9.78026e+07	7.38	27.72	3.20637e+07	3.65007e+07	3.65887e+07	5.78912e+07	9.78026e+07	9.96551e+07	2.81748e+07	3.65007e+07	3.63334e+07	5.73966e+07	456130	445340		High	104.238	7.061e-06	1.162e-06	5.84	103.16
High	KYTLPPGVDPTQVSSSLSPEGTLTVEAPMPK	1xOxidation [M29]	3.95698e-07	0	1	1	14	P04792	1	3242.65	0	4.815	2.27	0.185218	0.854629	44.68	301276	1.69189e+06	53.03	25.81	690620	301276	293192	1.41178e+06	2.32328e+06	1.69189e+06	606855	301276	291146	1.39972e+06	10835.3	7560.74		High	96.3111	7.061e-06	2.07e-06	5.13	97.06
High	IAAAGLDVTSPEPLPTNHPLLTLK		7.97032e-07	0	1	1	7	Q9UBQ7	0	2468.38	0	1.327	0.41	0.900047	0.999995	6.37	1.48244e+06	1.96591e+06	3.83	13.21	1.48244e+06	1.54786e+06	1.43445e+06	1.90368e+06	2.41064e+06	1.96591e+06	1.30264e+06	1.54786e+06	1.42444e+06	1.88741e+06	11242.7	8785.27		High	93.4394	6.619e-06	8.198e-07	4.2	93.6
High	LAAAILGGVDQIHIKPGAK		3.17197e-07	0	1	1	23	P22087	0	1872.11	0	0.915	-0.13	0.719375	0.999995	7.12	4.61859e+06	4.05319e+06	6.99	5.73	4.18877e+06	4.80771e+06	4.61859e+06	4.05319e+06	4.39996e+06	3.94723e+06	3.68072e+06	4.80771e+06	4.58636e+06	4.01856e+06	20520.4	17639.4		High	63.1852	0	8.732e-09	4.26	63.62
High	TLYDFPGNDAEDLPFK		9.59097e-06	0	1	1	4	P46109	0	1841.86	0	1.253	0.33	0.817342	0.999995	9.22	524263	657065	1.95	7.79	529330	509720	524263	599100	657065	700409	465128	509720	520605	593981	3064.41	3130		High	111.043	0	5.255e-07	3.32	111.4
High	LAACVNLIPQITSIYEWK	1xCarbamidomethyl [C4]	9.6636e-08	0	1	1	10	O60888	0	2119.13	0	0.431	-1.21	0.374341	0.951918	13.73	994620	428869	10.67	51.32	1.16009e+06	950655	994620	205606	642480	428869	1.01939e+06	950655	987679	203849	2996.38	1916.54		High	139.268	0	3.983e-08	3.96	139.47
High	LAADEDDDDDDEEDDDEDDDDDDFDDEEAEEKAPVK		1.90125e-13	0	1	1	1	P06748	1	4118.46	0	100	6.64	1e-17	3.06999e-16			841074							841074						3922.58			High	62.6735	0	3.925e-16	6.64	62.62
High	LAADEDDDDDDEEDDDEDDDDDDFDDEEAEEKAPVKK		4.49416e-09	0	1	1	3	P06748	2	4246.55	0	100	6.64	1e-17	3.06999e-16			3.97541e+06							3.97541e+06						18540.4			High	48.6572	0	5.725e-11	6.12	48.78
High	IAAESSENVDCPENPK	1xCarbamidomethyl [C11]	4.06788e-07	0	1	1	4	Q32MZ4	0	1759.78	0	3.977	1.99	0.229537	0.893465	53.82	430591	1.71238e+06	6.68	61.19	397834	454778	430591	507160	1.71238e+06	2.33396e+06	349581	454778	427586	502827	7986.14	10430		High	28.9622	0	4.967e-08	4.14	29
High	LAALADQWQFLVQK		8.26955e-07	0	1	1	5	Q13813	0	1630.9	0	0.15	-2.73	0.0949682	0.67096	0.5	908588	128057	10.94	108.79	960955	774108	908588	741566	128057	116467	844401	774108	902248	735230	597.229	520.471		High	116.447	0	3.263e-08	5.11	116.85
High	LAAIAESGVER		7.83127e-06	0	1	1	7	P28072	0	1115.61	0	0.217	-2.21	0.0515249	0.47639	1.89	4.53454e+06	982475	7.94	95.37	4.86439e+06	4.53454e+06	4.14801e+06	3.9518e+06	982475	715871	4274387	4.53454e+06	4.11906e+06	3918035	4582.04	3199.1		High	36.6862	7.061e-06	9.659e-07	3.67	37.92
High	KYDVDTLDMVFLDHWK		2.47128e-08	0	1	1	8	P21964	1	2024.98	0																						No Quan Values	High	111.372	0	3.141e-09	5
High	KWENPGLGAESHTDSLR		9.32182e-07	0	1	1	1	Q9UHB6	1	1896.92	0	1.013	0.02	0.815767	0.999995	38.5	203928	206535	15.34	35.4	194369	203928	256559	145736	298214	206535	170794	203928	254769	144491	1390.8	922.969		High	38.5434	0	3.13e-08	3.33	38.51
High	KWDTCAPEVILHAVGGK	1xCarbamidomethyl [C5]	9.85166e-07	0	1	1	2	O95861	1	1880.97	0	1.332	0.41	0.848937	0.999995	16.5	618429	823845	16.34	4.51	499735	618429	695856	823845	840898	770635	439122	618429	691000	816805	3921.76	3443.83		High	79.8794	0	3.318e-08	4.05	80.83
High	TMLDSLWAAGQELQAWK		3.22823e-08	0	1	1	9	Q3LXA3	0	1947.96	0	2.735	1.45	0.365468	0.949488	28.02	1.00355e+06	2.74485e+06	6.37	53.79	1.00355e+06	979130	1.10289e+06	904683	3.26368e+06	2.74485e+06	881828	979130	1.09519e+06	896953	15221.1	12266.2		High	147.462	0	5.847e-10	4.82	147.49
High	TMSIVSYNHLGNNDGENLSAPLQFR		1.04202e-05	0	1	1	6	Q9NPH2	0	2777.33	0	1.574	0.65	0.705565	0.997031	25.98	1.00423e+06	1.58092e+06	11.88	43.51	854473	1.00423e+06	1.08412e+06	665574	1.7319e+06	1.58092e+06	750834	1.00423e+06	1.07656e+06	659887	8077.18	7064.86		High	92.8942	7.061e-06	2.365e-05	3.9	93.23
High	KVGAENVAIVEPSER		3.61172e-06	0	1	2	1	Q9Y6N5	1	1597.85	0	1.126	0.17	0.84264	0.999995	18.48	517720	566243	4.53	18	481876	517720	524801	498231		643538	423429	517720	521138	493974		2875.85		High	36.0041	0	1.536e-07	3.89	36.87
High	TMSEVGGSVEDLIAK		1.50387e-07	0	1	1	6	P07339	0	1535.76	0	0.496	-1.01	0.601426	0.983609	6.98	1.35506e+06	672384	0.95	70.18	1.35506e+06	1.37572e+06	1.35211e+06	1.84247e+06	543806	672384	1.1907e+06	1.37572e+06	1.34267e+06	1.82672e+06	2536.19	3004.76		High	82.9612	0	1.565e-08	3.73	83.73
High	KVGTFFSEVKPAGPTVEQQGEMAR		5.82674e-07	0	1	1	2	P54886	1	2593.31	0	2.411	1.27	0.311777	0.935167	46.7	229919	554422	2.51	48.73	220730	231206	229919	240526	729058	554422	193958	231206	228315	238471	3400.17	2477.61		High	55.3651	7.061e-06	2.467e-05	3.23	55.88
High	TMMACGGSIQTSVNALSADVLGR	1xCarbamidomethyl [C5]	6.6564e-13	0	1	1	19	Q99832	0	2339.12	0	0.852	-0.23	0.584066	0.982733	5.15	5.18291e+06	4.4168e+06	4.23	6.52	5.44335e+06	5.18291e+06	5.00537e+06	4.71877e+06	4.14183e+06	4.4168e+06	4.78313e+06	5.18291e+06	4.97044e+06	4678456	19316.6	19737.8		High	119.418	0	4.664e-12	5.83	119.89
High	TMIQSPSGVILQEAADVHAR		4.6747e-06	0	1	1	10	P15924	0	2123.09	0	1.408	0.49	0.848594	0.999995	11.11	1.74855e+06	2.54059e+06	7.58	9.83	1.69218e+06	1.74855e+06	1.95122e+06	2.74648e+06	2.25421e+06	2.54059e+06	1.48694e+06	1.74855e+06	1.9376e+06	2.72301e+06	10513.2	11353.4		High	82.3853	0	2.089e-07	2.57	82.6
High	KVNAEGSVDSVFSQVCTHLDALK	1xCarbamidomethyl [C16]	2.83034e-11	0	1	1	8	P00568	1	2504.24	0	1.507	0.59	0.736954	0.999995	6.13	1.09333e+06	1.64722e+06	2.2	22.25	1.1002e+06	1.09333e+06	1.05599e+06	2.32383e+06	1.5791e+06	1.64722e+06	966760	1.09333e+06	1048618	2.30398e+06	7364.58	7361.1		High	97.517	0	9.345e-13	6.39	97.69
High	TMLITHMQDLQEVTQDLHYENFR		2.35601e-10	0	1	1	16	Q15019	0	2862.35	0	1.47	0.56	0.706692	0.997031	8.23	1.23798e+06	1.82026e+06	1.01	6.06	1.22829e+06	1.23798e+06	1.25311e+06	1.70166e+06	1.92129e+06	1.82026e+06	1.07931e+06	1.23798e+06	1.24437e+06	1.68712e+06	8960.47	8134.41		High	106.327	0	2.969e-12	5.32	106.51
High	TMLESAGGLIQTAR		7.83127e-06	0	1	1	5	Q9Y490	0	1447.76	0	0.571	-0.81	0.477432	0.968172	4.84	2.65597e+06	1.55842e+06	4.85	13.73	2.65597e+06	2.60917e+06	2.85654e+06	1.41378e+06		1.71786e+06	2.33383e+06	2.60917e+06	2836605	1401700		7676.79		High	74.1811	0	5.098e-07	2.85	75.16
High	KVENEDMNKDQILLEK		4.75363e-08	0	1	1	7	Q15019	2	1945.99	0	1.891	0.92	0.632376	0.987619	33.02	1.69623e+06	3.20797e+06	7.51	37.86	1.68438e+06	1.91983e+06	1.69623e+06	1.72974e+06	3.92238e+06	3.20797e+06	1.48008e+06	1.91983e+06	1.68439e+06	1.71496e+06	18293.1	14335.8		High	36.7712	0	9.246e-10	5.09	37.18
High	KVPGVTAIELDEDTGTFR		5.82181e-08	0	1	1	18	P51114	1	1948	0	0.992	-0.01	0.815579	0.999995	14.18	3.50752e+06	3.47892e+06	8.06	10.42	3.67841e+06	3.13619e+06	3.50752e+06	3.81727e+06	3.47892e+06	3.09561e+06	3.23226e+06	3.13619e+06	3.48304e+06	3.78465e+06	16224.9	13833.7		High	73.9496	7.061e-06	4.865e-06	4.14	74.07
High	TMLELLNQLDGFQPNTQVK		2.4241e-09	0	1	1	35	P17980	0	2189.13	0	1.76	0.82	0.666325	0.992615	37.36	2290094	4.03119e+06	1.94	42.57	2.30595e+06	2290094	2.2227e+06	1.96984e+06	4.03119e+06	5.04694e+06	2.02626e+06	2290094	2.20718e+06	1.95301e+06	18800.6	22553.8		High	136.853	0	2.139e-09	5.18	138.49
High	KVSQPIEGHAASFAQFK		5.56905e-06	0	1	1	2	Q00610	1	1844.97	0	0.693	-0.53	0.838455	0.999995	31.94	425639	294775	4.89	52.26	425639	418787	458498	427179	294775	130700	374013	418787	455299	423529	1374.77	584.072		High	40.1877	7.061e-06	1.237e-06	3.32	41.06
High	KVTSVVFHPSQDLVFSASPDATIR		5.50403e-09	0	1	1	15	Q9UMS4	1	2601.37	0	1.392	0.48	0.845811	0.999995	18.56	1.90323e+06	2.64978e+06	7.47	20.65	1.90323e+06	1.69148e+06	1.9511e+06	1.94488e+06	2.64978e+06	2.95984e+06	1.67239e+06	1.69148e+06	1.93748e+06	1.92826e+06	12358	13227		High	76.885	0	5.067e-08	5.43	77.12
High	KVVDYSQFQESDDADEDYGR		1.09755e-09	0	1	1	2	Q9H1E3	1	2366.01	0	3.433	1.78	0.280007	0.922296	75.96	279671	1.28903e+06	30.49	54	420175	238279	279671	398835	1.28903e+06	1.44229e+06	369212	238279	277720	395428	6011.76	6445.33		High	54.0009	0	1.077e-11	5.49	54.83
High	TMLELLNQLDGFEATK		2.38387e-07	0	1	1	9	P62195	0	1822.93	0	0.509	-0.98	0.463962	0.968037	18.77	1.51959e+06	772847	4.13	74.37	1.51959e+06	1.5736e+06	1.449e+06	1.8268e+06	394512	772847	1.33528e+06	1.5736e+06	1.43889e+06	1.81119e+06	1839.92	3453.71		High	144.173	0	6.309e-08	4.59	143.79
High	TMLELLNQLDGFDSR		3.88473e-07	0	1	1	5	P62191	0	1751.86	0	0.144	-2.79	0.0434992	0.427721	0.84	3.16481e+06	456295	2.28	109.57	3.23651e+06	3.09213e+06	3.16481e+06	2.42141e+06	456295	331648	2843952	3.09213e+06	3.14272e+06	2.40072e+06	2128.06	1482.07		High	145.1	0	1.108e-08	4.79	145.23
High	TMLELINQLDGFDPR		1.15316e-05	0	1	1	8	P35998	0	1761.88	0	0.657	-0.61	0.657712	0.991285	45.51	1.41402e+06	902374	15.62	90.55	1.60923e+06	1173015	1.41402e+06	1.92692e+06		422580	1414047	1173015	1.40415e+06	1.91046e+06		1888.43		High	143.767	7.061e-06	8.654e-07	2.93	144.26
High	KVVVCDNGTGFVK	1xCarbamidomethyl [C5]	2.54483e-06	0	1	1	8	P61160	1	1422.74	0	3.331	1.74	0.263093	0.913527	14.65	1.80205e+06	6.00322e+06	6.61	50.14	1.8672e+06	1.80205e+06	1.63997e+06	2.01136e+06	6.28397e+06	6.00322e+06	1.64073e+06	1.80205e+06	1.62853e+06	1.99417e+06	29307	26827.3		High	34.8132	6.619e-06	8.327e-07	4.06	35.45
High	TMLEDLGMDDEGDDDPVPLPNVNAAILK		6.21493e-07	0	1	2	9	P63208	0	2997.41	0	3.277	1.71	0.242591	0.89917	13.54	1.97253e+06	6.46493e+06	6.04	44.86	1.97253e+06	2.034e+06	1.80751e+06	2.5766e+06	6.46493e+06	6.91871e+06	1.73328e+06	2.034e+06	1.7949e+06	2554581	30151	30918.4		High	142.136	7.061e-06	2.266e-06	3.4	142.56
High	KVPILVAQEGESSQQLNDSSVIISALK		1.588e-08	0	1	1	9	Q9H7Z7	1	2853.56	0	2.513	1.33	0.420392	0.962769	9.47	1.01673e+06	2.61516e+06	4.39	43.61	1.0817e+06	994609	1.01673e+06	1.05965e+06	2.71809e+06	2.61516e+06	950501	994609	1.00963e+06	1.05059e+06	12676.6	11686.7		High	100.139	0	6.058e-09	5.94	101.08
High	LAALALASSENSSSTPEECEEMSEKPK	1xCarbamidomethyl [C19]	4.75363e-08	0	1	1	2	O00567	0	2895.32	0	2.34	1.23	0.419113	0.962769	32.74	261925	612892	5.98	54.46	261925	282495	251269	202929	748222	612892	230156	282495	249516	201196	3489.54	2738.9		High	58.8548	0	9.305e-10	3.34	58.85
High	KQELEEICHDLEAR	1xCarbamidomethyl [C8]	3.32431e-06	0	1	1	19	P35579	1	1769.85	0	0.671	-0.58	0.418096	0.962769	16.46	7153528	4.79652e+06	4.76	30.31	6.67652e+06	7153528	7.3243e+06	6.62679e+06	3.61171e+06	4.79652e+06	5.86673e+06	7153528	7.27319e+06	6.57017e+06	16844.2	21434.7		High	53.1068	0	1.395e-07	4.26	53.26
High	TPALVFEHVNNTDFK		1.16288e-06	0	1	2	13	P68400	0	1731.87	0	1.487	0.57	0.806749	0.999995	6.76	2.3341e+06	3.47175e+06	1.76	18.54	2.37279e+06	2.3341e+06	2.2905e+06	2.52915e+06	3.47175e+06	3.62999e+06	2.08499e+06	2.3341e+06	2.27452e+06	2.50754e+06	16191.5	16221.8		High	63.3528	0	4.048e-08	2.69	65.25
High	KLTATPTPLGGMTGFHMQTEDR		7.54166e-07	0	1	1	2	O75533	1	2389.16	0	2.432	1.28	0.437468	0.964515	22.9	670391	1.71628e+06	9.16	57.71	670391	734302	611206	439185	1.78602e+06	1.71628e+06	589080	734302	606941	435432	8329.59	7669.73		High	62.9662	0	2.432e-08	3.6	63.3
High	KITESVAETAQTIK		2.54269e-07	0	1	1	6	Q96A49	1	1518.84	0	2.071	1.05	0.593349	0.983105	22.12	686241	1.48745e+06	7.94	52.82	733029	686241	625119	449439	1.48745e+06	1.51777e+06	644120	686241	620757	445599	6937.16	6782.62		High	36.6333	0	6.722e-09	4.73	36.93
High	KLVEALCAAGHR	1xCarbamidomethyl [C7]	8.05075e-06	0	1	1	4	P23919	1	1324.72	0	2.01	1.01	0.564752	0.979519	49.3	522904	1.05101e+06	6.14	51.74	522904	571536	508996	422376	1.40051e+06	1.05101e+06	459481	571536	505444	418768	6531.68	4696.78		High	29.6082	0	5.817e-07	4.53	30.37
High	TPMYGSQTPLQDGSR		1.53313e-06	0	1	1	2	O00267	0	1637.76	0	2.856	1.51	0.307777	0.932964	14.2	288126	822867	5.75	50.24	262941	293116	288126	270757	822867	840088	231049	293116	286115	268443	3837.67	3754.2		High	45.0604	0	2.658e-07	2.53	45.07
High	TPMGIVLDALEQQEEGINR		1.67684e-09	0	1	1	34	O75915	0	2113.06	0	3.545	1.83	0.230388	0.893465	14.63	1.74864e+06	6.19823e+06	5.36	45.41	1.74864e+06	1749475	1.59156e+06	2.39814e+06	6.19823e+06	6.49471e+06	1.53655e+06	1749475	1.58045e+06	2.37765e+06	28907.1	29023.6		High	139.353	0	2.558e-09	5.09	139.01
High	KLVIIEGDLER		6.2201e-06	0	1	1	13	P06753	1	1284.75	0	0.729	-0.46	0.522632	0.974643	8.17	1.32435e+07	9.65674e+06	0.59	32.02	1.32435e+07	13168960	1.33251e+07	1.53104e+07	9.65674e+06	8.65556e+06	1.16372e+07	13168960	13232102	15179630	45036.9	38680.1		High	52.1401	7.061e-06	1.858e-06	3.57	52.38
High	TPLVSVLLEGPPHSGK		6.56262e-08	0	1	1	31	P46459	0	1630.92	2	1.001	0	0.71989	0.999995	4.38	6.71361e+06	6.71798e+06	4.79	1.76	7.15657e+06	6.52096e+06	6.71361e+06	6.70356e+06	6.71798e+06	6.91649e+06	6.28855e+06	6.52096e+06	6.66676e+06	6646278	31331.2	30908.5		High	79.8458	0	5.372e-08	4.57	79.01
High	KLVPLLLEDGGEAPAALEAALEEK		5.11292e-09	0	1	1	12	Q14204	1	2476.35	0	0.346	-1.53	0.333319	0.943396	1.86	1.12328e+06	372954	7.42	89.07	1.2025e+06	1036340	1.12328e+06	1.52829e+06	372954	359037	1.05665e+06	1036340	1.11544e+06	1515227	1739.38	1604.47		High	124.046	0	4.968e-07	4.62	125.85
High	TPLVSSPMDTVTEAGMAIAMALTGGIGFIHHNCTPEFQANEVR	1xCarbamidomethyl [C33]	6.67901e-09	0	1	1	8	P12268	0	4571.18	0	1.858	0.89	0.606162	0.984651	4.28	8.50507e+06	1.58051e+07	2.8	33.11	8.50507e+06	8.74323e+06	8.26653e+06	8.32311e+06	1.58051e+07	1.62605e+07	7.47349e+06	8.74323e+06	8.20885e+06	8.25199e+06	73711.6	72665		High	149.022	0	9.147e-11	5.77	149.3
High	KIVSWLEYESSFSNEEAQK		2.05538e-08	0	1	1	7	Q02790	1	2274.09	0	100	6.64	1e-17	3.06999e-16			611158		39.11				634357	611158	279092				628937	2850.3	1247.21		High	86.3575	0	4.744e-08	4.33	88.63
High	KIWCFGPDGTGPNILTDITK	1xCarbamidomethyl [C4]	2.31692e-08	0	1	1	21	P13639	1	2233.13	0	0.544	-0.88	0.347888	0.945328	10.01	3.9096e+06	2.06185e+06	15.89	41.49	3.66135e+06	3.9096e+06	4.90984e+06	3.94122e+06	2.06185e+06	1.99199e+06	3.21726e+06	3.9096e+06	4.87558e+06	3.90754e+06	9616.02	8901.83		High	111.567	0	2.831e-07	4.94	111.74
High	TPLQGILQLGQELKPK		2.43026e-06	0	1	1	3	O75146	0	1763.04	0	2.469	1.3	0.367056	0.949671	19.39	314828	803652	6.45	28.71	314828	326865	287860	461766	806990	803652	276643	326865	285851	457820	3763.62	3591.37		High	108.036	7.061e-06	9.982e-07	3.81	108.91
High	TPLLLMLGQEDR		5.56905e-06	0	1	1	9	P13798	0	1385.75	0	0.372	-1.43	0.295299	0.926939	2.41	1.37419e+06	511230	8.62	83.15	1.55696e+06	1.32467e+06	1.37419e+06	1.84958e+06	511230	470500	1.36812e+06	1.32467e+06	1.3646e+06	1.83378e+06	2384.26	2102.58		High	106.229	7.061e-06	1.335e-06	4.27	106.51
High	KIYQNIQDGSLDLNAAESGVQHKPSAPQGGR		2.0519e-10	0	1	1	2	P61106	1	3278.65	0	4.175	2.06	0.173712	0.842999	42.34	558141	2.33002e+06		71.61		558141		376732	2.99539e+06	2.33002e+06		558141		373513	13969.8	10412.4		High	49.6999	0	1.492e-12	6.05	49.75
High	TPLHEIALSIK		7.14198e-06	0	1	1	18	Q08211	0	1221.72	0	1.357	0.44	0.971553	0.999995	12.17	5.35028e+06	7.26012e+06	4.52	20.38	5.35028e+06	5.35589e+06	4.94426e+06	5.09908e+06	7.26012e+06	7.59782e+06	4.70135e+06	5.35589e+06	4.90976e+06	5.05552e+06	33859.6	33953.2		High	55.0558	0	3.466e-07	3.76	55.18
High	TPIGTPAMNMATPTPGHIMSMTPEQLQAWR		4.10206e-08	0	1	1	11	O75533	0	3265.56	0	1.205	0.27	0.843585	0.999995	45.29	618684	745655	48.87	23.42	238392	618684	733285	517884	835974	745655	209478	618684	728168	513459	3898.8	3332.19		High	111.563	7.061e-06	1.133e-05	3.92	111.4
High	KMDLIDLEDETIDAEVMNSLAVTMDDFR		1.05166e-05	0	1	1	4	P55072	1	3229.49	0	1.012	0.02	0.919602	0.999995	15.34	1.59837e+06	1.61722e+06	5.07	17.69	1.65961e+06	1.59837e+06	1.50017e+06	1.78451e+06	1.24856e+06	1.61722e+06	1.45832e+06	1.59837e+06	1.4897e+06	1.76927e+06	5823.02	7227.07		High	149.967	7.061e-06	8.632e-07	3.86	149.99
High	KMDLTVNGEQLDLDPGQTLIYYVDEK		6.94151e-07	0	1	1	11	P16422	1	2997.48	0	1.246	0.32	0.911157	0.999995	22.91	945458	1.17839e+06	7.13	28.38	1.02518e+06	945458	889880	753536	1.36046e+06	1.17839e+06	900836	945458	883670	747097	6344.88	5266.03		High	125.959	5.538e-05	0.001189	4.62	128.05
High	KMEDSVGCLETAEEVK	1xCarbamidomethyl [C8]	3.14288e-07	0	1	1	7	P35579	1	1824.84	0	1.76	0.82	0.610697	0.984807	70.49	746368	1.31347e+06	6.93	53.28	769485	746368	672634	688977	1.31347e+06	2.1626e+06	676155	746368	667940	683090	6125.71	9664.26		High	47.8875	0	8.599e-09	3.35	48.58
High	KISSIQSIVPALEIANAHR		6.50794e-07	0	1	1	14	P10809	1	2047.17	0	0.545	-0.88	0.584661	0.982733	6.24	992521	541101	7.93	23.24	987891	992521	1.13266e+06	617720	541101	383378	868070	992521	1.12476e+06	612442	2523.57	1713.25		High	78.5984	0	3.17e-07	4.37	78.91
High	TPQAPASANLVGPR		3.38613e-06	0	1	1	8	Q9UQ35	0	1378.74	0	1.111	0.15	0.994128	0.999995	48.32	1.18191e+06	1.31262e+06	5.97	62.92	1.18191e+06	1.25848e+06	1.11708e+06	1.31262e+06	2.92071e+06	884859	1.03856e+06	1.25848e+06	1.10928e+06	1.30141e+06	13621.5	3954.27		High	40.2755	0	1.583e-07	2.88	40.72
High	TPQGPPEIYSDTQFPSLQSTAK		1.14165e-06	0	1	1	1	Q9UKY7	0	2392.17	0	100	6.64	1e-17	3.06999e-16			507804		15.94					568663	453459					2652.12	2026.42		High	89.9357	0	3.975e-08	3.46	90.06
High	TPQICVVGSGPAGFYTAQHLLK	1xCarbamidomethyl [C5]	4.65893e-10	0	1	1	1	P22570	0	2344.21	1	1.001	0	0.98991	0.999995	18.43	1.36644e+06	1.36789e+06	10.42	27.82	1.5562e+06	1.27012e+06	1.36644e+06	2.00142e+06	1.36789e+06	1.19784e+06	1.36745e+06	1.27012e+06	1.3569e+06	1.98432e+06	6379.54	5352.92		High	89.5981	0	3.935e-12	4.08	91.64
High	TPVTQVNEVTGTLR		1.06053e-06	0	1	1	9	Q13405	0	1514.82	0	2.445	1.29	0.395872	0.958059	24.04	1.62063e+06	3.96298e+06	3.42	42.59	1.62063e+06	1.70941e+06	1.60515e+06	1.79713e+06	3.96298e+06	4.60565e+06	1.42406e+06	1.70941e+06	1.59395e+06	1.78177e+06	18482.5	20581.8		High	56.6783	0	1.191e-07	4.65	57.32
High	KILDSVGIEADDDR		3.44911e-06	0	1	1	6	P05387	1	1545.78	0	2.083	1.06	0.521519	0.974131	23.1	574214	1.19603e+06	8.2	38.69	575274	574214	496815	562682	1.19603e+06	1.27859e+06	505499	574214	493348	557874	5578.01	5713.79		High	48.1846	0	5.52e-07	4	48.55
High	KILDSVGIEADDDRLNK		1.43616e-07	0	1	1	17	P05387	2	1901	0	0.94	-0.09	0.687533	0.992979	4.41	4.86904e+06	4.57797e+06	3.27	6.35	4.71037e+06	4.86904e+06	5.02857e+06	4.30274e+06	4.8854e+06	4.57797e+06	4.13905e+06	4.86904e+06	4.99348e+06	4.26597e+06	22784.4	20458.1		High	47.7022	7.061e-06	8.581e-06	4.88	48.47
High	TPVMSTYLVAFVVGEYDFVETR		5.82181e-08	0	1	1	4	P55786	0	2523.25	0	0.397	-1.33	0.370607	0.950396	3.33	1.15976e+06	460697	9.1	63.06	1.15902e+06	1.15976e+06	1.35233e+06	1.21283e+06	432281	460697	1.01845e+06	1.15976e+06	1.3429e+06	1.20246e+06	2016.06	2058.77		High	149.687	0	3.174e-09	4.88	150.12
High	TPVIDADKPVSSQLR		3.41461e-07	0	1	1	10	Q14204	0	1625.89	0	1.461	0.55	0.870638	0.999995	35.39	2.88993e+06	4.22245e+06	11.65	28.86	2.88993e+06	3.03175e+06	2.41395e+06	3.21441e+06	4.22245e+06	5.73116e+06	2.53941e+06	3.03175e+06	2.3971e+06	3.18694e+06	19692.6	25611.5		High	40.4429	0	1.061e-08	4.36	41.88
High	TPVGFIGLGNMGNPMAK		6.32516e-08	0	1	1	5	P31937	0	1703.86	0	1.686	0.75	0.620235	0.984807	68.4	676196	714528	35.75	68.64	813572	378172	676196	2.00498e+06	714528	637746	714895	378172	671477	1.98785e+06	3332.4	2849.97		High	99.9857	0	1.293e-09	2.98	102.25
High	TPVEPEVAIHR		1.09025e-06	0	1	1	12	P60866	0	1247.67	0	0.88	-0.18	0.65107	0.989207	23.35	1.46359e+07	1.28777e+07	7.83	41.23	1.5769e+07	1.46359e+07	1.34786e+07	1.02576e+07	1.28777e+07	2.20927e+07	13856416	1.46359e+07	1.33845e+07	1.017e+07	60058.5	98728.3		High	34.029	7.061e-06	4.766e-06	3.72	34.34
High	KLNCQVIGASVDSHFCHLAWVNTPK	2xCarbamidomethyl [C4; C16]	1.80664e-08	0	1	1	30	Q06830	1	2881.42	0	1.633	0.71	0.76116	0.999995	37.69	4.46419e+06	7.29186e+06	15	40.8	4.46419e+06	3.5874e+06	4.8444e+06	3.74404e+06	9.1458e+06	7.29186e+06	3.92273e+06	3.5874e+06	4.81059e+06	3.71205e+06	42654	32586		High	73.9126	0	1.629e-08	4.8	73.48
High	TPVEEVPAAIAPFQGR		8.49412e-08	0	1	1	25	Q15393	0	1681.89	0	1.105	0.14	0.947377	0.999995	26.49	2.24679e+06	2.48368e+06	4.45	27.21	2.32593e+06	2.24679e+06	2.12836e+06	1.66285e+06	2.48368e+06	2.92749e+06	2.04382e+06	2.24679e+06	2.11351e+06	1.64865e+06	11583.3	13082.4		High	84.9164	0	3.368e-09	4.57	84.87
High	KMEDSVGCLETAEEVKR	1xCarbamidomethyl [C8]	6.4428e-08	0	1	1	5	P35579	2	1980.94	0	0.951	-0.07	0.871307	0.999995	7.99	738043	701589	5.12	8.46	710490	738043	785870	674934	791611	701589	624315	738043	780386	669167	3691.9	3135.27		High	40.0025	0	1.329e-09	4.1	40.52
High	TPVANQSSNLTATQMSFPVQGVHTVAQTVSR		2.25375e-08	0	1	1	1	Q68CP9	0	3256.64	0																						No Quan Values	High	84.1541	0	3.821e-10	3.44
High	KLPIDVTEGEVISLGLPFGK		9.92603e-09	0	1	1	21	P26599	1	2112.2	0	0.898	-0.16	0.641785	0.987909	7.5	6.98913e+06	6.2764e+06	2.18	17.31	6.98913e+06	6909207	7.20523e+06	8.07309e+06	5.88285e+06	6.2764e+06	6.14142e+06	6909207	7.15494e+06	8.00411e+06	27436.3	28048.1		High	125.462	0	1.048e-09	4.93	125.67
High	TPTAPAVNLAGAR		2.15592e-06	0	1	1	7	Q9UQ35	0	1238.69	0	0.134	-2.9	0.0531595	0.485342	1.38	1.41414e+06	189868	3.19	126	1.41414e+06	1.47446e+06	1.38541e+06	1.25575e+06	189868	91604.4	1.24262e+06	1.47446e+06	1.37575e+06	1.24502e+06	885.502	409.363		High	43.3247	0	8.356e-08	2.89	44.7
High	KIPNPDFFEDLEPFR		7.96358e-08	0	1	1	65	P27824	1	1863.93	0	2.218	1.15	0.487108	0.968172	21.2	4.25957e+06	1.02633e+07	6.82	34.77	4.6298e+06	4.25957e+06	4.04917e+06	5.11648e+06	1.02667e+07	1.02633e+07	4.06826e+06	4.25957e+06	4.02091e+06	5.07276e+06	47881.7	45864.9		High	115.98	0	2.837e-09	4.54	115.67
High	TPSTMENDSSNLDPSQAPSLAQPLVFSNSK		2.15411e-07	0	1	1	6	Q14157	0	3162.49	0	2.425	1.28	0.440642	0.964553	21.34	720453	1.74713e+06	7.65	48.55	629800	722268	720453	608352	1.74713e+06	1.7943e+06	553412	722268	715425	603154	8148.24	8018.4		High	100.865	0	1.223e-07	4.91	100.97
High	TPSSDVLVFDYTK		7.14198e-06	0	2	2	12	Q16576; Q09028	0	1471.73	0	0.26	-1.94	0.0537181	0.488851	0.77	9163357	2.38211e+06	4.88	81.66	9.44538e+06	9163357	8.57854e+06	8.41549e+06	2.19829e+06	2.38211e+06	8299759	9163357	8518669	8.34358e+06	10252.3	10645.2	Shared	High	84.761	0	5.553e-07	3.42	84.96
High	TPSFGISAPQVSIPDVNVNLK		7.89054e-08	0	1	1	17	Q09666	0	2183.17	0	0.712	-0.49	0.535191	0.976169	2.36	4.98041e+06	3.51639e+06	4.22	5.52	5.24295e+06	4.98041e+06	4.82399e+06	3.81234e+06	3.43672e+06	3.51639e+06	4.60704e+06	4.98041e+06	4.79033e+06	3.77977e+06	16028.1	15714.1		High	114.818	0	1.679e-09	4.19	115.58
High	TPSALAILENANVLAR		8.11169e-08	0	1	1	8	P09972	0	1652.93	0	2.285	1.19	0.45119	0.965038	6.28	696805	1.60653e+06	4.63	7.2	649282	709442	696805	1.42095e+06	1.62126e+06	1.60653e+06	570531	709442	691942	1.40881e+06	7561.22	7179.29		High	120.588	0	4.752e-09	4.77	122.66
High	KISELDAFLKEPALNEANLSNLK		5.07462e-07	0	1	1	2	Q06323	2	2557.39	0	0.325	-1.62	0.256557	0.909812	4.48	934680	303372	15.37	76.06	978712	725674	934680	880894	303372	226511	860005	725674	928157	873367	1414.86	1012.23		High	96.9499	0	1.649e-08	5.19	99.39
High	TPSAAYLWVGTGASEAEK		1.1815e-09	0	1	1	7	P06396	0	1837.9	0	2.09	1.06	0.502533	0.968172	40.47	5.30103e+06	1.27727e+07	15.31	31.92	5.16199e+06	5.30103e+06	6.74789e+06	7.25454e+06	1.41025e+07	1.27727e+07	4.53589e+06	5.30103e+06	6.7008e+06	7.19255e+06	65771	57079		High	81.9106	0	3.56e-11	4.55	82.98
High	TPTEALASFDYIVR		9.49519e-07	0	1	1	5	Q9H7Z7	0	1582.81	0	0.262	-1.94	0.22008	0.883721	1.17	886017	231693	5.65	103.14	886017	884073	974521	1.18186e+06	231693	204962	778552	884073	967720	1.17176e+06	1080.57	915.936		High	105.756	0	3.068e-07	3.9	105.69
High	TPAIPTAVNLADSR		1.24137e-05	0	1	1	6	Q9UQ35	0	1425.77	0	1.225	0.29	0.946367	0.999995	11.66	1.4277e+06	1.74843e+06	4.69	19.81	1.32364e+06	1.44494e+06	1.4277e+06	1.74843e+06	1.23853e+06	1.82138e+06	1.16309e+06	1.44494e+06	1.41774e+06	1.73349e+06	5776.25	8139.42		High	66.295	0	6.631e-07	2.61	67.21
High	TPIGSFLGSLSLLPATK		1.03074e-07	0	1	1	2	P24752	0	1701.98	0	0.01	-6.64	1e-17	3.06999e-16		818333		38.79		1.5038e+06	818333	794096				1.3214e+06	818333	788554					High	140.552	0	2.305e-09	4.66	141.08
High	TPLAVELEVLDGHDPDPGR		2.70979e-08	0	2	2	18	Q86TX2; P49753	0	2030.02	0	1.275	0.35	0.916941	0.999995	12.28	1.56035e+06	1.98955e+06	3.45	33.34	1.50693e+06	1.61467e+06	1.56035e+06	3.26154e+06	1.82475e+06	1.98955e+06	1.32415e+06	1.61467e+06	1.54946e+06	3.23367e+06	8510.21	8890.92	Shared	High	96.8453	0	5.031e-08	3.22	96.61
High	KPLPDHVSIVEPK		1.01278e-06	0	1	1	32	P23396	0	1458.83	0	1.429	0.51	0.900936	0.999995	30.79	2.99344e+06	4.27693e+06	4.94	37.59	2.99344e+06	2.78942e+06	3.07187e+06	2.29333e+06	5.16507e+06	4.27693e+06	2.63037e+06	2.78942e+06	3.05043e+06	2.27374e+06	24088.7	19112.8		High	34.089	0	3.607e-07	3.98	35.26
High	TPASSTAPPISSGPGALASVPASHPAHGLAPHESQLHLK		7.20211e-07	0	1	1	4	P55317	0	3775.95	0	4.522	2.18	0.188297	0.85942	16.52	264582	1.19656e+06	8.28	68.46	238053	280901	264582	186674	1.27106e+06	1.19656e+06	209179	280901	262736	185079	5927.93	5347.2		High	51.6373	7.061e-06	4.984e-05	3.62	52.27
High	KPLTSSSAAPQRPISTQR		2.00104e-07	0	1	1	12	Q15691	0	1925.06	0	3.274	1.71	0.258658	0.910998	23.22	1.64237e+06	5.5173e+06	8.39	57.33	1.45689e+06	1.64237e+06	1.71912e+06	1.41605e+06	5.5173e+06	5.62883e+06	1.28018e+06	1.64237e+06	1.70712e+06	1.40396e+06	25731.4	25154.2		High	24.83	7.061e-06	1.854e-06	4.36	25.33
High	KPLVLCGDLNVAHEEIDLR	1xCarbamidomethyl [C6]	2.34035e-07	0	1	1	16	P27695	0	2191.15	0	1.625	0.7	0.687314	0.992979	23.91	1.39902e+06	2.27363e+06	5.29	26.49	1.42371e+06	1.28755e+06	1.39902e+06	1.52481e+06	2.64032e+06	2.27363e+06	1.25103e+06	1.28755e+06	1.38926e+06	1.51178e+06	12313.8	10160.4		High	74.414	7.061e-06	2.473e-06	3.31	74.75
High	KPLVIIAEDVDGEALSTLVLNR		1.09025e-06	0	1	1	92	P10809	0	2365.33	0	0.347	-1.53	0.116111	0.734974	8.82	8.54716e+06	2.96505e+06	3.22	72.24	8.52997e+06	9.02344e+06	8.54716e+06	6.721e+06	1.49899e+06	2.96505e+06	7.49537e+06	9.02344e+06	8.48751e+06	6.66358e+06	6990.98	13250.3		High	124.788	6.619e-06	7.623e-07	4.4	124.33
High	KPMVLGHEASGTVEK		8.89459e-08	0	1	1	10	Q00796	0	1582.83	0	2.467	1.3	0.408394	0.961978	98.19	674438	1.66361e+06	13.08	73.43	566195	674438	736488	561779	3.21056e+06	1.66361e+06	497522	674438	731348	556979	14973.4	7434.38		High	25.9148	0	2.502e-09	4.2	26.39
High	KPPLLNNADSVQAK		2.43026e-06	0	1	1	11	P09874	0	1494.83	0	1.157	0.21	0.999471	0.999995	48.56	2.74211e+06	3.17369e+06	2.09	43.38	2.65244e+06	2.75795e+06	2.74211e+06	2.13426e+06	5.10084e+06	3.17369e+06	2.33073e+06	2.75795e+06	2.72297e+06	2.11603e+06	23789.2	14182.6		High	30.6177	0	7.252e-07	3.97	31.33
High	KPPTFGDASVIALELLNSGYEFDEGSIIFNK		3.25259e-10	0	1	1	11	P36542	0	3371.7	0	0.727	-0.46	0.59247	0.983105	12.19	1.01546e+07	7.38596e+06	4.13	23.09	1.03143e+07	1.01546e+07	9.53225e+06	9.76739e+06	6.23812e+06	7.38596e+06	9.0633e+06	1.01546e+07	9.46573e+06	9.68393e+06	29093.2	33006.5		High	147.7	0	2.581e-12	6.01	147.8
High	KPRPPPALGPEETSASAGLPK		8.10481e-09	0	1	1	4	Q01105	0	2100.14	0	2.1	1.07	0.474963	0.968172	43.46	384204	806726	15.47	53.38	384204	401098	297117	294602	806726	1.03889e+06	337604	401098	295044	292085	3762.39	4642.61		High	37.6709	0	1.144e-10	4.62	37.76
High	KPTDGASSSNCVTDISHLVR	1xCarbamidomethyl [C11]	1.52665e-11	0	1	1	8	P49321	0	2144.04	0	1.936	0.95	0.610773	0.984807	19.3	1.12124e+06	2.17023e+06		47.45		1.12124e+06		836153	2.45272e+06	2.17023e+06		1.12124e+06		829009	11438.9	9698.35		High	47.8791	0	2.176e-11	4.91	48.3
High	KPTETQELVQQVLSLATQDSDNPDLR		2.64037e-06	0	1	1	3	Q10567	0	2925.48	0	2.069	1.05	0.561879	0.979519	29.83	1.08445e+06	2.24403e+06	2.72	32.76	1.08445e+06	1.08957e+06	1.03683e+06	1.34695e+06	2.24403e+06	2.69557e+06	952914	1.08957e+06	1.0296e+06	1.33544e+06	10465.6	12046		High	137.592	0	1.572e-07	3.78	137.21
High	KPTFMDEEVQSILTK		5.51797e-06	0	1	1	4	P82650	0	1765.9	0	1.61	0.69	0.661551	0.992387	22.79	522985	837783	2.06	21.65	531190	522985	509924		717986	977568	466762	522985	506366		3348.53	4368.57		High	89.4029	0	2.553e-07	2.63	89.55
High	KPVIAAVNGYAFGGGCELAMMCDIIYAGEK	2xCarbamidomethyl [C16; C22]	1.84024e-08	0	1	1	5	P30084	0	3205.52	0	3.395	1.76	0.261052	0.912111	26.32	1.47107e+06	4.9941e+06	8.11	53.1	1.64567e+06	1.47107e+06	1.40971e+06	1.66905e+06	4.9941e+06	5.88055e+06	1.44607e+06	1.47107e+06	1.39988e+06	1.65479e+06	23291.4	26279.1		High	135.298	0	4.368e-10	5.31	136.07
High	TPALVNAAVTYSKPR		2.81391e-07	0	1	1	20	O75964	0	1587.89	0	0.586	-0.77	0.484824	0.968172	2.55	2739011	1.60312e+06	3.35	21.97	2.77982e+06	2739011	2.60617e+06	2.2432e+06	1.52666e+06	1.60312e+06	2.44265e+06	2739011	2.58798e+06	2.22403e+06	7119.99	7164.03		High	52.0911	0	6.045e-07	4.08	52.85
High	KPVTVSPTTPTSPTEGEAS		6.6959e-06	0	1	1	7	Q9Y6G9	0	1885.94	0	2.508	1.33	0.404699	0.960487	33.01	533153	1.33692e+06	6.72	41.61	576159	504306	533153	653780	1.33692e+06	1.63462e+06	506277	504306	529432	648194	6235.11	7304.8		High	35.691	7.061e-06	2.136e-06	4.32	35.94
High	KPVVDCVVSVPCFYTDAER	2xCarbamidomethyl [C6; C12]	1.74127e-08	0	1	1	11	P34932	0	2241.07	0	0.878	-0.19	0.692505	0.992979	13.07	3.35367e+06	2.75145e+06	8	16.16	3.46856e+06	3.35367e+06	2.97008e+06	3.49646e+06	2.60763e+06	2.75145e+06	3.04786e+06	3.35367e+06	2.94935e+06	3.46659e+06	12161.4	12295.7		High	83.362	0	1.267e-08	4.22	83.51
High	KPYCNAHYPK	1xCarbamidomethyl [C4]	2.13615e-06	0	1	1	12	Q14847	0	1277.61	0	22.75	4.51	0.00100442	0.0212048	84.35	331549	7.54284e+06	69.57	80.53	48039.3	349247	331549	471136	9.05236e+06	7.54284e+06	42212.6	349247	329235	467110	42218.2	33707.5		High	24.1352	0	8.259e-08	3.29	24.18
High	KPYPDDENLVEVK		3.08809e-06	0	1	2	14	P55786	0	1545.78	0	1.541	0.62	0.791878	0.999995	50.33	5.5645e+06	8.57709e+06	4.82	42.57	5.84626e+06	5.5645e+06	5.30921e+06	5.66519e+06	8.57709e+06	1.34412e+07	5.13717e+06	5.5645e+06	5.27216e+06	5616780	40001.6	60066.1		High	41.8525	0	3.232e-07	4.32	42.72
High	KQDEPIDLFMIEIMEMK		9.57497e-08	0	1	1	10	P40227	1	2110.03	0	1.124	0.17	0.920463	0.999995	9.71	4.98666e+06	5.60328e+06	3.83	15.33	5.1481e+06	4.76872e+06	4.98666e+06	5.60328e+06	4.4087e+06	5.97016e+06	4.52369e+06	4.76872e+06	4.95186e+06	5555406	20561.2	26679.5		High	145.496	0	2.79e-08	4.95	145.72
High	KPLLPYTPGSDVAGVIEAVGDNASAFK		4.26324e-06	0	1	1	34	Q08257	0	2716.42	0	1.57	0.65	0.723846	0.999995	24.59	823863	1.1433e+06	22.97	12.01	861529	548218	823863	1.35235e+06	1.1433e+06	1.07871e+06	757035	548218	818113	1.3408e+06	5332.1	4820.53		High	126.614	6.619e-06	7.416e-07	3.82	126.54
High	TPAVEGLTEAEEEELR		4.4605e-07	0	1	1	1	O43399	0	1772.85	0	2.359	1.24	0.432982	0.963447	4.67	680277	1.60651e+06	2.02	32.8	660113	686098	680277	842336	1.60651e+06	1.61877e+06	580048	686098	675530	835138	7492.4	7233.98		High	75.599	0	1.31e-08	3.5	77.75
High	KPLHYAADCGQLEILEFLLLK	1xCarbamidomethyl [C9]	2.89032e-08	0	1	1	36	P58546	0	2471.34	0	2.17	1.12	0.518382	0.972839	28.19	1.52409e+06	3.64262e+06	25.61	28.94	1.52409e+06	1.06781e+06	1.81387e+06	2.17902e+06	3.93606e+06	3.64262e+06	1.33923e+06	1.06781e+06	1.80121e+06	2.1604e+06	18356.9	16278.2		High	132.225	0	5.146e-10	5.27	131.97
High	KPLFHGDSEIDQLFR		1.97765e-10	0	1	1	15	P06493	0	1801.92	0	0.612	-0.71	0.514314	0.971132	6.97	2.68325e+06	1.64345e+06	6.7	17.7	2.63089e+06	2.68325e+06	2.97436e+06	2.00144e+06	1.64345e+06	1.40935e+06	2.3118e+06	2.68325e+06	2.9536e+06	1.98434e+06	7664.7	6298.15		High	73.984	0	1.939e-09	4.89	74.91
High	KNFESLSEAFSVASAAAVLSHNR		4.92792e-09	0	1	1	21	P04844	1	2435.23	0	1.807	0.85	0.65706	0.991058	43.6	1.91741e+06	3.46381e+06	6.62	40.55	2.12651e+06	1.91741e+06	1.88591e+06	1.85506e+06	4.48239e+06	3.46381e+06	1.86859e+06	1.91741e+06	1.87275e+06	1.83921e+06	20904.9	15479.1		High	104.405	0	1.685e-09	4.91	104.04
High	TPIAAGHPSMNLLLR		6.51335e-06	0	1	1	4	P50213	0	1590.88	0	1.418	0.5	0.735375	0.999995	20.7	566389	803277	10.01	32.83	623036	566389	509686	458353	915447	803277	547469	566389	506130	454437	4269.44	3589.7		High	64.8941	7.061e-06	7.498e-06	3.18	64.77
High	TPGAATASASGAAEDGACGCLPNPGTFEECHR	3xCarbamidomethyl [C18; C20; C30]	6.1939e-11	0	1	1	6	O96008	0	3219.35	0	2.683	1.42	0.401985	0.959633	25.38	881630	2.43299e+06	11.1	54.99	1.03256e+06	838530	881630	738047	2.77012e+06	2.43299e+06	907318	838530	875478	731741	12919.2	10872.6		High	64.471	0	3.14e-11	4.9	64.18
High	TPFLLVGTQIDLR		9.85976e-06	0	1	1	10	P60953	0	1472.85	0	0.2	-2.32	0.115408	0.732993	1.02	1.62273e+06	319546	10.9	106.27	1.92567e+06	1.62273e+06	1.5857e+06	1.83584e+06	317559	319546	1.69211e+06	1.62273e+06	1.57464e+06	1820153	1481.02	1427.99		High	115.968	7.061e-06	1.994e-06	4.22	115.84
High	TPEQCPSVVSLLSESYNPHVR	1xCarbamidomethyl [C5]	3.34658e-09	0	1	1	16	Q99460	0	2399.17	0	1.123	0.17	0.963876	0.999995	16.24	2.59511e+06	2.9146e+06	2.41	14.5	2.59511e+06	2.51727e+06	2.64034e+06	3.23395e+06	2.41305e+06	2.9146e+06	2280353	2.51727e+06	2.62191e+06	3.20632e+06	11253.9	13024.8		High	90.8865	0	7.953e-11	5.16	90.65
High	KPADDQDPIDALSGDLDSCPSTTETSQNTAK	1xCarbamidomethyl [C19]	5.43509e-13	0	1	1	6	P20810	0	3277.46	0	1.856	0.89	0.558653	0.979519	17.57	405506	812131	21.82	28.15	405506	290796	453560	481014	812131	841921	356323	290796	450395	476904	3787.6	3762.39		High	81.4726	0	2.206e-15	6.48	81.49
High	KPALVSTVEGGQDPK		2.27846e-06	0	1	1	3	Q14690	0	1525.82	0	0.815	-0.3	0.965975	0.999995	16.59	209584	170715	10.18	73.26	186830	229275	209584	141923	498518	170715	164169	229275	208122	140711	2324.98	762.893		High	31.4939	0	8.936e-08	3.62	31.97
High	KPASFMTSICDER	1xCarbamidomethyl [C10]	4.63183e-06	0	1	1	7	P53396	0	1541.71	0	2.672	1.42	0.349617	0.945328	72.57	1.57822e+06	4.2171e+06	5.07	59.72	1.57822e+06	1.60203e+06	1.45608e+06	2.15296e+06	4.2171e+06	7.69131e+06	1.3868e+06	1.60203e+06	1.44592e+06	2.13456e+06	19667.6	34371		High	45.7076	0	2.076e-07	3.37	46.47
High	KPCVLILDDATSALDANSQLQVEQLLYESPER	1xCarbamidomethyl [C3]	6.33578e-06	0	1	1	1	Q03518	0	3615.82	0	2.146	1.1	0.313082	0.935204	60.48	169253	363154	53.42		251834		113752			363154	221290		112958			1622.87		High	135.107	0	3.002e-07	3.71	134.93
High	KNDIGDAMVFCLNNAEAAEEIVDCITESLSILK	2xCarbamidomethyl [C11; C24]	1.31963e-09	0	1	1	3	O15042	1	3682.76	0	2.942	1.56	0.340785	0.945017	15.28	409970	1.20608e+06	5.71	52.74	412025	371674	409970	383462	1.32266e+06	1.20608e+06	362051	371674	407108	380186	6168.6	5389.75		High	152.548	0	1.339e-11	5.79	152.48
High	TPELRDDDFLGGAECSLGQIVSSQVLTLPLMLKPGKPAGR	1xCarbamidomethyl [C15]	6.9939e-09	0	1	1	9	Q99829	1	4266.23	0	0.595	-0.75	0.510291	0.969779	13.35	1.97879e+06	1.18449e+06	16.54	37.13	2.21933e+06	1.97879e+06	1.58745e+06	1.18449e+06	1.31981e+06	597569	1.95015e+06	1.97879e+06	1.57637e+06	1.17437e+06	6155.3	2670.43		High	144.166	0	4.369e-08	4.75	144.45
High	KPEPQVLAALLHALPLKEDLEEWVTIGR		3.8138e-07	0	1	1	2	Q8TEX9	1	3165.77	0	0.123	-3.02	0.0773044	0.604958	0.61	511041	69766.6	16.24	41.54	511041	488636	653599	94423.4	51548.5		449057	488636	649037	93616.6	240.411			High	144.141	0	1.081e-08	5.54	144.25
High	TPELNLDQFHDK		3.99696e-06	0	1	1	15	P27824	0	1456.71	0	1.241	0.31	0.961212	0.999995	15.71	6191735	7.68103e+06	3.84	70.62	6.24161e+06	6191735	5.81399e+06	7.68103e+06	8.49481e+06	1.08516e+06	5.48457e+06	6191735	5.77342e+06	7.6154e+06	39617.9	4849.37		High	55.7303	1.647e-05	0.0001286	2.9	56.53
High	TPDGTENGDFLALDLGGTNFR		3.34375e-10	0	1	1	13	P19367	0	2210.04	0	1.975	0.98	0.581294	0.982462	12.4	807248	1.59416e+06	3.58	27.28	807248	778826	836650	991290	1.59416e+06	1.72747e+06	709337	778826	830812	982820	7434.8	7719.75		High	120.282	0	2.658e-12	5.13	121.14
High	TPCNAGTFSQPEK	1xCarbamidomethyl [C3]	6.88356e-06	0	1	1	6	O43684	0	1436.65	0	3.655	1.87	0.175355	0.844304	76.02	1.21079e+06	4.65406e+06	21.09	57.99	841786	1.27558e+06	1.21079e+06	1.15304e+06	4.66191e+06	4.65406e+06	739686	1.27558e+06	1.20234e+06	1.14319e+06	21742.1	20798.1		High	29.5178	0	3.293e-07	3.37	29.62
High	KPGLEEAVESACAMR	1xCarbamidomethyl [C12]	2.42821e-07	0	1	1	9	Q9NSE4	0	1647.78	0	1.43	0.52	0.845262	0.999995	13.42	2.09781e+06	2.99921e+06	5.7	41.3	1.92369e+06	2146384	2.09781e+06	1.31803e+06	3.20685e+06	2.99921e+06	1690369	2146384	2.08317e+06	1.30677e+06	14956	13402.9		High	57.7871	0	6.387e-09	3.91	58.53
High	KPGMFFNPEESELDLTYGNR		5.72513e-06	0	1	1	10	P11413	0	2344.09	0	0.991	-0.01	0.810068	0.999995	12.52	3.50322e+06	3.47068e+06	4.8	26.04	3.55514e+06	3.24685e+06	3.50322e+06	5.06208e+06	3.47068e+06	3.17206e+06	3.12394e+06	3.24685e+06	3.47877e+06	5.01883e+06	16186.5	14175.3		High	94.6254	7.061e-06	1.348e-05	3.65	94.77
High	KPHTESLELQVR		1.06053e-06	0	1	1	10	Q9BSJ8	0	1436.79	0	1.162	0.22	0.931711	0.999995	84.17	1.23539e+06	1.43605e+06	6.06	87.65	1.23539e+06	1.31362e+06	1.16359e+06	1.43605e+06	4.02288e+06	620794	1.08555e+06	1.31362e+06	1.15547e+06	1.42378e+06	18761.8	2774.21		High	30.6557	0	2.515e-07	3.63	30.66
High	KPLEALYGYDYFAR		1.26445e-05	0	1	1	3	Q86WA6	0	1705.86	0	1.947	0.96	0.46901	0.968172	13.02	394720	768499	4.8	33.41	387551	394720	423952	701022	768499	1.25746e+06	340545	394720	420993	695032	3584.11	5619.38		High	86.6131	7.061e-06	2.098e-06	3.72	87.49
High	KPIEDPANDTVDFPK		2.13435e-07	0	1	1	6	O60716	0	1685.84	0	1.747	0.8	0.623644	0.985039	52.23	751217	1.312e+06	3.42	45.89	784941	751217	734037	849818	1.312e+06	2.15132e+06	689736	751217	728915	842557	6118.88	9613.85		High	47.5479	0	2.974e-08	4.01	47.97
High	KPEDWDEEMDGEWEPPVIQNPEYK		4.50179e-07	0	1	1	14	P27797	0	2960.29	0	2.631	1.4	0.356559	0.946342	29.28	8797157	2.48388e+07	12.47	40.85	8.3593e+06	8797157	1.05347e+07	1.14021e+07	2.77212e+07	2.48388e+07	7.34541e+06	8797157	10461173	11304673	129285	111000		High	103.027	0	1.321e-08	4.46	103.23
High	LAALASDFSEDMLQEK		3.23096e-07	0	1	1	6	Q8WUM0	0	1767.85	0	1.187	0.25	0.919894	0.999995	11.42	695893	806317	9.82	11.12	695893	749686	615562		872434	745210	611488	749686	611266		4068.84	3330.21		High	101.105	7.061e-06	1.711e-05	3.38	101.06
High	TLWTVLDAIDQMWLPVVR		4.29546e-08	0	1	2	3	P18669	0	2156.16	0	0.086	-3.54	0.0215272	0.259395	0.44	574135	49266.4	44.33		961558	402439	574135	49266.4			844931	402439	570128	48845.5				High	152.848	0	8.193e-10	4.2	153.13
High	TLVTQNSGVEALIHAILR		4.2991e-07	0	1	1	13	P14923	0	1935.1	0	3.379	1.76	0.255333	0.909247	6.19	1.76154e+06	6.08656e+06	2.73	51.51	1.76154e+06	1823986	1.72895e+06	1.91322e+06	6.16366e+06	6.08656e+06	1.54788e+06	1823986	1.71689e+06	1896868	28745.9	27199.7		High	134.831	7.061e-06	7.968e-06	3.65	134.28
High	TLPTLQELHLSDNLLGDAGLQLLCEGLLDPQCR	2xCarbamidomethyl [C24; C32]	5.93511e-07	0	1	1	10	P13489	0	3702.88	0	0.681	-0.55	0.563684	0.979519	13.35	3.8172e+06	2.59899e+06	5.21	24.27	3.63839e+06	4.03702e+06	3.8172e+06	2.09417e+06	2.59899e+06	3.3918e+06	3.19709e+06	4.03702e+06	3.79056e+06	2.07627e+06	12121.1	15157.3		High	147.701	7.061e-06	2.635e-06	4.77	147.71
High	LAQDFLDSQNLSAYNTR		7.73991e-09	0	1	1	14	Q9NY33	0	1955.95	0	2.116	1.08	0.532128	0.975987	9.1	2.04302e+06	4.32349e+06	3.81	28.98	2.04302e+06	2.06864e+06	1.92489e+06	2.48312e+06	4.38721e+06	4.32349e+06	1.79522e+06	2.06864e+06	1.91146e+06	2.4619e+06	20461	19320.9		High	88.5301	0	4.599e-09	4.64	88.66
High	LAQDGAHVVVSSR		3.0317e-06	0	1	1	9	Q9BTZ2	0	1338.71	0	4.424	2.15	0.179469	0.845632	37.59	613082	2.71236e+06	11.44	63.29	509050	613082	634157	655848	3.40014e+06	2.71236e+06	447308	613082	629732	650244	15857.5	12121		High	26.9017	0	1.252e-07	3.95	26.87
High	IAQDLEMYGINYFEIK		3.92069e-07	0	1	1	12	P15311	0	1946.96	0	1.852	0.89	0.627538	0.986523	22.44	3.27205e+06	6.51528e+06	9.05	26.13	3.6501e+06	3.27205e+06	3.0552e+06	4.03543e+06	6.76055e+06	6.51528e+06	3.20738e+06	3.27205e+06	3.03388e+06	4.00095e+06	31529.7	29115.6		High	126.61	0	6.798e-08	4.63	126.57
High	IAQDLEMYGVNYFEIK		5.07887e-06	0	1	1	13	P35241	0	1932.94	0	0.919	-0.12	0.959418	0.999995	25.61	1.07169e+06	984461	6.03	23.72	1.17576e+06	1.07169e+06	1.05249e+06	728694	1.18602e+06	984461	1.03316e+06	1.07169e+06	1.04514e+06	722468	5531.34	4399.37		High	119.597	7.061e-06	1.148e-05	4.51	119.79
High	LAQENEVDFILLGGDLFHENKPSR		2.05712e-07	0	1	1	10	P49959	0	2741.39	0	1.791	0.84	0.611312	0.984807	31.04	842714	1.50956e+06	11.69	31.36	872366	842714	696844	847021	1.61037e+06	1.50956e+06	766557	842714	691981	839783	7510.39	6745.95		High	116.348	0	4.046e-07	3.87	116.56
High	TLPGSDWTPNAQFITR		1.33632e-05	0	1	1	16	P56192	0	1803.9	0	1.6	0.68	0.739122	0.999995	22.4	1.29474e+06	2.07212e+06	11.35	24.68	1.29474e+06	1.28802e+06	1.56303e+06	1.75907e+06	2.82453e+06	2.07212e+06	1137702	1.28802e+06	1.55212e+06	1.74404e+06	13173	9259.91		High	94.021	2.149e-05	0.0001889	3.33	94.28
High	IAQFLSDIPETVPLSTVNR		3.10878e-09	0	1	1	13	P09110	0	2100.13	0	2.126	1.09	0.487087	0.968172	33.42	1.12108e+06	2.78057e+06	20.81	24.22	1.41604e+06	1.12108e+06	938170	1.84642e+06	2.78057e+06	3.01086e+06	1.24429e+06	1.12108e+06	931622	1.83064e+06	12968	13455		High	115.322	0	3.701e-11	4.44	116.04
High	LAQGHTTVDELAR		9.85976e-06	0	1	1	9	Q15149	0	1410.73	0	2.312	1.21	0.481576	0.968172	58.44	2.34256e+06	5.41554e+06	7.92	47.73	2.32606e+06	2.66958e+06	2.34256e+06	2.60934e+06	7.55004e+06	5.41554e+06	2.04394e+06	2.66958e+06	2.32621e+06	2587048	35211.7	24201.1		High	30.6423	0	6.93e-07	3.71	31.11
High	TIPGDTAWLLYDTYGFPVDLTGLIAEEK		8.6521e-08	0	1	1	8	P49588	0	3098.56	0	0.846	-0.24	0.798337	0.999995	13.26	2.27423e+06	1.68352e+06	13.61	11.99	1.78891e+06	2303088	2.27423e+06	1.94829e+06	1.68352e+06	1.54091e+06	1571933	2303088	2.25836e+06	1.93164e+06	7851.57	6886.05		High	150.25	0	1.885e-09	5.01	150.31
High	LAQHITYVHQHSR		1.66568e-06	0	1	1	4	P33993	0	1589.83	0	1.838	0.88	0.48384	0.968172	15.05	109185	200647	14.52		90627.3	109185	121516			200647	79635.2	109185	120668			896.654		High	24.2672	7.061e-06	1.832e-06	3.99	24.77
High	TLPETLDPAEYNISPETR		6.74655e-08	0	1	1	2	O95168	0	2046	0	2.168	1.12	0.474635	0.968172	17.89	387494	840123	6.93	35.64	418652	364748	387494	441838	840123	941500	367874	364748	384790	438062	3918.15	4207.39		High	92.6072	0	1.397e-09	3.2	92.5
High	IAQLEEELEEEQGNTELINDR		1.51522e-09	0	1	1	16	P35579	0	2472.17	0	1.09	0.12	0.816207	0.999995	6.54	6.04632e+06	6.61765e+06	3.74	5.71	6.34945e+06	5.90265e+06	6.04632e+06	6.92311e+06	6.17645e+06	6.61765e+06	5.57933e+06	5.90265e+06	6.00412e+06	6.86395e+06	28805.6	29573.1		High	96.0594	0	1.585e-11	5.67	96.98
High	IAQLEEELEEEQSNMELLNDR		2.91955e-07	0	1	1	1	P35580	0	2532.18	0	0.679	-0.56	0.87788	0.999995	23.37	368996	244485	11.71	47.38	368996	320077	405172	346411		172550	324241	320077	402344	343451		771.092		High	118.879	0	7.933e-09	4.42	118.85
High	IAQLEEQLDNETK		4.50556e-06	0	1	1	7	P35579	0	1530.76	0	3.168	1.66	0.256409	0.909761	17.83	7.11905e+06	2.2551e+07	4.73	51.41	7.69397e+06	7.11905e+06	7.07477e+06	7.62063e+06	2.2551e+07	2.52636e+07	6760774	7.11905e+06	7.02539e+06	7555515	105173	112898		High	53.4818	7.061e-06	1.215e-06	4.03	53.72
High	LAQLTLEQILEHLDNLR		1.10034e-06	0	1	1	7	Q68E01	0	2019.12	0	2.376	1.25	0.414091	0.962769	14.1	365891	869217	4.58	47.28	343196	375434	365891	328203	951884	869217	301570	375434	363337	325399	4439.37	3884.37		High	141.844	7.061e-06	1.468e-06	2.86	141.44
High	LAQMCGLHIVVHADELEELINYYQDR	1xCarbamidomethyl [C5]	1.84024e-08	0	1	1	16	Q00610	0	3129.51	0	0.443	-1.17	0.371035	0.950396	4.14	2.22989e+06	870919	9.32	77.66	2.22989e+06	2.29158e+06	1.91852e+06	2.95895e+06	870919	850145	1.95943e+06	2.29158e+06	1.90513e+06	2.93367e+06	4061.77	3799.14		High	131.854	0	3.01e-10	4.78	131.48
High	LAQMISDHNDADFEEK		1.71092e-07	0	1	1	10	Q14157	0	1862.82	0	1.565	0.65	0.711317	0.997171	66.92	1.0348e+06	1.61975e+06	6.03	64.72	1.0348e+06	970579	1.09523e+06	888609	1.61975e+06	3.34923e+06	909288	970579	1.08759e+06	881017	7554.16	14967.1		High	46.3426	0	4.524e-09	5.09	46.39
High	IAQPGDHVSVTGIFLPILR		1.45068e-06	0	1	1	12	P33993	0	2033.15	0	0.657	-0.61	0.73279	0.999995	2.49	1.22374e+06	835654	4.22	4.43	1.28925e+06	1.22374e+06	1.18641e+06	779416	835654	847413	1.13288e+06	1.22374e+06	1.17813e+06	772756	3897.3	3786.93		High	114.052	7.061e-06	4.381e-06	3.73	114.08
High	LAQANGWGVMVSHR		4.38272e-06	0	1	1	15	P06733	0	1525.77	0	0.67	-0.58	0.536423	0.976315	4.75	27720417	1.77631e+07	12.79	11.25	2.47354e+07	27720417	3.18939e+07	1.77631e+07	1.76265e+07	2.13798e+07	21735287	27720417	31671306	1.76113e+07	82206	95542.4		High	50.8013	0	2.151e-07	3.38	51.6
High	LAQAAQSSVATITR		5.4628e-07	0	1	1	6	Q9Y490	0	1416.78	0	3.762	1.91	0.207513	0.873503	20.75	1.08951e+06	4.09836e+06	6.65	58.04	1.08951e+06	1.13286e+06	993543	1.11147e+06	4.09836e+06	4.67185e+06	957366	1.13286e+06	986610	1101971	19113.9	20877.6		High	38.7242	0	2.501e-08	4.54	39.4
High	TLQEEVMEAMGIK		1.08113e-05	0	1	1	2	Q96A35	0	1478.72	0	0.423	-1.24	0.39061	0.95718	3.61	830675	351240	4.18	54.05	801394	870927	830675	769894	303379	351240	704193	870927	824878	763316	1414.89	1569.62		High	131.122	7.061e-06	1.644e-06	3.31	130.76
High	IAPQYYDMSNFPQCEAK	1xCarbamidomethyl [C14]	2.13615e-06	0	1	1	6	O43143	0	2061.9	0	2.328	1.22	0.420622	0.962769	39.59	421022	980200	11.72	35.78	421022	504420	408602	578770	1.24192e+06	980200	369956	504420	405750	573825	5792.05	4380.33		High	77.9551	0	8.271e-08	3.66	78.12
High	TLQGLEIELQSQLSMK		1.80358e-10	0	1	3	1710	P08727	0	1817.97	0	2.954	1.56	0.248144	0.902393	12.64	3.23574e+07	1.01094e+08	5.43	48.44	3.1743e+07	3.51164e+07	3.23574e+07	3.53004e+07	1.01094e+08	1.03736e+08	2.78929e+07	3.51164e+07	3.21316e+07	3.49988e+07	471479	463576		High	123.899	0	1.972e-09	6	123.39
High	LAMQEFMILPVGAANFR		3.91405e-09	0	1	1	42	P06733	0	1907.99	0	0.841	-0.25	0.728176	0.999995	13.09	30560698	2.60006e+07	7.42	37.29	3.4379e+07	30560698	3.00933e+07	1.30392e+07	2.89015e+07	2.60006e+07	30209201	30560698	29883312	12927752	134790	116192		High	137.975	0	4.197e-09	4.85	137.45
High	LAMQEFMILPVGAANFR	1xOxidation [M]	2.17405e-07	0	1	1	7	P06733	0	1923.98	0	0.788	-0.34	0.737234	0.999995	20.13	1.25227e+06	986726	28.67	22.65	1.78361e+06	1.25227e+06	1.02752e+06	932613	986726	1.38986e+06	1.56728e+06	1.25227e+06	1.02035e+06	924645	4601.87	6211.03		High	119.415	0	5.591e-09	4.72	119.57
High	IANDNSLNHEYLPILGLAEFR		3.29105e-07	0	1	1	14	P17174	0	2399.24	0	0.752	-0.41	0.602114	0.983756	10.31	3.25597e+06	2.4479e+06	8.54	31.84	3.17867e+06	3.71287e+06	3.25597e+06	4.05198e+06	2.38973e+06	2.4479e+06	2.79313e+06	3.71287e+06	3.23324e+06	4.01736e+06	11145.2	10939.2		High	122.847	0	5.811e-08	4.35	123.84
High	IANEVIGEMNLKPEEVFLAQGTLRPDLIESASLVASGK		2.0936e-08	0	1	1	26	P49915	0	4039.14	0	1.673	0.74	0.698551	0.995164	9.06	3.87051e+06	6.55563e+06	3.72	44.6	4.10692e+06	3.87051e+06	3.83834e+06	2.59683e+06	6.55563e+06	6.87188e+06	3.60879e+06	3.87051e+06	3.81156e+06	2.57464e+06	30574	30709.2		High	135.639	0	3.788e-09	5.86	135.81
High	IANLQTDLSDGLR		2.68948e-06	0	1	1	9	P21333	0	1415.75	0	0.838	-0.25	0.78376	0.999995	28.96	1.76558e+06	1.47967e+06	4.54	39.45	1.76558e+06	1.65249e+06	1.80455e+06	2.32505e+06	1.06819e+06	1.47967e+06	1.55143e+06	1.65249e+06	1791960	2.30518e+06	4981.82	6612.39		High	73.8995	0	1.093e-07	3.93	74.79
High	IANPDQLLTQDVEK		5.88558e-06	0	1	1	2	P28288	0	1583.83	0	1.782	0.83	0.637784	0.987909	15.96	887962	1.58274e+06	1.65	21.21	913420	887962	887646	1.13999e+06	1.75307e+06	1.58274e+06	802632	887962	881452	1.13025e+06	8175.91	7072.96		High	72.4081	7.061e-06	4.577e-06	2.7	74.38
High	LANQAADYFGDAFK		6.62898e-07	0	1	1	4	Q8WUM4	0	1530.72	0	0.587	-0.77	0.409191	0.962579	3.35	4.98379e+06	2.77905e+06	4.07	62.83	4.98379e+06	4656992	5.01637e+06	7.46171e+06	2.73235e+06	2.77905e+06	4.37931e+06	4656992	4981367	7397956	12743.1	12419.1		High	90.329	0	2.091e-08	3.94	90.42
High	LANQFAIYKPVTDFFLQLVDAGK		3.41748e-06	0	1	1	1	P42704	0	2598.4	0	0.01	-6.64	1e-17	3.06999e-16		714896		59.03		1.54848e+06	714896	517596				1360669	714896	513984					High	147.853	0	1.438e-07	4.77	147.99
High	LAQPNQVPVQPEATQVPLVSSTSEGYTASQPLYQPSHATEQRPQK		6.1475e-09	0	1	1	7	Q14444	0	4887.45	0	1.344	0.43	0.816281	0.999995	32.07	1.22928e+06	1.65231e+06	6.63	23.96	1.22928e+06	1.24289e+06	1.09982e+06	1.24472e+06	2.03201e+06	1.65231e+06	1.08018e+06	1.24289e+06	1092143	1.23408e+06	9476.83	7383.88		High	74.1904	0	1.86e-09	4.37	75.95
High	LANQLLTDLVDDNYFYLFDLK		3.56954e-09	0	1	1	10	Q6P2Q9	0	2533.29	0	0.637	-0.65	0.583521	0.982733	22.36	1.30622e+06	832535	8.02	41.89	1.21156e+06	1.30622e+06	1.42172e+06	1.24799e+06	523393	832535	1.06461e+06	1.30622e+06	1.4118e+06	1.23733e+06	2440.99	3720.44		High	150.2	0	5.007e-09	4.96	150.26
High	LANVQLLDTDGGFVHSDGAISCHDMFDFLHLTGGGYAK	1xCarbamidomethyl [C22]	4.25606e-08	0	1	1	35	P68402	0	4078.91	1	1.169	0.23	0.957714	0.999995	20.04	3.25118e+06	3.80044e+06	10.61	20.15	3.68867e+06	3.25118e+06	2.9941e+06	2.86043e+06	4.31421e+06	3.80044e+06	3.24128e+06	3.25118e+06	2.9732e+06	2.83599e+06	20120.5	16983.4		High	125.929	0	2.173e-07	4.37	126.03
High	LANYTNLSQGVVEHEEDEESR		3.99696e-06	0	1	1	2	Q9Y666	0	2419.1	0	2.449	1.29	0.27591	0.920598	54.64	204653	501139	22.07	44.58	149541	235071	204653	270259	501139	710488	131403	235071	203224	267950	2337.2	3175.04		High	61.0895	0	1.739e-07	3.33	60.99
High	LAPEEVPLSAEAQAQQLAQELAWCVEQLELGLK	1xCarbamidomethyl [C24]	3.84911e-07	0	1	1	5	Q9H7E9	0	3661.88	0	0.754	-0.41	0.805497	0.999995	12.08	933331	759871	17.34	14.88	799744	933331	1.12865e+06	603286	809783	759871	702744	933331	1.12078e+06	598131	3776.65	3395.72		High	151.746	0	2.088e-07	5.72	152.08
High	TLQEQLENGPNTQLAR		1.01278e-06	0	1	1	11	Q9P2E9	0	1811.92	0	2.708	1.44	0.375628	0.952218	57.25	1.62286e+06	5.91175e+06	19.82	45.87	2.24946e+06	1.61931e+06	1.62286e+06	2.23447e+06	6.09246e+06	5.91175e+06	1.97663e+06	1.61931e+06	1.61153e+06	2.21538e+06	28413.9	26418.5		High	60.788	0	3.447e-08	4.54	60.59
High	IAPLEEGTLPFNLAEAQR		8.97692e-08	0	1	1	9	Q9UJS0	0	1969.04	0	2.211	1.14	0.490664	0.968172	14.47	506139	1.11917e+06	8	26.04	461120	506139	541371	720384	1.22458e+06	1.11917e+06	405191	506139	537593	714228	5711.19	5001.36		High	110.614	0	5.367e-08	4.08	111.41
High	LAPLNEGGTAELLNK		1.04202e-05	0	1	1	3	Q9NQ48	0	1539.84	0	2.187	1.13	0.44521	0.964577	28.6	381376	810255	8.52	27.54	381376	340396	403381		665212	986922	335119	340396	400566		3102.4	4410.37		High	67.1569	0	5.406e-07	2.41	68.73
High	LAPITSDPTEATAVGAVEASFK		1.15699e-12	0	1	1	22	P14618	0	2175.12	0	1.046	0.06	0.931239	0.999995	10.68	3.38679e+07	3.54264e+07	1.63	11.37	3.38679e+07	34524236	3.34259e+07	3.02683e+07	3.54264e+07	3.79785e+07	29760116	34524236	33192683	30009630	165221	169719		High	111.872	0	3.861e-12	5.47	112.16
High	LAPPLVTLLSAEPELQYVALR		1.82645e-06	0	1	1	5	Q10567	0	2293.32	0	0.592	-0.76	0.449564	0.964577	7.33	4.17648e+06	2.47118e+06	6.74	46.59	4.35425e+06	4.17648e+06	3.8107e+06	4.8076e+06	2.12226e+06	2.47118e+06	3.82612e+06	4.17648e+06	3.78411e+06	4.76652e+06	9897.75	11043.2		High	147.276	0	6.913e-08	3.51	147.74
High	LAPPLVTLLSGEPEVQYVALR		1.5165e-08	0	1	1	7	P63010	0	2265.29	0	0.502	-0.99	0.334805	0.94344	8.34	2.98694e+06	1.49916e+06	6.15	44.36	2.99948e+06	2.98694e+06	2.68562e+06	2.66541e+06	1.16422e+06	1.49916e+06	2.63568e+06	2.98694e+06	2.66687e+06	2642631	5429.68	6699.48		High	145.435	0	3.537e-09	4.4	145.6
High	TLQEVTQLSQEAQR		1.16288e-06	0	1	1	16	P40939	0	1630.84	0	2.414	1.27	0.457081	0.96573	21.5	1.80397e+06	4.35398e+06	7.8	27.66	1.81477e+06	1.80397e+06	1.57554e+06	2.60871e+06	4.35398e+06	4.51876e+06	1.59466e+06	1.80397e+06	1.56454e+06	2.58642e+06	20306	20193.5		High	56.4395	0	4.041e-08	4.64	58.36
High	TIQGLEIELQSQLSMK	1xOxidation [M15]	6.32516e-08	0	1	3	38	P08727	0	1833.96	0	2.062	1.04	0.559905	0.979519	29.93	3.05364e+06	6.58469e+06	18.78	27.84	3.67013e+06	3.05364e+06	2.51447e+06	4.24363e+06	6.58469e+06	7.56617e+06	3.22499e+06	3.05364e+06	2.49692e+06	4.20737e+06	30709.5	33811.8		High	115.364	0	2.877e-09	4.68	115.46
High	LAQQGSDLIVPAGGQR		6.82043e-06	0	1	1	2	P53367	0	1609.87	0	4.323	2.11	0.170805	0.842594	28.25	428749	2.05974e+06	9.35	58.23	480718	428749	400174	507278	2.07828e+06	2.05974e+06	422412	428749	397381	502944	9692.63	9204.58		High	48.6681	7.061e-06	1.47e-06	2.49	48.79
High	LAQQQAALLMQQEER		1.71092e-07	0	1	1	18	Q13435	0	1756.9	0	1.488	0.57	0.832396	0.999995	12.98	3.0729e+06	4.57095e+06	2.01	19.53	3.03711e+06	3.0729e+06	3.15797e+06	3.35847e+06	4.57095e+06	4.97116e+06	2.66874e+06	3.0729e+06	3.13593e+06	3.32977e+06	21317.9	22215.2		High	62.2594	0	2.183e-07	4.44	62.61
High	LASLTPGFSGADVANVCNEAALIAAR	1xCarbamidomethyl [C17]	2.89521e-06	0	1	1	3	Q9Y4W6	0	2588.31	0	1.119	0.16	0.933707	0.999995	16.5	593505	664177	13.4	9.07	667851	593505	509742	689933	664177	578403	586848	593505	506184	684038	3097.57	2584.78		High	120.889	7.061e-06	2.879e-06	3.8	120.91
High	LASIVEQVSVLQNQGR		1.62027e-06	0	1	1	7	P54886	0	1740.96	0	1.411	0.5	0.812579	0.999995	12.47	2.41084e+06	3.50345e+06	4.66	17.22	2.51362e+06	2.41084e+06	2.2896e+06	2.56996e+06	3.54775e+06	3.50345e+06	2.20874e+06	2.41084e+06	2.27362e+06	2548005	16545.9	15656.3		High	88.9085	7.061e-06	1.698e-06	2.78	89
High	TLMSSGQMAPSSSNK		3.14288e-07	0	1	1	3	Q5VYK3	0	1525.7	0	2.694	1.43	0.334515	0.94344	34.39	299014	805634	15.59	57.32	265898	360653	299014	243230	805634	992510	233648	360653	296928	241152	3757.3	4435.34		High	33.802	0	8.642e-09	2.9	34.05
High	LASQANIAQVLAELK		2.07616e-07	0	2	2	11	P63010; Q10567	0	1568.9	0	0.558	-0.84	0.421254	0.962769	9.13	3.52301e+06	1.69676e+06	11.75	46.58	3.79367e+06	3.52301e+06	2.99907e+06	3.54363e+06	1.67268e+06	1.69676e+06	3.33354e+06	3.52301e+06	2.97815e+06	3.51336e+06	7801.01	7582.5	Shared	High	115.856	0	9.183e-09	4.49	115.91
High	LASQGDSISSQLGPIHPPPR		9.76131e-07	0	1	1	7	Q92945	0	2057.08	0	2.092	1.06	0.500844	0.968172	15.31	869601	1.81916e+06		52.18	869601			592082	1.81916e+06	2.00696e+06	764128			587023	8484.15	8968.74		High	55.6087	7.061e-06	5.368e-06	2.92	56.09
High	LASTLVHLGEYQAAVDGAR		5.50403e-09	0	1	1	22	Q00610	0	1971.03	0	1.212	0.28	0.956162	0.999995	6.63	1.29727e+07	1.52446e+07	2.84	5.03	1.29727e+07	12983986	1.23504e+07	1.49659e+07	1.52446e+07	1.64373e+07	1.13993e+07	12983986	1.22642e+07	1.48381e+07	71097.5	73455.2		High	73.1041	0	7.295e-11	4.5	73.37
High	TLMNLGGLAVAR		1.76036e-06	0	1	1	13	P37802	0	1215.69	0	0.558	-0.84	0.402486	0.959994	1.85	26905510	1.49501e+07	3.55	17.52	2.77221e+07	26905510	2.58256e+07	1.96137e+07	1.49501e+07	1.44147e+07	24359720	26905510	25645422	19446106	69724.1	64416.6		High	85.3471	7.061e-06	3.142e-06	3.6	84.95
High	LASVLGSEPSLDSEVTSK		1.28583e-07	0	1	1	5	Q9NY33	0	1818.93	0	2.675	1.42	0.344255	0.945328	15.26	1.48706e+06	3.97759e+06	5.63	39.12	1.34828e+06	1.49056e+06	1.48706e+06	1.86595e+06	4.30334e+06	3.97759e+06	1.18475e+06	1.49056e+06	1.47668e+06	1.85001e+06	20069.8	17775.1		High	74.6074	0	5.596e-09	2.94	75.4
High	LASVPAGGAVAVSAAPGSAAPAAGSAPAAAEEK		8.24855e-10	0	1	1	22	P05387	0	2774.43	0	3.136	1.65	0.220149	0.883721	12.82	2.5362e+07	7.9577e+07	6.87	58.65	2.5362e+07	2.68035e+07	2.33602e+07	1.9819e+07	8.40425e+07	7.9577e+07	2.22858e+07	2.68035e+07	2.31971e+07	19649701	391955	355615		High	61.0235	0	2.346e-08	4.48	60.88
High	TLMELLNQMDGFDTLHR		6.38911e-07	0	1	1	33	P62333	0	2033.98	0	3.017	1.59	0.26314	0.913527	22.08	2.61345e+06	7.88375e+06	4.09	56.1	2.59235e+06	2.79098e+06	2.61345e+06	2.31676e+06	7.88375e+06	9.05793e+06	2.27793e+06	2.79098e+06	2.59521e+06	2.29696e+06	36768.1	40478.2		High	136.382	0	2.073e-07	3.67	136.47
High	IATETDQIGSEIIEELGEQR		1.32406e-05	0	1	1	3	Q9UEU0	0	2231.1	0	1.056	0.08	0.883148	0.999995	8.63	543696	541799	8.57	7.36	543696	575340	485006	607748	531773	541799	477751	575340	481621	602555	2480.07	2421.2		High	126.761	0	7.155e-07	4.06	126.58
High	IATGHGQQGVTQVVLK		6.21493e-07	0	1	1	10	P51610	0	1635.92	0	0.796	-0.33	0.839861	0.999995	13.97	941356	749181	2.98	26.99	941356	947078	896544	860656	749181	491934	827180	947078	890288	853303	3494.01	2198.36		High	34.319	0	6.015e-08	4.24	35.32
High	LATGSDDNCAAFFEGPPFK	1xCarbamidomethyl [C9]	7.81155e-09	0	1	1	15	O75083	0	2043.91	0	2.076	1.05	0.524553	0.975414	14.05	515143	1.07855e+06	6.97	31.05	492486	515143	563948	617030	1.07855e+06	1.17088e+06	432753	515143	560013	611758	5030.12	5232.44		High	102.17	0	1.095e-10	4.62	102.31
High	TLITVAHTDGNYLGNSWHEILK		2.36201e-07	0	2	2	4	Q9Y6D5; Q9Y6D6	0	2482.27	0	1.111	0.15	0.919455	0.999995	15.76	591126	656461	34.39	2.75	591126	320052	661450	684153	656461	649704	519429	320052	656834	678308	3061.59	2903.41	Shared	High	89.7682	0	6.136e-09	3.53	90.59
High	IATLDMSSDQIAANLQAVINEVCR	1xCarbamidomethyl [C23]	4.09859e-09	0	1	1	4	Q9BYD6	0	2632.31	0	1.069	0.1	0.983214	0.999995	0.72	1.30201e+06	1.39132e+06	1.54		1.33337e+06	1295732	1.30201e+06	1.39132e+06			1.17165e+06	1295732	1.29293e+06	1.37943e+06				High	147.859	0	5.14e-11	4.74	148.08
High	TILTLTGVSTLGDVK		6.75226e-07	0	1	1	3	A6NDG6	0	1517.88	0	0.228	-2.13	0.167778	0.838751	0.33	824503	188322	3.51	105.27	803563	861091	824503	1.04982e+06	188322	183389	706099	861091	818749	1.04085e+06	878.292	819.533		High	96.4029	6.619e-06	7.402e-07	3.03	98.47
High	LATQSNEITIPVTFESR		1.53313e-06	0	1	1	29	P04792	0	1905.99	0	1.717	0.78	0.612699	0.984807	6.98	1.03348e+08	1.77453e+08	4.77	6.38	1.09615e+08	99799374	1.03348e+08	1.69096e+08	1.77453e+08	1.91722e+08	96319998	99799374	102626508	167651518	827603	856770		High	91.1973	7.061e-06	2.74e-06	4.24	90.88
High	IATSLDGFDVASVQQQR		5.36754e-06	0	1	1	12	O60664	0	1834.93	0	2.316	1.21	0.460613	0.966739	17.96	2.01618e+06	4.66878e+06	1.45	31.92	1.97383e+06	2.02972e+06	2.01618e+06	2.68422e+06	5.2342e+06	4.66878e+06	1.73443e+06	2.02972e+06	2002109	2.66129e+06	24411.1	20863.9		High	84.0078	6.619e-06	7.705e-07	4.29	84.11
High	LATTALYFTYSALEEEMER		1.51779e-07	0	1	1	15	P30519	0	2238.06	0	1.461	0.55	0.741299	0.999995	33.61	1.25327e+06	1.8305e+06	13.7	26.97	1.02168e+06	1.34153e+06	1.25327e+06	1.1391e+06	1.9666e+06	1.8305e+06	897763	1.34153e+06	1.24453e+06	1.12937e+06	9171.79	8180.16		High	141.77	0	3.648e-09	3.78	143.58
High	IASLPQEVQDVSLLEK		4.41959e-07	0	1	1	10	Q9NQG5	0	1768.97	0	1.32	0.4	0.862769	0.999995	3.24	809473	1.06854e+06	3.12	4.78	767069	810573	809473	1.06854e+06	1.08393e+06	990447	674032	810573	803824	1.05941e+06	5055.22	4426.12		High	100.171	0	2.63e-08	3.81	100.92
High	LASLMNLGMSSSLNQQGAHSALSSASTSSHNLQSIFNIGSR		1.33298e-08	0	1	1	18	P43243	0	4204.05	0	1.433	0.52	0.841077	0.999995	22.66	4.57252e+06	6.55387e+06	6.64	45.29	4.57252e+06	4.07268e+06	4.58668e+06	2.73641e+06	7.55579e+06	6.55387e+06	4.01792e+06	4.07268e+06	4.55467e+06	2.71303e+06	35238.5	29288.1		High	113.744	0	1.368e-07	4.61	113.87
High	TLMVDPSQEVQENYNFLLQLQEELLK		1.42178e-08	0	1	1	4	Q9Y5B9	0	3121.58	0	0.339	-1.56	0.309367	0.932964	17.47	1.35643e+06	466275	3.82	103.16	1.35643e+06	1.42885e+06	1.3272e+06	1.17898e+06		184408	1.19191e+06	1.42885e+06	1.31794e+06	1168903		824.084		High	150.643	0	2.228e-10	6.07	150.9
High	IASLEVENQSLR		7.34214e-06	0	1	1	6	P29692	0	1358.73	0	0.885	-0.18	0.672915	0.992964	22.8	13138364	1.16268e+07	2.41	33.33	1.34819e+07	13138364	1.28482e+07	1.391e+07	1.16268e+07	6.85654e+06	11846671	13138364	12758555	13791176	54224.7	30640.6		High	51.1032	7.061e-06	1.21e-06	3.7	51.97
High	LAQQYYLVYQEPIPTAQLVQR		5.01957e-09	0	1	1	21	P25787	0	2521.34	0	0.884	-0.18	0.739442	0.999995	16.4	3.47409e+06	3.07147e+06	10.74	16.06	4.04693e+06	3.47409e+06	3.30818e+06	3.6326e+06	3.07147e+06	2.63556e+06	3.55608e+06	3.47409e+06	3285097	3.60157e+06	14324.7	11777.8		High	110.643	0	8.342e-08	4.61	110.4
High	IAQSDYIPTQQDVLR		3.92398e-06	0	1	1	3	P04899	0	1746.9	0	1.979	0.98	0.586132	0.982766	30.66	491072	971782	6.31	36.28	491072	491517	439508	537991	1.17274e+06	971782	431510	491517	436441	533394	5469.41	4342.71		High	71.4541	6.619e-06	7.853e-07	2.81	71.36
High	IAQSEAELISDEAQADLALR		2.27462e-08	0	1	1	2	Q9UM54	0	2143.09	0	1.755	0.81	0.573214	0.980835	71.48	337187	877062	24.82	36.27	337187	503592	333465	423123	877062	883781	296290	503592	331138	419508	4090.42	3949.45		High	110.822	0	7.395e-10	4.98	110.97
High	LAQTLGLEVLGDIPLHLNIR		1.30975e-07	0	1	1	6	Q8TB37	0	2185.27	0	0.413	-1.27	0.460591	0.966739	4.18	487747	201557	10.53	38.51	538871	487747	436168	340141	201557	168291	473512	487747	433124	337234	940.016	752.061		High	134.401	0	5.8e-08	3.38	134.38
High	LAQVSPELLLASVR		8.74679e-06	0	1	1	5	O43592	0	1495.88	0	0.237	-2.08	0.108287	0.710347	0.84	1.16741e+06	276389	4.48	94.93	1.16741e+06	1152781	1.2516e+06	1.21636e+06	248413	276389	1.02581e+06	1152781	1.24286e+06	1.20597e+06	1158.55	1235.13		High	109.617	0	4.389e-07	3.41	111.98
High	TLNQLGTPQDSPELR		6.2201e-06	0	1	1	5	O15400	0	1668.86	0	4.372	2.13	0.178838	0.845632	7.77	442461	2.01687e+06	3.21	50.35	442461	465149	438394	656960	2.01687e+06	2.03344e+06	388795	465149	435334	651347	9406.22	9087.05		High	54.8195	0	2.94e-07	3.46	55
High	LASAFTEEQAVLYNQR		4.0713e-06	0	1	1	5	Q9UHB9	0	1839.92	0	1.849	0.89	0.61314	0.984807	9.05	1.26861e+06	2.46273e+06	3.33	32.28	1.26861e+06	1.25554e+06	1.33547e+06	1.3038e+06	2.46877e+06	2.46273e+06	1.11474e+06	1.25554e+06	1.32615e+06	1.29266e+06	11513.8	11005.5		High	78.4872	0	3.968e-07	4.21	80.66
High	LASALAPSIYEHEDIKK		1.12172e-05	0	1	1	5	P33991	1	1885.01	0	0.583	-0.78	0.518145	0.972826	14.64	1.17698e+06	686319	7.08	39.33	1.26035e+06	1.17698e+06	1.09373e+06	686319	378154	885640	1.10748e+06	1.17698e+06	1.0861e+06	680455	1763.63	3957.76		High	44.8297	0	5.87e-07	3.69	45.54
High	LASDLLEWIR		1.1321e-05	0	2	2	6	P12814; O43707	0	1215.67	0	3.232	1.69	0.24114	0.898369	35.54	7098801	2.46416e+07	10.84	53	6.14899e+06	7098801	7.6403e+06	7.33031e+06	2.46971e+07	2.46416e+07	5403183	7098801	7586978	7.26768e+06	115182	110119	Shared	High	122.126	7.061e-06	3.649e-05	3.41	122.71
High	LAQQQAAAAAAAAAAASQQGSAK		4.65499e-11	0	1	1	6	Q9BZK7	0	2055.06	0	2.051	1.04	0.567784	0.979519	23.6	2.3311e+06	4.77996e+06	8.43	28.33	2.34102e+06	2.3311e+06	2.01096e+06	2.9662e+06	5.32271e+06	4.77996e+06	2.05708e+06	2.3311e+06	1996923	2.94086e+06	24823.9	21360.8		High	61.5887	0	2.6e-13	6.45	61.62
High	LASEAKPAAVAAENEEIGSHIK		1.42299e-07	0	1	1	2	Q9Y490	0	2235.16	0	3.719	1.89	0.220557	0.883721	92.18	273660	1.01779e+06	28.41	70.76	303059	273660	168747	161300	1.01779e+06	1.24694e+06	266301	273660	167569	159922	4746.76	5572.35		High	40.8565	0	1.115e-08	4.46	41.35
High	LASEILMQNWDAAMEDLTR		2.66031e-08	0	1	1	7	P60228	0	2207.05	0	0.412	-1.28	0.319846	0.937373	5.09	2.05554e+06	847499	14.06	68.01	2.01836e+06	2.05554e+06	2.57573e+06	2.36691e+06	764764	847499	1773551	2.05554e+06	2.55775e+06	2346687	3566.69	3787.32		High	146.816	0	4.658e-10	4.84	146.84
High	LASEQQHSAQAMFNLGYMHEK		2.17588e-06	0	1	1	3	Q9UBV2	0	2420.11	0	4.028	2.01	0.21517	0.882242	55.52	474215	1.91023e+06	10.54	63.98	474215	395450	480665	510069	2.62562e+06	1.91023e+06	416697	395450	477311	505711	12245.3	8536.46		High	58.2975	0	1.078e-07	4.14	59.22
High	TLNETELTELQSQISDTSVVLSMDNSR		6.04549e-07	0	1	1	28	P08729	0	3010.45	0	3.4	1.77	0.284269	0.923655	12.22	1.12364e+06	3.82058e+06	1.84	50.92	1.08897e+06	1.12364e+06	1.12514e+06	1.27736e+06	3.82058e+06	4.13538e+06	956894	1.12364e+06	1.11729e+06	1.26645e+06	17818.3	18480.2		High	136.239	0	1.242e-07	4.19	136.1
High	LASGEDDPFDSDFSCPVK	1xCarbamidomethyl [C15]	9.23632e-07	0	1	1	1	Q99567	0	1985.84	0	1.915	0.94	0.466691	0.968172	20.93	353151	676189	6.45	33.53	320898	353151	363739	379901	771662	676189	281977	353151	361200	376655	3598.86	3021.76		High	87.4472	0	3.072e-08	2.3	87.43
High	LASGETVAAFCLTEPSSGSDAASIR	1xCarbamidomethyl [C11]	4.65499e-11	0	1	1	14	P49748	0	2497.19	0	1.254	0.33	0.928284	0.999995	9.94	1.5694e+06	1.99453e+06	3.6	8.36	1.59816e+06	1.5694e+06	1.49032e+06	1.72352e+06	2.00447e+06	1.99453e+06	1.40432e+06	1.5694e+06	1.47992e+06	1.70879e+06	9348.4	8913.17		High	89.8948	0	2.597e-13	4.16	90.67
High	IASGLGLAWIVGR		2.03997e-06	0	1	1	6	O14880	0	1312.77	0	0.365	-1.45	0.385593	0.954538	1.96	1.23143e+06	449478	8.22	14.39	1.33512e+06	1132439	1.23143e+06	449478	497754	372244	1.17318e+06	1132439	1.22283e+06	445637	2321.42	1663.49		High	117.948	0	5.37e-07	3.69	118.11
High	LASHLNLAMCHLK	1xCarbamidomethyl [C10]	1.25078e-07	0	1	1	20	Q02790	0	1507.79	1	1.31	0.39	0.939974	0.999995	27.58	14804650	1.93895e+07	9.57	37.03	1.4816e+07	14804650	1.24828e+07	9.59959e+06	2.10007e+07	1.93895e+07	13018943	14804650	1.23957e+07	9517563	97942.8	86648		High	41.4176	0	2.92e-09	4.32	42.01
High	IASHYYITNDTVQTYNQLLKPTLSEIELFR		8.27638e-06	0	1	1	13	O75643	0	3570.85	0	1.468	0.55	0.771787	0.999995	39.5	779714	1.14473e+06	9.88	41.03	909739	761849	779714	590460	1.44974e+06	1.14473e+06	799397	761849	774272	585415	6761.24	5115.57		High	129.237	2.149e-05	0.000304	4.55	129.52
High	TLNDELEIIEGMK		1.47766e-06	0	1	1	16	P10809	0	1504.76	0	0.307	-1.7	0.0810329	0.616602	0.79	2.74033e+07	8.40659e+06	3.22	62.17	2.74297e+07	2.74033e+07	2.59133e+07	2.18915e+07	7.94011e+06	8.40659e+06	2.41027e+07	2.74033e+07	2.57324e+07	2.17044e+07	37030.9	37567.5		High	114.515	0	5.509e-07	4.3	115.04
High	LASEEPPDDEEALATIR		5.67262e-06	0	1	1	4	Q9UBB4	0	1855.89	0	1.96	0.97	0.49691	0.968172	59.75	287048	546560	4.98	55.05	287048	265854	292389	362377	824355		252232	265854	290349	359281	3844.61			High	69.5351	0	2.618e-07	2.22	70.3
High	LALVTGGEIASTFDHPELVK		4.62012e-09	0	1	1	25	P78371	0	2097.12	0	0.643	-0.64	0.418105	0.962769	1.85	1.39837e+07	8.99446e+06	2.13	21.72	1.41586e+07	1.35806e+07	1.39837e+07	1.26619e+07	8.72355e+06	8.99446e+06	1.24413e+07	1.35806e+07	1.38861e+07	1.25537e+07	40684.7	40194.6		High	99.3315	0	1.67e-10	5.63	99.23
High	LALTTAEFLAYQCEK	1xCarbamidomethyl [C13]	1.86042e-06	0	1	2	25	P21281	0	1757.88	0	2.164	1.11	0.52353	0.974961	10.49	2.32716e+06	5.03581e+06	3.23	24.02	2.32716e+06	2.33922e+06	2.20551e+06	3.33131e+06	5.39208e+06	5.03581e+06	2.0449e+06	2.33922e+06	2.19012e+06	3.30285e+06	25147.4	22504.1		High	96.3952	0	2.893e-07	4.72	97.3
High	LALSQNQQSSGAAGPTGK		4.88272e-09	0	1	1	6	O95232	0	1714.87	0	3.29	1.72	0.289809	0.926248	21.21	846279	2.78465e+06	5.29	53.1	776927	857795	846279	905272	3.18301e+06	2.78465e+06	682694	857795	840373	897537	14844.9	12444.1		High	30.4807	0	1.846e-10	5.03	30.49
High	IAEAEIENLTGAR		7.4101e-06	0	1	1	4	Q8N6M0	0	1386.72	0	0.721	-0.47	0.720861	0.999995	7.55	716646	516669	6.7	28.2	794522	716646	702855	790505	483891	516669	698154	716646	697950	783750	2256.76	2308.9		High	68.1162	7.061e-06	2.548e-06	3.43	68.29
High	IAECSSQLAEEEEK	1xCarbamidomethyl [C4]	4.25967e-07	0	1	1	1	P35580	0	1622.72	0	3.082	1.62	0.299189	0.927809	18.42	218846	674435	3.04	53.92	209234	221844	218846	210105	758215	674435	183856	221844	217319	208310	3536.15	3013.93		High	33.9802	0	1.228e-08	2.92	34.07
High	LAEEEDLFDSAHPEEGDLDLASESTAHAQSSK		1.07751e-09	0	2	2	22	Q15424; Q14151	0	3428.52	0	2.578	1.37	0.355251	0.946273	6.88	2.91116e+06	7.51058e+06	3.74	44.36	2.78385e+06	2.99952e+06	2.91116e+06	2.96282e+06	7.51058e+06	7.73366e+06	2.4462e+06	2.99952e+06	2.89084e+06	2.93751e+06	35027.7	34560.3	Shared	High	79.296	0	1.163e-09	6.18	79.3
High	IAEENGAAFAGGTSLIQK		6.20441e-09	0	1	1	10	Q9BYD6	0	1776.91	0	3.303	1.72	0.231848	0.893465	10.25	594209	2.00055e+06	5.55	45.15	569362	635273	594209	780392	2.09859e+06	2.00055e+06	500305	635273	590062	773724	9787.34	8940.09		High	66.2713	0	3.011e-09	4.36	66.59
High	TLTSGGHAEHEGKPYCNHPCYAAMFGPK	2xCarbamidomethyl [C16; C20]	8.71739e-10	0	1	2	19	P50238	0	3117.38	0	3.874	1.95	0.157767	0.822296	25.37	3.00282e+06	1.16332e+07	2.82	55.5	2.86746e+06	3.00282e+06	3.02021e+06	3.55787e+06	1.36241e+07	1.16332e+07	2.51967e+06	3.00282e+06	2.99913e+06	3.52747e+06	63539.6	51986.5		High	37.503	0	8.263e-12	5.97	37.9
High	LAEENPDLQEAYIAK		2.40797e-06	0	1	1	5	Q8TB36	0	1703.85	0	2.262	1.18	0.494838	0.968172	32.39	578904	1.4436e+06	14.42	44.81	705367	578904	537210	589962	1.59571e+06	1.4436e+06	619814	578904	533461	584921	7442.04	6451.2		High	60.5554	7.061e-06	1.943e-06	3.45	60.98
High	TLTSCFLSCVVCVEGIVTK	3xCarbamidomethyl [C5; C9; C12]	2.56623e-07	0	1	1	3	P25205	0	2173.07	0	0.455	-1.14	0.473269	0.968172	3.43	923269	419929	4.65	27.39	858078	937014	923269	265717	419929	466876	754002	937014	916826	263447	1958.45	2086.38		High	144.665	0	6.786e-09	4.92	144.94
High	IAEFTTNLTEEEEK		3.11405e-07	0	1	1	6	P35579	0	1653.79	0	2.064	1.05	0.530627	0.975987	16.68	7.42727e+06	1.53326e+07	1.11	35.99	7.42727e+06	7416569	7.56465e+06	7.94803e+06	1.53326e+07	1.70576e+07	6.52642e+06	7416569	7.51185e+06	7.88012e+06	71507.6	76227.1		High	62.3112	0	8.497e-09	4.06	63.2
High	IAEGVNSLLQMAGLLAR		6.38911e-07	0	1	1	2	P35250	0	1755.98	0	0.717	-0.48	0.692768	0.992979	10.41	1.13542e+06	814627	9.15	50.22	1.19829e+06	999414	1.13542e+06	273626	814627	859389	1.05295e+06	999414	1.1275e+06	271288	3799.24	3840.45		High	146.374	0	2.619e-07	3.79	146.38
High	LAELEEFINGPNNAHIQQVGDR		3.77883e-07	0	1	1	6	Q00610	0	2464.22	0	1.822	0.87	0.625685	0.985574	10.74	7.02203e+06	1.27906e+07	3.09	20.59	7.02203e+06	7.0199e+06	7.4032e+06	9.0976e+06	1.27906e+07	1.37174e+07	6.17033e+06	7.0199e+06	7.35153e+06	9.01987e+06	59652.7	61300.4		High	86.9385	0	1.273e-07	4.49	86.94
High	LAEIGAPIQGNR		1.34869e-05	0	1	1	8	Q13435	0	1238.69	0	0.228	-2.13	0.129404	0.7694	2.04	1587125	362316	3.78	103.8	1.64242e+06	1587125	1.52264e+06	1.71972e+06	362316	266729	1.44321e+06	1587125	1.51201e+06	1.70503e+06	1689.76	1191.96		High	44.5653	7.857e-05	0.001571	3.15	45.17
High	TLTPGGHAEHDGQPYCHKPCYGILFGPK	2xCarbamidomethyl [C16; C20]	1.03074e-07	0	1	1	11	P52943	0	3137.47	0	4.037	2.01	0.188299	0.85942	69.86	800107	3.23027e+06	13.89	68.31	708364	800107	933131	791571	3.23027e+06	4.75241e+06	622447	800107	926619	784808	15065.3	21237.7		High	46.4239	0	1.72e-07	5.25	46.77
High	IAELMPGASGAEVK		9.15161e-07	0	1	1	11	P62195	0	1372.71	0	1.601	0.68	0.751038	0.999995	26.02	1.85513e+06	2.97059e+06	6.67	23.42	1.73344e+06	1.85513e+06	1.98091e+06	2.15662e+06	3.49187e+06	2.97059e+06	1.5232e+06	1.85513e+06	1.96709e+06	2.1382e+06	16285.3	13275		High	52.8632	0	3.06e-08	3.43	53.64
High	LAELNSYVPVTAYTGPLVEDFLSGFQVVVLTNTPLEDQLR		3.81057e-08	0	1	1	12	P22314	0	4408.3	0	3.872	1.95	0.178868	0.845632	30.8	5.7162e+06	2.23939e+07	13.95	59.98	5.2983e+06	5.7162e+06	6.90377e+06	5.88696e+06	2.23939e+07	2.67316e+07	4.65567e+06	5.7162e+06	6855593	5.83666e+06	104440	119459		High	154.29	0	5.816e-09	5.46	154.3
High	LAEMGLATQAFHYCEAIAK	1xCarbamidomethyl [C14]	3.74731e-06	0	1	1	13	O15027	0	2124.03	0	0.846	-0.24	0.848181	0.999995	14.12	845578	715350	8.07	18.58	845578	750369	878499	892078	620134	715350	743018	750369	872368	884456	2892.17	3196.77		High	89.7947	7.061e-06	5.679e-06	2.49	89.9
High	LAEMPADSGYPAYLGAR		8.03729e-08	0	1	1	9	P38606	0	1781.85	0	3.021	1.59	0.271581	0.917335	12.77	2.26982e+06	6.85657e+06	1.84	40.65	2.22983e+06	2.31326e+06	2.26982e+06	3.09991e+06	7.44722e+06	6.85657e+06	1.95937e+06	2.31326e+06	2.25398e+06	3.07343e+06	34732.2	30640.7		High	79.2648	0	4.494e-09	4.13	80.4
High	TLTPAGDLQETFSGMDQVR		1.92863e-07	0	1	1	14	Q5JRX3	0	2065.99	0	1.355	0.44	0.795745	0.999995	16.53	519917	704393	6.53	26.11	553940	486081	519917	458391	704393	782916	486753	486081	516289	454474	3285.13	3498.71		High	102.795	0	5.433e-08	3.43	102.88
High	LAENFCVCHLATGDMLR	2xCarbamidomethyl [C6; C8]	6.62337e-08	0	1	1	22	P54819	0	2006.92	0	1.026	0.04	0.866573	0.999995	6.96	4.05351e+06	4.09565e+06	3.41	16.29	3.86312e+06	4.05351e+06	4.1286e+06	5.27742e+06	4.09565e+06	3.96224e+06	3.39457e+06	4.05351e+06	4.09979e+06	5232327	19101.2	17706.5		High	81.1385	0	2.861e-08	4.88	81.23
High	TLTIVDTGIGMTK	1xOxidation [M11]	5.17332e-06	0	2	3	60	P07900; P08238	0	1365.73	0	0.804	-0.31	0.756785	0.999995	61.48	2.19416e+06	1.7647e+06	17.66	68.48	2.76759e+06	2.19416e+06	1.97682e+06	3.01167e+06	570694	1.7647e+06	2.43191e+06	2.19416e+06	1.96302e+06	2.98593e+06	2661.59	7886.12	Shared	High	66.2802	0	5.802e-07	3.4	63.64
High	LADVDKDGLLDDEEFALANHLIK		1.07751e-09	0	1	1	22	Q9H4M9	1	2554.3	0	2.439	1.29	0.395216	0.958059	8.31	5.29347e+06	1.29084e+07	2.81	42.12	5.29347e+06	5.28028e+06	5.54838e+06	5.50271e+06	1.36323e+07	1.29084e+07	4.65142e+06	5.28028e+06	5.50966e+06	5.45569e+06	63577.9	57685.4		High	106.605	0	1.56e-11	5.4	106.84
High	IADSIGCSTNNILFLTDVTR	1xCarbamidomethyl [C7]	5.25622e-09	0	1	1	7	Q9UHY7	0	2210.11	0	2.053	1.04	0.562584	0.979519	29.43	491203	1.00826e+06	6.38	23.82	478499	539362	491203	740466	1.00826e+06	1.20837e+06	420462	539362	487775	734140	4702.3	5399.99		High	118.139	0	1.766e-08	4.33	120.18
High	LADQCTGLQGFLVFHSFGGGTGSGFTSLLMER	1xCarbamidomethyl [C5]; 1xOxidation [M30]	1.23721e-09	0	2	3	7	Q71U36; Q9BQE3	0	3406.62	0	1.143	0.19	0.91803	0.999995	28.21	637456	769250	17.82	28.37	712277	637456	496356	459218	813832	769250	625885	637456	492892	455294	3795.53	3437.64	Shared	High	140.481	0	1.243e-11	4.46	140.35
High	LADQCTGLQGFLVFHSFGGGTGSGFTSLLMER	1xCarbamidomethyl [C5]	1.22586e-09	0	2	3	17	Q71U36; Q9BQE3	0	3390.62	0	0.641	-0.64	0.501744	0.968172	1.55	3.8121e+07	2.44313e+07	5.34	4.48	4.11389e+07	37170303	3.8121e+07	2.44185e+07	2.63698e+07	2.44313e+07	3.61492e+07	37170303	3.7855e+07	24209869	122983	109179	Shared	High	144.374	0	1.733e-10	5.17	144.69
High	LAALNPESNTAGLDIFAK		1.89181e-08	0	1	1	7	O00299	0	1844.98	0	1.403	0.49	0.907811	0.999995	7.18	6145294	8.62039e+06	4.27	10.79	5.90851e+06	6145294	6.43387e+06	8.62039e+06	1.00464e+07	8.20273e+06	5191871	6145294	6.38897e+06	8546737	46854.2	36656.5		High	103.554	0	5.575e-09	4.43	103.91
High	IAALQAFADQLIAAGHYAK		2.97133e-08	0	1	1	12	Q13813	0	1972.07	0	1.56	0.64	0.725081	0.999995	16.58	1.59092e+06	2.48219e+06	2.12	28.77	1.6277e+06	1.56019e+06	1.59092e+06	1.52325e+06	2.48219e+06	2.75985e+06	1.43028e+06	1.56019e+06	1.57982e+06	1.51023e+06	11576.4	12333.2		High	125.319	0	6.387e-09	4.24	125.57
High	TLVSTVGSMVFNEGEAQR		1.16092e-08	0	1	1	19	Q9P2E9	0	1924.94	0	2.378	1.25	0.410004	0.962769	28.67	1.56148e+06	4.16901e+06	10.16	35.09	1.7863e+06	1.56148e+06	1.46926e+06	2.08244e+06	4.16901e+06	4.24724e+06	1.56964e+06	1.56148e+06	1.45901e+06	2.06465e+06	19443.3	18980.1		High	108.338	0	2.248e-10	4.6	108.27
High	IAAQDLLLAVATDFQNESAAALAAAATR		3.13755e-09	0	1	1	12	Q96P70	0	2786.47	0	1.794	0.84	0.673861	0.992979	6.6	5.36434e+06	9.62255e+06	3.16	24.87	5.36434e+06	5.46336e+06	5.13578e+06	6.08334e+06	9.62255e+06	9.87874e+06	4.7137e+06	5.46336e+06	5.09994e+06	6.03137e+06	44877.4	44146.2		High	151.64	0	3.725e-11	5.76	151.85
High	TLVRPSEHALVDNDGLYDPDCDPEGR	1xCarbamidomethyl [C21]	5.10426e-11	0	1	1	10	P09758	0	2940.34	0	2.383	1.25	0.437545	0.964553	21.17	1.98311e+06	4.72522e+06	4.17	40.48	1.98311e+06	1.9258e+06	2.08993e+06	2.23378e+06	4.72522e+06	5.39984e+06	1.74258e+06	1.9258e+06	2.07534e+06	2.21469e+06	22037.4	24130.9		High	63.1131	0	2.882e-13	6.33	63.13
High	LAAQPLCMTQPTASGTLR	1xCarbamidomethyl [C7]	2.71437e-06	0	1	1	1	Q9BST9	0	1915.97	0	2.126	1.09	0.366479	0.949524	42.38	247203	525588	3.9	47.49	251278	247203	233142	230353	675820	525588	220801	247203	231515	228385	3151.87	2348.76		High	64.8583	0	1.106e-07	2.69	64.81
High	LAAQSCALSLVR	1xCarbamidomethyl [C6]	1.1746e-05	0	1	1	6	Q08211	0	1288.7	0	0.366	-1.45	0.152907	0.812211	0.51	7.35304e+06	2.68936e+06	1.51	65.06	7.35304e+06	7170243	7.36723e+06	7.44729e+06	2.68936e+06	2.62115e+06	6461193	7170243	7315814	7.38366e+06	12542.6	11713.4		High	60.0365	0	6.192e-07	4.05	60.89
High	LAASGEGGLQELSGHFENQK		3.23096e-07	0	1	1	6	Q16643	0	2072	0	1.84	0.88	0.608385	0.984807	17.34	1.28629e+06	2.36616e+06	1.1	21.06	1.28629e+06	1.26855e+06	1.29648e+06	2.08944e+06	2.36616e+06	3.11674e+06	1.13027e+06	1.26855e+06	1.28743e+06	2.07158e+06	11035.3	13928.1		High	62.2971	0	9.164e-09	4.14	63.15
High	LAAVDATVNQVLASR		1.28583e-07	0	1	1	8	Q15084	0	1527.85	0	0.406	-1.3	0.266417	0.915682	3.12	3.62062e+06	1.46894e+06	4.46	91.38	3.82888e+06	3.62062e+06	3.50812e+06	5.97623e+06	1.46894e+06	1.28136e+06	3.36448e+06	3.62062e+06	3.48364e+06	5.92517e+06	6850.79	5726.17		High	88.055	0	2.992e-09	4.84	88.73
High	TLTLVDTGIGMTK		1.82645e-06	0	2	3	112	P07900; P08238	0	1349.73	0	0.401	-1.32	0.218169	0.883721	2.25	8.98595e+07	3.60668e+07	0.75	64.07	9.07057e+07	8.98595e+07	8.93753e+07	9.47739e+07	3.26618e+07	3.60668e+07	7.9704e+07	8.98595e+07	8.87516e+07	9.39641e+07	152327	161176	Shared	High	78.3296	0	5.497e-07	4.06	78.07
High	TLVLSNLSYSATEETLQEVFEK		1.16092e-08	0	1	1	12	P19338	0	2501.27	0	0.601	-0.73	0.371663	0.950671	3.42	2.21179e+07	1.32978e+07	7.81	5.13	2.3685e+07	2.21179e+07	2.02497e+07	1.41475e+07	1.27847e+07	1.32978e+07	2.08123e+07	2.21179e+07	2.01084e+07	1.40267e+07	59625.2	59425.4		High	143.816	0	1.76e-10	5.39	144.85
High	LADDLGFEFFEASAK		5.66789e-07	0	1	1	8	O95716	0	1659.79	0	0.28	-1.83	0.23079	0.893465	1.3	990314	277744	7.63	90.85	969912	1114453	990314	1.13687e+06	277744	250221	852272	1114453	983403	1.12716e+06	1295.34	1118.19		High	125.195	0	1.723e-08	4.35	127.45
High	LADDVDLEQVANETHGHVGADLAALCSEAALQAIR	1xCarbamidomethyl [C26]	1.86812e-12	0	1	1	28	P55072	0	3672.79	0	1.452	0.54	0.833999	0.999995	25.65	9.23487e+06	1.13288e+07	30.3	11.77	9.43111e+06	5.16676e+06	9.23487e+06	1.13288e+07	1.36983e+07	1.11588e+07	8.28721e+06	5.16676e+06	9170421	1.1232e+07	63885.6	49866.6		High	120.457	0	1.862e-12	6.97	120.47
High	LADELHMPSLPEMMFGDNVLR		1.92863e-07	0	1	1	16	O75663	0	2415.15	0	0.312	-1.68	0.381506	0.954187	1.93	712732	222685	4.09	76.42	747022	688804	712732	698961	222685	192989	656416	688804	707758	692988	1038.55	862.43		High	135.581	0	5.631e-08	4.5	135.5
High	LADEQLSSVIQDMAVR		3.88473e-07	0	1	1	3	Q8NFV4	0	1774.9	0	4.613	2.21	0.169524	0.841251	28.08	318754	1.47028e+06	92.31	13.17	286010	318754	1.33661e+06	1.74871e+06	1.47028e+06	1.35859e+06	251320	318754	1.32729e+06	1.73377e+06	6857.07	6071.29		High	110.631	0	1.104e-08	4.33	113.11
High	LADFGVAGQLTDTQIK		8.18677e-08	0	2	3	4	Q9Y6E0; Q9P289	0	1676.89	0	0.985	-0.02	0.9478	0.999995	13.41	1.41418e+06	1.45498e+06	5.26	21.24	1.50051e+06	1.41418e+06	1.35145e+06	1.45498e+06	986183	1.47769e+06	1.31852e+06	1.41418e+06	1.34202e+06	1.44255e+06	4599.34	6603.51	Shared	High	87.0729	0	3.848e-09	4.65	87.28
High	IADFLNSFDMSCR	1xCarbamidomethyl [C12]	5.72513e-06	0	1	1	6	Q8WUW1	0	1575.69	0	0.321	-1.64	0.306252	0.931776	1.65	1.35005e+06	433971	2.89	68.12	1.2839e+06	1.35077e+06	1.35005e+06	1.20744e+06	387305	433971	1.12817e+06	1.35077e+06	1.34062e+06	1197126	1806.3	1939.34		High	111.883	7.061e-06	9.174e-07	3.38	111.7
High	TIVAINKDPEAPIFQVADYGIVADLFK		8.10481e-09	0	1	1	4	P13804	1	2947.58	0	0.406	-1.3	0.200934	0.870175	30.23	5.51104e+06	2.08058e+06	8.6	113.14	5.51104e+06	5.53027e+06	4.73751e+06	6.24204e+06	693491		4842605	5.53027e+06	4704445	6188706	3234.29			High	145.839	0	1.364e-10	5.96	145.91
High	LADMHSTEISLQQR		2.38588e-06	0	1	1	3	O75694	0	1628.81	0	1.128	0.17	0.851415	0.999995	32.69	429043	483843	11.55	62.83	436495	429043	351838	377167	483843	1.15654e+06	383553	429043	349383	373944	2256.54	5168.36		High	44.878	7.061e-06	2.04e-05	3.18	45.11
High	LADPVFIGFCVLQGADCGAK	2xCarbamidomethyl [C10; C17]	2.56623e-07	0	1	1	3	Q3KQV9	0	2138.04	0	3.03	1.6	0.264626	0.914689	10.6	317246	988883	5.02	37.2	317246	339932	308683	475008	988883	1.02983e+06	278767	339932	306529	470949	4611.93	4602.1		High	136.746	0	6.821e-09	3.54	138.28
High	LADCDCDGMLDEEEFALAK	2xCarbamidomethyl [C4; C6]	5.75377e-11	0	1	1	3	Q9H223	0	2201.9	0	2.354	1.23	0.428366	0.962769	34.33	412879	971832		40.77	412879			489709	1.19686e+06	971832	362801			485524	5581.9	4342.94		High	101.666	0	6.895e-11	5.52	101.65
High	TITLEVEPSDTIENVK		6.10145e-07	0	2	4	17	P62987; P62979	0	1787.93	0	1.986	0.99	0.496552	0.968172	4.36	4.44015e+07	8.82553e+07	2.64	28.38	4.5521e+07	4.31779e+07	4.44015e+07	5.16364e+07	9.0385e+07	8.82553e+07	3.99998e+07	4.31779e+07	4.40916e+07	5.11952e+07	421535	394397	Shared	High	80.0748	0	4.298e-08	3.67	79.76
High	TLTGTVIDSGDGVTHVIPVAEGYVIGSCIK	1xCarbamidomethyl [C28]	4.37535e-08	0	1	1	30	P61158	0	3058.58	0	2.381	1.25	0.401269	0.959633	15.5	3.58256e+06	8.62641e+06	5.84	39.15	3.67246e+06	3.58256e+06	3.28067e+06	3.88249e+06	8.62641e+06	8.74273e+06	3.22703e+06	3.58256e+06	3.25777e+06	3.84932e+06	40231.7	39069.6		High	115.604	0	1.665e-07	4.15	115.8
High	LAEQFVLLNLVYETTDK		1.05873e-08	0	1	1	62	O95994	0	1996.06	1	0.591	-0.76	0.442274	0.964553	3.55	9.09234e+07	5.37569e+07	3.34	18.22	9.55952e+07	9.09234e+07	8.97922e+07	6.99086e+07	5.00735e+07	5.37569e+07	8.40005e+07	9.09234e+07	8.91655e+07	6.93113e+07	233531	240230		High	145.809	0	7.025e-09	5.48	146.13
High	TLSNMGILPALEVILGMDDTQVR		8.58709e-06	0	1	1	4	Q6IN85	0	2486.3	0	1.066	0.09	0.92344	0.999995	25.14	588530	566193	13.67	19.57	643427	588530	488718	746922	520833	566193	565386	588530	485307	740540	2429.05	2530.21		High	150.985	7.061e-06	3.808e-05	3.96	151.25
High	LALADAGDTVEDANFVEAMADAGILR		2.40187e-09	0	1	1	7	Q9P2J5	0	2648.29	0	0.467	-1.1	0.394511	0.95781	6.67	2.44967e+06	1.14475e+06	6.12	42.78	2.35046e+06	2.44967e+06	2.64883e+06	2.00922e+06	908827	1.14475e+06	2.06538e+06	2.44967e+06	2.63035e+06	1.99205e+06	4238.57	5115.67		High	146.931	0	4.17e-08	4.76	147.13
High	LALCSADSVAFPVLTHSTR	1xCarbamidomethyl [C4]	8.82775e-06	0	1	1	1	Q14C86	0	2045.05	0	0.988	-0.02	0.973895	0.999995	11.2	658453	664242	15.24	16.66	638660	835447	658453	825807	664242	600532	561197	835447	653858	818751	3097.87	2683.66		High	84.9848	0	4.427e-07	1.67	86.77
High	TLSLDEVYLIDSGAQYK		5.66789e-07	0	1	1	1	Q9NQW7	0	1914.97	0																						No Quan Values	High	109.468	0	1.729e-08	3.16
High	LALDLEIATYR		4.66684e-08	0	3	6	1394	P08729; Q6KB66; P05787	0	1277.71	2	1.298	0.38	0.86331	0.999995	8.55	5.41683e+07	6.85218e+07	4.4	10.66	5.60007e+07	5.41683e+07	5.13032e+07	6.85218e+07	8.07502e+07	6.66148e+07	4.92084e+07	5.41683e+07	5.09452e+07	6.79364e+07	376601	297689	Shared	High	143.051	7.061e-06	4.85e-06	4.2	98.29
High	TLSHPQQMALLDQTK		1.09114e-05	0	1	1	6	Q9Y490	0	1710.88	0	1.539	0.62	0.581218	0.982462	54.66	377058	580286	7.98	76.06	365387	424031	377058	366330	580286	1.55699e+06	321070	424031	374426	363200	2706.32	6957.88		High	45.7782	7.061e-06	1.429e-06	3.46	46.5
High	LALEQLVTTIASVADTIEEK		2.07791e-06	0	1	1	4	O60518	0	2144.17	0	0.768	-0.38	0.940053	0.999995	7.87	447390	343527	12.68		408919	489481		343527			359321	489481		340592				High	151.445	0	8.036e-08	2.87	151.66
High	IALESEGRPEEQMESDNCSGGDDDWTHLSSK	1xCarbamidomethyl [C18]	4.28818e-10	0	1	1	4	Q13501	0	3479.46	0	5.514	2.46	0.0976977	0.679735	27.59	207800	1.14573e+06	10.81	45.72	207800	183723	228367	485101	1.35891e+06	1.14573e+06	182596	183723	226773	480956	6337.66	5120.06		High	65.343	0	2.348e-10	5.34	65.35
High	LALESICLLLGESTTDWK	1xCarbamidomethyl [C7]	2.81391e-07	0	1	1	8	Q14204	0	2049.06	0	0.588	-0.77	0.537811	0.976315	7.96	2.47184e+06	1.45375e+06	5.73	19.13	2.30181e+06	2.47184e+06	2.58041e+06	1.13734e+06	1.45375e+06	1.67944e+06	2.02263e+06	2.47184e+06	2.5624e+06	1127618	6779.96	7505.1		High	145.816	0	1.534e-08	3.37	146.07
High	TLSPGDSFSTFDTPYCR	1xCarbamidomethyl [C16]	3.64209e-07	0	1	1	13	Q9NQR4	0	1950.85	0	2.407	1.27	0.47178	0.968172	10.76	1.00211e+06	2.43535e+06	4.99	41.25	943250	1.00211e+06	1.04211e+06	1.04659e+06	2.5086e+06	2.43535e+06	828843	1.00211e+06	1.03484e+06	1.03765e+06	11699.5	10883.1		High	89.8879	7.061e-06	2.192e-06	3.97	89.9
High	TIRPMDMETIEASVMK		8.26955e-07	0	1	1	22	P11177	0	1851.9	0	1.528	0.61	0.801163	0.999995	19.99	2.61979e+06	4.38451e+06	8.49	18.96	2.61979e+06	2.54041e+06	2.97302e+06	3.14909e+06	4.38451e+06	4.54289e+06	2.30204e+06	2.54041e+06	2.95228e+06	3.12218e+06	20448.4	20301.3		High	91.4483	7.061e-06	1.234e-05	3.44	91.61
High	LAIIEYMPLLAGQLGVEFFDEK		1.33072e-10	0	2	2	11	P30154; P30153	0	2496.31	0	1	0	0.875245	0.999995	20.59	2.60311e+06	2.60356e+06	8.78	20.27	2.4308e+06	2.60311e+06	2.88963e+06	3.29158e+06	2.20969e+06	2.60356e+06	2.13597e+06	2.60311e+06	2.86947e+06	3.26346e+06	10305.5	11634.8	Shared	High	151.117	0	3.788e-12	5.34	151.16
High	IAIIVDDIIDDVDSFLAAAETLK		3.27991e-11	0	1	1	16	O60256	0	2460.31	0	3.996	2	0.190585	0.860887	63.47	770721	3.07951e+06	25.12	62.64	616860	770721	1.01583e+06	923452	4.39787e+06	3.07951e+06	542041	770721	1.00874e+06	915562	20510.7	13761.7		High	156.868	0	3.944e-10	5.87	157.12
High	IAIIVDDIIDDVESFVAAAEILK		6.43734e-09	0	1	1	10	Q14558	0	2472.35	0	2.803	1.49	0.335445	0.94344	73.35	317735	1.08145e+06	29.41	61.66	276290	317735	474925	274461	1.33109e+06	1.08145e+06	242779	317735	471611	272116	6207.93	4832.8		High	157.885	0	3.52e-09	6.43	158.06
High	TIQQCCENILLNAAWLK	2xCarbamidomethyl [C5; C6]	4.25967e-07	0	1	1	12	P55786	0	2075.04	0	1.719	0.78	0.652599	0.990185	15.23	5.74204e+06	9.8708e+06	5.38	36.62	5.45539e+06	5.74204e+06	6.07445e+06	5.00342e+06	1.08845e+07	9.8708e+06	4.79371e+06	5.74204e+06	6032060	4960672	50762.9	44110.8		High	119.288	0	1.489e-07	5.12	119.49
High	LALMLNDMELVEDIFTSCK	1xCarbamidomethyl [C18]	4.49797e-08	0	1	1	12	Q13200	0	2242.08	0	1.016	0.02	0.742411	0.999995	9.09	4.77589e+06	4.94301e+06	4.41	8.7	4.58507e+06	5.0067e+06	4.77589e+06	5.08588e+06	4.30504e+06	4.94301e+06	4.02895e+06	5.0067e+06	4.74256e+06	5042427	20077.7	22089.4		High	149.215	0	2.752e-09	4.96	149.43
High	IAIPGLAGAGNSVLLVSNLNPER		2.33243e-11	0	1	1	25	P26599	0	2275.28	0	1.074	0.1	0.865829	0.999995	12.11	7.71477e+06	8.6897e+06	7.46	11.73	8.34517e+06	7.71477e+06	7.19105e+06	7.16221e+06	8.96353e+06	8.6897e+06	7.33299e+06	7.71477e+06	7.14086e+06	7.10102e+06	41803.9	38832.7		High	126.467	0	1.956e-11	5.33	127.95
High	LAIQEALSMMVGAYSTLEGAQR		6.73512e-10	0	1	1	5	Q5VYK3	0	2339.17	0	0.742	-0.43	0.671388	0.992635	3.58	1.25436e+06	937372	6.3	4	1.21002e+06	1.25436e+06	1.366e+06	972757	897958	937372	1.06325e+06	1.25436e+06	1.35647e+06	964445	4187.88	4188.94		High	149.541	0	6.064e-12	4.69	149.58
High	LALQLHPDRNPDDPQAQEK		3.95698e-07	0	1	1	12	Q9UBS4	1	2185.1	0	2.196	1.13	0.492622	0.968172	34.38	1.25511e+06	2.95194e+06	10.78	38.98	1.35454e+06	1.25511e+06	1.09113e+06	1.33011e+06	2.95194e+06	2.97469e+06	1.19025e+06	1.25511e+06	1.08351e+06	1.31874e+06	13767.2	13293.4		High	37.5264	0	1.317e-07	4.01	38.01
High	LALQQDLTSMAPGLVIQAVR		3.81057e-08	0	1	1	25	O94905	0	2124.18	0	1.791	0.84	0.684317	0.992979	33.85	3.15144e+06	6.43614e+06	10.73	38.26	3.60546e+06	3.15144e+06	2.92523e+06	2.94768e+06	6.4583e+06	6.43614e+06	3.16816e+06	3.15144e+06	2.90482e+06	2.92249e+06	30120.1	28761.9		High	129.05	0	4.155e-07	4.93	129.59
High	TLRPALVGVVK		5.88558e-06	0	1	1	12	Q9HAV7	0	1152.75	0	1.382	0.47	0.884503	0.999995	39.05	3.80681e+06	5.25931e+06	5.85	36.01	3.80681e+06	3.93976e+06	3.51099e+06	3.07791e+06	6.64469e+06	5.25931e+06	3.34508e+06	3.93976e+06	3.48649e+06	3.05161e+06	30989.3	23502.9		High	41.9933	7.061e-06	9.685e-06	3.44	42.7
High	TPVVQNAASIVQPSPAHVGQQGLSK		3.8138e-07	0	1	1	3	Q8WXI9	0	2513.35	0	2.941	1.56	0.333197	0.943396	22.06	402543	1.18381e+06	8.22	44.12	402543	408070	350398	479161	1.25626e+06	1.18381e+06	353719	408070	347953	475067	5858.93	5290.25		High	54.4083	0	9.49e-08	3.19	55
High	TISQTSAPVWDESASFLIR		5.97991e-09	0	1	1	14	Q9BSJ8	0	2108.07	0	1.587	0.67	0.761942	0.999995	26.16	1.87471e+06	2.97559e+06	3.31	24.1	1.77534e+06	1.87471e+06	1.88668e+06	2.13027e+06	3.50058e+06	2.97559e+06	1.56001e+06	1.87471e+06	1.87351e+06	2.11207e+06	16325.9	13297.4		High	115.406	0	1.279e-10	3.77	116.18
High	LAHFSPFLYYQSQELPNGSVK		4.58163e-08	0	1	2	11	Q5T2W1	0	2425.22	0	0.061	-4.03	0.012307	0.168844	0.08	1.67415e+06	102420	8.26	80	1.45479e+06	1.67415e+06	1.69416e+06	339045	87605.1	102420	1.27834e+06	1.67415e+06	1.68233e+06	336149	408.571	457.696		High	92.5477	0	8.918e-10	4.54	92.52
High	LAEQFVLLNLVYETTDKHLSPDGQYVPR		1.50387e-07	0	1	1	17	O95994	1	3245.68	0	0.457	-1.13	0.375258	0.951934	3.82	1.80396e+06	785318	8.04	20.52	1.96003e+06	1.66904e+06	1.80396e+06	1.08546e+06	762772	785318	1.7223e+06	1.66904e+06	1.79137e+06	1.07619e+06	3557.4	3509.44		High	130.829	0	3.619e-09	4.95	131.23
High	TLTGTAALTVQSQEDNLR		7.26262e-08	0	1	1	17	P09960	0	1917.99	0	2.568	1.36	0.398119	0.958492	17.99	1.24716e+06	3.38766e+06	7.4	32.11	1.39852e+06	1.24716e+06	1.22205e+06	1.86025e+06	3.38766e+06	3.59165e+06	1.2289e+06	1.24716e+06	1213518	1.84436e+06	15799.3	16050.4		High	67.5582	0	2.392e-07	4.06	67.79
High	TITGFQTHTTPVLLAHGER		5.61115e-08	0	1	1	18	Q13200	0	2079.1	0	1.678	0.75	0.690375	0.992979	3.62	3.37629e+06	5.72175e+06	1.89	25.14	3.32856e+06	3.37629e+06	3.45516e+06	3.57018e+06	5.79786e+06	5.72175e+06	2.92484e+06	3.37629e+06	3.43105e+06	3.53968e+06	27039.9	25569.4		High	48.63	0	1.125e-09	4.58	49.45
High	IAEVGGVPYLLPLVNQK		5.99005e-07	0	1	1	14	Q9H0W9	0	1810.05	0	1.239	0.31	0.920809	0.999995	13.87	876919	1.00642e+06	10.64	12.44	934309	755935	876919	1.00642e+06	1.18831e+06	936742	820987	755935	870799	997823	5542	4186.13		High	117.099	0	3.839e-07	4.18	118.91
High	IAFIMDESNVLDSGFLER		1.4313e-11	0	1	1	20	Q14204	0	2056.01	0	3.255	1.7	0.260156	0.911615	11.52	896133	2.93569e+06	4.42	46.31	896133	910286	836953	1.08281e+06	2.93569e+06	2.96272e+06	787441	910286	831112	1.07356e+06	13691.4	13239.9		High	137.879	0	7.196e-12	5.95	137.81
High	TITDVINIGIGGSDLGPLMVTEALKPYSSGGPR		4.79357e-09	0	1	1	10	P06744	0	3328.75	1	0.24	-2.06	0.0683631	0.564763	0.62	6.66379e+06	1.57692e+06	5.99	80.48	7.09655e+06	6.66379e+06	6.29616e+06	5.56109e+06	1.50967e+06	1.57692e+06	6.23582e+06	6.66379e+06	6.25223e+06	5.51357e+06	7040.75	7046.96		High	145.024	1.024e-05	7.615e-05	4.38	145.49
High	IAGAIGPCVSLNVK	1xCarbamidomethyl [C8]	7.47249e-07	0	1	1	7	Q15437	0	1398.78	0	1.236	0.31	0.881539	0.999995	10.73	1.38298e+06	1.70931e+06	4.18	26.76	1.38298e+06	1.28966e+06	1.39212e+06	1.70931e+06	1.02716e+06	1.72266e+06	1.21524e+06	1.28966e+06	1.3824e+06	1.6947e+06	4790.45	7698.23		High	66.8603	0	2.405e-08	4.09	67.16
High	LAGANPAVITCDELLLGHEK	1xCarbamidomethyl [C11]	2.70979e-08	0	1	1	9	P78527	0	2121.1	0	0.614	-0.7	0.453105	0.965079	5.86	3.40409e+06	2.08904e+06	1.02	28.36	3.35758e+06	3.42558e+06	3.40409e+06	3.12375e+06	1.86994e+06	2.08904e+06	2.95035e+06	3.42558e+06	3.38034e+06	3097063	8720.96	9335.52		High	82.9648	0	4.305e-09	3.55	83.96
High	TLTAVHDAILEDLVFPSEIVGK		6.99983e-08	0	1	1	50	P62081	0	2367.28	0	0.633	-0.66	0.447594	0.964577	9.45	1.17569e+07	7.4409e+06	1.17	27.25	1.17569e+07	1.17101e+07	1.19689e+07	1.05181e+07	6.25634e+06	7.4409e+06	1.03309e+07	1.17101e+07	1.18854e+07	1.04282e+07	29178.2	33252		High	134.157	0	2.472e-08	5.35	133.64
High	LAHGGQVNLDMEDHRDEDFVKPK		1.74421e-06	0	1	1	8	Q9UNZ2	1	2650.27	0	2.621	1.39	0.422681	0.962769	33.59	939205	2.46148e+06	11.37	47.77	928205	939205	1.13031e+06	1.01517e+06	3.01917e+06	2.46148e+06	815623	939205	1.12242e+06	1.00649e+06	14080.7	10999.9		High	38.9448	0	6.526e-08	4.11	38.97
High	IAGDYVSEEVWYR		6.2201e-06	0	2	2	9	O95782; O94973	0	1586.75	0	0.536	-0.9	0.575396	0.981293	12.74	817388	437800	11.49	72.11	808799	817388	986207	1.15464e+06	306656	437800	710701	817388	979324	1.14478e+06	1430.18	1956.45	Shared	High	87.3409	0	2.917e-07	3.37	87.42
High	TLTAAAVSGAQPILSK		4.1854e-06	0	1	1	6	O60664	0	1527.87	0	1.923	0.94	0.618177	0.984807	32.64	2.62114e+06	5.04167e+06	5.6	25.85	2.80915e+06	2.62114e+06	2.51667e+06	3.60745e+06	5.04167e+06	6.15149e+06	2.46843e+06	2.62114e+06	2.49911e+06	3576628	23513.2	27489.9		High	61.5365	0	1.828e-07	3.64	62.97
High	LAGFLDLTEQEFR		1.02299e-05	0	1	1	1	Q9Y262	0	1538.78	0	0.322	-1.63	0.210004	0.876383	1.68	1631144	525864	3.05	78.65	1.70347e+06	1631144	1.6071e+06	1.73605e+06	525864	468506	1.49686e+06	1631144	1.59589e+06	1.72122e+06	2452.51	2093.67		High	117.615	0	5.295e-07	2.34	119.82
High	IAGGTSNEVAQFLSK		7.97692e-06	0	1	1	1	Q6NXG1	0	1521.79	0																						No Quan Values	High	76.4808	0	3.927e-07	3.28
High	TLSTIATSTDAASVVHSTDLVVEAIVENLK		4.10206e-08	0	1	1	9	Q16836	0	3084.63	0	0.258	-1.95	0.0359595	0.374449	0.65	1.06004e+07	2.73909e+06	3.67	99.52	1.07818e+07	1.06004e+07	1.00431e+07	1.33791e+07	2.55891e+06	2.73909e+06	9.47412e+06	1.06004e+07	9.97305e+06	1.32648e+07	11934.2	12240.5		High	148.158	0	7.763e-10	5	148.65
High	LAGPQLVQMFIGDGAK		2.89277e-07	0	1	1	20	P17980	0	1644.88	0	0.191	-2.39	0.103104	0.694276	0.19	1.64132e+06	313587	2.57	101.78	1.61892e+06	1.70105e+06	1.64132e+06	1.63087e+06	313587	304780	1.42256e+06	1.70105e+06	1.62986e+06	1616936	1462.5	1362		High	125.35	0	1.421e-08	4.19	125.42
High	LAGTQPLEVLEAVQR		7.73991e-09	0	1	1	22	P22314	0	1623.91	0	0.252	-1.99	0.0640951	0.544738	0.9	1.33206e+07	3.35697e+06	3.83	83.13	1.3583e+07	1.26093e+07	1.33206e+07	1.2037e+07	3.03581e+06	3.35697e+06	11935531	1.26093e+07	13227656	11934136	14158.4	15001.7		High	97.7082	0	1.087e-10	5.26	99.88
High	TLSSVQNEVQEALQR		1.04202e-05	0	1	1	2	P12270	0	1701.88	0	0.01	-6.64	1e-17	3.06999e-16		648829		4.94		671389	608625	648829				589956	608625	644301					High	88.9143	0	5.375e-07	3.66	89.11
High	TLSSSTQASIEIDSLYEGIDFYTSITR		1.80817e-07	0	1	1	388	P11142	0	2997.46	0	1.458	0.54	0.876443	0.999995	21.62	5.34925e+06	7.49995e+06	21.63	22.43	3.87094e+06	5.34925e+06	6.01764e+06	5.64232e+06	7.49995e+06	8.93412e+06	3.40143e+06	5.34925e+06	5.97565e+06	5.59411e+06	34978.1	39924.9		High	147.695	7.061e-06	1.428e-06	4.18	147.73
High	TLSSSTQASLEIDSLFEGIDFYTSITR		3.22549e-09	0	1	1	29	P0DMV9	0	2981.46	0	0.585	-0.77	0.527613	0.97597	10.78	2.59817e+06	1.41211e+06	14.27	55.87	2.04603e+06	2.69167e+06	2.59817e+06	3.1544e+06	1.19701e+06	1.41211e+06	1.79786e+06	2.69167e+06	2.58004e+06	3.12745e+06	5582.57	6310.46		High	149.586	0	3.868e-11	4.79	149.65
High	LAGEELAGEEAPQEK		1.04028e-07	0	1	1	4	Q7Z4V5	0	1570.76	0	100	6.64	1e-17	3.06999e-16			4.74559e+06		4.36					4.89427e+06	4.60143e+06					22825.8	20562.9		High	40.1698	0	8.755e-08	4.02	40.74
High	TILSNQTVDIPENVDITLK		1.01021e-09	0	1	1	17	P32969	0	2113.14	0	0.763	-0.39	0.595373	0.983105	7.99	1.04639e+07	7.98417e+06	7.64	13.41	1.18079e+07	1.02928e+07	1.04639e+07	9.84343e+06	7.98417e+06	7.76046e+06	1.03758e+07	1.02928e+07	1.03908e+07	9.75932e+06	37236.4	34680		High	103.961	0	6.594e-07	4.18	104.44
High	TPVVTGTGPNFSLGELQGHLAYDLNPASTGLR		8.74679e-06	0	1	1	4	P08651	0	3282.68	0	1.35	0.43	0.688667	0.992979	59.85	416251	626473	14.7	58.93	416251	408702	527060	401984		976327	365764	408702	523382	398549		4363.03		High	118.912	0	4.37e-07	3.72	118.84
High	TPYTDVNIVTIR		9.95102e-06	0	1	1	10	P50213	0	1391.75	0	0.521	-0.94	0.493685	0.968172	8.64	2.03106e+06	1.05893e+06	2.45	34.22	2.07145e+06	1.97283e+06	2.03106e+06	1.60827e+06	831940	1.05893e+06	1.8202e+06	1.97283e+06	2016888	1.59453e+06	3879.98	4732.16		High	74.6636	7.061e-06	1.145e-06	3.01	74.58
High	TTIVICCSPSSYNESETK	2xCarbamidomethyl [C6; C7]	1.50259e-08	0	1	1	3	P33176	0	2075.93	0	3.262	1.71	0.278251	0.921702	22.37	305198	1.08942e+06	8.04	34.06	290176	339078	305198	556709	1.08942e+06	1.10613e+06	254980	339078	303068	551952	5080.83	4943.1		High	54.3977	0	2.386e-10	4.46	54.58
High	HTTSIFDDFAHYEK		6.10653e-06	0	1	2	4	Q7Z739	0	1710.78	0	1.149	0.2	0.987857	0.999995	15.87	1.00371e+06	1.15319e+06	4.6	24.1	929136	1.01052e+06	1.00371e+06	1.02977e+06	1.15319e+06	1.60797e+06	816441	1.01052e+06	996710	1.02097e+06	5378.22	7185.72		High	70.6472	7.061e-06	1.568e-06	3.78	70.77
High	TTITTTTTSSSGLGSPMIVGSPR		2.2126e-08	0	1	1	3	Q96S97	0	2252.14	0	2.683	1.42	0.404238	0.960487	24.25	543717	1.45868e+06	7.59	36.98	496399	577933	543717	766335	1.69726e+06	1.45868e+06	436191	577933	539923	759787	7915.67	6518.57		High	70.4718	0	3.762e-10	4.07	71.37
High	HVAAGTQQPYTDGVR		3.37756e-09	0	1	1	10	P14923	0	1599.79	0	2.297	1.2	0.442478	0.964553	16.89	1.2318e+06	2.83003e+06	7.3	37.99	1.10582e+06	1.2318e+06	1.27493e+06	1.34599e+06	2.99423e+06	2.83003e+06	971700	1.2318e+06	1.26603e+06	1.33449e+06	13964.4	12646.9		High	27.138	0	7.512e-10	4.58	27.08
High	HVAVTNMNEHSSR		2.00273e-06	0	1	3	7	P33176	0	1481.69	0	10.179	3.35	0.00854105	0.127219	257.42	60175.2	612553		122.55		60175.2		163785		2.29094e+06		60175.2		162385		10237.8		High	23.8658	0	7.71e-08	3.45	24.2
High	HVDAHATLNDGVVVQVMGLLSNNNQALR		2.20885e-10	0	1	1	35	Q13283	0	2985.53	0	1.003	0	0.774846	0.999995	6.03	3.72016e+06	3.70656e+06	4.29	5.64	3.73748e+06	3.45866e+06	3.72016e+06	3.46863e+06	3.88263e+06	3.70656e+06	3.28417e+06	3.45866e+06	3.6942e+06	3.43899e+06	18107.7	16563.9		High	120.634	0	9.329e-10	5.49	120.93
High	HVDLLEVAQETDGFSGSDLK		7.46617e-08	0	1	1	6	Q8NBU5	0	2160.05	0	0.51	-0.97	0.498325	0.968172	6.51	1.10617e+06	507605	10.13	52.48	1.19789e+06	977249	1.10617e+06	1.15879e+06	498256	507605	1.05259e+06	977249	1.09845e+06	1.14889e+06	2323.75	2268.39		High	97.4874	0	1.574e-09	3.18	97.5
High	TTLPQDCSNPAPLSSPLNGVHDR	1xCarbamidomethyl [C7]	6.75788e-06	0	1	1	3	P16278	0	2476.19	0	4.922	2.3	0.139642	0.789119	43.06	473470	2.35385e+06	13.96	43.65	370597	473470	480940	935151	2.35385e+06	2.36714e+06	325648	473470	477583	927161	10977.8	10578.3		High	57.2864	7.061e-06	4.65e-06	2.61	58.13
High	TTIPEEEEEEEEAAGVVVEEELFHQQGTPR		5.10859e-10	0	1	1	21	P20700	0	3411.57	0	2.188	1.13	0.476312	0.968172	17.03	6.18327e+06	1.35311e+07	1.85	39.86	6.18327e+06	6.04158e+06	6.267e+06	6.36984e+06	1.50856e+07	1.35311e+07	5.43331e+06	6.04158e+06	6.22327e+06	6.31542e+06	70356	60468		High	127.184	0	1.239e-09	4.18	127.4
High	HVFGESDELIGQK		2.89521e-06	0	1	1	9	P60174	0	1458.72	1	1.742	0.8	0.675987	0.992979	31.06	3.68988e+06	6.42761e+06	2.02	27.81	3.68988e+06	3.66592e+06	3.80643e+06	5.08094e+06	8.79903e+06	6.42761e+06	3242340	3.66592e+06	3.77986e+06	5.03752e+06	41036.7	28723.8		High	46.2176	0	1.194e-07	3.12	46.73
High	HVFWGSGSHTLPALLENLK		1.04902e-08	0	1	1	45	P02786	0	2106.11	0	0.608	-0.72	0.36752	0.95009	4.88	5.73297e+06	3.45049e+06	9.09	7.96	5.20215e+06	5.73297e+06	6.24345e+06	3.7961e+06	3.45049e+06	3.24492e+06	4.57118e+06	5.73297e+06	6.19988e+06	3.76366e+06	16092.3	14500.9		High	96.4218	0	8.726e-08	4.53	96.58
High	HVGDLGNVTADKDGVADVSIEDSVISLSGDHCIIGR	1xCarbamidomethyl [C32]	1.24035e-06	0	1	1	8	P00441	1	3720.81	0	2.072	1.05	0.50625	0.968467	16.9	1.25729e+06	2.60544e+06	5.27	26.61	1.14632e+06	1.25729e+06	1.25799e+06	1.68007e+06	2.90242e+06	2.60544e+06	1.00728e+06	1.25729e+06	1249210	1.66572e+06	13536.2	11643.2		High	102.041	7.061e-06	1.07e-06	3.66	102.21
High	HVGMAVAGLLADAR		3.77883e-07	0	1	1	33	P25788	0	1380.74	1	0.259	-1.95	0.131159	0.77288	0.5	3.9778e+06	1.00114e+06	3.17	89.12	3.9778e+06	3821660	4.06975e+06	4.16131e+06	1.00114e+06	990004	3.49534e+06	3821660	4.04135e+06	4.12576e+06	4669.1	4424.15		High	69.3578	0	1.068e-08	4.09	69.15
High	HVGNQQYNVTYVVK		8.99193e-06	0	1	1	6	O75369	0	1648.84	0	1.884	0.91	0.613146	0.984807	22.24	2.69908e+06	5.27099e+06	11.91	35.3	2.69908e+06	3.08164e+06	2.43305e+06	2.75711e+06	5.27099e+06	5.80535e+06	2.37171e+06	3.08164e+06	2.41607e+06	2.73355e+06	24582.7	25943		High	39.3576	7.061e-06	3.056e-06	4.48	39.39
High	HVGPGVLSMANAGPNTNGSQFFICTIK	1xCarbamidomethyl [C24]	7.25647e-09	0	1	1	16	P30405	0	2817.38	0	1.014	0.02	0.864918	0.999995	14.24	2.3923e+06	2.42555e+06	5.99	29.63	2.60529e+06	2.3923e+06	2.32502e+06	1.44368e+06	2.65857e+06	2.42555e+06	2.2893e+06	2.3923e+06	2308793	1.43134e+06	12399	10839.4		High	99.002	0	6.348e-10	5.04	98.76
High	HVIADQEVMETNR		2.05886e-06	0	1	1	3	Q9H307	0	1541.74	0	2.708	1.44	0.357179	0.946342	84.78	388267	1.05154e+06	9.25	60.59	388267	393543	331615	408810	1.67532e+06	1.05154e+06	341174	393543	329300	405316	7813.33	4699.12		High	31.6121	0	1.933e-07	3.13	32.32
High	HVINFDLPSDIEEYVHR		7.95683e-09	0	1	2	8	O00571	0	2083.02	0	0.844	-0.24	0.707316	0.997031	4.63	2.3939e+06	2.02044e+06	1.2	8.4	2.3939e+06	2.3897e+06	2.44155e+06	2.10895e+06	1.78829e+06	2.02044e+06	2.10355e+06	2.3897e+06	2.42451e+06	2.09093e+06	8340.2	9028.99		High	101.454	0	1.127e-10	4.03	101.37
High	HVLVEYPMTLSLAAAQELWELAEQK		2.09715e-06	0	1	1	4	P53004	0	2869.48	0	0.244	-2.04	0.16269	0.831322	2.59	2.17903e+06	462003	24.08	122.88	2.17903e+06	1.64192e+06	2.68636e+06	3.5878e+06	462003	400257	1.91474e+06	1.64192e+06	2.66762e+06	3.55714e+06	2154.68	1788.67		High	147.713	0	8.093e-08	3.71	148.17
High	TTGIVMDSGDGVTHTVPIYEGYALPHAILR	1xOxidation [M6]	1.55636e-10	0	1	2	35	P60709	0	3199.61	0	1.451	0.54	0.829462	0.999995	25.72	4.35253e+06	6.3139e+06	10.76	23.26	4.82392e+06	4.35253e+06	3.88692e+06	4.59242e+06	7.40914e+06	6.3139e+06	4.23883e+06	4.35253e+06	3.8598e+06	4.55318e+06	34554.6	28215.7		High	92.5592	0	1.073e-12	5.57	92.83
High	TTMRPQSFYDGSHSCAR	1xCarbamidomethyl [C15]	1.27512e-06	0	1	1	1	Q13126	0	2000.87	0	1.24	0.31	0.751657	0.999995	63.09	476488	590888	7.91	65.32	438528	476488	513830	339428	1.26316e+06	590888	385339	476488	510244	336528	5891.08	2640.57		High	31.6633	0	4.51e-08	1.97	31.38
High	HTQENCETWGVNGETGTLVDMK	1xCarbamidomethyl [C6]	1.55768e-09	0	1	1	8	P49368	0	2506.1	0	1.935	0.95	0.629107	0.98683	54.85	2.23034e+06	5.23221e+06	20.64	40.91	2.12442e+06	2.23034e+06	3.05547e+06	2.42195e+06	5.91111e+06	5.23221e+06	1.86675e+06	2.23034e+06	3.03415e+06	2.40126e+06	27568.1	23381.8		High	67.3458	0	1.798e-11	5.78	67.4
High	HTNYTMEHIR		3.74731e-06	0	2	3	12	P12814; O43707	0	1301.61	0	4.642	2.21	0.0848617	0.633032	51.08	2781266	1.29116e+07	18.29	64.08	2.06857e+06	2781266	2.97453e+06	2.7998e+06	1.52278e+07	1.29116e+07	1.81768e+06	2781266	2.95377e+06	2.77587e+06	71019.3	57699.4	Shared	High	25.8436	0	1.605e-07	3.77	26.33
High	TTNFAGILSQGLR		2.32084e-06	0	1	1	7	P09874	0	1377.75	0	0.248	-2.01	0.12372	0.755226	0.4	2.73347e+06	679123	2.91	85.97	2.81242e+06	2653412	2.73347e+06	2.62753e+06	649248	679123	2.4713e+06	2653412	2.71439e+06	2.60508e+06	3027.95	3034.87		High	95.8437	0	4.669e-07	3.59	96.15
High	HSSGIVADLSEQSLK		1.87446e-08	0	1	1	4	Q15435	0	1570.81	0	2.55	1.35	0.436953	0.964515	38.77	555164	1.41564e+06	6.02	44.54	574341	555164	510198	660786	1.41564e+06	1.78584e+06	504680	555164	506638	655140	6602.25	7980.6		High	52.7411	0	3.086e-10	4.75	53.33
High	HSSSTVFDLVEEYENICGSQVNILSK	1xCarbamidomethyl [C17]	1.2045e-08	0	1	1	5	P57740	0	2955.4	0	1.612	0.69	0.643301	0.988053	52.91	323187	521103	2.6	42.16	330272	313566	323187	283331	707060	521103	290214	313566	320931	280910	3297.57	2328.71		High	139.064	0	4.439e-08	4.31	139.29
High	HSSVYPTQEELEAVQNMVSHTER		3.44329e-08	0	1	1	16	Q12906	0	2671.24	0	1.898	0.92	0.636039	0.987753	11.22	4.33658e+06	8.23295e+06	1.52	32.08	4.22331e+06	4.33658e+06	4.33672e+06	4.56958e+06	8.85616e+06	8.23295e+06	3.71107e+06	4.33658e+06	4.30646e+06	4.53054e+06	41303.1	36791.5		High	92.781	0	6.352e-10	3.96	92.44
High	TTPTGWTLDQCIQTGVDNPGHPFIK	1xCarbamidomethyl [C11]	3.02916e-07	0	1	1	8	P12532	0	2783.35	0	1.57	0.65	0.766646	0.999995	17.33	9727378	1.52694e+07	7.28	31.89	8.70918e+06	9727378	1.00276e+07	8.3336e+06	1.59066e+07	1.52694e+07	7652851	9727378	9957578	8262393	74184.8	68236.1		High	94.8445	7.061e-06	4.317e-05	2	95.19
High	HTDDEMTGYVATR		7.68829e-06	0	1	1	2	Q16539	0	1495.65	0	1.9	0.93	0.40717	0.961475	68.33	266350	483204	7.88	62.96	274322	266350	235716	299385	779886		241050	266350	234071	296827	3637.21			High	33.0834	0	3.775e-07	2.34	33.93
High	HTDNVIQWLNAMDEIGLPK		6.50794e-07	0	1	1	7	P46940	0	2194.1	0	1.046	0.06	0.951386	0.999995	28.69	958950	1.10154e+06	14.31	22.45	866225	958950	1.14451e+06	761363	1.10154e+06	1.1971e+06	761161	958950	1.13653e+06	754858	5137.32	5349.63		High	136.897	7.061e-06	2.176e-05	3.66	137.01
High	HTDVQFYTEVGEITTDLGK		5.22121e-06	0	1	1	5	Q9Y5B9	0	2153.04	0	0.621	-0.69	0.767374	0.999995	8.82	574602	356545	20.54	28.34	767853	526044	574602	514846	356545	301425	674721	526044	570592	510447	1662.85	1347.01		High	103.95	0	2.371e-07	3.68	104.26
High	HTENEEDKVSSSSFR		4.98613e-06	0	1	1	10	Q13057	1	1751.78	0	1.819	0.86	0.638431	0.987909	108.08	852546	1.55105e+06	11.2	73.25	697744	852546	854007	414568	2.6863e+06	1.55105e+06	613115	852546	848047	411026	12528.3	6931.36		High	25.4655	0	2.254e-07	3.67	25.88
High	TTPSVVAFTADGER		6.16306e-06	0	1	1	6	P38646	0	1450.72	0	1.119	0.16	0.887407	0.999995	2.24	1.23017e+07	1.37671e+07	0.48	5.69	1.22521e+07	12369005	1.23017e+07	1.35587e+07	1.50437e+07	1.37671e+07	10766056	12369005	12215873	13442878	70160.3	61522.6		High	59.8152	0	2.906e-07	2.95	59.88
High	TTGIVMDSGDGVTHTVPIYEGYALPHAILR		1.77065e-10	0	1	2	125	P60709	0	3183.61	0	0.955	-0.07	0.84531	0.999995	6.54	1.86287e+08	1.72277e+08	5.19	3.91	1.71756e+08	1.89555e+08	1.86287e+08	1.81027e+08	1.72277e+08	1.67659e+08	1.50923e+08	1.89555e+08	1.84987e+08	1.7948e+08	803463	749235		High	99.1642	0	2.034e-11	5.42	99.82
High	HTGCCGDNDPIDVCEIGSK	3xCarbamidomethyl [C4; C5; C14]	8.17983e-09	0	1	1	14	Q15181	0	2133.86	0	1.857	0.89	0.631156	0.987485	5.27	3.44273e+06	6.39296e+06	2.01	45.11	3.37674e+06	3.44273e+06	3.5152e+06	2.47731e+06	6.62038e+06	6.39296e+06	2.96718e+06	3.44273e+06	3490670	2.45614e+06	30876	28569		High	45.4722	0	5.759e-10	4.87	46.23
High	HTGPGILSMANAGPNTNGSQFFICTAK	1xCarbamidomethyl [C24]	3.73466e-10	0	1	1	32	P62937	0	2791.33	0	1.626	0.7	0.659256	0.99202	16.42	7.44492e+07	1.27421e+08	5.81	22.85	7.92303e+07	70557851	7.44492e+07	8.33436e+07	1.28812e+08	1.27421e+08	6.96205e+07	70557851	7.39296e+07	8.26315e+07	600753	569421		High	92.157	0	5.032e-12	5.65	91.8
High	HTGPGILSMANAGPNTNGSQFFICTAK	1xCarbamidomethyl [C24]; 1xOxidation [M9]	7.25032e-10	0	1	1	15	P62937	0	2807.32	0	1.926	0.95	0.586197	0.982766	60.19	1.77585e+06	4.80831e+06	36.19	24.15	2.99729e+06	1.77585e+06	1.58352e+06	3.04952e+06	4.80831e+06	4.82745e+06	2.63375e+06	1.77585e+06	1.57246e+06	3.02346e+06	22424.9	21573		High	76.1288	0	6.618e-12	5.15	77.22
High	HTGPNSPDTANDGFVR		1.21565e-08	0	2	2	12	P31943; P55795	0	1684.77	0	1.537	0.62	0.782016	0.999995	23.63	7.90018e+06	1.21414e+07	3.74	28.79	7.60913e+06	8.20107e+06	7.90018e+06	7.72193e+06	1.40762e+07	1.21414e+07	6686224	8.20107e+06	7.84505e+06	7655949	65648.2	54257.5	Shared	High	30.1268	7.061e-06	3.594e-06	3.56	30.15
High	HTGYVIELQHVVK		6.88356e-06	0	1	1	17	P47897	0	1522.84	0	0.938	-0.09	0.882061	0.999995	24.19	2.13101e+06	1.99976e+06	1.56	46.63	2.13101e+06	2.08585e+06	2.15032e+06	1.99976e+06	823923	2.37023e+06	1.87254e+06	2.08585e+06	2135313	1.98267e+06	3842.59	10592.1		High	45.3494	7.061e-06	5.829e-06	4.61	45.19
High	HTHIDKPDCSGPPMDISNK	1xCarbamidomethyl [C9]	7.89722e-07	0	1	1	6	Q99805	0	2148.98	0	1.389	0.47	0.678976	0.992979	95.76	437542	607950	19.86	107.29	335212	502757	437542	215281	2.34356e+06	607950	294554	502757	434489	213441	10929.8	2716.81		High	28.1815	0	2.784e-07	4.15	28.7
High	HTIAVVWGGVNIPHSPYR		2.78102e-10	0	1	1	14	O75369	0	2003.06	0	0.96	-0.06	0.86141	0.999995	11.13	1.54638e+06	1.59954e+06	20.66	19.2	1.54638e+06	1.54061e+06	2.17053e+06	2.0839e+06	1.59954e+06	1.45604e+06	1.35882e+06	1.54061e+06	2.15538e+06	2.06609e+06	7459.9	6506.76		High	71.3719	0	2.384e-12	4.02	71.39
High	HTLDQYVESDYTLLYLHHGLTSDNKPSLSWLR		3.95028e-09	0	1	1	24	Q07960	0	3801.89	0	1.666	0.74	0.720628	0.999995	25.21	2.49556e+06	4.15696e+06	10.92	26.74	2.64886e+06	2.13286e+06	2.49556e+06	2.70321e+06	4.69412e+06	4.15696e+06	2.32758e+06	2.13286e+06	2.47814e+06	2.68011e+06	21892.3	18576.7		High	108.387	0	8.084e-10	5.21	108.09
High	HTLEQHNWNIEAAVQDR		2.61395e-07	0	1	1	1	Q96CS3	0	2060.99	0	1.166	0.22	0.696244	0.994076	27.89	240970	244995	23.17	29.27	159219	240970	250834	333835	185651	244995	139908	240970	249084	330982	865.836	1094.84		High	49.5877	0	6.93e-09	3.77	51.33
High	HTILADIVISAAGIPNLITADMIK		4.79764e-08	0	1	1	4	P13995	0	2490.4	0	0.312	-1.68	0.246197	0.902218	20.83	2.01417e+06	628062	2.74	117.32	1.95992e+06	2.01417e+06	2.07053e+06	2.05797e+06	191676		1.7222e+06	2.01417e+06	2.05608e+06	2.04038e+06	893.932			High	148.358	0	9.384e-10	4.05	148.42
High	HTGFLEISQHSQEFINR		8.34609e-07	0	1	1	11	Q7L0Y3	0	2043	0	0.74	-0.44	0.743851	0.999995	9.71	948144	628370	7.49	29.02	948144	834649	957660	617297	628370	998747	833144	834649	950977	612023	2930.58	4463.22		High	59.0066	0	2.737e-08	3.15	59.07
High	HSQFLGYPITLYLEK		9.06768e-07	0	1	3	76	P08238	0	1808.96	0	1.391	0.48	0.798906	0.999995	18.02	1.67082e+07	2.4992e+07	6.92	29.61	1.83129e+07	16016384	1.67082e+07	1.41909e+07	2.4992e+07	2.54795e+07	16091726	16016384	16591596	14069655	116557	113863		High	100.76	0	2.674e-07	4.46	100.44
High	HVNGQDQIVPGLYACGEAACASVHGANR	2xCarbamidomethyl [C15; C20]	5.75377e-11	0	1	1	14	P31040	0	2951.36	0	3.479	1.8	0.240396	0.897997	45.31	1.44702e+06	5.03412e+06	38.53	51.81	1.61321e+06	705021	1.44702e+06	1.96792e+06	6.57261e+06	5.03412e+06	1.41755e+06	705021	1.43692e+06	1.95111e+06	30653.2	22496.5		High	64.6703	0	3.447e-11	5.72	64.74
High	HVSGQMLYFAPDLILNEQR		1.74421e-06	0	1	1	5	P06401	0	2231.13	0	0.736	-0.44	0.751093	0.999995	15.2	767880	526276	8.5	28.17	767880	661997	772143	643988	430080		674744	661997	766754	638486	2005.8			High	109.444	7.061e-06	2.026e-06	4.15	109.72
High	HYGYNSYSVSNSEK		1.61891e-07	0	1	1	6	P07858	0	1634.71	0	2.112	1.08	0.503738	0.968203	49.71	753861	1.59205e+06	5.45	46.78	699211	778373	753861	1.05822e+06	2.69192e+06	1.59205e+06	614404	778373	748600	1049175	12554.5	7114.57		High	30.2887	0	9.119e-09	3.65	30.28
High	HYGYNSYSVSNSEKDIMAEIYK		1.92863e-07	0	1	1	3	P07858	1	2598.18	0	3.755	1.91	0.263568	0.913789	41.75	345704	1.29814e+06	14.8	39.65		311226	384001	725491	1.29814e+06	1.70725e+06		311226	381321	719292	6054.23	7629.37		High	80.5243	0	4.869e-09	3.74	82.63
High	TSVQTEDDQLIAGQSAR		4.4605e-07	0	1	2	3	P35221	0	1818.88	0	2.793	1.48	0.363058	0.948621	56.82	1.74473e+06	4.8723e+06	3.55	58.35	1.81939e+06	1.74473e+06	1.6957e+06	1.64372e+06	4.8723e+06	6.73961e+06	1.59871e+06	1.74473e+06	1.68387e+06	1.62968e+06	22723.3	30118.1		High	45.5078	0	1.3e-08	4.04	46.17
High	TSVQFQNFSPTVVHPGDLQTQLAVQTK		3.60869e-07	0	1	1	11	O95782	0	2970.53	0	2.32	1.21	0.497776	0.968172	16.16	1.00477e+06	2.46878e+06	6.83	30.79	1.00477e+06	1.09641e+06	959666	1.37297e+06	2.46878e+06	2.54328e+06	882900	1.09641e+06	952969	1.36124e+06	11513.9	11365.5		High	93.5099	0	1.014e-08	4.8	93.78
High	HYQFASGAFLHIK		8.57275e-08	0	1	1	2	Q8WUM4	0	1518.79	0	0.128	-2.96	0.0648987	0.54824	0.27	904300	115816	8.16	136.84	871262	904300	1.01622e+06	1.36392e+06	106211	115816	765588	904300	1.00912e+06	1.35227e+06	495.342	517.562		High	55.6229	0	1.86e-09	3.71	57.6
High	HYYEVSCHDQGLCR	2xCarbamidomethyl [C7; C13]	1.30864e-08	0	1	1	11	Q92499	0	1823.76	0	2.308	1.21	0.476851	0.968172	21.04	1.28852e+06	2.97332e+06	2.38	44.05	1.25916e+06	1.3206e+06	1.28852e+06	1.27511e+06	2.97332e+06	3.3952e+06	1.10644e+06	1.3206e+06	1.27953e+06	1.26422e+06	13866.9	15172.5		High	29.3861	0	5.488e-08	4.48	30
High	TSVLAAANPIESQWNPK		8.27638e-06	0	1	1	6	P33991	0	1825.94	0	1.314	0.39	0.842569	0.999995	28.64	893884	1.19548e+06	11.53	39.92	865943	893884	1.06657e+06	586754	1.40136e+06	1.19548e+06	760914	893884	1.05912e+06	581741	6535.65	5342.37		High	86.1945	7.061e-06	6.564e-06	3.83	86.47
High	TSTVPLAEMLGDMIWEDLSECLIK	1xCarbamidomethyl [C21]	1.01361e-05	0	1	1	4	O43264	0	2751.33	0	1.27	0.34	0.59665	0.983105	19.46	266329	338142	34.52		235427	266329	435804	338142			206872	266329	432763	335253				High	154.003	7.061e-06	5.499e-05	2.9	154.15
High	KAAAPAPEEEMDECEQALAAEPK	1xCarbamidomethyl [C14]	3.08809e-06	0	1	1	11	P26641	1	2485.12	0	2.555	1.35	0.381812	0.954377	6.44	8.65843e+06	2.21222e+07	3.23	43.95	8.97558e+06	8.4163e+06	8.65843e+06	8.89841e+06	2.21222e+07	2.30838e+07	7.88693e+06	8.4163e+06	8.59801e+06	8.82238e+06	103173	103157		High	62.9317	0	1.279e-07	4.57	63.07
High	KAALEAQNALHNMK		8.27638e-06	0	1	1	1	Q92879	1	1538.81	0	0.605	-0.72	0.667143	0.992635	5.12	204789	117625	6.1	80.08	204789	207910	185468	112254	411357	117625	179950	207910	184173	111295	1918.48	525.642		High	29.2349	0	4.103e-07	4.84	29.86
High	KAALSASEGEEVPQDK		3.08549e-07	0	1	1	3	O95831	1	1658.82	0	1.229	0.3	0.660673	0.992387	65.05	237022	286869	7.71	60.58	216023	252124	237022	181482	453454		189822	252124	235368	179932	2114.81			High	26.9195	0	4.563e-08	4.41	27.33
High	TSTVDLPIENQLLWQIDR		3.35508e-06	0	1	1	22	P34932	0	2141.12	0	1.76	0.82	0.654582	0.990377	15.86	2.3115e+06	4.12544e+06	7.25	31.5	2.11696e+06	2.44762e+06	2.3115e+06	2.27571e+06	4.12544e+06	4.30894e+06	1.8602e+06	2.44762e+06	2.29537e+06	2.25626e+06	19240.1	19255.9		High	131.963	0	3.244e-07	4.13	132.08
High	KADCTITMADSDFLALMTGK	1xCarbamidomethyl [C4]	3.92398e-06	0	1	1	8	P22307	1	2189.03	0	2.481	1.31	0.375053	0.951918	10.11	872541	2.16483e+06	3.08	34.12	872541	906725	853448	1.1396e+06	2.16483e+06	2.31244e+06	766711	906725	847492	1129861	10096.3	10333.9		High	123.047	2.398e-05	0.0003298	3.83	122.8
High	TSTTSSMVASAEQPR		1.03246e-05	0	1	2	7	P41236	0	1552.73	0	3.226	1.69	0.272	0.918063	26.5	1.01166e+06	3.26359e+06	9.26	50.91	1.01166e+06	1.01293e+06	858233	1.14458e+06	3.26359e+06	3.74507e+06	888954	1.01293e+06	852244	1.1348e+06	15220.7	16736		High	35.2939	7.061e-06	4.981e-06	3.45	36.04
High	TSTSNVEQYQAMVTSLEESLNK		2.91955e-07	0	1	1	5	P12270	0	2459.16	0	1.027	0.04	0.955274	0.999995	10.57	790627	812068	9.7	5.17	854445	790627	703155	812068	754199	834273	750809	790627	698248	805130	3517.41	3728.21		High	131.872	0	7.867e-09	4.27	131.62
High	KAEAGAGSATEFQFR		7.75303e-07	0	1	2	10	P46783	1	1569.77	0	0.747	-0.42	0.478187	0.968172	12.37	7.05496e+06	5.26858e+06	2.12	17.43	7.13856e+06	7.05496e+06	6.84937e+06	5.26858e+06	4.48034e+06	6.34331e+06	6272728	7.05496e+06	6801569	5.22357e+06	20895.3	28347.1		High	40.5475	0	3.918e-08	3.62	41
High	TSSVSNPQDSVGSPCSR	1xCarbamidomethyl [C15]	5.36306e-07	0	1	1	4	P49023	0	1764.78	0	2.825	1.5	0.305153	0.931332	52.3	289733	818617	17.8	54.51	214182	302878	289733	255832	945052	818617	188204	302878	287711	253646	4407.51	3658.25		High	28.2478	0	1.614e-08	2.49	28.7
High	KAEEIANEMIEAAK		5.94006e-06	0	1	1	17	P49588	1	1546.78	0	2.023	1.02	0.566098	0.979519	76.18	4.91644e+06	9.8315e+06	55.55	35.86	1.34394e+06	4.91644e+06	4.98115e+06	4.83518e+06	1.00765e+07	9.8315e+06	1.18094e+06	4.91644e+06	4.94639e+06	4.79387e+06	46994.6	43935.2		High	55.5723	0	4.815e-07	4.42	55.49
High	KAEIGIAMGSGTAVAK		1.43616e-07	0	1	3	10	P16615	1	1503.82	0	1.293	0.37	0.910536	0.999995	16.24	2.34878e+06	3.15074e+06	8.46	15.26	2.34878e+06	2.60598e+06	2.20766e+06	2.48917e+06	3.36914e+06	3.15074e+06	2.06389e+06	2.60598e+06	2.19225e+06	2.4679e+06	15712.9	14080.1		High	39.7527	0	1.332e-08	5.06	39.76
High	HYGPGWVSMANAGK		1.24137e-05	0	1	1	12	P23284	0	1474.69	0	0.922	-0.12	0.795142	0.999995	17.5	8.99707e+06	8.64643e+06	15.27	15.32	8.09382e+06	8.99707e+06	1.08853e+07	7.37814e+06	1.00398e+07	8.64643e+06	7112122	8.99707e+06	10809337	7315094	46823.5	38639.3		High	46.4208	7.061e-06	8.892e-07	2.64	48.09
High	TSYGWIEIVGCADR	1xCarbamidomethyl [C11]	1.51907e-06	0	1	1	4	P41250	0	1626.76	0	0.207	-2.28	0.0867136	0.639858	1.33	1.86236e+06	311304	12.64	95.47	1.50203e+06	1.86236e+06	1.90707e+06	1.4558e+06	311304	310278	1.31985e+06	1.86236e+06	1.89376e+06	1.44336e+06	1451.85	1386.57		High	107.151	7.061e-06	9.739e-07	2.32	107.07
High	HYGFQLYQSDPSGNYGGWK		2.25757e-06	0	1	1	5	P25789	0	2203.98	0	0.424	-1.24	0.360494	0.947315	6.38	849663	360370	17.68	48.95	818296	849663	1.11693e+06	703001	360370	290275	719046	849663	1.10914e+06	696994	1680.69	1297.19		High	80.7733	0	6.208e-07	3.59	80.59
High	HYFQNTQGLIFVVDSNDRER		3.73466e-10	0	4	5	41	P61204; P18085; P84077; P84085	1	2438.18	0	2.634	1.4	0.333529	0.94344	39.67	8.76408e+06	2.71165e+07	13.46	44.23	1.04973e+07	8.12204e+06	8.76408e+06	1.06771e+07	2.71165e+07	2.76483e+07	9.22406e+06	8.12204e+06	8.70292e+06	1.05859e+07	126465	123555	Shared	High	72.3421	0	1.443e-07	3.67	74.01
High	HVSIQEAESYAESVGAK		9.38422e-10	0	1	1	15	Q9UL25	0	1804.87	0	1.877	0.91	0.59303	0.983105	12.81	1.58263e+06	2.97095e+06	1.61	15.87	1.60774e+06	1.58263e+06	1.55674e+06	2.34845e+06	3.22755e+06	2.97095e+06	1412738	1.58263e+06	1.54587e+06	2.32838e+06	15052.6	13276.6		High	71.0243	0	8.99e-12	5.02	72.09
High	HVSPAGAAVGIPLSEDEAK		1.58531e-10	0	1	1	12	P31939	0	1847.95	0	1.253	0.33	0.974608	0.999995	34.09	4.5302e+06	5.67655e+06	3.68	23.72	4.27273e+06	4.5302e+06	4.57786e+06	4.37129e+06	5.67655e+06	7.07923e+06	3.7545e+06	4.5302e+06	4.54592e+06	4.33394e+06	26474.2	31635.8		High	49.6108	0	8.159e-11	5.31	50.14
High	TTGFGMIYDSLDYAK		1.93026e-06	0	1	1	10	P62847	0	1681.78	0	0.323	-1.63	0.131306	0.772905	1.12	13508532	4.22222e+06	4.46	47.04	1.25311e+07	13508532	1.35881e+07	8.76286e+06	4.05311e+06	4.22222e+06	11011204	13508532	13493323	8687984	18902.8	18868.3		High	111.486	0	1.861e-07	3.45	111.94
High	TTFDEAMADLHTLSEDSYK		5.92004e-10	0	1	1	24	P31947	0	2173.96	0	0.977	-0.03	0.78224	0.999995	9.68	4.43224e+06	4.32885e+06	2.77	8.95	4.48215e+06	4.43224e+06	4.25111e+06	4.62702e+06	3.86787e+06	4.32885e+06	3.93851e+06	4.43224e+06	4.22145e+06	4.58748e+06	18038.9	19344.8		High	116.729	0	3.4e-09	4.49	116.8
High	HVTVIGGGLMGAGIAQVAAATGHTVVLVDQTEDILAK		2.33045e-12	0	1	1	39	Q16836	0	3612.94	0	1.202	0.27	0.998507	0.999995	9.43	3.18433e+06	3.60079e+06	4.73	8.1	3.18433e+06	3.27178e+06	2.98188e+06	3.58496e+06	3.60079e+06	4.12124e+06	2.7981e+06	3.27178e+06	2.96107e+06	3554330	16793.3	18417.1		High	142.89	0	2.523e-14	6.61	142.88
High	TTETQVLVASAQK		5.07887e-06	0	1	1	6	P12081	0	1375.74	0	1.24	0.31	0.988845	0.999995	67.02	2.59893e+06	3.22302e+06	5.89	48.26	2.62271e+06	2.59893e+06	2.35394e+06	1.76617e+06	4.96405e+06	3.22302e+06	2.3046e+06	2.59893e+06	2337515	1751080	23151.2	14403.1		High	41.2635	0	7.012e-07	3.94	41.75
High	TTEMETIYDLGTK		4.46423e-06	0	1	1	6	Q9Y230	0	1501.71	0	0.441	-1.18	0.291543	0.926317	8.26	3.65299e+06	1.61136e+06	3.44	58.88	3.54963e+06	3.65299e+06	3.80038e+06	3.45639e+06	1.15016e+06	1.61136e+06	3.1191e+06	3.65299e+06	3773863	3.42686e+06	5364.09	7200.88		High	82.84	0	5.947e-07	3.76	82.94
High	TTDGVYEGVAIGGDRYPGSTFMDHVLR		4.891e-07	0	1	1	5	P53396	1	2913.38	0	1.802	0.85	0.650114	0.98873	21.87	2.02109e+06	3.93947e+06	9.57	18.63	2.21891e+06	1.83162e+06	2.02109e+06	2.81377e+06	3.93947e+06	3.99848e+06	1.94978e+06	1.83162e+06	2006989	2.78973e+06	18372.8	17868.5		High	97.5112	0	1.448e-08	2.63	97.27
High	HVVLDEVDQMLDMGFADQVEEILSVAYK		2.43026e-06	0	1	1	3	Q9NR30	0	3193.54	0	0.268	-1.9	0.154003	0.81429	0.92	2.65345e+06	712116	5.34	45.37	2.64651e+06	2.65345e+06	2.90257e+06	1.43589e+06	679436	712116	2.32552e+06	2.65345e+06	2882314	1.42362e+06	3168.74	3182.31		High	151.047	7.061e-06	1.572e-05	4.29	151.06
High	TTGGLAGFFGAGGAGYSHADLAGVPLTGMNPLSPYLNVDPR		1.32075e-08	0	1	2	4	O14925	0	4018.98	0	0.921	-0.12	0.988523	0.999995	127.55	453798	418088	101.69	2.91		1.12247e+06	183464		409580	426772		1.12247e+06	182184		1910.19	1907.17		High	144.89	0	2.041e-10	4.91	144.81
High	HVVQSISTQQEK		5.46736e-06	0	1	1	6	P24539	0	1383.72	0	4.616	2.21	0.147321	0.802364	94.1	1.13448e+06	5.23731e+06	37.62	67.26	532091	1.13448e+06	1.15466e+06	897280	5.73657e+06	5.23731e+06	467554	1.13448e+06	1.14661e+06	889613	26754.1	23404.6		High	24.427	7.061e-06	1.367e-06	4.04	24.91
High	TTDFSDFLSIVGCTK	1xCarbamidomethyl [C13]	3.74731e-06	0	1	1	3	Q9UHD1	0	1690.8	0	0.179	-2.48	0.171886	0.842745	0.61	1.71545e+06	306988	7.01	95.96	1.71545e+06	1848387	1.60703e+06	1.35614e+06	267331	306988	1.50739e+06	1848387	1.59582e+06	1.34455e+06	1246.77	1371.87		High	132.272	0	1.618e-07	3.38	132.29
High	HWLDSPWPGFFTLDGQPR		1.94484e-08	0	1	1	10	Q02218	0	2156.03	0	2.311	1.21	0.42768	0.962769	35.79	300002	833762	25.24	26.96	221945	300002	372426	505553	860564	833762	195025	300002	369827	501234	4013.48	3725.93		High	133.536	0	6.43e-09	4.2	133.67
High	HWILPQDYDHAQAEAR		2.56405e-08	0	1	1	13	Q15293	0	1949.93	0	0.764	-0.39	0.662404	0.992387	13.62	2.4826e+06	1.89646e+06	11.74	24.26	2.14491e+06	2.4826e+06	2.71638e+06	1.89646e+06	2.5925e+06	1.63422e+06	1.88476e+06	2.4826e+06	2.69742e+06	1.88026e+06	12090.8	7303.01		High	50.6782	0	4.454e-10	4.41	51.06
High	HWPFMVVNDAGRPK		4.62404e-08	0	1	1	42	P11142	0	1653.83	1	0.773	-0.37	0.551821	0.97889	14.33	1.59501e+07	1.23215e+07	13.78	25.12	1.39003e+07	1.59501e+07	1.83229e+07	1.67742e+07	1.23215e+07	1.03257e+07	1.22144e+07	1.59501e+07	1.8195e+07	1.66309e+07	57464.8	46143.6		High	58.5577	0	4.544e-08	3.9	57.49
High	HWPFQVINDGDKPK		1.26129e-08	0	1	1	39	P0DMV9	0	1680.85	0	0.874	-0.19	0.641602	0.987909	23.69	5.55747e+06	4.25105e+06	15.94	35.26	4.39477e+06	5.55747e+06	6.05049e+06	7.12288e+06	4.25105e+06	3.84053e+06	3.86173e+06	5.55747e+06	6.00827e+06	7062020	19826	17162.6		High	53.2987	0	1.933e-10	4.52	54.15
High	HYAHTDCPGHADYVK	1xCarbamidomethyl [C7]	2.51937e-07	0	1	1	17	P49411	0	1770.77	0	7.065	2.82	0.0332148	0.35514	26.95	1.85584e+06	1.31109e+07	9.69	74.04	1.57036e+06	1.85584e+06	1.87712e+06	1.36022e+06	1.35726e+07	1.31109e+07	1.37989e+06	1.85584e+06	1.86402e+06	1.3486e+06	63299.6	58590.2		High	24.0845	7.061e-06	5.264e-05	3.91	24.52
High	HYCEPYTTWCQETYSQTKPK	2xCarbamidomethyl [C3; C10]	2.84234e-06	0	1	1	1	Q9BUR5	0	2607.13	0	3.769	1.91	0.170807	0.842594	82.11	168340	634452	34.2	66.91	134743	168340	258551	226568	634452	1.10124e+06	118400	168340	256747	224633	2958.94	4921.22		High	47.46	0	1.165e-07	2.54	48.22
High	HYEDGYPGGSDNYGSLSR		8.96171e-10	0	1	1	12	O60716	0	1973.83	0	1.561	0.64	0.773328	0.999995	30.58	1.94147e+06	3.0301e+06	7.14	29.17	1.77178e+06	2.04296e+06	1.94147e+06	1.98608e+06	3.0301e+06	3.65517e+06	1.55688e+06	2.04296e+06	1.92792e+06	1.96911e+06	14131.7	16334.3		High	41.8129	0	2.532e-10	4.69	42.6
High	HYFQNTQGLIFVVDSNDR		8.63012e-11	0	4	5	59	P61204; P18085; P84077; P84085	0	2153.04	2	1.198	0.26	0.987665	0.999995	22.75	3.90537e+06	4.67748e+06	4.74	19.86	4.23511e+06	3905186	3.90537e+06	5.86078e+06	4.67748e+06	3.95979e+06	3721433	3905186	3.87812e+06	5.8107e+06	21814.7	17695.6	Shared	High	88.1837	0	3.955e-10	4.84	87.86
High	TTDGVYEGVAIGGDR		7.89722e-07	0	1	1	8	P53396	0	1509.72	0	3.518	1.81	0.248826	0.902393	39.81	1.40242e+06	4.93346e+06	7.17	42.96	1.34509e+06	1.54437e+06	1.40242e+06	2.42053e+06	4.93346e+06	6.25829e+06	1181948	1.54437e+06	1.39264e+06	2.39985e+06	23008.5	27967.1		High	54.8049	0	2.569e-08	3.41	54.91
High	KAELLDNEKPAAVVAPITTGYTVK		9.47912e-09	0	1	1	27	Q9HB71	1	2528.4	0	2.298	1.2	0.438345	0.964553	9.54	6.35961e+06	1.46147e+07	3.13	49.9	6.35961e+06	6.23243e+06	6.62491e+06	4.98844e+06	1.55547e+07	1.46147e+07	5.58825e+06	6.23243e+06	6.57868e+06	4.94582e+06	72543.8	65310.3		High	64.7762	0	4.717e-09	4.61	65.36
High	HSQFIGYPITLFVEK		9.13613e-09	0	1	2	67	P07900	0	1778.95	0	1.682	0.75	0.629973	0.98717	5.79	1.70018e+07	2.86018e+07	1.37	27.65	1.70018e+07	1.68786e+07	1.73303e+07	1.71495e+07	2.97191e+07	2.86018e+07	1.49397e+07	1.68786e+07	1.72094e+07	1.70029e+07	138603	127816		High	105.03	0	5.441e-09	4.72	105.48
High	HSQAVEELAEQLEQTKR		6.26715e-08	0	1	1	11	P35579	1	1996.01	0	0.76	-0.4	0.649918	0.98873	9.72	2.63637e+06	2.20488e+06	14.99	21.32	2.63637e+06	2.93523e+06	2.16795e+06	2.23216e+06	1.48947e+06	2.20488e+06	2.31661e+06	2.93523e+06	2.15282e+06	2.21309e+06	6946.56	9853.19		High	60.905	0	1.979e-07	5.09	61.97
High	HNNCMASHLTPAVYAR	1xCarbamidomethyl [C4]	2.70979e-08	0	1	1	13	P12532	0	1841.85	0	1.463	0.55	0.868094	0.999995	20.7	3.57144e+06	5.89273e+06	7.63	30.97	3.53453e+06	3.57144e+06	4.04324e+06	3.21735e+06	5.91486e+06	5.89273e+06	3.10583e+06	3.57144e+06	4.01502e+06	3.18986e+06	27585.6	26333.5		High	34.6759	0	1.337e-08	5.03	35.23
High	HNQLPLVIEFTEQTAPK		5.82181e-08	0	1	1	52	P07237	0	1965.04	0	1.239	0.31	0.95412	0.999995	7.2	1.32149e+07	1.63768e+07	1.84	6.6	1.32149e+07	1.30515e+07	1.35311e+07	1.71721e+07	1.63768e+07	1.50553e+07	11612048	1.30515e+07	1.34367e+07	17025362	76377.5	67279.2		High	91.2899	0	2.472e-09	4.87	91.55
High	HNSEKPPEPVKPEVK		3.08809e-06	0	1	1	9	Q9UHD1	0	1714.91	0	1.966	0.98	0.501031	0.968172	149.45	401830	713456	19.52	109.64	298002	401830	441931	253823	2.00541e+06		261858	401830	438847	251654	9352.8			High	24.1137	7.061e-06	1.504e-05	4.07	24.61
High	TVEELLETGLIQVATK		8.90212e-07	0	1	1	12	Q86UP2	0	1743.97	0	2.456	1.3	0.46348	0.967985	26.75	989739	2.43094e+06	3.86	46.95	1.05294e+06	989739	982128	988287	2.86961e+06	2.43094e+06	925228	989739	975274	979843	13383.2	10863.4		High	134.204	0	3.396e-08	4.01	134.18
High	HNYECLVYVQLPFMEDLR	1xCarbamidomethyl [C5]	5.31387e-07	0	1	1	12	P13010	0	2326.1	0	0.533	-0.91	0.435127	0.964413	8.36	2.04347e+06	1.08888e+06	12	46.33	2.04347e+06	2.39623e+06	1.90384e+06	2.03244e+06	872594	1.08888e+06	1.79562e+06	2.39623e+06	1.89056e+06	2.01507e+06	4069.59	4865.98		High	128.988	7.061e-06	9.871e-07	4.08	128.81
High	TVEEIEACMAGCDK	2xCarbamidomethyl [C8; C12]	9.32182e-07	0	1	1	2	P12955	0	1612.67	0	4.074	2.03	0.17646	0.844511	6.77	227889	909956	13.02	3.31	227889	180680	229380		888924	931486	200249	180680	227779		4145.74	4162.64		High	64.1155	0	3.119e-08	2.6	65.09
High	TVEEAENIAVTSGVVR		6.15272e-08	0	1	1	15	O76070	0	1673.87	0	0.222	-2.17	0.114176	0.728919	1.27	2.65851e+06	590262	6.25	21.96	2.86779e+06	2.65851e+06	2.5358e+06	441745	692941	590262	2.51996e+06	2.65851e+06	2.51811e+06	437970	3231.72	2637.77		High	68.0713	0	1.251e-09	4.27	67.62
High	HPAKPDPSGECNPDLR	1xCarbamidomethyl [C11]	2.38185e-08	0	1	1	10	Q16576	0	1789.83	0	1.197	0.26	0.985728	0.999995	71.64	2.4135e+06	2.89002e+06	16.33	68.6	1.99406e+06	2.4135e+06	2.77555e+06	1.49345e+06	6.20918e+06	2.89002e+06	1.7522e+06	2.4135e+06	2.75618e+06	1.48069e+06	28958.2	12915		High	24.5121	0	4.769e-09	4	25.02
High	HPDSHQLFIGNLPHEVDKSELK		1.06053e-06	0	1	1	11	Q13283	1	2540.29	0	0.596	-0.75	0.584603	0.982733	11.16	1.75684e+06	1.04732e+06	14.42	26.83	1.56009e+06	2.07379e+06	1.75684e+06	733072	1.2779e+06	1.04732e+06	1.37086e+06	2.07379e+06	1.74458e+06	726808	5959.83	4680.28		High	50.7045	2.398e-05	0.0003694	3.66	51.57
High	TVDWALAEYMAFGSLLK		3.81057e-08	0	1	2	1	Q02218	0	1914.97	0	1.622	0.7	0.61402	0.984807	13.93	449227	728798	10.17		449227	404333	495812	728798			394740	404333	492352	722571				High	148.238	0	7.163e-10	4.68	148.65
High	TVDNFVALATGEK		8.58709e-06	0	1	1	22	P23284	0	1364.71	0	0.311	-1.69	0.0998499	0.686005	1.41	1.54417e+07	4.79721e+06	2.11	76.15	1.54417e+07	1.58826e+07	1.52415e+07	1.52842e+07	4.79721e+06	4.32539e+06	1.35688e+07	1.58826e+07	1.51352e+07	1.51536e+07	22373.1	19329.4		High	84.8111	0	4.27e-07	3.55	84.5
High	TVDLQDAEEAVELVQYAYFK		7.53528e-08	0	1	1	8	P25205	0	2331.14	0	0.42	-1.25	0.338086	0.943563	4.62	2.4583e+06	1.03145e+06	5.62	35.14	2.4583e+06	2.25275e+06	2.5076e+06	1.21391e+06	573179	1.03145e+06	2160134	2.25275e+06	2.4901e+06	1.20354e+06	2673.18	4609.37		High	147.842	0	1.592e-09	5.55	148.08
High	HPESEWPFLIITDLFLK		1.94648e-07	0	1	1	3	Q9UBB4	0	2085.11	0	2.777	1.47	0.381463	0.954187	60.63	444278	1.55501e+06	23.88	46.3	444278	406027	625964	614334	1.73848e+06	1.55501e+06	390392	406027	621596	609085	8107.87	6949.07		High	149.132	7.061e-06	2.788e-06	3.51	149.16
High	TVDGMQQEGTPYTGILYAGIMLTK		1.71237e-06	0	1	1	39	P22102	0	2587.28	0	0.721	-0.47	0.63191	0.987586	2.12	1996110	1.45087e+06	6.72	7.54	2.05103e+06	1996110	1.8016e+06	1.28357e+06	1.45087e+06	1.47969e+06	1.80226e+06	1996110	1.78903e+06	1.2726e+06	6766.51	6612.46		High	138.863	7.061e-06	9e-07	4.67	138.41
High	TVDFTQDSNYLLTGGQDK		2.00104e-07	0	1	1	12	Q9Y3F4	0	2001.94	1	2.255	1.17	0.486626	0.968172	16.35	1.96732e+06	4.7031e+06	6.63	37.59	2.1386e+06	1.96732e+06	1.87848e+06	2.21657e+06	4.7031e+06	4.8224e+06	1.87921e+06	1.96732e+06	1.86537e+06	2.19764e+06	21934.2	21550.4		High	93.8705	7.061e-06	2.224e-06	4.83	94.08
High	HPGSFDVVHVK		2.25757e-06	0	1	2	12	P62701	0	1221.64	0	1.563	0.64	0.787	0.999995	24.59	4.38023e+06	6.84673e+06	6.56	45.69	4.14821e+06	4.72405e+06	4.38023e+06	2.85417e+06	6.84673e+06	7.98228e+06	3645077	4.72405e+06	4.34966e+06	2.82978e+06	31931.6	35671.3		High	30.817	0	5.735e-07	3.82	31.65
High	HPHDIIDDINSGAVECPAS	1xCarbamidomethyl [C16]	1.82336e-08	0	1	1	15	P30050	0	2046.92	0	1.015	0.02	0.789314	0.999995	12.97	7.06851e+06	7.17799e+06	5.7	22.63	7.74644e+06	6.99462e+06	7.06851e+06	9.95622e+06	7.17799e+06	6.60868e+06	6806879	6.99462e+06	7.01918e+06	9871151	33476.5	29533		High	69.9567	0	2.829e-09	3.73	69.99
High	TVCIYGHLDVQPAALEDGWDSEPFTLVER	1xCarbamidomethyl [C3]	3.19862e-08	0	1	1	14	Q96KP4	0	3317.58	0	0.479	-1.06	0.431573	0.962932	8.04	804819	385573	13.81	57.97	691502	804819	913268	294486	843928	385573	607630	804819	906895	291970	3935.89	1723.05		High	130.808	0	3.928e-09	4.81	131.31
High	HPLQPEEQEVGIDPLSSYSNK		8.82775e-06	0	1	1	1	Q92609	0	2367.15	0	5.211	2.38	0.097186	0.677722	73.21	132054	838140	28	53.46	161396		108047	245952	838140	844075	141821		107293	243851	3908.9	3772.02		High	68.5827	0	4.443e-07	2.62	68.71
High	HNLITEMVALNPDFKPPADYKPPATR		8.25555e-09	0	1	1	18	Q15637	0	2935.51	0	1.455	0.54	0.831897	0.999995	21.01	1.91457e+06	2.84301e+06	8.87	22.84	1.71104e+06	1.91457e+06	2.0436e+06	1.89748e+06	2.97406e+06	2.84301e+06	1503512	1.91457e+06	2.02934e+06	1.88127e+06	13870.3	12704.9		High	90.586	7.061e-06	1.946e-06	5.29	90.3
High	TVEEVLGHFGVNESTGLSLEQVK		6.20441e-09	0	1	1	10	P16615	0	2472.26	0	0.686	-0.54	0.67242	0.992834	4.83	1.69606e+06	1.16297e+06	5.4	40.85	1.82081e+06	1.69606e+06	1.63942e+06	2.20243e+06	1.16297e+06	1.12492e+06	1.59996e+06	1.69606e+06	1627980	2.18362e+06	5423.82	5027.07		High	105.683	0	9.324e-09	4.37	106.38
High	HNFQVEAVDDITSETSGILQDLLLALAK		2.09538e-07	0	1	1	3	O76027	0	3040.58	0	1.503	0.59	0.65769	0.991285	3.77	332108	499124	24.36		323878	332108	488822	499124			284595	332108	485410	494860				High	152.46	0	7.941e-09	3.98	152.52
High	HNELTGDNVGPLILK		7.61147e-07	0	1	1	1	Q8N5K1	0	1619.88	0	2.241	1.16	0.408022	0.961822	27.66	290131	650081	6.95	26.46	298383	260927	290131	445581	771347	650081	262192	260927	288106	441774	3597.39	2905.09		High	65.2266	0	2.442e-08	3.87	65.15
High	HISQISVAEDDDESLLGHLMIVGK		2.06913e-11	0	1	1	12	P49773	0	2606.31	2	1.132	0.18	0.988864	0.999995	22.8	2.55515e+06	3.33848e+06	19.08	17.7	2.55515e+06	3.3812e+06	2.3936e+06	2.67227e+06	3.82888e+06	3.33848e+06	2.24524e+06	3.3812e+06	2.37689e+06	2.64944e+06	17857.1	14919		High	103.695	0	9.909e-14	5.32	104.18
High	HLTHAQSTLDAK		2.89521e-06	0	1	1	12	Q15125	0	1321.69	0	7.757	2.96	0.0569613	0.506863	130.28	339056	2.63e+06	57.29	90.15	130378	499294	339056	244109	4.94109e+06	2.63e+06	114564	499294	336690	242023	23044.2	11753		High	23.722	7.061e-06	3.566e-06	3.57	24.21
High	TVGALQVLGTEAQSSLLK		7.39143e-09	0	1	1	20	P78527	0	1815.02	0	1.03	0.04	0.831493	0.999995	9.75	3.01149e+06	3.10159e+06	3.76	13.25	3.05381e+06	2.84278e+06	3.01149e+06	2.54187e+06	3.30552e+06	3.10159e+06	2.68342e+06	2.84278e+06	2.99047e+06	2.52015e+06	15416.2	13860.4		High	107.713	0	2.201e-09	4.13	107.47
High	TVGAALDILCPSGPIK	1xCarbamidomethyl [C10]	6.82043e-06	0	1	1	3	P16278	0	1611.88	0	0.493	-1.02	0.599738	0.983404	1.68	723458	356434	3.18	87.02	758854	723458	714915	1.41621e+06	356434	346656	666813	723458	709926	1404108	1662.33	1549.14		High	94.9061	0	3.284e-07	3.88	96.76
High	HLVCSSGGNAGIAAAYAAR	1xCarbamidomethyl [C4]	6.18865e-12	0	1	1	2	Q96GA7	0	1845.9	0	3.074	1.62	0.145454	0.799251	68.45	168130	516865	13.94	52.12	156829	203910	168130	233094	755494	516865	137807	203910	166957	231103	3523.45	2309.78		High	42.3472	0	6.956e-13	4.68	42.27
High	TVFETLDIGWQLLR		4.62404e-08	0	1	1	5	P21281	0	1690.92	0	0.782	-0.36	0.798781	0.999995	8.82	1.67766e+06	1.31135e+06	7.49	34.09	1.67766e+06	1610072	1.85871e+06	2.20254e+06	1.31135e+06	1.23099e+06	1.47418e+06	1610072	1.84574e+06	2.18373e+06	6115.85	5501.06		High	146.469	0	8.934e-10	3.87	146.44
High	HIVLSGGSTMYPGLPSR		1.96117e-09	0	1	1	15	P61160	0	1771.92	0	1.75	0.81	0.68886	0.992979	29.97	1.63066e+06	3.21892e+06	11.85	22.09	1.58561e+06	1.63066e+06	1.96024e+06	2.20973e+06	3.43057e+06	3.21892e+06	1.39329e+06	1.63066e+06	1.94656e+06	2.19085e+06	15999.4	14384.8		High	62.1714	0	1.201e-10	4.44	62.52
High	HLVMGDIPAAVNAFQEAASLLGK		5.46736e-06	0	1	1	5	P49321	0	2352.24	0	0.311	-1.69	0.21219	0.879355	3.12	3.01352e+06	936942	9.98	69.61	3.14082e+06	3.01352e+06	2.58578e+06	2.50302e+06	733227	936942	2759870	3.01352e+06	2.56773e+06	2.48163e+06	3419.61	4187.02		High	145.584	0	2.527e-07	3.87	145.87
High	HLYTLDGGDIINALCFSPNR	1xCarbamidomethyl [C15]	3.22003e-11	0	1	1	32	P63244	0	2276.11	0	0.708	-0.5	0.468186	0.968172	5.47	8.28037e+06	5.78721e+06	8.01	6.77	8.94506e+06	8.28037e+06	7.61796e+06	6.32911e+06	5.78721e+06	5.55145e+06	7.86012e+06	8.28037e+06	7.5648e+06	6.27503e+06	26990.3	24808.4		High	117.584	0	2.271e-10	5.33	117.32
High	TVASPGVTVEEAVEQIDIGGVTLLR		2.88787e-09	0	1	1	10	P31939	0	2553.38	0	0.551	-0.86	0.339827	0.944885	2.06	6.70633e+06	3.56041e+06	2.77	36.88	6.70633e+06	6.72475e+06	6.39928e+06	6.41656e+06	3.52397e+06	3.56041e+06	5.89292e+06	6.72475e+06	6.35463e+06	6.36174e+06	16435	15910.8		High	145.981	0	3.381e-11	5.31	146.5
High	HMAAASAECQNYAK	1xCarbamidomethyl [C9]	6.809e-08	0	1	1	5	Q9P2E9	0	1551.67	0	5.458	2.45	0.113331	0.726634	56.08	166144	906810	25.12	56.21	120545	166144	202257	289094	1.13082e+06	906810	105924	166144	200845	286624	5273.89	4052.37		High	25.2688	0	1.416e-09	3.75	25.24
High	TVESEAASYLDQISR		2.54054e-08	0	1	1	17	P61289	0	1668.81	0	1.045	0.06	0.883454	0.999995	16.48	4.06563e+06	4.2483e+06	1.76	11.87	4.03204e+06	4.1697e+06	4.06563e+06	3.71721e+06	4.2483e+06	4.72043e+06	3.543e+06	4.1697e+06	4037259	3.68545e+06	19813.1	21094.7		High	105.462	0	2.927e-09	4.2	105.7
High	HMMAFIEQEANEKAEEIDAK		7.39769e-08	0	1	2	3	P36543	1	2334.07	0	3.24	1.7	0.230936	0.893465	9.77	222562	721102		23.87			222562	476952	768632	721102			221009	472877	3584.73	3222.47		High	74.6223	0	1.569e-09	3.76	75.46
High	HMNLILCDCDEFRK	2xCarbamidomethyl [C7; C9]	8.90946e-06	0	1	2	5	P14678	1	1850.83	0	0.96	-0.06	0.844604	0.999995	3.39	2.5697e+06	2.46085e+06	8.68	1.66	2.21055e+06	2.5697e+06	2.58895e+06	2.46085e+06	2.4857e+06	2.40596e+06	1.94243e+06	2.5697e+06	2.57088e+06	2.43983e+06	11592.7	10751.8		High	54.3554	7.061e-06	8.511e-07	3.8	55.01
High	TVENVTVFGTASASK		5.72035e-07	0	1	1	11	Q99536	0	1510.77	0	3.157	1.66	0.331305	0.943093	54.3	852382	2.69105e+06	3.49	48.06	852382	866655	810088	1.24995e+06	2.69105e+06	3.67661e+06	748997	866655	804435	1.23927e+06	12550.5	16430.1		High	54.3126	0	1.787e-08	3.58	54.41
High	HMSEFMECNLNELVK	1xCarbamidomethyl [C8]	7.07061e-07	0	1	1	22	P25786	0	1880.83	0	1.42	0.51	0.872831	0.999995	15.4	2.55902e+06	3.63405e+06	1.65	25.91	2.48797e+06	2.56171e+06	2.55902e+06	2.36207e+06	4.01154e+06	3.63405e+06	2.18621e+06	2.56171e+06	2.54116e+06	2341891	18708.9	16239.9		High	80.4825	0	2.597e-08	4.74	82.82
High	HMVFLGGAVLADIMK		9.76131e-07	0	1	1	14	P61160	0	1601.85	0	3.062	1.61	0.304424	0.931302	18.29	547457	1.67626e+06	8.33	50.11	547457	574684	487340	569205	1.7881e+06	1.67626e+06	481056	574684	483939	564342	8339.3	7490.89		High	117.809	0	3.305e-08	3.34	117.72
High	HNAVNATLIDSWVDIAIFQLK		3.20402e-06	0	1	1	1	Q13155	0	2368.27	0	0.448	-1.16	0.51559	0.971544	16.42	726744	325478	30.75	80.22		582684	906420	619414		171026		582684	900094	614122		764.284		High	146.509	0	1.332e-07	4.42	146.58
High	HNDDEQYAWESSAGGSFTVR		1.9743e-12	0	2	3	367	P07900; P08238	0	2255.96	0	3.572	1.84	0.2072	0.873503	41.73	5.51218e+06	2.17111e+07	19.35	57.8	4.74327e+06	5.51218e+06	6.92806e+06	5.94157e+06	2.47462e+07	2.17111e+07	4.16796e+06	5.51218e+06	6.87971e+06	5.8908e+06	115411	97023	Shared	High	70.5941	0	2.197e-12	5.58	71.55
High	HNEETGDNVGPLIIK		1.06944e-07	0	1	1	8	Q9NZ45	0	1635.83	0	1.178	0.24	0.999643	0.999995	18.1	2.37489e+06	2.79657e+06	0.07	32.95	2.37489e+06	2.37616e+06	2.37275e+06	2.45515e+06	2.79657e+06	4.44695e+06	2.08684e+06	2.37616e+06	2.35619e+06	2.43417e+06	13042.6	19872.6		High	46.4574	0	6.121e-08	4.95	47.2
High	HMDGGQIDGQEITATAVLAPWPRPPPR		5.56905e-06	0	1	1	7	Q15287	0	2910.47	0	1.624	0.7	0.647474	0.988652	48.46	1.23779e+06	1.35341e+06	27.66	46.18	1.23779e+06	739914	1.27993e+06	1.20183e+06	2.66266e+06	1.35341e+06	1.08766e+06	739914	1.271e+06	1.19157e+06	12418.1	6048.16		High	88.0673	0	4.835e-07	2.97	90.03
High	HSQDLAFLSMLNDIAAVPATAMPFR		1.56033e-07	0	1	1	15	P49327	0	2716.36	0	0.444	-1.17	0.227149	0.890757	2.66	1.58163e+07	6.74055e+06	7.39	50.14	1.66982e+07	1.44064e+07	1.58163e+07	1.45902e+07	6.39786e+06	6.74055e+06	1.46729e+07	1.44064e+07	1.5706e+07	1.44656e+07	29838.2	30122.3		High	146.785	0	6.066e-08	5.17	147.05
High	HPNIVSLQDVLMQDSR		1.63389e-07	0	1	1	22	P06493	0	1851.94	0	1.061	0.09	0.973391	0.999995	14.49	1.98179e+06	2.10267e+06	6.04	20.7	1.98179e+06	1.93969e+06	2.17003e+06	1.5194e+06	2.10267e+06	2.3082e+06	1741421	1.93969e+06	2.15489e+06	1.50642e+06	9806.37	10314.9		High	89.9168	0	1.325e-07	3.71	89.93
High	HPSAVTACNLDLENLVTDSNR	1xCarbamidomethyl [C8]	2.7395e-06	0	1	1	3	Q9Y678	0	2326.11	0	1.151	0.2	0.97582	0.999995	38.14	1.49057e+06	1.71613e+06	4.56	34.25	1.587e+06	1453716	1.49057e+06	1.71613e+06	1.04298e+06	2.15758e+06	1394514	1453716	1480172	1.70147e+06	4864.22	9641.81		High	82.9316	7.061e-06	1.019e-06	3.08	82.99
High	HQYYNQEWTLWDR		1.56165e-06	0	1	1	18	P22314	0	1838.82	0	1.339	0.42	0.936014	0.999995	23.01	2.57415e+06	3.54753e+06	15.05	20.95	2.57415e+06	2.29386e+06	3.08084e+06	2.68722e+06	4.12462e+06	3.54753e+06	2.26193e+06	2.29386e+06	3.05934e+06	2.66426e+06	19236.3	15853.3		High	80.5188	0	3.089e-07	3.49	80.57
High	HRADHPPAEVTSHAASGAK		4.42329e-06	0	1	1	4	Q9UHB6	1	1938.95	0	6.948	2.8	0.034889	0.366437	136.97	22774.6	158241	24.53	103.5	15971.3	22774.6	26488.1	12048.1	404275	158241	14034.2	22774.6	26303.3	11945.2	1885.45	707.151		High	23.0477	7.061e-06	9.955e-07	4	23.58
High	HRDYETATLSDIK		6.27246e-07	0	1	1	12	O43707	1	1548.77	0	1.542	0.62	0.756013	0.999995	47.73	2.52233e+06	3.88886e+06	2.91	36.6	2.52071e+06	2.65072e+06	2.52233e+06	2.6369e+06	5.57931e+06	3.88886e+06	2.21497e+06	2.65072e+06	2504730	2.61437e+06	26020.7	17378.6		High	34.7093	7.061e-06	3.547e-05	3.7	34.95
High	HRPQVAIICGSGLGGLTDK	1xCarbamidomethyl [C9]	1.82027e-10	0	1	1	7	P00491	0	1979.05	0	0.835	-0.26	0.82091	0.999995	11.86	1.65749e+06	1.3843e+06	7.63	17.42	1.48701e+06	1.65749e+06	1.72813e+06	1.58769e+06	1.11475e+06	1.3843e+06	1.30665e+06	1.65749e+06	1.71607e+06	1.57412e+06	5198.96	6186.17		High	51.9831	0	1.29e-12	4.74	52.75
High	HSATTVFGANTPIVSCNFDR	1xCarbamidomethyl [C16]	4.10898e-06	0	1	1	4	Q9NZM1	0	2194.03	0	1.834	0.87	0.640575	0.987909	21.51	1.176e+06	2.15665e+06	3.89	65.81	1.13585e+06	1.22739e+06	1.176e+06	416419	2.15665e+06	2.46947e+06	998084	1.22739e+06	1.16779e+06	412861	10058.1	11035.6		High	71.7674	0	6.897e-07	3.41	71.69
High	TTSGYAGGLSSAYGGLTSPGLSYSLGSSFGSGAGSSSFSR	1xPhospho [S/Y/T]	9.30604e-09	0	1	1	73	P05787	0	3805.69	0	2.525	1.34	0.429338	0.962769	73.69	2.12091e+06	5.48665e+06	22.62	50.2	2.24497e+06	2.12091e+06	1.43319e+06	1.81987e+06	5.48665e+06	5.66784e+06	1.97268e+06	2.12091e+06	1.42319e+06	1.80432e+06	25588.5	25328.5		High	135.347	5.538e-05	0.001189	4.8	136.83
High	TTSGYAGGLSSAYGGLTSPGLSYSLGSSFGSGAGSSSFSR		6.98797e-10	0	1	1	104	P05787	0	3725.72	0	2.906	1.54	0.256287	0.909761	18.53	4.355e+07	1.37025e+08	7.43	56.1	4.19152e+07	4.82933e+07	4.355e+07	3.6925e+07	1.37025e+08	1.40334e+08	3.68314e+07	4.82933e+07	4.3246e+07	3.66095e+07	639054	627129		High	121.715	0	2.312e-11	6.2	122.51
High	TTSDLLLVMSNLYSLNAGSLTMSEK		6.69034e-07	0	1	1	3	Q16851	0	2688.35	0	1.17	0.23	0.894483	0.999995	17.64	919987	1.07675e+06	15.63		1.11459e+06	919987	822188	1.07675e+06			979406	919987	816450	1067548				High	147.916	7.061e-06	1.671e-06	4.59	148.33
High	TTQVPQFILDDFIQNDR		1.7559e-09	0	1	1	25	Q08211	0	2050.02	0	2.482	1.31	0.408115	0.961822	10.1	4.04615e+06	1.00439e+07	4.25	43.25	4.04615e+06	4.10697e+06	3.78813e+06	4.13696e+06	1.05498e+07	1.00439e+07	3.55539e+06	4.10697e+06	3.76169e+06	4.10161e+06	49201.8	44884.5		High	132.135	0	1.545e-08	4.5	131.75
High	HSGNITFDEIVNIAR		1.05963e-07	0	1	1	18	P30050	0	1685.86	0	0.755	-0.41	0.594068	0.983105	22.95	1.0377e+07	7.83476e+06	3.24	28.68	1.04233e+07	9.8284e+06	1.0377e+07	1.00064e+07	5.53733e+06	7.83476e+06	9.1591e+06	9.8284e+06	1.03046e+07	9.92086e+06	25824.9	35012.1		High	90.2671	0	6.28e-09	3.95	90.45
High	HSGPNSADSANDGFVR		3.77563e-08	0	1	1	12	P52597	0	1630.72	0	1.59	0.67	0.781428	0.999995	57.76	5.44398e+06	8.65656e+06	14.82	44.51	4.37683e+06	5.44398e+06	5.88545e+06	5.08155e+06	1.30044e+07	8.65656e+06	3845967	5.44398e+06	5844373	5.03813e+06	60649.4	38684.6		High	27.0491	0	1.356e-08	3.42	27.58
High	HSLDASQGTATGPR		1.08025e-06	0	1	1	2	O00330	0	1397.68	0	1.89	0.92	0.493268	0.968172	99.37	72290.7	136647	9.59	82.43		77370.3	67544.5	70147.4		266190		77370.3	67073.2	69548.1		1189.55		High	24.3309	0	3.713e-08	3.31	24.67
High	HSLNSSSASTTEPDFQK		9.93444e-08	0	1	1	5	P42704	0	1835.84	0	0.843	-0.25	0.993981	0.999995	21.02	375460	297957	12.5	51.41	375460	441453	346876	292462	668956	297957	329921	441453	344456	289963	3119.86	1331.51		High	28.9331	0	2.204e-09	4	29.5
High	HSLPSGLGLSETQITSHGFDNTK		8.47973e-10	0	1	1	12	P53367	0	2426.19	0	3.533	1.82	0.237608	0.895701	20	893338	3.15635e+06	9.31	54.14	787135	947522	893338	937790	3.37155e+06	3.15635e+06	691664	947522	887104	929777	15724.1	14105.1		High	63.1837	0	2.205e-10	4.75	63.46
High	HSMNPFCEIAVEEAVR	1xCarbamidomethyl [C7]	4.9321e-08	0	1	1	26	P38117	0	1888.87	0	1.438	0.52	0.79732	0.999995	4.08	2.30992e+06	3.28389e+06	1.42	8.78	2.30992e+06	2.34863e+06	2.28339e+06	3.28304e+06	3.80928e+06	3.28389e+06	2.02975e+06	2.34863e+06	2.26746e+06	3254992	17765.6	14675.1		High	83.5555	0	7.113e-09	4.86	83.45
High	TTPYQIACGISQGLADNTVIAK	1xCarbamidomethyl [C8]	1.79159e-07	0	1	1	6	P26639	0	2321.18	0	0.572	-0.81	0.520982	0.974131	3.19	1.20471e+06	653987	4.33	10.94	1.22137e+06	1.20471e+06	1.12553e+06	653987	643504	779562	1.07323e+06	1.20471e+06	1.11767e+06	648399	3001.16	3483.72		High	121.138	0	4.419e-09	3.47	121.39
High	HSNLYLVATTSK		1.29989e-05	0	1	1	5	Q9Y6Q5	0	1333.71	0	1.379	0.46	0.727038	0.999995	24.25	471591	650535	2.03	31.68	471591	478127	459302	650535	985231	544145	414392	478127	456096	644976	4594.9	2431.68		High	38.2708	0	6.96e-07	4.26	38.54
High	HSNVVILTTSNITEK		1.18548e-05	0	1	1	1	Q15645	0	1655.9	0	0.824	-0.28	0.992682	0.999995	44.25	535280	441173	11.44	60.83		580465	493612	278496	698874			580465	490168	276116	3259.39			High	45.3762	0	6.289e-07	3.26	46.06
High	HSQAVEELAEQLEQTK		9.39218e-09	0	1	1	8	P35579	0	1839.91	0	1.1	0.14	0.945008	0.999995	17.41	2.40232e+06	2.64174e+06	1.29	14.7	2.42084e+06	2.40232e+06	2.36073e+06	2.33152e+06	2.64174e+06	3.11894e+06	2.12722e+06	2.40232e+06	2.34426e+06	2.3116e+06	12320.5	13938		High	74.5282	0	1.366e-10	4.6	74.49
High	TTTHVPPELGQIMDSETFEK		6.2201e-06	0	1	1	2	O75844	0	2260.08	0	0.389	-1.36	0.322774	0.938128	9.55	1.04201e+06	379373	27.84	73.58	1.07855e+06	620723	1.04201e+06	980441	241738	379373	947738	620723	1034738	972064	1127.41	1695.35		High	85.0479	0	2.942e-07	3.56	87.35
High	HQTLQGVAFPISR		4.89509e-06	0	1	1	10	Q12792	0	1453.79	0	1.398	0.48	0.824016	0.999995	23.51	2.46682e+06	3.44881e+06	5.33	17.17	2.27936e+06	2.52741e+06	2.46682e+06	2.89967e+06	3.44881e+06	4.09392e+06	2.0029e+06	2.52741e+06	2.44961e+06	2.87489e+06	16084.5	18295		High	54.6734	7.061e-06	1.403e-05	3.36	55.02
High	TTTLSGTAPAAGVVPSR		1.10959e-07	0	1	1	10	P27816	0	1585.85	0	3.619	1.86	0.225586	0.888599	33.92	965651	3.49447e+06	6.84	58.59	965651	991400	869230	1.00223e+06	3.49447e+06	4.29394e+06	848528	991400	863164	993665	16297.4	19188.8		High	44.9519	7.061e-06	9.167e-07	3.11	46.25
High	TTVLLADINDFNTVNEIYK		1.04813e-09	0	1	1	9	P52758	0	2183.12	0	2.4	1.26	0.412579	0.962769	16.66	560685	1.34552e+06	4.84	25.64	561666	560685	515384	885047	1.34552e+06	1.4967e+06	493542	560685	511788	877484	6275.2	6688.47		High	123.336	0	8.401e-11	4.75	125.42
High	HPSHSTTPSGPGDEVAR		1.32406e-05	0	1	1	3	P53365	0	1731.8	0	5.81	2.54	0.04055	0.406855	116.29	78281	454824	30.77	79.57	43111.2	78281	79200.1	54007.3	670185	454824	37882.3	78281	78647.4	53545.9	3125.59	2032.52		High	23.8463	6.619e-06	7.546e-07	2.94	24.31
High	HPSKPDPSGECNPDLR	1xCarbamidomethyl [C11]	7.61147e-07	0	1	1	10	Q09028	0	1805.82	0	2.047	1.03	0.544651	0.976415	63.76	773772	1.58377e+06	14.53	52.42	613947	773772	816445	902631	2.69671e+06	1.58377e+06	539482	773772	810747	894918	12576.8	7077.56		High	24.5124	0	1.111e-07	3.54	24.99
High	HPSVESVVQCEIDEDVIQVSK	1xCarbamidomethyl [C10]	1.34869e-05	0	1	1	7	P19623	0	2397.16	0	0.323	-1.63	0.289411	0.926248	1.02	1.36794e+06	441927	4.57	52.36	1.43067e+06	1.3056e+06	1.36794e+06	982091	412816	441927	1.25714e+06	1.3056e+06	1.35839e+06	973700	1925.28	1974.89		High	104.714	7.061e-06	1.958e-06	3.25	104.89
High	TVAGGAWTYNTTSAVTVK		2.83995e-07	0	1	1	18	P61513	0	1826.93	0	1.617	0.69	0.768831	0.999995	40.83	3.71902e+06	6.01332e+06	8.12	49.74	3.71902e+06	3.56112e+06	4.15888e+06	2.43953e+06	7.66943e+06	6.01332e+06	3.26794e+06	3.56112e+06	4129856	2.41869e+06	35768.5	26872.4		High	67.5486	0	8.818e-08	3.54	66.8
High	HPVSLEQYLMEGSYNK		7.47249e-07	0	1	1	20	P48556	0	1894.9	0	1.246	0.32	0.929576	0.999995	24.12	1.65491e+06	1.93496e+06	31.47	9.43	1.67465e+06	1.65491e+06	897089	1.72643e+06	2.0864e+06	1.93496e+06	1471533	1.65491e+06	890828	1.71168e+06	9730.52	8647		High	82.8804	7.061e-06	7.903e-06	4.19	83.65
High	HPVTGQFLYQDSNWASK		2.13435e-07	0	1	1	7	P02786	0	1977.95	0	1.45	0.54	0.851296	0.999995	34.51	3.17802e+06	4.60877e+06	16.61	43.83	2.57793e+06	3.17802e+06	3.61067e+06	2.11759e+06	5.62464e+06	4.60877e+06	2.26525e+06	3.17802e+06	3585471	2.0995e+06	26232.1	20595.8		High	63.455	0	5.52e-09	3.88	63.85
High	TTYQALPCLPSMYGYPNR	1xCarbamidomethyl [C8]	1.92863e-07	0	1	1	21	P53621	0	2131.99	0	1.388	0.47	0.782078	0.999995	27.25	902958	1.44594e+06	9.89	27.64	880094	902958	1.05223e+06	853363	1.44594e+06	1.46037e+06	773348	902958	1.04489e+06	846072	6743.53	6526.11		High	102.517	0	1.284e-07	4.03	102.87
High	HQAFEAELHANADR		2.05712e-07	0	1	1	5	Q13813	0	1608.75	0	1.193	0.25	0.875262	0.999995	25.69	916278	1.093e+06	9.11	30.95	916278	977813	814957	669004	1.28243e+06	1.093e+06	805143	977813	809270	663287	5980.95	4884.41		High	30.3442	0	6.379e-07	3.49	30.98
High	HQAFEAELSANQSR		5.4628e-07	0	1	1	4	Q13813	0	1587.75	0	0.713	-0.49	0.739975	0.999995	7.74	662800	472498	14.68	5.55	738671	662800	549049	472498	517133	468606	649078	662800	545217	468461	2411.79	2094.11		High	35.3179	0	1.806e-08	2.95	35.74
High	TVAGQDAVIVLLGTR		2.51937e-07	0	1	1	22	P30043	0	1512.87	0	0.743	-0.43	0.490889	0.968172	21.13	6.65045e+06	4.9396e+06	1.87	66.51	6.84992e+06	6.65045e+06	6.61774e+06	1.22202e+07	3.66332e+06	4.9396e+06	6.01909e+06	6.65045e+06	6571557	12115789	17084.9	22074.2		High	105.109	0	3.747e-08	4.11	105.2
High	HQAFEAEVQANSGAIVK		7.88385e-09	0	1	1	1	Q13813	0	1798.91	0	1.933	0.95	0.522708	0.974707	72.16	298159	576476	5.29	55.3	304826	298159	275275	295910	576476	972875	267854	298159	273354	293382	2688.56	4347.6		High	46.3481	0	1.108e-10	4.68	47.01
High	HQDVPSQDDSKPTQR		4.26324e-06	0	1	1	6	Q9NRN7	0	1737.82	0	47.966	5.58	0.000239073	0.00581752	0	19734.6	946588					19734.6			946588			19596.9			4230.13		High	23.1013	0	1.889e-07	3.33	23.44
High	HQEAEMAQNAVR		6.6959e-06	0	1	1	5	P35222	0	1383.64	0	3.866	1.95	0.23321	0.894196	63.04	374846	1.44898e+06	32.3	55.02	200440	374846	383199	445367	1.67579e+06	1.44898e+06	176128	374846	380525	441561	7815.52	6475.22		High	24.9343	7.061e-06	2.336e-06	2.39	25.38
High	HQEGEIFDTEKEK		2.71437e-06	0	1	1	11	Q02878	1	1589.74	0	0.954	-0.07	0.826826	0.999995	86.68	2.42449e+06	2.31201e+06	9.07	70.25	2.1008e+06	2.42449e+06	2.50117e+06	825503	4.29393e+06	2.31201e+06	1.846e+06	2.42449e+06	2.48371e+06	818450	20025.9	10332		High	27.0248	7.061e-06	1.458e-06	4.27	27.47
High	TTYPIDETMIHNGPPHNSNFGYSYAK		3.14552e-06	0	1	1	9	Q13630	0	2954.34	0	1.491	0.58	0.730913	0.999995	5.98	517334	771527	11.56	2.5	517334	497293	614665	791899	771527	753367	454587	497293	610375	785133	3598.23	3366.66		High	67.5261	7.061e-06	7.428e-06	3.15	67.85
High	HQGVMVGMGQK	1xOxidation [M]	3.29382e-06	0	3	7	35	P60709; Q562R1; P68032	0	1187.57	0	2.19	1.13	0.466632	0.968172	80.35	1.10348e+07	2.41654e+07	3.05	74.27	1.05724e+07	1.10348e+07	1.1221e+07	1.1069e+07	5.42928e+07	2.41654e+07	9.29006e+06	1.10348e+07	1.11427e+07	1.09744e+07	253210	107991	Shared	High	24.9274	7.061e-06	4.257e-06	3.64	25.28
High	HQLLEADISAHEDR		9.14387e-08	0	1	1	4	Q13813	0	1633.79	0	0.71	-0.49	0.858909	0.999995	1.22	619043	439447	3.17		619043	591751	629358	439447			543959	591751	624966	435693				High	34.7109	0	2.011e-09	3.12	35.72
High	TTWGDGGENSPCNVVSK	1xCarbamidomethyl [C12]	4.62796e-07	0	1	1	6	O00161	0	1807.79	0	2.504	1.32	0.41437	0.962769	54.82	502242	1.25783e+06	5.07	46.67	485427	502242	535955	610479	1.25783e+06	1.72289e+06	426550	502242	532215	605263	5866.24	7699.27		High	45.6795	0	1.066e-07	3.71	46.37
High	HQIVEVAGDDKYGR		5.7733e-07	0	1	1	9	Q07960	1	1586.79	0	1.374	0.46	0.87031	0.999995	60.81	1.38472e+06	1.90254e+06	26.18	54.95	1.38472e+06	1.47519e+06	871432	1.1955e+06	3.57611e+06	1.90254e+06	1.21677e+06	1.47519e+06	865351	1.18529e+06	16678.2	8502.12		High	28.6165	0	1.306e-07	4.41	29.04
High	HQNQNTIQELLQNCSDCLMR	2xCarbamidomethyl [C14; C17]	1.13118e-06	0	1	1	9	P15924	0	2502.13	0	1.647	0.72	0.702317	0.996975	11.27	903048	1.48725e+06	1.92	13.92	878893	912272	903048	1.48725e+06	1.21223e+06	1.60028e+06	772293	912272	896746	1.47455e+06	5653.58	7151.34		High	97.1913	0	4.461e-08	3.86	97.82
High	HQAQIDHYLGLANK		3.47811e-07	0	1	1	12	Q9NQC3	0	1607.83	0	1.1	0.14	0.929985	0.999995	12.68	4.02227e+06	4.13629e+06	6.61	11.43	4.02227e+06	4192478	3.67816e+06	4.13629e+06	4.04756e+06	4.95563e+06	3.53442e+06	4192478	3.6525e+06	4.10095e+06	18876.9	22145.8		High	41.5977	0	2.623e-08	4.27	42.05
High	KAEPMQWASLELPAAK		3.32431e-06	0	1	1	27	Q9UHD1	1	1769.93	0	1.174	0.23	0.922536	0.999995	28.72	1.73698e+06	2.12979e+06	14.45	30.39	1.56429e+06	1.73698e+06	2.07348e+06	1.28937e+06	2.4344e+06	2.12979e+06	1.37456e+06	1.73698e+06	2.05901e+06	1.27835e+06	11353.5	9517.65		High	78.9857	5.266e-05	0.00117	4.06	80.08
High	TSSAQVEGGVHSLHSYEK		1.46287e-07	0	1	1	11	P12268	0	1915.91	0	2.108	1.08	0.533019	0.975987	69.61	1.73371e+06	3.65465e+06	7.85	53.09	1.73371e+06	1.96923e+06	1.71478e+06	1.61104e+06	5.37048e+06	3.65465e+06	1.52343e+06	1.96923e+06	1.70282e+06	1.59727e+06	25046.7	16331.9		High	29.8967	0	5.409e-08	3.98	30.68
High	KAHLMEIQVNGGTVAEK		5.11726e-08	0	1	1	3	P39023	1	1824.96	0	0.604	-0.73	0.689165	0.992979	4.73	539081	332253	12.89	7.61	504550	643787	539081	350652		314820	443353	643787	535319	347656		1406.87		High	37.8933	0	1.015e-09	6.1	38.64
High	KGYEVIYLTEPVDEYCIQALPEFDGK	1xCarbamidomethyl [C16]	5.93009e-08	0	1	1	5	P14625	1	3076.49	0	3.138	1.65	0.264428	0.914689	13.5	1.92409e+06	6.40513e+06	4.64	42.2	2.04675e+06	1.87052e+06	1.92409e+06	2.64483e+06	6.42363e+06	6.40513e+06	1.7985e+06	1.87052e+06	1.91066e+06	2.62223e+06	29958.4	28623.3		High	123.113	0	2.934e-07	4.81	123.33
High	TQTAIASEDMPNTLTEAEK		1.67684e-09	0	1	1	2	Q01082	0	2049.96	0	2.664	1.41	0.40501	0.960487	7.28	405700	1.08059e+06	24.6	1.82	426671	261820	405700		1.06678e+06	1.09458e+06	374920	261820	402868		4975.22	4891.46		High	63.3939	0	1.781e-11	3.5	63.2
High	KHEAFESDLAAHQDR		5.15588e-10	0	2	3	16	P12814; O43707	1	1753.83	0	4.215	2.08	0.128974	0.769021	20.19	2.56663e+06	1.08187e+07	9.65	62.15	2.3219e+06	2.56663e+06	2.81777e+06	2.46706e+06	1.22923e+07	1.08187e+07	2.04028e+06	2.56663e+06	2.7981e+06	2.44598e+06	57328.6	48346.8	Shared	High	26.1935	0	3.492e-08	5.1	26.64
High	KHGLEVIYMIEPIDEYCVQQLK	1xCarbamidomethyl [C17]	1.8557e-09	0	1	1	82	P07900	1	2705.37	0	1.641	0.71	0.719018	0.999995	23.08	9.31716e+06	1.52853e+07	16.66	25.38	7.10533e+06	9.86213e+06	9.31716e+06	9.84232e+06	1.52853e+07	1.64178e+07	6243532	9.86213e+06	9.25214e+06	9.75822e+06	71287.4	73368		High	104.482	0	8.022e-10	5.82	103.33
High	KHLEINPDHPIVETLR		1.74421e-06	0	1	1	26	P08238	1	1911.04	0	0.718	-0.48	0.576922	0.981867	6.64	9.79035e+06	7.05245e+06	13.75	15.88	9.79035e+06	1.06409e+07	8.07599e+06	7.05245e+06	7.64012e+06	5.5602e+06	8.60289e+06	1.06409e+07	8019635	6.99219e+06	35631.8	24847.5		High	41.129	0	2.551e-07	4.9	42.11
High	KHLEINPDHSIIETLR		1.46287e-07	0	1	1	47	P07900	1	1915.04	0	0.686	-0.54	0.477293	0.968172	26.26	9.30099e+06	6.38346e+06	6.4	46.98	9.23666e+06	9.30099e+06	1.03341e+07	1.04272e+07	3.98335e+06	6.38346e+06	8.11635e+06	9.30099e+06	1.0262e+07	1.03381e+07	18577.5	28526.5		High	48.7625	0	2.693e-08	4.95	48.9
High	KHISQISVAEDDDESLLGHLMIVGK		1.39582e-08	0	1	1	28	P49773	1	2734.41	0	1.193	0.25	0.967122	0.999995	22.48	1.97132e+06	2.35168e+06	2.57	17.25	1.97132e+06	1.96804e+06	2.05849e+06	2.35168e+06	2.70831e+06	1.90837e+06	1.73222e+06	1.96804e+06	2.04413e+06	2.33159e+06	12631	8528.14		High	89.3147	0	3.517e-10	5.56	89.3
High	KHPDADSLYVEEVDVGEIAPR		1.33632e-05	0	1	1	5	Q12904	1	2339.15	0	1.71	0.77	0.624264	0.985039	16.44	1.02907e+06	1.92706e+06	6.62	18.98	1.14322e+06	1.01501e+06	1.02907e+06	1.36624e+06	1.95462e+06	1.92706e+06	1.00456e+06	1.01501e+06	1.02189e+06	1.35457e+06	9115.92	8611.68		High	71.6986	7.061e-06	2.832e-05	2.94	73.75
High	KHPDASVNFSEFSK		7.26877e-07	0	1	1	14	P09429	1	1592.77	0	0.583	-0.78	0.343905	0.945328	1.97	1.56102e+07	9.10531e+06	1.75	7.48	1.56102e+07	1.58378e+07	1.52939e+07	1.00949e+07	8.75026e+06	9.10531e+06	1.37168e+07	1.58378e+07	15187194	1.00086e+07	40809.3	40690		High	39.4868	0	2.315e-08	3.74	39.94
High	KHPDSSVNFAEFSK		3.64209e-07	0	1	1	11	P26583	1	1592.77	0	0.442	-1.18	0.244403	0.901538	3.03	4.19053e+06	1.85193e+06	3.06	26.02	4.19053e+06	4.3733e+06	4.12346e+06	2.66771e+06	1.65794e+06	1.85193e+06	3.68227e+06	4.3733e+06	4.09469e+06	2.64491e+06	7732.27	8275.95		High	38.0585	7.061e-06	9.608e-07	3.43	38.91
High	TQSSASLAASYAAQQHPQAAASYR		1.23826e-08	0	1	1	12	Q96PK6	0	2465.18	0	3.03	1.6	0.245787	0.901664	13.5	2.22881e+06	6.75289e+06	4.16	52.59	2.22881e+06	2.3807e+06	2.20754e+06	2.14929e+06	6.75289e+06	7.36759e+06	1.95847e+06	2.3807e+06	2.19213e+06	2.13093e+06	31494	32924.4		High	46.7312	0	7.425e-08	4.21	46.91
High	TQSNLPTSLEGLSNLADVDLSCNDLTR	1xCarbamidomethyl [C22]	1.60541e-06	0	1	1	4	Q13045	0	2933.42	0	2.837	1.5	0.319625	0.937373	34.92	327567	1.07692e+06	13.2	48.82	393819	307259	327567	374018	1.1172e+06	1.07692e+06	346053	307259	325281	370822	5210.38	4812.55		High	133.941	0	5.908e-08	3.91	134.06
High	TQQAAQANITLQEQIEAIHK		6.33578e-06	0	1	1	5	Q15459	0	2235.17	0	2.504	1.32	0.413821	0.962769	31.9	1.04265e+06	2.61087e+06	6.56	44.53	1.04265e+06	1.09452e+06	960259	1.1712e+06	2.61087e+06	3.17263e+06	916190	1.09452e+06	953558	1.16119e+06	12176.5	14177.9		High	64.7644	0	3e-07	2.73	66.91
High	KKPFVYTQGQAVLNR		1.51907e-06	0	1	1	2	Q9H4A4	1	1748.98	0	0.466	-1.1	0.665784	0.992612	0.87	377772	175356	1.67	12.96	377772	386496	374206	217359	175356	174468	331952	386496	371594	215502	817.819	779.663		High	37.0406	7.061e-06	1.03e-06	3.82	37.44
High	TQNYMQELMENAVFTFEQLLSPHLQGEASK		7.65593e-11	0	1	1	3	Q9BZQ8	0	3483.66	0	13.536	3.76	0.0236565	0.279442	17.06	107914	1.53701e+06	7.69	51.02	113953		102195	489529	1.54799e+06	1.53701e+06	100132		101482	485346	7219.49	6868.59		High	152.604	0	4.636e-13	5.81	152.53
High	KKVEEEDEEEEEEEEEEEEEEDE		7.2748e-06	0	1	1	4	O15347	2	2927.1	0	2.453	1.29	0.434137	0.96413	16.45	510942	1.25355e+06	5.81	45.53	510942	525934	469620	503898	1.25355e+06	1.39266e+06	448970	525934	466343	499592	5846.27	6223.55		High	36.3828	1.024e-05	8.312e-05	5.19	37.1
High	TQNPMVTGTSVLGVK		1.31192e-05	0	1	1	14	P28070	0	1531.81	0	1.762	0.82	0.663348	0.992387	33.78	2.88931e+06	5.09062e+06	8.62	32.75	2.92775e+06	2496141	2.88931e+06	3.12645e+06	5.09062e+06	6.25046e+06	2.57265e+06	2496141	2.86915e+06	3099732	23741.5	27932.1		High	67.4456	7.061e-06	2.996e-05	3.91	67.2
High	KLAAVTYNGVDNNK		6.82043e-06	0	1	1	4	Q16181	1	1506.79	0	1.713	0.78	0.587695	0.982766	86.21	308074	529015	2.03	72.17	308074	315090	302567	301223	929068		270707	315090	300456	298650	4332.97			High	30.1111	2.149e-05	0.0001876	3.73	30.75
High	KLADQCTGLQGFLVFHSFGGGTGSGFTSLLMER	1xCarbamidomethyl [C6]	2.91955e-07	0	2	3	2	Q71U36; Q9BQE3	1	3518.72	0	0.217	-2.2	0.136672	0.783482	2.02	1.34406e+06	257681	18.7	64.79	1.34406e+06	1.36021e+06	957119	646797	208064	257681	1.18104e+06	1.36021e+06	950440	641271	970.365	1151.53	Shared	High	132.334	0	7.872e-09	5.35	132.53
High	TQTAVASEEGPATLPEAEALLAQHAALR		4.37535e-08	0	1	1	14	O15020	0	2845.47	0	1.898	0.92	0.605956	0.98464	15.53	700117	1.40568e+06	5.88	43.14	699154	700117	773432	578781	1.46826e+06	1.40568e+06	614354	700117	768034	573835	6847.65	6281.71		High	103.736	0	1.648e-08	4.51	103.62
High	KGVNLPGAAVDLPAVSEKDIQDLK		3.19862e-08	0	1	1	8	P14618	2	2477.36	0	1.864	0.9	0.615425	0.984807	23.07	3.20633e+06	5.97537e+06	8.92	47.22	3.28713e+06	2.77461e+06	3.20633e+06	2.26564e+06	6.56422e+06	5.97537e+06	2.88844e+06	2.77461e+06	3.18395e+06	2.24628e+06	30614.1	26702.8		High	85.1296	0	5.794e-09	5.16	85.44
High	KGVNLPGAAVDLPAVSEK		2.09183e-09	0	1	1	31	P14618	1	1764.99	0	1.266	0.34	0.973079	0.999995	16.22	1.30249e+07	1.64934e+07	6.98	18.86	1.3448e+07	1.17404e+07	1.30249e+07	1.22685e+07	1.64934e+07	1.79096e+07	11816931	1.17404e+07	12933959	1.21636e+07	76921.5	80034.8		High	65.3057	0	5.035e-09	5.12	65.72
High	KGVAINMVTEEDKR		7.82479e-07	0	1	1	12	P60842	2	1589.83	0	1.057	0.08	0.925007	0.999995	15.5	8.55009e+06	9.03975e+06	4.43	22.57	7.9239e+06	8.55009e+06	8.57742e+06	6.31409e+06	9.98505e+06	9.03975e+06	6.96281e+06	8.55009e+06	8.51756e+06	6.26014e+06	46568	40397		High	31.3779	0	7.944e-08	4.53	32.24
High	KGEPVSAEDLGVSGALTVLMK		2.33837e-08	0	1	1	20	P11586	1	2101.12	2	0.557	-0.84	0.488766	0.968172	6.91	2.37541e+06	1.32326e+06	4.53	29.3	2.40309e+06	2.20823e+06	2.37541e+06	1.94721e+06	1.12464e+06	1.32326e+06	2.11162e+06	2.20823e+06	2.35884e+06	1.93057e+06	5245.06	5913.42		High	106.657	0	4.024e-10	5.28	106.76
High	TRPVVAAGAVGLAQR		1.0508e-06	0	1	1	8	P11310	0	1465.86	0	1.361	0.44	0.798185	0.999995	19.71	1.3006e+06	1.63702e+06	8.45	15.8	1.3006e+06	1.31916e+06	1.12774e+06	1.53499e+06	2.05435e+06	1.63702e+06	1.14285e+06	1.31916e+06	1.11987e+06	1.52188e+06	9581.03	7315.54		High	38.4013	0	3.569e-08	4.3	38.4
High	TREGNDLYHEMIESGVINLK		2.13435e-07	0	1	1	32	P06576	1	2318.14	0	1.388	0.47	0.882255	0.999995	3.51	4.46054e+06	6.19006e+06	1.67	26.18	4.46054e+06	4.41618e+06	4.56196e+06	3.79862e+06	6.19006e+06	6.33674e+06	3.91952e+06	4.41618e+06	4.53013e+06	3.76616e+06	28869.1	28317.7		High	91.3724	0	5.386e-07	5.11	91.44
High	KGFSEGLWEIENNPTVK		1.02215e-06	0	1	1	15	P51858	1	1947.98	0	1.173	0.23	0.977237	0.999995	26.25	2.57433e+06	3.02076e+06	9.7	26.4	2.57433e+06	2.29696e+06	2.79098e+06	3.02076e+06	3.55562e+06	2.0565e+06	2262092	2.29696e+06	2.7715e+06	2.99495e+06	16582.6	9190.13		High	77.5234	0	3.46e-08	4.67	77.6
High	TREEECHFYAGGQVYPGEASR	1xCarbamidomethyl [C6]	2.91213e-10	0	1	1	14	Q13162	1	2443.07	0	1.192	0.25	0.936822	0.999995	10.97	5.51999e+06	6.7236e+06	4.43	29.7	5.25138e+06	5.73841e+06	5.51999e+06	3.80522e+06	6.7236e+06	6.84097e+06	4.61445e+06	5.73841e+06	5.48147e+06	3.77271e+06	31357.4	30571		High	40.4723	0	4.003e-10	5.71	40.99
High	KGGISNILEELVVQPLLVSVSALTLATETVR		8.20048e-06	0	1	1	11	P50991	1	3249.87	0	6.556	2.71	0.0314898	0.342614	42.02	2.95322e+06	2.05823e+07	14.98	71.52	2.95322e+06	2.95024e+06	3.79031e+06	3.04297e+06	2.05823e+07	2.4849e+07	2.59502e+06	2.95024e+06	3.76386e+06	3.01697e+06	95991.4	111046		High	154.038	1.024e-05	8.72e-05	3.71	154.33
High	KGHAVGDIPGVR		9.59097e-06	0	1	1	10	P62266	1	1205.67	0	2.212	1.15	0.530543	0.975987	48.13	2.23417e+06	4.94223e+06	5.47	64.05	2.1077e+06	2.23417e+06	2.35158e+06	1.24498e+06	6.54648e+06	4.94223e+06	1.85206e+06	2.23417e+06	2.33516e+06	1.23434e+06	30531.3	22085.9		High	26.8652	0	4.877e-07	4.03	27.32
High	KGIAFPTSISVNNCVCHFSPLK	2xCarbamidomethyl [C14; C16]	1.89342e-07	0	1	2	11	Q9UQ80	1	2476.25	0	0.138	-2.86	0.0328359	0.352235	1.02	1.15311e+06	159214	22.38	56.46	1.62822e+06	1.10312e+06	1.15311e+06	159214	309846	101831	1.43073e+06	1.10312e+06	1.14506e+06	157854	1445.05	455.063		High	82.5704	0	1.268e-08	5.59	82.57
High	KGLIAAICAGPTALLAHEIGFGSK	1xCarbamidomethyl [C8]	2.96378e-11	0	1	1	17	Q99497	1	2395.32	0	0.574	-0.8	0.567001	0.979519	15.13	1.4605e+06	838792	15.88	37.86	1.63532e+06	1.4605e+06	1.18579e+06	838792	1.24634e+06	579286	1.43698e+06	1.4605e+06	1.17752e+06	831625	5812.65	2588.72		High	111.398	0	5.354e-11	6.72	111
High	TQNDVDIADVAYYFEK		3.5398e-08	0	1	1	16	P16422	0	1890.88	0	1.005	0.01	0.866958	0.999995	19.44	2.26787e+06	2.27934e+06	4.94	20.27	2.24117e+06	2.45176e+06	2.26787e+06	1.70565e+06	2.57817e+06	2.27934e+06	1.96934e+06	2.45176e+06	2.25205e+06	1.69107e+06	12024	10185.9		High	122.462	0	9.956e-10	3.83	123.32
High	KGIVDQSQQAYQEAFEISK		3.29105e-07	0	1	1	13	P63104	1	2169.08	0	1.08	0.11	0.871072	0.999995	13.93	2.94319e+06	3.18005e+06	5.97	13.74	3.01922e+06	2.69038e+06	2.94319e+06	3.77407e+06	3.18005e+06	2.88959e+06	2.65302e+06	2.69038e+06	2.92265e+06	3741826	14831	12913		High	79.1491	0	1.453e-08	4.75	78.87
High	KGPAPELQGVEVALAPEELELDPMAMTQK		1.63527e-06	0	1	1	15	Q13435	1	3091.57	0	0.977	-0.03	0.91	0.999995	3.46	1.5702e+06	1.53347e+06	2.9	4.26	1.59851e+06	1.5702e+06	1.51004e+06	1.56166e+06	1.43868e+06	1.53347e+06	1.40463e+06	1.5702e+06	1.4995e+06	1.54832e+06	6709.66	6852.78		High	124.611	0	7.938e-08	4.28	124.6
High	TQTSDPAMLPTMIGLLAEAGVR		4.21346e-09	0	1	1	10	O43175	0	2272.17	0	0.445	-1.17	0.270289	0.916128	3	4.66601e+06	2.07677e+06	4.04	18.65	4.69125e+06	4.35906e+06	4.66601e+06	2.65716e+06	1.86485e+06	2.07677e+06	4.12225e+06	4.35906e+06	4633447	2.63445e+06	8697.25	9280.71		High	147.323	0	5.297e-11	5.1	147.56
High	TQTPPVSPAPQPTEER		1.74421e-06	0	1	1	11	Q14247	0	1734.87	0	2.73	1.45	0.40458	0.960487	20.41	946723	2.58477e+06	3.25	54.1	939062	946723	996589	808608	2.94062e+06	2.58477e+06	825164	946723	989634	801699	13714.4	11550.8		High	31.7565	0	1.428e-07	3.58	32.52
High	KGPSGYGFNLHSDK		2.27654e-07	0	1	1	14	O14745	1	1506.73	0	1.675	0.74	0.753073	0.999995	12.6	4.72438e+06	7.91324e+06	7.21	37.82	5.11876e+06	4.72438e+06	4.43544e+06	3.84525e+06	8.58568e+06	7.91324e+06	4.49791e+06	4.72438e+06	4.40449e+06	3.8124e+06	40041.7	35362.8		High	31.4102	0	5.922e-09	4.71	32.25
High	KGSLLIDSSTIDPAVSK		1.09114e-05	0	1	1	3	P31937	1	1730.95	0	3.214	1.68	0.330151	0.942933	28.77	360309	1.15821e+06	11.49	37.79	360309	377747	301751	556576	1.23544e+06	1.15821e+06	316607	377747	299645	551820	5761.81	5175.81		High	61.2243	7.061e-06	1.649e-05	3.11	61.89
High	KGSITSVQAIYVPADDLTDPAPATTFAHLDATTVLSR		1.48629e-10	0	1	1	37	P06576	1	3842.98	0	1.695	0.76	0.710978	0.997171	16.29	1.1346e+07	2.03225e+07	6.55	36.62	1.11939e+07	1.1346e+07	1.25931e+07	9.95481e+06	2.03225e+07	2.13409e+07	9.83624e+06	1.1346e+07	1.25052e+07	9.86976e+06	94779.4	95368.5		High	114.11	0	3.875e-11	6.06	113.49
High	KGTVLLADNVICPGAPDFLAHVR	1xCarbamidomethyl [C12]	1.20348e-09	0	1	1	4	P21964	1	2463.32	0	0.737	-0.44	0.768684	0.999995	3.24	671754	492026	2.61	15.7	677073	671754	644728	627309	492026	475037	594951	671754	640229	621949	2294.7	2122.85		High	93.1623	0	1.206e-11	4.92	93.34
High	TQTGDSSSISSFSYR		8.1937e-07	0	1	1	2	Q4V328	0	1622.73	0	2.953	1.56	0.312954	0.935204	19.93	646688	1.90959e+06	8.04	54.29	570048	665075	646688	590090	1.90959e+06	2.15914e+06	500907	665075	642175	585048	8905.92	9648.78		High	51.3294	0	2.665e-08	2.89	51.5
High	KGVAINFVTEEDKR		1.49133e-06	0	1	1	11	Q14240	2	1605.86	0	0.877	-0.19	0.690253	0.992979	8.25	3.23322e+06	2.83453e+06	5.1	14.31	3.1671e+06	3.48569e+06	3.23322e+06	3.50623e+06	2.83453e+06	2.70185e+06	2.78296e+06	3.48569e+06	3.21066e+06	3.47627e+06	13219.6	12074.1		High	38.1921	7.061e-06	2.592e-06	4.26	39.07
High	TQYSSAMLESLLPGIR		8.82047e-07	0	1	1	23	P55786	0	1765.92	0	1.433	0.52	0.911347	0.999995	5.57	5.55907e+06	7.9787e+06	2.52	25.8	5.55907e+06	5.63466e+06	5.36472e+06	4.9064e+06	7.9787e+06	8.07692e+06	4.88481e+06	5.63466e+06	5.32728e+06	4864477	37210.9	36094.3		High	123.247	0	2.986e-07	3.49	123.51
High	TSAALSTVGSAISR		3.60869e-07	0	1	1	6	O43399	0	1320.71	0	1.034	0.05	0.777251	0.999995	13.42	4.48139e+06	4.81825e+06	4.55	16.09	4.48139e+06	4678728	4.27138e+06	4.81825e+06	4.83971e+06	3.59777e+06	3937844	4678728	4241567	4777079	22571.3	16077.7		High	51.1705	0	1.281e-07	4.34	51.35
High	KLASQGDSISSQLGPIHPPPR		6.8662e-09	0	1	1	11	Q92945	1	2185.17	0	3.47	1.8	0.267341	0.915682	7.72	608890	2.11312e+06	2.61	55	608890	599422	630599	602620	2.11312e+06	2.22312e+06	535038	599422	626198	597471	9855.11	9934.71		High	45.7027	0	9.383e-11	5.14	45.51
High	KIDAAQNWLADPNGGPEGEEQIR		3.34091e-11	0	1	1	6	P18206	1	2508.21	0	2.317	1.21	0.48792	0.968172	27.65	990018	2.32914e+06	9.67	39.04	990018	847133	1.01905e+06	1.05129e+06	2.32914e+06	2.36143e+06	869939	847133	1.01194e+06	1.04231e+06	10862.6	10552.8		High	71.4204	0	1.751e-13	4.59	71.41
High	TQGFLALFSGDTGEIK		1.10959e-07	0	1	1	9	Q9Y230	0	1683.86	0	0.345	-1.53	0.256384	0.909761	1.84	2.9484e+06	1.01846e+06	4.42	65.67	2.9484e+06	3.17126e+06	2.93259e+06	2.73061e+06	1.01846e+06	912498	2.59079e+06	3.17126e+06	2.91212e+06	2707274	4749.86	4077.79		High	122.859	0	2.647e-09	3.72	123.26
High	TQETPSAQMEGFLNR		8.58709e-06	0	1	1	1	Q01082	0	1708.8	0																						No Quan Values	High	76.7246	0	4.306e-07	2.66
High	TQEEGEERAESEQEAYLRED		1.07034e-06	0	1	1	1	Q9NR28	2	2398.03	0	100	6.64	1e-17	3.06999e-16			831677		60.01				263931	831677	1.15138e+06				261676	3878.76	5145.3		High	42.8057	0	3.655e-08	3.21	42.61
High	KIEPELDGSAQVTSHDASTNGLINFIK		5.07033e-08	0	1	1	31	P06744	1	2884.47	0	1.084	0.12	0.937664	0.999995	17.07	2.66524e+06	2.88806e+06	9.96	17.78	2.66524e+06	2.91923e+06	2.39009e+06	2.88806e+06	3.40789e+06	2.37983e+06	2.34197e+06	2.91923e+06	2.37341e+06	2.86338e+06	15893.7	10635		High	83.652	0	9.455e-08	5.02	83.67
High	TQDEEVGDGTTSVIILAGEMLSVAEHFLEQQMHPTVVISAYR		2.55971e-10	0	1	1	16	P49368	0	4601.25	0	5.636	2.49	0.0539586	0.489624	56.79	7.97277e+06	5.54391e+07	22.39	67.25	7.97277e+06	7353017	1.10266e+07	9.70993e+06	5.54391e+07	6.21465e+07	7.00576e+06	7353017	1.09496e+07	9.62696e+06	258556	277721		High	153.467	0	1.947e-12	4.33	153.66
High	KLETAVNLAWTAGNSNTR		2.86139e-09	0	1	1	23	P21796	1	1946.01	0	1.075	0.1	0.872423	0.999995	12.01	5.18947e+06	5.22896e+06	9.44	10.71	4.76927e+06	5.18947e+06	5.75479e+06	5.22896e+06	6.1966e+06	5.12563e+06	4.1908e+06	5.18947e+06	5.71463e+06	5.18428e+06	28899.6	22905.5		High	61.9808	0	3.348e-11	5.54	62.12
High	KLEVEANNAFDQYR		1.77665e-06	0	1	1	12	P47756	1	1696.83	0	1.39	0.48	0.869315	0.999995	10.48	4.42144e+06	6.1478e+06	1.88	17.8	4.28383e+06	4431532	4.42144e+06	5.71329e+06	6.1478e+06	7.92945e+06	3764248	4431532	4.39059e+06	5.66447e+06	28672	35435.2		High	51.5472	0	9.572e-08	4.52	52.23
High	TQAPSYLQQNGVQNYMK		1.05963e-07	0	1	1	1	Q93034	0	1969.94	0	1.789	0.84	0.389686	0.95718	47	209396	395658	18.11	44.8	185806	263350	209396	284999	549285		163270	263350	207934	282564	2561.74			High	66.9855	0	2.376e-09	4.04	67.01
High	TQAETIVSALTALSNVSLDTIYK		2.83755e-08	0	1	1	4	Q9GZT6	0	2438.3	0	0.569	-0.81	0.56534	0.979519	14.41	1.00398e+06	571426	14.97	50.04	1.05315e+06	1.00398e+06	786445	1.05074e+06	399967	571426	925416	1.00398e+06	780956	1.04176e+06	1865.35	2553.6		High	148.427	0	5.013e-10	5.65	148.86
High	KLFVGGIKEDTEEHHLR		9.84333e-08	0	2	3	12	P22626; P09651	2	2008.06	0	0.643	-0.64	0.684665	0.992979	29.6	1.08185e+06	695942	8.37	55.93	1.08185e+06	1.09681e+06	939163	360164	695942	1.19384e+06	950632	1.09681e+06	932609	357086	3245.72	5335.03	Shared	High	32.2687	7.061e-06	1.283e-06	4.25	33.06
High	TPYTMSYGDSLYYNNAYGALDAYYK		8.49412e-08	0	1	1	2	Q9BWF3	0	2904.27	0	2.194	1.13	0.494988	0.968172	26.81	482955	1.14272e+06	8.66	50.76	441011	524641	482955	367097	1.14272e+06	1.15125e+06	387521	524641	479585	363960	5329.39	5144.71		High	121.154	0	1.847e-09	3.53	121.96
High	KLGCEVLGVSVDSQFTHLAWINTPR	1xCarbamidomethyl [C4]	5.21243e-08	0	1	1	25	P32119	1	2827.46	0	1.017	0.02	0.926799	0.999995	36.02	1.90562e+06	1.61808e+06	26.99	20.55	1.90562e+06	2.10104e+06	1.20836e+06	2.13732e+06	1.61808e+06	1.45388e+06	1.67449e+06	2.10104e+06	1.19993e+06	2.11906e+06	7546.35	6497.14		High	107.422	0	5.083e-09	4.93	107.22
High	KLGEMWNNLNDSEK		1.62027e-06	0	1	1	10	O15347	1	1677.79	0	1.067	0.09	0.932872	0.999995	19.34	1.54052e+06	1.75984e+06	11.12	13.41	1.39607e+06	1.54052e+06	1.74149e+06	1.42752e+06	1.75984e+06	1.85754e+06	1.22674e+06	1.54052e+06	1.72934e+06	1.41532e+06	8207.5	8300.98		High	52.7337	0	6.013e-08	4	53.41
High	KLGEMWNNTAADDKQPYEK		3.5398e-08	0	1	1	14	P09429	2	2238.05	0	1.264	0.34	0.967061	0.999995	35.64	5.62039e+06	7.10589e+06	11.99	38.89	4.53111e+06	5.62039e+06	5.62647e+06	3.37513e+06	7.10589e+06	7.75627e+06	3.98153e+06	5.62039e+06	5.5872e+06	3.34629e+06	33140.3	34661.3		High	40.0853	0	6.322e-07	4.21	41.67
High	KLGGSLADSYLDEGFLLDKK		1.89342e-07	0	1	1	4	P78371	2	2169.14	0	0.548	-0.87	0.554811	0.979386	7.98	776112	389768	14.62	55.96	855067	636756	776112	896119	348655	389768	751357	636756	770696	888462	1626.05	1741.8		High	88.5212	0	1.287e-07	4.3	88.53
High	KLGNNCVFAPADVTSEK	1xCarbamidomethyl [C6]	3.51031e-07	0	1	1	5	Q99714	1	1849.91	0	1.1	0.14	0.973559	0.999995	55.35	713141	784477	5.1	59.21	663708	713141	733434	491612	784477	1.58123e+06	583207	713141	728316	487411	3658.62	7066.21		High	46.5346	7.061e-06	3.677e-06	4.35	46.9
High	KLGNNCVFAPADVTSEKDVQTALALAK	1xCarbamidomethyl [C6]	2.56839e-06	0	1	1	7	Q99714	2	2860.49	0	1.191	0.25	0.904183	0.999995	33.39	1.64052e+06	2.25054e+06	16.85	29.07	1.9941e+06	1431090	1.64052e+06	1.32109e+06	2.25054e+06	2.37597e+06	1.75224e+06	1431090	1.62907e+06	1.3098e+06	10496	10617.8		High	90.5706	6.619e-06	7.725e-07	3.31	90.47
High	KLGVNNISGIEEVNMFTNQGTVIHFNNPK		6.1475e-09	0	1	1	9	P20290	1	3214.63	0	1.242	0.31	0.949733	0.999995	20.69	1.40517e+06	1.89135e+06	7.52	22.82	1.33651e+06	1.40517e+06	1.5473e+06	1.241e+06	1.92155e+06	1.89135e+06	1.17441e+06	1.40517e+06	1.53651e+06	1.2304e+06	8961.69	8452.09		High	96.1964	0	8.301e-11	5.11	97.11
High	KIGYNPDTVAFVPISGWNGDNMLEPSANMPWFK		1.30864e-08	0	1	2	15	P68104	1	3695.77	0	0.677	-0.56	0.636726	0.987874	20.47	2.30977e+06	1.5639e+06	14.71	44.4	2.30977e+06	1.78358e+06	2.34924e+06	759335	2.03496e+06	1.5639e+06	2.02962e+06	1.78358e+06	2.33284e+06	752847	9490.6	6988.79		High	143.554	0	1.576e-07	4.24	143.9
High	KLELSDNIISGGLEVLAEK		3.54578e-06	0	1	1	3	Q9BTT0	1	2028.12	0	0.943	-0.09	0.855129	0.999995	11.28	1.91968e+06	1.81074e+06	13.43	13.28	2.28921e+06	1.91968e+06	1.76923e+06	1.6679e+06	1.81074e+06	2.15285e+06	2.01155e+06	1.91968e+06	1.75689e+06	1.65365e+06	8444.88	9620.68		High	116.668	0	1.675e-07	4.36	116.33
High	KIEIDNGDELTADFLYEEVHPK		8.47973e-10	0	1	1	17	Q12792	1	2575.26	0	1.275	0.35	0.880084	0.999995	9.69	976524	1.24462e+06	2.78	9.02	976524	950735	1.00511e+06	1.24462e+06	1.36474e+06	1.13945e+06	858082	950735	998092	1.23398e+06	6364.82	5091.98		High	100.342	0	1.569e-09	4.57	100.38
High	KLEGDSTDLSDQIAELQAQIAELK		8.49412e-08	0	1	1	5	P35579	1	2615.34	0	0.584	-0.78	0.472374	0.968172	7.82	3.08028e+06	1.80006e+06	7.79	23.62	3.08028e+06	3.45906e+06	2.99362e+06	2.40376e+06	1.80006e+06	1.52202e+06	2.70667e+06	3.45906e+06	2.97273e+06	2.38322e+06	8395.1	6801.63		High	137.773	0	1.842e-09	3.8	137.92
High	TQGNVFATDAILATLMSCTR	1xCarbamidomethyl [C18]	7.12398e-09	0	1	1	3	O15371	0	2170.06	0	0.429	-1.22	0.441424	0.964553	20.09	1.26989e+06	530898	6.5	87.33	1.16072e+06	1.26989e+06	1.31947e+06	1.09173e+06	258171		1.01994e+06	1.26989e+06	1.31026e+06	1.0824e+06	1204.05			High	145.391	0	9.808e-11	4.41	145.59
High	TQMLDQEELLASTR		3.60869e-07	0	1	1	11	P33176	0	1634.81	0	2.369	1.24	0.437355	0.964515	16.25	918348	2.17555e+06	5.57	32.87	918348	941253	845127	1.213e+06	2.41407e+06	2.17555e+06	806962	941253	839230	1.20264e+06	11258.7	9722.14		High	75.3897	0	1.018e-08	4.35	76.36
High	KLDDAIEDCTNAVK	1xCarbamidomethyl [C9]	4.18189e-07	0	1	1	6	Q99615	1	1591.76	0	1.577	0.66	0.692578	0.992979	70.01	687410	1.08435e+06	5.99	57.46	720791	639489	687410	572282	1.08435e+06	1.93378e+06	633366	639489	682613	567393	5057.17	8641.7		High	41.7204	0	6.367e-08	4.36	41.7
High	KLDEAVAEAHLGK		8.72479e-09	0	1	1	12	P23526	1	1380.75	0	1.618	0.69	0.742044	0.999995	16.82	8.72043e+06	1.41125e+07	2.45	40.53	8.71441e+06	9.09206e+06	8.72043e+06	6.52184e+06	1.41125e+07	1.5714e+07	7.65745e+06	9.09206e+06	8659574	6.46612e+06	65817.7	70223		High	32.4995	0	1.052e-07	5.09	32.66
High	TQMDGMSLLPILR		4.50556e-06	0	1	1	10	P15586	0	1474.78	0	0.997	0	0.928647	0.999995	18.74	1.99412e+06	1.98743e+06	4.58	60.54	1.94261e+06	2.12235e+06	1.99412e+06	4.84837e+06	1.73447e+06	1.98743e+06	1706990	2.12235e+06	1.9802e+06	4806945	8089.2	8881.47		High	117.94	7.061e-06	1.077e-06	3.75	120.29
High	KLDGETTDLQDQIAELQAQIDELK		1.0614e-05	0	1	1	1	P35580	1	2714.37	0	0.846	-0.24	0.993975	0.999995	8.13	344969	305113	14.5	15.85	278144	371423	344969	314180	305113	232148	244408	371423	342562	311496	1422.98	1037.43		High	138.79	0	5.501e-07	3.26	138.99
High	KLDNTTAAVQELGR		7.89722e-07	0	1	1	2	Q15075	1	1515.81	0	2.245	1.17	0.513387	0.970846	23.06	650713	1.54582e+06	8.79	32.65	650713	710516	595892	824273	1.54582e+06	1.59508e+06	571788	710516	591733	817230	7209.37	7128.11		High	39.9218	0	2.574e-08	4.61	40.4
High	KLDPGSEETQTLVR		6.87202e-08	0	1	1	12	P26641	1	1572.82	0	1.079	0.11	0.874636	0.999995	20.34	1.71701e+07	1.85336e+07	6.18	18.74	1.71701e+07	17626085	1.5642e+07	1.4394e+07	2.10766e+07	1.85336e+07	15087524	17626085	15532839	14270964	98296.4	82823.3		High	36.9455	0	1.694e-08	4.22	37.12
High	TQLGAIYIDASCLTWEGQQFQGK	1xCarbamidomethyl [C12]	1.10771e-09	0	1	1	5	P61970	0	2614.26	0	0.713	-0.49	0.586398	0.982766	5.89	2.74363e+06	1.95565e+06	4.9	21.38	2.74363e+06	2.73098e+06	2.97619e+06	2.74502e+06	1.95565e+06	1.90574e+06	2.41085e+06	2.73098e+06	2.95542e+06	2.72157e+06	9120.7	8516.4		High	126.727	0	1.098e-11	5.31	127.37
High	KLDSLTTSFGFPVGAATLVDEVGVDVAK		3.28827e-08	0	1	1	27	P40939	1	2836.5	0	2.905	1.54	0.356495	0.946342	49.9	742733	2.88393e+06	19.97	28.26	742733	718120	1.01505e+06	1.69023e+06	2.88393e+06	2.94879e+06	652648	718120	1.00797e+06	1.67579e+06	13450	13177.6		High	138.299	7.061e-06	2.599e-06	4.8	138.44
High	KIAVAAASKPAVEIK		9.85166e-07	0	1	1	10	P29373	1	1495.92	0	0.951	-0.07	0.771994	0.999995	77.07	3.94813e+06	3.75654e+06	5.27	62.22	3.67786e+06	3.94813e+06	4.08182e+06	1.59948e+06	6.50937e+06	3.75654e+06	3.23177e+06	3.94813e+06	4.05334e+06	1.58582e+06	30358.2	16787.3		High	30.4844	0	5.89e-07	4.64	30.44
High	KLDTNSDGQLDFSEFLNLIGGLAMACHDSFLK	1xCarbamidomethyl [C26]	2.23119e-09	0	1	1	22	P31949	1	3556.71	0	0.579	-0.79	0.427516	0.962769	4.76	8.23533e+07	4.76788e+07	3.87	58.25	8.56586e+07	7.92777e+07	8.23533e+07	1.14229e+08	4.31124e+07	4.76788e+07	7.52692e+07	7.92777e+07	8.17786e+07	1.13253e+08	201066	213068		High	148.737	0	2.594e-07	5.4	148.68
High	TQLEELEDELQATEDAK		1.35777e-08	0	2	3	14	P35580; P35579	0	1961.92	0	1.607	0.68	0.752904	0.999995	27.32	5.5411e+06	8.9033e+06	2.02	35	5.61063e+06	5.5411e+06	5.39257e+06	4.99369e+06	8.9033e+06	1.0544e+07	4.93012e+06	5.5411e+06	5.35494e+06	4.95103e+06	41523	47119.1	Shared	High	112.557	0	6.555e-10	5.05	112.18
High	KLDVEEPDSANSSFYSTR		8.95412e-11	0	1	1	15	Q14980	1	2044.95	0	1.259	0.33	0.92479	0.999995	6	1.46457e+06	1.87997e+06	2.17	8.44	1.46457e+06	1.49828e+06	1.43478e+06	1.62089e+06	1.88678e+06	1.87997e+06	1.28693e+06	1.49828e+06	1.42477e+06	1607037	8799.55	8401.25		High	51.906	0	7.048e-10	4.71	52.03
High	KLDVTIEPSEEPLFPADELYGIVGANLK		8.40909e-09	0	1	1	26	Q9HCC0	1	3057.6	0	1.45	0.54	0.740468	0.999995	32.54	1.06755e+06	1.54755e+06	13.13	22.99	1.06795e+06	1.06755e+06	842085	1.18015e+06	1.54755e+06	1.8872e+06	938418	1.06755e+06	836208	1.17006e+06	7217.42	8433.54		High	140.487	0	6.282e-10	6.1	141.04
High	KLDYGQHVVAGTPGR		2.49627e-07	0	1	1	7	P38919	1	1597.84	0	1.255	0.33	0.918726	0.999995	11	1.39828e+06	1.75501e+06	3.18	30.68	1.37226e+06	1.39828e+06	1.4595e+06	1.00496e+06	1.75501e+06	1.88522e+06	1.20582e+06	1.39828e+06	1.44932e+06	996369	8184.96	8424.71		High	29.3581	0	6.567e-09	4.75	29.75
High	KLEAAEDIAYQLSR		1.26236e-07	0	1	1	19	P35232	1	1606.84	0	0.99	-0.01	0.851029	0.999995	23.5	2.28837e+06	2.26514e+06	3.79	24.63	2.43763e+06	2.28837e+06	2.28088e+06	2.6315e+06	2.26514e+06	1.58319e+06	2.14197e+06	2.28837e+06	2264961	2.60902e+06	10564.1	7074.99		High	71.6314	0	2.923e-09	4.81	71.82
High	KLEDQLQGGQLEEVILQAEHELNLAR		5.39896e-10	0	1	1	34	Q16718	1	2973.56	0	1.154	0.21	0.9667	0.999995	14.55	1.80349e+06	2.21263e+06	6.34	21.39	1.80349e+06	1.97034e+06	1.74574e+06	1.50519e+06	2.21263e+06	2.27415e+06	1.58475e+06	1.97034e+06	1.73355e+06	1492333	10319.2	10162.7		High	141.035	0	1.093e-08	6.18	140.57
High	TQLASWSDPTEETGPVAGILDTETLEK		5.76842e-08	0	1	1	13	Q15149	0	2888.4	0	3.042	1.6	0.281869	0.922408	29.79	1.14261e+06	3.4755e+06	9.21	51.62	997093	1.14261e+06	1.19456e+06	1.24418e+06	4.17379e+06	3.4755e+06	876156	1.14261e+06	1.18623e+06	1.23355e+06	19465.6	15531.3		High	123.174	0	1.979e-09	4.37	125.17
High	KLEEEQIILEDQNCK	1xCarbamidomethyl [C14]	5.93009e-08	0	1	1	15	P35579	1	1888.93	0	1.042	0.06	0.870845	0.999995	21.43	3.87797e+06	4.03916e+06	2.97	38.34	3.87797e+06	3.70673e+06	3.92296e+06	3.45532e+06	4.03916e+06	6.89118e+06	3407613	3.70673e+06	3.89558e+06	3.4258e+06	18837.8	30795.4		High	48.8843	0	1.206e-09	5.36	49.02
High	TQIAPGSQTVLGIGPGPADLIDK		7.73335e-10	0	1	1	11	Q9Y3E5	0	2248.22	0	0.733	-0.45	0.721077	0.999995	8.46	1.4002e+06	971016	7.5	15.41	1.4002e+06	1.27588e+06	1.48234e+06	1.2304e+06	935067	971016	1.23037e+06	1.27588e+06	1.472e+06	1.21989e+06	4360.94	4339.29		High	105.069	0	7.117e-12	4.82	105.06
High	KLDTNSDGQLDFSEFLNLIGGLAMACHDSFLK	1xCarbamidomethyl [C26]; 1xOxidation [M24]	1.66428e-07	0	1	1	6	P31949	1	3572.7	0	0.663	-0.59	0.515471	0.971544	69.36	2.94063e+06	1.62162e+06	22.67	113.01	2.94063e+06	3.05344e+06	1.9606e+06	4.85275e+06		541892	2.58396e+06	3.05344e+06	1946913	4.81128e+06		2421.62		High	147.852	0	1.509e-08	3.84	148.09
High	TSAAQAIHPGCGFLSENMEFAELCK	2xCarbamidomethyl [C11; C24]	2.73256e-09	0	1	1	14	Q96RQ3	0	2768.25	0	2.191	1.13	0.469429	0.968172	18.61	1.73451e+06	3.80095e+06	7.15	27.61	1.73451e+06	1.54103e+06	1.76099e+06	2.30917e+06	3.80095e+06	4.02475e+06	1.52413e+06	1.54103e+06	1.7487e+06	2.28944e+06	17726.8	17985.9		High	96.8825	0	1.623e-09	5.65	96.78
High	KGEICHLLCKPEYAYGSAGSLPK	2xCarbamidomethyl [C5; C9]	4.03058e-07	0	1	1	12	Q13451	1	2578.28	0	1.39	0.48	0.857701	0.999995	10.82	1.85014e+06	2.57207e+06	4.95	42.71	1.72429e+06	1.89925e+06	1.85014e+06	1.08988e+06	2.75746e+06	2.57207e+06	1.51515e+06	1.89925e+06	1.83723e+06	1.08057e+06	12860.2	11494.1		High	54.1688	7.061e-06	1.842e-06	3.68	53.98
High	KGEGYSNPNEGATVEIHLEGR		4.09511e-10	0	1	1	3	Q13451	1	2257.08	0	2.516	1.33	0.429008	0.962769	77.87	466667	1.17392e+06	4.14	61.22	461573	497892	466667	414173	1.17392e+06	1.79053e+06	405589	497892	463410	410634	5474.91	8001.53		High	43.7958	0	3.359e-12	6.17	43.73
High	KDDPLTNLNTAFDVAEK		6.38911e-07	0	1	1	11	P12814	1	1890.94	0	1.476	0.56	0.743788	0.999995	5.34	1.18748e+06	1.7531e+06	3.19	4.47	1.24696e+06	1.1751e+06	1.18748e+06	1.84648e+06	1.68991e+06	1.7531e+06	1.09572e+06	1.1751e+06	1.17919e+06	1.8307e+06	7881.38	7834.27		High	87.2111	7.061e-06	3.407e-06	4.24	87.26
High	KDDPVTNLNNAFEVAEK		4.41585e-08	0	1	1	33	O43707	1	1903.94	0	1.436	0.52	0.838127	0.999995	7.4	2589960	3.71962e+06	3.15	7.32	2.70218e+06	2589960	2.54191e+06	3.37603e+06	3.90539e+06	3.71962e+06	2.37443e+06	2589960	2.52417e+06	3.34719e+06	18213.8	16622.3		High	74.4122	0	1.062e-09	4.75	74.26
High	KDGNASGTTLLEALDCILPPTRPTDKPLR	1xCarbamidomethyl [C16]	8.79808e-10	0	1	2	59	P68104	1	3149.66	0	0.788	-0.34	0.670737	0.992635	8.91	3.45555e+07	2.72245e+07	3.16	12.35	3.41532e+07	3.62367e+07	3.45555e+07	2.32876e+07	2.98615e+07	2.72245e+07	3.00108e+07	3.62367e+07	3.43144e+07	2.30886e+07	139267	121661		High	104.162	0	2.363e-08	4.24	104.84
High	KDHPFGFVAVPTK		9.67974e-06	0	1	1	12	P63279	1	1442.78	0	1.024	0.03	0.8377	0.999995	12.1	2.94436e+06	3.01577e+06	3.74	9.43	2.77771e+06	2.94436e+06	2.98122e+06	3.34151e+06	3.01577e+06	2.76955e+06	2.4408e+06	2.94436e+06	2.96041e+06	3312957	14064.9	12376.6		High	45.5268	7.061e-06	1.039e-05	4.13	46.01
High	KDIHFMPCSGLTGANIK	1xCarbamidomethyl [C8]	4.17835e-08	0	1	2	18	P15170	1	1888.94	0	0.224	-2.16	0.15757	0.821874	1.62	920293	206269	13.3	99.19	796784	920293	1.0414e+06	920771	206269	161505	700142	920293	1.03413e+06	912904	961.994	721.738		High	52.5741	0	7.996e-10	4.11	53.19
High	KDLLVENVPYCDAPTQK	1xCarbamidomethyl [C11]	2.94905e-06	0	1	1	3	Q5U5X0	1	1989.99	1	2.878	1.53	0.309928	0.933134	17.04	236482	680709	10.63	17.39		219329	254978		770277	601557		219329	253198		3592.4	2688.24		High	57.1748	0	1.207e-07	4.1	57.22
High	KDLYANTVLSGGTTMYPGIADR		1.19244e-09	0	1	2	26	P60709	1	2343.16	0	1.08	0.11	0.96172	0.999995	3.41	5.23967e+07	5.70079e+07	1.59	2.55	5.23949e+07	53855339	5.23967e+07	5.52864e+07	5.70079e+07	5.81672e+07	46039920	53855339	52031015	54814045	265872	259938		High	82.8327	0	2.267e-11	5.42	83.81
High	KDLYANTVLSGGTTMYPGIADR	1xOxidation [M15]	2.29372e-09	0	1	2	11	P60709	1	2359.16	0	1.749	0.81	0.670179	0.992635	64.38	989786	2.59668e+06	31.33	28.5	1.53177e+06	989786	866602	1.51535e+06	2.65978e+06	2.59668e+06	1.34599e+06	989786	860555	1.5024e+06	12404.6	11604.1		High	73.2947	0	2.589e-11	4.5	73.46
High	KDPDMVKDIINEEEVQFLK		3.8138e-07	0	1	1	10	P49588	2	2290.16	0	1.544	0.63	0.69816	0.995106	19.97	1.15855e+06	1.78876e+06	8.36	36.95	1.23902e+06	1.04785e+06	1.15855e+06	920242	1.78876e+06	2.02974e+06	1.08874e+06	1.04785e+06	1.15047e+06	912379	8342.37	9070.52		High	109.681	0	1.081e-08	3.72	109.8
High	KDPELWGSVLLESNPYR		2.61616e-06	0	1	1	13	Q00610	1	2003.02	0	1.192	0.25	0.972513	0.999995	14.01	1472625	1.71117e+06	12.98	7.29	1.19813e+06	1472625	1.54315e+06	1.5894e+06	1.71117e+06	1.83933e+06	1.05281e+06	1472625	1532384	1.57582e+06	7980.53	8219.62		High	104.614	7.061e-06	4.969e-06	4.2	104.67
High	KDPSGASNPSADSPLHR		1.25286e-05	0	1	1	1	P55317	1	1735.84	0	4.916	2.3	0.124703	0.757137	41.76	134513	690455	16.13	65.25	129467	134513	172402	148441	847529	690455	113764	134513	171199	147173	3952.69	3085.51		High	25.0822	0	6.727e-07	3.27	25.49
High	TSIFWNDVKDPVSIEER		1.45068e-06	0	1	1	9	P55884	1	2035.01	0	0.868	-0.2	0.767702	0.999995	18.31	1821420	1.58083e+06	23.67	15.96	1.45612e+06	1821420	2.338e+06	1.82464e+06	1.58083e+06	1.32167e+06	1.2795e+06	1821420	2.32168e+06	1.80905e+06	7372.63	5906.31		High	90.1366	0	3.392e-07	3.91	90.09
High	TSIEDQDELSSLLQVPLVAGTVNR		9.56686e-09	0	1	2	29	P56537	0	2584.35	0	0.622	-0.69	0.455291	0.965152	14.26	4.89206e+06	3.04262e+06	6.12	30.6	5.085e+06	4.89206e+06	4.50488e+06	4.21858e+06	3.04262e+06	2.28612e+06	4.46824e+06	4.89206e+06	4.47344e+06	4.18253e+06	14190.1	10216.3		High	142.682	7.061e-06	2.683e-06	3.76	142.79
High	KEAESCDCLQGFQLTHSLGGGTGSGMGTLLISK	2xCarbamidomethyl [C6; C8]	1.64204e-12	0	4	5	48	P04350; Q3ZCM7; P07437; P68371	1	3439.63	0	1.933	0.95	0.572296	0.980835	7.39	1.16919e+07	2.25999e+07	1.27	36.79	1.19391e+07	1.16919e+07	1.16711e+07	1.10208e+07	2.37265e+07	2.25999e+07	1.0491e+07	1.16919e+07	1.15896e+07	1.09266e+07	110655	100995	Shared	High	93.684	0	1.196e-09	7.47	93.92
High	TSIDAYDNFDNISLAQR		3.44621e-07	0	1	1	9	Q00610	0	1942.91	1	1.997	1	0.525281	0.975414	8.09	5.91704e+06	1.2182e+07	3.52	25.72	6.19621e+06	5.91704e+06	5.78507e+06	7.5169e+06	1.2182e+07	1.23723e+07	5.44467e+06	5.91704e+06	5.74469e+06	7.45268e+06	56813.9	55289.4		High	95.5757	0	3.028e-08	4.69	95.83
High	KEDLISAFGTDDQTEICK	1xCarbamidomethyl [C17]	3.25259e-10	0	1	1	18	Q9Y3A5	1	2069.97	0	1.261	0.33	0.950879	0.999995	6.95	2.26933e+06	2.83194e+06	3.55	8.32	2.26933e+06	2.1629e+06	2.31946e+06	2.72796e+06	2.83194e+06	3.19035e+06	1.99409e+06	2.1629e+06	2.30327e+06	2.70465e+06	13207.5	14257.1		High	72.4213	0	2.276e-10	5.3	72.58
High	KEDLVFIFWAPESAPLK		2.25757e-06	0	2	2	37	P23528; Q9Y281	1	1990.07	0	1.317	0.4	0.85016	0.999995	20.39	42782758	5.83874e+07	8.92	20.85	3.89804e+07	42782758	4.66187e+07	4.07362e+07	5.83874e+07	6.13864e+07	34252519	42782758	46293331	40388166	272306	274324	Shared	High	125.51	7.061e-06	7.882e-06	4.6	125.43
High	TSIAIDTIINQK		7.83127e-06	0	1	1	21	P25705	0	1316.74	0	0.297	-1.75	0.0888228	0.647747	0.71	15584566	4.61715e+06	4.69	72.87	1.64392e+07	15584566	1.49767e+07	1.44033e+07	4.61715e+06	4.44664e+06	14445277	15584566	14872146	14280226	21533.4	19871.2		High	74.3102	7.061e-06	4.858e-06	3.92	75.15
High	KEEEAVLVGGEWSPSLDGLDPQADPQVLVR		2.46918e-09	0	1	1	6	Q8N163	1	3233.63	0	2.355	1.24	0.445083	0.964577	43.79	536958	1.30317e+06	15.23	40.41	427117	578816	536958	578083	1.30317e+06	1.36337e+06	375312	578816	533211	573144	6077.69	6092.65		High	116.909	0	2.82e-11	5.22	117.11
High	KDDEENYLDLFSHK		5.1216e-07	0	1	1	21	Q07666	1	1752.81	0	1.325	0.41	0.91842	0.999995	21.84	4.56482e+06	6.04679e+06	2.34	17.45	4.75066e+06	4.56119e+06	4.56482e+06	4.86712e+06	6.04679e+06	6.93773e+06	4.17445e+06	4.56119e+06	4.53296e+06	4.82553e+06	28200.9	31003.4		High	74.103	6.619e-06	8.137e-07	5.16	73.85
High	KDCEVVMMIGLPGAGK	1xCarbamidomethyl [C3]	9.22851e-08	0	1	1	33	Q00839	1	1704.85	0	1.114	0.16	0.961646	0.999995	7.19	8.0027e+06	8.83562e+06	2.68	10.07	7.92314e+06	8331928	8.0027e+06	8.83562e+06	8.83017e+06	1.04678e+07	6962146	8331928	7946850	8.76013e+06	41181.9	46778.5		High	80.7518	0	4.863e-08	4.41	80.88
High	KCLELFTELAEDKENYK	1xCarbamidomethyl [C2]	4.4605e-07	0	1	1	4	P07900	2	2130.04	0	1.39	0.48	0.764693	0.999995	10.35	878382	1.15473e+06	14.52	12.51	680523	892934	878382	967009	1.2414e+06	1.15473e+06	597983	892934	872252	958747	5789.63	5160.29		High	70.1498	0	1.308e-08	3.88	72.24
High	KCFSIDNPGYEPEVVAVHPGGDTVAIGGVDGNVR	1xCarbamidomethyl [C2]	7.61778e-06	0	1	1	2	O75083	1	3525.71	0	2.602	1.38	0.37887	0.952699	19.61	356902	936637	8.68	47.28		335640	379512	357734	1.04107e+06	936637		335640	376863	354677	4855.31	4185.66		High	82.8001	4.768e-05	0.000963	3.91	83.65
High	TSSAEYNVNNLVSPVLFQEALWHVPEHAVVLEIAPHALLQAVLK		3.44911e-06	0	1	1	13	P49327	0	4846.59	0	0.29	-1.79	0.0639374	0.544198	1.98	1.19687e+07	3.4672e+06	10.79	79.66	1.17681e+07	1.19687e+07	1.42273e+07	1.14641e+07	3.4672e+06	2.99371e+06	1.03408e+07	1.19687e+07	14128049	1.13662e+07	16170.2	13378.3		High	146.033	0	3.17e-07	3.69	146.54
High	KALAAAGYDVEK		7.20808e-06	0	1	5	4	P16402	1	1235.66	0	0.765	-0.39	0.729059	0.999995	16.3	2.22793e+06	1.70507e+06	6.94	49.21	2.31356e+06	2.01854e+06	2.22793e+06	651497	2.02521e+06	1.70507e+06	2.03295e+06	2.01854e+06	2.21238e+06	645930	9445.14	7619.64		High	28.9142	7.061e-06	5.405e-06	4.07	29.57
High	TSSAETPTIPLGSAVEAIK		2.40594e-07	0	1	1	14	Q16891	0	1872	0	2.565	1.36	0.412844	0.962769	27.84	1.44316e+06	3.7022e+06	3.1	35.33	1.51853e+06	1.44316e+06	1.43696e+06	2.06571e+06	4.39744e+06	3.7022e+06	1.33435e+06	1.44316e+06	1.42693e+06	2.04806e+06	20508.7	16544.4		High	87.0689	0	6.3e-09	3.7	87.83
High	TSRPENAIIYNNNEDFQVGQAK		2.35801e-09	0	1	1	10	P29401	0	2508.21	0	2.445	1.29	0.403572	0.960487	10.26	9.7889e+06	2.39352e+07	1.99	51.94	9.79963e+06	9.46089e+06	9.7889e+06	7.67033e+06	2.39352e+07	2.55922e+07	8.61104e+06	9.46089e+06	9720586	7.6048e+06	111628	114367		High	55.7737	0	3.532e-08	5.15	55.99
High	TSQTWHGGIATIFQSPGDEVWGVVWK		1.03852e-09	0	1	1	17	O75223	0	2886.42	0	1.588	0.67	0.743921	0.999995	21.22	2.46673e+06	4.12336e+06	9.48	33.54	2.46673e+06	2.27152e+06	2.74214e+06	2.18407e+06	4.12336e+06	4.35431e+06	2.16754e+06	2.27152e+06	2.72301e+06	2.16541e+06	19230.4	19458.6		High	133.691	0	2.64e-11	5.21	134.01
High	TSQQLQLIDEQDSYIQSR		8.87952e-10	0	1	1	6	Q13190	0	2152.05	1	0.854	-0.23	0.642774	0.987909	7.33	3.20134e+06	2.73335e+06	4.22	25.47	3.20134e+06	3.43419e+06	3.18876e+06	4.04943e+06	2.73335e+06	2.61117e+06	2.81305e+06	3.43419e+06	3.16651e+06	4014831	12747.8	11668.8		High	79.2985	0	8.416e-12	4.67	80.77
High	KAPGFGGFGSSAVSGGSTAAMITETIIETDKPK		8.09795e-10	0	1	1	24	P48444	1	3212.61	0	1.517	0.6	0.784172	0.999995	9.7	4.1072e+06	6.46042e+06	4.48	20.95	4.1072e+06	4016767	4.37588e+06	4.43374e+06	6.46042e+06	6.63636e+06	3.60904e+06	4016767	4.34535e+06	4395854	30130	29656.6		High	109.539	0	1.956e-10	6.23	109.55
High	TSQENISFETMYDVLSTKPVLNK		2.05886e-06	0	1	1	6	Q13510	0	2644.32	0	0.963	-0.06	0.846821	0.999995	9.9	1.11331e+06	1.07157e+06	2.53	13.9	1.11331e+06	1.0886e+06	1.14494e+06	1.1488e+06	1.07157e+06	871270	978279	1.0886e+06	1.13695e+06	1.13899e+06	4997.56	3893.55		High	118.068	7.061e-06	1.423e-05	3.05	118.22
High	KAQLNIGNVLPVGTMPEGTIVCCLEEKPGDR	2xCarbamidomethyl [C22; C23]	3.63901e-08	0	1	1	9	P62917	1	3395.71	0	0.718	-0.48	0.630562	0.987485	24.28	2.35511e+06	1.8561e+06	16.22	52.7	2.35511e+06	2.72357e+06	1.96252e+06	573980	1.8561e+06	1.95433e+06	2.06946e+06	2.72357e+06	1.94882e+06	569076	8656.43	8733.53		High	104.657	0	6.794e-10	4.57	104.76
High	KEEEEEEEEYDEGSNLKK		7.47249e-07	0	1	1	1	Q14165	2	2213.96	0	5.15	2.36	0.172311	0.842745	34.99	245254	1.26312e+06	13.89	66.24	198430	261237	245254	243689	1.26312e+06	1.47582e+06	174363	261237	243542	241607	5890.91	6595.17		High	26.6903	0	2.404e-08	5.09	26.74
High	KATDAEADVASLNR		7.61778e-06	0	1	2	4	P09493	1	1460.73	0	0.669	-0.58	0.690203	0.992979	18.93	711616	445388	11.16	41.22	741476	711616	596987	329893		601318	651543	711616	592821	327074		2687.18		High	33.6587	0	3.729e-07	3.81	34.14
High	TSNKPLMIIHHLDECPHSQALKK	1xCarbamidomethyl [C15]	6.20967e-08	0	1	1	17	O95994	1	2697.4	0	1.922	0.94	0.592677	0.983105	65.41	3.38551e+06	6.5055e+06	22.76	54.37	2.34915e+06	3.38551e+06	3.72742e+06	2.07524e+06	6.5055e+06	7.63575e+06	2.06422e+06	3.38551e+06	3.70141e+06	2.05751e+06	30340.2	34122.8		High	36.4809	7.061e-06	3.298e-06	5.01	36.84
High	KAVDVFFPPEAQNDFPVAMQISEK		1.82336e-08	0	1	1	28	Q00610	1	2707.34	0	1.091	0.13	0.972633	0.999995	9.11	1.38295e+06	1.43129e+06	7.55	8.61	1.43159e+06	1235852	1.38295e+06	1.59515e+06	1.43129e+06	1.34843e+06	1.25796e+06	1235852	1.37329e+06	1.58152e+06	6675.22	6025.87		High	113.811	7.061e-06	8.539e-07	5.18	113.51
High	TSNKPLMIIHHLDECPHSQALK	1xCarbamidomethyl [C15]	1.19345e-08	0	1	1	34	O95994	0	2569.3	0	0.697	-0.52	0.455375	0.965152	9.8	1.4493e+07	9.59868e+06	12.64	15.97	1.21272e+07	1.56129e+07	1.4493e+07	8.44791e+06	1.15657e+07	9.59868e+06	1.06563e+07	1.56129e+07	1.43918e+07	8.37573e+06	53939.7	42894.7		High	41.4253	0	5.678e-09	5.13	41.99
High	KAVMDHVSDSFLETNVPLLVLIEAAK		3.11667e-06	0	1	1	17	P35221	1	2839.53	0	3.192	1.67	0.311869	0.935167	20.63	436243	1.39265e+06	4	56.12	454864	436243	419965	405733	1.58643e+06	1.39265e+06	399694	436243	417034	402266	7398.75	6223.49		High	138.273	1.952e-05	0.0001631	4.42	139.92
High	KAVQGGGATPVVGAVQGPVPGMPPMTQAPR		1.99934e-08	0	1	1	1	P09012	1	2855.5	0	2.142	1.1	0.510848	0.969864	48.03	553328	1.1853e+06	19.29	41.29	553328	393857	571235	570378	1.41392e+06	1.1853e+06	486215	393857	567248	565505	6594.23	5296.88		High	71.3225	0	3.331e-10	3.87	72.4
High	TSMNVNEIFMAIAK		6.88356e-06	0	1	1	12	P20339	0	1568.78	1	0.431	-1.22	0.420659	0.962769	1.86	893599	379948	5.37	76.39	833043	893599	926660	1.24319e+06	379948	358634	732004	893599	920193	1.23256e+06	1771.99	1602.67		High	123.326	7.061e-06	2.735e-06	3.57	123.35
High	TSMGGTQQQFVEGVR		1.27512e-06	0	1	1	7	P35222	0	1624.77	0	3.441	1.78	0.206864	0.873503	16.63	1.20657e+06	4.32201e+06	6.75	52.82	1.20657e+06	1341915	1.188e+06	1.34448e+06	4.32201e+06	4.61813e+06	1.06022e+06	1341915	1.17971e+06	1.33299e+06	20156.9	20637.6		High	49.3394	0	2.033e-07	3.86	49.46
High	TSLPAWSAAMDAGLEAMQK		4.49416e-09	0	1	1	27	Q3LXA3	0	1977.94	0	2.728	1.45	0.371133	0.950396	16.79	1.23159e+06	3.486e+06	7.76	43	1.18228e+06	1.23159e+06	1.37105e+06	1.46631e+06	3.74038e+06	3.486e+06	1.03888e+06	1.23159e+06	1.36148e+06	1.45379e+06	17444.3	15578.3		High	127.8	0	1.245e-10	4.4	129.91
High	KCEVLCSQSNKPVTLTVEQSR	2xCarbamidomethyl [C2; C6]	2.86865e-06	0	1	1	2	Q92544	1	2463.23	0	0.996	-0.01	0.859071	0.999995	19.45	397698	396129	37.85	43.27	415421	397698	188267	172359	448507	396129	365035	397698	186953	170886	2091.74	1770.23		High	37.6335	0	1.173e-07	3.44	38.27
High	TSNPLVLEEASASQAGSR		1.39701e-07	0	1	1	2	Q9NUQ8	0	1816.9	0	2.83	1.5	0.358258	0.946566	18.67	543194	1.53723e+06	7.82	46.27	568216	486837	543194	611360	1.53723e+06	1.73079e+06	499297	486837	539404	606136	7169.29	7734.57		High	60.2813	0	3.296e-09	3.19	60.79
High	KEEELQAALAR		9.15916e-06	0	2	3	12	P35579; Q7Z406	1	1257.68	0	0.819	-0.29	0.579418	0.982387	12.34	6.35791e+06	5.20555e+06	7.02	18.23	6.35791e+06	6.44217e+06	5.65554e+06	5.92083e+06	4.08667e+06	5.20555e+06	5.58676e+06	6.44217e+06	5.61607e+06	5.87024e+06	19059.3	23262.6	Shared	High	34.9611	7.061e-06	8.108e-06	3.36	35.95
High	KEELMFFLWAPELAPLK		1.28583e-07	0	1	1	12	P60981	1	2062.11	0	0.942	-0.09	0.828609	0.999995	20.63	2.01568e+07	1.89811e+07	10.57	20.1	2.01568e+07	1.86776e+07	2.29635e+07	1.48276e+07	1.89811e+07	2.23357e+07	1.7712e+07	1.86776e+07	22803205	14700910	88523.4	99814.1		High	144.898	0	2.988e-09	4.62	144.98
High	TSLALDESLFR		2.84234e-06	0	1	1	16	Q86U42	0	1251.66	0	0.586	-0.77	0.561978	0.979519	4.36	1.81588e+06	1.06464e+06	5.58	54.54	1.98597e+06	1.81588e+06	1.7966e+06	2.48317e+06	1.02366e+06	1.06464e+06	1745094	1.81588e+06	1784060	2.46195e+06	4774.1	4757.68		High	92.876	0	1.162e-07	3.49	93.61
High	TSDISEPSPESSILSSR		1.50387e-07	0	1	1	1	Q96JQ2	0	1791.86	0	2.784	1.48	0.377523	0.952699	68.58	384813	1.07127e+06	11.72	50.6	438957	347986	384813	506731	1.56682e+06	1.07127e+06	385716	347986	382128	502401	7307.28	4787.31		High	63.2893	0	3.596e-09	3.6	63.27
High	KFDVNTSAVQVLIEHIGNLDR		5.60165e-10	0	1	1	16	Q00610	1	2368.26	0	1.812	0.86	0.615036	0.984807	6.5	6857412	1.24257e+07	3.41	24.01	6.63353e+06	6857412	7.10153e+06	8.08215e+06	1.29704e+07	1.24257e+07	5.82895e+06	6857412	7.05197e+06	8.01309e+06	60490.9	55528.4		High	125.035	0	4.891e-12	5.57	124.97
High	KFEEEGNPYYSSAR		3.92398e-06	0	1	1	9	Q9HCC0	1	1676.76	0	1.155	0.21	0.966941	0.999995	5.2	1.51902e+06	1.72496e+06	9.23	7.03	1.53912e+06	1.51902e+06	1.29755e+06	1.55107e+06	1.77745e+06	1.72496e+06	1.35244e+06	1.51902e+06	1.28849e+06	1.53781e+06	8289.61	7708.51		High	35.1736	0	5.134e-07	4.02	35.53
High	KFEEFQTDMAAHEER		9.06768e-07	0	1	1	3	Q13813	1	1867.83	0	0.844	-0.24	0.882384	0.999995	22.91	296461	250240	11.94	44.22	296461	355944	286938	304522	113396	250240	260503	355944	284936	301920	528.852	1118.28		High	40.0976	0	4.9e-08	4.1	40.41
High	KFESEILEAISQNSVVIIR		7.14198e-06	0	1	1	23	Q08211	1	2175.2	0	0.886	-0.18	0.833585	0.999995	7.66	1.3134e+06	1.08664e+06	5.4	8.19	1.32654e+06	1.3134e+06	1.20068e+06	1.08664e+06	1.06342e+06	1.23384e+06	1.16564e+06	1.3134e+06	1.1923e+06	1.07735e+06	4959.54	5513.81		High	123.465	7.061e-06	7.838e-06	4.03	123.62
High	KFGYVDFESAEDLEK		9.31394e-08	0	1	1	14	P19338	1	1776.83	1	1.601	0.68	0.731966	0.999995	5.79	7.52793e+06	1.21331e+07	2.29	32.62	7.52793e+06	7293911	7.62807e+06	6.38507e+06	1.21331e+07	1.22121e+07	6.61487e+06	7293911	7.57484e+06	6.33051e+06	56585.9	54573.4		High	79.8896	0	3.349e-09	4.32	80.07
High	KFLDGNELTLADCNLLPK	1xCarbamidomethyl [C13]	8.20048e-06	0	1	1	9	O00299	1	2061.07	0	0.864	-0.21	0.917667	0.999995	13.09	1.0803e+06	933581	9.33	39.1	1.0803e+06	1.01449e+06	1.21633e+06	1.63898e+06	823221	933581	949275	1.01449e+06	1.20784e+06	1.62498e+06	3839.32	4172		High	98.4004	0	4.052e-07	3.59	100.69
High	TSDIFGSPVTATSR		2.56839e-06	0	1	1	2	Q9H910	0	1438.72	0	0.798	-0.33	0.626267	0.985977	19.8	3.23884e+06	2.58398e+06	2.35	23.09	3.33822e+06	3.23884e+06	3.18795e+06	3.21081e+06	2.00983e+06	2.58398e+06	2.93333e+06	3.23884e+06	3.1657e+06	3.18338e+06	9373.42	11547.3		High	60.6442	0	1.027e-07	2.93	60.74
High	KFNALFAQGNYSEAAK		4.21703e-08	0	1	1	10	Q00610	1	1758.88	0	1.461	0.55	0.798427	0.999995	15.72	6.72953e+06	9.8295e+06	2.42	20.37	6.47972e+06	6.72953e+06	6.78194e+06	7.19561e+06	9.8295e+06	1.08717e+07	5.6938e+06	6.72953e+06	6.73462e+06	7.13413e+06	45842.6	48583.7		High	53.7257	0	1.763e-09	4.75	53.94
High	KFDPMGQQTCSAHPAR	1xCarbamidomethyl [C10]	5.46736e-06	0	1	1	2	Q9NPE3	1	1830.84	0	0.674	-0.57	0.695824	0.993873	2.34	160779	108422	5.26		166561	160779	150073	108422			146359	160779	149025	107495				High	27.2932	0	2.512e-07	3.67	27.68
High	TSDFNTFLAQEGCTK	1xCarbamidomethyl [C13]	4.25967e-07	0	1	1	9	Q9UHD1	0	1718.77	0	1.396	0.48	0.867386	0.999995	11.3	2.87867e+06	4.02e+06	4.95	31.8	2.87867e+06	2674850	2.94356e+06	2.21224e+06	4.02e+06	4.22808e+06	2.52951e+06	2674850	2923023	2.19334e+06	18748.4	18894.5		High	77.8922	0	2.358e-08	3.06	77.89
High	TSCKDDEAVVQAPR	1xCarbamidomethyl [C3]	1.31192e-05	0	1	1	1	P35658	1	1575.74	0	0.736	-0.44	0.763439	0.999995	11.46	149241	109907	19.08		118023	174037	149241	109907			103708	174037	148200	108967				High	26.2887	0	7.086e-07	4.18	26.68
High	KFYPLEIDYGQDEEAVKK		2.45275e-06	0	1	1	6	P09874	2	2172.09	0	2.012	1.01	0.51703	0.972355	40.58	979333	1.96994e+06	14.8	48.18	979333	768891	1.02572e+06	812544	1.96994e+06	2.44439e+06	860550	768891	1.01856e+06	805601	9187.38	10923.5		High	64.2847	0	2.839e-07	3.8	64.43
High	KGADSLEDFLYHEGYACTSIHGDR	1xCarbamidomethyl [C17]	8.0441e-07	0	1	2	16	O00571	1	2741.23	0	1.505	0.59	0.781821	0.999995	39.34	1.59793e+06	3.04305e+06	16.38	28.34	1.5269e+06	1.59793e+06	2.04778e+06	1.77082e+06	3.08192e+06	3.04305e+06	1.3417e+06	1.59793e+06	2.03349e+06	1.75569e+06	14373.4	13598.8		High	81.8243	0	5.378e-07	4.96	82
High	KGAVAEDGDELRTEPEAK		1.2187e-05	0	1	1	5	P27695	2	1914.94	0	5.052	2.34	0.122467	0.752345	33.46	307318	1.5525e+06	13.47	68.73	268750	307318	352037	277675	1.90286e+06	1.5525e+06	236153	307318	349580	275303	8874.53	6937.86		High	26.1631	6.619e-06	7.339e-07	4.13	26.57
High	KGDECELLGHSK	1xCarbamidomethyl [C5]	8.58e-07	0	1	1	12	P49411	1	1372.65	0	2.837	1.5	0.315736	0.937373	61.63	2.11736e+06	6.00656e+06	19.07	55.49	1.49563e+06	2.13981e+06	2.11736e+06	1.91417e+06	7.31888e+06	6.00656e+06	1.31423e+06	2.13981e+06	2.10259e+06	1.89781e+06	34133.6	26842.2		High	25.4942	7.061e-06	6.535e-05	3.67	25.97
High	KGDILQIMSQDDATWWQAK		1.14165e-06	0	1	1	3	Q5T2T1	1	2234.09	0	0.628	-0.67	0.768595	0.999995	15.03	635327	322478	19.06	30.16	471037	690575	635327	503209	322478	295972	413905	690575	630893	498909	1503.96	1322.65		High	116.612	0	4.814e-07	4.64	116.55
High	KGDVVHCWYTGTLQDGTVFDTNIQTSAK	1xCarbamidomethyl [C7]	1.5721e-09	0	1	1	25	Q00688	1	3141.49	0	1.524	0.61	0.777181	0.999995	25.69	3.44561e+06	5.41384e+06	11.05	23.82	3.44561e+06	3.29113e+06	4.04269e+06	3.77772e+06	5.41384e+06	6.16064e+06	3.02769e+06	3.29113e+06	4.01448e+06	3.74544e+06	25249	27530.8		High	88.4174	0	2.049e-11	6.69	88.6
High	TSAEAPSHHLQQQQQQQR		8.49412e-08	0	1	1	6	Q92609	0	2102.01	0	25.393	4.67	0.000392934	0.00911993	94.56	23499.3	596722		89.22			23499.3	29569.7	977303	596722			23335.3	29317	4557.92	2666.64		High	23.3348	0	1.843e-09	4.32	23.71
High	KGEGLPNFDNNNIK		4.89509e-06	0	1	1	9	Q9UBS4	1	1559.78	0	1.485	0.57	0.793132	0.999995	11.51	1.86729e+06	2.77322e+06	4.77	43.5	2.02442e+06	1.86484e+06	1.86729e+06	2.77322e+06	2.67857e+06	5.46677e+06	1.77888e+06	1.86484e+06	1854258	2.74953e+06	12492.2	24430		High	43.0367	0	5.142e-07	3.58	43.67
High	KFVIHPESNNLIIIETDHNAYTEATK		5.30488e-09	0	1	1	9	Q15393	1	2997.53	0	3.853	1.95	0.217775	0.883721	7.86	1.02176e+06	4.0992e+06	3.17	60.92	1.02176e+06	1.07202e+06	1.01037e+06	902905	4.0992e+06	4.13025e+06	897834	1.07202e+06	1.00332e+06	895191	19117.8	18457.3		High	68.1291	0	7.247e-11	4.46	69.15
High	TPYHVNLLLAGYDEHEGPALYYMDYLAALAK		1.85727e-08	0	1	1	13	P49721	0	3511.72	0	0.54	-0.89	0.350597	0.945328	8.46	5.10559e+06	2.7561e+06	4	45.42	5.10559e+06	4.92073e+06	5.3294e+06	5.08093e+06	2.7561e+06	2.21655e+06	4.48634e+06	4.92073e+06	5.29221e+06	5.03751e+06	12853.8	9905.35		High	144.429	0	4.225e-10	5.76	144.43
High	TSEFTAAFVGR		1.26445e-05	0	1	1	9	Q96P70	0	1185.59	0	0.36	-1.47	0.327778	0.940805	2.05	924102	317651	6.05	78.85	924102	876454	988581	1.11003e+06	315362	317651	812018	876454	981682	1.10054e+06	1470.78	1419.52		High	67.2678	7.061e-06	1.339e-06	2.97	67.13
High	KFDFDACNEVPPAPK	1xCarbamidomethyl [C7]	2.86865e-06	0	2	2	4	Q15424; Q14151	1	1734.82	0	3.051	1.61	0.331179	0.943093	19.71	381623	1.16427e+06	6.48	55.49	424822	379330	381623	345413	1.31904e+06	1.16427e+06	373296	379330	378960	342462	6151.69	5202.9	Shared	High	55.4951	0	1.17e-07	3.34	55.68
High	TSGVVTSCTGVLPQLSMVK	1xCarbamidomethyl [C8]	2.4039e-08	0	1	1	7	P49736	0	1964.02	0	1.354	0.44	0.7741	0.999995	15.22	489982	690834	7.76	14.8	462670	538796	489982	545628	690834	729582	406553	538796	486562	540966	3221.9	3260.37		High	90.5263	7.061e-06	1.822e-06	3.39	90.9
High	KEENLADWYSQVITK		1.0508e-06	0	1	1	14	P07814	1	1823.92	0	1.27	0.34	0.940629	0.999995	23.67	2.64803e+06	3.36208e+06	6.94	21.06	2.36544e+06	2.64803e+06	2.69543e+06	2.58096e+06	3.96869e+06	3.36208e+06	2.07854e+06	2.64803e+06	2.67662e+06	2.5589e+06	18509.1	15024.5		High	93.3608	0	1.391e-07	4.71	93.3
High	KEEQEVQATLESEEVDLNAGLHGNWTLENAK		5.1216e-07	0	1	1	25	Q08211	1	3481.67	0	1.239	0.31	0.925484	0.999995	20.15	1.38305e+06	1.76415e+06	17.23	18.1	1.10722e+06	1.38305e+06	1.57103e+06	1.35052e+06	1.94622e+06	1.76415e+06	972923	1.38305e+06	1.56006e+06	1.33898e+06	9076.74	7883.66		High	105.548	0	1.962e-08	5.98	105.66
High	KEEQVISLGPQVAEGENVFGVCHIFASFNDTFVHVTDLSGK	1xCarbamidomethyl [C22]	7.59215e-10	0	1	1	45	P62263	1	4505.21	0	1.263	0.34	0.998325	0.999995	16.59	5.47296e+06	6.78363e+06	24.42	27.22	5.53969e+06	3.46578e+06	5.47296e+06	4.37778e+06	6.78363e+06	7.6865e+06	4.86779e+06	3.46578e+06	5.43476e+06	4.34038e+06	31637.3	34349.5		High	141.995	0	2.94e-09	6.83	141.14
High	KEFSPFGTITSAK		1.22998e-05	0	1	1	10	P11940	1	1412.74	0	1.156	0.21	0.952007	0.999995	9.89	4.00092e+06	4.62637e+06	3.71	11.25	4.00092e+06	4.0041e+06	3.75063e+06	4.62637e+06	3.80427e+06	4.68267e+06	3.51565e+06	4.0041e+06	3.72445e+06	4.58684e+06	17742.3	20926		High	54.9743	6.619e-06	7.844e-07	4.02	55.13
High	KEGGLGPLNIPLLADVTR		7.73991e-09	0	1	1	28	P32119	1	1863.07	0	2.152	1.11	0.462816	0.967616	17.74	5.95381e+06	1.28107e+07	6.33	37.76	6.28839e+06	5.95381e+06	5.53978e+06	6.38664e+06	1.28107e+07	1.43436e+07	5.52567e+06	5.95381e+06	5.50112e+06	6.33207e+06	59746.1	64098.7		High	114.011	0	1.081e-10	4.68	114.47
High	KEGNASGVSLLEALDTILPPTRPTDKPLR		4.26324e-06	0	1	1	21	Q05639	1	3088.7	0	3.309	1.73	0.249998	0.903284	32.1	1.52656e+06	5.4633e+06	16.01	29.09	1.85471e+06	1.52656e+06	1.35731e+06	3.35668e+06	6.13689e+06	5.4633e+06	1.62976e+06	1.52656e+06	1.34783e+06	3.32799e+06	28621.1	24414.5		High	109.735	7.061e-06	8.351e-06	4.05	109.81
High	KEKEEEELFPESERPEMLSEQEHMSISGSSAR		8.6521e-08	0	1	1	4	Q9UHX1	2	3735.71	0	2.31	1.21	0.471109	0.968172	57.8	510944	1.2094e+06	31.03	49.83	558578	510944	293991	414417	1.2094e+06	1.29046e+06	490828	510944	291940	410876	5640.38	5766.81		High	60.6866	0	4.838e-07	4.89	60.79
High	KEIEDAAQFATADPEPPLEELGYHIYSSDPPFEVR		1.45068e-06	0	1	1	24	P08559	1	3960.88	0	2.981	1.58	0.322149	0.937926	33.48	587908	2.10664e+06	36.09	45.61	587908	720657	332251	797521	2.14851e+06	2.10664e+06	516601	720657	329933	790707	10020.2	9414.2		High	123.485	0	5.244e-08	4.33	123.57
High	KFDLGQDVIDFTGHALALYR		3.04943e-10	0	2	2	24	P31150; P50395	1	2279.18	0	1.678	0.75	0.756272	0.999995	21.92	3.59134e+06	6.02632e+06	9.88	36.96	3.80704e+06	3.12876e+06	3.59134e+06	3.0106e+06	6.59353e+06	6.02632e+06	3345288	3.12876e+06	3.56627e+06	2.98488e+06	30750.7	26930.5	Shared	High	133.829	0	4.194e-11	6.33	134.03
High	TSGNVEDDLIIFPDDCEFK	1xCarbamidomethyl [C16]	8.98452e-07	0	1	1	9	Q16186	0	2213.99	0	1.988	0.99	0.545117	0.976415	22.92	860305	1.86979e+06	9.43	32.37	993281	860305	836261	1.01809e+06	1.86979e+06	1.97452e+06	872807	860305	830425	1.00939e+06	8720.3	8823.78		High	119.549	7.061e-06	8.746e-07	3.69	119.99
High	TSFTPVGDVFELNFMNVK		2.58779e-08	0	1	1	16	P04844	0	2045	1	4.616	2.21	0.132324	0.775719	83.47	933184	4.30766e+06	19.16	69.66	1.11713e+06	758328	933184	1.10866e+06	4.30766e+06	6.73295e+06	981630	758328	926672	1.09918e+06	20090	30088.3		High	141.282	0	4.529e-10	4.67	141.32
High	KEPFTLEAYYSSPQDLPYPDPAIAQFSVQK		6.61215e-10	0	1	1	13	P34932	1	3429.69	0	2.302	1.2	0.418152	0.962769	24.74	385529	915809	9.63	33.38	385529	413578	341008	482108	951882	915809	338768	413578	338628	477989	4439.37	4092.58		High	122.753	0	1.875e-11	4.89	122.62
High	TSFFQALGITTK		1.02299e-05	0	1	2	11	P05388	0	1313.71	0	0.869	-0.2	0.723344	0.999995	6.75	9.92977e+06	8.63312e+06	5.2	9.29	1.05651e+07	9532479	9.92977e+06	8.2883e+06	8.63312e+06	9.86625e+06	9283679	9532479	9860472	8217478	40263	44090.4		High	110.572	0	5.76e-07	3.98	110.95
High	KETESEAEDNLDDLEK		4.8017e-07	0	1	1	1	Q8IYB3	1	1864.83	0	1.718	0.78	0.418571	0.962769	44.29	246601	328756	21.68	53.39	272862	246601	175755	301968	328756	736008	239767	246601	174528	299388	1533.24	3289.08		High	40.3506	0	1.426e-08	4.34	41.96
High	TSEVQELQNDLDRETSSLQELEAQK		1.70802e-09	0	1	1	10	Q9UBC2	1	2890.39	0	1.487	0.57	0.722773	0.999995	21.68	562441	836561	9.31	32.25	562441	494468	594860	486342	836561	958903	494223	494468	590709	482186	3901.53	4285.16		High	118.086	0	1.822e-11	5.06	118.23
High	KETKPEPMEEDLPENKK		3.11142e-08	0	1	1	4	P31948	2	2042.01	0	2.602	1.38	0.358768	0.946566	52.14	360514	938197	12.12	61.25	299550	360514	380151	273882	1.26814e+06	938197	263218	360514	377498	271542	5914.35	4192.63		High	25.4181	0	5.643e-10	6.09	25.88
High	KFCAGGSYVGEDCPQWMVPITISTSEDPNQAK	2xCarbamidomethyl [C3; C13]	5.07033e-08	0	1	1	17	P55786	1	3572.61	0	1.304	0.38	0.821273	0.999995	26.7	817257	1.25728e+06	13.6	16.81	771577	817257	993235	938861	1.29486e+06	1.25728e+06	677993	817257	986303	930839	6038.95	5618.56		High	105.451	0	1.002e-09	5.38	105.38
High	TSESLCQNNMVILK	1xCarbamidomethyl [C6]	6.75788e-06	0	1	1	8	O14980	0	1636.8	0	2.298	1.2	0.464872	0.968037	9.26	1.99211e+06	4.5776e+06	1.74	36.56	1.99211e+06	1.98156e+06	2.04676e+06	2.26274e+06	4.86353e+06	4.5776e+06	1.75049e+06	1.98156e+06	2.03248e+06	2243411	22682.4	20456.5		High	61.8887	0	3.224e-07	3.14	62.86
High	KFDEVLVNHFCEEFGK	1xCarbamidomethyl [C11]	7.13002e-08	0	1	1	17	P34932	1	1997.94	0	0.888	-0.17	0.719548	0.999995	11.36	3.23169e+06	2.73666e+06	9.77	16.4	3.01457e+06	3.23169e+06	3.64875e+06	3.5538e+06	2.73666e+06	2.67579e+06	2.64893e+06	3.23169e+06	3.62329e+06	3.52343e+06	12763.2	11957.6		High	81.153	0	7.788e-08	4.25	81.05
High	TSGHDHPDVATMLNILALVYR		3.11667e-06	0	2	3	5	E7EVH7; Q9H0B6	0	2323.19	0	7.867	2.98	0.0795818	0.611648	14.89	188992	1.49395e+06	9.13	64.44	207196	172578	188992	295310	1.62997e+06	1.49395e+06	182066	172578	187673	292787	7601.83	6676.18	Shared	High	137.434	7.061e-06	4.57e-05	3.05	137.61
High	HLSPYATLTVGDSSHK		7.67542e-08	0	1	1	10	Q9BSJ8	0	1712.86	0	0.955	-0.07	0.810585	0.999995	5.46	2.27696e+06	2.1735e+06	2.54	9.3	2.2035e+06	2.27696e+06	2.31677e+06	2.1735e+06	2.48329e+06	2.08561e+06	1.93624e+06	2.27696e+06	2.30061e+06	2.15493e+06	11581.5	9320.2		High	37.6038	0	1.636e-09	3.73	38.43
High	IATTTASAATAAAIGATPR		1.23931e-07	0	1	1	22	Q14980	0	1715.93	0	1.782	0.83	0.677145	0.992979	22.96	2.80145e+06	4.99181e+06	5.8	28.51	2.80145e+06	2.70526e+06	3.02666e+06	3.1834e+06	5.76479e+06	4.99181e+06	2.46166e+06	2.70526e+06	3.00554e+06	3.1562e+06	26885.7	22307.5		High	58.3111	0	2.652e-07	4.9	58.38
High	IAVAAASKPAVEIK		1.94813e-06	0	1	1	12	P29373	0	1367.83	0	0.622	-0.69	0.390377	0.95718	9.2	20430380	1.26982e+07	11.44	25.66	2.23926e+07	20430380	1.77868e+07	8.67075e+06	1.4739e+07	1.26982e+07	1.96766e+07	20430380	1.76627e+07	8.59666e+06	68739.6	56746.1		High	35.0245	7.061e-06	3.655e-06	4	36.04
High	LGDVISIQPCPDVK	1xCarbamidomethyl [C10]	8.05075e-06	0	1	1	11	P55072	0	1540.8	0	2.11	1.08	0.514063	0.971132	6.97	7.31011e+06	1.56537e+07	2.76	30.08	7.48603e+06	7.08446e+06	7.31011e+06	8.74546e+06	1.57981e+07	1.56537e+07	6.57805e+06	7.08446e+06	7259096	8670734	73678.8	69953.3		High	71.512	7.061e-06	3.14e-05	4.01	71.73
High	IGDVVGSSGANQQTSGK		3.17197e-07	0	1	1	4	Q9Y263	0	1604.79	0	3.146	1.65	0.220967	0.88423	70.18	247078	777350	32.51	58.24	133250	247078	258346	220784	935295	777350	117088	247078	256543	218898	4362.01	3473.84		High	27.4075	0	4.663e-08	3.14	27.76
High	LGDVYVNDAFGTAHR		7.75303e-07	0	1	2	16	P00558	0	1634.79	0	0.566	-0.82	0.412007	0.962769	2.47	37550926	2.09034e+07	3.18	20.84	3.7707e+07	37550926	3.55974e+07	2.89209e+07	2.01505e+07	2.09034e+07	33133544	37550926	35349020	28673804	93977.2	93413.4		High	60.8519	0	2.515e-08	3.9	60.61
High	LGDYHFYGFGTDVDYETAFIHYR		9.30604e-09	0	1	1	7	Q9UBV2	0	2786.25	0	4.45	2.15	0.171665	0.842745	20.11	584525	2.66348e+06	8.61	48.79	626382	527005	584525	931051	2.78761e+06	2.66348e+06	550408	527005	580446	923096	13000.8	11902.6		High	115.091	0	1.355e-10	3.87	115.27
High	IGDYVQCHGGVSLVEQMFQDPR	1xCarbamidomethyl [C7]	6.27768e-06	0	1	1	1	P49590	0	2535.18	0	0.962	-0.06	0.884251	0.999995	11.78	1.14318e+06	1.09968e+06	2.85	19.68	1.1297e+06	1.14318e+06	1.19219e+06	1.44775e+06	1.00529e+06	1.09968e+06	992675	1.14318e+06	1.18387e+06	1.43538e+06	4688.47	4914.27		High	106.416	0	2.964e-07	2.46	107.2
High	IGDYVQQHGGVSLVEQLLQDPK		1.80664e-08	0	1	1	8	P12081	0	2423.26	0	0.589	-0.76	0.464234	0.968037	2.02	3.68129e+06	2.16863e+06	0.09	71.17	3.68551e+06	3.68129e+06	3.67939e+06	280356	2.16863e+06	2.25369e+06	3.2385e+06	3.68129e+06	3.65372e+06	277961	10114	10071.3		High	111.278	0	3.03e-07	3.69	110.99
High	IGEEFLTDLSQLK		6.51335e-06	0	1	1	2	P11216	0	1492.79	0																						No Quan Values	High	120.047	0	3.081e-07	3.64
High	IGEEQSAEDAEDGPPELLFIHGGHTAK		2.51297e-10	0	1	1	22	Q16576	0	2847.34	0	1.026	0.04	0.792879	0.999995	19.94	5.68219e+06	5.82719e+06	1.99	25.2	5.75899e+06	5.53757e+06	5.68219e+06	3.93508e+06	6.61078e+06	5.82719e+06	5.06048e+06	5.53757e+06	5.64253e+06	3.90146e+06	30831.2	26040.6		High	72.6839	0	1.906e-12	5.83	72.95
High	IGEEQSPEDAEDGPPELLFIHGGHTAK		1.05873e-08	0	1	1	13	Q09028	0	2873.36	0	2.634	1.4	0.399452	0.958807	14.97	1.88343e+06	5.25319e+06	6.71	39.62	2.07362e+06	1.88343e+06	1.82649e+06	2.3696e+06	5.46137e+06	5.25319e+06	1.82211e+06	1.88343e+06	1.81375e+06	2.34936e+06	25470.6	23475.5		High	72.7475	0	1.567e-10	4.68	73.65
High	LGEHNIDVLEGNEQFINAAK		4.83794e-09	0	1	1	24	P00761	0	2211.1	0	0.627	-0.67	0.485016	0.968172	2.06	4.11263e+07	2.53512e+07	2.33	26.28	4.11263e+07	39669411	4.14511e+07	3.85793e+07	2.48703e+07	2.53512e+07	3.61382e+07	39669411	41161835	38249675	115989	113290		High	80.0029	0	8.62e-11	5.58	81.09
High	IGEHTPSALAIMENANVLAR		7.45352e-10	0	1	2	28	P04075	0	2107.1	0	0.703	-0.51	0.574865	0.981184	3.27	4.84278e+07	3.40579e+07	2.86	34.91	5.06906e+07	48117346	4.84278e+07	5.94751e+07	3.36317e+07	3.40579e+07	44542339	48117346	48089821	58966968	156851	152198		High	97.4125	0	5.244e-09	4.8	97.86
High	LGEINVIGEPFLNVNCEHIK	1xCarbamidomethyl [C16]	5.67262e-06	0	1	1	2	P33991	0	2295.18	0	0.221	-2.18	0.223916	0.886943	0.55	1.67645e+06	370887	5.09	71.24	1.65036e+06	1812844	1.67645e+06	1.11064e+06	346906	370887	1.45019e+06	1812844	1.66475e+06	1.10115e+06	1617.89	1657.42		High	99.7494	0	2.624e-07	3.57	100.03
High	IGELVGVLVNHFK		1.21668e-07	0	1	1	5	O94832	0	1424.83	0	1.294	0.37	0.827875	0.999995	26.81	524356	678565	9.94	20.8	536967	444920	524356	538030	678565	820521	471839	444920	520697	533433	3164.68	3666.76		High	100.211	0	2.308e-07	2.86	100.3
High	LGEIVTTIPTIGFNVETVEYK		2.73256e-09	0	4	5	33	P61204; P18085; P84077; P84085	0	2323.24	0	1.369	0.45	0.813662	0.999995	9.29	2.12181e+07	2.77139e+07	5.35	8.62	2.12181e+07	21564483	1.94925e+07	2.66918e+07	2.77139e+07	3.13786e+07	1.86446e+07	21564483	19356477	26463707	129252	140225	Shared	High	129.934	0	3.165e-11	5.15	130.33
High	IGEMPLTDSILCDGLTDAFHNCHMGITAENVAK	2xCarbamidomethyl [C12; C22]	3.3747e-10	0	1	1	14	Q9BWD1	0	3630.67	0	0.987	-0.02	0.872288	0.999995	12.81	2.65275e+06	2.61814e+06	7.01	17.88	2.43668e+06	2.80366e+06	2.65275e+06	1.94706e+06	2.61814e+06	2.76766e+06	2141133	2.80366e+06	2.63423e+06	1.93042e+06	12210.4	12368.2		High	122.546	0	2.68e-12	5.22	122.34
High	LGEMWNNLNDSEK		4.98613e-06	0	1	1	10	O15347	0	1549.7	0	1.45	0.54	0.816315	0.999995	21.22	1.77785e+06	2.70031e+06	7.89	20.19	1.77785e+06	1.7776e+06	2.03228e+06	1.96242e+06	2.94676e+06	2.70031e+06	1562219	1.7776e+06	2.01809e+06	1.94565e+06	13743	12067.2		High	69.5109	7.061e-06	1.063e-06	3.05	69.71
High	LGEMWNNTAADDKQPYEK		1.60541e-06	0	1	1	16	P09429	1	2109.95	0	1.648	0.72	0.714742	0.998252	27.83	7.91885e+06	1.30473e+07	8.85	41.05	6.82546e+06	7.91885e+06	8.0506e+06	6.29208e+06	1.54966e+07	1.30473e+07	5.9976e+06	7.91885e+06	7.99442e+06	6.23832e+06	72272.6	58306		High	50.1128	0	6.048e-08	4.39	50.88
High	LGESVQDLSSFDEYSSELK		3.25535e-09	0	1	1	11	Q9UI12	0	2132.99	0	2.693	1.43	0.411998	0.962769	9.59	919416	2.55642e+06	3.32	33.58	891789	919416	952844	1.31349e+06	2.55642e+06	2.56554e+06	783624	919416	946195	1.30227e+06	11922.6	11464.9		High	104.659	0	3.991e-09	4.76	104.96
High	IGEVALAVIFDVASIILGSK		2.15411e-07	0	1	1	1	Q9Y4A5	0	2015.18	0	2.777	1.47	0.25928	0.911047	100.44	21696.2	67778.1	53.93	106.38	21696.2	14414.3	41328.4	25487.4	180241		19064.7	14414.3	41039.9	25269.6	840.604			High	160.197	0	5.493e-09	3.28	160.35
High	LGDVGMAELCPGLLHPSSR	1xCarbamidomethyl [C10]	1.23931e-07	0	1	1	20	P13489	0	2008.99	0	0.936	-0.1	0.812722	0.999995	11.23	3.30895e+06	3.09631e+06	1.99	9.97	3.32829e+06	3.30895e+06	3.20692e+06	3.38371e+06	3.09631e+06	2.76951e+06	2.9246e+06	3.30895e+06	3.18454e+06	3.3548e+06	14440.5	12376.4		High	84.4592	0	2.217e-07	4	84.48
High	LGDTPGVSYSDIAAR		1.04116e-06	0	1	1	7	Q9H269	0	1521.75	0	2.376	1.25	0.449866	0.964619	19.82	639499	1.60356e+06	7.55	32.37	692219	639499	595346	857646	1.60356e+06	1.64466e+06	608260	639499	591192	850318	7478.62	7349.66		High	60.0152	0	3.722e-07	3.1	61.76
High	IGDQEFDHLPALLEFYK		2.61395e-07	0	1	1	16	P46109	0	2035.02	0	1.342	0.42	0.834836	0.999995	21.72	688650	854016	19.05	16.46	507715	688650	742929		759791	959925	446135	688650	737745		3543.5	4289.73		High	123.378	0	5.681e-08	3.34	125.56
High	LGDPAEYAHLVQAIIENPFLNGEVIR		5.55969e-08	0	1	1	12	Q99714	0	2878.51	0	0.421	-1.25	0.166868	0.838703	2.09	2.04158e+07	8.10263e+06	5.04	46.23	2.04158e+07	2.06433e+07	1.87984e+07	1.67625e+07	7.92153e+06	8.10263e+06	17939595	2.06433e+07	18667255	16619322	36944.2	36209.1		High	148.307	0	3.985e-09	5.27	148.36
High	LGAGYPMGPFELLDYVGLDTTK		1.33411e-07	0	1	1	10	Q16836	0	2357.17	0	0.662	-0.59	0.502171	0.968172	5.65	5.04307e+06	3.34091e+06	5.61	36.29	5.04307e+06	5.52223e+06	4.99634e+06	5.84206e+06	3.17304e+06	3.34091e+06	4.4314e+06	5.52223e+06	4.96147e+06	5.79214e+06	14798.4	14929.9		High	148.039	0	6.662e-09	4.23	148.53
High	IGALQLQLSQLHEQCSSLEK	1xCarbamidomethyl [C15]	1.39819e-06	0	1	1	3	Q96T51	0	2282.18	0	0.429	-1.22	0.361625	0.948187	3.34	1.75166e+06	751650	1.9	28.49	1.77641e+06	1.71082e+06	1.75166e+06	1.11327e+06	751650	659825	1.56095e+06	1.71082e+06	1.73943e+06	1.10376e+06	3505.53	2948.64		High	76.801	7.061e-06	1.577e-06	3.31	78.88
High	LGANSLLDLVVFGR		3.95698e-07	0	1	1	8	P31040	0	1473.84	0	0.584	-0.78	0.397203	0.958059	8.85	4.95047e+06	2.88903e+06	3.61	45.83	4.81508e+06	5.17164e+06	4.95047e+06	5.43519e+06	2.88903e+06	2.38291e+06	4.23106e+06	5.17164e+06	4.91593e+06	5.38875e+06	13473.8	10648.8		High	145.568	0	1.305e-08	4.49	145.79
High	LGAPAAGGEEEWGQQQR		1.89342e-07	0	1	1	4	O94992	0	1783.84	0	2.271	1.18	0.499577	0.968172	41.08	731655	1.66188e+06	13.85	51.47	603243	731655	796535	639427	1.66188e+06	2.1223e+06	530076	731655	790977	633964	7750.63	9484.15		High	47.7456	0	4.743e-09	4.25	47.84
High	LGAQALLGAAK		8.35299e-06	0	1	1	2	P32322	0	1012.61	0	0.028	-5.15	3.1138e-05	0.000844857	0.02	6.03987e+06	170570	3.47	156.61	6.03987e+06	6.20348e+06	5.78956e+06	4.5724e+06	141483	170570	5307300	6.20348e+06	5749154	4.53333e+06	659.846	762.245		High	53.8236	0	4.147e-07	3.67	54.28
High	LGAVDESLSEETQK		9.49519e-07	0	1	1	6	Q96HE7	0	1505.73	0	1.722	0.78	0.674178	0.992979	59.21	1.71709e+06	2.95636e+06	7.3	69.07	1.84275e+06	1.71709e+06	1.59195e+06	1.77567e+06	6.88366e+06	2.95636e+06	1.61924e+06	1.71709e+06	1.58084e+06	1760501	32103.9	13211.4		High	44.7806	0	3.191e-08	3.79	44.82
High	LGAVFNQVAFPLQYTPR		3.05719e-07	0	1	1	11	Q15393	0	1921.03	0	0.712	-0.49	0.708114	0.997031	11.28	1.64525e+06	1.17112e+06	11.05	24.44	1.9028e+06	1.64525e+06	1.53831e+06	995238	1.59098e+06	1.17112e+06	1.67201e+06	1.64525e+06	1.52758e+06	986734	7419.97	5233.52		High	116.964	0	3.898e-08	4.49	117.61
High	LGAVYDVSHYNALLK		4.58551e-07	0	1	1	15	P42704	0	1662.88	0	0.708	-0.5	0.498027	0.968172	5.48	5.33336e+06	3.77524e+06	4.48	18.33	5.33336e+06	5.74574e+06	5.31105e+06	4.90131e+06	3.49651e+06	3.77524e+06	4.68648e+06	5.74574e+06	5.27399e+06	4.85943e+06	16306.9	16870.8		High	77.599	0	7.126e-08	4.21	78.56
High	LGCEVLGVSVDSQFTHLAWINTPR	1xCarbamidomethyl [C3]	1.90933e-08	0	1	1	21	P32119	0	2699.36	0	0.631	-0.66	0.462894	0.967616	8.55	4.74745e+06	2.99652e+06	7.97	30.64	4.17124e+06	4.74745e+06	4.84945e+06	4.52362e+06	2.99652e+06	2.5629e+06	3.66531e+06	4.74745e+06	4.81561e+06	4.48497e+06	13975.1	11453.1		High	122.529	0	2.31e-07	4.4	122.99
High	LGEVALLQGNHQIVEMCYQR	1xCarbamidomethyl [C17]	4.83384e-10	0	1	1	14	P53621	0	2358.17	0	1.658	0.73	0.748558	0.999995	2.37	2.32042e+06	3.84711e+06	0.59	26.38	2.30768e+06	2.32042e+06	2.33514e+06	2.34122e+06	3.90857e+06	3.84711e+06	2.02778e+06	2.32042e+06	2.31885e+06	2.32122e+06	18228.7	17192		High	84.4948	0	8.01e-11	4.98	84.61
High	LGCHPQTGFADIQGHPFFR	1xCarbamidomethyl [C3]	2.00104e-07	0	1	1	1	P41743	0	2185.04	0																						No Quan Values	High	65.8991	0	5.049e-09	2.22
High	LGCQDAFPEVYDK	1xCarbamidomethyl [C3]	1.02299e-05	0	1	1	6	Q15392	0	1541.69	0	1.464	0.55	0.879916	0.999995	8.7	3.927e+06	5.79321e+06	4.46	29.43	4.15745e+06	3.927e+06	3.80952e+06	3.36345e+06	6.0882e+06	5.79321e+06	3.6532e+06	3.927e+06	3.78293e+06	3334709	28394	25888.8		High	68.3972	0	5.249e-07	2.43	68.38
High	LGDAVEQGVINNTVLGYFIGR		4.92792e-09	0	1	1	12	P41250	0	2235.18	0	0.447	-1.16	0.26182	0.912908	11.25	5.78869e+06	2.58758e+06	1.86	45.89	5.88682e+06	5.78869e+06	5.67226e+06	4.13129e+06	1.60534e+06	2.58758e+06	5.17281e+06	5.78869e+06	5.63268e+06	4.09599e+06	7486.93	11563.4		High	145.714	0	4.673e-10	4.97	146.23
High	IGDELDSNMELQR		5.51797e-06	0	1	1	7	Q07812	0	1519.71	0	4.498	2.17	0.137844	0.78461	13.55	556731	2.50434e+06	1.7	44.39	560973	556731	542939	1.02582e+06	2.50434e+06	2.73315e+06	492933	556731	539150	1.01706e+06	11679.7	12214		High	62.1586	0	2.541e-07	3.49	62.14
High	LGDFAKPENIDLAVQCLNELITNALHHIPDVITYLSR	1xCarbamidomethyl [C16]	2.63592e-08	0	1	1	18	P37268	0	4203.19	0	1.579	0.66	0.756426	0.999995	14.98	2.46558e+06	3.54301e+06	16.62	23.14	2.46558e+06	2.21646e+06	3.05077e+06	3.54301e+06	5.15031e+06	3.50026e+06	2.16653e+06	2.21646e+06	3.02948e+06	3.51274e+06	24019.9	15642		High	151.69	0	8.834e-10	5.25	152.01
High	IGDFIDVSEGPLIPR		3.5786e-06	0	1	1	6	Q9NYK5	0	1627.87	0	0.322	-1.64	0.355932	0.946342	2.64	685671	215371	10.64	87.46	685671	807790	666598	872820	215371	214603	602506	807790	661946	865363	1004.44	959.02		High	114.585	0	1.523e-07	2.55	114.64
High	LGDGLFLQCCEEVAELYPK	2xCarbamidomethyl [C9; C10]	5.97991e-09	0	1	1	9	O43837	0	2241.06	0	1.812	0.86	0.516252	0.972065	9.88	411002	744800	4.06	24.19	411002	390205	422963	489518	744800	794458	361152	390205	420011	485335	3473.58	3550.29		High	125.053	0	3.202e-07	4.24	125.09
High	TEMQDNTYPEILR		4.34253e-06	0	1	1	6	O43143	0	1609.75	0	2.341	1.23	0.493393	0.968172	10.19	1.05933e+06	2.48003e+06	4.62	43.04	1.08453e+06	1.05933e+06	991201	1.03229e+06	2.62411e+06	2.48003e+06	952987	1.05933e+06	984284	1.02347e+06	12238.3	11082.8		High	70.3025	7.061e-06	5.368e-06	3.26	70.4
High	IGDLQAFQGHGAGNLAGLK		1.76036e-06	0	1	1	18	P08195	0	1866.98	0	0.429	-1.22	0.191924	0.861737	1.09	7.98648e+06	3.42908e+06	3.07	9.84	8.31764e+06	7.98648e+06	7.83383e+06	3.98378e+06	3.33e+06	3.42908e+06	7.3088e+06	7.98648e+06	7.77916e+06	3.94974e+06	15530.4	15323.9		High	69.6619	0	2.85e-07	5.56	69.79
High	LGDLWTLDIDTLTWNKPSLSGVAPLPR		1.80817e-07	0	1	1	4	P51610	0	2978.6	0	0.231	-2.11	0.202474	0.872745	5.73	595350	151319	26.71	96.36	595350	508875	842859	347601		65872.4	523141	508875	836977	344631		294.372		High	144.311	0	4.487e-09	3.52	144.13
High	IGCLLSGGLDSSLVAATLLK	1xCarbamidomethyl [C3]	3.57256e-08	0	1	1	9	P08243	0	1988.11	0	0.403	-1.31	0.455498	0.96519	3.55	623908	251540	8.26	21.56	623908	652087	554203	190492	296163	251540	548234	652087	550336	188865	1381.24	1124.08		High	138.504	0	1.098e-09	4.48	138.43
High	TENPLILIDEVDK		1.11143e-05	0	1	1	2	P36776	0	1498.8	0	0.28	-1.84	0.283278	0.922408	0.76	559911	154905	4.26	88.64	591483	544203	559911	636838	152424	154905	519742	544203	556004	631396	710.871	692.242		High	110.555	7.061e-06	1.361e-06	3.27	110.95
High	LGEVSVESENYVQAVEEFQSCLNLQEQYLEAHDR	1xCarbamidomethyl [C21]	4.6747e-06	0	1	1	4	P49321	0	4012.85	0	0.785	-0.35	0.731846	0.999995	27.11	1.37716e+06	1.08123e+06	54.76		1.958e+06	1.37716e+06	547714	1.08123e+06			1.72052e+06	1.37716e+06	543892	1.07199e+06				High	144.909	0	7.164e-07	3.97	145.16
High	IGEWELIQESGVPLKPLFGPGYTGIR		5.8757e-08	0	1	1	11	P45974	0	2856.53	0	2.11	1.08	0.542106	0.976315	3.22	676992	1.42853e+06	1.52	29.42	664018	684291	676992	815510	1.42853e+06	1.45957e+06	583480	684291	672268	808542	6662.33	6522.55		High	133.918	0	2.651e-08	4.08	133.87
High	LGGSPTSLGTWGSWIGPDHDKFSAMK		1.39701e-07	0	1	1	19	P14314	1	2732.31	0	1.331	0.41	0.917611	0.999995	18.04	2.95907e+06	3.95436e+06	13.05	14.3	2.55133e+06	2.95907e+06	3.31913e+06	3.30808e+06	4.41679e+06	3.95436e+06	2.24188e+06	2.95907e+06	3.29597e+06	3.27981e+06	20598.9	17671.3		High	96.35	0	9.082e-08	3.94	96.57
High	LGGTIDDCELVEGLVLTQK	1xCarbamidomethyl [C8]	1.96284e-08	0	1	1	13	P50991	0	2060.06	0	1.736	0.8	0.648598	0.9887	12.29	6.67474e+06	1.15863e+07	4.54	52.43	6.67551e+06	6.67474e+06	6.16397e+06	3.67754e+06	1.15863e+07	1.25074e+07	5.86584e+06	6.67474e+06	6.12096e+06	3.64611e+06	54035.8	55893.4		High	120.172	0	6.167e-10	4.89	120.37
High	IGGVQQDTILAEGLHFR		1.07659e-10	0	1	1	9	Q99623	0	1853.99	0	2.023	1.02	0.533485	0.975987	8.23	3.00057e+06	6.06957e+06	1.91	30.81	2.9352e+06	3.04891e+06	3.00057e+06	3.4245e+06	6.40662e+06	6.06957e+06	2579190	3.04891e+06	2.97963e+06	3.39524e+06	29879	27123.8		High	86.978	0	6.953e-13	4.81	87.95
High	LGGYLAEEQATPENPTIR		3.70983e-07	0	1	1	2	O75165	0	1958.98	0																						No Quan Values	High	65.5186	0	1.051e-08	3.97
High	LGHAGGNQSDASHLLNQSGGAGEDCQIFSTPGHPK	1xCarbamidomethyl [C25]	1.1619e-07	0	1	2	1	Q9P2N5	0	3544.63	0	2.322	1.22	0.260531	0.911964	34.44	124394	262907	14.87	74.47	125927	95497.7	124394	221709	788599	262907	110653	95497.7	123526	219814	3677.85	1174.88		High	50.4494	0	2.674e-09	4.45	50.57
High	TEFLSFMNTELAAFTK	1xOxidation [M7]	7.90376e-06	0	1	1	5	P31949	0	1865.9	0	1.343	0.43	0.75827	0.999995	22.47	477268	730675	19.08	22.09	642382	460530	477268	855301	624207		564468	460530	473938	847994	2911.16			High	118.821	0	3.876e-07	3.64	121.27
High	TEFLSFMNTELAAFTK		1.09755e-09	0	1	1	70	P31949	0	1849.9	0	0.361	-1.47	0.174853	0.844304	1.72	79737734	2.88181e+07	3.42	83	8.27995e+07	79737734	7.73489e+07	1.03499e+08	2.88181e+07	2.62581e+07	72756818	79737734	7.68091e+07	1.02615e+08	134401	117342		High	146.298	0	3.209e-11	5.56	146.35
High	LGHVVMGNNAVSPYQQVIEK		3.22823e-08	0	1	1	9	P60228	0	2183.13	0	1.113	0.15	0.987484	0.999995	21.13	1.93121e+06	2.14855e+06	2.13	15.86	1.93121e+06	1.89363e+06	1.97577e+06	1.82619e+06	2.14855e+06	2.51141e+06	1.69697e+06	1.89363e+06	1.96198e+06	1.81059e+06	10020.4	11223		High	59.2057	0	1.267e-09	5.5	60.07
High	TEEGLGFNIMGGK		3.54578e-06	0	1	1	8	Q9NUP9	0	1352.65	0	0.309	-1.7	0.252151	0.905119	0.81	1.40389e+06	433312	4.32	87.61	1.40389e+06	1.33588e+06	1.45653e+06	1.71315e+06	408580	433312	1.23361e+06	1.33588e+06	1.44637e+06	1.69851e+06	1905.53	1936.39		High	83.7704	7.061e-06	1.148e-06	2.61	83.83
High	LGLALNYSVFYYEIQNAPEQACHLAK	1xCarbamidomethyl [C22]	4.65499e-11	0	1	1	33	P61981	0	3012.49	0	1.741	0.8	0.702059	0.996975	6.68	1.01688e+07	1.79482e+07	2.71	30.01	1.04156e+07	1.01688e+07	9.86581e+06	1.00481e+07	1.81316e+07	1.79482e+07	9.15229e+06	1.01688e+07	9.79696e+06	9.9622e+06	84561.7	80207		High	131.118	0	4.411e-12	5.3	131.39
High	IGIASQALGIAQTALDCAVNYAENR	1xCarbamidomethyl [C17]	4.10554e-07	0	1	1	1	P16219	0	2619.32	0	0.244	-2.03	0.193367	0.863326	2.63	371380	90692.3	27.12	124.43	316619	371380	528490	722346	76343.6	90692.3	278217	371380	524802	716174	356.05	405.287		High	149.118	0	1.185e-08	4.49	149.51
High	LGIAVIHGEAQDAESDLVDGRHSPPMVR	1xPhospho [S]	1.42299e-07	0	1	1	5	O60256	1	3049.46	0	1.838	0.88	0.59711	0.983105	64.62	668174	1.24597e+06	30.78	52.03	373673	694673	668174	387537	1.24597e+06	1.277e+06	328350	694673	663512	384226	5810.94	5706.67		High	78.5182	1.647e-05	0.0001187	3.39	78.41
High	LGIDDLVHFDFMDPPAPETLMR		2.17405e-07	0	1	1	5	O43143	0	2529.22	0	0.402	-1.31	0.284492	0.923809	24.17	2.22072e+06	929021	7.02	103.64	2.22072e+06	2466954	2.16559e+06	2.36598e+06		364788	1.95137e+06	2466954	2150482	2.34576e+06		1630.17		High	146.391	0	1.859e-08	4.39	146.66
High	TEDSIRDYEDGMEVDTTPTVAGQFEDADVDH		1.68949e-11	0	1	1	14	P54105	1	3457.45	0	1.127	0.17	0.936887	0.999995	12.51	823883	930660	6.24	27.32	862603	761628	823883	563925	972026	930660	757978	761628	818133	559107	4533.31	4158.95		High	99.8974	0	2.336e-08	6.12	100.08
High	IGIDGIQQFCDDLALDPASISVLIIAWK	1xCarbamidomethyl [C10]	4.49416e-09	0	1	1	4	Q96GG9	0	3071.61	0	1.848	0.89	0.545276	0.976415	13.85	311662	578387	27.34	7.91	291043	311662	469681	578387	629855	537936	255743	311662	466403	573445	2937.5	2403.94		High	152.052	7.061e-06	6.361e-05	3.57	152.19
High	LGLDSEEDYYTPQK		1.56165e-06	0	1	1	6	Q8TD19	0	1657.76	0	2.559	1.36	0.43423	0.964181	27.88	431472	1.251e+06	11.71	55.11	512608	431472	413064	354640	1.251e+06	1.31171e+06	450434	431472	410181	351610	5834.41	5861.79		High	66.6065	0	1.54e-07	4.33	66.29
High	LGLEALAANHQQLFTDGR		3.99361e-07	0	1	1	8	Q9Y2Z4	0	1954.01	0	0.967	-0.05	0.936222	0.999995	7.75	1.47782e+06	1.44671e+06	3.92	14.45	1.41651e+06	1.53207e+06	1.47782e+06	1.4819e+06	1.44671e+06	1.1273e+06	1.2447e+06	1.53207e+06	1.46751e+06	1.46924e+06	6747.13	5037.68		High	85.0672	7.061e-06	8.931e-07	4.15	84.98
High	TEDSGLQTQVIAAATQCALSTSQLVACTK	2xCarbamidomethyl [C17; C27]	1.75887e-07	0	1	1	4	Q9Y490	0	3052.49	0	3.43	1.78	0.256073	0.909761	38.82	579917	2.09188e+06	13.67	49.63	636377	483275	579917	711014	2.18299e+06	2.09188e+06	559191	483275	575870	704939	10181	9348.21		High	138.817	0	3.322e-08	3.77	139.4
High	TEALYYTDDTAMAR		3.26087e-07	0	1	1	5	Q9NX46	0	1620.72	0	1.948	0.96	0.57237	0.980835	43.58	581306	1.13259e+06	18.2	36.48	649853	581306	449254	594500	1.13259e+06	1.29818e+06	571033	581306	446119	589421	5282.16	5801.33		High	60.2844	0	1.484e-08	2.86	61.15
High	LGGSPTSLGTWGSWIGPDHDK		1.09941e-07	0	1	1	14	P14314	0	2168.04	0	0.222	-2.17	0.110719	0.717546	1.46	3.2279e+06	717824	13.8	101.95	3.2279e+06	3.17164e+06	4.02935e+06	3.66014e+06	665610	717824	2.83639e+06	3.17164e+06	4.00123e+06	3.62887e+06	3104.26	3207.82		High	93.5352	7.061e-06	9.287e-06	3.57	95.92
High	LGGSLADSYLDEGFLLDKK		4.49797e-08	0	1	1	19	P78371	1	2041.05	0	0.922	-0.12	0.699234	0.995638	5.63	5.21472e+06	4.77962e+06	2.68	4.64	5.22607e+06	5.21472e+06	4.98166e+06	4.59263e+06	4.77962e+06	5.03635e+06	4.5922e+06	5.21472e+06	4.9469e+06	4.55339e+06	22291.1	22506.5		High	103.766	0	5.236e-09	4.72	104.06
High	LGGSLADSYLDEGFLLDK		2.54054e-08	0	1	1	6	P78371	0	1912.95	0	1.104	0.14	0.955767	0.999995	2.97	3.06029e+06	3.37997e+06	5.33	1.3	3.06029e+06	3.12294e+06	2.81983e+06	3.37997e+06	3.32459e+06	3.41112e+06	2.6891e+06	3.12294e+06	2800155	3.35109e+06	15505.1	15243.7		High	125.59	0	1.369e-07	4.33	125.74
High	LGGSAVISLEGKPL		6.21493e-07	0	1	1	91	P23528	0	1340.78	0	0.321	-1.64	0.133565	0.777804	0.85	3.3679e+07	1.07418e+07	4.65	68.77	3.48935e+07	3.3679e+07	3.18058e+07	3.11407e+07	1.01955e+07	1.07418e+07	3.06612e+07	3.3679e+07	3.15838e+07	3.08746e+07	47549.6	48002.9		High	79.1327	0	1.102e-07	4.35	78.98
High	TELFIAAEGIHTGQFVYCGK	1xCarbamidomethyl [C18]	4.32421e-11	0	1	1	26	P62917	0	2241.1	0	0.459	-1.12	0.312505	0.935204	3.83	3.60763e+06	1.65761e+06	11.49	20.64	4.11003e+06	3.60763e+06	3.27378e+06	2.09364e+06	1.39268e+06	1.65761e+06	3.61153e+06	3.60763e+06	3.25093e+06	2.07575e+06	6495.17	7407.56		High	94.0275	0	1.706e-08	4.79	94.1
High	LGFAGLVQEISFGTTK		6.26715e-08	0	1	1	16	P48643	0	1667.9	0	0.405	-1.3	0.11524	0.732675	2.79	9.609e+06	3.89573e+06	1.41	59.64	9.66337e+06	9.40749e+06	9.609e+06	9.43884e+06	3.44912e+06	3.89573e+06	8.49131e+06	9.40749e+06	9.54195e+06	9.35819e+06	16085.9	17409.3		High	129.292	0	8.168e-09	5.33	131.3
High	TELEDTLDSTAAQQELR		6.49692e-09	0	1	1	9	P35579	0	1919.92	0	1.877	0.91	0.582695	0.982733	34.32	903809	1.46919e+06	25.16	25.48	607475	903809	1.01871e+06	1.14602e+06	1.91179e+06	1.46919e+06	533795	903809	1.0116e+06	1.13622e+06	8916.16	6565.52		High	77.1947	0	2.708e-10	5.36	78.1
High	TELDSFLIEITANILK		8.26255e-08	0	1	1	3	P52209	0	1820.01	0	3.673	1.88	0.173697	0.842999	3.96	248122	911394	3.77			254832	241589		911394			254832	239903		4250.54			High	151.821	7.061e-06	2.656e-06	4.57	151.92
High	IGFFNQQYAEQLR		3.51326e-06	0	1	1	8	Q8NE71	0	1613.81	0	0.228	-2.13	0.117448	0.739793	0.71	2.02349e+06	442323	5.8	95.9	2.02349e+06	1.83801e+06	2.04617e+06	2.03303e+06	418942	442323	1778062	1.83801e+06	2.0319e+06	2.01566e+06	1953.85	1976.66		High	88.2751	0	1.49e-07	3.78	90.68
High	LGFHLPLEVAYQR		7.75303e-07	0	1	1	13	Q15149	0	1542.84	0	0.249	-2.01	0.134403	0.777804	0.89	2.03217e+06	505835	2.05	105.51	2.08152e+06	1.99839e+06	2.03217e+06	2.73018e+06	456599	505835	1.82905e+06	1.99839e+06	2.01799e+06	2.70685e+06	2129.48	2260.48		High	88.6715	0	7.564e-08	3.8	90.77
High	LGFSEVELVQMVVDGVK		3.61172e-06	0	1	1	3	P12277	0	1848.98	0	2.575	1.36	0.415778	0.962769	18.23	475815	1.22501e+06		19.44	475815			926564	1.22501e+06	1.37559e+06	418104			918647	5713.16	6147.27		High	146.531	0	1.534e-07	4.07	147.06
High	LGFYGLDESDLDK		9.85976e-06	0	1	1	5	Q02218	0	1471.7	0	0.415	-1.27	0.504027	0.968203	1.77	562196	233121	2.1	88.98	542196	562673	562196	937871	233121	216923	476434	562673	558272	929858	1087.22	969.388		High	98.2177	7.061e-06	5.594e-06	2.61	98.32
High	LGGAVLSFSEATSSVQK		5.1216e-07	0	1	1	8	P27708	0	1680.88	0	1.626	0.7	0.693396	0.992979	22.35	693205	1.24806e+06	8.97	34	666891	788957	693205	643248	1.24806e+06	1.28308e+06	586004	788957	688368	637752	5820.66	5733.83		High	78.2274	0	4.725e-07	4.03	78.22
High	LGEVVNTHGPVEPDKDNIR		4.37905e-07	0	1	1	11	P30419	1	2089.07	0	1.708	0.77	0.632197	0.987619	19.86	2.17893e+06	3.72168e+06	7.33	45.98	2.17893e+06	2.19648e+06	1.92151e+06	1.42391e+06	3.93255e+06	3.72168e+06	1.91465e+06	2.19648e+06	1.9081e+06	1.41175e+06	18340.5	16631.5		High	36.3695	0	3.412e-07	4.7	36.5
High	IGGDAATTVNNSTPDFGFGGQK		1.07842e-08	0	1	1	19	Q92945	0	2154.01	0	1.546	0.63	0.852407	0.999995	25.37	2.75476e+06	4.5499e+06	10.98	24.98	3.22616e+06	2.62829e+06	2.75476e+06	2.99994e+06	4.98635e+06	4.5499e+06	2.83486e+06	2.62829e+06	2.73554e+06	2.97431e+06	23255.2	20332.7		High	75.7238	0	1.605e-10	3.91	75.8
High	IGGELEEQAVMLEDFSHELESTQSR		8.63744e-10	0	1	1	2	O43752	0	2834.31	0	1.851	0.89	0.553417	0.979386	14.98	479266	886906	5.7	36.73	479266	454769	509503	447780	886906	976496	421136	454769	505948	443954	4136.33	4363.78		High	135.976	0	8.109e-12	4.78	136.09
High	IGGGIDVPVPR		9.85976e-06	0	1	1	3	Q92945	0	1079.62	0	0.047	-4.4	0.00136921	0.0277405	0.07	3.0862e+06	146472	1.69	155.74	3.14219e+06	3.03804e+06	3.0862e+06	3.62314e+06	114767	146472	2.76108e+06	3.03804e+06	3064666	3.59218e+06	535.25	654.555		High	59.0406	0	5.396e-07	4.03	59.66
High	TELAEPIAIRPTSETVMYPAYAK		9.58308e-07	0	1	1	14	P07814	0	2551.31	0	2.557	1.35	0.357115	0.946342	11.94	4.61984e+06	1.18136e+07	3.97	45.09	4.53642e+06	4.61984e+06	4.89219e+06	4.70938e+06	1.27647e+07	1.18136e+07	3.9862e+06	4.61984e+06	4.85805e+06	4.66914e+06	59531.7	52792.8		High	84.7176	6.619e-06	7.94e-07	3.25	84.14
High	TEGNIDDSLIGGNASAEGPEGEGTESTVITGVDIVMNHHLQETSFTK		1.12735e-10	0	1	1	38	P13693	0	4857.26	0	2.008	1.01	0.54646	0.976614	6.68	6.7149e+06	1.34824e+07	1.99	30.78	6.71611e+06	6.48615e+06	6.7149e+06	7.56425e+06	1.34824e+07	1.40896e+07	5.90152e+06	6.48615e+06	6.66804e+06	7.49962e+06	62879	62964		High	121.888	0	2.73e-10	5.7	121.56
High	IGGILANELSVDEAALHAAVIAINEAIDR		5.10859e-10	0	1	1	12	P46940	0	2958.59	0	0.981	-0.03	0.741208	0.999995	5.53	6.40286e+06	6.13027e+06	6.34	6.57	5.77585e+06	6.40286e+06	6.50443e+06	6.45862e+06	6.13027e+06	5.66326e+06	5.0753e+06	6.40286e+06	6.45903e+06	6403433	28590.2	25308		High	150.21	0	4.365e-12	5.89	150.43
High	LGGLTQAPGNPVLAVQINQDK		7.59215e-10	0	1	1	27	P26368	0	2133.17	0	1.025	0.03	0.7782	0.999995	6.18	3.50541e+06	3.68736e+06	2.44	8.19	3.50541e+06	3.6515e+06	3.4978e+06	3.74104e+06	3.68736e+06	3.21304e+06	3080240	3.6515e+06	3473390	3709080	17197	14358.5		High	86.5793	0	1.927e-10	5.19	86.95
High	TEGLSVLSQAMAVIK		7.19601e-08	0	1	1	17	P05198	0	1546.85	0	0.371	-1.43	0.18242	0.849445	0.8	5.06259e+06	1.87956e+06	1.21	56.65	5.06259e+06	5.00154e+06	5.12447e+06	4.52836e+06	1.80606e+06	1.87956e+06	4448551	5.00154e+06	5.0887e+06	4.48966e+06	8423.07	8399.39		High	121.583	0	1.405e-08	4.78	122.05
High	LGGIVLPNDGQCHLENNMYTMSHYYDYPSIAHLVQK	1xCarbamidomethyl [C12]	1.18451e-06	0	1	1	2	P05556	0	4177.96	0	2.927	1.55	0.324804	0.938783	46	688247	2.01473e+06	56.91	41.96	261897	997838	688247	875535	2.17453e+06	2.01473e+06	230132	997838	683444	868054	10141.5	9003.47		High	107.547	0	4.151e-08	2.52	107.85
High	TEGDEEAEEEQEENLEASGDYK		6.20967e-08	0	1	1	13	P12956	0	2501	0	2.266	1.18	0.446064	0.964577	2.63	3.18588e+06	7.30913e+06	1.14	69.06	3.16874e+06	3.23876e+06	3.18588e+06	1.06089e+06	7.34023e+06	7.30913e+06	2.78441e+06	3.23876e+06	3163648	1.05182e+06	34233.2	32663.1		High	55.8511	0	1.462e-09	4.6	55.86
High	IGGDAGTSLNSNDYGYGGQK		8.33196e-09	0	1	1	10	Q96AE4	0	1973.88	0	2.955	1.56	0.323784	0.938654	14.42	1.93224e+06	5.7095e+06	7.62	51.21	1.93224e+06	2.05484e+06	1.76389e+06	1.91009e+06	5.7095e+06	6.26467e+06	1.69788e+06	2.05484e+06	1.75158e+06	1.89377e+06	26627.8	27995.7		High	48.5888	0	1.179e-10	4.31	49.35
High	TDYNASVSVPDSSGPER		7.81817e-08	0	1	1	10	P61978	0	1780.8	0	2.678	1.42	0.299444	0.927809	19.97	1.55404e+07	4.16189e+07	5.64	50.52	1.55404e+07	1.68186e+07	1.51014e+07	1.46339e+07	4.16189e+07	4.72235e+07	1.36555e+07	1.68186e+07	1.4996e+07	1.45089e+07	194101	211033		High	45.3167	0	1.659e-09	3.53	45.59
High	LGADAVGMSTVPEVIVAR		7.01158e-06	0	1	1	2	P00491	0	1784.96	0	0.826	-0.28	0.783856	0.999995	7.27	2.0898e+06	1.76846e+06	3.62	9.96	2.2128e+06	2.0898e+06	2.07141e+06		1.89772e+06	1.648e+06	1.94441e+06	2.0898e+06	2.05696e+06		8850.54	7364.59		High	94.6271	7.061e-06	3.967e-06	3.02	94.87
High	LGAASLGAEDPETQVVLINAVK		8.88705e-09	0	1	1	6	Q9Y490	0	2195.19	0	1.124	0.17	0.938521	0.999995	35.38	1.06167e+06	1.19336e+06	15.39	31.4	804125	1.06167e+06	1.06779e+06	688200	1.19336e+06	1.32306e+06	706594	1.06167e+06	1.06034e+06	682320	5565.57	5912.53		High	100.906	0	3.518e-09	4.11	102.95
High	IFHTVTTTDDPVIR		4.84204e-08	0	1	1	10	O15371	0	1614.85	0	0.863	-0.21	0.739334	0.999995	8.84	2.97089e+06	2.56291e+06	3.19	18.23	2.97089e+06	2.96272e+06	3.13383e+06	2.56291e+06	2.35758e+06	3.30794e+06	2.61055e+06	2.96272e+06	3111957	2.54101e+06	10995.2	14782.6		High	46.9317	0	1.164e-07	4.17	47.37
High	LFLASLAAAGSGTDAQVALVNEVK		7.88385e-09	0	1	1	12	Q7Z6Z7	0	2345.27	0	0.337	-1.57	0.338156	0.943645	1.01	828307	279037	3.77	30.73	841256	782584	828307	445105	262295	279037	739221	782584	822527	441302	1223.28	1246.97		High	123.477	0	1.105e-10	5.53	123.29
High	LFLDFLEEFQSSDGEIK		1.02299e-05	0	1	1	4	Q14566	0	2016.98	0	0.645	-0.63	0.550062	0.978101	3.85	1.32579e+06	854945	15.32		1.65476e+06	1.32579e+06	1.24786e+06	854945			1454051	1.32579e+06	1.23915e+06	847640				High	148.009	7.061e-06	1.75e-06	4.97	148
High	LFIGGLNVQTSESGLR		2.61174e-08	0	1	1	11	Q13151	0	1690.91	0	0.874	-0.19	0.708907	0.997031	17.55	4.13188e+06	3.61025e+06	1.08	25.89	4.15019e+06	4065911	4.13188e+06	5.00556e+06	3.61025e+06	3.05037e+06	3.64682e+06	4065911	4.10305e+06	4.96279e+06	16837.4	13631.5		High	92.3242	0	3.283e-09	4.48	94.23
High	LFIGGLPNYLNDDQVK		1.91094e-07	0	1	1	7	P26368	0	1805.94	0	1.081	0.11	0.928034	0.999995	19.15	3.18457e+06	3.44293e+06	3.75	15.62	3.31057e+06	3071772	3.18457e+06	2.83346e+06	3.88772e+06	3.44293e+06	2.90903e+06	3071772	3.16234e+06	2.80925e+06	18131.5	15385.8		High	110.463	0	4.794e-09	3.45	111.39
High	LFIGGLSFETTDDSLR		1.87446e-08	0	1	1	9	P51991	0	1770.89	0	0.54	-0.89	0.374337	0.951918	12.15	5371204	2.90012e+06	4.77	58.54	5.37738e+06	5371204	4.94226e+06	6.20968e+06	2.90012e+06	2.08493e+06	4725157	5371204	4907767	6.15662e+06	13525.5	9317.17		High	118.7	0	1.098e-09	4.2	119.49
High	LFIGGLSFETTDESLR		2.25375e-08	0	1	2	24	P09651	0	1784.91	0	0.472	-1.08	0.209157	0.876003	6.03	2.0018e+07	9.45773e+06	5.26	54.41	2.10043e+07	2.0018e+07	1.89043e+07	2.02718e+07	9.45773e+06	7.73575e+06	1.84567e+07	2.0018e+07	1.87724e+07	2.00985e+07	44108.7	34569.6		High	118.135	0	3.852e-10	4.37	117.63
High	LFIGGLSFETTEESLR		1.74127e-08	0	1	1	173	P22626	0	1798.92	0	0.513	-0.96	0.348441	0.945328	2.92	3.77694e+07	1.8951e+07	4.85	45.85	3.77694e+07	3.8276e+07	3.49428e+07	3.83338e+07	1.8951e+07	1.7932e+07	3.31884e+07	3.8276e+07	3.46989e+07	3.80062e+07	88383.2	80134.8		High	119.077	0	2.361e-09	4.24	117.97
High	TFNTSTGGLLLPSDTK		1.75887e-07	0	1	1	21	P12956	0	1651.85	0	1.344	0.43	0.905981	0.999995	12.19	2.8614e+06	4.07356e+06	5.06	24.36	3.09666e+06	2.8614e+06	2.82292e+06	2.59597e+06	4.07356e+06	4.16173e+06	2.72107e+06	2.8614e+06	2.80322e+06	2.57379e+06	18998.2	18598		High	76.5972	0	5.486e-09	4.63	76.68
High	LFIHESIHDEVVNR		2.40594e-07	0	1	1	12	P49419	0	1707.88	1	2.057	1.04	0.504904	0.968203	4.1	1.83052e+06	3.76509e+06	1.93	40.87	1.78564e+06	1.85487e+06	1.83052e+06	1.63257e+06	3.76509e+06	3.86909e+06	1.56906e+06	1.85487e+06	1.81775e+06	1.61862e+06	17559.5	17290.2		High	44.7538	0	4.958e-08	4.3	45.41
High	IFLLGLADNEAAIVQAESEETK		3.3187e-08	0	1	1	2	Q9UHB9	0	2361.22	0	0.557	-0.84	0.66761	0.992635	6.93	469965	250495	9.25	39.66	471662	399251	469965	445391	250495	222534	414454	399251	466685	441585	1168.25	994.464		High	135.701	7.061e-06	6.724e-06	3.89	135.5
High	IFLLGLADNEAAIVQAESEETKER		3.14552e-06	0	1	1	16	Q9UHB9	1	2646.36	0	0.852	-0.23	0.844489	0.999995	16.66	1.60093e+06	1.36393e+06	2.88	21.95	1.52591e+06	1.60093e+06	1.60811e+06	1.76997e+06	1.36393e+06	1.15284e+06	1.34083e+06	1.60093e+06	1596883	1.75485e+06	6361.07	5151.81		High	120.07	0	1.304e-07	2.81	120.11
High	TFNQVEIKPEMIGHYLGEFSITYKPVK		1.77365e-08	0	1	1	57	P62841	0	3168.64	0	1.519	0.6	0.782367	0.999995	13.68	7.63621e+06	1.21748e+07	4.73	22.35	8.06227e+06	7.63621e+06	7.34019e+06	8.02318e+06	1.21748e+07	1.2243e+07	7.0844e+06	7.63621e+06	7288970	7.95463e+06	56780.4	54711.9		High	109.349	0	3.985e-10	5.88	109.65
High	LFLNETQTQEITEDIPVK		2.2126e-08	0	1	1	13	P41252	0	2118.1	0	2.29	1.2	0.481672	0.968172	10.73	1.29483e+06	2.96553e+06	2.16	28.04	1.29483e+06	1.28939e+06	1.34079e+06	1.79997e+06	2.96553e+06	3.18013e+06	1.13778e+06	1.28939e+06	1.33144e+06	1.78459e+06	13830.6	14211.4		High	104.825	0	3.774e-10	5.07	104.83
High	TFNLTAGSLESTEPIYVYK		2.78102e-10	0	1	1	14	Q6P996	0	2133.08	0	2.523	1.33	0.36502	0.949031	16.28	743572	1.87569e+06	5.94	36.96	743572	669998	744397	909554	1.96495e+06	1.87569e+06	653385	669998	739203	901782	9164.07	8382.1		High	107.519	0	3.63e-11	5.06	107.69
High	LFIYNPTTGEFLGR		1.98436e-06	0	1	1	5	P54709	0	1627.85	0	0.45	-1.15	0.377157	0.952699	25.38	1.75151e+06	784415	2.43	92.5	1.75151e+06	1.78429e+06	1.70017e+06	1.71529e+06	358720		1.53907e+06	1.78429e+06	1.68831e+06	1.70063e+06	1672.99			High	112.32	7.061e-06	2.069e-06	3.79	112.75
High	TFIGPGGNMPGYLRPETAQGIFLNFK		6.75226e-07	0	1	1	13	P41250	0	2825.44	0	0.772	-0.37	0.661707	0.992387	15.43	2.6761e+06	2.06643e+06	5.79	22.9	2.90387e+06	2600801	2.6761e+06	1.65776e+06	2.62309e+06	2.06643e+06	2.55166e+06	2600801	2.65742e+06	1.64359e+06	12233.5	9234.48		High	119.316	0	2.515e-07	3.45	121.63
High	LFNISGHVNHPCTVEEEMSVPLK	1xCarbamidomethyl [C12]	1.50514e-06	0	1	1	1	P49821	0	2637.28	0	1.501	0.59	0.479865	0.968172	44.58	288083	341160	18.23	39.82	325055	288083	224416	336819	642583	341160	285629	288083	222850	333941	2996.86	1524.58		High	73.9189	0	5.474e-08	4.5	73.94
High	LFPDIPIGYSGHETGIAISVAAVALGAK		1.14165e-06	0	1	1	27	Q9NR45	0	2767.5	0	1.228	0.3	0.937489	0.999995	34.01	1.56864e+06	1.92674e+06	6.26	28.63	1.67891e+06	1.48204e+06	1.56864e+06	2.53525e+06	1.92674e+06	1.4149e+06	1.47528e+06	1.48204e+06	1.55769e+06	2.51359e+06	8985.87	6322.94		High	139.978	0	3.279e-07	3.36	140.11
High	IFGYPVGIVGNNGVLFSESAK		1.9645e-07	0	1	1	8	Q9HCC0	0	2168.14	0	1.297	0.38	0.765242	0.999995	47.97	525092	816024	17.16	35.48	646170	525092	462295	405610	816024	838124	567797	525092	459069	402144	3805.75	3745.42		High	124.455	7.061e-06	1.673e-06	3.9	124.36
High	IFGTDSQYNAYNEK		2.11656e-06	0	1	1	4	Q15800	0	1649.74	0	4.07	2.03	0.219237	0.883721	17.4	393370	1.65169e+06	7.2	52.23	393370	439523	385305	529106	1.65169e+06	1.78908e+06	345658	439523	382616	524585	7703.12	7995.05		High	54.2423	7.061e-06	1.311e-06	3.31	54.38
High	TFQVLGNLYSEGDCTYLK	1xCarbamidomethyl [C14]	3.76604e-11	0	1	1	6	Q96RQ3	0	2108	0	2.18	1.12	0.513285	0.970846	11.19	524724	1.17036e+06	5.11	26.17	552947	499266	524724	720877	1.17036e+06	1.20521e+06	485880	499266	521062	714718	5458.32	5385.87		High	108.387	0	3.738e-12	5.49	109.17
High	LFGNMEGDCPSDWK	1xCarbamidomethyl [C9]	1.09025e-06	0	1	1	7	P02786	0	1655.68	0	0.567	-0.82	0.292753	0.926317	5.79	8390740	5.33742e+06	13.1	12.6	7.84704e+06	8390740	1.00514e+07	5.70144e+06	5.33742e+06	4.4388e+06	6895280	8390740	9981216	5652723	24892.5	19836.2		High	81.7012	0	3.738e-07	4.14	82
High	LFEDELTLDNLTRPQLVALCK	1xCarbamidomethyl [C20]	5.7733e-07	0	1	1	10	O95202	0	2488.31	0	0.369	-1.44	0.363043	0.948621	6.01	815882	301442	2.05	61.38	815882	831786	798411	668225	301442	211978	716924	831786	792840	662516	1405.86	947.292		High	119.682	0	2.848e-08	3.92	119.86
High	LFEFMHETHDGVQDMACDTFIK	1xCarbamidomethyl [C17]	8.80555e-09	0	1	1	7	O14980	0	2671.16	0	1.166	0.22	0.941056	0.999995	31.4	1.80873e+06	2.10933e+06	7.74	32.51	1.58691e+06	1.8308e+06	1.80873e+06	1.28482e+06	2.10933e+06	2.55603e+06	1.39443e+06	1.8308e+06	1.7961e+06	1.27384e+06	9837.46	11422.4		High	100.338	0	9.32e-10	4.44	100.32
High	TGASFQQAQEEFSQGIFSSR		2.9146e-09	0	1	1	22	O15127	0	2205.02	0	1.19	0.25	0.971281	0.999995	4.83	1.6001e+06	1.85907e+06	3.75	4.06	1.6001e+06	1505823	1.61454e+06	1.94352e+06	1.85907e+06	1.79226e+06	1.40602e+06	1505823	1.60327e+06	1.92691e+06	8670.31	8009.27		High	107.375	0	1.457e-10	4.96	107.44
High	TGAPQYGSYGTAPVNLNIK		1.62027e-06	0	1	2	2	Q6UN15	0	1950.99	0	2.666	1.41	0.350252	0.945328	21.04	382054	1.0187e+06	9.53	36.1	404326	382054	334583	509115	1.08179e+06	1.0187e+06	355285	382054	332248	504765	5045.24	4552.38		High	72.9271	0	2.561e-07	4.23	73.9
High	IFELGLGDDDGNLEEDFITWR		8.23458e-12	0	1	1	3	P16435	0	2454.15	0	100	6.64	1e-17	3.06999e-16			1.21468e+06		18.58				868653	1.23352e+06	1.21468e+06				861231	5752.86	5428.16		High	147.28	0	1.145e-09	4.24	147.72
High	TGAIVDVPVGEELLGR		5.26514e-07	0	1	1	11	P25705	0	1624.89	0	0.205	-2.29	0.0217389	0.261194	0.2	2.37329e+07	4.85828e+06	0.61	89.9	2.37329e+07	23818650	2.35359e+07	2.0258e+07	4.70416e+06	4.85828e+06	20854360	23818650	23371624	20084936	21939.1	21710.8		High	103.313	0	8.537e-08	3.62	102.98
High	TGAFSIPVIQIVYETLK		2.0936e-08	0	1	1	6	Q92499	0	1879.06	0	0.795	-0.33	0.679512	0.992979	7.06	2.83607e+06	2.24679e+06	5.4	21.22	3.05849e+06	2.7582e+06	2.83607e+06	3.14731e+06	2.19152e+06	2.24679e+06	2.68753e+06	2.7582e+06	2.81628e+06	3.12042e+06	10220.7	10040.5		High	148.875	0	3.504e-10	4.09	148.88
High	TGAAPIIDVVR		1.10124e-05	0	1	1	8	P46776	0	1111.65	0	0.037	-4.76	9.41865e-06	0.000268472	0.01	14585854	539517	0.82	153.62	1.45701e+07	14585854	1.47854e+07	1.28294e+07	539517	506288	12802881	14585854	14682183	12719784	2516.19	2262.51		High	58.9001	7.061e-06	9.571e-07	2.75	60.55
High	LFEMVLGPAAYNVPLPK		2.63815e-07	0	1	1	12	Q16891	0	1859.01	0	1.709	0.77	0.641383	0.987909	14.28	829250	1.50305e+06	5.43	17.12	827968	909100	829250	1.11788e+06	1.50305e+06	1.55323e+06	727544	909100	823463	1.10833e+06	7009.87	6941.11		High	130.769	7.061e-06	3.444e-06	3.82	130.9
High	LFPLIQAMHPTLAGK		6.45362e-06	0	1	2	10	P11940	0	1636.92	0	0.801	-0.32	0.662978	0.992387	6.53	2.53839e+06	2.02247e+06	6.4	17.69	2.7124e+06	2.38676e+06	2.53839e+06	2.63029e+06	1.91099e+06	2.02247e+06	2.38342e+06	2.38676e+06	2.52067e+06	2.60781e+06	8912.41	9038.03		High	93.0952	0	3.045e-07	4.58	93.1
High	LFENQLVGPESIAHIGDVMFTGTADGR		1.74421e-06	0	1	1	2	Q9HDC9	0	2874.41	0	1.456	0.54	0.74482	0.999995	24.62	1.13837e+06	1.59587e+06	15.35	49.44	1.31426e+06	1.13837e+06	964667	1.40468e+06	3.2875e+06	1.59587e+06	1154855	1.13837e+06	957935	1392673	15332.2	7131.66		High	134.585	0	6.531e-08	4.19	134.52
High	TFVQEDIYDEFVER		2.59216e-06	0	1	1	9	P05091	0	1789.83	0	0.133	-2.91	0.0746615	0.591889	0.69	1.55594e+06	206944	8.09	68.73	1.55594e+06	1.71588e+06	1.4635e+06	38603.2	206944	261373	1.36722e+06	1.71588e+06	1.45329e+06	38273.4	965.14	1168.03		High	113.851	0	2.336e-07	3.21	113.89
High	LFEYGGFPPESNYLFLGDYVDR		6.09112e-09	0	2	2	5	P62136; P36873	0	2598.22	0																						No Quan Values	High	146.127	0	1.333e-09	3.59
High	TFVNITPAEVGVLVGK		1.99765e-09	0	1	1	49	P07737	0	1643.94	0	0.389	-1.36	0.204159	0.873503	1.62	29529176	1.14776e+07	5.53	46.77	3.10673e+07	29529176	2.78089e+07	2.33103e+07	1.14776e+07	1.06472e+07	2.72992e+07	29529176	2.76148e+07	2.31111e+07	53529.2	47580.4		High	114.562	0	5.776e-11	5.28	114.25
High	TFVDFFSQCLHEEYR	1xCarbamidomethyl [C9]	3.14552e-06	0	1	1	11	Q53GQ0	0	1977.88	0	1.426	0.51	0.861202	0.999995	25.92	2.38391e+06	3.56662e+06	8.88	30.38	2.38391e+06	2.54339e+06	2.12927e+06	1.98715e+06	3.56662e+06	3.62639e+06	2.09477e+06	2.54339e+06	2.11442e+06	1.97017e+06	16633.9	16205.6		High	116.777	7.061e-06	3.527e-06	3.59	116.73
High	TFTTQETITNAETAK		6.94151e-07	0	1	1	8	P06744	0	1655.81	0	2.706	1.44	0.321071	0.937668	28.28	4.83162e+06	1.30725e+07	1.46	54.71	4.83162e+06	4720348	4.8498e+06	4.17992e+06	1.30725e+07	1.55663e+07	4.24559e+06	4720348	4.81595e+06	4.1442e+06	60967.3	69562.7		High	46.1167	0	2.199e-08	3.6	46.28
High	LFGEAGPASGVGSSGGGGSGSGTGGGDAALDFK		6.56818e-07	0	1	1	2	Q8IWZ3	0	2784.27	0	5.356	2.42	0.0739384	0.588967	106.76	125412	869292	39.36	67.54	94229.9		166912	142488	869292	919303	82800.8		165747	141271	4054.18	4108.19		High	85.8233	0	2.23e-08	3.23	85.8
High	TFTDCFNCLPIAAIVDEK	2xCarbamidomethyl [C5; C8]	9.73653e-10	0	3	3	28	P62136; P36873; P62140	0	2113.99	0	2.354	1.23	0.437056	0.964515	8.96	2.84685e+06	6.70049e+06	3.46	44.95	2.84685e+06	2.68459e+06	2.85744e+06	2.61191e+06	6.95558e+06	6.70049e+06	2.50156e+06	2.68459e+06	2.8375e+06	2.58959e+06	32439.3	29943.3	Shared	High	135.125	0	1.79e-11	5.56	135.44
High	LFGGNFAHQASVAR		9.15161e-07	0	1	1	9	O14773	0	1474.75	0	1.258	0.33	0.944887	0.999995	15.37	3.49296e+06	4.71468e+06	5.98	22.07	3.49296e+06	3.85517e+06	3.47172e+06	3.16425e+06	4.71468e+06	4.84907e+06	3.0693e+06	3.85517e+06	3.44749e+06	3.13722e+06	21988.2	21669.6		High	45.3774	0	1.627e-07	4.46	46.03
High	TFSHELSDFGLESTAGEIPVVAIR		4.87032e-12	0	1	1	50	P30101	0	2575.3	0	1.352	0.44	0.929849	0.999995	12.59	1.10305e+07	1.49184e+07	8.71	11.36	1.19155e+07	1.10305e+07	1.0003e+07	1.61856e+07	1.49184e+07	1.28839e+07	1.04703e+07	1.10305e+07	9.93324e+06	1.60473e+07	69576	57575.8		High	116.007	0	2.945e-09	5.21	116.39
High	TFVVQGFGNVGLHSMR		7.40396e-07	0	1	2	32	P00367	0	1748.89	0	1.901	0.93	0.586971	0.982766	14.65	2.85755e+06	5.43123e+06	6.2	26.05	2.60059e+06	2.85755e+06	2.9305e+06	3.45533e+06	5.85255e+06	5.43123e+06	2.28517e+06	2.85755e+06	2.91005e+06	3.42581e+06	27295	24271.2		High	79.2876	7.061e-06	1.988e-06	2.89	79.24
High	LGACLAFLPEAFDFIAR	1xCarbamidomethyl [C4]	7.00576e-07	0	1	1	4	Q86X76	0	1910.98	0	1.104	0.14	0.974658	0.999995	3.55	1.08749e+06	1.20066e+06	9.37		1.11416e+06	1.08749e+06	932824	1.20066e+06			979027	1.08749e+06	926315	1.1904e+06				High	147.623	0	2.226e-08	4.15	147.84
High	LFPNSLDQTDMHGDSEYNIMFGPDICGPGTK	1xCarbamidomethyl [C26]	4.70605e-09	0	1	1	27	P27797	0	3456.52	0	2.702	1.43	0.318412	0.937373	14.72	4.30417e+06	1.21606e+07	5.56	33.97	4.73154e+06	4.30223e+06	4.30417e+06	6.35663e+06	1.21606e+07	1.27832e+07	4.15765e+06	4.30223e+06	4.27413e+06	6.30231e+06	56714.4	57126		High	118.16	0	6.014e-11	5.48	117.6
High	LFQEDDEIPLYLK		3.95698e-07	0	1	1	9	P14406	0	1622.83	0	0.501	-1	0.314351	0.936932	2.82	5120818	2.56713e+06	4.66	72.76	5.40283e+06	5120818	4.925e+06	7.83223e+06	2.56713e+06	2.37258e+06	4.74752e+06	5120818	4890628	7765308	11972.5	10602.6		High	107.894	7.061e-06	1.028e-06	3.24	107.98
High	LFVGNLPADITEDEFK		5.5087e-08	0	1	1	11	P23246	0	1807.91	0	1.118	0.16	0.956737	0.999995	3.18	2.44199e+06	2.7296e+06	0.56	4.9	2.42492e+06	2.44199e+06	2.45184e+06	2.67102e+06	2.7296e+06	2.93047e+06	2.1308e+06	2.44199e+06	2.43473e+06	2.6482e+06	12730.2	13095.7		High	114.488	0	1.266e-08	3.87	115.12
High	LFVGNLPADITEDEFKR		2.66481e-06	0	1	1	16	P23246	1	1964.01	0	1.091	0.13	0.911668	0.999995	6.62	8.93771e+06	1.01439e+07	5.79	6.08	9.39847e+06	8.93771e+06	8.36994e+06	1.01439e+07	9.12982e+06	1.01843e+07	8.25854e+06	8.93771e+06	8.31153e+06	1.00572e+07	42579.4	45511.8		High	95.9801	7.061e-06	1.274e-06	3.72	96.2
High	LFVGNLPPDITEEEMR		2.19602e-06	0	1	1	20	Q15233	0	1859.92	0	1.029	0.04	0.848867	0.999995	34.65	2.5253e+06	3.20441e+06	28.77	20.98	2.10997e+06	3.64506e+06	2.5253e+06	2.17021e+06	3.21677e+06	3.20441e+06	1.85405e+06	3.64506e+06	2.50768e+06	2.15167e+06	15002.3	14319.9		High	100.492	7.061e-06	1.007e-06	2.98	102.34
High	LFVGNLPTDITEEDFK		2.71437e-06	0	1	1	3	Q8WXF1	0	1837.92	0	0.765	-0.39	0.872174	0.999995	9.37	569395	435584	4.49	35.01	568026	614130	569395	721904	388543	435584	499130	614130	565422	715736	1812.08	1946.55		High	109.978	0	1.104e-07	3.03	112.45
High	IFVGNVSAACTSQELR	1xCarbamidomethyl [C10]	2.51724e-08	0	1	2	8	Q96PK6	0	1751.87	0	3.07	1.62	0.274045	0.918982	16.41	2.91035e+06	8.93337e+06	2.38	52.02	2.79613e+06	2.91035e+06	2.91876e+06	2.93843e+06	9.92231e+06	8.93337e+06	2.45699e+06	2.91035e+06	2898390	2.91333e+06	46275.4	39921.6		High	63.5611	0	5.755e-09	4.66	64.1
High	TESAVSQMQSVIELGR		1.42299e-07	0	1	1	16	P41252	0	1734.87	0	1.111	0.15	0.982422	0.999995	11.95	1.07881e+06	1.19809e+06	5.35	14.42	1.07881e+06	1.0016e+06	1.11268e+06	1.45074e+06	1.19809e+06	1.10152e+06	947958	1.0016e+06	1.10492e+06	1.43834e+06	5587.64	4922.49		High	98.6093	0	4.438e-08	4.17	98.59
High	LFVLFGAEILK		9.67974e-06	0	1	1	18	P37837	0	1249.76	0	1.783	0.83	0.660406	0.992387	14.37	2.4388e+06	4.34825e+06	2.35	37.85	2.4686e+06	2358730	2.4388e+06	2.12857e+06	4.34825e+06	4.76976e+06	2.16918e+06	2358730	2421785	2110383	20279.3	21315.2		High	134.469	7.061e-06	6.798e-05	2.8	133.88
High	TERPVNSAALSPNYDHVVLGGGQEAMDVTTTSTR		9.37627e-11	0	1	1	16	Q13347	0	3573.72	0	1.881	0.91	0.63474	0.987753	15.91	3.16484e+06	6.08484e+06	5.88	38.93	3.16484e+06	2.9219e+06	3.28221e+06	2.75504e+06	6.17271e+06	6.08484e+06	2.78098e+06	2.9219e+06	3.2593e+06	2.7315e+06	28788.2	27192		High	71.4382	0	9.107e-11	6.16	71.41
High	IFVNSNTDVAPFLR		4.89509e-06	0	1	1	1	Q96GQ7	0	1592.84	0	0.431	-1.21	0.526669	0.975414	31.48	581759	252523	6.05	109.17	622328	551750	581759	703871	90595.7		546846	551750	577699	697857	422.518			High	95.8394	0	2.196e-07	3.98	96.05
High	LFVSDGVPGCLPVLAAAGR	1xCarbamidomethyl [C10]	1.1619e-07	0	1	1	26	P56192	0	1899.02	0	1.872	0.9	0.582256	0.982733	18.76	1.28821e+06	2.41183e+06	5.24	28.44	1.35828e+06	1223203	1.28821e+06	1.50733e+06	2.71704e+06	2.41183e+06	1.19353e+06	1223203	1.27922e+06	1.49445e+06	12671.7	10778		High	115.647	0	2.669e-09	4.71	115.71
High	LFVSGACDASAK	1xCarbamidomethyl [C7]	1.26445e-05	0	1	1	6	P62873	0	1225.59	0	0.562	-0.83	0.5423	0.976315	7.81	1.53607e+06	795890	10.17	58.76	1.53607e+06	1.69885e+06	1.38555e+06	2.0002e+06	778947	795890	1.34976e+06	1.69885e+06	1.37588e+06	1.98311e+06	3632.84	3556.69		High	37.9312	0	6.806e-07	3.32	38.25
High	LFVTGLFSLNQDIPAFK		1.82336e-08	0	1	1	5	O14980	0	1910.04	0	0.178	-2.49	0.139472	0.788885	8.36	1.76245e+06	314468	3.25	124.27	1.76245e+06	1.71155e+06	1.82614e+06	1.23756e+06	79907.3		1.54868e+06	1.71155e+06	1.8134e+06	1.22698e+06	372.67			High	144.903	0	5.548e-09	4.64	145.12
High	LFVTNDAATILR		1.07122e-05	0	1	1	6	P50990	0	1333.75	0	0.307	-1.71	0.0551503	0.495111	0.8	1.03768e+07	3.18113e+06	2.02	75.62	1.03768e+07	10548802	1.0132e+07	1.02707e+07	3.18113e+06	2.99946e+06	9118235	10548802	10061259	10182967	14836.1	13404		High	84.608	7.061e-06	1.275e-06	3.45	84.95
High	TEQGGAHFSVSSLAEGSVTSVGSVNPAENFR		5.8757e-08	0	1	1	7	P13010	0	3121.48	0	1.6	0.68	0.679663	0.992979	31.19	2.26185e+06	3.61811e+06	8.72	35.48	2.26185e+06	2287706	1.94844e+06	2.04898e+06	3.61811e+06	4.37925e+06	1.98751e+06	2287706	1.93484e+06	2.03147e+06	16874.1	19570.1		High	94.209	0	2.099e-09	4.28	95.11
High	TEQEEDEELLTESSK		1.94813e-06	0	1	1	5	O60264	0	1766.78	0	3.16	1.66	0.295193	0.926939	20.35	443576	1.40164e+06	5.58	50.83	456080	409104	443576	488905	1.59407e+06	1.40164e+06	400762	409104	440480	484728	7434.38	6263.68		High	52.1561	0	1.162e-07	4.51	52.17
High	IFYPEIEEVQALDDTER		6.80323e-09	0	1	1	24	P33316	0	2066.99	2	0.89	-0.17	0.707928	0.997031	8.07	4.03925e+06	3.59567e+06	4.84	20.98	3.92411e+06	4.31015e+06	4.03925e+06	2.53072e+06	3.59567e+06	3.84274e+06	3.44816e+06	4.31015e+06	4.01106e+06	2.50909e+06	16769.4	17172.5		High	112.436	0	6.589e-10	4.89	112.52
High	TEPTAQQNLALQLAEK		1.60541e-06	0	1	2	11	Q99613	0	1754.93	0	2.588	1.37	0.39074	0.95718	8.14	1.91674e+06	5.06888e+06	3.49	39.93	1.85674e+06	1.99065e+06	1.91674e+06	2.23857e+06	5.15164e+06	5.06888e+06	1.63154e+06	1.99065e+06	1.90337e+06	2219447	24026.1	22651.9		High	68.7122	0	5.817e-07	4.08	68.68
High	IGAAIQEELGYNCQTGGVIAEILR	1xCarbamidomethyl [C13]	9.4081e-07	0	1	1	11	O00567	0	2575.32	0	0.759	-0.4	0.888233	0.999995	6.56	594653	451209	2.89	15.2	575000	609090	594653	451209	485890	358881	505258	609090	590503	447354	2266.08	1603.77		High	131.987	7.061e-06	5.181e-06	4.19	131.79
High	LGAAPEEESAYVAGEK		2.4039e-08	0	1	1	6	Q9UNZ2	0	1620.78	0	4.041	2.01	0.128599	0.768481	36.27	2398366	9.69253e+06	3.67	53.09	2.36573e+06	2398366	2.53394e+06	3.43503e+06	9.69253e+06	1.20637e+07	2.07879e+06	2398366	2516261	3.40568e+06	45203.8	53910.2		High	43.0916	0	8.845e-09	3.86	44.7
High	IFVGGLSPDTPEEK		3.99696e-06	0	1	1	14	Q14103	0	1488.76	0	1.335	0.42	0.936468	0.999995	14.96	1.41143e+07	1.88496e+07	2.63	15.74	1.43248e+07	13608596	1.41143e+07	1.6947e+07	1.88496e+07	2.29786e+07	12587327	13608596	14015813	16802228	87910.1	102687		High	63.3412	0	3.468e-07	3.46	64.53
High	LFVGGLSFDTNEQSLEQVFSK		1.95785e-11	0	1	1	15	Q14011	0	2345.17	0	2.159	1.11	0.514233	0.971132	8.97	4.42494e+06	9.55396e+06	0.77	26.88	4.3858e+06	4.42494e+06	4.45343e+06	5.9031e+06	9.55396e+06	1.0132e+07	3.85385e+06	4.42494e+06	4.42235e+06	5852658	44557.5	45278.1		High	137.875	0	9.336e-14	5.91	138.63
High	IFVGGIPHNCGETELR	1xCarbamidomethyl [C10]	5.02808e-07	0	1	1	7	Q96EP5	0	1798.89	0	0.742	-0.43	0.51079	0.969864	5.47	4.22999e+06	3.14e+06	4.21	16.61	4.22999e+06	4533442	4.207e+06	4.01125e+06	3.14e+06	2.96606e+06	3.71693e+06	4533442	4177643	3.97697e+06	14644.3	13254.8		High	54.1888	0	1.51e-08	3.83	54.29
High	LFVGGLNFNTDEQALEDHFSSFGPISEVVVVK		3.50733e-08	0	1	1	10	P98179	0	3494.75	0	0.396	-1.34	0.150695	0.807886	2.71	19704479	7.80577e+06	7.83	26.43	2.06031e+07	19704479	1.76512e+07	8.6773e+06	5.04406e+06	7.80577e+06	18104199	19704479	17528007	8603154	23524.4	34882.5		High	144.947	7.061e-06	3.664e-05	4.63	145.05
High	LFQLMVEHTPDEESIDWTK		7.89054e-08	0	1	1	12	Q12907	0	2318.1	0	0.326	-1.62	0.251504	0.904547	4.15	1.21028e+06	394728	9.91	78.65	1.06125e+06	1.21028e+06	1.29374e+06	1.18957e+06	394728	290948	932532	1.21028e+06	1.28472e+06	1.17941e+06	1840.92	1300.19		High	104.075	0	3.539e-09	4.29	103.98
High	IFQNAPTDPTQDFSTQVAK		2.65806e-09	0	1	1	5	P45974	0	2108.03	0	1.926	0.95	0.583142	0.982733	28.45	495981	955123	7.99	24.05	495981	486434	561971	693816	1.13843e+06	955123	435824	486434	558050	687888	5309.4	4268.27		High	72.7437	0	3.078e-11	3.94	73.7
High	LFQQIYSDGSDEVKR		7.47869e-06	0	1	1	5	Q9Y2Z0	1	1784.88	0	2.997	1.58	0.327628	0.940539	11.67	472427	1.41583e+06	2.23	41.7	472427	462738	483842	619343	1.52724e+06	1.41583e+06	415127	462738	480465	614051	7122.7	6327.08		High	53.4748	0	3.628e-07	3.65	54.19
High	TFEQLHSTIGHQALEDILPFLLK		2.29955e-06	0	1	1	5	Q92616	0	2650.42	0																						No Quan Values	High	133.462	7.061e-06	1.385e-05	3.23
High	LFQVEYAIEAIK		3.0317e-06	0	1	1	9	P28066	0	1423.78	0	0.502	-0.99	0.308259	0.932964	4.65	4.02052e+06	2.01749e+06	5.15	60.53	4.31743e+06	3.91126e+06	4.02052e+06	4.9291e+06	1.76631e+06	2.01749e+06	3.79377e+06	3.91126e+06	3.99246e+06	4886980	8237.66	9015.77		High	110.139	0	2.999e-07	4.32	110.33
High	TFEMSDFIVDTR		5.17332e-06	0	1	1	7	O75369	0	1460.67	1	0.182	-2.46	0.0100961	0.144605	0.62	1.15951e+07	2.05754e+06	8.02	92.31	1.17611e+07	10133805	1.15951e+07	8.62371e+06	1.84392e+06	2.05754e+06	10334624	10133805	11514159	8550022	8599.65	9194.78		High	106.021	0	5.696e-07	4.09	109.26
High	LFQVSTLDAALSGTLSGVEGFTSQEDQEMLSR		7.34214e-06	0	1	1	7	P33992	0	3416.65	0	0.294	-1.77	0.16443	0.833213	11.76	2.87304e+06	843293	8.55	94.68	2.50205e+06	2.87304e+06	2.94364e+06	1.73496e+06	843293	66725.2	2.19858e+06	2.87304e+06	2923096	1.72014e+06	3932.93	298.182		High	147.662	0	3.561e-07	4.46	147.93
High	TFEHVTSEIGAEEAEEVGVEHLLR		7.45984e-09	0	1	1	18	P51665	0	2681.31	0	1.501	0.59	0.82889	0.999995	22.05	2.31013e+06	3.6835e+06	8.35	28.03	2.29778e+06	2.65378e+06	2.31013e+06	2.25006e+06	3.6835e+06	3.98409e+06	2.01909e+06	2.65378e+06	2.29401e+06	2.23084e+06	17179	17804.2		High	92.5014	0	1.043e-10	4.29	95
High	LFSASEFEDPLVGEDTER		1.58935e-07	0	1	1	16	P37268	0	2040.94	0	2.445	1.29	0.391123	0.95723	9.83	1.6504e+06	4.03474e+06	2.97	36.85	1.65513e+06	1.56936e+06	1.6504e+06	1.98481e+06	4.30229e+06	4.03474e+06	1.45438e+06	1.56936e+06	1.63889e+06	1967856	20064.9	18030.5		High	109.073	0	2.131e-07	3.55	109.88
High	IFQAGVVSWGDGCAQR	1xCarbamidomethyl [C13]	9.06001e-08	0	1	1	12	Q9Y5Y6	0	1750.83	0	1.261	0.33	0.844876	0.999995	49.83	646033	1.08858e+06	23.71	36.24	646033	641224	949884	556074	1.19792e+06	1.08858e+06	567676	641224	943255	551323	5586.85	4864.68		High	80.0181	0	1.69e-08	3.99	80.1
High	TFEEAAAQLLESSVQNLFK		1.60134e-09	0	1	1	6	Q9UKN8	0	2125.08	0	3.386	1.76	0.26397	0.914186	19.66	821314	2.81398e+06	11.05	58.35	821314	915799	733820	732104	2.81398e+06	3.10063e+06	721697	915799	728699	725849	13123.8	13856.1		High	151.027	0	5.077e-10	4.31	151.08
High	TFCQLILDPIFK	1xCarbamidomethyl [C3]	7.97692e-06	0	1	1	26	P13639	0	1494.8	0	0.704	-0.51	0.498326	0.968172	17.79	12297757	8.66317e+06	3.72	26.62	1.27016e+07	12297757	1.17907e+07	1.12609e+07	6.56857e+06	8.66317e+06	11161022	12297757	11708416	11164647	30634.4	38714.1		High	127.864	7.061e-06	6.625e-05	4.06	129.51
High	TFAPEEISAMVLTK		4.21703e-08	0	1	1	54	P11021	0	1536.8	0	0.534	-0.9	0.301039	0.928393	1.76	1.52221e+07	8.1303e+06	1.51	68.9	1.52221e+07	14883055	1.53175e+07	2.37341e+07	7.79193e+06	8.1303e+06	1.33758e+07	14883055	1.52106e+07	23531277	36339.8	36332.8		High	108.092	0	2.814e-09	4.1	108.34
High	IFTDLQSEGFPVIETSTLTEEGVIK		3.6758e-07	0	1	1	3	Q9BZE4	0	2753.41	0	1.18	0.24	0.995776	0.999995	62.8	1.0848e+06	1.07235e+06	36.09	48.8	1.24272e+06	1.0848e+06	574754	678116	1.822e+06	1.07235e+06	1.09199e+06	1.0848e+06	570743	672322	8497.39	4792.12		High	133.749	0	1.035e-08	2.59	134.4
High	TEYGDLELCIEVVDNVQDAIDHIHK	1xCarbamidomethyl [C9]	4.14354e-07	0	1	1	15	P54886	0	2925.39	0	1.853	0.89	0.599589	0.983404	47.03	1.00061e+06	1.85445e+06	5.92	43.56	1.06474e+06	945998	1.00061e+06	935348	1.85445e+06	2.44275e+06	935597	945998	993629	927356	8648.73	10916.2		High	141.78	0	1.093e-07	3.34	141.36
High	TETVEEPMEEEEAAKEEKEESDDEAAVEEEEEEK		2.94905e-06	0	1	1	8	P14625	2	3955.63	0	2.566	1.36	0.39439	0.95781	25.64	1.12986e+06	2.89915e+06	2.4	35.29	1.1639e+06	1.12986e+06	1.11001e+06	1.59981e+06	3.40052e+06	2.89915e+06	1.02274e+06	1.12986e+06	1.10227e+06	1.58614e+06	15859.3	12955.8		High	65.2445	0	1.211e-07	4.12	65.47
High	IFVEFTSVFDCQK	1xCarbamidomethyl [C11]	1.28692e-06	0	1	1	13	P26368	0	1619.78	0	0.941	-0.09	0.910492	0.999995	3.73	1.55425e+06	1.46252e+06	3.76		1.48442e+06	1.55425e+06	1.59972e+06	1.46252e+06			1.30437e+06	1.55425e+06	1.58855e+06	1.45003e+06				High	115.448	0	2.202e-07	4.03	115.55
High	LFVGGLDWSTTQETLR		1.85727e-08	0	1	1	10	Q96EP5	0	1822.93	0	0.8	-0.32	0.660626	0.992387	12.34	2.57004e+06	2.05615e+06	7.33	14.4	2.27427e+06	2.57004e+06	2.60628e+06	2.40431e+06	2.05615e+06	1.80535e+06	1.99843e+06	2.57004e+06	2.58809e+06	2.38376e+06	9589.41	8067.79		High	112.665	0	6.299e-10	4.55	112.72
High	IFVGGIKEDTEEHHLR		1.28583e-07	0	2	3	82	P22626; P09651	1	1879.97	0	1.263	0.34	0.889699	0.999995	11.56	2.42372e+07	3.09778e+07	5.54	28.92	2.42372e+07	2.61277e+07	2.34828e+07	1.83484e+07	3.29888e+07	3.09778e+07	2.12975e+07	2.61277e+07	2.33189e+07	1.81916e+07	153852	138434	Shared	High	36.9173	0	1.878e-08	4.71	37.79
High	IFVGGIKEDTEEYNLR		1.14165e-06	0	1	1	13	P51991	1	1882.95	0	1.805	0.85	0.651484	0.989511	8.47	9.41249e+06	1.69866e+07	4.27	21.74	9.41249e+06	8.90393e+06	9.69032e+06	1.16634e+07	1.79159e+07	1.69866e+07	8270857	8.90393e+06	9.62269e+06	1.15637e+07	83555.9	75909.8		High	66.6585	0	7.663e-08	4.36	66.55
High	IFSPNVVNLTLVDLPGMTK		4.66684e-08	0	1	1	4	O00429	0	2058.13	0	1.956	0.97	0.564063	0.979519	9.54	851188	1.66533e+06	4.48	47.33	873200	851188	799751	607523	1.73804e+06	1.66533e+06	767290	851188	794170	602332	8105.82	7442.03		High	137.717	0	9.078e-10	4	137.81
High	IGIFGQDEDVTSK		5.72513e-06	0	1	1	10	P16615	0	1408.7	4	0.667	-0.58	0.423303	0.962769	6.63	7.19805e+06	4.55701e+06	34.59	7.4	7.48644e+06	7.19805e+06	3.68233e+06	4.55701e+06	4.31907e+06	4.99377e+06	6.57841e+06	7.19805e+06	3.65664e+06	4.51808e+06	20143.2	22316.2		High	70.0751	7.061e-06	8.726e-07	3.09	70.03
High	IGLFYMDNDLITR		7.47869e-06	0	1	1	6	Q15008	0	1570.79	0	0.449	-1.15	0.353372	0.945328	6.28	1.29161e+06	580096	1.57	65.01	1.27949e+06	1.31927e+06	1.29161e+06	1.44556e+06	580096	458266	1.12431e+06	1.31927e+06	1282595	1.43321e+06	2705.44	2047.9		High	116.863	7.061e-06	1.213e-06	3.83	119.19
High	LGLGIDEDDPTADDTSAAVTEEMPPLEGDDDTSR		4.58163e-08	0	1	1	21	P07900	0	3547.54	0	4.368	2.13	0.104683	0.699508	6.18	7.95597e+06	3.47547e+07	2.9	58.26	7.6375e+06	8.08169e+06	7.95597e+06	8.65266e+06	3.47547e+07	3.58231e+07	6.71115e+06	8.08169e+06	7.90044e+06	8.57873e+06	162088	160087		High	119.621	0	8.895e-10	4.22	120.32
High	TCFYAEQGGQIYDEGYLVK	1xCarbamidomethyl [C2]	2.35202e-12	0	1	1	20	P49588	0	2241.02	0	1.047	0.07	0.895013	0.999995	18.05	2.36014e+06	2.7722e+06	8.54	10.07	2.71828e+06	2.34522e+06	2.36014e+06	2.35021e+06	2.8463e+06	2.7722e+06	2.38858e+06	2.34522e+06	2.34367e+06	2.33013e+06	13274.5	12388.5		High	92.0655	0	1.496e-10	5.23	92.19
High	IHESIVMDLCQVFDQELDALEIETVQK	1xCarbamidomethyl [C10]	2.03997e-06	0	1	1	3	Q6P2Q9	0	3202.56	0	0.469	-1.09	0.426316	0.962769	15.03	828319	388819	4.94	66.17	828319	799584	881042	818053	209975	388819	727853	799584	874893	811064	979.277	1737.56		High	149.124	0	7.835e-08	4.63	149.14
High	LHFFMPGFAPLTSR		1.62027e-06	0	6	8	19	P04350; Q9BUF5; Q3ZCM7; P07437; P68371; Q9BVA1	0	1620.84	0	0.103	-3.29	0.00525044	0.0864491	0.55	7.26725e+06	1.00981e+06	32.78	27.94	1.19448e+07	6.80565e+06	7.26725e+06	1.00981e+06	1.22541e+06	685079	1.0496e+07	6.80565e+06	7.21653e+06	1.00118e+06	5715.04	3061.49	Shared	High	106.462	7.061e-06	1.233e-06	3.95	106.59
High	TCFVDCLIEQTHPEIR	2xCarbamidomethyl [C2; C6]	1.8097e-06	0	1	1	15	Q15029	0	2017.95	0	0.633	-0.66	0.595234	0.983105	7.32	1.46557e+06	927274	1.83	25.19	1.46557e+06	1.51078e+06	1.46215e+06	1.30126e+06	812888	927274	1.28781e+06	1.51078e+06	1451947	1.29014e+06	3791.13	4143.82		High	93.6169	0	6.801e-08	2.54	93.75
High	IHFISPNIYCCGAGTAADTDMTTQLISSNLELHSLSTGR	2xCarbamidomethyl [C10; C11]	2.1886e-10	0	1	1	16	Q99436	0	4252.01	0	2.704	1.43	0.348416	0.945328	8.92	1.90717e+06	5.15608e+06	3.56	43.84	1.90717e+06	1.79888e+06	1.92051e+06	2.04864e+06	5.15608e+06	5.2377e+06	1.67585e+06	1.79888e+06	1907106	2.03113e+06	24046.8	23406.3		High	117.941	0	1.604e-12	4.86	118.94
High	IHFPLATYAPVISAEK		7.47249e-07	0	3	6	64	Q71U36; Q9BQE3; P68366	0	1756.96	0	1.34	0.42	0.834067	0.999995	12.89	23719087	3.24792e+07	5.06	22.66	2.57816e+07	23719087	2.35819e+07	2.2002e+07	3.45379e+07	3.24792e+07	22654537	23719087	23417322	21814045	161077	145144	Shared	High	88.2103	0	7.271e-08	4.39	89.07
High	LHGGTPANFLDVGGGATVHQVTEAFK		7.04668e-11	0	1	1	8	Q9P2R7	0	2623.33	0	1.666	0.74	0.676743	0.992979	20.84	616060	906225	8.35	31.37	539480	632805	616060	898902	1.50149e+06	906225	474047	632805	611761	891221	7002.6	4049.75		High	83.5795	0	1.967e-11	5.11	85.82
High	TCATVTIGGINIAEALVSK	1xCarbamidomethyl [C2]	2.63815e-07	0	1	1	6	Q7KZF4	0	1918.03	0	0.977	-0.03	0.94709	0.999995	9.06	1.14581e+06	1.11889e+06	5.69	9.9	1.19119e+06	1.14581e+06	1.06398e+06	1.18325e+06	1.11889e+06	972416	1.04671e+06	1.14581e+06	1.05656e+06	1.17314e+06	5218.27	4345.55		High	120.174	0	6.994e-09	3.5	120.76
High	TAYSYFYEAFEGYDSIDSPK		1.66146e-09	0	1	1	19	O00231	0	2353.02	0	1.684	0.75	0.670829	0.992635	7.44	1.05975e+06	1.78496e+06	2.33	27.12	1.08373e+06	1.05975e+06	1.03431e+06	1.0901e+06	1.78496e+06	1.87452e+06	952289	1.05975e+06	1.0271e+06	1.08079e+06	8324.68	8376.88		High	134.245	0	1.065e-07	4.27	133.9
High	LHLDEDYPCSLVGNWNTWYGEQDQAVHLWR	1xCarbamidomethyl [C9]	6.15272e-08	0	1	1	18	Q9BPW8	0	3701.69	0	2.481	1.31	0.407971	0.961822	54.83	1.05934e+06	2.62807e+06	9.55	42.88	1.05934e+06	916781	1.10462e+06	1.43329e+06	3.62899e+06	2.62807e+06	930850	916781	1.09691e+06	1.42105e+06	16924.8	11744.4		High	127.492	0	3.802e-08	4.62	128.43
High	TAWGQQPDLAANEAQLLR		4.63183e-06	0	1	1	3	Q9UNM6	0	1982.01	0																						No Quan Values	High	94.2453	0	2.065e-07	3.04
High	LHLGIPEAVFVEDVDSFMK		3.64209e-07	0	1	1	15	P61758	0	2146.09	0	2.235	1.16	0.508148	0.969052	27.37	2.40239e+06	5.3693e+06	6.59	46.71	2.40239e+06	2.55374e+06	2.23786e+06	2.20575e+06	5.3693e+06	6.36053e+06	2.11101e+06	2.55374e+06	2.22224e+06	2.1869e+06	25041.2	28424		High	141.179	0	3.224e-08	3.65	140.64
High	TAVVVGTITDDVR		3.92069e-07	0	1	1	7	Q07020	0	1345.73	0	0.169	-2.56	0.00599276	0.0961379	0.27	1.15165e+07	1.94933e+06	4.03	71.41	1.22864e+07	11425625	1.15165e+07	5.89163e+06	1.94933e+06	1.84751e+06	10796170	11425625	11436160	5841292	9091.22	8256.18		High	59.6259	0	4.14e-07	3.9	60.12
High	LHIIEVGTPPTGNQPFPK		5.07462e-07	0	1	1	21	Q00610	0	1945.05	0	1.48	0.57	0.799627	0.999995	14.36	7792449	1.15334e+07	5.16	15.48	7.88765e+06	7792449	7.16385e+06	9.26271e+06	1.15334e+07	1.26502e+07	6.93096e+06	7792449	7.11386e+06	9.18356e+06	53789.3	56531.2		High	69.0544	0	1.97e-08	4.49	68.63
High	LHLQGQTMQDPFGEK		4.76164e-06	0	1	1	6	Q9H832	0	1728.84	0	1.754	0.81	0.53908	0.976315	35.08	418893	734876	4.23	44.9	417998	449852	418893	332199	908738	734876	367299	449852	415970	329361	4238.15	3284.02		High	56.9891	7.061e-06	4.253e-06	3.31	57.54
High	LHLQSTDYGNFLANEASPLTVSVIDDR		1.35662e-09	0	1	1	14	P61421	0	2975.47	0																						No Quan Values	High	117.965	0	3.978e-11	5.1
High	LHLSGIDANPNALFPPVEFPAPR		7.39769e-08	0	1	1	38	P49327	0	2472.3	0	0.366	-1.45	0.146242	0.80073	1.9	8.39116e+06	2.92342e+06	5.8	64.77	8.84307e+06	8.39116e+06	7.87305e+06	8.09986e+06	2.87898e+06	2.92342e+06	7.7705e+06	8.39116e+06	7.81811e+06	8.03065e+06	13426.9	13064.2		High	116.451	0	1.226e-08	5.19	116.74
High	LHISPSNMTNQNTNEYLEK		2.80676e-10	0	1	1	6	Q13547	0	2233.06	0	2.414	1.27	0.442715	0.964553	6.08	1.99783e+06	4.82355e+06	2.33	46	1.99252e+06	2.07657e+06	1.99783e+06	1.82737e+06	5.02147e+06	4.82355e+06	1.75085e+06	2.07657e+06	1.98389e+06	1.81176e+06	23419	21555.6		High	52.9803	0	3.792e-12	4.53	52.96
High	LHISPSNMTNQNTPEYMEK		4.38272e-06	0	1	1	4	Q92769	0	2234.02	0	4.011	2	0.183475	0.850462	15.68	762540	3.05856e+06	5.98	57.95	769608	762540	689594	772601	3.16322e+06	3.05856e+06	676263	762540	684782	766000	14752.6	13668.1		High	50.723	0	1.938e-07	3.87	50.95
High	IHEGCEEPATHNALAK	1xCarbamidomethyl [C5]	1.55901e-08	0	1	1	15	Q00610	0	1776.83	1	2.853	1.51	0.292461	0.926317	87.16	3.21652e+06	9.17642e+06	15.13	65.49	2.57369e+06	3.21652e+06	3.4837e+06	3.02585e+06	1.48188e+07	9.17642e+06	2.26153e+06	3.21652e+06	3.45939e+06	2.99999e+06	69111.8	41007.7		High	24.595	0	3.651e-08	4.61	25.08
High	TCGDVLDNLKGDCYQVLIEDCIPVLK	3xCarbamidomethyl [C2; C13; C21]	1.26445e-05	0	1	1	12	P52788	1	3037.47	0	1.093	0.13	0.963552	0.999995	14.33	582344	646183	8.33	35.25	638619	541139	582344	333644	646183	698251	561161	541139	578280	330793	3013.66	3120.36		High	133.199	3.139e-05	0.0006332	4.27	133.07
High	IHEAIIQSPPIDYFDVFK		6.56262e-08	0	1	1	18	Q9H993	0	2132.11	0	1.548	0.63	0.720838	0.999995	11.16	760526	1.21179e+06	4.03	23.65	728034	760526	789261	778286	1.2217e+06	1.21179e+06	639731	760526	783753	771636	5697.75	5415.27		High	118.523	0	5.623e-08	3.71	119.06
High	IHEACMLALGSVK	1xCarbamidomethyl [C5]	9.41585e-06	0	1	1	9	Q96P70	0	1428.73	0	1.061	0.09	0.983434	0.999995	13.78	1.1778e+06	1.1338e+06	6.83	10.52	1.05879e+06	1.20659e+06	1.1778e+06	1.34749e+06	1.1338e+06	1.12368e+06	930366	1.20659e+06	1.16958e+06	1.33598e+06	5287.78	5021.5		High	52.033	0	4.802e-07	2.69	52.4
High	LGVQVVITDPEKLDQIR		3.782e-06	0	1	1	25	P17987	1	1923.09	0	0.899	-0.15	0.794992	0.999995	14.48	3072462	2.76151e+06	4.57	21.71	3.32166e+06	3072462	3.07117e+06	3.09529e+06	2.76151e+06	1.98867e+06	2.91877e+06	3072462	3.04973e+06	3.06884e+06	12879	8887.01		High	85.1791	7.061e-06	1.797e-05	4.91	85.2
High	LGVSANLPEEQLGALLAGMHTLLQQALR		8.98452e-07	0	1	1	4	Q9GZQ3	0	2943.61	0	0.894	-0.16	0.878385	0.999995	6.07	856388	765255	6.91		814590	856388	932922	765255			715789	856388	926411	758717				High	150.327	0	2.994e-08	4.78	150.4
High	IGVSSDSGSINPMSEGFK		3.17464e-06	0	1	1	2	P49790	0	1811.85	1	2.26	1.18	0.447997	0.964577	6.93	438385	990583	6.79	4.08		459978	417807		1.01955e+06	962437		459978	414891		4754.97	4300.95		High	73.9252	0	1.328e-07	3.02	74.83
High	LGWDPKPGEGHLDALLR		2.36201e-07	0	1	1	21	P55786	0	1873.99	0	0.876	-0.19	0.66475	0.992612	15.38	4.63477e+06	4.49995e+06	8.02	21.35	4.5559e+06	4.63477e+06	5.26108e+06	4.49995e+06	4.60899e+06	3.05799e+06	4.00331e+06	4.63477e+06	5.22436e+06	4.4615e+06	21495.3	13665.6		High	76.0304	0	7.129e-07	3.2	76.18
High	TCTTVAFTQVNSEDKGALAK	1xCarbamidomethyl [C2]	7.06462e-08	0	1	1	14	P62424	1	2141.05	0	0.866	-0.21	0.727562	0.999995	59.96	9.04089e+06	7.82568e+06	3.39	65.9	9.04089e+06	8.76261e+06	9.37617e+06	3.60143e+06	1.51346e+07	7.82568e+06	7.94433e+06	8.76261e+06	9.31074e+06	3.57066e+06	70584.2	34971.5		High	46.3901	0	1.483e-09	4.66	47.17
High	LGYAGNTEPQFIIPSCIAIK	1xCarbamidomethyl [C16]	2.15411e-07	0	1	1	24	P61158	0	2192.14	0	1.306	0.39	0.916571	0.999995	13.85	2.23252e+06	3.18891e+06	5.94	9.16	2.46083e+06	2.23252e+06	2.21622e+06	2.71963e+06	3.18891e+06	3.21478e+06	2.16236e+06	2.23252e+06	2.20075e+06	2.69639e+06	14872.4	14366.2		High	113.004	0	4.827e-07	4.03	115.42
High	IGYLGAMLLLDER		2.29955e-06	0	1	1	13	O43747	0	1463.79	0	0.783	-0.35	0.826858	0.999995	14.08	1.03626e+06	725717	13.85	22.96	1.15826e+06	1.03626e+06	875733	1.02717e+06	685761	725717	1.01777e+06	1.03626e+06	869621	1.01839e+06	3198.24	3243.09		High	128.55	0	1.194e-07	4.09	128.56
High	TCTTVAFTQVNSEDK	1xCarbamidomethyl [C2]	9.31394e-08	0	1	1	12	P62424	0	1700.78	0	1.973	0.98	0.587639	0.982766	10.23	3.77887e+06	7.45751e+06	0.46	62.26	3.80115e+06	3.76726e+06	3.77887e+06	1.60744e+06	7.45751e+06	7.97221e+06	3.34011e+06	3.76726e+06	3.7525e+06	1.5937e+06	34780.2	35626.3		High	45.2769	0	4.72e-08	3.22	46.12
High	LGYILTCPSNLGTGLR	1xCarbamidomethyl [C7]	2.58998e-07	0	2	2	8	P17540; P12532	0	1734.92	0	1.049	0.07	0.87785	0.999995	7.34	9.2627e+06	9.71201e+06	3.18	13.07	9.2627e+06	9426799	8.86007e+06	9.23141e+06	1.17507e+07	9.71201e+06	8.13923e+06	9426799	8798241	9152536	54802.6	43401.2	Shared	High	93.3288	0	6.868e-09	3.4	93.59
High	LHISQLQHENSILK		1.51907e-06	0	1	2	1	Q14203	0	1659.92	0	1.276	0.35	0.801636	0.999995	33.69	376735	480601	10.94	76.24	313511	385356	376735	371402	480601	1.42287e+06	275485	385356	374106	368229	2241.42	6358.53		High	42.4173	0	5.537e-08	3.5	42.89
High	IGYNPATVPFVPISGWHGDNMLEPSPNMPWFK		3.51031e-07	0	1	1	24	Q05639	0	3598.73	0	1.941	0.96	0.580795	0.982462	33.27	8.17955e+06	1.58773e+07	22.71	35.7	8.17955e+06	5.75595e+06	9.14816e+06	8.66562e+06	1.86006e+07	1.58773e+07	7.18746e+06	5.75595e+06	9084319	8591574	86749.1	70952.5		High	143.677	7.061e-06	1.191e-05	3.27	143.75
High	LGYTHLYSSTQVSVRPLQHTQYER		3.05977e-06	0	1	1	5	P39656	0	2863.45	0	1.686	0.75	0.657355	0.991173	39.55	586786	989402	6.8	30.41	543376	586786	622739	671785	989402	1.26427e+06	477470	586786	618393	666046	4614.35	5649.77		High	50.4565	0	4.763e-07	2.77	50.59
High	TCNTNPHLNALSTDSACR	2xCarbamidomethyl [C2; C17]	4.46423e-06	0	1	1	1	Q9NZB2	0	2031.9	0	2.053	1.04	0.333783	0.94344	82.65	169266	347486	6.56	92.85	180082	169266	157892	153763	347486	1.08329e+06	158240	169266	156790	152449	1620.6	4841		High	34.012	0	1.97e-07	1.97	34.13
High	LHAVNAEECNVLQGR	1xCarbamidomethyl [C9]	9.22851e-08	0	1	1	11	O75521	0	1709.84	0	1.29	0.37	0.924163	0.999995	9.31	2.17191e+06	2.7326e+06	4.51	32.7	2.26079e+06	2.17191e+06	2.06558e+06	2.66389e+06	2.7326e+06	4.58114e+06	1.98658e+06	2.17191e+06	2.05117e+06	2.64112e+06	12744.3	20472.3		High	40.2989	0	1.024e-08	4.6	40.79
High	TCLLNETGDEPFQYK	1xCarbamidomethyl [C2]	7.67542e-08	0	1	1	2	P15104	0	1814.83	0	1.147	0.2	0.921276	0.999995	6.04	588444	682928	2.66	27.87	612397	588444	582606	405083	682928	702451	538120	588444	578540	401622	3185.02	3139.12		High	78.6639	0	2.525e-09	3.86	79.49
High	LHCTEDPVPEAVGGDMQQLNQLGAQQFSALTEVLFHFLTEPK	1xCarbamidomethyl [C3]	8.33196e-09	0	1	1	5	Q86VX2	0	4695.29	0	1.675	0.74	0.63443	0.987753	26.47	1.10692e+06	1.85445e+06	1.04	34.15	1.09884e+06	1115053		1.05684e+06	1.85445e+06	2.18552e+06	965564	1115053		1.04781e+06	8648.76	9766.68		High	150.31	0	3.856e-10	6.08	150.38
High	LHDAIVEVVTCLLR	1xCarbamidomethyl [C11]	1.22998e-05	0	1	1	12	O00429	0	1637.9	0	2.034	1.02	0.535848	0.976315	20.12	455576	991564	6.81	40.98	491513	429289	455576	424138	991564	999606	431898	429289	452397	420514	4624.43	4467.05		High	126.328	7.061e-06	1.74e-06	3.28	126.58
High	LHDINAQLVEDQGFLDTLK		8.82775e-06	0	1	1	3	Q10567	0	2169.12	0	0.766	-0.38	0.775963	0.999995	7.86	1.32951e+06	1.019e+06	1.13	40.35		1.34017e+06	1.31894e+06	1.85474e+06	926984	1.019e+06		1.34017e+06	1309735	1838894	4323.25	4553.73		High	102.884	0	4.416e-07	3.49	103.51
High	LHDINAQMVEDQGFLDSLR		1.02042e-08	0	1	1	7	P63010	0	2201.07	0	0.432	-1.21	0.358784	0.946566	1.12	2492444	1.07749e+06	3.41	55.29	2.59701e+06	2492444	2.42774e+06	2.55426e+06	1.04541e+06	1.07749e+06	2282020	2492444	2.4108e+06	2.53244e+06	4875.57	4815.12		High	101.854	0	7.944e-10	4.94	102.05
High	LHDVNSDGFLDEQELEALFTK		2.1722e-08	0	1	1	13	P80303	0	2420.16	0	0.817	-0.29	0.819518	0.999995	13.71	1.47872e+06	1.20791e+06	5.78	26.04	1.60808e+06	1.47872e+06	1.44208e+06	1.69986e+06	1.04048e+06	1.20791e+06	1.41303e+06	1.47872e+06	1.43201e+06	1.68533e+06	4852.59	5397.91		High	128.996	0	1.054e-07	3.85	128.87
High	TCSPASLSQASADLEATLR	1xCarbamidomethyl [C2]	1.06053e-06	0	1	1	2	Q14258	0	1977.95	0	1.604	0.68	0.684819	0.992979	42.67	486530	946944	17.1	30.81	639160	486530	476032	543719	1.02508e+06	946944	561637	486530	472710	539073	4780.75	4231.72		High	98.4992	0	3.607e-08	3.88	101.18
High	TDADSESDNSDNNTIFVQGLGEGVSTDQVGEFFK		6.4428e-08	0	1	1	9	Q92804	0	3622.59	0	2.312	1.21	0.487823	0.968172	16.56	1.5411e+06	3.56302e+06	6.67	45.6	1.57353e+06	1.5411e+06	1.38623e+06	1.40518e+06	3.87086e+06	3.56302e+06	1.38268e+06	1.5411e+06	1.37656e+06	1.39317e+06	18052.8	15922.5		High	137.283	7.061e-06	3.858e-06	3.61	138.81
High	TAVIDHHNYDISDLGQHTLIVADTENLLK		1.45915e-10	0	1	1	39	P39656	0	3245.64	0	1.206	0.27	0.989449	0.999995	17.47	5.02217e+06	6.05848e+06	9.19	11.8	5.3378e+06	5.02217e+06	4.44383e+06	5.34281e+06	6.7722e+06	6.05848e+06	4.69038e+06	5.02217e+06	4412816	5.29716e+06	31584.1	27074.2		High	98.9339	0	3.538e-10	6.19	98.92
High	TAVETAVLLLR		9.07516e-06	0	1	1	9	P49368	0	1185.72	0	0.897	-0.16	0.728079	0.999995	12.12	9668960	8.66841e+06	3.37	15.94	9.93092e+06	9668960	9.28555e+06	1.05967e+07	7.787e+06	8.66841e+06	8726408	9668960	9220748	10506190	36316.8	38737.5		High	93.4837	7.061e-06	1.444e-06	2.61	93.88
High	IHWWENVYGFDMSCIK	1xCarbamidomethyl [C14]	1.66428e-07	0	1	1	10	Q99873	0	2084.94	0	1.601	0.68	0.681387	0.992979	16.74	998754	1.71673e+06	7.33	29.67	968795	998754	1.11149e+06	982529	1.71673e+06	1.77902e+06	851290	998754	1.10373e+06	974134	8006.44	7950.13		High	118.656	0	1.705e-08	3.69	119.23
High	LHYCVSCAIHSK	2xCarbamidomethyl [C4; C7]	1.38302e-08	0	1	2	10	P62854	0	1474.69	0	0.852	-0.23	0.748938	0.999995	37.81	2722010	2.31849e+06	4.49	38.03	2.65294e+06	2722010	2.89331e+06	1.4653e+06	3.24723e+06	2.31849e+06	2.33116e+06	2722010	2.87312e+06	1452776	15144.3	10360.9		High	30.4822	0	5.59e-08	3.94	30.46
High	TASNVEEAFINTAK		6.05053e-06	0	1	1	10	P61019	0	1494.74	0	1.833	0.87	0.64879	0.988717	35.89	4797348	8.79548e+06	1.93	25.01	4.95184e+06	4797348	4.78376e+06	6.64771e+06	8.79548e+06	1.10667e+07	4351231	4797348	4750375	6590912	41020.2	49455.2		High	66.8971	0	4.079e-07	3.27	67.15
High	IHYIGQNEPELLVAHAYTR		8.48693e-09	0	1	1	1	P30519	0	2224.15	0	1.598	0.68	0.653557	0.990185	50.08	783567	1.25229e+06	3.01	36.19	798636	783567	752738	780900	1.6753e+06	1.25229e+06	701770	783567	747485	774228	7813.23	5596.24		High	67.2293	0	1.215e-10	2.52	67.16
High	TASNIIDVSAADSQGMEQHEYMDR		5.17332e-06	0	1	1	8	Q6IAA8	0	2668.16	0	3.832	1.94	0.185729	0.855357	12.63	1.45177e+06	5.60301e+06	6.59	46.09	1.57546e+06	1.45177e+06	1.38446e+06	2.1655e+06	6.03654e+06	5.60301e+06	1.38438e+06	1.45177e+06	1374795	2.147e+06	28153.1	25038.8		High	71.1099	7.061e-06	1.671e-06	3.56	71.1
High	IKADPDGPEAQAEACSGER	1xCarbamidomethyl [C15]	8.26255e-08	0	1	1	1	Q9NX24	1	2000.9	0	3.162	1.66	0.282662	0.922408	82.06	201087	635861	10.81	63.59	237624	201087	195584	211102	635861	987808	208803	201087	194220	209299	2965.51	4414.33		High	29.538	0	1.788e-09	3.81	29.73
High	TASEMVLADDNFSTIVAAVEEGR		1.80511e-09	0	1	2	10	P16615	0	2425.16	0	0.944	-0.08	0.765638	0.999995	16.23	5.21366e+06	4.92297e+06	9.32	28.69	5.21366e+06	5.94363e+06	4.98288e+06	7.39876e+06	4.40614e+06	4.92297e+06	4581301	5.94363e+06	4.94811e+06	7.33554e+06	20549.3	21999.8		High	145.571	0	1.947e-11	4.84	145.74
High	TAQFDISVASEIMAVLALTTSLEDMR		8.42334e-07	0	1	1	7	P11586	0	2812.41	0	1.778	0.83	0.620877	0.984807	46.46	583402	1.27588e+06	17.84	38.02	583402	558357	766232	610023	1.27588e+06	1.36232e+06	512641	558357	760885	604811	5950.44	6087.95		High	154.952	0	2.765e-08	4.7	155.22
High	IKDFLQGSSCIAGIYNETTK	1xCarbamidomethyl [C10]	1.72676e-07	0	1	1	11	P15924	1	2245.12	0	1.656	0.73	0.638404	0.987909	9.47	1.46181e+06	2.42034e+06	6.87	4.48	1.56153e+06	1.46181e+06	1.36086e+06	2.58364e+06	2.37374e+06	2.42034e+06	1.37213e+06	1.46181e+06	1.35136e+06	2.56157e+06	11070.6	10816.1		High	84.2127	0	4.245e-09	4.88	86.42
High	IKDLSTVEALQNLK		4.50556e-06	0	1	1	8	Q9BTT0	1	1571.9	0	1.702	0.77	0.658488	0.991679	19.74	678103	1.20116e+06	7.78	32.46	622702	727904	678103	643160	1.23909e+06	1.20116e+06	547174	727904	673371	637664	5778.82	5367.78		High	66.7279	0	6.808e-07	4.59	66.99
High	IKDPDASKPEDWDER		4.71797e-06	0	1	1	17	P27797	1	1800.84	0	1.613	0.69	0.665902	0.992612	23.56	1.59795e+07	2.57811e+07	10.75	24.97	1.41099e+07	1.59795e+07	1.75159e+07	1.78454e+07	2.57811e+07	2.98774e+07	1.23985e+07	1.59795e+07	1.73937e+07	1.76929e+07	120237	133516		High	32.0649	6.619e-06	7.712e-07	3.45	32.27
High	LKDPDPDPNPGVINNVLATIGELAQVSGLEMR		9.93444e-08	0	1	1	1	P42345	1	3372.75	0																						No Quan Values	High	150.166	0	2.213e-09	4.18
High	LKDTENAIENMVGPDWK		3.14552e-06	0	1	1	2	O60313	1	1959.95	0	1.262	0.34	0.862453	0.999995	38.86	1.13025e+06	1.47612e+06	17.12	43.7	926978	1.13025e+06	1.31115e+06	629261	1.65429e+06	1.47612e+06	814545	1.13025e+06	1.302e+06	623885	7715.23	6596.52		High	78.7649	0	1.313e-07	2.95	81.05
High	TANQASDTFSGIGK		6.51335e-06	0	1	1	6	Q15847	0	1396.67	0	3.215	1.68	0.262206	0.912957	72.25	6.77109e+06	2.177e+07	5.67	50.88	6.61292e+06	7356469	6.77109e+06	1.04673e+07	3.23796e+07	2.177e+07	5810843	7356469	6.72384e+06	10377849	151011	97286.1		High	41.1653	7.061e-06	1.19e-06	2.81	41.67
High	IKEDEDDKTVLDLAVVLFETATLR		5.1216e-07	0	1	1	17	P14625	2	2733.46	0	2.05	1.04	0.472547	0.968172	16.18	1.57838e+07	3.39869e+07	7.72	16.77	1.73804e+07	1.57838e+07	1.49448e+07	2.56955e+07	3.56369e+07	3.39869e+07	1.52724e+07	1.57838e+07	1.48405e+07	2.54759e+07	166203	151881		High	148.578	0	2.399e-08	4.74	148.61
High	TANKDHLVTAYNHLFETK		8.34609e-07	0	1	1	21	Q00688	1	2102.07	0	1.945	0.96	0.543533	0.976315	4.06	1.04176e+06	2.02964e+06	51.28	2.16	1.0254e+06	1.04176e+06	2.33774e+06	2.08148e+06	2.02964e+06	1.9942e+06	901028	1.04176e+06	2321425	2.0637e+06	9465.79	8911.73		High	48.2296	0	1.816e-07	3.73	48.51
High	TANEGGSLLYEQLGYK		2.61616e-06	0	1	1	1	Q96QD8	0	1742.86	0																						No Quan Values	High	80.8928	0	1.059e-07	2.95
High	TAMNVNEIFMAIAK		1.71237e-06	0	1	1	9	P51148	0	1552.79	0	0.478	-1.07	0.288705	0.926172	1.74	5.46234e+06	2.60883e+06	0.27	49.77	5.46234e+06	5.4631e+06	5.43701e+06	5.61376e+06	2.47485e+06	2.60883e+06	4.79982e+06	5.4631e+06	5.39906e+06	5.5658e+06	11542.1	11658.4		High	124.438	0	2.012e-07	3.91	124.87
High	LKEGDTMMGQQVAK		1.00431e-05	0	1	1	6	Q14914	1	1535.76	0	3.311	1.73	0.290493	0.926248	76.87	556254	1.84189e+06	4.09	57.5	528684	573552	556254	886964	3.122e+06	1.84189e+06	464560	573552	552372	879385	14560.3	8231.05		High	30.068	7.061e-06	3.54e-06	3.03	30.72
High	IHVYGYSMAYGPAQHAISTEK		1.07934e-07	0	1	1	8	Q9NRX4	0	2323.12	0	3.567	1.83	0.232774	0.894196	42.6	500993	1.78723e+06	14.99	56.15	389173	500993	519273	579124	2.25602e+06	1.78723e+06	341970	500993	515650	574176	10521.6	7986.8		High	56.8199	0	3.801e-09	3.24	57.61
High	IHVSYQETQQMQMK		5.77812e-06	0	1	1	3	Q86UP2	0	1750.83	0	1.002	0	0.916136	0.999995	12.66	523061	506859	5.92	20.92	523061	553329	491450	492194	506859	704977	459619	553329	488020	487988	2363.88	3150.41		High	39.5987	0	2.695e-07	3.63	40.44
High	IHVSDQELQSANASVDDSRLEELK		1.01106e-08	0	1	1	12	P22314	1	2683.32	0	2.019	1.01	0.484137	0.968172	32.8	1.41154e+07	2.84936e+07	3.41	47.59	1.41154e+07	14932852	1.40556e+07	1.17618e+07	3.47979e+07	2.84936e+07	1.24033e+07	14932852	1.39575e+07	1.16613e+07	162290	127333		High	63.7998	0	1.104e-08	3.9	63.55
High	IHVSDQELQSANASVDDSR		2.96378e-11	0	1	1	13	P22314	0	2070.97	0	1.211	0.28	0.999336	0.999995	19.2	4.02743e+06	4.87603e+06	6.9	23.41	4.03058e+06	4.02743e+06	3.56572e+06	3.26868e+06	5.2242e+06	4.87603e+06	3.54172e+06	4.02743e+06	3.54084e+06	3.24075e+06	24364.5	21790.1		High	42.8706	0	1.525e-13	5.32	42.85
High	LHNAIEGGTQLSR		1.87764e-06	0	1	1	4	O60832	0	1395.73	0	1.628	0.7	0.692545	0.992979	66.86	852383	1.38749e+06	1.81	53.69	870087	839360	852383	761823	2.36457e+06	1.38749e+06	764554	839360	846435	755314	11027.8	6200.43		High	29.0453	7.061e-06	1.335e-06	3.49	29.83
High	IHNLALNCCTQLADLYR	2xCarbamidomethyl [C8; C9]	3.31308e-10	0	1	1	9	P53992	0	2075.02	0	1.625	0.7	0.578205	0.982175	35.46	347994	668559	13.08	26.17	344787	347994	431216	416261	668559	700708	302968	347994	428206	412705	3118.01	3131.34		High	78.8938	0	1.421e-11	5.32	79.01
High	LHNQVNGTEWSWK		1.32299e-06	0	1	1	3	O14980	0	1598.77	0	2.088	1.06	0.547653	0.977272	28.97	482616	1.00771e+06	8.08	51.21	479196	482616	551477	363858	1.00771e+06	1.20461e+06	421074	482616	547628	360749	4699.72	5383.16		High	49.6042	7.061e-06	2.452e-06	3.26	50.22
High	TAVDGPDLEMLTGQER		4.41959e-07	0	1	1	10	Q14318	0	1731.82	0	1.771	0.82	0.645599	0.98843	28.48	631922	1.11913e+06	4.46	23.28	631922	596686	651831	827030	1.33408e+06	1.11913e+06	555276	596686	647282	819963	6221.84	5001.17		High	89.3165	0	1.291e-08	3.75	90.21
High	LHPVILASIVDSYER		5.99504e-06	0	1	1	13	O00303	0	1711.94	0	2.399	1.26	0.435421	0.964515	14.69	1.2685e+06	3.04291e+06	5.61	41.44	1.2685e+06	1.23195e+06	1.37147e+06	1.35878e+06	3.04291e+06	3.34442e+06	1.11465e+06	1.23195e+06	1.3619e+06	1.34717e+06	14191.5	14945.6		High	94.3629	0	2.797e-07	3.47	94.4
High	LHQEDNDYINASLIK		5.88068e-07	0	1	1	6	P18031	0	1772.88	1	2.818	1.49	0.293918	0.926939	13.62	9.0874e+06	2.66302e+07	5.87	53.04	9.7218e+06	9.0874e+06	8.65409e+06	8.02428e+06	2.66302e+07	2.73995e+07	8542652	9.0874e+06	8.5937e+06	7.95572e+06	124197	122443		High	56.5012	0	1.806e-08	3.66	56.07
High	LHQEDQACATCLILACSTAACDR	4xCarbamidomethyl [C8; C11; C16; C21]	1.03246e-05	0	1	1	4	O75694	0	2664.16	0	2.393	1.26	0.469464	0.968172	48.84	444341	1.09136e+06	15.92	49.98	343118	444341	468868	363514	1.09136e+06	1.12178e+06	301501	444341	465596	360408	5089.88	5013.02		High	70.8009	7.061e-06	3.033e-06	3.67	70.87
High	IHQESELHSYLSR		7.07648e-06	0	1	1	4	Q9UNE7	0	1598.79	0	0.852	-0.23	0.967324	0.999995	11.05	428569	327400	7.4	8.87	440015	428569	381777	327400	379047	325085	386646	428569	379112	324602	1767.79	1452.74		High	34.4853	0	5.501e-07	3.39	35.42
High	LHQLAMQQSHFPMTHGNTGFSGIESSSPEVK		1.99596e-10	0	1	1	21	Q15366	0	3382.59	0	2.16	1.11	0.484019	0.968172	31.52	6.52437e+06	1.49949e+07	14.15	47.53	5.7256e+06	6.52437e+06	7.59034e+06	5.61305e+06	1.49949e+07	1.6393e+07	5.03115e+06	6.52437e+06	7.53737e+06	5565095	69932.9	73257.3		High	58.5202	0	1.438e-12	6	58.66
High	IHNAENIQPGEQK		5.61591e-07	0	1	1	8	Q04637	0	1477.74	0	5.953	2.57	0.0753393	0.59546	80.96	667542	3.97364e+06	44.12	73.25	274629	667542	725273	742047	5.8309e+06	3.97364e+06	241319	667542	720212	735707	27194	17757.4		High	24.5527	7.061e-06	3.258e-06	3.51	24.89
High	IHQIEYAMEAVK		4.26324e-06	0	1	2	7	P25786	0	1431.73	0	1.384	0.47	0.917162	0.999995	33.36	4.81452e+06	6.6644e+06	3.43	25.26	4.81452e+06	4.90828e+06	4.59026e+06	4.92417e+06	6.6644e+06	8.26616e+06	4.23057e+06	4.90828e+06	4.55823e+06	4882096	31081.3	36939.9		High	47.9954	0	1.871e-07	3.16	49.51
High	TATPEIVDNKDGTVTVR		1.00264e-07	0	1	1	12	O75369	1	1815.94	0	1.132	0.18	0.970392	0.999995	11.99	2.21408e+06	2.45277e+06	5.14	37.4	2.12921e+06	2.35651e+06	2.21408e+06	2.45277e+06	2.41112e+06	4.44054e+06	1.87096e+06	2.35651e+06	2.19863e+06	2.43181e+06	11244.9	19844		High	44.0184	0	2.228e-09	4	44.51
High	TATFAISILQQIELDLK		3.3187e-08	0	1	1	22	P60842	0	1904.07	0	0.653	-0.62	0.63244	0.987619	30.24	1.72927e+06	1.12875e+06	16.91	52.86	1.35293e+06	1.72927e+06	1.90249e+06	1.83633e+06	587979	1.12875e+06	1.18883e+06	1.72927e+06	1.88921e+06	1.82064e+06	2742.2	5044.19		High	148.731	0	6.09e-10	5	148.87
High	TATESFASDPILYRPVAVALDTK		2.09715e-06	0	1	1	30	P14618	0	2465.29	0	0.401	-1.32	0.218025	0.883721	0.94	3.20827e+07	1.28729e+07	2.51	50.28	3.19062e+07	3.20827e+07	3.33979e+07	2.81671e+07	1.2428e+07	1.28729e+07	28036280	3.20827e+07	3.31648e+07	2.79264e+07	57961.5	57526.5		High	103.332	7.061e-06	5.853e-05	4.05	102.93
High	TATEEWGTEDWNEDLSETK		7.07061e-07	0	1	1	9	Q14157	0	2240.95	0	1.405	0.49	0.790495	0.999995	20.84	800721	1.16918e+06	7.85	18.44	800721	798211	913261	884837	1.28311e+06	1.16918e+06	703602	798211	906888	877277	5984.14	5224.85		High	89.6651	0	2.257e-08	4.53	90.59
High	IHTEPQLSAALEYVR		1.37266e-06	0	1	1	13	P47897	0	1726.91	0	0.357	-1.48	0.37099	0.950396	0.46	1.47489e+06	527135	2.88		1.52485e+06	1.44017e+06	1.47489e+06		527135		1.3399e+06	1.44017e+06	1.4646e+06		2458.44			High	74.4479	0	5.532e-08	3.22	74.49
High	TATALLESPLSATVEDALQSFLK		2.02963e-12	0	1	1	7	Q96TC7	0	2405.28	0	2.113	1.08	0.491429	0.968172	22.53	926743	1.95808e+06	1.41	18.11	947377	922907	926743	1.66049e+06	1.95808e+06	2.38127e+06	832471	922907	920275	1.6463e+06	9132.04	10641.4		High	151.078	0	4.732e-11	5.68	151.05
High	TASTPTPPQTGGGLEPQANGETPQVAVIVRPDDR		3.32152e-07	0	1	1	26	Q04637	0	3456.74	0	1.511	0.6	0.710129	0.997147	18.66	926289	1.40002e+06	14.3	5.95	814680	926289	1.08264e+06	1.54137e+06	1.40002e+06	1.38631e+06	715868	926289	1.07509e+06	1.5282e+06	6529.4	6195.15		High	70.7912	3.139e-05	0.0007901	3.08	72.28
High	IHVLEAQDLIAK		1.04202e-05	0	1	1	11	Q9BSJ8	0	1349.78	0	0.557	-0.85	0.479144	0.968172	4.85	2.69824e+06	1.37235e+06	6.78	58.85	2.4227e+06	2.7558e+06	2.69824e+06	3.46087e+06	1.3487e+06	1.37235e+06	2.12885e+06	2.7558e+06	2.67941e+06	3.4313e+06	6290.05	6132.77		High	61.7797	0	5.36e-07	3.43	61.78
High	IHVLPIDDTVEGITGNLFEVYLKPYFLEAYRPIR		1.91094e-07	0	1	1	8	P55072	0	3991.14	0	1.161	0.22	0.971825	0.999995	28.7	4.24967e+06	4.31379e+06	10.74	45.31	4.24967e+06	3.71241e+06	4.60628e+06	8.89538e+06	4.31379e+06	4.31125e+06	3.73423e+06	3.71241e+06	4.57414e+06	8.81938e+06	20118.5	19266.2		High	146.514	0	4.071e-08	4.53	146.78
High	IHQIGPGMVQQIQSVCMECQGHGER	2xCarbamidomethyl [C16; C19]	8.57275e-08	0	1	1	22	P31689	0	2879.32	0	1.883	0.91	0.595053	0.983105	53.85	1.26333e+06	2.78273e+06	17.02	44.8	1.26333e+06	1.52031e+06	1.08385e+06	1.08379e+06	2.78273e+06	2.86338e+06	1110098	1.52031e+06	1.07629e+06	1.07453e+06	12978	12795.9		High	62.3834	0	1.601e-07	5.01	63.53
High	LGVQTVAVYSEADR		6.16306e-06	0	1	1	1	Q96RQ3	0	1507.78	0																						Not Reliable	High	59.8031	0	2.887e-07	1.7
High	TDASSASSFLDSDELER		2.49415e-08	0	1	1	6	Q14498	0	1829.8	0	2.198	1.14	0.440001	0.964553	7.22	1.83195e+06	4.02578e+06	4.34	8.13	1.83195e+06	1.76685e+06	1.92573e+06	4.02578e+06	4.51004e+06	3.86436e+06	1.60976e+06	1.76685e+06	1.91229e+06	3.99139e+06	21033.8	17269.1		High	82.355	0	2.451e-09	3.59	82.69
High	LGVNNISGIEEVNMFTNQGTVIHFNNPK		1.15895e-10	0	1	1	21	P20290	0	3086.54	0	1.493	0.58	0.844823	0.999995	8.73	5.69529e+06	8.84324e+06	3.24	32.47	5.59493e+06	5.95558e+06	5.69529e+06	4.66708e+06	8.88985e+06	8.84324e+06	4.91633e+06	5.95558e+06	5.65554e+06	4.62721e+06	41460.3	39518.8		High	111.654	0	1.2e-12	4.96	112.53
High	TDIQIALPSGCYGR	1xCarbamidomethyl [C11]	4.10898e-06	0	1	1	10	P33316	0	1550.76	0	0.331	-1.6	0.190061	0.860887	2.08	3.194e+06	1.05624e+06	4.67	46.21	3.39842e+06	3.10351e+06	3.194e+06	2.05878e+06	920845	1.05624e+06	2.98623e+06	3.10351e+06	3.17171e+06	2.04119e+06	4294.61	4720.12		High	77.9854	1.024e-05	8.26e-05	2.76	79.92
High	TDIQCLIPCAIDQDPYFR	2xCarbamidomethyl [C5; C9]	1.18548e-05	0	1	1	5	P23381	0	2225.04	0	1.681	0.75	0.705818	0.997031	27.56	797207	1.34012e+06	9.5	25.42	927782	784122	797207	939532	1.34012e+06	1.58924e+06	815252	784122	791644	931504	6250.01	7102.01		High	127.634	7.061e-06	1.836e-06	3.13	129.55
High	TDLLSSLEMILSPTVVSILK		8.05075e-06	0	1	1	1	P52732	0	2159.22	0	3.337	1.74	0.118019	0.741979	20.21	110577	369042	19.59	5.31	141852	110577	97378.5		383174	355431	124646	110577	96698.9		1787.04	1588.36		High	154.015	0	3.962e-07	3.67	154.25
High	LGNDFMGITLASSQAVSNAR		7.66892e-09	0	1	1	9	Q9HC38	0	2052.02	0	1.327	0.41	0.856001	0.999995	8.88	627518	832981	16.72	3.63	658766	627518	475222	832981	835917	783093	578865	627518	471906	825864	3898.53	3499.5		High	104.848	0	8.643e-08	4.1	104.74
High	TDLLIVLSDVEGLFDSPPGSDDAK		1.39464e-09	0	1	1	12	P54886	0	2503.25	0	1.209	0.27	0.982057	0.999995	11.5	2.49192e+06	2.95885e+06	9.09	10.79	2.16124e+06	2.49192e+06	2.57565e+06	2.95885e+06	2.61221e+06	3.24544e+06	1.8991e+06	2.49192e+06	2.55767e+06	2.93356e+06	12182.8	14503.3		High	151.472	0	1.883e-10	5.41	151.53
High	IGNLQTDLSDGLR		5.03229e-06	0	1	1	6	O75369	0	1401.73	0	0.573	-0.8	0.405361	0.960487	11.43	4921695	2.82208e+06	5.15	57.13	5.28288e+06	4921695	4.78436e+06	6.10288e+06	2.16059e+06	2.82208e+06	4.64212e+06	4921695	4.75097e+06	6.05074e+06	10076.5	12611.4		High	73.3096	0	2.272e-07	3.57	73.41
High	LGNNCVFAPADVTSEK	1xCarbamidomethyl [C5]	5.21685e-07	0	1	1	13	Q99714	0	1721.82	0	2.103	1.07	0.513627	0.97101	21.61	2.41336e+06	5.65374e+06	7.36	46.99	2.41336e+06	2.69125e+06	2.34648e+06	2.03554e+06	5.65374e+06	5.65969e+06	2.12064e+06	2.69125e+06	2330100	2.01815e+06	26367.8	25292.1		High	61.1743	7.061e-06	8.98e-07	3.68	61.61
High	LGNNCVFAPADVTSEKDVQTALALAK	1xCarbamidomethyl [C5]	4.061e-09	0	1	1	13	Q99714	1	2732.39	0	1.304	0.38	0.934305	0.999995	13.57	7.14373e+06	9.31373e+06	0.86	24.59	7.20655e+06	7.14373e+06	7.08344e+06	6.1731e+06	1.01664e+07	9.31373e+06	6332475	7.14373e+06	7034007	6120356	47413.7	41621.4		High	104.496	7.061e-06	3.252e-06	4.49	104.78
High	TDLEMQIEGLKEELAYLKK		4.84615e-07	0	1	1	37	P08727	2	2251.19	0	1.798	0.85	0.574659	0.981109	17.61	3.27635e+07	5.89041e+07	4.63	25.18	3.45276e+07	3.14911e+07	3.27635e+07	3.93276e+07	6.59006e+07	5.89041e+07	3.03397e+07	3.14911e+07	3.25348e+07	3.89916e+07	307346	263231		High	115.686	3.139e-05	0.0007073	4.72	115.51
High	TDLEMQIEGLKEELAYLK	1xOxidation [M5]	3.64515e-06	0	1	1	12	P08727	1	2139.09	0	1.969	0.98	0.581187	0.982462	29.21	487515	1.03049e+06	12.67	26.4	533327		445638	634783	1.07023e+06	1.03049e+06	468640		442528	629360	4991.31	4605.05		High	133.935	7.061e-06	3.848e-06	3.1	134.34
High	TDLEMQIEGLKEELAYLK		1.04991e-07	0	1	1	28	P08727	1	2123.09	0	1.995	1	0.492932	0.968172	7.99	2.50634e+07	5.0004e+07	3.68	22.02	2.61909e+07	24353373	2.50634e+07	3.4113e+07	5.0004e+07	5.26992e+07	2.30142e+07	24353373	24888498	3.38215e+07	233208	235503		High	133.242	0	2.055e-08	4.43	133.57
High	IGNTGGMLDNILASK		4.18189e-07	0	1	1	8	P53396	0	1503.78	0	0.324	-1.63	0.167182	0.838703	1.17	3.94186e+06	1.25799e+06	4.46	101.5	4.19972e+06	3856993	3.94186e+06	6.5768e+06	1.24933e+06	1.25799e+06	3.69034e+06	3856993	3.91435e+06	6.52061e+06	5826.6	5621.7		High	91.7096	0	2.922e-08	3.91	91.88
High	LGNTISSLFGGGTTPDAK		1.21668e-07	0	1	1	13	Q9Y4L1	0	1735.89	0	0.799	-0.32	0.664879	0.992612	16.66	2.47872e+06	1.9795e+06	3.28	39.38	2.62157e+06	2.47872e+06	2.47754e+06	3.36141e+06	1.6308e+06	1.9795e+06	2.3036e+06	2.47872e+06	2.46025e+06	3332685	7605.69	8846.01		High	90.9659	0	1.064e-08	3.69	91.05
High	LGNVDAFQLADGLQYIFAHVGQLTGMYR		4.06788e-07	0	1	1	2	Q6P2Q9	0	3097.56	0	0.01	-6.64	1e-17	3.06999e-16		885669		28.32		932258	885669	527637				819185	885669	523954					High	150.469	0	1.09e-07	3.38	150.7
High	LGNYAGAVQDCER	1xCarbamidomethyl [C11]	8.99193e-06	0	1	1	7	O43765	0	1452.65	0	2.916	1.54	0.334023	0.94344	14.4	1.55425e+06	4.53258e+06	4.36	57.6	1.65628e+06	1.52505e+06	1.55425e+06	1.20958e+06	4.53258e+06	4.97295e+06	1.45539e+06	1.52505e+06	1.54341e+06	1.19924e+06	21139	22223.2		High	37.5677	0	6.4e-07	2.85	38.11
High	LGPASAADTGSEAKPGALAEGAAEPEPQR		1.15124e-07	0	1	1	3	Q9NYB0	0	2748.34	0	2.832	1.5	0.324191	0.938758	7.14	358417	1.05762e+06	2.79	49.98	375690	357777	358417	348172	1.05762e+06	1.06408e+06	330123	357777	355916	345197	4932.48	4755.17		High	47.1029	0	2.63e-09	4.02	47.05
High	IGPEPTTDSFIAVMHGPTEGVVPGNALVVDPR		2.19045e-09	0	1	1	35	Q9H4M9	0	3272.66	0	1.813	0.86	0.663369	0.992387	15.27	3.26243e+06	6.12984e+06	5.02	28.05	3.38698e+06	3.26243e+06	3.06451e+06	3.57064e+06	6.14216e+06	6.12984e+06	2.97617e+06	3.26243e+06	3.04312e+06	3.54013e+06	28645.7	27393.1		High	116.909	0	2.752e-08	5.43	117.06
High	TDLEKDIISDTSGDFRK		4.67079e-07	0	1	2	20	P07355	2	1939.96	0	0.828	-0.27	0.555595	0.979386	10.36	5.57588e+06	4.145e+06	8.49	8.51	5.65745e+06	4.83226e+06	5.57588e+06	4.145e+06	4e+06	4.69018e+06	4.97126e+06	4.83226e+06	5536972	4109582	18655.1	20959.6		High	64.4029	0	1.379e-08	3.74	66.64
High	LGPGGLDPVEVYESLPEELQK		6.98797e-10	0	1	1	27	Q16543	0	2269.16	0	1.232	0.3	0.9789	0.999995	25.01	3.61424e+06	4.45159e+06	5.16	18.06	3.94501e+06	3.61075e+06	3.61424e+06	3.60676e+06	4.45159e+06	5.20252e+06	3466518	3.61075e+06	3.58901e+06	3575947	20761.2	23249.1		High	132.353	0	2.18e-11	4.64	133.17
High	TDITYPAGFMDVISIDK		7.67542e-08	0	1	1	18	P62701	0	1885.93	0	0.724	-0.47	0.497846	0.968172	7.5	8.09271e+06	6.1639e+06	5.5	18.58	8.65458e+06	8.09271e+06	7.76568e+06	6.26445e+06	6.1639e+06	4.41042e+06	7.60487e+06	8.09271e+06	7.71148e+06	6.21092e+06	28747	19709.3		High	129.835	0	1.631e-09	3.75	130.03
High	IGLVRPGTALELLEAQAATGFIVDPVSNLR		2.78338e-09	0	1	1	11	P15924	0	3120.74	0	0.989	-0.02	0.843611	0.999995	75.74	3.66567e+06	1.80082e+06	37.75	72.87	1.69942e+06	3.67358e+06	3.66567e+06	5.53034e+06	1.68035e+06	1.80082e+06	1.4933e+06	3.67358e+06	3.64009e+06	5.48309e+06	7836.77	8047.55		High	145.583	0	3.25e-11	4.84	145.61
High	LGLVGVNLTLDGVK		1.10034e-06	0	1	1	9	P53396	0	1397.84	0	0.265	-1.92	0.154915	0.817059	0.37	3108391	824220	1.6	104.79	3.0301e+06	3108391	3.12167e+06	4.52974e+06	795094	824220	2.66258e+06	3108391	3099882	4.49103e+06	3708.14	3683.29		High	107.066	0	8.898e-08	3.64	107.19
High	LGLVFDDVVGIVEIINSK		9.22851e-08	0	1	1	10	Q01518	0	1930.09	0	1.522	0.61	0.826293	0.999995	31.95	5.83982e+06	8.889e+06	3.15	23.76	5.63789e+06	6.00497e+06	5.83982e+06	6.63772e+06	8.889e+06	1.08047e+07	4.95408e+06	6.00497e+06	5.79906e+06	6581002	41456.3	48284		High	150.079	0	2.198e-09	5.31	150.37
High	LGIGQSQEMNTLFR		5.56905e-06	0	1	2	6	Q6PKG0	0	1593.81	0	0.599	-0.74	0.580656	0.982387	11.44	1.31171e+06	785617	4.19	52.32	1.26401e+06	1.37393e+06	1.31171e+06	1.5945e+06	616617	785617	1.1107e+06	1.37393e+06	1.30255e+06	1580879	2875.76	3510.78		High	87.9885	0	5.656e-07	2.75	87.96
High	LGLGSYPDWGSNYYQVK		8.82047e-07	0	1	1	9	Q8NFF5	0	1946.93	0	1.165	0.22	0.882945	0.999995	12.59	640252	745816	7.81	16.01	640252	599246	699665	640506	881967	745816	562596	599246	694782	635033	4113.3	3332.91		High	103.025	7.061e-06	9.535e-07	3.55	103.08
High	LGIHEDSQNR		1.77665e-06	0	1	1	12	P07900	0	1168.57	0	5.392	2.43	0.0716625	0.579846	21.56	3.41503e+06	1.91648e+07	59.46	61.64	879470	3.41503e+06	3.91168e+06	4.34319e+06	2.10922e+07	1.91648e+07	772800	3.41503e+06	3884380	4.30608e+06	98369.1	85644.2		High	24.6367	7.061e-06	1.528e-05	3.3	25.08
High	TDTLQIEDFLEETLGPPDFPSLAPR		1.90933e-08	0	1	1	6	O95833	0	2801.39	0	0.4	-1.32	0.266789	0.915682	6.91	3.05369e+06	1.22121e+06	6.47	74.37	3.27647e+06	3.05369e+06	2.87996e+06	3.36219e+06	1.22121e+06	865126	2.87906e+06	3.05369e+06	2.85986e+06	3.33346e+06	5695.47	3866.09		High	149.137	0	8.901e-09	4.47	149.51
High	TDTLEDLFPTTK		8.90946e-06	0	1	1	10	P13010	0	1380.69	0	0.309	-1.7	0.147256	0.802364	0.79	4.01546e+06	1.23882e+06	1.58	80.9	3.90954e+06	4.01546e+06	4.02088e+06	4.36943e+06	1.1696e+06	1.23882e+06	3.43535e+06	4.01546e+06	3992816	4332098	5454.74	5536.06		High	98.3321	7.061e-06	4.849e-06	3.56	98.45
High	LGLIEWLENTVTLK		1.0508e-06	0	1	1	5	P78527	0	1628.93	0	0.4	-1.32	0.222426	0.886011	17.23	3.26603e+06	1.34897e+06	10.32	88.62	3.05455e+06	3.26603e+06	3.73059e+06	2.81566e+06		646283	2684066	3.26603e+06	3.70456e+06	2791607		2888.12		High	148.685	0	3.578e-08	3.57	149.16
High	IGIIGGTGLDDPEILEGR		5.7733e-07	0	1	2	11	Q13126	0	1824.97	0	0.523	-0.94	0.526603	0.975414	31.13	1.01406e+06	530249		86.14	1.01406e+06			1.07585e+06		261341	891069			1.06666e+06		1167.88		High	110.799	7.061e-06	1.318e-06	4.93	113.09
High	TDTESELDLISR		4.8502e-06	0	1	1	6	P11586	0	1378.67	0	0.296	-1.76	0.123424	0.755212	2.68	5.33105e+06	1.5776e+06	4.16	70.76	5.62714e+06	5187715	5.33105e+06	4.32342e+06	1.25189e+06	1.5776e+06	4944631	5187715	5293842	4.28648e+06	5838.53	7050.01		High	72.2419	6.619e-06	8.342e-07	3.66	72.31
High	LGLMEMIAFAR		9.503e-06	0	1	1	4	Q8N335	0	1251.66	0	4.015	2.01	0.162517	0.830949	9.15	242704	974523	3.91	39.94	248808	230341	242704	441776	974523	1.03467e+06	218630	230341	241011	438001	4544.96	4623.75		High	131.986	0	5.374e-07	2.89	132.03
High	LGPHTVLTFIFLEQMNK		5.99504e-06	0	1	1	9	Q02978	0	1988.07	0	2.082	1.06	0.545891	0.976415	27.46	477829	998218	11.68	36.6	566346	477829	456090	536848	1.17908e+06	998218	497654	477829	452908	532261	5498.98	4460.85		High	124.7	7.061e-06	6.373e-05	3.25	124.62
High	TDQVIQSLIALVNDPQPEHPLR		4.29182e-09	0	1	1	13	P68036	0	2483.33	0	1.054	0.08	0.847953	0.999995	8.42	4.40429e+06	4.6411e+06	65.93	3.43	4.40429e+06	4.50094e+06	770479	4.65543e+06	4.6411e+06	4.37759e+06	3.8701e+06	4.50094e+06	765102	4615656	21645.1	19562.7		High	132.071	0	1.47e-07	4.86	131.97
High	LGLNQCMSGIINHEAYHEVPYTTSFTLAK	1xCarbamidomethyl [C6]	2.13615e-06	0	1	1	4	Q8TD19	0	3294.59	0	2.442	1.29	0.42535	0.962769	0	361804	883499					361804		883499				359279		4120.44			High	97.7886	0	8.305e-08	3.27	97.93
High	TDNAGDQHGGGGGGGGGAGAAGGGGGGENYDDPHKTPASPVVHIR		1.43373e-09	0	1	1	5	P14866	1	4038.81	0	3.826	1.94	0.197454	0.866632	31.86	611286	2.33881e+06	6.19	73.86	611286	603873	674867	295899	2.84139e+06	2.33881e+06	537143	603873	670157	293371	13251.6	10451.7		High	29.578	0	8.008e-10	5.25	30.38
High	TDNAGDQHGGGGGGGGGAGAAGGGGGGENYDDPHK		3.1532e-14	0	1	1	11	P14866	0	2981.2	0	24.943	4.64	0.000319351	0.0075873	140.69	165535	5.48405e+06	67.55	88.58	80848.3	339680	165535	210853	5.48405e+06	8.47248e+06	71042.3	339680	164379	209051	25576.4	37861.9		High	23.6997	0	1.137e-12	7.05	24.19
High	LGLQNDLFSLAR		1.2187e-05	0	1	1	6	P55786	0	1346.74	0	0.808	-0.31	0.60953	0.984807	13.54	11731090	9.48218e+06	2.79	21.32	1.19372e+07	11731090	1.12992e+07	1.23246e+07	8.15653e+06	9.48218e+06	10489378	11731090	11220306	12219287	38040.2	42374.1		High	107.124	7.061e-06	1.577e-06	3.87	107.4
High	TDMIQALGGVEGILEHTLFK		1.99765e-09	0	1	1	6	Q6P2Q9	0	2172.14	0	0.713	-0.49	0.603743	0.984087	15.48	2.76897e+06	1.97398e+06	6.99	26.15	3.02424e+06	2.76897e+06	2.63792e+06	2.54072e+06	1.49421e+06	1.97398e+06	2657430	2.76897e+06	2.61951e+06	2.51901e+06	6968.66	8821.35		High	148.105	0	5.648e-08	3.49	148.37
High	IGLSVSEVIEGYEIACR	1xCarbamidomethyl [C16]	5.21243e-08	0	1	1	21	P50990	0	1894.96	0	1.371	0.46	0.910027	0.999995	10.21	2582856	3.60169e+06	4.36	22.52	2.76066e+06	2582856	2.54645e+06	2.42693e+06	3.60169e+06	3.78435e+06	2.42582e+06	2582856	2.52868e+06	2.4062e+06	16797.5	16911.6		High	126.492	0	5.821e-09	4.18	126.66
High	LGLSYTPLAEVGLNALEEWSIYIDR		2.0744e-08	0	1	1	5	P78527	0	2822.46	0	0.182	-2.46	0.096042	0.673605	1.87	1.63294e+06	297747	28.33	94.1	1.18479e+06	1.63294e+06	2.11659e+06	1.08963e+06	297747	184692	1.04109e+06	1.63294e+06	2.10182e+06	1.08032e+06	1388.62	825.355		High	152.252	0	3.492e-10	5.38	152.31
High	LGITHVLNAAEGR		9.15161e-07	0	1	1	14	P51452	0	1350.75	0	1.374	0.46	0.873644	0.999995	11.11	2.51151e+06	3.28427e+06	5.43	9.88	2.51151e+06	2.32855e+06	2.5905e+06	3.19857e+06	3.82494e+06	3.28427e+06	2.20689e+06	2.32855e+06	2.57242e+06	3.17124e+06	17838.6	14676.8		High	51.1277	0	5.95e-08	4.38	51.21
High	LGLTMQYPEGYLEALANR		3.41461e-07	0	1	1	1	Q96T88	0	2039.03	0	0.819	-0.29	0.981818	0.999995	26.97	280463	229657	10.44	36.16	235185	286078	280463	134832	291963	229657	206660	286078	278505	133680	1361.65	1026.29		High	127.412	0	9.506e-09	3.53	127.64
High	TDPVPEEGEDVAATISATETLSEEEQEELRR		6.94151e-07	0	1	2	14	P55327	1	3430.6	0	1.883	0.91	0.642069	0.987909	44.27	2.13828e+06	4.02536e+06	3.01	34.15	2.08937e+06	2.13828e+06	2.21743e+06	2.82335e+06	4.02536e+06	5.66039e+06	1.83595e+06	2.13828e+06	2.20195e+06	2.79923e+06	18773.4	25295.2		High	119.518	0	1.517e-07	2.28	119.78
High	LGPLFSLLNENHR		6.57364e-06	0	1	1	15	Q16401	0	1509.82	0	0.603	-0.73	0.644282	0.988083	14.66	940383	567117	8.18	59.66	1.05591e+06	940383	904460	1.2445e+06	412944	567117	927842	940383	898148	1.23386e+06	1925.88	2534.34		High	91.9795	2.149e-05	0.0002696	1.84	91.84
High	TDLEKDIISDTSGDFR		7.13605e-07	0	1	2	11	P07355	1	1811.87	0	1.132	0.18	0.961426	0.999995	58.09	2.07106e+06	2.34471e+06	4.08	44.63	2.08639e+06	1935865	2.07106e+06	3.61411e+06	2.34471e+06	1.42603e+06	1.83333e+06	1935865	2.05661e+06	3.58323e+06	10935.2	6372.65		High	83.0459	7.061e-06	3.538e-06	2.79	83.35
High	IGPILDNSTLQSEVKPILEK		8.17983e-09	0	1	1	16	P30153	0	2194.23	0	0.776	-0.37	0.472106	0.968172	14.25	7.58972e+06	5.89132e+06	2.15	26.51	7.82397e+06	7.50665e+06	7.58972e+06	8.22355e+06	5.89132e+06	4.95122e+06	6.87501e+06	7.50665e+06	7.53676e+06	8.15328e+06	27475.8	22126.1		High	94.9728	0	1.156e-10	5.02	95.03
High	IGSSLYALGTQDSTDICK	1xCarbamidomethyl [C17]	7.07648e-06	0	1	1	12	Q9UNH7	0	1928.93	0	2.677	1.42	0.406964	0.961254	40.5	1.16405e+06	3.60484e+06	13.78	41.9	1.38238e+06	1.16405e+06	1.05758e+06	1.51939e+06	3.70088e+06	3.60484e+06	1.21471e+06	1.16405e+06	1.0502e+06	1.50641e+06	17260.1	16109.4		High	76.6896	7.061e-06	3.337e-06	4.23	76.73
High	LGSTAPQVLSTSSPAQQAENEAK		1.31963e-09	0	1	1	23	Q9UNZ2	0	2314.15	0	4.307	2.11	0.14787	0.802918	24.01	2.16133e+06	9.30851e+06	10.11	53.62	2.26908e+06	2.16133e+06	1.86012e+06	2.9049e+06	9.30851e+06	1.03568e+07	1.99386e+06	2.16133e+06	1.84714e+06	2.88008e+06	43412.8	46282.5		High	56.0959	0	4.908e-10	4.62	56.15
High	LGSTVFVANLDYK		3.67889e-06	0	1	1	1	P52272	0	1426.76	0	0.238	-2.07	0.0646567	0.547976	0.64	6.31263e+06	1.50324e+06	1.55	93.61	6.31582e+06	6146263	6.31263e+06	6.54382e+06	1.38816e+06	1.50324e+06	5549780	6146263	6268581	6487907	6474.06	6717.71		High	80.8501	0	1.578e-07	3.83	82.96
High	LGTDESCFNMILATR	1xCarbamidomethyl [C7]	3.99361e-07	0	1	1	5	P20073	0	1727.81	0	0.674	-0.57	0.619077	0.984807	4.68	2.24794e+06	1.54561e+06	10.41	13.84	2.24794e+06	1.95295e+06	2.40414e+06	1.61971e+06	1.54561e+06	1.23671e+06	1.97529e+06	1.95295e+06	2387363	1.60587e+06	7208.39	5526.62		High	100.425	0	4.747e-08	3.91	100.55
High	LGTITPDGADVYSYDEDDMVLDPSLAEHLSHFGIDMLK		3.14552e-06	0	1	1	3	P45974	0	4179.94	0	0.716	-0.48	0.759266	0.999995	37.21	1.01627e+06	727335	62.23			1.62972e+06	633733			727335		1.62972e+06	629310			3250.33		High	144.936	0	1.306e-07	3.39	144.95
High	TDEFQLHTNVNDGTEFGGSIYQK		1.08656e-10	0	1	1	29	P21796	0	2600.19	0	1.814	0.86	0.678884	0.992979	22.69	4.49745e+06	8.32864e+06	9.17	29.26	4.39474e+06	4.49745e+06	5.18578e+06	5.12177e+06	8.32864e+06	9.40712e+06	3861705	4.49745e+06	5.14959e+06	5.07801e+06	38842.9	42038.7		High	79.252	0	7.673e-11	5.31	78.83
High	LGTPDEQLEMANCQAVILSVEDDTGHR	1xCarbamidomethyl [C13]	5.92004e-10	0	1	1	14	Q92616	0	2998.39	0	1.75	0.81	0.643358	0.988075	24.24	545345	1.01652e+06	10.82	35.19	634492	545345	517270	529868	1.11053e+06	1.01652e+06	557535	545345	513660	525341	5179.27	4542.65		High	107.654	0	5.201e-12	5.06	107.63
High	LGTPVLQALGDGDFVK		1.53184e-07	0	1	1	4	Q16822	0	1629.88	0	0.231	-2.12	0.168637	0.840821	0.38	1281339	290093	3.23	95.07	1.23738e+06	1281339	1.31988e+06	1.33856e+06	285637	290093	1.0873e+06	1281339	1.31067e+06	1.32712e+06	1332.15	1296.37		High	107.501	0	6.096e-07	3.47	107.46
High	LGTQHPESNSAGNDVFAK		1.20752e-05	0	1	1	2	Q96NY7	0	1871.89	0	2.441	1.29	0.22155	0.885238	48.34	142419	347707	12.54	59.48	156833	142419	121808	347707	731160	234326	137811	142419	120958	344736	3409.97	1047.16		High	31.4734	0	6.379e-07	3.42	32.19
High	TDEQALLSSILAK		2.07791e-06	0	1	1	11	Q6IAA8	0	1388.76	0	0.407	-1.3	0.440271	0.964553	3.98	1.41373e+06	576091	10.46	87.81	1.68603e+06	1.41373e+06	1.4131e+06	2.31393e+06	556842	576091	1.48153e+06	1.41373e+06	1.40324e+06	2294157	2596.99	2574.44		High	109.274	0	1.676e-07	3.54	109.19
High	LGTVEELANLAAFLCSDYASWINGAVIK	1xCarbamidomethyl [C15]	1.92537e-09	0	1	1	12	Q16698	0	3025.53	0	1.969	0.98	0.598188	0.983238	29.94	1.70769e+06	3.41006e+06	18.34	24.97	1.44124e+06	1.70769e+06	2.0776e+06	2.44319e+06	4.0899e+06	3.41006e+06	1.26643e+06	1.70769e+06	2.06311e+06	2.42232e+06	19074.4	15238.9		High	153.119	0	1.149e-08	5.84	153.36
High	LGVCFDVPTASVTEIQEK	1xCarbamidomethyl [C4]	4.8017e-07	0	1	1	12	Q9NR30	0	1992.99	0	0.71	-0.49	0.629433	0.98683	4.78	2.87467e+06	2.03989e+06	1.35	16.69	2.93539e+06	2.87467e+06	2.86263e+06	1.56084e+06	2.17045e+06	2.03989e+06	2.57936e+06	2.87467e+06	2.84265e+06	1.5475e+06	10122.5	9115.88		High	98.4467	0	4.796e-08	3.84	98.89
High	LGVENCYFPMFVSQSALEK	1xCarbamidomethyl [C6]	2.31692e-08	0	1	1	23	P07814	0	2219.05	0	1.772	0.83	0.648266	0.988652	6.04	2910207	5.15821e+06	2.73	32.17	2.79629e+06	2910207	2.94771e+06	2.75932e+06	5.24835e+06	5.15821e+06	2.45713e+06	2910207	2.92714e+06	2.73574e+06	24477.1	23051.1		High	124.048	0	9.414e-10	4.91	123.97
High	LGVEPSDDDCVSVQHVCTIVSFR	2xCarbamidomethyl [C10; C17]	1.39701e-07	0	1	1	13	P19367	0	2619.22	0	2.582	1.37	0.366729	0.949524	8.95	2.27122e+06	5.86533e+06	3.54	41.54	2.39877e+06	2.24682e+06	2.27122e+06	2.54689e+06	5.86533e+06	6.21927e+06	2.10782e+06	2.24682e+06	2.25537e+06	2.52513e+06	27354.6	27792.8		High	89.5124	0	3.666e-08	3.39	89.81
High	TDDYLDQPCLETVNR	1xCarbamidomethyl [C9]	9.06768e-07	0	1	1	10	P31150	0	1838.82	0	2.833	1.5	0.373686	0.951918	18.43	1.31026e+06	3.71178e+06	8.12	36.8	1.36727e+06	1.16539e+06	1.31026e+06	1.8342e+06	3.71178e+06	3.97652e+06	1.20144e+06	1.16539e+06	1.30112e+06	1.81853e+06	17310.9	17770.3		High	73.1355	0	9.359e-08	4.63	73.22
High	IGVGAPVYMAAVLEYLTAEILELAGNAAR		2.4241e-09	0	1	1	16	O75367	0	2975.59	1	5.976	2.58	0.0569638	0.506863	104.75	1.43385e+06	9.55644e+06	39.26	72.05	1.43385e+06	1.24522e+06	2.50269e+06	2.18376e+06	1.49557e+07	9.55644e+06	1.25994e+06	1.24522e+06	2.48522e+06	2.1651e+06	69750	42706		High	158.19	0	4.018e-10	6.4	158.48
High	IGVGAPVYMAAVLEYLTAEILELAGNAAR	1xOxidation [M9]	3.3187e-08	0	1	1	4	O75367	0	2991.59	0	1.837	0.88	0.440609	0.964553	49.74	218066	535713	41.87	37.4	295894	160709		254218	535713	551341	260005	160709		252046	2498.44	2463.84		High	154.253	7.061e-06	9.014e-07	5.05	154.4
High	LGVHPLSCHGWVLGEHGDSSVPVWSGMNVAGVSLK	1xCarbamidomethyl [C8]	8.80555e-09	0	1	1	42	P00338	0	3668.81	0	0.862	-0.21	0.708797	0.997031	26.65	9.35719e+06	7.33162e+06	29.26	18.07	5.40165e+06	9.35719e+06	9.68537e+06	5.78426e+06	7.33162e+06	8.35293e+06	4.74648e+06	9.35719e+06	9.61778e+06	5.73483e+06	34193	37327.7		High	101.506	0	3.27e-09	5.7	101.58
High	TDDCHPWVLPVVK	1xCarbamidomethyl [C4]	1.18548e-05	0	1	1	15	P17174	0	1565.78	0	0.496	-1.01	0.370333	0.950396	10.25	2.88226e+06	1.42975e+06	13.6	67.46	2.88226e+06	2.74968e+06	3.52606e+06	3.53862e+06	1.42975e+06	1.02823e+06	2.53267e+06	2.74968e+06	3.50146e+06	3.50839e+06	6668.04	4594.98		High	74.7866	7.061e-06	6.221e-06	2.81	74.69
High	TDCSPIQFESAWALTNIASGTSEQTK	1xCarbamidomethyl [C3]	4.3027e-06	0	1	1	6	P52292	0	2842.32	0	0.948	-0.08	0.923257	0.999995	27.38	821844	779303	9.04	26.12	934703	788297	821844	593970	1.00794e+06	779303	821333	788297	816108	588895	4700.82	3482.56		High	127.874	7.061e-06	2.543e-06	3.35	129.85
High	IGVAIGDQILDLSIIK		3.91737e-08	0	1	1	11	P16930	0	1667.99	0	0.269	-1.9	0.188269	0.85942	13.09	921246	234855	9.05	113.2	954437	921246	800998	705447		78187	838674	921246	795408	699420		349.403		High	136.732	0	7.352e-10	4.53	136.86
High	TGDFQLHTNVNDGTEFGGSIYQK		7.25032e-10	0	1	1	25	P45880	0	2528.17	0	2.877	1.52	0.3051	0.931332	12.62	6.83158e+06	1.96574e+07	5.11	37.49	7.26936e+06	6.57211e+06	6.83158e+06	9.6338e+06	1.96574e+07	2.13308e+07	6.38766e+06	6.57211e+06	6.7839e+06	9.55149e+06	91677.6	95323.2		High	73.1127	0	3.785e-11	5.24	74.19
High	LGSSGLGSASSIQAAVR		4.84204e-08	0	1	1	11	Q7Z6Z7	0	1560.83	0	1.724	0.79	0.698529	0.995164	23.42	1.86485e+06	3.21426e+06	4.86	45.15	2.01792e+06	1.86485e+06	1.85041e+06	1.35258e+06	3.21426e+06	3.7221e+06	1.77317e+06	1.86485e+06	1.83749e+06	1.34102e+06	14990.6	16633.4		High	56.9882	0	3.997e-09	4.37	57.81
High	LGSIFGLGLAYAGSNR		1.03074e-07	0	1	1	6	Q13200	0	1595.85	0	0.167	-2.58	0.131759	0.773833	1.32	777130	129874	19.44	91.59	1.06018e+06	777130	760828	473177	129874	88554.6	931591	777130	755519	469134	605.705	395.734		High	114.191	0	1.334e-08	4.02	114.65
High	LGPNYLHIPVNCPYR	1xCarbamidomethyl [C12]	4.42329e-06	0	1	1	16	P04040	0	1812.92	0	1.024	0.03	0.870252	0.999995	2.13	2.28246e+06	2.34532e+06	1.23	8.91	2.25703e+06	2.28246e+06	2.31311e+06	2.34532e+06	2.36951e+06	2.01214e+06	1.98328e+06	2.28246e+06	2.29697e+06	2.32528e+06	11050.9	8991.86		High	71.5763	7.061e-06	2.383e-06	3.07	72.39
High	TDICQGALGDCWLLAAIASLTLNDTLLHR	2xCarbamidomethyl [C4; C11]	1.11796e-09	0	1	1	6	P07384	0	3211.62	0	1.192	0.25	0.986694	0.999995	30.99	2.23575e+06	2.6661e+06	20.2	33.3	1.90044e+06	2.23575e+06	2.82647e+06	3.84073e+06	2.6661e+06	1.97837e+06	1.66994e+06	2.23575e+06	2.80674e+06	3807910	12434.1	8840.95		High	150.634	0	1.108e-11	4.65	150.91
High	IGPYQPNVPVGIDYVIPK		2.45275e-06	0	1	1	17	P43243	0	1969.08	0	1.329	0.41	0.917047	0.999995	23.03	4.50296e+06	6.4765e+06	8.24	17.87	4.9637e+06	4.21851e+06	4.50296e+06	4.70528e+06	6.4765e+06	6.59599e+06	4.36165e+06	4.21851e+06	4.47153e+06	4.66508e+06	30205	29476.3		High	109.755	0	4.357e-07	4.15	109.29
High	IGQGASGTVFTATDVALGQEVAIK		1.02042e-08	0	1	1	15	Q13177	0	2333.23	0	0.661	-0.6	0.560678	0.979519	10.43	2.57552e+06	1.70264e+06	12.92	34.31	3.06979e+06	2.57552e+06	2.40182e+06	2.83887e+06	1.56647e+06	1.70264e+06	2.69746e+06	2.57552e+06	2.38505e+06	2.81461e+06	7305.65	7608.8		High	104.758	0	3.835e-08	4.74	104.91
High	TDHPEIGEGKPTPALSEEASSSSIR		8.40196e-10	0	1	1	2	Q16891	0	2595.25	0	2.95	1.56	0.283966	0.923529	36.89	663590	1.95759e+06	16.4	48.99	663590	740654	531371	725352	2.23237e+06	1.95759e+06	583104	740654	527663	719154	10411.3	8748.09		High	40.9209	0	7.885e-12	3.61	41.46
High	LGQHVPTLHPTSEELTIAGMTFTTFDLGGHEQAR		4.21346e-09	0	1	1	17	Q9NR31	0	3691.82	0	1.086	0.12	0.968578	0.999995	18.18	1.25787e+06	1.36596e+06	14.35	7.49	1.45422e+06	1.25787e+06	1.09086e+06	1.20553e+06	1.38552e+06	1.36596e+06	1.27784e+06	1.25787e+06	1.08325e+06	1.19523e+06	6461.76	6104.21		High	108.771	0	2.685e-10	5.53	108.62
High	LGQHVVGMAPLSVGSLDDEPGGEAETK		1.97765e-10	0	1	1	14	P43897	0	2693.31	0	2.122	1.09	0.520984	0.974131	4.24	1.92316e+06	4.0817e+06	1.4	39.29	1.94247e+06	1.88924e+06	1.92316e+06	1.8456e+06	4.0817e+06	4.19831e+06	1.70687e+06	1.88924e+06	1.90974e+06	1.82983e+06	19036.2	18761.5		High	77.3294	0	5.308e-10	4.86	77.23
High	IGQLEEQLEQEAK		1.22998e-05	0	1	1	7	P35580	0	1514.77	0	1.891	0.92	0.555378	0.979386	10.14	707255	1.33772e+06	5.45	31.97	661963	738097	707255	730838	1.39979e+06	1.33772e+06	581674	738097	702319	724593	6528.33	5978.02		High	62.8364	0	6.582e-07	3.6	64.98
High	LGQMVLSGVDTVLGK		6.69034e-07	0	1	1	10	O60664	0	1516.84	0	0.331	-1.6	0.23405	0.894196	2.25	2.964e+06	980961	6.24	87.21	2.964e+06	2.91962e+06	3.26926e+06	3.6856e+06	844981	980961	2.6045e+06	2.91962e+06	3246444	3.65411e+06	3940.8	4383.73		High	100.881	0	4.58e-07	4.03	102.97
High	LGSPDYGNSALLSLPGYRPTTR		1.03246e-05	0	1	1	13	Q14980	0	2335.2	0	1.301	0.38	0.871093	0.999995	28.36	1.75606e+06	2.28384e+06	4.9	20.61	1.75606e+06	1.79387e+06	1.63213e+06	1.84703e+06	2.28384e+06	2.79787e+06	1.54307e+06	1.79387e+06	1.62074e+06	1831244	10651.3	12503.2		High	86.1864	7.061e-06	2.715e-05	2.36	86.07
High	IGQPSIALEYINTAIESTPTLIELFLVK		2.34232e-06	0	1	1	12	Q9BXJ9	0	3073.71	0	3.635	1.86	0.191226	0.861233	42.67	1.25321e+06	4.58863e+06	17.27	61.44	1.17834e+06	1.25321e+06	1.61385e+06	1.23192e+06	4.58863e+06	5.86568e+06	1.03542e+06	1.25321e+06	1.60259e+06	1.2214e+06	21400.3	26212.6		High	154.889	7.061e-06	2.673e-06	3.91	155.06
High	IGQQPQQPGAPPQQDYTK		7.39769e-08	0	1	1	16	Q92945	0	1980.98	0	2.202	1.14	0.495212	0.968172	41.69	641665	1.413e+06	6.09	44.59	582467	653752	641665	670193	1.81031e+06	1.413e+06	511820	653752	637187	664466	8442.88	6314.45		High	33.0832	0	1.584e-07	3.24	33.48
High	LGQSDPAPLQHQMDIYQK		1.64901e-07	0	1	1	16	P29401	0	2069.01	0	1.979	0.99	0.567396	0.979519	16.71	8.72926e+06	1.72785e+07	5.84	39.77	8.72926e+06	9.20624e+06	8.18896e+06	8.14004e+06	1.72785e+07	1.92254e+07	7.6705e+06	9.20624e+06	8.13181e+06	8.07049e+06	80583.1	85914.6		High	54.6385	0	1.024e-08	4.03	54.62
High	LGQSVTTIPTVGFNVETVTYK		1.54602e-07	0	1	1	20	P62330	0	2254.2	0	0.898	-0.16	0.76899	0.999995	12.77	2.47526e+06	2.22293e+06	5.4	13.28	2.45331e+06	2.70147e+06	2.47526e+06	2.56379e+06	1.96794e+06	2.22293e+06	2.15575e+06	2.70147e+06	2.45799e+06	2.54188e+06	9178.05	9933.88		High	105.591	0	3.358e-08	4.31	105.68
High	LGRPTLSSEVGIIICDIANPASLDEMAK	1xCarbamidomethyl [C15]	6.09629e-08	0	1	1	5	Q8NBX0	0	2970.53	0	0.31	-1.69	0.212472	0.879355	22.04	914363	269399	8.84	121.61	914363	797640	946551	981668	73931		803460	797640	939946	973280	344.798			High	145.217	0	1.642e-09	4.07	145.44
High	LGSAADFLLDISETDLSSLTASIK		4.52808e-11	0	1	1	12	O75369	0	2467.28	0	1.227	0.3	0.967391	0.999995	8.53	7.76712e+06	9.52961e+06	4.51	17.34	7.76712e+06	8149796	7.44897e+06	9.52961e+06	7.16565e+06	1.00778e+07	6.82505e+06	8149796	7.39699e+06	9.44819e+06	33419	45035.9		High	150.439	0	7.345e-13	6.4	150.66
High	TDGALLVNAMFFKPHWDEK		1.93026e-06	0	1	1	27	P50454	0	2219.1	0	2.081	1.06	0.523675	0.975095	25.35	2.08781e+06	4.34523e+06	6.9	35.21	2.04751e+06	2.08781e+06	2.32244e+06	2.39891e+06	5.08813e+06	4.34523e+06	1.79916e+06	2.08781e+06	2.30623e+06	2.37842e+06	23729.9	19418		High	104.583	0	1.922e-07	3.74	104.54
High	IGSCTQQDVELHVQK	1xCarbamidomethyl [C4]	4.06788e-07	0	1	1	12	P14868	0	1741.85	0	1.102	0.14	0.9444	0.999995	4.3	2.15844e+06	2.40648e+06	2.69	4.47	2.09108e+06	2.20627e+06	2.15844e+06	2.23759e+06	2.40648e+06	2.43138e+06	1.83746e+06	2.20627e+06	2.14338e+06	2.21847e+06	11223.3	10865.4		High	34.4733	0	4.992e-07	4.3	34.55
High	LGSELPGLEPALQVDLVWALCVLQQAR	1xCarbamidomethyl [C21]	9.24394e-06	0	1	1	4	Q969Z0	0	2975.6	0	0.339	-1.56	0.33977	0.94484	4.73	932529	316345	20.61	61.03	932529	905695	1.29065e+06	716801	234843	316345	819423	905695	1.28164e+06	710677	1095.26	1413.69		High	152.883	7.061e-06	6.392e-06	4.68	153.11
High	TDFFIGGEEGMAEK		1.96616e-06	0	1	1	3	Q9Y266	0	1530.68	0	0.319	-1.65	0.273001	0.918982	1.25	1.80308e+06	575717	5.34	69.51	1.96546e+06	1.80308e+06	1.78642e+06	1.68814e+06	575717	545866	1.72707e+06	1.80308e+06	1.77395e+06	1.67371e+06	2685.02	2439.37		High	78.4913	0	7.495e-08	3.58	80.74
High	IGQPTLLLYVDAGPETMTQR		1.1619e-07	0	1	1	12	P00568	0	2203.14	0	1.888	0.92	0.57076	0.980504	15.72	1.31946e+06	2.54055e+06	13.44	8.6	1.53832e+06	1.31946e+06	1.17955e+06	2.54055e+06	2.22654e+06	2.63044e+06	1.35174e+06	1.31946e+06	1.17132e+06	2.51884e+06	10384.1	11755		High	116.225	0	2.652e-09	4.21	116.42
High	IATYTLFSHAVSSNGNAVEDPMEILITVTDQNDNKPEFTQEVFK		1.24137e-05	0	1	1	7	P12830	0	4913.38	0	2.342	1.23	0.493265	0.968172	24.84	1.06686e+06	2.49816e+06	4.18	43.82	998936	1.08081e+06	1.06686e+06	1.09957e+06	2.49816e+06	2.91672e+06	877775	1.08081e+06	1.05942e+06	1.09017e+06	11650.8	13034.3		High	144.217	7.061e-06	1.816e-06	3.34	144.48
High	LFDVCGSQDFESDLDR	1xCarbamidomethyl [C5]	2.73256e-09	0	1	1	4	Q92878	0	1902.82	0	3.015	1.59	0.359267	0.946566	24.48	388942	1.28794e+06	9.98	38.93	366706	388942	444251	591525	1.3392e+06	1.28794e+06	322229	388942	441150	586471	6245.71	5755.57		High	100.279	0	3.414e-10	4.11	100.35
High	TGEAETITSHYLFALGVYR		3.60869e-07	0	1	1	5	P24390	0	2128.07	0	1.727	0.79	0.567018	0.979519	32.44	460487	657640	31.47	35.08	460487	348514	651558	657640	621260	1.1253e+06	404635	348514	647011	652021	2897.42	5028.73		High	114.411	0	4.277e-08	3.55	114.95
High	LDIDPETITWQR		1.19645e-05	0	1	1	6	P11586	0	1486.75	0	0.173	-2.53	0.057369	0.509684	0.54	3.57281e+06	619531	8.51	97.51	3.47521e+06	3.57281e+06	4.0636e+06	2.96142e+06	619531	598035	3053708	3.57281e+06	4.03525e+06	2.93612e+06	2889.36	2672.51		High	94.861	7.061e-06	1.075e-06	3.84	97.22
High	TLDGGLNVIQLETAVGAAIK		1.64622e-09	0	1	1	6	Q16851	0	1983.11	0	2.506	1.33	0.444674	0.964577	12.14	483475	1.21136e+06	1.92	42.72	493443	483475	474848	516558	1.31055e+06	1.21136e+06	433593	483475	471534	512144	6112.11	5413.35		High	137.997	0	1.746e-11	4.28	138
High	IDLENTLEQEQEALVNR		1.04991e-07	0	1	1	31	Q16204	0	2014.01	0	1.872	0.9	0.65106	0.989207	24.64	686315	1.49865e+06	12.32	15.41	815862	686315	647287	1.14313e+06	1.52767e+06	1.49865e+06	716907	686315	642770	1.13336e+06	7124.69	6697.18		High	113.918	0	4.119e-08	3.73	114.04
High	LDIFEFLNHVEDGLKDHYDIK		5.22121e-06	0	1	1	7	Q86VP6	1	2560.27	0	10.329	3.37	0.0392188	0.398129	23.24	191676	1.97977e+06	11.16	50.93	165705	191676	207271	693681	1.97977e+06	2.27143e+06	145607	191676	205825	687754	9233.2	10150.6		High	141.732	5.266e-05	0.00116	1.97	143.35
High	IDLGVHVDGFIANVAHTFVVDVAQGTQVTGR		2.39983e-10	0	1	2	8	Q9UQ80	0	3235.69	0	0.297	-1.75	0.0879362	0.645623	1.87	7.72526e+06	2.29599e+06	4.25	79.66	7.87905e+06	7.2578e+06	7.72526e+06	7.56716e+06	1.96889e+06	2.29599e+06	6923408	7.2578e+06	7.67135e+06	7.50251e+06	9182.47	10260.4		High	146.476	0	1.806e-12	7.65	146.77
High	IDLIAIADFAAGAMENWGLVTYR		5.10426e-11	0	1	1	19	P55786	0	2510.27	0	1.301	0.38	0.984542	0.999995	26.06	5.54941e+06	7.75883e+06	22.78	22.21	4.62799e+06	5.54941e+06	7.23506e+06	5.98572e+06	7.75883e+06	9.41326e+06	4.06667e+06	5.54941e+06	7.18457e+06	5.93457e+06	36185.4	42066.1		High	154.68	0	6.498e-11	5.79	154.92
High	LDLLSDTNMVDFAMDVYK		5.76353e-09	0	1	1	4	P60228	0	2089.98	0	0.219	-2.19	0.120672	0.749083	9.23	2.06023e+06	461293	5.74	114.43	2.22946e+06	2.06023e+06	1.99695e+06	1.42013e+06	149840		1.95905e+06	2.06023e+06	1.98302e+06	1.40799e+06	698.819			High	146.857	0	4.547e-10	5.16	146.88
High	LDLMDAGTDAMDVLMGR		7.95009e-10	0	1	1	5	O00429	0	1823.83	0	0.777	-0.36	0.766105	0.999995	8.09	1.38094e+06	1.00401e+06	5.41	36.22	1.27746e+06	1.41985e+06	1.38094e+06	1.79043e+06	993041	1.00401e+06	1.12252e+06	1.41985e+06	1.37131e+06	1.77513e+06	4631.32	4486.75		High	148.813	0	2.181e-09	5	148.84
High	LDINLLDNVVNCLYHGEGAQQR	1xCarbamidomethyl [C12]	1.23826e-08	0	1	1	15	O14980	0	2541.25	0	0.381	-1.39	0.267035	0.915682	4.26	2.30694e+06	879721	2.05	66.1	2.30694e+06	2380238	2.29082e+06	2.248e+06	705905	879721	2.02713e+06	2380238	2.27484e+06	2.22879e+06	3292.18	3931.31		High	136.65	0	1.896e-10	3.76	136.59
High	IDLPEYQGEPDEISIQK		4.58163e-08	0	1	1	12	Q9BY32	0	1973.97	0	2.041	1.03	0.541544	0.976315	31.61	911510	1.86038e+06	6.81	35.55	911510	1.00531e+06	884076	1.05425e+06	2.25701e+06	1.86038e+06	800954	1.00531e+06	877906	1.04525e+06	10526.2	8313.68		High	86.484	0	1.683e-08	4.25	88.41
High	TIAVDFASEDIYDK		9.07516e-06	0	1	1	9	Q53GQ0	0	1586.76	0	0.277	-1.85	0.180577	0.847765	2.53	1.78791e+06	496103	3.89	78.19	1.78429e+06	1.9092e+06	1.78791e+06	1.52289e+06	496103	386281	1.56787e+06	1.9092e+06	1775431	1.50988e+06	2313.71	1726.22		High	88.9511	0	4.564e-07	2.96	89.12
High	LDISDEFSEVIK		7.20211e-07	0	1	2	7	Q9H4M9	0	1394.7	0	0.507	-0.98	0.457687	0.96573	5.83	2.42938e+06	1.23119e+06	2.23	58.35	2.51855e+06	2.41909e+06	2.42938e+06	2.85777e+06	1.04261e+06	1.23119e+06	2.21308e+06	2.41909e+06	2.41242e+06	2.83335e+06	4862.52	5501.98		High	110.104	6.619e-06	8.322e-07	3.89	110.34
High	TLAQLNPESSLFIIASK		3.6758e-07	0	1	1	15	P06744	0	1832.02	0	0.838	-0.25	0.659295	0.99202	2.65	4.93849e+06	4.03355e+06	3.3	3.04	4.93849e+06	5.05959e+06	4.73842e+06	4.03355e+06	4.24018e+06	4.01668e+06	4.3395e+06	5.05959e+06	4.70535e+06	3.99908e+06	19775.2	17949.8		High	118.122	0	2.168e-07	4.51	118.66
High	TIAQGNLSNTDVQAAK		1.84335e-06	0	1	1	5	P22695	0	1630.84	0	2.999	1.58	0.265518	0.915665	4.27	4.44115e+06	1.33372e+07	2	52.95	4.37868e+06	4.50451e+06		4.02508e+06	1.36847e+07	1.33372e+07	3.84759e+06	4.50451e+06		3.99069e+06	63822.4	59601.3		High	36.433	0	7.004e-08	3.94	36.8
High	LDLWNLNNDTEVPTASISVEGNPALNR		1.66568e-06	0	1	1	5	Q13409	0	2952.47	0	2.191	1.13	0.493384	0.968172	22.8	781940	1.71307e+06	4.56	23.31	793212	727712	781940	1.224e+06	1.97653e+06	1.71307e+06	697004	727712	776483	1.21355e+06	9218.1	7655.37		High	128.501	0	1.051e-07	4.41	128.55
High	IDMNLTDLLGELQR		8.82047e-07	0	2	2	6	Q15437; Q15436	0	1630.85	0	0.511	-0.97	0.309895	0.933134	3.9	3.78862e+06	1.93684e+06	6.8	40.47	4.21222e+06	3.78862e+06	3.72204e+06	3.6607e+06	1.8875e+06	1.93684e+06	3.70132e+06	3.78862e+06	3.69606e+06	3.62942e+06	8802.89	8655.36	Shared	High	146.031	0	8.469e-08	4.54	146.16
High	IDNADELLESFLEGFHDESTQVQLQLLTAIVK		8.47973e-10	0	1	1	11	Q10567	0	3615.84	0	2.206	1.14	0.541278	0.976315	43.31	1.9048e+06	5.42894e+06	17.86	27.71	1.87609e+06	1.9048e+06	2.54198e+06	3.23915e+06	5.42894e+06	5.60714e+06	1.64854e+06	1.9048e+06	2.52424e+06	3.21148e+06	25319.3	25057.3		High	152.686	0	1.072e-11	6.21	152.67
High	IDNADELLESFLEGFHDESTQVQLTLLTAIVK		4.09511e-10	0	1	1	13	P63010	0	3588.83	0	2.425	1.28	0.446568	0.964577	35.18	2.32515e+06	5.57049e+06	36.56	39.31	1.22457e+06	2.32515e+06	2.681e+06	2.96952e+06	5.57049e+06	6.97645e+06	1.07604e+06	2.32515e+06	2.66229e+06	2.94415e+06	25979.5	31176.5		High	153.367	0	3.366e-12	6.81	153.36
High	IDNDGDGFVTTEELK		5.31387e-07	0	1	1	8	Q15293	0	1652.76	0	2.129	1.09	0.516613	0.972225	8	4270167	9.09042e+06	3.48	44.36	4.41684e+06	4270167	4.11987e+06	3.63821e+06	9.58082e+06	9.09042e+06	3881126	4270167	4.09112e+06	3607119	44682.8	40623.4		High	65.0483	0	4.133e-07	3.51	67.14
High	IDIDNSGYVSDYELQDLFK		1.24866e-09	0	1	1	2	Q14651	0	2234.05	0	2.347	1.23	0.421964	0.962769	19.75	844076	2.1338e+06	7.59	36.62	844076	956512	837886	1.04629e+06	2.24472e+06	2.1338e+06	741699	956512	832039	1.03735e+06	10468.9	9535.58		High	135.675	0	1.256e-11	4.64	136.37
High	LDLDLTADSQPPVFK		8.35299e-06	0	1	1	7	Q13263	0	1658.86	0	0.34	-1.55	0.139524	0.788981	1.08	4.26422e+06	1.41329e+06	5.19	82.98	3.99571e+06	4430395	4.26422e+06	5.21212e+06	1.36023e+06	1.41329e+06	3.51107e+06	4430395	4234465	5.16759e+06	6343.79	6315.75		High	100.019	7.061e-06	1.488e-06	4.07	102.13
High	LDIDISWQCLEYYAGLAASMAGEHIQLPGGSFGYTR	1xCarbamidomethyl [C9]	1.96117e-09	0	1	1	5	P49189	0	3989.88	0	1.776	0.83	0.61925	0.984807	27.79	669099	1.34902e+06	20.45	19.71	578445		773961	955304	1.40008e+06	1.34902e+06	508286		768560	947142	6529.65	6028.51		High	149.647	0	1.246e-09	4.2	150.01
High	LDLDFPNLPYLLDGK		6.44825e-07	0	1	1	6	P21266	0	1732.92	0	0.137	-2.87	0.0179755	0.226328	0.35	5737134	785010	4.59	125.81	6.15225e+06	5737134	5.64937e+06	6.5861e+06	685062	785010	5.40605e+06	5737134	5609950	6529824	3194.98	3508.06		High	146.04	0	2.026e-08	4.47	146.15
High	IDESSLTGESDHVK		6.6959e-06	0	1	2	1	P20020	0	1516.71	0																						No Quan Values	High	34.7721	0	3.179e-07	2.43
High	LDETDDPDDYGDR		8.99193e-06	0	1	1	1	P07384	0	1525.59	0	100	6.64	1e-17	3.06999e-16			1.09341e+06		57.86				319102	1.09341e+06	1.33104e+06				316376	5099.43	5948.17		High	36.876	0	4.539e-07	2.19	36.85
High	LDETGNLMISEGHFASETIR		8.12527e-06	0	1	1	7	Q13813	0	2220.06	0	0.706	-0.5	0.653286	0.990185	13	1.49294e+06	1.05368e+06	3.38	34.04	1.45444e+06	1554906	1.49294e+06	1.64298e+06	868268	1.05368e+06	1278035	1554906	1.48252e+06	1628940	4049.41	4708.69		High	83.5666	7.061e-06	2.089e-06	2.72	83.56
High	TIEECEVILMVGLPGSGK	1xCarbamidomethyl [C5]	2.61395e-07	0	1	2	17	Q1KMD3	0	1931.98	0	1.384	0.47	0.798173	0.999995	16.63	1.08143e+06	1.49679e+06	4.55	13.82	1.08143e+06	1.10399e+06	1.01113e+06	1.32894e+06	1.74765e+06	1.49679e+06	950264	1.10399e+06	1.00407e+06	1.31759e+06	8150.63	6688.89		High	120.433	0	6.912e-09	4.18	120.15
High	IDEYDYSKPIQGQQK		2.00273e-06	0	1	1	15	P31040	0	1811.88	0	1.234	0.3	0.964763	0.999995	8.61	2.30101e+06	2.84033e+06	7.86	1.21	2.17467e+06	2.53671e+06	2.30101e+06	2.84656e+06	2.7844e+06	2.84033e+06	1.9109e+06	2.53671e+06	2284950	2.82224e+06	12985.8	12692.9		High	36.8833	0	1.015e-07	4.09	37.55
High	TLEEAVNNIITFLGMQPCER	1xCarbamidomethyl [C18]	6.21493e-07	0	1	1	1	Q9UBF2	0	2335.14	0	0.949	-0.08	0.92936	0.999995	7.39	480334	463737	7.62	5.59	480334	527010	453725	480873	463737	430464	422075	527010	450559	476764	2162.76	1923.66		High	150.194	0	1.93e-08	3.29	150.6
High	TIEDLDENQLKDEFFK		3.99696e-06	0	1	1	13	Q9H993	1	1983.95	0	1.037	0.05	0.943049	0.999995	23.56	1.8266e+06	1.89506e+06	0.61	16.36	1.8266e+06	1.8101e+06	1.83107e+06	2.19814e+06	1.57953e+06	1.89506e+06	1.60505e+06	1.8101e+06	1.81829e+06	2.17936e+06	7366.58	8468.65		High	95.153	0	1.737e-07	4.34	95.97
High	IDFVAHDDIPYSSAGSDDVYK		7.68829e-06	0	1	2	13	P49585	0	2314.05	0	0.993	-0.01	0.911752	0.999995	12.84	2.01625e+06	2.00133e+06	8.06	12.36	2.05018e+06	1.76366e+06	2.01625e+06	2.00133e+06	1.69865e+06	2.17726e+06	1.80152e+06	1.76366e+06	2002179	1.98423e+06	7922.13	9729.79		High	78.5942	7.061e-06	1.021e-06	3.34	79.62
High	IDFYFDENPYFENK		3.32152e-07	0	1	2	13	Q01105	0	1840.81	0	0.956	-0.06	0.831895	0.999995	26.65	1.94862e+07	1.86323e+07	5.6	25.91	2.0694e+07	1.94862e+07	1.8506e+07	2.2296e+07	1.86323e+07	1.30409e+07	1.8184e+07	1.94862e+07	1.83769e+07	2.21055e+07	86896.7	58277.4		High	119.025	0	4.086e-08	4.12	119.38
High	LDNLVAILDINR		3.08809e-06	0	1	1	10	P29401	0	1368.78	0	0.943	-0.09	0.674147	0.992979	2.43	6.56784e+06	6.19148e+06	4.13	2.75	7.00535e+06	6.56784e+06	6.49357e+06	6.19148e+06	6.17505e+06	6.48199e+06	6.15567e+06	6.56784e+06	6.44826e+06	6.13858e+06	28799.1	28966.8		High	118.903	0	1.286e-07	4.44	119.12
High	LDFYQHSWLPAR		7.68192e-07	0	1	1	9	Q9HB07	0	1532.76	0	0.151	-2.73	0.0882152	0.646567	1.2	1.41802e+06	213541	20.61	127.04	1.41802e+06	1.4071e+06	1.98468e+06	1.6172e+06	213541	137109	1.24603e+06	1.4071e+06	1.97083e+06	1.60339e+06	995.91	612.716		High	82.5379	7.061e-06	1.414e-05	2.75	82.48
High	TIEAEAAHGTVTR		2.15592e-06	0	1	1	12	P48735	0	1355.69	0	3.532	1.82	0.171151	0.842598	41.64	1.03336e+07	3.6499e+07	11.33	65.3	8.53112e+06	10557943	1.03336e+07	8.27783e+06	4.6749e+07	3.6499e+07	7496382	10557943	1.02615e+07	8.20711e+06	218027	163107		High	26.8438	0	4.992e-07	3.87	26.95
High	TIDWVAFAEIIPQNQK		3.88473e-07	0	1	1	27	O75947	0	1872.99	0	1.185	0.25	0.997674	0.999995	16.57	2.18329e+06	2.58779e+06	4.97	28.59	2.18329e+06	2.05498e+06	2.26897e+06	1.59431e+06	2.87698e+06	2.58779e+06	1.91848e+06	2.05498e+06	2.25314e+06	1.58069e+06	13417.6	11564.4		High	136.577	0	5.228e-07	4.21	137.02
High	LDGLVETPTGYIESLPR		4.93628e-07	0	1	1	25	P55209	0	1859.97	0	1.068	0.1	0.843318	0.999995	18.09	1.22017e+07	1.35592e+07	6	19.9	1.2748e+07	1.13117e+07	1.22017e+07	9.38777e+06	1.36188e+07	1.35592e+07	1.12018e+07	1.13117e+07	1.21166e+07	9.30756e+06	63515.2	60593.4		High	106.837	0	3.98e-07	3.74	107.71
High	IDGNLVVRPYTPISSDDDKGFVDLVIK		7.26262e-08	0	1	1	20	P00387	1	2975.57	0	1.48	0.57	0.765506	0.999995	17.05	1.02988e+06	1.52397e+06	17.6	7.24	1.23291e+06	866393	1.02988e+06	1.61462e+06	1.52397e+06	1.39669e+06	1.08337e+06	866393	1.0227e+06	1600826	7107.48	6241.53		High	107.272	7.061e-06	1.183e-06	3.45	107.62
High	IDGSLVIRPYTPVTSDEDQGYVDLVIK		1.60406e-07	0	1	1	1	Q9UHQ9	0	2992.55	0	3.58	1.84	0.101287	0.690283	23.75	96133.5	344175	12.25	24.4	88140.4		104851	344175	274728	447071	77449.9		104120	341235	1281.27	1997.88		High	115.587	0	3.9e-09	4.39	116.51
High	TIDGQQTIIACIESHQFQPK	1xCarbamidomethyl [C11]	1.46287e-07	0	1	1	19	P52907	0	2314.15	0	1.125	0.17	0.881277	0.999995	14.09	5.39215e+06	6.06597e+06	2.3	16.08	5.60939e+06	5.39182e+06	5.39215e+06	7.47205e+06	6.06597e+06	5.48934e+06	4.92903e+06	5.39182e+06	5.35452e+06	7.40821e+06	28290.3	24530.8		High	91.4383	0	3.479e-09	4.57	94
High	LDKDNLSYIEHIFEISR		1.10034e-06	0	1	1	29	Q15121	1	2092.07	0	2.649	1.41	0.359109	0.946566	24.65	2563397	6.78975e+06	4.87	49.23	2.75227e+06	2563397	2.51039e+06	2.548e+06	6.78975e+06	7.91877e+06	2.41845e+06	2563397	2.49287e+06	2.52623e+06	31665.9	35387.5		High	114.764	7.061e-06	1.385e-06	4.5	114.52
High	TIDGILLLIER		4.26324e-06	0	2	2	19	Q13620; Q13619	0	1255.76	0	1.954	0.97	0.600709	0.983404	17.41	725502	1.41775e+06	4.33	41.21	759339	696410	725502	645340	1.41775e+06	1.58424e+06	667240	696410	720439	639826	6612.07	7079.69	Shared	High	134.068	7.061e-06	7.432e-06	2.81	133.7
High	IDKTDYMVGSYGPR		5.41722e-06	0	1	1	15	P52565	1	1601.76	0	1.066	0.09	0.895081	0.999995	11.72	3.88888e+06	4.14621e+06	5.39	23.83	4.1726e+06	3.75732e+06	3.88888e+06	3.81846e+06	4.14621e+06	5.86361e+06	3.6665e+06	3.75732e+06	3.86174e+06	3.78583e+06	19337	26203.4		High	47.9493	7.061e-06	1.017e-06	3.74	48.24
High	TIECISLIGLAVGK	1xCarbamidomethyl [C4]	1.34869e-05	0	1	1	3	O00410	0	1473.83	0	0.302	-1.73	0.234511	0.894196	2.73	881063	266063	8.56	87.83	1.00387e+06	881063	858437	974377	212301	266063	882107	881063	852446	966052	990.122	1188.98		High	112.796	0	7.301e-07	3.52	112.83
High	TLEEGHDFIQEFPGSPAFAALTSIAQK		4.70605e-09	0	1	1	29	Q9Y5Y2	0	2904.44	0	1.242	0.31	0.882846	0.999995	40.62	655276	853165	19.17	37.5	792976	655276	539247	439340	984781	853165	696796	655276	535484	435586	4592.8	3812.64		High	132.389	0	5.253e-09	4.81	133.01
High	LDNNLDSVSLLIDHVCSR	1xCarbamidomethyl [C16]	1.33523e-06	0	1	1	10	Q9H7D7	0	2070.03	0	1.18	0.24	0.931543	0.999995	8.3	734769	870513	11.18	7.61	722937	734769	879415	870513	853121	979657	635252	734769	873278	863075	3978.77	4377.9		High	106.475	0	4.741e-08	3.56	106.76
High	IDNSQVESGSLEDDWDFLPPKK		5.31387e-07	0	1	1	32	P27797	1	2519.19	0	1.077	0.11	0.864528	0.999995	7.05	5.15016e+06	5.54873e+06	3.53	11.18	4.91907e+06	5.15016e+06	5.27529e+06	5.54873e+06	6.51338e+06	5.2848e+06	4.32244e+06	5.15016e+06	5.23847e+06	5.50132e+06	30376.9	23616.8		High	96.209	3.139e-05	0.0006626	3.05	96.51
High	LDSLQDIGMDHQALLK		5.03229e-06	0	1	1	1	P80303	0	1796.92	0	1.162	0.22	0.792641	0.999995	21.3	444349	516496	9.25	24.87	518879	444349	443237	516496	767083	504593	455944	444349	440144	512083	3577.5	2254.93		High	79.4741	0	2.286e-07	3.41	79.49
High	IDSNLDELSMGLGR		4.9404e-06	0	1	1	4	O95721	0	1519.74	0	0.238	-2.07	0.166526	0.838329	0.6	916687	218401	4.89	99.76	858419	945491	916687	1.06859e+06	202826	218401	754301	945491	910289	1059455	945.934	975.994		High	94.2044	7.061e-06	1.047e-06	3.14	94.2
High	LDSPAGTALSPSGHTK		4.84615e-07	0	1	1	8	P32322	0	1538.78	0	0.914	-0.13	0.937144	0.999995	40.46	722306	659967	5.86	65.08	681824	766556	722306	444239	1.52039e+06	659967	599126	766556	717265	440443	7090.78	2949.27		High	31.0794	0	1.439e-08	4.8	31.44
High	LDSQNAQGYEWIFIAWSPDHSHVR		1.41937e-10	0	1	1	9	Q12792	0	2856.35	0	3.448	1.79	0.254434	0.908621	39.04	525051	1.81012e+06	29.13	42.93	302654	525051	539405	768669	1.81012e+06	1.96268e+06	265945	525051	535640	762102	8442.01	8770.86		High	117.837	0	9.635e-13	4.1	118.65
High	LDSVESVLPYEYTAFDFCQASEGK	1xCarbamidomethyl [C18]	2.84234e-06	0	1	1	9	Q99805	0	2755.24	0	1.002	0	0.881871	0.999995	21	1.71815e+06	1.72075e+06	13.46	23.83	2.07765e+06	1.71815e+06	1.61539e+06	1.52275e+06	2.37553e+06	1.72075e+06	1.82566e+06	1.71815e+06	1.60412e+06	1509738	11078.9	7689.73		High	134.615	2.398e-05	0.0003601	3.18	134.56
High	LDSVLLLSSMNLPGGELR		1.2187e-05	0	1	1	2	Q13868	0	1914.04	0	1.099	0.14	0.790883	0.999995	20.55	377979	414476	2.95	19.46	388275	365992	377979	360868	476049		341181	365992	375342	357785	2220.18			High	131.317	7.061e-06	2.132e-06	4.27	131.17
High	IDTASLGDSTDSYIEVLDGSR		5.03229e-06	0	1	1	1	Q7KZ85	0	2214.04	0	3.541	1.82	0.118784	0.744781	39.47	84798.6	300271		48.13		84798.6		126833	380201	300271		84798.6		125749	1773.17	1341.85		High	116.241	0	2.292e-07	2.75	116.8
High	LDTHPAMVTVLEMGAAR		2.01956e-07	0	1	1	20	Q12931	0	1811.91	0	1.169	0.23	0.991018	0.999995	5.96	3.0475e+06	3.56387e+06	2.58	16.14	3.16462e+06	3.01334e+06	3.0475e+06	2.71347e+06	3.7072e+06	3.56387e+06	2.78078e+06	3.01334e+06	3.02623e+06	2.69029e+06	17289.6	15926.3		High	85.9261	0	2.099e-07	3.67	86.03
High	LDTLCDLYETLTITQAVIFINTR	1xCarbamidomethyl [C5]	2.91213e-10	0	2	2	44	P60842; Q14240	0	2713.41	0	1.409	0.49	0.858574	0.999995	25.07	2.79984e+06	3.94486e+06	12.69	24.9	2.66563e+06	2.79984e+06	3.36957e+06	5.67645e+06	3.6349e+06	3.94486e+06	2.34231e+06	2.79984e+06	3.34606e+06	5.62795e+06	16952.4	17628.8	Shared	High	153.22	0	2.402e-08	5.03	152.92
High	LDTNSDGQLDFSEFLNLIGGLAMACHDSFLK	1xCarbamidomethyl [C25]	1.35317e-12	0	1	1	18	P31949	0	3428.61	0	2.098	1.07	0.455841	0.96525	14.62	2.04755e+07	4.29553e+07	2.88	23.24	2.03938e+07	2.04755e+07	2.1469e+07	2.94494e+07	4.29553e+07	4.71901e+07	1.79202e+07	2.04755e+07	2.13192e+07	2.91978e+07	200334	210884		High	151.068	0	3.961e-15	5.95	151.18
High	LDTNSDGQLDFSEFLNLIGGLAMACHDSFLK	1xCarbamidomethyl [C25]; 1xOxidation [M23]	2.51084e-11	0	1	1	7	P31949	0	3444.61	0	2.575	1.36	0.347035	0.945328	30.47	718589	1.8763e+06	23.66	30.34	866292	718589	532958	1.17997e+06	1.8763e+06	2.23111e+06	761220	718589	529238	1.16989e+06	8750.62	9970.4		High	150.526	0	1.251e-13	4.88	150.5
High	LDVATDNFFQNPELYIR		4.49416e-09	0	1	1	10	Q96GG9	0	2055.02	0	2.608	1.38	0.373986	0.951918	26.5	1.79363e+06	5.23151e+06	11.47	42.35	2.11051e+06	1.70199e+06	1.79363e+06	2.21101e+06	5.23151e+06	5.50344e+06	1.85453e+06	1.70199e+06	1.78111e+06	2.19212e+06	24398.6	24593.8		High	128.215	0	3.122e-07	4.69	128.36
High	IDVDAPDIDIHGPDAK		1.00431e-05	0	1	1	24	Q09666	0	1690.83	0	0.869	-0.2	0.654697	0.990411	5.94	6.08891e+06	5.29825e+06	3.3	5.55	6.44059e+06	6.08299e+06	6.08891e+06	5.59527e+06	5.29825e+06	5.00684e+06	5.65941e+06	6.08299e+06	6.04642e+06	5.54747e+06	24709.9	22374.6		High	64.6696	7.061e-06	8.773e-07	3.05	64.53
High	TKSENGLEFTSSGSANTETTK		7.17774e-11	0	1	1	12	P21796	1	2189.02	0	2.921	1.55	0.308602	0.932964	40.34	1.16816e+06	3.41195e+06	41.1	51.85	1.19176e+06	501355	1.16816e+06	1.06592e+06	3.41195e+06	3.48546e+06	1.04721e+06	501355	1.16001e+06	1.05681e+06	15912.6	15575.9		High	32.345	0	4.332e-13	5.77	32.4
High	TKPYIQVDIGGGQTK		1.3715e-07	0	1	1	14	P11021	0	1604.86	0	1.996	1	0.492497	0.968172	41.9	1.36739e+07	2.72966e+07	2.78	45.65	1.32999e+07	1.40609e+07	1.36739e+07	1.95816e+07	2.72966e+07	4.73634e+07	1.16868e+07	1.40609e+07	13578477	1.94143e+07	127305	211658		High	43.2362	0	1.165e-08	4	43.98
High	IDVESLSSASQLDQALR		1.82491e-07	0	1	1	7	Q6NXG1	0	1831.94	0	1.465	0.55	0.760648	0.999995	34.64	595452	1.02625e+06	12.6	26.37	734590	593901	595452	636423	1.07601e+06	1.02625e+06	645492	593901	591297	630985	5018.27	4586.13		High	100.614	0	4.538e-09	4.65	100.63
High	IDVGFVYDEPGHAVMR		3.38613e-06	0	1	1	6	Q9NZM1	0	1804.87	0	1.128	0.17	0.999746	0.999995	2.85	1.77035e+06	1.99578e+06	4.65	4.81	1.73631e+06	1.89546e+06	1.77035e+06	2.14386e+06	1.99578e+06	1.95927e+06	1.52571e+06	1.89546e+06	1.75799e+06	2.12554e+06	9307.88	8755.61		High	77.0373	1.647e-05	0.0001381	2.91	77.08
High	LDVGNFSWGSECCTR	2xCarbamidomethyl [C12; C13]	2.73719e-07	0	1	1	7	P62241	0	1787.75	0	0.671	-0.58	0.381159	0.954096	4.66	7553470	5.06849e+06	11.5	6.5	7.35921e+06	7553470	9.03765e+06	5.03378e+06	5.64145e+06	5.06849e+06	6.46662e+06	7553470	8974575	4990769	26310.5	22650.2		High	90.4487	0	1.966e-08	4.07	90.59
High	IDVLLQQIEELGSEGK		1.51779e-07	0	1	1	5	O95232	0	1770.95	0	0.601	-0.74	0.737908	0.999995	2.93	437533	253142	3.16	41.8	445962	437533	419139	493334	253142	251723	391871	437533	416214	489119	1180.6	1124.9		High	128.995	0	3.64e-09	5.12	128.95
High	TLADLQLEYLDLYLMHWPYAFER		9.06768e-07	0	1	1	3	P14550	0	2900.43	0	2.855	1.51	0.318601	0.937373	13.02	584516	1.66865e+06	46.15		537327	584516	1.17028e+06	1.66865e+06			472155	584516	1.16211e+06	1.65439e+06				High	148.256	0	3.003e-08	3.97	148.72
High	LDSLHPDLIYNVSWNHNGSLFCSACK	2xCarbamidomethyl [C22; C25]	3.95698e-07	0	1	1	21	Q9BR76	0	3047.41	0	1.171	0.23	0.998172	0.999995	20.84	2.32181e+06	2.7194e+06	12.04	17.6	2.32181e+06	2.13776e+06	2.70151e+06	3.16736e+06	2.7194e+06	2.21703e+06	2.0402e+06	2.13776e+06	2.68266e+06	3.1403e+06	12682.7	9907.47		High	101.231	6.619e-06	8.253e-07	4.15	101.39
High	LDSLGLCSVSCALEFIPNSK	2xCarbamidomethyl [C7; C11]	9.503e-06	0	1	1	2	Q9BSH4	0	2210.08	0	1.536	0.62	0.667658	0.992635	24.53	330932	508335	12.77	32.28	367328	330932	283948	295103	508335	582226	322775	330932	281967	292582	2370.76	2601.86		High	133.503	0	4.81e-07	3.56	133.84
High	LDSHPCLEVTAAALR	1xCarbamidomethyl [C6]	5.62059e-06	0	1	1	7	Q9H4A4	0	1652.84	0	0.035	-4.83	0.00246622	0.0463886	0.04	2.699e+06	94892.8	1.11	159.32	2.699e+06	2.70199e+06	2.64895e+06	3.04064e+06	76760.3	94892.8	2.37164e+06	2.70199e+06	2.63047e+06	3.01466e+06	357.993	424.058		High	59.5577	0	3.424e-07	3.17	60.19
High	IDNSVLVLIVGLSTVGAGAYAYK		1.04116e-06	0	1	1	1	O95831	0	2323.29	0	0.01	-6.64	1e-17	3.06999e-16		291721		28.11		410166	238030	291721				360417	238030	289686					High	150.567	0	3.539e-08	4.75	150.81
High	LDNVPHTPSSYIETLPK		9.93444e-08	0	1	1	36	Q99733	0	1910.99	0	1.125	0.17	0.962585	0.999995	6.43	2.24394e+06	2.52453e+06	1.36	9.43	2.20189e+06	2.24394e+06	2.26101e+06	2.19066e+06	2.52453e+06	2.63394e+06	1.93483e+06	2.24394e+06	2.24523e+06	2.17194e+06	11773.8	11770.6		High	66.6022	0	2.215e-09	4.01	66.86
High	LDNWLNELETYCTR	1xCarbamidomethyl [C12]	1.32299e-06	0	1	1	15	Q9NP72	0	1826.84	0	1.332	0.41	0.89748	0.999995	21.39	2.20709e+06	2.99078e+06	8.79	20.74	1.962e+06	2.20709e+06	2.33751e+06	2.07828e+06	3.114e+06	2.99078e+06	1.72403e+06	2.20709e+06	2.3212e+06	2.06052e+06	14523	13365.2		High	124.94	7.061e-06	1.45e-06	4.07	125.04
High	LDNYDAPDIANIAISNELFEEAFAIFR		3.99361e-07	0	1	1	5	Q00610	0	3071.5	0	1	0	0.734618	0.999995	27.4	4.68621e+06	4.68802e+06	7.8	23.71	5.03594e+06	4306914	4.68621e+06	5.96884e+06	4.68802e+06	3.70491e+06	4.42513e+06	4306914	4.65351e+06	5.91784e+06	21863.9	16556.6		High	153.124	0	5.433e-07	4.07	153.28
High	LDPFESSDPFSSSSVSSK		7.39769e-08	0	1	1	2	Q9UBC2	0	1902.86	0	2.038	1.03	0.523322	0.974851	3.23	409368	834131		11.99		409368		680193	834131	852287		409368		674381	3890.2	3808.71		High	91.6068	0	1.392e-08	3.06	92.32
High	LDPHLVLDQLR		3.51326e-06	0	2	2	19	P35580; P35579	0	1318.75	0	1.145	0.2	0.971467	0.999995	17.38	8.28711e+06	9.49182e+06	4.13	12.99	8.28711e+06	8.34563e+06	7.73812e+06	8.37885e+06	9.49182e+06	1.08631e+07	7281975	8.34563e+06	7684119	8.30726e+06	44267.7	48545.2	Shared	High	83.7271	7.061e-06	3.134e-06	3.15	83.22
High	LDPHNHVLYSNR		1.02299e-05	0	1	1	11	P31948	0	1464.73	0	2.357	1.24	0.410312	0.962769	78.37	4.86172e+06	1.14583e+07	7.77	59	4.39698e+06	5134650	4.86172e+06	4.40091e+06	1.75151e+07	1.14583e+07	3.86368e+06	5134650	4.82779e+06	4363304	81686.5	51205.2		High	27.0096	7.061e-06	5.58e-05	2.29	27.44
High	TIAIIAEGIPEALTR		1.19547e-06	0	1	1	1	P53396	0	1567.91	0	0.479	-1.06	0.413129	0.962769	4.98	1.50947e+06	723223	6.03	77.48	1.63906e+06	1.50947e+06	1.45952e+06	2.29326e+06	723223	617314	1.44026e+06	1.50947e+06	1.44934e+06	2.27367e+06	3372.95	2758.66		High	108.155	0	4.159e-08	3.17	110.67
High	LDPQCWGVNVQPYSGSPANFAVYTALVEPHGR	1xCarbamidomethyl [C5]	2.03997e-06	0	1	1	1	P34896	0	3529.7	0	1.137	0.19	0.687815	0.992979	33.43	241935	250521	28.61	27.22	284394	156517	241935	185659	323451	250521	249900	156517	240247	184073	1508.5	1119.53		High	127.971	0	7.819e-08	4.05	129.89
High	IDNSQVESGSLEDDWDFLPPK		1.38068e-10	0	1	1	17	P27797	0	2391.1	0	2.063	1.04	0.456613	0.965474	21.93	434059	895467	27.99	21.42	268871	434059	477639	636733	981601	895467	236260	434059	474306	631293	4577.97	4001.67		High	118.867	0	1.898e-12	3.71	118.56
High	IDPTVTMMQVEEKPDVTYSDVGGCK	1xCarbamidomethyl [C24]	5.97991e-09	0	1	1	12	P35998	0	2799.29	0	2.71	1.44	0.366322	0.949524	15.5	2.06958e+06	5.84328e+06	5.91	38.56	2.06958e+06	1.95202e+06	2.19697e+06	2.67788e+06	5.84328e+06	5.9541e+06	1.81856e+06	1.95202e+06	2.18164e+06	2.655e+06	27251.8	26607.8		High	84.5028	0	5.115e-07	3.3	84.69
High	LDQGGVIQDFINALDQLSNPELLFK		3.5368e-09	0	1	1	13	P78527	0	2787.46	0	1.97	0.98	0.560336	0.979519	69.45	3.75425e+06	7.39677e+06	14.76	55.44	3.21949e+06	3.75425e+06	4.33181e+06	3.37164e+06	7.39677e+06	1.16591e+07	2.829e+06	3.75425e+06	4.30158e+06	3.34283e+06	34496.9	52102.4		High	155.63	0	8.354e-11	6.2	155.72
High	LDQLDGSFDDPNTVVAK		1.63389e-07	0	1	1	2	Q9UJC3	0	1833.89	0	2.397	1.26	0.3314	0.943093	4.6	286899	687660	2.93	29.14	286899	278978	295796	397076	708970	687660	252101	278978	293732	393683	3306.48	3073.03		High	74.9877	0	3.965e-09	4.21	74.99
High	IDQLEGDHQLIQEALIFDNK		7.89054e-08	0	1	1	16	P12814	0	2339.19	0	0.654	-0.61	0.5214	0.974131	5.76	4.1318e+06	2.70312e+06	6.65	47.7	4.54446e+06	4.1318e+06	4.00689e+06	5.60997e+06	2.54337e+06	2.70312e+06	3.99326e+06	4.1318e+06	3.97893e+06	5.56204e+06	11861.7	12079.7		High	110.196	0	1.164e-08	5.02	110.09
High	IDQLHQEQAFADFYMFSELLSDYIR		1.23931e-07	0	1	1	4	O60749	0	3079.45	0	0.975	-0.04	0.930788	0.999995	63.35	1.10973e+06	981815	13.34	63.69	1.10973e+06	886777	1.144e+06	1.59493e+06	604389		975130	886777	1.13602e+06	1.5813e+06	2818.74			High	150.816	0	2.867e-09	4.21	150.8
High	LDQLIYIPLPDEK		6.16306e-06	0	1	1	7	P55072	0	1556.86	0	0.361	-1.47	0.171944	0.842745	0.89	5717758	2.02901e+06	3.71	76.51	5.89651e+06	5717758	5.47574e+06	6.75436e+06	1.97533e+06	2.02901e+06	5.18133e+06	5717758	5437524	6.69665e+06	9212.51	9067.28		High	114.078	0	4.107e-07	4.23	114.57
High	TLAESALQLLYTAK		1.27512e-06	0	1	1	6	Q9Y490	0	1521.85	0	0.285	-1.81	0.146876	0.802301	0.87	1.02365e+06	291444	5.08	92.23	1.02365e+06	954800	1.05527e+06	1.24051e+06	270395	291444	899490	954800	1.0479e+06	1.22991e+06	1261.06	1302.41		High	123.367	0	1.037e-07	3.67	125.6
High	IDQYQGADAVGLEEK		2.7881e-07	0	1	1	3	O43396	0	1635.79	0	2.146	1.1	0.497617	0.968172	3.66	2.53878e+06	5.53018e+06	1.6	53.97	2.52449e+06	2.60145e+06	2.53878e+06	1.59649e+06	5.53018e+06	5.58363e+06	2.21829e+06	2.60145e+06	2.52106e+06	1.58285e+06	25791.5	24952.2		High	51.4692	0	2.24e-08	3.68	53.12
High	TIAECLADELINAAK	1xCarbamidomethyl [C5]	7.66892e-09	0	1	1	17	P46782	0	1631.83	0	0.852	-0.23	0.631511	0.987529	1.99	1.79538e+07	1.52959e+07	0.55	5.85	1.79538e+07	1.81233e+07	1.79481e+07	1.52959e+07	1.39437e+07	1.55786e+07	1.57762e+07	1.81233e+07	1.78228e+07	15165211	65030.3	69618.1		High	133.079	0	5.995e-09	4.91	133.92
High	LDSEDKDKEGKPLLK		9.95102e-06	0	1	1	13	P13639	2	1714.92	0	4.194	2.07	0.167736	0.838751	59.7	1.51283e+06	6.34479e+06	16.88	70.87	1.26348e+06	1.51283e+06	1.7757e+06	1.24739e+06	8.8995e+06	6.34479e+06	1.11023e+06	1.51283e+06	1.76331e+06	1.23673e+06	41505.3	28353.7		High	24.6432	7.061e-06	5.437e-05	4.16	24.96
High	LDQEDALLGSYPVDDGCR	1xCarbamidomethyl [C17]	8.98452e-07	0	1	1	1	Q99426	0	2022.91	0	1.931	0.95	0.55286	0.979353	26.25	410459	846160	9.02	37.89	410459	446060	372219	394183	861476	846160	360674	446060	369621	390815	4017.73	3781.33		High	89.1297	0	2.976e-08	2.45	89.18
High	TKPSDEEMLFIYGHYK		1.22794e-07	0	1	1	31	P07108	0	1957.94	0	1.521	0.61	0.732267	0.999995	10.44	1.50781e+07	2.29394e+07	4.36	12.65	1.62198e+07	1.50781e+07	1.50325e+07	2.28157e+07	2.29394e+07	2.82836e+07	1.42525e+07	1.50781e+07	1.49276e+07	22620706	106984	126394		High	67.671	0	1.3e-07	4.14	69.53
High	LDEIYVAGLVAHSDLDER		2.76019e-08	0	1	1	17	O60506	0	2015.01	0	0.859	-0.22	0.649598	0.98872	6.83	3121125	2.65464e+06	5.71	18.01	3.2966e+06	3121125	2.94016e+06	3.48412e+06	2.52529e+06	2.65464e+06	2.89675e+06	3121125	2.91964e+06	3.45435e+06	11777.4	11863.1		High	98.7694	0	9.47e-09	4.05	98.98
High	LDELGGVYLQFEEGLETTALFVAATYK		1.32075e-08	0	1	1	9	P04844	0	2977.51	0	0.862	-0.21	0.824095	0.999995	21.8	1.40012e+06	1.2073e+06	7.29	31.24	1.24146e+06	1.40012e+06	1.42277e+06	1.44604e+06	748945	1.2073e+06	1.09088e+06	1.40012e+06	1.41285e+06	1.43368e+06	3492.91	5395.22		High	153.32	0	1.535e-08	5.84	153.78
High	LCDFGVSGQLIDSMANSFVGTR	1xCarbamidomethyl [C2]	3.17197e-07	0	2	2	5	P36507; Q02750	0	2374.12	0	0.425	-1.23	0.366744	0.949524	18.66	1.6979e+06	721698	6.06	89.35	1.84806e+06	1.64599e+06	1.6979e+06	1.83334e+06	218817	721698	1623908	1.64599e+06	1.68605e+06	1.81767e+06	1020.51	3225.14	Shared	High	144.933	0	8.709e-09	4.39	145.11
High	TLLEGSGLESIISIIHSSLAEPR		6.09112e-09	0	1	1	15	P49327	0	2422.32	1	0.403	-1.31	0.161347	0.829108	2.15	2.64253e+07	1.06543e+07	1.75	60.43	2.65957e+07	2.57293e+07	2.64253e+07	2.65101e+07	9.70374e+06	1.06543e+07	2.33699e+07	2.57293e+07	2.62409e+07	2.62836e+07	45256.1	47612.1		High	147.089	0	3.857e-08	4.53	147.16
High	ICDQWDALGSLTHSR	1xCarbamidomethyl [C2]	1.30975e-07	0	1	1	11	O43707	0	1758.82	0	2.217	1.15	0.49227	0.968172	22.46	4657015	1.03376e+07	11.23	35.66	4.30968e+06	4657015	5.36245e+06	5.55317e+06	1.1887e+07	1.03376e+07	3.78696e+06	4657015	5.32503e+06	5.50573e+06	55438.3	46197		High	78.0855	0	8.688e-09	3.66	80.3
High	ICDQWDNLGALTQK	1xCarbamidomethyl [C2]	2.61395e-07	0	1	1	8	P12814	0	1661.8	0	0.943	-0.09	0.806108	0.999995	27.32	2345263	2.21086e+06	12.69	29.76	2.13812e+06	2345263	2.73961e+06	3.13503e+06	2.21086e+06	1.75248e+06	1.87879e+06	2345263	2.72049e+06	3108247	10311	7831.51		High	88.5668	0	1.253e-08	4.45	88.84
High	ICDYLFNVSDSSALNLAK	1xCarbamidomethyl [C2]	8.03048e-09	0	1	1	6	P55265	0	2029.99	0	2.189	1.13	0.492643	0.968172	11.53	1.19427e+06	2.6138e+06	4.54	38.87	1.19427e+06	1.20496e+06	1.10812e+06	1.22061e+06	2.6138e+06	2.78306e+06	1.04942e+06	1.20496e+06	1.10038e+06	1210181	12190.2	12437		High	114.65	0	1.604e-09	4.91	114.93
High	LCEAICPAQAITIEAEPR	2xCarbamidomethyl [C2; C6]	1.40636e-10	0	1	1	15	O00217	0	2042	0	1.566	0.65	0.707808	0.997031	22.94	1.07955e+06	1.69094e+06	3.9	24.46	1.07955e+06	1154024	1.07928e+06	1.17951e+06	1.9526e+06	1.69094e+06	948612	1154024	1.07175e+06	1.16943e+06	9106.51	7556.51		High	84.8386	0	1.549e-11	4.4	85.73
High	ICEDSAEILDSDVLDRPLNIMIPK	1xCarbamidomethyl [C2]	1.61891e-07	0	1	1	14	Q92973	0	2756.38	0																						No Quan Values	High	125.423	0	4.015e-07	3.95	125.78
High	ICEEQEQALQEMGLHLSQSK	1xCarbamidomethyl [C2]	1.87446e-08	0	1	1	4	Q96T51	0	2358.11	0	1.889	0.92	0.58111	0.982462	22.16	547267	1.03201e+06	8.68	25.73	473190	547267	556334	894084	1.03201e+06	1.45011e+06	415797	547267	552451	886445	4813.08	6480.26		High	85.2474	0	4.368e-10	2.98	85.32
High	ICELLPEAAINDVYLAPLLQCLIEGLSAEPR	2xCarbamidomethyl [C2; C21]	3.5398e-08	0	1	1	12	Q14974	0	3480.81	0	5.322	2.41	0.0747316	0.592242	45.29	4.89328e+06	2.60427e+07	9.64	72.22	4.13152e+06	4.89328e+06	4.92095e+06	4.15391e+06	2.60427e+07	3.39979e+07	3.63041e+06	4.89328e+06	4.88661e+06	4.11842e+06	121457	151930		High	153.759	0	2.886e-07	5.56	154
High	LCENGNMNNVVTR	1xCarbamidomethyl [C2]	4.6747e-06	0	1	1	3	Q9Y4E8	0	1520.69	1	2.028	1.02	0.586351	0.982766	16.15	1.14109e+06	2.31436e+06	9.7	49.49	1.26412e+06	1.14109e+06	1.04171e+06	824925	2.31436e+06	2.5665e+06	1.11079e+06	1.14109e+06	1.03444e+06	817877	10793.7	11469.2		High	35.4729	0	2.098e-07	3.41	35.89
High	TLIDLYEQVVLELIELR		1.14929e-09	0	1	1	12	Q2TAY7	0	2059.17	0	5.148	2.36	0.121872	0.751337	94.5	510814	3.17625e+06	34.28	63.27	475714	510814	856798	888065	4.41082e+06	3.17625e+06	418015	510814	850819	880477	20571.1	14194.1		High	155.671	0	1.08e-08	5.05	155.9
High	ICGDIHGQYYDLLR	1xCarbamidomethyl [C2]	1.66428e-07	0	2	2	18	P62136; P36873	0	1722.83	0	0.708	-0.5	0.414723	0.962769	6.93	5.67482e+06	3.82322e+06	5.58	19.16	5.67482e+06	5.14523e+06	5.67964e+06	5.11499e+06	3.64118e+06	3.82322e+06	4986526	5.14523e+06	5.64e+06	5.07128e+06	16981.7	17085.2	Shared	High	71.9833	0	6.979e-07	4.02	71.9
High	ICGLDPTSTLGIYFEVVNQHNTPIPQGGR	1xCarbamidomethyl [C2]	3.51031e-07	0	1	1	26	Q15437	0	3183.59	0	2.746	1.46	0.363954	0.948712	17.13	975483	2.67912e+06	3.18	45.67	981703	925982	975483	1.07606e+06	2.67912e+06	2.98863e+06	862633	925982	968675	1.06687e+06	12494.8	13355.6		High	131.437	0	1.639e-08	3.88	131.96
High	ICGVEDAVSEMTR	1xCarbamidomethyl [C2]	3.88799e-06	0	1	1	3	P78330	0	1466.66	0	0.49	-1.03	0.494001	0.968172	7.29	1.83791e+06	899887	1.79	25.06	1.87818e+06	1.83791e+06	1.81266e+06	1.17908e+06	715389	899887	1.65038e+06	1.83791e+06	1.80001e+06	1.16901e+06	3336.42	4021.43		High	75.871	0	5.712e-07	2.98	76.12
High	ICHQIEYYFGDFNLPR	1xCarbamidomethyl [C2]	2.66257e-07	0	1	1	20	P05455	0	2071.97	0	0.82	-0.29	0.671214	0.992635	10.77	4.53621e+06	3.71791e+06	3.36	16.18	4.29549e+06	4.53621e+06	4.57184e+06	4.54047e+06	3.31588e+06	3.71791e+06	3.77449e+06	4.53621e+06	4.53993e+06	4.50168e+06	15464.5	16614.7		High	103.666	0	6.327e-08	4.48	103.72
High	ICLAEAFLTADTILNTLQNISEGLVVYPK	1xCarbamidomethyl [C2]	2.94657e-07	0	1	1	14	P30566	0	3206.7	0	2.289	1.19	0.503372	0.968203	82.37	1.06061e+06	2.42758e+06	20.22	65.44	871373	1.06061e+06	1.30671e+06	886325	4.13406e+06	2.42758e+06	765684	1.06061e+06	1.29759e+06	878752	19280.3	10848.4		High	156.46	7.061e-06	7.318e-06	5.27	156.82
High	TLGVSFVQAESECR	1xCarbamidomethyl [C13]	3.38329e-07	0	1	1	5	O60826	0	1582.75	0	2.234	1.16	0.432411	0.963142	28.96	336119	803264	14.75	26.51	362251	269917	336119	485194	809265	803264	318314	269917	333773	481048	3774.23	3589.64		High	69.6066	0	9.415e-09	3.57	70.46
High	LCLISTFLEDGIR	1xCarbamidomethyl [C2]	1.24035e-06	0	1	1	8	O15260	0	1536.81	0	0.459	-1.12	0.289939	0.926248	4.12	3.06713e+06	1.40906e+06	8.21	56.67	3.18123e+06	3.06713e+06	2.7109e+06	3.22643e+06	1.2235e+06	1.40906e+06	2.79538e+06	3.06713e+06	2.69198e+06	3.19886e+06	5706.11	6296.84		High	130.343	0	2.479e-07	3.43	131.06
High	LCLNICVGESGDR	2xCarbamidomethyl [C2; C6]	1.12172e-05	0	1	1	9	P62913	0	1492.69	0	0.319	-1.65	0.29777	0.926958	1.77	1.35211e+06	430671	7.53	61.22	1.53217e+06	1.34462e+06	1.35211e+06	1.12331e+06	420384	430671	1.34634e+06	1.34462e+06	1.34267e+06	1.11371e+06	1960.58	1924.59		High	72.0558	7.061e-06	1.03e-05	3.21	71.96
High	ICDFENASKPQSIQESTGSIIEVLSK	1xCarbamidomethyl [C2]	1.42058e-09	0	1	1	22	P51659	0	2880.43	0	2.465	1.3	0.41523	0.962769	9.46	2.6006e+06	6.67813e+06	3.2	39.32	2.71092e+06	2546557	2.6006e+06	2.97263e+06	6.68295e+06	6.67813e+06	2.38211e+06	2546557	2582453	2947231	31167.8	29843.3		High	103.987	0	2.79e-10	4.81	106.61
High	LCDEQLSSQSHYDFGLR	1xCarbamidomethyl [C2]	1.20552e-07	0	1	1	16	Q14204	0	2054.92	0	2.318	1.21	0.495122	0.968172	31.71	2.21768e+06	5.14146e+06	7.12	30.65	2.21768e+06	2198188	2.4912e+06	3.2781e+06	5.14146e+06	6.24105e+06	1.9487e+06	2198188	2.47382e+06	3.25009e+06	23978.6	27890.1		High	66.4041	0	7.144e-08	4.39	66.67
High	ICDECNYGSYQGR	2xCarbamidomethyl [C2; C5]	3.99361e-07	0	1	1	6	Q7RTV0	0	1621.64	0	3.09	1.63	0.338602	0.943843	53.45	737922	2.65106e+06	15.75	56.88	737922	864848	630554	687749	2.67256e+06	2.65106e+06	648420	864848	626153	681873	12464.2	11847.1		High	34.6406	0	2.021e-07	3.83	35.37
High	ICCIGAGYVGGPTCSVIAHMCPEIR	4xCarbamidomethyl [C2; C3; C14; C21]	1.28692e-06	0	1	1	1	O60701	0	2778.27	0	3.945	1.98	0.143131	0.796248	76.14	234907	926682	27.67	56.37	144182	234907	252986	276695	926682	1.09368e+06	126694	234907	251221	274330	4321.84	4887.46		High	93.4763	0	4.538e-08	2.67	94.38
High	LAVDALAEGGSEAYSR		3.51031e-07	0	1	1	1	Q6ZRV2	0	1608.79	0	2.37	1.24	0.468232	0.968172	26.08	511815	1.21287e+06	6.67	42.93	511815	457446	517110	550790	1.21287e+06	1.42621e+06	449738	457446	513501	546084	5656.56	6373.47		High	66.224	0	9.849e-09	2.83	67.03
High	LAVEALSSLDGDLAGR		9.48716e-08	0	1	1	1	P12277	0	1586.84	0	100	6.64	1e-17	3.06999e-16			263911		94.11				1.1338e+06	263911	232689				1.12411e+06	1230.82	1039.84		High	98.9775	0	2.098e-09	5.07	101.33
High	TLLQGSGCLAGIYLEDTK	1xCarbamidomethyl [C8]	6.55706e-09	0	1	1	8	Q15149	0	1938.98	0	1.8	0.85	0.654758	0.990411	24.37	782612	1.41974e+06	11.58	19.9	729273	782612	911271	1.09282e+06	1.64041e+06	1.41974e+06	640820	782612	904912	1.08349e+06	7650.52	6344.54		High	104.022	0	1.959e-10	4.51	104.01
High	IAVEPVNPSELPK		1.28797e-05	0	1	1	11	Q15029	0	1392.77	0	0.837	-0.26	0.806862	0.999995	10.48	2.10584e+06	1.7617e+06	1.7	11.27	2.10584e+06	2057464	2.12724e+06	1.7617e+06	1.5837e+06	1.98319e+06	1.85043e+06	2057464	2.11239e+06	1746651	7386.04	8862.49		High	64.0852	7.061e-06	1.255e-06	3.32	63.95
High	LAVNNIAGIEEVNMIKDDGTVIHFNNPK		8.42334e-07	0	1	1	12	Q96K17	1	3065.57	0	0.642	-0.64	0.506704	0.9685	5.16	3.22021e+06	2.06709e+06	5.34	28.81	3.20206e+06	3.51713e+06	3.22021e+06	3.19096e+06	1.93335e+06	2.06709e+06	2.81368e+06	3.51713e+06	3.19774e+06	3.1637e+06	9016.7	9237.43		High	99.7603	0	2.774e-08	4.22	100
High	TLINAEDPPMVVVR		3.44911e-06	0	1	1	13	P46940	0	1553.84	0	0.488	-1.04	0.459682	0.96573	5.31	1.88935e+06	921495	6.19	53.89	1.88935e+06	1.83405e+06	2.06292e+06	1.9976e+06	921495	782742	1.66019e+06	1.83405e+06	2.04852e+06	1.98054e+06	4297.65	3497.93		High	80.5862	0	1.456e-07	3.76	80.52
High	IAVYSCPFDGMITETK	1xCarbamidomethyl [C6]	5.1216e-07	0	1	1	12	P50990	0	1831.86	0	1.103	0.14	0.843693	0.999995	7.12	6.19366e+06	6.92193e+06	3.12	16.07	5.98736e+06	6.19366e+06	6.37317e+06	5.20119e+06	7.03019e+06	6.92193e+06	5261155	6.19366e+06	6328698	5.15675e+06	32787.3	30932.8		High	95.379	0	3.813e-07	3.36	95.63
High	TLLIVSHDQGFLDDVCTDIIHLDAQR	1xCarbamidomethyl [C16]	5.50403e-09	0	1	1	18	Q8NE71	0	2994.5	0	0.824	-0.28	0.774883	0.999995	14.57	1.40946e+06	1.1343e+06	26.98	8.78	1.43073e+06	1.40946e+06	846239	1.1343e+06	993802	1.1794e+06	1.25719e+06	1.40946e+06	840334	1.1246e+06	4634.87	5270.52		High	126.207	0	1.029e-09	5.17	126.66
High	TILLSIQSLLGEPNIDSPLNTHAAELWK		5.51337e-07	0	1	1	3	O00762	0	3073.66	0	0.01	-6.64	1e-17	3.06999e-16		1.03821e+06		6.79		1.0577e+06	930499	1.03821e+06				929415	930499	1.03097e+06					High	145.054	7.061e-06	6.853e-06	3.44	145.22
High	ICISGDSAGGNLAAALGQQFTQDASLK	1xCarbamidomethyl [C2]	3.57256e-08	0	1	1	1	Q6PIU2	0	2693.32	0	1.122	0.17	0.881761	0.999995	16.12	428676	428584	14.18	14.93	428676	469139	352707	397220	526240	428584	376682	469139	350246	393826	2454.27	1915.26		High	126.292	0	6.622e-10	4.8	126.21
High	LAWVSHDSTVSVADASK		7.13605e-07	0	1	1	12	Q92747	0	1772.88	0	1.15	0.2	0.967862	0.999995	13.21	1.15524e+06	1.26475e+06	7.48	13.53	1.08274e+06	1.15524e+06	1.25611e+06	1.26475e+06	1.24553e+06	1.57367e+06	951415	1.15524e+06	1.24735e+06	1.25394e+06	5808.86	7032.43		High	51.048	0	1.512e-07	4.09	51.24
High	LAYFNDIAVGAVCCR	2xCarbamidomethyl [C13; C14]	1.5761e-06	0	1	1	2	Q9GZZ1	0	1728.82	0	0.384	-1.38	0.451014	0.965038	6.18	563915	216273	9.08	46.29	563915	493589	589944	379032	216273	154999	495518	493589	585827	375794	1008.65	692.661		High	94.9305	0	6.999e-07	2.78	95.01
High	TIIGSFNGALAAVPVQDLGSTVIK		1.29774e-07	0	1	1	27	Q9BWD1	0	2371.32	0	0.808	-0.31	0.795144	0.999995	7.28	1.62403e+06	1.31232e+06	6.55	9.23	1.75604e+06	1.62403e+06	1.54313e+06	1.43804e+06	1.19541e+06	1.31232e+06	1.54305e+06	1.62403e+06	1.53236e+06	1.42575e+06	5575.12	5864.49		High	129.236	7.061e-06	8.675e-07	3.97	130.85
High	LAYINPDLALEEK		3.92398e-06	0	1	1	10	P31948	0	1488.79	0	0.342	-1.55	0.10615	0.703322	2.28	12255045	4.18764e+06	1.65	80.73	1.23783e+07	12255045	1.19847e+07	1.41365e+07	3.6364e+06	4.18764e+06	10876910	12255045	11901052	14015709	16959.4	18713.8		High	84.7722	7.061e-06	1.383e-06	3.93	85.19
High	IAYQLAVEAESEQK		2.27846e-06	0	1	1	4	P35606	0	1578.8	0	2.649	1.41	0.414793	0.962769	7.33	571097	1.52629e+06	3.76	42.49	571097	591933	549047	633327	1.56802e+06	1.52629e+06	501829	591933	545216	627916	7312.9	6820.71		High	61.4223	0	5.41e-07	4.1	61.75
High	TLLFTFNVPGSGNTYPK		7.14198e-06	0	1	1	5	Q96A33	0	1855.96	0	0.912	-0.13	0.916245	0.999995	11.04	921504	827907	6.22	15.8	946220	921504	838975	765078	1.0295e+06	827907	831454	921504	833121	758541	4801.38	3699.76		High	113.498	0	3.443e-07	3.46	113.93
High	LAYVAAGDLAPINAFIGGLAAQEVMK		4.70206e-10	0	1	1	11	P22314	0	2603.39	0	0.502	-0.99	0.292106	0.926317	2.91	1.33417e+07	6.6882e+06	4.65	32.19	1.33417e+07	1.2364e+07	1.34785e+07	1.08362e+07	6.20394e+06	6.6882e+06	1.17235e+07	1.2364e+07	1.33845e+07	1.07436e+07	28933.8	29888.3		High	147.412	0	7.064e-10	6.42	147.67
High	TLLENTAITIGR		1.32406e-05	0	1	1	4	Q92973	0	1301.74	0	0.318	-1.66	0.212964	0.879907	1.02	2690946	854430	3.27	73.49	2.74536e+06	2690946	2.57466e+06	2.64849e+06	795913	854430	2.41238e+06	2690946	2.55669e+06	2.62586e+06	3711.96	3818.29		High	73.0649	0	7.116e-07	3.73	75.1
High	ICALDDNVCMAFAGLTADAR	2xCarbamidomethyl [C2; C9]	8.23458e-12	0	1	1	18	O14818	0	2183.99	0	1.999	1	0.570293	0.980208	10.93	3.17711e+06	6.35057e+06	1.13	35.76	3.1531e+06	3.17711e+06	3.22368e+06	3.22446e+06	6.35057e+06	6.8186e+06	2.77066e+06	3.17711e+06	3.20118e+06	3.19691e+06	29617.6	30471.1		High	123.816	0	3.348e-14	5.79	123.9
High	ICANHYITPMMELKPNAGSDR	1xCarbamidomethyl [C2]	6.48042e-12	0	1	1	18	P43487	0	2418.14	0	1.784	0.84	0.647082	0.988652	15.71	2.34341e+06	4.20065e+06	7.78	40.14	2.22845e+06	2.34341e+06	2.5917e+06	1.9439e+06	4.62474e+06	4.20065e+06	1.95816e+06	2.34341e+06	2.57361e+06	1.92729e+06	21568.7	18771.9		High	59.4808	0	2.926e-10	5.52	59.68
High	LAYELYTEALGIDPNNIK		4.62404e-08	0	1	1	3	Q99615	0	2037.05	0	2.1	1.07	0.514509	0.971169	26.2	572866	1.20304e+06	9.57	49.71	581590	572866	486828	403992	1.23586e+06	1.20304e+06	511050	572866	483431	400540	5763.8	5376.18		High	124.13	0	4.77e-09	4.47	124.13
High	LDELQASDVSVK		8.27638e-06	0	1	1	5	P12270	0	1303.67	0	0.148	-2.75	0.102013	0.691566	0.5	1.32053e+06	195778	4.56	116.66	1.32879e+06	1.32053e+06	1.22297e+06	1.29792e+06	195778	165519	1.16762e+06	1.32053e+06	1.21444e+06	1.28683e+06	913.065	739.673		High	48.503	0	4.111e-07	3.61	48.95
High	TLGTMIAGDTSGDYR		2.07791e-06	0	1	1	6	P20073	0	1557.72	1	1.213	0.28	0.893499	0.999995	54.93	1177267	1.4249e+06	9.86	53.53	1.06373e+06	1177267	1.29617e+06	956707		2.12222e+06	934709	1177267	1.28712e+06	948532		9483.82		High	65.5296	7.061e-06	5.202e-06	2.89	65.82
High	LCNKPIQSLPNMDSIFSEALLK	1xCarbamidomethyl [C2]	3.05719e-07	0	1	1	11	Q08426	0	2518.3	0	0.428	-1.22	0.492351	0.968172	10.24	651791	250125	24.14	71.95	651791	424387	684588	669454	181641	250125	572736	424387	679811	663734	847.135	1117.76		High	120.704	0	4.326e-07	3.66	121.22
High	LDAENAIVHMGGQWLGGR		6.55706e-09	0	1	1	4	Q01085	0	1923.95	0	0.99	-0.01	0.955462	0.999995	14.82	601532	595316	18.14	2.46	463921	601532	669923	616633	595316	588262	407652	601532	665248	611364	2776.42	2628.83		High	104.187	0	8.882e-11	3.87	104.77
High	TLFSNIVLSGGSTLFK		2.23498e-07	0	1	1	11	P61163	0	1683.93	0	0.817	-0.29	0.757734	0.999995	10.33	2.24109e+06	1.77241e+06	8.78	19.07	2.39302e+06	2.0073e+06	2.24109e+06	2.32799e+06	1.77241e+06	1.64029e+06	2.10278e+06	2.0073e+06	2.22545e+06	2.3081e+06	8266.12	7330.14		High	132.895	0	6.375e-09	4.8	132.56
High	TLFQPQTGAYQTLAK		2.17588e-06	0	1	1	9	P53992	0	1666.88	0	2.683	1.42	0.369581	0.95009	14.61	1.81302e+06	5.16621e+06	5.12	39.85	1.93703e+06	1.75267e+06	1.81302e+06	2.2744e+06	5.19748e+06	5.16621e+06	1.70208e+06	1.75267e+06	1.80036e+06	2.25496e+06	24239.9	23086.8		High	71.8575	0	6.232e-07	3.72	71.96
High	IDASKNEEDEGHSNSSPR		6.50243e-08	0	1	1	9	Q14103	1	1971.86	0	100	6.64	1e-17	3.06999e-16	13.96	3108.16	1.29955e+06		13.26	3108.16				1.18293e+06	1.42768e+06	2731.17				5516.91	6380.03		High	22.958	7.061e-06	1.818e-06	4.34	23.27
High	IDATQVEVNPFGETPEGQVVCFDAK	1xCarbamidomethyl [C21]	8.90946e-06	0	1	1	5	Q96I99	0	2750.3	0	1.991	0.99	0.558662	0.979519	35.1	1.38647e+06	3.00772e+06	10.98	42.01	1.52344e+06	1.38647e+06	1.22154e+06	1.25171e+06	3.00772e+06	3.03296e+06	1.33867e+06	1.38647e+06	1.21302e+06	1.24101e+06	14027.3	13553.7		High	115.543	0	4.463e-07	3.12	115.61
High	IDATSASVLASR		1.28692e-06	0	1	1	4	P13667	0	1190.64	0	0.187	-2.42	0.0677989	0.562193	1.99	3.53984e+06	660925	4.54	128.86	3.73957e+06	3.53984e+06	3.41878e+06	5.16725e+06	660925	406631	3.286e+06	3.53984e+06	3.39492e+06	5123098	3082.41	1817.16		High	47.7459	0	1.269e-07	3.51	48.09
High	LDAVNTLLAMAER		6.38911e-07	0	1	1	10	Q9NZM1	0	1416.75	0	1.154	0.21	0.96982	0.999995	9.15	1.86833e+06	2.09337e+06	6.77	4.1	1.93915e+06	1.86833e+06	1.6975e+06	2.08028e+06	2.2383e+06	2.09337e+06	1.70395e+06	1.86833e+06	1.68565e+06	2.06251e+06	10438.9	9354.88		High	128.981	0	2.003e-08	4.03	128.97
High	IDCDNLEQYFIQQGGGPDKK	1xCarbamidomethyl [C3]	3.84911e-07	0	1	1	6	Q92499	1	2325.08	0	1.003	0	0.970523	0.999995	6.01	910643	913257	5.12	3.7	968295	875141	910643	913257	970043	907891	850851	875141	904288	905454	4524.07	4057.2		High	88.8775	0	1.366e-07	3.49	88.89
High	IDCFSEVPTSVFGEK	1xCarbamidomethyl [C3]	6.56818e-07	0	1	1	12	O00567	0	1714.8	0	0.728	-0.46	0.692693	0.992979	9.91	2.11982e+06	1.54253e+06	7.79	16.15	1.89448e+06	2207524	2.11982e+06	1.85397e+06	1.54253e+06	1.34776e+06	1.6647e+06	2207524	2105024	1.83813e+06	7194.03	6022.88		High	94.7915	7.061e-06	1.499e-06	3.8	97.08
High	TLETANCMSSQTK	1xCarbamidomethyl [C7]	3.54578e-06	0	1	1	6	P50416	0	1470.66	0	4.969	2.31	0.150674	0.807886	78.1	599963	2.98093e+06	24	59.6	392955	632914	599963	718238	2.98093e+06	3.17422e+06	345294	632914	595776	712101	13902.4	14185		High	28.6481	0	1.516e-07	3.98	28.73
High	TLESVDPLGGLNTIDILTAIR		6.26184e-09	0	1	1	6	O00429	0	2211.22	0	0.592	-0.76	0.5777	0.981867	1.69	1.49002e+06	882798	28.12		1.53995e+06	881533	1.49002e+06	882798			1.35317e+06	881533	1479625	875255				High	146.937	0	8.434e-11	4.58	147.17
High	IDDMMFVLQGQWMR		1.14165e-06	0	1	1	8	P31930	0	1769.82	0	0.812	-0.3	0.787013	0.999995	9.54	1.50805e+06	1.34369e+06	7.8	8.14	1.50562e+06	1.50805e+06	1.71998e+06	1.39614e+06	1.34369e+06	1.19095e+06	1.323e+06	1.50805e+06	1.70797e+06	1.38421e+06	6266.68	5322.12		High	140.112	0	1.666e-07	3.93	140.04
High	IDDPTDSKPEDWDKPEHIPDPDAK		3.47811e-07	0	1	1	24	P27797	0	2760.26	0	1.531	0.61	0.712132	0.997307	42.86	2.34904e+07	3.59602e+07	11.75	34.32	1.93933e+07	2.34904e+07	2.42999e+07	2.34015e+07	4.79527e+07	3.59602e+07	1.70411e+07	2.34904e+07	24130339	2.32016e+07	223641	160699		High	50.0632	7.061e-06	3.183e-06	3.3	52.21
High	TLENPVNVYNPSHSDSLASQQSVASHPR		4.79764e-08	0	1	1	3	O15027	0	3034.46	0	3.776	1.92	0.194161	0.863326	48.78	520715	2.11328e+06	18.51	60.99	692031	499309	520715	554551	2.61283e+06	2.11328e+06	608095	499309	517081	549813	12185.7	9443.85		High	51.181	0	9.34e-10	3.39	51.55
High	LDDYASAFQGHDVGFCCLGTTR	2xCarbamidomethyl [C16; C17]	3.80735e-09	0	1	1	6	Q9BUP3	0	2490.08	0	1.29	0.37	0.856121	0.999995	10.14	616872	795935	8.17	12.78	606900	616872	702313	795935	741478	945754	533290	616872	697412	789134	3458.09	4226.4		High	90.7058	0	6.502e-11	5.21	91.52
High	LDEAQEAECQALR	1xCarbamidomethyl [C9]	1.77665e-06	0	1	1	1	Q9H2K8	0	1532.7	0	3.37	1.75	0.139557	0.788981	30.42	131739	444012	9.09	48.66	142580	118784	131739	175031	444012	535120	125286	118784	130820	173536	2070.77	2391.35		High	46.3921	0	6.66e-08	2.98	46.41
High	LDECEEAFQGTK	1xCarbamidomethyl [C4]	1.02299e-05	0	1	1	5	P61289	0	1426.62	0	2.387	1.26	0.399817	0.958881	27.47	768128	1.8339e+06	1.38	48.09	769575	768128	750667	723643	2.17374e+06	1.8339e+06	676233	768128	745428	717460	10137.9	8195.38		High	40.4877	0	5.321e-07	3.96	40.51
High	LDEEAENLVATVVPTHLAAAVPEVAVYLK		1.44945e-07	0	1	1	8	Q15257	0	3061.65	0	0.375	-1.41	0.216858	0.883721	2.57	4.73494e+06	1.77779e+06	0.55	59.04	4.73494e+06	4.73571e+06	4.69034e+06	4.24659e+06	1.55912e+06	1.77779e+06	4160646	4.73571e+06	4.65761e+06	4.21031e+06	7271.38	7944.6		High	144.154	0	4.837e-09	3.92	144.69
High	TLEGQAQETAVAQR		2.61616e-06	0	1	1	1	Q8IVF2	0	1501.76	0																						No Quan Values	High	35.1112	0	1.049e-07	3.11
High	TLGECGFTSQTARPQAPATVGLAFR	1xCarbamidomethyl [C5]	4.0713e-06	0	1	1	4	Q15370	0	2636.32	0	2.664	1.41	0.364974	0.949031	13.51	1.26607e+06	3.373e+06	6.77	52.27	1.26607e+06	1.32804e+06	1.16037e+06	1.0627e+06	3.5743e+06	3.373e+06	1.11251e+06	1.32804e+06	1.15227e+06	1.05362e+06	16669.7	15073.3		High	78.3603	0	4.49e-07	3.62	78.32
High	LDADMPEVAVEGPNGK		2.17405e-07	0	1	1	12	Q09666	0	1641.78	0	1.876	0.91	0.641358	0.987909	5.55	1.71577e+06	3.2485e+06	5.39	3.27	1.84994e+06	1.66879e+06	1.71577e+06		3.17413e+06	3.32462e+06	1625566	1.66879e+06	1703796		14803.4	14857.1		High	65.557	0	5.571e-09	3.74	65.69
High	LCYYIGATDDAATK	1xCarbamidomethyl [C2]	1.18451e-06	0	1	1	8	P55145	0	1561.72	0	2.925	1.55	0.35058	0.945328	19.54	1.29997e+06	3.80218e+06	1.33	36.22	1.29494e+06	1.32732e+06	1.29997e+06	1.98722e+06	4.30333e+06	3.80218e+06	1.13788e+06	1.32732e+06	1290895	1.97024e+06	20069.8	16991.2		High	60.0896	0	4.843e-08	3.05	60.62
High	LCYVGYNIEQEQK	1xCarbamidomethyl [C2]	3.41748e-06	0	1	1	9	P61160	0	1643.77	0	3.264	1.71	0.230975	0.893465	28.76	2.55524e+06	8.33963e+06	6.67	50.61	2.28223e+06	2.55524e+06	2.57859e+06	3.06585e+06	8.33963e+06	9.95764e+06	2.00542e+06	2.55524e+06	2560594	3039653	38894.2	44498.9		High	62.0245	0	2.832e-07	3.59	62.14
High	LCNLEEGSPGSGTYTR	1xCarbamidomethyl [C2]	2.38185e-08	0	1	1	1	Q9Y3B2	0	1740.79	0	3.148	1.65	0.272451	0.918581	17.32	460423	1.44962e+06	7.18	55.59	460423	512371	448396	423207	1.44962e+06	1.61899e+06	404579	512371	445266	419591	6760.7	7234.97		High	42.406	0	4.117e-10	3.65	42.32
High	TIGTKPVAHIDQFTADMLGSAELAEEVNLNGSGK		7.95683e-09	0	1	1	8	P50991	0	3513.75	0	1.413	0.5	0.823009	0.999995	39.04	1.53647e+06	2.66186e+06	30.8	44.55	1.8875e+06	988648	1.53647e+06	1.02919e+06	2.66713e+06	2.66186e+06	1.65856e+06	988648	1.52575e+06	1.0204e+06	12438.9	11895.3		High	116.141	0	3.052e-09	5.42	116.15
High	LCNLLVDVEEWGQVVIIHMLTR	1xCarbamidomethyl [C2]	7.2748e-06	0	1	1	1	O00203	0	2637.39	0	0.807	-0.31	0.995359	0.999995	32.17	266197	214852	40.54	57.75		198212	357501	331500	139250			198212	355006	328667	649.433			High	152.682	0	3.517e-07	3.59	152.73
High	ICNNMLLAISMIGTAEAMNLGIR	1xCarbamidomethyl [C2]	2.56405e-08	0	1	1	3	P31937	0	2506.26	0	0.306	-1.71	0.259658	0.911122	5.97	971368	328008	18.92	64.45	1.27554e+06	971368	902142	536445	200560		1.12083e+06	971368	895846	531862	935.365			High	149.647	0	4.491e-10	5.23	149.84
High	ICPVETLVEEAIQCAEK	2xCarbamidomethyl [C2; C14]	2.68494e-08	0	1	1	10	P30084	0	1988.97	0	1.475	0.56	0.837723	0.999995	17.97	1.03389e+07	1.5247e+07	3.14	14.84	1.08706e+07	1.02674e+07	1.03389e+07	1.33909e+07	1.5247e+07	1.7974e+07	9552152	1.02674e+07	1.02668e+07	1.32764e+07	71108.5	80322.3		High	146.367	0	5.77e-09	5.91	146.48
High	TIGTGLVTNTLAMTEEEK		1.13118e-06	0	1	1	24	P49411	0	1907.96	0	2	1	0.557936	0.979519	7.43	1.06276e+07	2.12578e+07	4.24	33.06	1.11364e+07	1.06276e+07	1.02354e+07	1.13457e+07	2.23226e+07	2.12578e+07	9.78565e+06	1.06276e+07	1.0164e+07	1.12488e+07	104107	94997.1		High	93.8475	0	3.638e-07	3.96	94.16
High	LCQPEGIHICDGTEAENTATLTLLEQQGLIR	2xCarbamidomethyl [C2; C10]	1.77515e-07	0	1	1	13	Q16822	0	3480.71	0	1.493	0.58	0.747465	0.999995	34.41	701380	1.04729e+06	4.13	28.74	701380	653756	704158	709193	1.04729e+06	1.29039e+06	616310	653756	699244	703134	4884.34	5766.51		High	116.731	0	6.967e-07	4.69	116.7
High	LCQSFQTFSICYAETGLLGAHFVCDR	3xCarbamidomethyl [C2; C11; C24]	4.88686e-08	0	1	1	2	P31930	0	3080.41	0	2.016	1.01	0.500382	0.968172	56.02	414185	949407	26.06	41.94	499053	343751		425577	1.0665e+06	949407	438523	343751		421940	4973.91	4242.72		High	127.802	0	9.527e-10	3.14	127.9
High	TIGGGDDSFTTFFCETGAGK	1xCarbamidomethyl [C14]	1.19345e-08	0	1	1	2	P68366	0	2067.9	0	1.469	0.56	0.725466	0.999995	59.59	505800	743462	1.95	53.63	496193	505800	515960	498783		1.10817e+06	436010	505800	512360	494521		4952.2		High	111.535	0	1.816e-10	3.72	111.57
High	ICNAVSPDKDVDGFHVINVGR	1xCarbamidomethyl [C2]	2.29762e-07	0	1	1	18	P13995	1	2312.15	0	1.347	0.43	0.897871	0.999995	9.19	2.04651e+06	2.77673e+06	5.21	20.83	1.94109e+06	2.15426e+06	2.04651e+06	1.93066e+06	2.77673e+06	2.90181e+06	1.70565e+06	2.15426e+06	2.03223e+06	1.91416e+06	12950	12967.7		High	62.7635	6.619e-06	8.35e-07	4.08	62.55
High	LCSLLDSEDYNTCEGAFGALQK	2xCarbamidomethyl [C2; C13]	3.04943e-10	0	1	1	12	Q92973	0	2491.11	0	1.041	0.06	0.897913	0.999995	5.33	2.44571e+06	2.54642e+06	4.39	2.37	2.35729e+06	2.44571e+06	2.57204e+06	2.52264e+06	2.54642e+06	2.63797e+06	2.07138e+06	2.44571e+06	2.5541e+06	2.50108e+06	11875.9	11788.6		High	106.214	0	2.379e-12	4.97	106.99
High	LCSVEQDLAMGSDAEGEK	1xCarbamidomethyl [C2]	2.81152e-08	0	1	1	3	Q15833	0	1938.84	0	2.562	1.36	0.413899	0.962769	24.42	407619	1.04441e+06	11.39	37.7	439715	407619	349981	538761	1.2149e+06	1.04441e+06	386382	407619	347539	534157	5666.01	4667.28		High	68.8684	0	1.022e-09	3.73	69.74
High	ICSWSLDMLSHPQDSMELVHK	1xCarbamidomethyl [C2]	2.89277e-07	0	1	1	3	Q13409	0	2513.16	0	3.759	1.91	0.25056	0.903927	64.72	982763	3.94235e+06	22.9	55.61	982763	730089	1.16831e+06	1.14759e+06	4.39164e+06	3.94235e+06	863564	730089	1160156	1.13779e+06	20481.6	17617.6		High	99.9032	1.024e-05	9.101e-05	2.31	99.45
High	LCTQLEGLQSTVTGHVER	1xCarbamidomethyl [C2]	3.87816e-09	0	1	1	9	Q6P2E9	0	2028.02	0	1.135	0.18	0.942012	0.999995	37.92	1.11235e+06	1.26223e+06	3.69	28.66	1.14639e+06	1.11235e+06	1.06492e+06	939417	1.26223e+06	1.67884e+06	1.00735e+06	1.11235e+06	1.05749e+06	931391	5886.78	7502.42		High	66.6792	0	4.78e-11	2.29	66.76
High	LCYDAFTENMAGENQLLER	1xCarbamidomethyl [C2]	1.23511e-11	0	1	1	16	P78527	0	2274.02	0	0.792	-0.34	0.664785	0.992612	4.31	2.58544e+06	2.06504e+06	3.57	5.38	2.58544e+06	2.7327e+06	2.55835e+06	2.16538e+06	2.06504e+06	1.94417e+06	2.27185e+06	2.7327e+06	2540501	2.14688e+06	9630.91	8688.15		High	106.323	0	1.084e-11	4.85	106.4
High	LCYGLNMDFVDPAQITMK	1xCarbamidomethyl [C2]	1.50387e-07	0	1	1	13	P23921	0	2115.99	0	0.782	-0.36	0.825964	0.999995	7.23	782991	612049	4.8	26.72	793525	725093	782991	371372	626823	612049	697279	725093	777527	368199	2923.36	2735.14		High	127.284	0	3.502e-07	4.7	127.41
High	TIGGGDDSFNTFFSETGAGK		1.32075e-08	0	2	5	33	Q71U36; Q9BQE3	0	2007.89	0	1.422	0.51	0.778635	0.999995	20.75	6.72202e+07	9.56093e+07	5.05	26.36	7.09986e+07	6.72202e+07	6.41949e+07	6.32251e+07	1.08992e+08	9.56093e+07	6.23872e+07	6.72202e+07	63746931	6.26849e+07	508315	427260	Shared	High	102.13	0	2.039e-10	4.58	104.3
High	ICYQEVSQCFGVLSSR	2xCarbamidomethyl [C2; C9]	8.81301e-08	0	1	1	13	Q16531	0	1932.89	0	1.38	0.46	0.85297	0.999995	8.24	1.9332e+06	2.66749e+06	2	20.12	1.87698e+06	1.95052e+06	1.9332e+06	1.89422e+06	2.66749e+06	2.81566e+06	1.64933e+06	1.95052e+06	1.91971e+06	1.87803e+06	12440.6	12582.7		High	95.9468	0	2.257e-08	4.33	96.03
High	LCYVALDFEQEMATAASSSSLEK	1xCarbamidomethyl [C2]	1.39228e-11	0	1	3	677	P60709	0	2550.17	0	0.817	-0.29	0.703086	0.997031	3.44	1.83519e+08	1.4541e+08	5.79	6.12	1.97015e+08	1.83519e+08	1.75796e+08	1.61034e+08	1.4541e+08	1.44791e+08	1.73119e+08	1.83519e+08	1.7457e+08	1.59658e+08	678158	647045		High	132.93	0	1.821e-09	6.44	132.36
High	LCYVALDFEQEMATAASSSSLEK	1xCarbamidomethyl [C2]; 1xOxidation [M12]	2.25375e-08	0	1	3	27	P60709	0	2566.17	0	0.789	-0.34	0.75164	0.999995	15.12	2134165	1.68312e+06	18.61	12.35	2.55283e+06	2134165	1.75394e+06	2.00259e+06	1.68312e+06	1.5883e+06	2.2432e+06	2134165	1.7417e+06	1985481	7849.7	7097.84		High	101.861	0	2.248e-09	5.76	101.98
High	LCSQMEQLEQENQQLK	1xCarbamidomethyl [C2]	3.08288e-08	0	1	1	1	Q4V328	0	2005.93	0	2.203	1.14	0.467851	0.968172	33.17	239012	608457	12.06	39.28	238681	292482	239012	280102	644235	608457	209731	292482	237344	277708	3004.57	2719.08		High	61.4503	0	5.528e-10	4.1	62.3
High	IDVSIEAASGGK		1.07122e-05	0	1	1	6	P09622	0	1146.6	0	0.18	-2.48	0.129513	0.769853	0.05	1.30574e+06	234739	3.2		1.30574e+06	1.31996e+06	1.24254e+06		234739		1.14737e+06	1.31996e+06	1.23387e+06		1094.77			High	47.0725	7.061e-06	4.23e-06	3.62	47.28
High	IDVTAPDVSIEEPEGK		1.56165e-06	0	1	1	6	Q09666	0	1698.84	0	1.977	0.98	0.546008	0.976415	16.34	6.00761e+06	1.18744e+07	1.57	34.28	6.15997e+06	5984866	6.00761e+06	6.406e+06	1.18744e+07	1.31833e+07	5412832	5984866	5.96569e+06	6351267	55379.6	58913.7		High	72.2636	7.061e-06	9.155e-07	3.32	72.52
High	TKPQDMISAGGESVAGITAISGKPGDK		5.15588e-10	0	1	1	8	P20810	0	2615.33	0	2.758	1.46	0.336853	0.94349	54.28	778774	2.14769e+06	6.66	45.71	851166	748386	778774	1.06775e+06	2.93403e+06	2.14769e+06	747928	748386	773340	1.05863e+06	13683.7	9597.62		High	69.5128	0	3.437e-09	3.84	69.26
High	LEPQIASASEYAHR		2.02126e-06	0	1	1	12	O60664	0	1571.78	0	2.328	1.22	0.48396	0.968172	71.7	985244	2.29352e+06	5.15	57.8	1.05806e+06	985244	958405	1.18434e+06	2.29352e+06	4.06619e+06	929729	985244	951716	1.17422e+06	10696.5	18171		High	41.7187	0	1.431e-07	3.37	42.06
High	LEQELFSGGNTGINFEK		5.35398e-09	0	1	2	12	O00571	0	1882.92	0	1.793	0.84	0.666535	0.99263	17.7	2.7452e+06	5.04002e+06	6.65	38.49	2.86417e+06	2.51053e+06	2.7452e+06	2.31379e+06	5.04002e+06	5.13672e+06	2.51678e+06	2.51053e+06	2.72604e+06	2.29402e+06	23505.5	22955		High	89.103	0	7.045e-11	5.3	89.28
High	LEQFVSILMASIPLPDK		2.73719e-07	0	1	1	9	P00491	0	1901.05	0	1	0	0.826116	0.999995	13.32	3.94213e+06	3.98327e+06	6.3	11.39	4.14665e+06	3.94213e+06	3.65593e+06	3.32417e+06	4.14534e+06	3.98327e+06	3.64371e+06	3.94213e+06	3.63042e+06	3.29577e+06	19332.9	17800.5		High	148.337	0	1.168e-08	4.48	148.37
High	TGLVVYDSSVPIGATPEYLAGHYMLQGASSMLPVMALAPQEHER		1.22998e-05	0	1	1	4	P46087	0	4686.3	0	1.51	0.59	0.614668	0.984807	56.92	402850	608125	84.44	85.88	202350		802019		1.23017e+06	300621	177807		796422		5737.25	1343.42		High	143.963	7.061e-06	3.209e-06	2.34	144.23
High	LEQGQAIDDLMPAQK		2.09538e-07	0	1	1	2	P12277	0	1656.83	0	23.392	4.55	0.00404	0.0690774	0.74	66416.2	1.55362e+06		42.25			66416.2	641216	1.5614e+06	1.55362e+06			65952.7	635737	7282	6942.82		High	69.603	0	1.973e-08	3.06	70.66
High	IEQLCSGAAYCQFMDMLFPGSIALK	2xCarbamidomethyl [C5; C11]	3.23096e-07	0	1	1	6	Q15691	0	2850.33	0	0.287	-1.8	0.172349	0.842745	4.7	2.71999e+06	745042	24.95	79.66	2.71999e+06	2.77451e+06	1.71032e+06	2.16954e+06	745042	491681	2390082	2.77451e+06	1.69838e+06	2.151e+06	3474.71	2197.23		High	148.111	7.061e-06	6.158e-06	3.78	148.54
High	LEQLNQYPDFNNYLIFVLTK		5.6064e-09	0	1	1	9	Q92973	0	2472.28	0	0.631	-0.67	0.569455	0.979954	5.59	2.19968e+06	1.38702e+06	3.32	39.06	2.19968e+06	2.14033e+06	2.28597e+06	2.46804e+06	1.25559e+06	1.38702e+06	1.93288e+06	2.14033e+06	2.27001e+06	2.44695e+06	5855.8	6198.34		High	147.479	0	1.302e-07	4.49	147.51
High	IEQLQNHENEDIYK		1.08025e-06	0	1	1	7	O00629	0	1772.84	0	0.848	-0.24	0.842327	0.999995	9.34	1655781	1.40473e+06	7.24	19.75	1.81468e+06	1655781	1.57538e+06	1.88624e+06	1.32451e+06	1.40473e+06	1.59458e+06	1655781	1.56439e+06	1.87012e+06	6177.2	6277.47		High	35.594	0	3.725e-08	4.07	35.71
High	LEQMPSKEDAIEHFMK		8.82775e-06	0	1	1	6	P09874	1	1932.92	0	1.083	0.11	0.964786	0.999995	17.5	1.51563e+06	1.64124e+06	5.14	21.79	1.51563e+06	1.50315e+06	1.64753e+06	1.44754e+06	2.18633e+06	1.64124e+06	1.3318e+06	1.50315e+06	1.63604e+06	1.43518e+06	10196.6	7334.4		High	57.5712	0	4.45e-07	2.85	59.64
High	LEQPDPGAVAAAAILR		1.53184e-07	0	1	1	7	Q3LXA3	0	1591.88	0	0.642	-0.64	0.533252	0.975987	8.04	2.60631e+06	1.67293e+06	8.03	47.05	2.93158e+06	2.52301e+06	2.60631e+06	3.2973e+06	1.45279e+06	1.67293e+06	2.57601e+06	2.52301e+06	2.58812e+06	3.26913e+06	6775.51	7476.01		High	96.33	0	1.757e-08	3.3	96.76
High	LEQQVPVNQVFGQDEMIDVIGVTK		1.13972e-08	0	1	1	22	P39023	0	2686.38	0	0.366	-1.45	0.151461	0.808621	1.42	7893878	2.84195e+06	4.1	50.47	8.37077e+06	7893878	7.74104e+06	6.3351e+06	2.83051e+06	2.84195e+06	7.35548e+06	7893878	7.68702e+06	6.28097e+06	13200.9	12700.2		High	124.551	0	1.657e-09	4.94	124.58
High	TGLTPLMEAASGGYAEVGR		1.7253e-08	0	1	2	7	Q8IWZ3	0	1879.92	0	2.189	1.13	0.400345	0.958881	9.63	361421	791282	0.9	33.13	361421	358753	365258	425525	791282	842692	317585	358753	362709	421889	3690.36	3765.83		High	100.785	0	1.015e-09	4.42	100.8
High	LEQSYEALCELAAAR	1xCarbamidomethyl [C9]	5.02808e-07	0	1	1	6	O15020	0	1723.83	0	0.777	-0.36	0.892775	0.999995	24.86	597054	478946	4.7	39.34	590412	597054	643076	637342	359915		518801	597054	638588	631896	1678.56			High	92.9129	0	1.496e-08	3.6	92.91
High	TGIIVTTSEAVLLQLVADKDHPK		9.76131e-07	0	1	1	4	Q96CN7	1	2448.37	0	2.511	1.33	0.379716	0.952699	20.9	352489	885035	10.68	48.52	382904	352489	308934	320309	885035	962740	336461	352489	306778	317572	4127.6	4302.31		High	116.486	2.398e-05	0.0003467	3.49	116.47
High	IESDVQEPTEPEDDLDIMLGNK		1.23931e-07	0	1	1	21	P20042	0	2487.14	0	0.87	-0.2	0.756158	0.999995	4.19	2.56556e+06	2.23286e+06	5.53	3.52	2.68471e+06	2.40356e+06	2.56556e+06	2.30621e+06	2.23286e+06	2.14957e+06	2.35909e+06	2.40356e+06	2.54765e+06	2.2865e+06	10413.6	9606.01		High	109.47	0	4.355e-07	4.49	109.63
High	TGILMLNMGGPETLGDVHDFLLR		8.4303e-06	0	1	1	3	P22830	0	2499.27	0	0.564	-0.82	0.752837	0.999995	3.87	398236	224801	21.14		433817	398236	283423	224801			381200	398236	281445	222880				High	139.563	7.061e-06	2.257e-05	2.81	139.46
High	LESEEEGVPSTAIR		1.07034e-06	0	1	1	3	P06493	0	1516.75	0																						No Quan Values	High	43.3045	0	3.691e-08	3.11
High	LESEGSPETLTNLR		2.59216e-06	0	1	1	5	Q9P035	0	1545.78	0	2.049	1.03	0.520928	0.974131	42.41	1.63636e+06	3.85123e+06	13.08	44.75	1.89398e+06	1.63636e+06	1.46148e+06	1.48493e+06	3.85123e+06	3.88078e+06	1.66426e+06	1.63636e+06	1.45128e+06	1.47225e+06	17961.3	17342.5		High	55.143	0	3.077e-07	3.36	55.41
High	LESGMQNMSIHTK		1.45068e-06	0	1	1	30	P05787	0	1475.7	0	1.047	0.07	0.932388	0.999995	17.03	1.75693e+08	1.84e+08	1.91	13.4	1.75693e+08	175943416	1.70063e+08	1.56527e+08	1.84e+08	2.0514e+08	154383252	175943416	168875952	155189128	858136	916734		High	33.6432	0	1.218e-07	3.27	34.48
High	TGMILLAGEITSR		7.68829e-06	0	1	1	6	P31153	0	1361.75	0																						No Quan Values	High	91.188	0	3.775e-07	3.26
High	LEPKPQPPVAEATPR		3.35508e-06	0	1	1	15	Q9UHD8	0	1629.9	0	1.246	0.32	0.876651	0.999995	33.23	1.17978e+06	1.47027e+06	4.31	25.65	1.17978e+06	1.23706e+06	1.13523e+06	1.14075e+06	1.91157e+06	1.47027e+06	1.03669e+06	1.23706e+06	1.12731e+06	1.13101e+06	8915.13	6570.37		High	30.526	7.061e-06	5.287e-05	2.7	31.26
High	IEPGVDPDDTYNETPYEK		8.0441e-07	0	1	1	19	Q9H4A4	0	2081.92	0	3.505	1.81	0.247737	0.902393	8.42	1189262	4.16784e+06	4.39	47.67	1.22789e+06	1189262	1.12534e+06	1.50267e+06	4.3399e+06	4.16784e+06	1.07896e+06	1189262	1.11749e+06	1.48983e+06	20240.3	18625.3		High	60.2152	7.061e-06	4.945e-05	3.32	60.14
High	TGPAATTLPDGAAAESLVESSEVAVIGFFK		3.02403e-09	0	1	1	22	P07237	0	2935.49	0	0.533	-0.91	0.37179	0.950671	3.23	46756875	2.49046e+07	5.86	47.18	5.06468e+07	46756875	4.52488e+07	5.11156e+07	2.3296e+07	2.49046e+07	4.45039e+07	46756875	4.4933e+07	5.06789e+07	108647	111294		High	149.088	0	1.71e-10	5.3	149.35
High	TGSQYDIQDAIDK		1.1321e-05	0	1	1	7	P15924	0	1453.68	0	2.382	1.25	0.477057	0.968172	42.48	2.1437e+06	5.10525e+06	13.85	39.15	1.79863e+06	2.1437e+06	2.37873e+06	2.81604e+06	5.10525e+06	6.56799e+06	1.58047e+06	2.1437e+06	2.36213e+06	2791982	23809.8	29351.1		High	57.434	7.061e-06	6.075e-06	3.29	57.57
High	LELFLPEEYPMAAPK		8.12527e-06	0	1	1	15	P61088	0	1747.9	0	0.364	-1.46	0.14593	0.799734	3.9	5.48952e+06	1.99832e+06	5.05	71.75	5.78387e+06	5.48952e+06	5.22821e+06	5.59164e+06	1.99832e+06	1.60117e+06	5082344	5.48952e+06	5.19172e+06	5543860	9319.7	7155.32		High	117.177	7.061e-06	1.878e-06	3.62	117.97
High	TGSNISGASSDISLDEQYK		1.8418e-07	0	1	1	4	P22059	0	1971.91	0	2.277	1.19	0.472529	0.968172	32.53	497081	1.32101e+06	11.8	46.52	497081	606143	497074	494022	1.38036e+06	1.32101e+06	436790	606143	493605	489801	6437.69	5903.34		High	57.555	0	4.595e-09	3.75	58.02
High	LEILQQQLQVANEAR		3.23096e-07	0	1	1	10	Q14980	0	1752.96	0	1.525	0.61	0.725031	0.999995	8.68	1.54821e+06	2.40191e+06	3.67	10.59	1.4879e+06	1.54821e+06	1.60113e+06	2.00461e+06	2.40191e+06	2.44182e+06	1.30744e+06	1.54821e+06	1.58996e+06	1.98749e+06	11202	10912		High	81.0907	0	8.874e-09	4.96	82.06
High	LEILTNLANEANISTLLR		3.35226e-07	0	1	1	1	O00203	0	1998.12	0	3.063	1.62	0.257295	0.910957	13.62	321857	985967	5.48	54.38	326801	321857	294781	285660	1.02671e+06	985967	287164	321857	292724	283219	4788.36	4406.1		High	139.148	0	9.296e-09	3.83	139.41
High	IEINFPAEYPFKPPK		7.20808e-06	0	1	1	33	P68036	0	1789.95	0	2.279	1.19	0.434952	0.964361	12.48	2.64617e+06	6.1201e+06	6.42	28.77	2.86894e+06	2.64617e+06	2.53041e+06	3.64518e+06	6.1201e+06	6.53747e+06	2.52097e+06	2.64617e+06	2.51275e+06	3.61404e+06	28542.8	29214.7		High	93.3905	7.061e-06	1.35e-05	3.18	94.02
High	LELNSMQEQLIQAQNTLK		3.61172e-06	0	1	1	8	Q15075	0	2101.1	0	3.764	1.91	0.129985	0.771516	0.52	148239	557991		11.02			148239	458642	557991	559940			147205	454723	2602.35	2502.27		High	106.374	0	5.902e-07	3.71	106.76
High	IEIQNIFEEAQSLVR		1.67968e-07	0	1	1	1	Q9UL15	0	1788.95	0	2.682	1.42	0.33165	0.943093	37.67	241816	696005	11.75	55	261976	206935	241816	193679	696005	702603	230202	206935	240128	192024	3246.01	3139.8		High	144.468	0	4.098e-09	3.64	144.75
High	LELVHHGPMAVAFEVYDDFLHYK		4.05755e-10	0	1	1	1	P53634	0	2730.34	0	2.065	1.05	0.476281	0.968172	37.6	314840	578870	38.74	42.39		417031	237690	433148	975832	578870		417031	236031	429447	4551.06	2586.86		High	131.159	0	3.323e-12	3.25	131.53
High	IESLEFLDEMELLEQLMR		3.3187e-08	0	1	1	7	Q9UIC8	0	2238.1	0	1.015	0.02	0.955225	0.999995	35.89	992998	920679	16.48	42.18	1.03641e+06	992998	752624	763737	1.6403e+06	920679	910700	992998	747372	757211	7649.99	4114.34		High	150.139	0	8.274e-09	4.89	150.36
High	TGQEYKPGNPPAEIGQNISSNSSASILESK		8.80555e-09	0	1	1	35	P07814	0	3103.52	0	1.331	0.41	0.890565	0.999995	32.46	2.33922e+06	3.11363e+06	4.77	27.94	2.34121e+06	2.15192e+06	2.33922e+06	2.1226e+06	3.79535e+06	3.11363e+06	2.05725e+06	2.15192e+06	2.32289e+06	2.10447e+06	17700.7	13914.2		High	67.2848	0	3.124e-10	5.75	67.9
High	TGQATVASGIPAGWMGLDCGPESSK	1xCarbamidomethyl [C19]	1.28366e-09	0	1	1	38	P00558	0	2477.14	0	0.765	-0.39	0.588614	0.983021	5.79	3.2163e+06	2.52057e+06	6.31	8.99	3.2163e+06	3136876	3.53024e+06	2.70088e+06	2.52057e+06	2.25535e+06	2.8262e+06	3136876	3.50561e+06	2.67781e+06	11755.4	10078.8		High	101.45	0	7.445e-09	4.71	101.6
High	TGQAPGYSYTAANK		1.98436e-06	0	1	1	6	P99999	0	1428.68	0	4.062	2.02	0.145192	0.799021	43.53	3.36493e+06	1.36811e+07	16.67	62.74	2.60349e+06	3.6318e+06	3.36493e+06	2.90412e+06	1.47532e+07	1.36811e+07	2.28771e+06	3.6318e+06	3.34145e+06	2879310	68805.6	61138.5		High	30.5286	0	5.684e-07	2.96	30.54
High	LENINGVTDGYLNSLCTVR	1xCarbamidomethyl [C16]	1.28474e-08	0	1	1	9	P15924	0	2138.05	0	2.96	1.57	0.322808	0.938128	20.87	566823	1.7301e+06	7.86	31.25	512305	566823	599339	949507	1.7301e+06	1.77429e+06	450168	566823	595157	941394	8068.78	7928.96		High	101	0	1.281e-09	3.72	103.51
High	IENLSNLHQLQMLELGSNR		6.809e-08	0	1	1	11	Q15435	0	2209.14	0	0.494	-1.02	0.459845	0.965946	3.71	874800	432103	7.73	53.2	974649	874800	841401	966470	432103	398405	856434	874800	835529	958212	2015.23	1780.4		High	91.4186	0	4.849e-08	5.01	91.4
High	IENLTEEAFNTQVTALIK		6.50243e-08	0	1	1	2	O43847	0	2034.08	0	2.207	1.14	0.450694	0.965038	14	282250	622799	16		349477	282250	257892			622799	307089	282250	256092			2783.17		High	118.715	0	1.345e-09	4.43	119.16
High	LENTLQDIIQENFPNLAR		7.46617e-08	0	1	1	3	Q9UN81	0	2128.1	0	2.53	1.34	0.404563	0.960487	44.09	355459	899430	21.28	164.65	355459	447417	292879	631983	899430	4.49576e+07	312345	447417	290836	626583	4194.74	200907		High	144.29	0	1.687e-09	3.79	145.12
High	IENVVLDANCSR	1xCarbamidomethyl [C10]	4.03396e-06	0	1	1	5	Q9H074	0	1389.68	0	0.536	-0.9	0.451962	0.965038	24.28	1.24005e+06	664942	4.93	70.82	1.22481e+06	1.33983e+06	1.24005e+06	1.36316e+06	664942	286201	1.07626e+06	1.33983e+06	1.2314e+06	1.35151e+06	3101.14	1278.98		High	47.4326	7.061e-06	8.575e-07	3.74	47.62
High	LENWITSLAESQLQTR		7.60503e-08	0	1	1	4	P40763	0	1888.98	0	2.127	1.09	0.454571	0.965152	21.27	838009	1.78279e+06	8.05	24.78	732880	838009	851719	1.12437e+06	1.81655e+06	1.78279e+06	643989	838009	845775	1.11476e+06	8471.96	7966.95		High	124.748	0	2.039e-08	4.34	125.53
High	LENYPIPEPGPNEVLLR		1.6811e-06	0	1	1	18	Q00796	0	1950.03	0	2.208	1.14	0.490756	0.968172	6.61	1.23584e+06	2.72925e+06	2.14	37.57	1.23584e+06	1216304	1.26875e+06	1.30118e+06	2.85086e+06	2.72925e+06	1.08595e+06	1216304	1.2599e+06	1290064	13295.8	12196.5		High	97.4262	7.061e-06	2.389e-06	3.81	97.7
High	TGQATVASGIPAGWMGLDCGPESSKK	1xCarbamidomethyl [C19]	8.20048e-06	0	1	1	22	P00558	1	2605.24	0	1.286	0.36	0.954646	0.999995	26.24	8.71926e+06	1.2242e+07	9.9	34.75	8.08797e+06	8.71926e+06	9.82396e+06	6.21053e+06	1.26336e+07	1.2242e+07	7.10698e+06	8.71926e+06	9.7554e+06	6.15746e+06	58920.1	54707.2		High	83.4179	7.061e-06	3.789e-05	3.85	83.22
High	TGTAEMSSILEER		5.72513e-06	0	1	1	7	P25705	0	1423.67	0	0.876	-0.19	0.765355	0.999995	3.81	24442844	2.1397e+07	2.41	12.89	2.4124e+07	24442844	2.52744e+07	2.11306e+07	2.1397e+07	2.63883e+07	21198036	24442844	25098030	20950096	99790.7	117924		High	66.3195	0	3.199e-07	3.38	66.38
High	LESIISGAALMADSSCTR	1xCarbamidomethyl [C16]	1.06853e-08	0	1	2	20	P35221	0	1881.9	0	1.656	0.73	0.74257	0.999995	6.93	2.9052e+06	4.81187e+06	0.69	24.76	2.93715e+06	2.9052e+06	2.8999e+06	3.08531e+06	5.03675e+06	4.81187e+06	2.5809e+06	2.9052e+06	2.87966e+06	3.05894e+06	23490.3	21503.3		High	95.522	0	1.893e-09	4.44	95.82
High	LESLSAATTFEPLEPVKDTDIQGFLK		1.20752e-05	0	1	1	8	Q8N1F7	1	2849.48	0	1.91	0.93	0.579705	0.982387	11.17	958305	1.8933e+06	4.34	36.5	921938	958305	1.00512e+06	911158	1.91945e+06	1.8933e+06	810117	958305	998106	903373	8951.88	8460.79		High	121.923	0.0001515	0.002897	2.43	121.93
[truncated: 22,898 more rows]
