# Supplementary material for: Quantitative phosphoproteomic analysis identifies novel functional pathways of tumor suppressor DLC1 in estrogen receptor positive breast cancer
Source: PLoS One. 2018 Oct 2;13(10):e0204658. doi: 10.1371/journal.pone.0204658 (PMC6168143; doi:10.1371/journal.pone.0204658)
Supplement: S4 Table — (XLSX) [file pone.0204658.s004.xlsx]

## Sheet: PSMs
Table S4. Global PSM level MS/MS results from Proteome Discoverer 2.2-DLC1-FL Overexpressing versus Control Cells
Confidence	Identifying Node	PSM Ambiguity	Annotated Sequence	Modifications	# Protein Groups	# Proteins	Master Protein Accessions	Protein Accessions	# Missed Cleavages	Charge	DeltaScore	DeltaCn	Rank	Search Engine Rank	m/z [Da]	MH+ [Da]	Theo. MH+ [Da]	DeltaM [ppm]	Deltam/z [Da]	Activation Type	MS Order	Isolation Interference [%]	Ion Inject Time [ms]	RT [min]	First Scan	Spectrum File	File ID	Quan Info	XCorr	Percolator q-Value	Percolator PEP	Precursor Abundance	Apex RT [min]
High	Sequest HT (A2)	Unambiguous	HHEEEIVHHKK		1	1	Q9UII2	Q9UII2	1	3	0.3639	0	1	1	474.913	1422.72	1422.72	-0.46	-0.00022	CID (Collision Induced Dissociation)	MS2	23.6202	100	22.1595	1533	OT_010_2017_01_006_R_S1.raw	F1		3.16	0	7.721e-08	8995.79	22.36
High	Sequest HT (A2)	Unambiguous	LFPNSLDQTDMHGDSEYNIMFGPDIcGPGTK	C26(Carbamidomethyl)	1	1	P27797	P27797	0	3	0.5122	0	1	1	1152.84	3456.52	3456.52	-0.41	-0.00047	CID (Collision Induced Dissociation)	MS2	1.39713	0.788	117.708	41686	OT_010_2017_01_006_R_S3.raw	F3		4.51	0	9.23e-08	3.88703e+06	117.62
High	Sequest HT (A2)	Unambiguous	HLYTLDGGDIINALcFSPNR	C15(Carbamidomethyl)	1	1	P63244	P63244	0	2	0.6923	0	1	1	1138.56	2276.11	2276.11	0.5	0.00057	CID (Collision Induced Dissociation)	MS2	13.3935	7.559	117.675	41673	OT_010_2017_01_006_R_S3.raw	F3		4.29	0	3.488e-10	1.55885e+06	117.28
High	Sequest HT (A2)	Unambiguous	INEAIVAVQAIIADPK		1	1	Q9Y224	Q9Y224	0	2	0.6889	0	1	1	832.983	1664.96	1664.96	0.11	9e-05	CID (Collision Induced Dissociation)	MS2	47.6255	4.965	117.67	41671	OT_010_2017_01_006_R_S3.raw	F3		4.34	0	1.65e-09	1.0127e+06	117.76
High	Sequest HT (A2)	Unambiguous	LPDIFEAQIAGLR		1	1	P08729	P08729	0	2	0.6427	0	1	1	721.904	1442.8	1442.8	0.03	2e-05	CID (Collision Induced Dissociation)	MS2	45.6057	4.583	117.668	41670	OT_010_2017_01_006_R_S3.raw	F3		3.47	0	4.306e-07	2.55521e+06	117.35
High	Sequest HT (A2)	Selected	mASTFIGNSTAIQELFK	M1(Oxidation)	1	1	Q9BUF5	Q9BUF5	0	2		0.0206	2	2	937.473	1873.94	1873.94	1.13	0.00105	CID (Collision Induced Dissociation)	MS2	36.5361	9.619	117.657	41667	OT_010_2017_01_006_R_S3.raw	F3		2.85	0	8.825e-08	742163	117.75
High	Sequest HT (A2)	Rejected	mSATFIGNSTAIQELFK	M1(Oxidation)	2	3	P68371; Q9BVA1	Q13885; P68371; Q9BVA1	0	2	0.0206	0	1	1	937.473	1873.94	1873.94	1.13	0.00105	CID (Collision Induced Dissociation)	MS2	36.5361	9.619	117.657	41667	OT_010_2017_01_006_R_S3.raw	F3		2.91	0	8.131e-09	742163	117.75
High	Sequest HT (A2)	Unambiguous	YQGYIGAALVLGGVDVTGPHLYSIYPHGSTDK		1	1	Q99436	Q99436	0	4	0.254	0	1	1	837.928	3348.69	3348.69	0.09	7e-05	CID (Collision Induced Dissociation)	MS2	57.0436	7.696	117.653	41665	OT_010_2017_01_006_R_S3.raw	F3		3.74	0	3.102e-08	600284	118.28
High	Sequest HT (A2)	Unambiguous	IIGATDSSGELMFLMK		2	2	Q13185; P83916	Q13185; P83916	0	2	0.4669	0	1	1	856.934	1712.86	1712.86	0.42	0.00036	CID (Collision Induced Dissociation)	MS2	43.2045	8.946	117.65	41664	OT_010_2017_01_006_R_S3.raw	F3		2.42	0	1.518e-07	6.84306e+06	116.98
High	Sequest HT (A2)	Unambiguous	ELEQVcNPIISGLYQGAGGPGPGGFGAQGPK	C6(Carbamidomethyl)	1	1	P0DMV9	P0DMV9	0	3	0.5925	0	1	1	1019.17	3055.49	3055.49	-0.41	-0.00042	CID (Collision Induced Dissociation)	MS2	5.88509	1.018	117.71	41687	OT_010_2017_01_006_R_S3.raw	F3		5.89	0	4.825e-12	5914289	117.88
High	Sequest HT (A2)	Unambiguous	LNNDDNVDGLLVQLPLPEHIDER		1	1	P13995	P13995	0	3	0.4989	0	1	1	876.781	2628.33	2628.33	0.7	0.00061	CID (Collision Induced Dissociation)	MS2	39.6972	4.923	117.646	41662	OT_010_2017_01_006_R_S3.raw	F3		4.37	0	2.677e-08	1.01699e+06	117.41
High	Sequest HT (A2)	Unambiguous	SGAAQGLAEVMAGLGVEK		1	1	Q92616	Q92616	0	2	0.5132	0	1	1	844.437	1687.87	1687.87	-0.88	-0.00074	CID (Collision Induced Dissociation)	MS2	65.401	10.127	117.616	41650	OT_010_2017_01_006_R_S3.raw	F3		3.02	0	3.153e-09	700580	117.4
High	Sequest HT (A2)	Unambiguous	LLQFQDLTGIESMDQcR	C16(Carbamidomethyl)	1	1	Q96CS3	Q96CS3	0	2	0.627	0	1	1	1027.49	2053.97	2053.97	-0.56	-0.00058	CID (Collision Induced Dissociation)	MS2	8.11331	6.13	117.612	41648	OT_010_2017_01_006_R_S3.raw	F3		4.96	0	9.099e-10	915383	117.74
High	Sequest HT (A2)	Unambiguous	INEAIVAVQAIIADPK		1	1	Q9Y224	Q9Y224	0	3	0.6759	0	1	1	555.658	1664.96	1664.96	0.25	0.00014	CID (Collision Induced Dissociation)	MS2	18.5125	6.446	117.61	41647	OT_010_2017_01_006_R_S3.raw	F3		3.98	0	5.924e-09	821471	117.76
High	Sequest HT (A2)	Unambiguous	ITFHGEGDQEPGLEPGDIIIVLDQK		1	1	P31689	P31689	0	3	0.5266	0	1	1	907.464	2720.38	2720.38	0.24	0.00022	CID (Collision Induced Dissociation)	MS2	12.5189	3.926	117.601	41643	OT_010_2017_01_006_R_S3.raw	F3		3.76	0	1.396e-08	1.09782e+06	117.48
High	Sequest HT (A2)	Unambiguous	IIGATDScGDLMFLMK	C8(Carbamidomethyl)	1	1	P45973	P45973	0	2	0.5666	0	1	1	886.426	1771.84	1771.84	0.76	0.00067	CID (Collision Induced Dissociation)	MS2	26.3362	1.745	117.591	41638	OT_010_2017_01_006_R_S3.raw	F3		3.83	0	1.377e-07	2757313	117.67
High	Sequest HT (A2)	Unambiguous	YQGYIGAALVLGGVDVTGPHLYSIYPHGSTDK		1	1	Q99436	Q99436	0	4	0.4758	0	1	1	837.93	3348.7	3348.69	2.13	0.00179	CID (Collision Induced Dissociation)	MS2	57.3222	7.407	117.535	41617	OT_010_2017_01_006_R_S3.raw	F3		3.93	0	4.186e-08	643326	117.27
High	Sequest HT (A2)	Unambiguous	HLYTLDGGDIINALcFSPNR	C15(Carbamidomethyl)	1	1	P63244	P63244	0	2	0.7336	0	1	1	1138.56	2276.11	2276.11	0.61	0.0007	CID (Collision Induced Dissociation)	MS2	5.10545	3.276	117.513	41607	OT_010_2017_01_006_R_S3.raw	F3		5.33	0	2.271e-10	1.55885e+06	117.28
High	Sequest HT (A2)	Unambiguous	QLVPASGLTVMDLEAEGTcLR	C19(Carbamidomethyl)	1	2	Q6P996	Q6P996; Q6P474	0	2	0.5938	0	1	1	1130.57	2260.13	2260.13	0.04	4e-05	CID (Collision Induced Dissociation)	MS2	22.6111	6.304	117.499	41603	OT_010_2017_01_006_R_S3.raw	F3		3.89	0	2.137e-09	496709	117.42
High	Sequest HT (A2)	Unambiguous	LFIGGLSFETTEESLR		1	1	P22626	P22626	0	2	0.5524	0	1	1	899.964	1798.92	1798.92	-0.33	-0.0003	CID (Collision Induced Dissociation)	MS2	19.1999	5.536	117.639	41659	OT_010_2017_01_006_R_S3.raw	F3		3.91	0	5.454e-09	34095712	117.99
High	Sequest HT (A2)	Unambiguous	QDMEQAMTSSEMANSLGLPALK		1	1	P40616	P40616	0	2	0.7107	0	1	1	1176.55	2352.09	2352.09	0.99	0.00116	CID (Collision Induced Dissociation)	MS2	17.9081	5.53	117.493	41600	OT_010_2017_01_006_R_S3.raw	F3		5.6	0	3.121e-10	563316	117.44
High	Sequest HT (A2)	Unambiguous	HLYTLDGGDIINALcFSPNR	C15(Carbamidomethyl)	1	1	P63244	P63244	0	3	0.5121	0	1	1	759.376	2276.11	2276.11	0.01	1e-05	CID (Collision Induced Dissociation)	MS2	7.92314	1.579	117.712	41688	OT_010_2017_01_006_R_S3.raw	F3		4.14	0	2.92e-07	6.00595e+06	117.3
High	Sequest HT (A2)	Unambiguous	INEAIVAVQAIIADPK		1	1	Q9Y224	Q9Y224	0	3	0.6202	0	1	1	555.657	1664.96	1664.96	-0.74	-0.00041	CID (Collision Induced Dissociation)	MS2	14.1898	4.967	117.719	41691	OT_010_2017_01_006_R_S3.raw	F3		3.87	0	5.777e-08	821471	117.76
High	Sequest HT (A2)	Unambiguous	ELEQVcNPIISGLYQGAGGPGPGGFGAQGPK	C6(Carbamidomethyl)	1	1	P0DMV9	P0DMV9	0	4	0.3667	0	1	1	764.63	3055.5	3055.49	1.02	0.00078	CID (Collision Induced Dissociation)	MS2	31.1083	5.908	117.849	41745	OT_010_2017_01_006_R_S3.raw	F3		3.9	0	2.314e-07	496309	117.87
High	Sequest HT (A2)	Unambiguous	RGVMLAVDAVIAELK		1	1	P10809	P10809	1	3	0.6463	0	1	1	528.976	1584.91	1584.91	0.18	0.0001	CID (Collision Induced Dissociation)	MS2	30.0553	7.186	117.84	41741	OT_010_2017_01_006_R_S3.raw	F3		3.93	0	5.476e-08
High	Sequest HT (A2)	Unambiguous	VPAATSAIITNDGIGINPAQTAGNVFLK		1	1	P61960	P61960	0	3	0.5744	0	1	1	918.5	2753.49	2753.48	0.87	0.0008	CID (Collision Induced Dissociation)	MS2	51.8592	6.595	117.832	41737	OT_010_2017_01_006_R_S3.raw	F3		3.36	0	1.216e-07	1.21565e+06	118.01
High	Sequest HT (A2)	Unambiguous	LHLQSTDYGNFLANEASPLTVSVIDDR		1	1	P61421	P61421	0	3	0.3492	0	1	1	992.494	2975.47	2975.47	-2.35	-0.00233	CID (Collision Induced Dissociation)	MS2	17.6996	3.253	117.825	41734	OT_010_2017_01_006_R_S3.raw	F3		3.98	0	2.464e-08
High	Sequest HT (A2)	Unambiguous	HLYTLDGGDIINALcFSPNR	C15(Carbamidomethyl)	1	1	P63244	P63244	0	2	0.6744	0	1	1	1138.56	2276.11	2276.11	0.5	0.00057	CID (Collision Induced Dissociation)	MS2	8.09799	8.921	117.814	41731	OT_010_2017_01_006_R_S3.raw	F3		4.76	0	5.89e-09	1.55885e+06	117.28
High	Sequest HT (A2)	Unambiguous	FGPPEDMPQTSSSHSDLGQLASQGGLGMYETPLFLAHEEESGGR		1	1	P12270	P12270	0	4	0.2316	0	1	1	1162.53	4647.09	4647.1	-3.48	-0.00405	CID (Collision Induced Dissociation)	MS2	29.641	7.486	117.805	41727	OT_010_2017_01_006_R_S3.raw	F3		3.67	0	9.072e-08
High	Sequest HT (A2)	Unambiguous	SGPFGQIFRPDNFVFGQSGAGNNWAK		4	5	P04350; P07437; P68371; Q9BVA1	Q13885; P04350; P07437; P68371; Q9BVA1	0	3	0.5746	0	1	1	933.454	2798.35	2798.34	1.16	0.00108	CID (Collision Induced Dissociation)	MS2	24.7722	4.247	117.792	41721	OT_010_2017_01_006_R_S3.raw	F3		5.43	0	7.447e-12	24059036	118.51
High	Sequest HT (A2)	Unambiguous	INEAIVAVQAIIADPK		1	1	Q9Y224	Q9Y224	0	2	0.7373	0	1	1	832.982	1664.96	1664.96	-0.48	-0.0004	CID (Collision Induced Dissociation)	MS2	45.3921	4.968	117.79	41720	OT_010_2017_01_006_R_S3.raw	F3		3.73	0	1.77e-08	1.0127e+06	117.76
High	Sequest HT (A2)	Unambiguous	LLQFQDLTGIESMDQcR	C16(Carbamidomethyl)	1	1	Q96CS3	Q96CS3	0	2	0.6559	0	1	1	1027.49	2053.97	2053.97	-0.8	-0.00083	CID (Collision Induced Dissociation)	MS2	28.5746	3.777	117.714	41689	OT_010_2017_01_006_R_S3.raw	F3		4.01	0	2.45e-10	915383	117.74
High	Sequest HT (A2)	Selected	mASTFIGNSTAIQELFK	M1(Oxidation)	1	1	Q9BUF5	Q9BUF5	0	2		0.0396	2	2	937.472	1873.94	1873.94	0.15	0.00014	CID (Collision Induced Dissociation)	MS2	24.832	6.392	117.772	41714	OT_010_2017_01_006_R_S3.raw	F3		3.64	0	7.747e-08	742163	117.75
High	Sequest HT (A2)	Unambiguous	LHLSGIDANPNALFPPVEFPAPR		1	1	P49327	P49327	0	3	0.2299	0	1	1	824.773	2472.3	2472.3	0.12	0.0001	CID (Collision Induced Dissociation)	MS2	83.7921	4.177	117.77	41713	OT_010_2017_01_006_R_S3.raw	F3		2.61	0	4.18e-07	7.25418e+06	116.75
High	Sequest HT (A2)	Unambiguous	GTVPDDAVEALADSLGK		1	1	P20810	P20810	0	2	0.2043	0	1	1	829.418	1657.83	1657.83	-0.07	-5e-05	CID (Collision Induced Dissociation)	MS2	37.6992	5.668	117.762	41709	OT_010_2017_01_006_R_S3.raw	F3		1.86	0	5.307e-07	913856	117.84
High	Sequest HT (A2)	Unambiguous	LGAVFNQVAFPLQYTPR		1	1	Q15393	Q15393	0	2	0.6261	0	1	1	961.021	1921.03	1921.03	0.7	0.00067	CID (Collision Induced Dissociation)	MS2	31.3998	6.197	117.76	41708	OT_010_2017_01_006_R_S3.raw	F3		4.36	0	2.063e-07	1.13222e+06	117.58
High	Sequest HT (A2)	Unambiguous	DYFEEYGKIDTIEIITDR		1	1	P22626	P22626	1	3	0.4019	0	1	1	740.695	2220.07	2220.07	0	0	CID (Collision Induced Dissociation)	MS2	10.0193	2.544	117.751	41704	OT_010_2017_01_006_R_S3.raw	F3		4.18	0	3.629e-08	1.92622e+06	117.55
High	Sequest HT (A2)	Unambiguous	RGVMLAVDAVIAELK		1	1	P10809	P10809	1	3	0.5856	0	1	1	528.976	1584.91	1584.91	-0.74	-0.00039	CID (Collision Induced Dissociation)	MS2	13.1737	7.61	117.734	41698	OT_010_2017_01_006_R_S3.raw	F3		4.44	0	7.123e-08
High	Sequest HT (A2)	Unambiguous	GVSFYEVPPHLFAVADTVYR		1	1	O00159	O00159	0	3	0.2682	0	1	1	756.388	2267.15	2267.15	0.21	0.00016	CID (Collision Induced Dissociation)	MS2	24.3236	9.324	117.731	41697	OT_010_2017_01_006_R_S3.raw	F3		1.79	0	2.119e-08	430555	117.56
High	Sequest HT (A2)	Unambiguous	HMVFLGGAVLADIMK		1	1	P61160	P61160	0	3	0.5229	0	1	1	534.623	1601.85	1601.85	-0.72	-0.00039	CID (Collision Induced Dissociation)	MS2	0	6.628	117.727	41695	OT_010_2017_01_006_R_S3.raw	F3		3.27	0	3.471e-08	483939	117.68
High	Sequest HT (A2)	Unambiguous	ITFHGEGDQEPGLEPGDIIIVLDQK		1	1	P31689	P31689	0	3	0.5496	0	1	1	907.463	2720.38	2720.38	-0.77	-0.0007	CID (Collision Induced Dissociation)	MS2	3.98927	5.083	117.721	41692	OT_010_2017_01_006_R_S3.raw	F3		3.73	0	1.011e-07	1.09782e+06	117.48
High	Sequest HT (A2)	Rejected	mSATFIGNSTAIQELFK	M1(Oxidation)	2	3	P68371; Q9BVA1	Q13885; P68371; Q9BVA1	0	2	0.0396	0	1	1	937.472	1873.94	1873.94	0.15	0.00014	CID (Collision Induced Dissociation)	MS2	24.832	6.392	117.772	41714	OT_010_2017_01_006_R_S3.raw	F3		3.79	0	7.217e-09	742163	117.75
High	Sequest HT (A2)	Unambiguous	SGAAQGLAEVMAGLGVEK		1	1	Q92616	Q92616	0	2	0.4844	0	1	1	844.437	1687.87	1687.87	-0.8	-0.00068	CID (Collision Induced Dissociation)	MS2	53.585	8.995	117.49	41599	OT_010_2017_01_006_R_S3.raw	F3		3.84	0	8.238e-10	700580	117.4
High	Sequest HT (A2)	Unambiguous	LYAYEPADTALLLDNMK		1	1	O95994	O95994	0	3	0.5497	0	1	1	647.661	1940.97	1940.97	0.18	0.00012	CID (Collision Induced Dissociation)	MS2	39.6332	4.422	117.482	41595	OT_010_2017_01_006_R_S3.raw	F3		3.62	0	1.692e-08	10585772	117.78
High	Sequest HT (A2)	Unambiguous	LVVLVGPVGVGLNELK		1	1	Q5T2T1	Q5T2T1	0	2	0.7923	0	1	1	803.501	1605.99	1605.99	0.67	0.00054	CID (Collision Induced Dissociation)	MS2	34.0888	11.543	117.461	41588	OT_010_2017_01_006_R_S3.raw	F3		2.6	0	6.2e-07	517733	117.54
High	Sequest HT (A2)	Unambiguous	FLEFQYLTGGLVDPEVHGR		1	1	P15924	P15924	0	3	0.5832	0	1	1	726.372	2177.1	2177.1	-0.13	-9e-05	CID (Collision Induced Dissociation)	MS2	41.4374	3.666	117.161	41466	OT_010_2017_01_006_R_S3.raw	F3		4.87	0	4.077e-10	1.35173e+06	117.05
High	Sequest HT (A2)	Unambiguous	QTQIFTTYSDNQPGVLIQVYEGER		1	2	P0DMV9	P0DMV9; P34931	0	3	0.4337	0	1	1	929.458	2786.36	2786.36	-0.81	-0.00075	CID (Collision Induced Dissociation)	MS2	17.5176	2.754	117.158	41465	OT_010_2017_01_006_R_S3.raw	F3		4.15	0	1.257e-08	3.99832e+06	116.72
High	Sequest HT (A2)	Unambiguous	LNNDDNVDGLLVQLPLPEHIDER		1	1	P13995	P13995	0	3	0.5654	0	1	1	876.781	2628.33	2628.33	0.23	0.0002	CID (Collision Induced Dissociation)	MS2	25.4158	5.955	117.14	41459	OT_010_2017_01_006_R_S3.raw	F3		4.28	0	3.122e-11	1.01699e+06	117.41
High	Sequest HT (A2)	Unambiguous	KEEEAVLVGGEWSPSLDGLDPQADPQVLVR		1	1	Q8N163	Q8N163	1	3	0.5277	0	1	1	1078.55	3233.64	3233.63	1.55	0.00167	CID (Collision Induced Dissociation)	MS2	30.5172	10.088	117.138	41458	OT_010_2017_01_006_R_S3.raw	F3		5.06	0	8.224e-08	533211	117.14
High	Sequest HT (A2)	Unambiguous	IMEGPAFNFLDAPAVR		1	1	P11177	P11177	0	2	0.4552	0	1	1	874.446	1747.89	1747.88	0.82	0.00072	CID (Collision Induced Dissociation)	MS2	29.0329	8.943	117.131	41455	OT_010_2017_01_006_R_S3.raw	F3		2.68	0	1.922e-07	2.97083e+06	116.67
High	Sequest HT (A2)	Unambiguous	QIEEELWEEEFIER		1	1	Q9BPZ3	Q9BPZ3	0	2	0.4557	0	1	1	939.94	1878.87	1878.88	-1.17	-0.0011	CID (Collision Induced Dissociation)	MS2	56.1275	8.093	117.129	41454	OT_010_2017_01_006_R_S3.raw	F3		3.27	0	4.511e-07	406796	117.13
High	Sequest HT (A2)	Unambiguous	GHADSVTGLSLSSEGSYLLSNAMDNTVR		1	1	Q96DI7	Q96DI7	0	3	0.5729	0	1	1	961.126	2881.36	2881.36	0.47	0.00045	CID (Collision Induced Dissociation)	MS2	12.2794	4.523	117.122	41451	OT_010_2017_01_006_R_S3.raw	F3		5.01	0	4.548e-08	701041	117.17
High	Sequest HT (A2)	Unambiguous	LEAELGNMQGLVEDFK		1	1	P05787	P05787	0	3	0.5477	0	1	1	598.297	1792.88	1792.88	-0.54	-0.00032	CID (Collision Induced Dissociation)	MS2	28.5934	5.632	117.12	41450	OT_010_2017_01_006_R_S3.raw	F3		3.67	0	3.421e-09	1.68541e+06	116.91
High	Sequest HT (A2)	Unambiguous	GHYTEGAELVDSVLDVVR		3	6	P07437; P68371; Q9BVA1	Q13885; Q13509; A0A0B4J269; P07437; P68371; Q9BVA1	0	3	0.4551	0	1	1	653.665	1958.98	1958.98	-0.21	-0.00014	CID (Collision Induced Dissociation)	MS2	46.4606	4.023	117.167	41469	OT_010_2017_01_006_R_S3.raw	F3		3.45	0	3.381e-08	47973596	116.02
High	Sequest HT (A2)	Unambiguous	LPDIFEAQIAGLR		1	1	P08729	P08729	0	2	0.6925	0	1	1	721.904	1442.8	1442.8	0.13	9e-05	CID (Collision Induced Dissociation)	MS2	28.4532	4.192	117.113	41447	OT_010_2017_01_006_R_S3.raw	F3		3.35	0	5.658e-07	2.55521e+06	117.35
High	Sequest HT (A2)	Unambiguous	VLALSVETDYTFPLAEK		1	1	P05388	P05388	0	2	0.6596	0	1	1	948.503	1896	1896	-0.79	-0.00075	CID (Collision Induced Dissociation)	MS2	12.3932	4.489	117.091	41439	OT_010_2017_01_006_R_S3.raw	F3		4.7	0	2.015e-07	5361900	117.68
High	Sequest HT (A2)	Unambiguous	DVNLRPEQLGDIcVGNVLQPGAGAIMAR	C13(Carbamidomethyl)	1	1	P09110	P09110	0	3	0.434	0	1	1	988.512	2963.52	2963.52	0.81	0.0008	CID (Collision Induced Dissociation)	MS2	48.7944	6.872	117.044	41420	OT_010_2017_01_006_R_S3.raw	F3		3.41	0	2.674e-07	704178	117.08
High	Sequest HT (A2)	Unambiguous	EPLPPIQQHIWNMLNPPAEVTTK		1	1	P13010	P13010	0	3	0.4751	0	1	1	885.133	2653.38	2653.38	1.17	0.00104	CID (Collision Induced Dissociation)	MS2	17.6503	1.893	117.031	41414	OT_010_2017_01_006_R_S3.raw	F3		3.01	0	2.441e-07	1382770	116.87
High	Sequest HT (A2)	Unambiguous	IPNVDVLVGYADIHGDLLPINNDDNYHK		1	1	Q9BYG5	Q9BYG5	0	4	0.3529	0	1	1	784.145	3133.56	3133.56	-0.54	-0.00042	CID (Collision Induced Dissociation)	MS2	39.1062	5.914	117.022	41412	OT_010_2017_01_006_R_S3.raw	F3		3.4	0	2.141e-08	697398	116.79
High	Sequest HT (A2)	Unambiguous	TVLGTPEVLLGALPGAGGTQR		1	1	P40939	P40939	0	2	0.5598	0	1	1	1004.07	2007.12	2007.12	0.26	0.00026	CID (Collision Induced Dissociation)	MS2	35.1345	8.138	117.017	41410	OT_010_2017_01_006_R_S3.raw	F3		3.43	0	6.626e-07	760774	116.66
High	Sequest HT (A2)	Unambiguous	DVNLRPEQLGDIcVGNVLQPGAGAIMAR	C13(Carbamidomethyl)	1	1	P09110	P09110	0	3	0.3927	0	1	1	988.511	2963.52	2963.52	-0.3	-0.0003	CID (Collision Induced Dissociation)	MS2	48.2839	8.386	117.015	41409	OT_010_2017_01_006_R_S3.raw	F3		2.75	0	5.438e-07	704178	117.08
High	Sequest HT (A2)	Unambiguous	HLYTLDGGDIINALcFSPNR	C15(Carbamidomethyl)	1	1	P63244	P63244	0	2	0.6926	0	1	1	1138.56	2276.11	2276.11	0.74	0.00084	CID (Collision Induced Dissociation)	MS2	0	4.366	117.01	41407	OT_010_2017_01_006_R_S3.raw	F3		4.88	0	1.238e-09	1.55885e+06	117.28
High	Sequest HT (A2)	Unambiguous	IMEGPAFNFLDAPAVR		1	1	P11177	P11177	0	2	0.4567	0	1	1	874.446	1747.88	1747.88	0.4	0.00035	CID (Collision Induced Dissociation)	MS2	23.6423	4.742	117.002	41403	OT_010_2017_01_006_R_S3.raw	F3		4.16	0	4.043e-08	2.97083e+06	116.67
High	Sequest HT (A2)	Unambiguous	VLEcLASGIVMPDGSGIYDPcEK	C4(Carbamidomethyl); C21(Carbamidomethyl)	1	1	Q12906	Q12906	0	2	0.5579	0	1	1	1255.58	2510.16	2510.16	-1.25	-0.00157	CID (Collision Induced Dissociation)	MS2	18.7919	5.815	117.098	41442	OT_010_2017_01_006_R_S3.raw	F3		3.8	0	6.116e-08	545324	117.21
High	Sequest HT (A2)	Unambiguous	ELGGLGMLSMGHVLIPQSDLR		1	1	Q6P2Q9	Q6P2Q9	0	3	0.3971	0	1	1	741.725	2223.16	2223.16	-0.31	-0.00023	CID (Collision Induced Dissociation)	MS2	31.073	5.963	117.182	41476	OT_010_2017_01_006_R_S3.raw	F3		2.09	0	1.729e-07	657405	117.17
High	Sequest HT (A2)	Unambiguous	QVcQLPGLFSYAQHIASIDGR	C3(Carbamidomethyl)	1	1	Q9Y6C9	Q9Y6C9	0	3	0.4923	0	1	1	787.399	2360.18	2360.18	-0.04	-3e-05	CID (Collision Induced Dissociation)	MS2	38.3183	5.92	117.204	41484	OT_010_2017_01_006_R_S3.raw	F3		2.6	0	5.424e-08	3.60669e+06	116.72
High	Sequest HT (A2)	Unambiguous	GVIINTASVAAFEGQVGQAAYSASK		1	1	Q99714	Q99714	0	2	0.7434	0	1	1	1220.13	2439.25	2439.25	1.04	0.00126	CID (Collision Induced Dissociation)	MS2	11.136	3.241	117.236	41496	OT_010_2017_01_006_R_S3.raw	F3		4.17	0	2.373e-10	1.79745e+06	117.08
High	Sequest HT (A2)	Unambiguous	GVIINTASVAAFEGQVGQAAYSASK		1	1	Q99714	Q99714	0	2	0.6804	0	1	1	1220.13	2439.25	2439.25	1.33	0.00162	CID (Collision Induced Dissociation)	MS2	22.9222	6.323	117.459	41587	OT_010_2017_01_006_R_S3.raw	F3		3.63	0	2.205e-08	1.79745e+06	117.08
High	Sequest HT (A2)	Unambiguous	LGAVFNQVAFPLQYTPR		1	1	Q15393	Q15393	0	2	0.6329	0	1	1	961.021	1921.03	1921.03	0.46	0.00044	CID (Collision Induced Dissociation)	MS2	38.3789	5.572	117.446	41581	OT_010_2017_01_006_R_S3.raw	F3		4.25	0	2.007e-07	1.13222e+06	117.58
High	Sequest HT (A2)	Unambiguous	LYAYEPADTALLLDNMK		1	1	O95994	O95994	0	2	0.5195	0	1	1	970.987	1940.97	1940.97	0.16	0.00016	CID (Collision Induced Dissociation)	MS2	20.1678	3.786	117.437	41577	OT_010_2017_01_006_R_S3.raw	F3		3.33	0	7.282e-09	36438840	117.79
High	Sequest HT (A2)	Unambiguous	LYAYEPADTALLLDNMK		1	1	O95994	O95994	0	2	0.5415	0	1	1	970.987	1940.97	1940.97	-0.22	-0.00021	CID (Collision Induced Dissociation)	MS2	42.0827	8.199	117.413	41568	OT_010_2017_01_006_R_S3.raw	F3		3.01	0	5.999e-09	36438840	117.79
High	Sequest HT (A2)	Unambiguous	ITFHGEGDQEPGLEPGDIIIVLDQK		1	1	P31689	P31689	0	3	0.6069	0	1	1	907.464	2720.38	2720.38	0.38	0.00035	CID (Collision Induced Dissociation)	MS2	14.8482	3.908	117.402	41563	OT_010_2017_01_006_R_S3.raw	F3		3.79	0	3.632e-07	1.09782e+06	117.48
High	Sequest HT (A2)	Unambiguous	QLTVQMMQNPQILAALQER		1	1	P55209	P55209	0	2	0.6044	0	1	1	1106.58	2212.16	2212.16	0.35	0.00039	CID (Collision Induced Dissociation)	MS2	33.6199	3.309	117.398	41561	OT_010_2017_01_006_R_S3.raw	F3		4.12	0	6.115e-07	3.07067e+06	117.11
High	Sequest HT (A2)	Unambiguous	LSPEPWTPETGLVTDAFK		1	2	O95573	O60488; O95573	0	2	0.6258	0	1	1	994.504	1988	1988	-0.4	-0.0004	CID (Collision Induced Dissociation)	MS2	40.3484	8.433	117.371	41551	OT_010_2017_01_006_R_S3.raw	F3		3.26	0	3.685e-08	578727	117.46
High	Sequest HT (A2)	Unambiguous	SGAAQGLAEVMAGLGVEK		1	1	Q92616	Q92616	0	2	0.49	0	1	1	844.438	1687.87	1687.87	-0.08	-7e-05	CID (Collision Induced Dissociation)	MS2	60.1426	9.824	117.369	41550	OT_010_2017_01_006_R_S3.raw	F3		4	0	2.556e-09	700580	117.4
High	Sequest HT (A2)	Unambiguous	QLVPASGLTVMDLEAEGTcLR	C19(Carbamidomethyl)	1	2	Q6P996	Q6P996; Q6P474	0	2	0.5889	0	1	1	1130.57	2260.13	2260.13	0.04	5e-05	CID (Collision Induced Dissociation)	MS2	29.7581	6.583	117.367	41549	OT_010_2017_01_006_R_S3.raw	F3		3.43	0	6.453e-10	496709	117.42
High	Sequest HT (A2)	Unambiguous	LEAELGNMQGLVEDFK		1	1	P05787	P05787	0	2	0.4698	0	1	1	896.943	1792.88	1792.88	0.55	0.00049	CID (Collision Induced Dissociation)	MS2	20.437	3.413	117.356	41544	OT_010_2017_01_006_R_S3.raw	F3		3.15	0	2.139e-07	16931944	116.89
High	Sequest HT (A2)	Unambiguous	LLEDGEDFNLGDALDSSNSMQTIQK		1	1	P05783	P05783	0	3	0.5563	0	1	1	914.092	2740.26	2740.26	0.18	0.00016	CID (Collision Induced Dissociation)	MS2	1.20226	0.349	117.352	41542	OT_010_2017_01_006_R_S3.raw	F3		5.68	0	1.374e-10	92261048	116.95
High	Sequest HT (A2)	Unambiguous	QDMEQAMTSSEMANSLGLPALK		1	1	P40616	P40616	0	2	0.6411	0	1	1	1176.55	2352.09	2352.09	-0.46	-0.00054	CID (Collision Induced Dissociation)	MS2	12.2893	7.249	117.343	41540	OT_010_2017_01_006_R_S3.raw	F3		4.82	0	5.442e-10	563316	117.44
High	Sequest HT (A2)	Unambiguous	QLVPASGLTVMDLEAEGTcLR	C19(Carbamidomethyl)	1	2	Q6P996	Q6P996; Q6P474	0	2	0.5629	0	1	1	1130.57	2260.13	2260.13	-0.28	-0.00032	CID (Collision Induced Dissociation)	MS2	32.3701	11.191	117.34	41539	OT_010_2017_01_006_R_S3.raw	F3		3.34	0	1.364e-10	496709	117.42
High	Sequest HT (A2)	Unambiguous	VLEcLASGIVMPDGSGIYDPcEK	C4(Carbamidomethyl); C21(Carbamidomethyl)	1	1	Q12906	Q12906	0	2	0.6614	0	1	1	1255.59	2510.16	2510.16	1.08	0.00135	CID (Collision Induced Dissociation)	MS2	3.71483	7.24	117.336	41537	OT_010_2017_01_006_R_S3.raw	F3		4.43	0	7.488e-08	545324	117.21
High	Sequest HT (A2)	Unambiguous	LFIGGLSFETTDESLR		1	2	P09651	Q32P51; P09651	0	2	0.4595	0	1	1	892.958	1784.91	1784.91	1.17	0.00104	CID (Collision Induced Dissociation)	MS2	79.8336	13.82	117.288	41518	OT_010_2017_01_006_R_S3.raw	F3		3.33	0	5.86e-09	18480436	117.63
High	Sequest HT (A2)	Unambiguous	DLLIAYYDVDYEK		1	1	P30101	P30101	0	2	0.5745	0	1	1	810.396	1619.78	1619.78	0.5	0.0004	CID (Collision Induced Dissociation)	MS2	4.20558	0.847	117.271	41510	OT_010_2017_01_006_R_S3.raw	F3		3.69	0	1.156e-07	4.17868e+06	117.23
High	Sequest HT (A2)	Unambiguous	ITFHGEGDQEPGLEPGDIIIVLDQK		1	1	P31689	P31689	0	3	0.5847	0	1	1	907.465	2720.38	2720.38	0.52	0.00047	CID (Collision Induced Dissociation)	MS2	34.0851	6.824	117.26	41507	OT_010_2017_01_006_R_S3.raw	F3		3.54	0	1.228e-08	1.09782e+06	117.48
High	Sequest HT (A2)	Unambiguous	LNNDDNVDGLLVQLPLPEHIDER		1	1	P13995	P13995	0	3	0.5308	0	1	1	876.781	2628.33	2628.33	0.43	0.00038	CID (Collision Induced Dissociation)	MS2	25.1527	5.484	117.257	41506	OT_010_2017_01_006_R_S3.raw	F3		4.39	0	1.322e-10	1.01699e+06	117.41
High	Sequest HT (A2)	Unambiguous	LQVEHPVTEMITGTDLVEWQLR		1	1	Q96RQ3	Q96RQ3	0	3	0.6123	0	1	1	865.448	2594.33	2594.33	0.39	0.00033	CID (Collision Induced Dissociation)	MS2	47.729	2.997	117.238	41497	OT_010_2017_01_006_R_S3.raw	F3		4.05	0	1.605e-07	1.31613e+06	117.17
High	Sequest HT (A2)	Unambiguous	LLQFQDLTGIESMDQcR	C16(Carbamidomethyl)	1	1	Q96CS3	Q96CS3	0	2	0.5372	0	1	1	1027.49	2053.97	2053.97	-0.33	-0.00034	CID (Collision Induced Dissociation)	MS2	46.4456	5.116	117.867	41751	OT_010_2017_01_006_R_S3.raw	F3		3.63	0	3.861e-09	915383	117.74
High	Sequest HT (A2)	Unambiguous	INEAIVAVQAIIADPK		1	1	Q9Y224	Q9Y224	0	3	0.5956	0	1	1	555.657	1664.96	1664.96	-0.53	-0.00029	CID (Collision Induced Dissociation)	MS2	25.6371	6.418	117.874	41754	OT_010_2017_01_006_R_S3.raw	F3		4.13	0	9.798e-08	821471	117.76
High	Sequest HT (A2)	Unambiguous	FLDGNELTLADcNLLPK	C12(Carbamidomethyl)	1	1	O00299	O00299	0	2	0.4343	0	1	1	966.991	1932.97	1932.97	0.3	0.00029	CID (Collision Induced Dissociation)	MS2	40.1102	8.525	117.883	41758	OT_010_2017_01_006_R_S3.raw	F3		3.5	0	1.527e-07	1.61205e+06	118.27
High	Sequest HT (A2)	Unambiguous	cFIEEIPDETMVIGNYR	C1(Carbamidomethyl)	2	2	Q7Z7H5; Q9BVK6	Q7Z7H5; Q9BVK6	0	2	0.6882	0	1	1	1043.48	2085.96	2085.96	-0.61	-0.00063	CID (Collision Induced Dissociation)	MS2	13.8976	7.674	117.889	41761	OT_010_2017_01_006_R_S3.raw	F3		3.56	0	4.554e-09	2.51761e+06	118.1
High	Sequest HT (A2)	Unambiguous	SGPFGQIFRPDNFVFGQSGAGNNWAK		4	5	P04350; P07437; P68371; Q9BVA1	Q13885; P04350; P07437; P68371; Q9BVA1	0	3	0.6328	0	1	1	933.453	2798.34	2798.34	0.09	8e-05	CID (Collision Induced Dissociation)	MS2	2.02452	0.175	118.578	42038	OT_010_2017_01_006_R_S3.raw	F3		6.4	0	7.424e-14	24059036	118.51
High	Sequest HT (A2)	Unambiguous	IDNSQVESGSLEDDWDFLPPK		1	1	P27797	P27797	0	2	0.42	0	1	1	1196.05	2391.1	2391.1	1.33	0.00159	CID (Collision Induced Dissociation)	MS2	30.1597	11.886	118.567	42035	OT_010_2017_01_006_R_S3.raw	F3		3	0	2.93e-07	474306	118.38
High	Sequest HT (A2)	Unambiguous	VAVLISGTGSNLQALIDSTR		1	1	P22102	P22102	0	3	0.4526	0	1	1	672.376	2015.11	2015.11	0.12	8e-05	CID (Collision Induced Dissociation)	MS2	27.1577	5.095	118.549	42027	OT_010_2017_01_006_R_S3.raw	F3		4.22	0	4.732e-09	709966	118.58
High	Sequest HT (A2)	Unambiguous	GPLLVQDVVFTDEMAHFDR		1	1	P04040	P04040	0	3	0.3692	0	1	1	730.361	2189.07	2189.07	-0.54	-0.00039	CID (Collision Induced Dissociation)	MS2	47.3152	5.864	118.518	42015	OT_010_2017_01_006_R_S3.raw	F3		2.79	0	2.687e-07	3.92229e+06	118.77
High	Sequest HT (A2)	Unambiguous	GLLTYTSWEDALSR		1	1	P28331	P28331	0	2	0.6633	0	1	1	806.405	1611.8	1611.8	0.42	0.00034	CID (Collision Induced Dissociation)	MS2	33.6497	7.655	118.516	42014	OT_010_2017_01_006_R_S3.raw	F3		4.01	0	1.682e-07	533400	118.5
High	Sequest HT (A2)	Unambiguous	TSEVQELQNDLDRETSSLQELEAQK		1	1	Q9UBC2	Q9UBC2	1	3	0.2121	0	1	1	964.135	2890.39	2890.39	-0.12	-0.00012	CID (Collision Induced Dissociation)	MS2	27.7461	7.837	118.507	42010	OT_010_2017_01_006_R_S3.raw	F3		3.3	0	3.794e-07	590709	118.39
High	Sequest HT (A2)	Unambiguous	ASYGVEDPEYAVTQLAQTTMR		1	1	Q9UJZ1	Q9UJZ1	0	2	0.6085	0	1	1	1165.55	2330.1	2330.1	0.15	0.00018	CID (Collision Induced Dissociation)	MS2	16.8771	4.545	118.498	42006	OT_010_2017_01_006_R_S3.raw	F3		3.78	0	2.553e-08	926944	118.48
High	Sequest HT (A2)	Unambiguous	cPFGALSIVNLPSNLEK	C1(Carbamidomethyl)	1	1	P61221	P61221	0	2	0.4522	0	1	1	929.989	1858.97	1858.97	-1.46	-0.00136	CID (Collision Induced Dissociation)	MS2	39.0425	5.615	118.473	41997	OT_010_2017_01_006_R_S3.raw	F3		2.72	0	9.595e-08	731462	118.39
High	Sequest HT (A2)	Unambiguous	LFIGGLSFETTDESLR		1	2	P09651	Q32P51; P09651	0	2	0.5173	0	1	1	892.957	1784.91	1784.91	-0.1	-9e-05	CID (Collision Induced Dissociation)	MS2	44.0778	3.446	118.58	42039	OT_010_2017_01_006_R_S3.raw	F3		3.75	0	1.221e-09	18480436	117.63
High	Sequest HT (A2)	Unambiguous	ELEQVcNPIISGLYQGAGGPGPGGFGAQGPK	C6(Carbamidomethyl)	1	1	P0DMV9	P0DMV9	0	3	0.413	0	1	1	1019.17	3055.5	3055.49	0.89	0.0009	CID (Collision Induced Dissociation)	MS2	13.0604	5.051	118.471	41996	OT_010_2017_01_006_R_S3.raw	F3		5.86	0	5.692e-11	5914289	117.88
High	Sequest HT (A2)	Unambiguous	ASYGVEDPEYAVTQLAQTTMR		1	1	Q9UJZ1	Q9UJZ1	0	3	0.4132	0	1	1	777.37	2330.1	2330.1	-0.25	-0.00019	CID (Collision Induced Dissociation)	MS2	28.8995	3.38	118.462	41992	OT_010_2017_01_006_R_S3.raw	F3		3.34	0	2.27e-08	1.09266e+06	118.53
High	Sequest HT (A2)	Unambiguous	AIFLADGNVFTTGFSR		1	1	Q9ULV4	Q9ULV4	0	2	0.6136	0	1	1	858.441	1715.88	1715.88	0.32	0.00028	CID (Collision Induced Dissociation)	MS2	37.5282	3.22	118.46	41991	OT_010_2017_01_006_R_S3.raw	F3		3.08	0	9.389e-09	1.39111e+06	118.47
High	Sequest HT (A2)	Unambiguous	VAVLISGTGSNLQALIDSTR		1	1	P22102	P22102	0	3	0.4371	0	1	1	672.376	2015.11	2015.11	-0.06	-4e-05	CID (Collision Induced Dissociation)	MS2	38.1011	7.742	118.447	41987	OT_010_2017_01_006_R_S3.raw	F3		4.21	0	9.22e-08	709966	118.58
High	Sequest HT (A2)	Unambiguous	TSEVQELQNDLDRETSSLQELEAQK		1	1	Q9UBC2	Q9UBC2	1	3	0.192	0	1	1	964.135	2890.39	2890.39	-0.37	-0.00036	CID (Collision Induced Dissociation)	MS2	19.1788	5.575	118.44	41984	OT_010_2017_01_006_R_S3.raw	F3		3.75	0	2.193e-07	590709	118.39
High	Sequest HT (A2)	Unambiguous	SPSLDVTVPEAELNLETPEISVGGK		1	1	Q09666	Q09666	0	2	0.6086	0	1	1	1291.17	2581.32	2581.32	0.14	0.00017	CID (Collision Induced Dissociation)	MS2	10.7913	5.627	118.436	41982	OT_010_2017_01_006_R_S3.raw	F3		4.42	0	1.263e-07	1.17209e+06	118.18
High	Sequest HT (A2)	Unambiguous	TLAQLNPESSLFIIASK		1	1	P06744	P06744	0	2	0.5943	0	1	1	916.512	1832.02	1832.02	0.18	0.00017	CID (Collision Induced Dissociation)	MS2	58.7109	3.661	118.425	41977	OT_010_2017_01_006_R_S3.raw	F3		3.87	0	4.89e-08	4.12346e+06	118.68
High	Sequest HT (A2)	Unambiguous	IEIESFYEGEDFSETLTR		1	1	P11021	P11021	0	2	0.504	0	1	1	1083	2164.99	2164.99	-0.17	-0.00018	CID (Collision Induced Dissociation)	MS2	29.2822	2.513	118.421	41975	OT_010_2017_01_006_R_S3.raw	F3		3.71	0	2.293e-09	12162987	118.67
High	Sequest HT (A2)	Unambiguous	LFIGGLSFETTEESLR		1	1	P22626	P22626	0	2	0.4868	0	1	1	899.965	1798.92	1798.92	0.19	0.00017	CID (Collision Induced Dissociation)	MS2	20.8631	0.808	118.418	41974	OT_010_2017_01_006_R_S3.raw	F3		3.8	0	3.475e-09	34095712	117.99
High	Sequest HT (A2)	Unambiguous	VQAERPDTMLGVVcGALHVADVSLR	C14(Carbamidomethyl)	1	1	Q13085	Q13085	0	4	0.4787	0	1	1	674.102	2693.38	2693.39	-0.63	-0.00043	CID (Collision Induced Dissociation)	MS2	20.3637	3.575	118.466	41994	OT_010_2017_01_006_R_S3.raw	F3		3.76	0	9.678e-10	655512	118.39
High	Sequest HT (A2)	Unambiguous	GGPPFAFVEFEDPRDAEDAVYGR		1	1	Q07955	Q07955	1	3	0.5443	0	1	1	847.727	2541.17	2541.17	-0.18	-0.00015	CID (Collision Induced Dissociation)	MS2	12.4934	2.77	118.582	42040	OT_010_2017_01_006_R_S3.raw	F3		2.37	0	3.58e-07	2.91372e+06	119.12
High	Sequest HT (A2)	Unambiguous	GSIHDFPGFDPNQDAEALYTAMK		1	1	P08133	P08133	0	3	0.5197	0	1	1	842.054	2524.15	2524.14	0.69	0.00058	CID (Collision Induced Dissociation)	MS2	27.4063	3.062	118.585	42041	OT_010_2017_01_006_R_S3.raw	F3		3.81	0	9.425e-11	4.57167e+06	118.3
High	Sequest HT (A2)	Unambiguous	LYAYEPADTALLLDNMK		1	1	O95994	O95994	0	2	0.5359	0	1	1	970.987	1940.97	1940.97	0.13	0.00013	CID (Collision Induced Dissociation)	MS2	32.3006	4.889	118.591	42044	OT_010_2017_01_006_R_S3.raw	F3		3.34	0	3.213e-08	36438840	117.79
High	Sequest HT (A2)	Unambiguous	MNTLQAIWMMDPK		1	1	Q12931	Q12931	0	2	0.5751	0	1	1	789.878	1578.75	1578.75	0.36	0.00028	CID (Collision Induced Dissociation)	MS2	32.7672	3.139	118.82	42137	OT_010_2017_01_006_R_S3.raw	F3		3.86	0	1.047e-07	1.71275e+06	118.91
High	Sequest HT (A2)	Unambiguous	SSPSFSSLHYQDAGNYVcETALQEVEGLK	C18(Carbamidomethyl)	1	1	Q13740	Q13740	0	3	0.3906	0	1	1	1072.83	3216.48	3216.48	-0.4	-0.00043	CID (Collision Induced Dissociation)	MS2	6.84454	2.442	118.818	42136	OT_010_2017_01_006_R_S3.raw	F3		3.61	0	3.003e-07	1.61381e+06	118.89
High	Sequest HT (A2)	Unambiguous	GMSLNLEPDNVGVVVFGNDK		1	1	P25705	P25705	0	2	0.6197	0	1	1	1052.52	2104.04	2104.04	1.48	0.00156	CID (Collision Induced Dissociation)	MS2	12.0606	1.9	118.814	42134	OT_010_2017_01_006_R_S3.raw	F3		3.76	0	6.296e-07	9252027	119.06
High	Sequest HT (A2)	Unambiguous	LFIGGLSFETTDESLR		1	2	P09651	Q32P51; P09651	0	2	0.4985	0	1	1	892.957	1784.91	1784.91	-0.31	-0.00028	CID (Collision Induced Dissociation)	MS2	41.8342	7.083	118.805	42132	OT_010_2017_01_006_R_S3.raw	F3		3.39	0	1.119e-08	18480436	117.63
High	Sequest HT (A2)	Unambiguous	RQDLEDSLQAQQYFADANEAESWMR		1	1	Q13813	Q13813	1	3	0.5613	0	1	1	1001.12	3001.34	3001.34	-0.72	-0.00072	CID (Collision Induced Dissociation)	MS2	15.0278	4.04	118.796	42128	OT_010_2017_01_006_R_S3.raw	F3		5.06	0	5.71e-08	913846	118.73
High	Sequest HT (A2)	Unambiguous	IHFISPNIYccGAGTAADTDMTTQLISSNLELHSLSTGR	C10(Carbamidomethyl); C11(Carbamidomethyl)	1	1	Q99436	Q99436	0	4	0.4557	0	1	1	1063.76	4252.01	4252.01	-0.28	-0.0003	CID (Collision Induced Dissociation)	MS2	11.3015	3.437	118.788	42124	OT_010_2017_01_006_R_S3.raw	F3		4.06	0	4.961e-07	1907106	119
High	Sequest HT (A2)	Unambiguous	SIPDTYAEHLIAGGLMTQEEVSEIK		1	1	Q96HY7	Q96HY7	0	3	0.1985	0	1	1	911.122	2731.35	2731.35	0.94	0.00085	CID (Collision Induced Dissociation)	MS2	30.7089	2.91	118.777	42119	OT_010_2017_01_006_R_S3.raw	F3		2.72	0	4.107e-07	1.63418e+06	118.86
High	Sequest HT (A2)	Unambiguous	SAAEMYGSVTEHPSPSPLLSSSFDLDYDFQR		1	1	P07910	P07910	0	3	0.3982	0	1	1	1145.19	3433.55	3433.55	-1.06	-0.00122	CID (Collision Induced Dissociation)	MS2	9.77342	7.353	118.755	42111	OT_010_2017_01_006_R_S3.raw	F3		4.47	0	6.879e-09	571528	119.02
High	Sequest HT (A2)	Unambiguous	VLALSVETDYTFPLAEK		1	1	P05388	P05388	0	2	0.4282	0	1	1	948.506	1896	1896	2.06	0.00195	CID (Collision Induced Dissociation)	MS2	40.4203	4.827	118.747	42107	OT_010_2017_01_006_R_S3.raw	F3		3.97	0	6.281e-07
High	Sequest HT (A2)	Unambiguous	IPEGTILTMDMLTVK		1	1	Q9NR45	Q9NR45	0	2	0.6243	0	1	1	831.446	1661.89	1661.89	0.02	2e-05	CID (Collision Induced Dissociation)	MS2	71.2484	6.584	118.745	42106	OT_010_2017_01_006_R_S3.raw	F3		3.78	0	1.775e-08	1.43494e+06	118.94
High	Sequest HT (A2)	Unambiguous	SSPSFSSLHYQDAGNYVcETALQEVEGLK	C18(Carbamidomethyl)	1	1	Q13740	Q13740	0	3	0.3753	0	1	1	1072.83	3216.48	3216.48	0.51	0.00055	CID (Collision Induced Dissociation)	MS2	22.6684	6.435	118.723	42098	OT_010_2017_01_006_R_S3.raw	F3		3.97	0	1.881e-07	1.61381e+06	118.89
High	Sequest HT (A2)	Unambiguous	MLVDDIGDVTITNDGATILK		1	1	P17987	P17987	0	3	0.4313	0	1	1	702.033	2104.08	2104.08	-0.59	-0.00041	CID (Collision Induced Dissociation)	MS2	15.4112	5.017	118.703	42089	OT_010_2017_01_006_R_S3.raw	F3		3.71	0	6.818e-07	1.56715e+06	118.44
High	Sequest HT (A2)	Unambiguous	MNTLQAIWMMDPK		1	1	Q12931	Q12931	0	2	0.5591	0	1	1	789.877	1578.75	1578.75	-0.1	-8e-05	CID (Collision Induced Dissociation)	MS2	41.6225	7.077	118.699	42087	OT_010_2017_01_006_R_S3.raw	F3		3.47	0	2.849e-07	1.71275e+06	118.91
High	Sequest HT (A2)	Unambiguous	VAVLISGTGSNLQALIDSTR		1	1	P22102	P22102	0	3	0.4651	0	1	1	672.376	2015.11	2015.11	0.12	8e-05	CID (Collision Induced Dissociation)	MS2	27.1017	6.583	118.688	42084	OT_010_2017_01_006_R_S3.raw	F3		3.72	0	7.129e-07	709966	118.58
High	Sequest HT (A2)	Unambiguous	AYPDVAALSDGYWVVSNR		1	1	O14773	O14773	0	2	0.5699	0	1	1	991.984	1982.96	1982.96	0.39	0.00038	CID (Collision Induced Dissociation)	MS2	17.381	6.276	118.686	42083	OT_010_2017_01_006_R_S3.raw	F3		3.86	0	1.785e-09	1.16343e+06	118.5
High	Sequest HT (A2)	Unambiguous	ILQEAQNLMALTNVDTPLK		1	1	Q99459	Q99459	0	3	0.5236	0	1	1	704.718	2112.14	2112.14	0.86	0.00061	CID (Collision Induced Dissociation)	MS2	34.9757	5.109	118.665	42074	OT_010_2017_01_006_R_S3.raw	F3		4.66	0	1.247e-08	662081	118.67
High	Sequest HT (A2)	Unambiguous	RQDLEDSLQAQQYFADANEAESWMR		1	1	Q13813	Q13813	1	3	0.5768	0	1	1	1001.12	3001.34	3001.34	-0.47	-0.00047	CID (Collision Induced Dissociation)	MS2	10.5489	3.467	118.663	42073	OT_010_2017_01_006_R_S3.raw	F3		5.6	0	1.538e-10	913846	118.73
High	Sequest HT (A2)	Unambiguous	ASYGVEDPEYAVTQLAQTTMR		1	1	Q9UJZ1	Q9UJZ1	0	2	0.5357	0	1	1	1165.55	2330.1	2330.1	0.46	0.00054	CID (Collision Induced Dissociation)	MS2	17.7962	4.122	118.63	42060	OT_010_2017_01_006_R_S3.raw	F3		3.64	0	3.589e-08	926944	118.48
High	Sequest HT (A2)	Unambiguous	FLDGNELTLADcNLLPK	C12(Carbamidomethyl)	1	1	O00299	O00299	0	2	0.5698	0	1	1	966.991	1932.97	1932.97	0.22	0.00021	CID (Collision Induced Dissociation)	MS2	39.4657	8.752	118.596	42046	OT_010_2017_01_006_R_S3.raw	F3		3.58	0	1.809e-08	1.61205e+06	118.27
High	Sequest HT (A2)	Unambiguous	AYPDVAALSDGYWVVSNR		1	1	O14773	O14773	0	3	0.3255	0	1	1	661.658	1982.96	1982.96	-0.81	-0.00054	CID (Collision Induced Dissociation)	MS2	53.7067	4.461	118.386	41961	OT_010_2017_01_006_R_S3.raw	F3		2.98	0	2.594e-08	1.16218e+06	118.48
High	Sequest HT (A2)	Unambiguous	VHAVIGVLMDDTDPLVTVMK		1	1	P62191	P62191	0	3	0.4082	0	1	1	718.383	2153.14	2153.13	0.67	0.00048	CID (Collision Induced Dissociation)	MS2	51.1473	3.962	117	41402	OT_010_2017_01_006_R_S3.raw	F3		2.94	0	1.102e-07	1.12943e+06	116.98
High	Sequest HT (A2)	Unambiguous	NINADEAAAMGAVYQAAALSK		1	1	Q9Y4L1	Q9Y4L1	0	3	0.538	0	1	1	693.678	2079.02	2079.02	0.21	0.00015	CID (Collision Induced Dissociation)	MS2	83.0262	1.096	118.379	41958	OT_010_2017_01_006_R_S3.raw	F3		4.61	0	6.209e-10	2187213	118.35
High	Sequest HT (A2)	Unambiguous	cPFGALSIVNLPSNLEK	C1(Carbamidomethyl)	1	1	P61221	P61221	0	2	0.5018	0	1	1	929.99	1858.97	1858.97	-0.74	-0.00069	CID (Collision Induced Dissociation)	MS2	58.5157	6.103	118.364	41953	OT_010_2017_01_006_R_S3.raw	F3		2.77	0	1.475e-08	731462	118.39
High	Sequest HT (A2)	Unambiguous	NKNPAPPIDAVEQILPTLVR		1	1	P52292	P52292	1	3	0.5609	0	1	1	729.083	2185.23	2185.23	-0.06	-4e-05	CID (Collision Induced Dissociation)	MS2	34.0347	4.611	118.037	41820	OT_010_2017_01_006_R_S3.raw	F3		3.53	0	1.728e-07	1169515	117.99
High	Sequest HT (A2)	Unambiguous	ISALQSAGVVVSMSPAQLGTTIYK		1	1	P53597	P53597	0	3	0.6607	0	1	1	807.774	2421.31	2421.31	0.28	0.00022	CID (Collision Induced Dissociation)	MS2	26.3649	2.93	118.028	41816	OT_010_2017_01_006_R_S3.raw	F3		5.01	0	1.351e-07	1.20841e+06	118.05
High	Sequest HT (A2)	Unambiguous	INEAIVAVQAIIADPK		1	1	Q9Y224	Q9Y224	0	3	0.6605	0	1	1	555.657	1664.96	1664.96	-0.42	-0.00023	CID (Collision Induced Dissociation)	MS2	4.17068	7.039	118.014	41812	OT_010_2017_01_006_R_S3.raw	F3		3.77	0	2.896e-09	821471	117.76
High	Sequest HT (A2)	Unambiguous	IASGLGLAWIVGR		1	1	O14880	O14880	0	2	0.5788	0	1	1	656.89	1312.77	1312.77	-0.41	-0.00027	CID (Collision Induced Dissociation)	MS2	54.5698	7.687	118.006	41808	OT_010_2017_01_006_R_S3.raw	F3		2.92	0	2.328e-07	1.22283e+06	118.15
High	Sequest HT (A2)	Unambiguous	LFIGGLSFETTEESLR		1	1	P22626	P22626	0	3	0.3854	0	1	1	600.312	1798.92	1798.92	-0.25	-0.00015	CID (Collision Induced Dissociation)	MS2	39.1973	5.929	117.999	41805	OT_010_2017_01_006_R_S3.raw	F3		3.01	0	1.286e-07	603212	118
High	Sequest HT (A2)	Unambiguous	FLDGNELTLADcNLLPK	C12(Carbamidomethyl)	1	1	O00299	O00299	0	2	0.545	0	1	1	966.991	1932.97	1932.97	0.55	0.00053	CID (Collision Induced Dissociation)	MS2	18.8425	4.164	117.991	41801	OT_010_2017_01_006_R_S3.raw	F3		3.67	0	4.816e-08	1.61205e+06	118.27
High	Sequest HT (A2)	Unambiguous	VPAATSAIITNDGIGINPAQTAGNVFLK		1	1	P61960	P61960	0	3	0.6005	0	1	1	918.499	2753.48	2753.48	-0.4	-0.00036	CID (Collision Induced Dissociation)	MS2	27.4598	3.373	117.988	41800	OT_010_2017_01_006_R_S3.raw	F3		3.73	0	5.403e-07	1.21565e+06	118.01
High	Sequest HT (A2)	Unambiguous	INEAIVAVQAIIADPK		1	1	Q9Y224	Q9Y224	0	2	0.6677	0	1	1	832.983	1664.96	1664.96	0.03	2e-05	CID (Collision Induced Dissociation)	MS2	48.8971	8.167	117.955	41787	OT_010_2017_01_006_R_S3.raw	F3		3.19	0	1.347e-07	1.0127e+06	117.76
High	Sequest HT (A2)	Unambiguous	HDADGQATLLNLLLR		1	1	O43242	O43242	0	3	0.4329	0	1	1	550.637	1649.9	1649.9	-0.32	-0.00017	CID (Collision Induced Dissociation)	MS2	0	6.237	118.052	41827	OT_010_2017_01_006_R_S3.raw	F3		3.28	0	3.319e-07	911812	118.2
High	Sequest HT (A2)	Unambiguous	DYFEEYGKIDTIEIITDR		1	1	P22626	P22626	1	3	0.3832	0	1	1	740.695	2220.07	2220.07	0.16	0.00012	CID (Collision Induced Dissociation)	MS2	9.31189	4.189	117.953	41786	OT_010_2017_01_006_R_S3.raw	F3		3.34	0	7.266e-07	1.92622e+06	117.55
High	Sequest HT (A2)	Unambiguous	LHLQSTDYGNFLANEASPLTVSVIDDR		1	1	P61421	P61421	0	3	0.3516	0	1	1	992.492	2975.46	2975.47	-4.08	-0.00404	CID (Collision Induced Dissociation)	MS2	15.6253	3.477	117.947	41783	OT_010_2017_01_006_R_S3.raw	F3		3.84	0	5.957e-07
High	Sequest HT (A2)	Unambiguous	DLLIAYYDVDYEK		1	1	P30101	P30101	0	2	0.4898	0	1	1	810.396	1619.78	1619.78	0.48	0.00039	CID (Collision Induced Dissociation)	MS2	16.2841	4.559	117.945	41782	OT_010_2017_01_006_R_S3.raw	F3		2.94	0	4.765e-07	4.17868e+06	117.23
High	Sequest HT (A2)	Unambiguous	HLYTLDGGDIINALcFSPNR	C15(Carbamidomethyl)	1	1	P63244	P63244	0	2	0.5711	0	1	1	1138.56	2276.11	2276.11	0.6	0.00069	CID (Collision Induced Dissociation)	MS2	26.7874	7.563	117.931	41778	OT_010_2017_01_006_R_S3.raw	F3		4.64	0	1.184e-09	1.55885e+06	117.28
High	Sequest HT (A2)	Selected	mASTFIGNSTAIQELFK	M1(Oxidation)	1	1	Q9BUF5	Q9BUF5	0	2		0.0319	2	2	937.473	1873.94	1873.94	0.73	0.00068	CID (Collision Induced Dissociation)	MS2	24.9543	10.215	117.92	41773	OT_010_2017_01_006_R_S3.raw	F3		3.34	0	1.397e-07	742163	117.75
High	Sequest HT (A2)	Rejected	mSATFIGNSTAIQELFK	M1(Oxidation)	2	3	P68371; Q9BVA1	Q13885; P68371; Q9BVA1	0	2	0.0319	0	1	1	937.473	1873.94	1873.94	0.73	0.00068	CID (Collision Induced Dissociation)	MS2	24.9543	10.215	117.92	41773	OT_010_2017_01_006_R_S3.raw	F3		3.45	0	1.335e-08	742163	117.75
High	Sequest HT (A2)	Unambiguous	SPSLDVTVPEAELNLETPEISVGGK		1	1	Q09666	Q09666	0	3	0.4159	0	1	1	861.113	2581.32	2581.32	0.22	0.00019	CID (Collision Induced Dissociation)	MS2	27.6108	5.622	117.918	41772	OT_010_2017_01_006_R_S3.raw	F3		3.39	0	1.996e-07	2288766	118.17
High	Sequest HT (A2)	Unambiguous	ISALQSAGVVVSMSPAQLGTTIYK		1	1	P53597	P53597	0	3	0.6327	0	1	1	807.774	2421.31	2421.31	0.28	0.00023	CID (Collision Induced Dissociation)	MS2	35.703	3.485	117.912	41769	OT_010_2017_01_006_R_S3.raw	F3		4.9	0	2.285e-08	1.20841e+06	118.05
High	Sequest HT (A2)	Unambiguous	NKNPAPPIDAVEQILPTLVR		1	1	P52292	P52292	1	3	0.5544	0	1	1	729.083	2185.23	2185.23	-0.14	-0.0001	CID (Collision Induced Dissociation)	MS2	40.7897	2.665	117.909	41768	OT_010_2017_01_006_R_S3.raw	F3		3.86	0	6.313e-07	1169515	117.99
High	Sequest HT (A2)	Unambiguous	IIGATDScGDLMFLMK	C8(Carbamidomethyl)	1	1	P45973	P45973	0	2	0.5063	0	1	1	886.426	1771.84	1771.84	0.61	0.00054	CID (Collision Induced Dissociation)	MS2	54.2209	4.185	117.949	41784	OT_010_2017_01_006_R_S3.raw	F3		3.16	0	1.476e-07	2757313	117.67
High	Sequest HT (A2)	Unambiguous	LFIGGLSFETTDESLR		1	2	P09651	Q32P51; P09651	0	2	0.5355	0	1	1	892.958	1784.91	1784.91	0.8	0.00072	CID (Collision Induced Dissociation)	MS2	14.7683	1.111	118.063	41830	OT_010_2017_01_006_R_S3.raw	F3		4.37	0	3.852e-10	18480436	117.63
High	Sequest HT (A2)	Unambiguous	LLEDGEDFNLGDALDSSNSMQTIQK		1	1	P05783	P05783	0	3	0.4907	0	1	1	914.092	2740.26	2740.26	-0.44	-0.0004	CID (Collision Induced Dissociation)	MS2	15.1547	4.71	118.073	41835	OT_010_2017_01_006_R_S3.raw	F3		4.28	0	1.068e-07	92261048	116.95
High	Sequest HT (A2)	Unambiguous	LHLQSTDYGNFLANEASPLTVSVIDDR		1	1	P61421	P61421	0	3	0.3881	0	1	1	992.498	2975.48	2975.47	1.52	0.00151	CID (Collision Induced Dissociation)	MS2	17.4456	4.86	118.08	41838	OT_010_2017_01_006_R_S3.raw	F3		3.53	0	2.492e-09
High	Sequest HT (A2)	Unambiguous	VQAERPDTMLGVVcGALHVADVSLR	C14(Carbamidomethyl)	1	1	Q13085	Q13085	0	4	0.2776	0	1	1	674.102	2693.39	2693.39	-0.36	-0.00024	CID (Collision Induced Dissociation)	MS2	18.0622	4.055	118.357	41950	OT_010_2017_01_006_R_S3.raw	F3		3.17	0	2.993e-08	655512	118.39
High	Sequest HT (A2)	Unambiguous	AYPDVAALSDGYWVVSNR		1	1	O14773	O14773	0	2	0.4949	0	1	1	991.984	1982.96	1982.96	0.52	0.00051	CID (Collision Induced Dissociation)	MS2	23.9936	6.305	118.346	41945	OT_010_2017_01_006_R_S3.raw	F3		3.96	0	2.347e-08	1.16343e+06	118.5
High	Sequest HT (A2)	Unambiguous	ASYGVEDPEYAVTQLAQTTMR		1	1	Q9UJZ1	Q9UJZ1	0	3	0.4862	0	1	1	777.37	2330.1	2330.1	-0.09	-7e-05	CID (Collision Induced Dissociation)	MS2	42.6534	5.916	118.33	41940	OT_010_2017_01_006_R_S3.raw	F3		2.9	0	2.998e-07	1.09266e+06	118.53
High	Sequest HT (A2)	Unambiguous	DSNGAILVYDITDEDSFQK		1	1	Q9UL25	Q9UL25	0	2	0.4986	0	1	1	1065.5	2129.99	2129.99	0.17	0.00018	CID (Collision Induced Dissociation)	MS2	29.2554	8.41	118.326	41938	OT_010_2017_01_006_R_S3.raw	F3		3.47	0	3.547e-08	865153	118.21
High	Sequest HT (A2)	Unambiguous	cFIEEIPDETMVIGNYR	C1(Carbamidomethyl)	2	2	Q7Z7H5; Q9BVK6	Q7Z7H5; Q9BVK6	0	2	0.6564	0	1	1	1043.48	2085.96	2085.96	-0.15	-0.00016	CID (Collision Induced Dissociation)	MS2	11.1689	2.809	118.308	41930	OT_010_2017_01_006_R_S3.raw	F3		3.9	0	1.966e-10	2.51761e+06	118.1
High	Sequest HT (A2)	Unambiguous	QLLQANPILEAFGNAK		2	3	P35579; Q7Z406	P35749; P35579; Q7Z406	0	2	0.518	0	1	1	863.978	1726.95	1726.95	0.13	0.00011	CID (Collision Induced Dissociation)	MS2	50.172	3.272	118.306	41929	OT_010_2017_01_006_R_S3.raw	F3		3.05	0	1.591e-07	5753395	118.61
High	Sequest HT (A2)	Unambiguous	VQAERPDTMLGVVcGALHVADVSLR	C14(Carbamidomethyl)	1	1	Q13085	Q13085	0	4	0.3288	0	1	1	674.102	2693.39	2693.39	0.01	1e-05	CID (Collision Induced Dissociation)	MS2	18.0845	6.816	118.288	41923	OT_010_2017_01_006_R_S3.raw	F3		2.92	0	9.419e-09	655512	118.39
High	Sequest HT (A2)	Unambiguous	MLVDDIGDVTITNDGATILK		1	1	P17987	P17987	0	3	0.4966	0	1	1	702.033	2104.08	2104.08	-0.05	-4e-05	CID (Collision Induced Dissociation)	MS2	16.8587	4.353	118.264	41912	OT_010_2017_01_006_R_S3.raw	F3		4.47	0	1.764e-10	1.56715e+06	118.44
High	Sequest HT (A2)	Unambiguous	cPFGALSIVNLPSNLEK	C1(Carbamidomethyl)	1	1	P61221	P61221	0	2	0.4959	0	1	1	929.988	1858.97	1858.97	-2.05	-0.0019	CID (Collision Induced Dissociation)	MS2	51.3007	6.674	118.233	41900	OT_010_2017_01_006_R_S3.raw	F3		2.44	0	7.238e-08	731462	118.39
High	Sequest HT (A2)	Unambiguous	MLVDDIGDVTITNDGATILK		1	1	P17987	P17987	0	2	0.5549	0	1	1	1052.55	2104.08	2104.08	0.16	0.00017	CID (Collision Induced Dissociation)	MS2	15.9859	5.063	118.229	41898	OT_010_2017_01_006_R_S3.raw	F3		5.19	0	2.216e-08	3817412	118.43
High	Sequest HT (A2)	Unambiguous	LYAYEPADTALLLDNMK		1	1	O95994	O95994	0	2	0.6122	0	1	1	970.987	1940.97	1940.97	-0.18	-0.00017	CID (Collision Induced Dissociation)	MS2	26.7969	1.264	118.22	41894	OT_010_2017_01_006_R_S3.raw	F3		3.92	0	3.959e-09	36438840	117.79
High	Sequest HT (A2)	Unambiguous	NINADEAAAMGAVYQAAALSK		1	1	Q9Y4L1	Q9Y4L1	0	2	0.6447	0	1	1	1040.01	2079.02	2079.02	-1.04	-0.00108	CID (Collision Induced Dissociation)	MS2	16.993	4.721	118.198	41886	OT_010_2017_01_006_R_S3.raw	F3		5.32	0	4.03e-12	1.50014e+06	118.35
High	Sequest HT (A2)	Unambiguous	WYAIcLSDVGDYEGIK	C5(Carbamidomethyl)	1	1	Q96DB5	Q96DB5	0	2	0.6712	0	1	1	944.943	1888.88	1888.88	-0.36	-0.00034	CID (Collision Induced Dissociation)	MS2	20.4002	6.624	118.196	41885	OT_010_2017_01_006_R_S3.raw	F3		3.65	0	2.339e-09	1.07043e+06	118.26
High	Sequest HT (A2)	Unambiguous	LLEDGEDFNLGDALDSSNSMQTIQK		1	1	P05783	P05783	0	3	0.4658	0	1	1	914.091	2740.26	2740.26	-0.85	-0.00077	CID (Collision Induced Dissociation)	MS2	18.0223	3.563	118.184	41880	OT_010_2017_01_006_R_S3.raw	F3		3.95	0	6.182e-07	92261048	116.95
High	Sequest HT (A2)	Unambiguous	IASGLGLAWIVGR		1	1	O14880	O14880	0	2	0.5849	0	1	1	656.89	1312.77	1312.77	-0.04	-3e-05	CID (Collision Induced Dissociation)	MS2	38.7608	5.106	118.183	41879	OT_010_2017_01_006_R_S3.raw	F3		3.18	0	9.648e-08	1.22283e+06	118.15
High	Sequest HT (A2)	Unambiguous	RGVMLAVDAVIAELK		1	1	P10809	P10809	1	3	0.6279	0	1	1	528.976	1584.91	1584.91	-0.52	-0.00028	CID (Collision Induced Dissociation)	MS2	29.6633	7.896	118.171	41876	OT_010_2017_01_006_R_S3.raw	F3		4.3	0	3.941e-08
High	Sequest HT (A2)	Unambiguous	HMVFLGGAVLADIMK		1	1	P61160	P61160	0	3	0.5625	0	1	1	534.623	1601.85	1601.85	-0.5	-0.00027	CID (Collision Induced Dissociation)	MS2	14.4933	12.767	118.169	41875	OT_010_2017_01_006_R_S3.raw	F3		2.88	0	8.191e-08	483939	117.68
High	Sequest HT (A2)	Unambiguous	DSNGAILVYDITDEDSFQK		1	1	Q9UL25	Q9UL25	0	2	0.4483	0	1	1	1065.5	2129.99	2129.99	-0.05	-5e-05	CID (Collision Induced Dissociation)	MS2	29.0524	7.437	118.11	41850	OT_010_2017_01_006_R_S3.raw	F3		4.06	0	2.832e-09	865153	118.21
High	Sequest HT (A2)	Unambiguous	EVEAVIPDHcIFASNTSALPISEIAAVSK	C10(Carbamidomethyl)	1	1	P40939	P40939	0	3	0.4873	0	1	1	1023.53	3068.56	3068.56	0.16	0.00016	CID (Collision Induced Dissociation)	MS2	0.690557	1.183	118.102	41846	OT_010_2017_01_006_R_S3.raw	F3		3.55	0	1.122e-07	2.68114e+06	118.19
High	Sequest HT (A2)	Unambiguous	LLEDGEDFNLGDALDSSNSMQTIQK		1	1	P05783	P05783	0	3	0.4321	0	1	1	914.093	2740.26	2740.26	0.55	0.0005	CID (Collision Induced Dissociation)	MS2	77.2108	4.935	118.368	41955	OT_010_2017_01_006_R_S3.raw	F3		3.68	0	7.904e-09	92261048	116.95
High	Sequest HT (A2)	Unambiguous	TTFDEAMADLHTLSEDSYK		1	1	P31947	P31947	0	2	0.5691	0	1	1	1087.48	2173.96	2173.96	0.66	0.00072	CID (Collision Induced Dissociation)	MS2	6.5236	4.655	116.975	41393	OT_010_2017_01_006_R_S3.raw	F3		4.27	0	4.952e-09	1.08654e+06	116.83
High	Sequest HT (A2)	Unambiguous	DVNLRPEQLGDIcVGNVLQPGAGAIMAR	C13(Carbamidomethyl)	1	1	P09110	P09110	0	3	0.5	0	1	1	988.51	2963.52	2963.52	-0.85	-0.00084	CID (Collision Induced Dissociation)	MS2	56.4231	7.382	116.94	41379	OT_010_2017_01_006_R_S3.raw	F3		3.4	0	1.517e-08	704178	117.08
High	Sequest HT (A2)	Unambiguous	GVIINTASVAAFEGQVGQAAYSASK		1	1	Q99714	Q99714	0	2	0.6784	0	1	1	1220.13	2439.25	2439.25	1.45	0.00176	CID (Collision Induced Dissociation)	MS2	11.9665	6.185	116.924	41372	OT_010_2017_01_006_R_S3.raw	F3		4.26	0	7.407e-10	1.79745e+06	117.08
High	Sequest HT (A2)	Unambiguous	IFVEFTSVFDcQK	C11(Carbamidomethyl)	1	1	P26368	P26368	0	2	0.6565	0	1	1	810.393	1619.78	1619.78	0.2	0.00016	CID (Collision Induced Dissociation)	MS2	23.7437	4.674	115.767	40904	OT_010_2017_01_006_R_S3.raw	F3		3.93	0	8.056e-08	1.58855e+06	115.54
High	Sequest HT (A2)	Unambiguous	FEIGEGENLDLPYGLER		1	1	Q02790	Q02790	0	2	0.5514	0	1	1	975.977	1950.95	1950.94	0.84	0.00082	CID (Collision Induced Dissociation)	MS2	13.8909	8.661	115.751	40899	OT_010_2017_01_006_R_S3.raw	F3		3.99	0	3.224e-09	12509069	115.15
High	Sequest HT (A2)	Unambiguous	LIDAETTAAAWPNVAAVSITGR		1	1	Q3LXA3	Q3LXA3	0	3	0.5321	0	1	1	743.062	2227.17	2227.17	0.05	4e-05	CID (Collision Induced Dissociation)	MS2	79.7286	4.459	115.74	40894	OT_010_2017_01_006_R_S3.raw	F3		4.21	0	5.887e-08	959545	115.53
High	Sequest HT (A2)	Unambiguous	NAFAcFDEEATGTIQEDYLR	C5(Carbamidomethyl)	2	2	O14950; P19105	O14950; P19105	0	2	0.6265	0	1	1	1175.52	2350.03	2350.03	0.28	0.00033	CID (Collision Induced Dissociation)	MS2	4.50196	4.504	115.736	40892	OT_010_2017_01_006_R_S3.raw	F3		4.15	0	1.854e-09	884979	115.68
High	Sequest HT (A2)	Unambiguous	TVQPVAMGPDGLPVDASSVSNNYIQTLGR		1	1	O60716	O60716	0	3	0.5936	0	1	1	996.17	2986.49	2986.49	0.22	0.00022	CID (Collision Induced Dissociation)	MS2	7.85357	2.875	115.73	40889	OT_010_2017_01_006_R_S3.raw	F3		4.06	0	7.261e-07	1.77193e+06	115.53
High	Sequest HT (A2)	Unambiguous	NMIENSMFEEEPDVVDLAK		1	1	Q9UIQ6	Q9UIQ6	0	2	0.6	0	1	1	1105.5	2210	2210	0.09	0.0001	CID (Collision Induced Dissociation)	MS2	9.00867	8.806	115.714	40884	OT_010_2017_01_006_R_S3.raw	F3		4.75	0	2.218e-09	565671	115.77
High	Sequest HT (A2)	Unambiguous	DGScSVEYIPYEAGTYSLNVTYGGHQVPGSPFK	C4(Carbamidomethyl)	1	1	P21333	P21333	0	3	0.3043	0	1	1	1193.88	3579.64	3579.64	0.66	0.00078	CID (Collision Induced Dissociation)	MS2	5.81275	7.647	115.712	40883	OT_010_2017_01_006_R_S3.raw	F3		2.76	0	5.921e-07	667420	115.92
High	Sequest HT (A2)	Unambiguous	MGYAEEAPYDAIHVGAAAPVVPQALIDQLKPGGR		1	1	P22061	P22061	0	3	0.5667	0	1	1	1168.94	3504.79	3504.79	-0.03	-4e-05	CID (Collision Induced Dissociation)	MS2	27.7063	7.473	115.705	40880	OT_010_2017_01_006_R_S3.raw	F3		4.2	0	5.442e-12	683167	115.45
High	Sequest HT (A2)	Unambiguous	LFVSDGVPGcLPVLAAAGR	C10(Carbamidomethyl)	1	1	P56192	P56192	0	2	0.6064	0	1	1	950.012	1899.02	1899.02	0.16	0.00016	CID (Collision Induced Dissociation)	MS2	60.3956	6.32	115.769	40905	OT_010_2017_01_006_R_S3.raw	F3		3.76	0	3.725e-08	1.27922e+06	115.52
High	Sequest HT (A2)	Unambiguous	LASQANIAQVLAELK		2	2	P63010; Q10567	P63010; Q10567	0	2	0.5084	0	1	1	784.954	1568.9	1568.9	-0.1	-8e-05	CID (Collision Induced Dissociation)	MS2	68.9231	3.966	115.686	40871	OT_010_2017_01_006_R_S3.raw	F3		2.99	0	8.384e-08	2.79123e+06	115.9
High	Sequest HT (A2)	Unambiguous	MGYAEEAPYDAIHVGAAAPVVPQALIDQLKPGGR		1	1	P22061	P22061	0	3	0.6248	0	1	1	1168.94	3504.8	3504.79	0.28	0.00033	CID (Collision Induced Dissociation)	MS2	21.7176	5.551	115.66	40862	OT_010_2017_01_006_R_S3.raw	F3		5.09	0	6.308e-10	683167	115.45
High	Sequest HT (A2)	Unambiguous	GHYTEGAELVDSVLDVVR		3	6	P07437; P68371; Q9BVA1	Q13885; Q13509; A0A0B4J269; P07437; P68371; Q9BVA1	0	2	0.435	0	1	1	979.996	1958.98	1958.98	1.11	0.00109	CID (Collision Induced Dissociation)	MS2	14.7353	5.697	115.656	40860	OT_010_2017_01_006_R_S3.raw	F3		4.92	0	2.977e-10	12120374	116
High	Sequest HT (A2)	Unambiguous	FFQPTEMAAQDFFQR		1	1	O95782	O95782	0	2	0.4879	0	1	1	931.93	1862.85	1862.85	-0.13	-0.00012	CID (Collision Induced Dissociation)	MS2	77.8276	4.388	115.647	40856	OT_010_2017_01_006_R_S3.raw	F3		2.89	0	3.688e-07	877582	115.81
High	Sequest HT (A2)	Unambiguous	DSLLQDGEFSMDLR		1	1	P07737	P07737	0	2	0.5431	0	1	1	813.377	1625.75	1625.75	-0.05	-4e-05	CID (Collision Induced Dissociation)	MS2	24.133	2.194	115.643	40854	OT_010_2017_01_006_R_S3.raw	F3		3.13	0	2.456e-07	32663152	115.13
High	Sequest HT (A2)	Unambiguous	NPDGTMNLMNWEcAIPGK	C13(Carbamidomethyl)	1	1	P63279	P63279	0	2	0.6458	0	1	1	1024.46	2047.9	2047.9	0.68	0.0007	CID (Collision Induced Dissociation)	MS2	23.0941	13.033	115.633	40852	OT_010_2017_01_006_R_S3.raw	F3		3.36	0	2.949e-08	992308	115.77
High	Sequest HT (A2)	Unambiguous	GPVYIGELPQDFLR		1	1	Q9H0E2	Q9H0E2	0	2	0.6	0	1	1	802.428	1603.85	1603.85	0	0	CID (Collision Induced Dissociation)	MS2	28.476	7.921	115.618	40845	OT_010_2017_01_006_R_S3.raw	F3		3.4	0	5.637e-07	828306	115.57
High	Sequest HT (A2)	Unambiguous	NAFAcFDEEATGTIQEDYLR	C5(Carbamidomethyl)	2	2	O14950; P19105	O14950; P19105	0	2	0.6723	0	1	1	1175.52	2350.03	2350.03	-0.13	-0.00015	CID (Collision Induced Dissociation)	MS2	4.29608	4.86	115.615	40844	OT_010_2017_01_006_R_S3.raw	F3		4.76	0	8.617e-09	884979	115.68
High	Sequest HT (A2)	Unambiguous	GHYTEGAELVDSVLDVVR		3	6	P07437; P68371; Q9BVA1	Q13885; Q13509; A0A0B4J269; P07437; P68371; Q9BVA1	0	3	0.1326	0	1	1	653.666	1958.98	1958.98	0.21	0.00013	CID (Collision Induced Dissociation)	MS2	27.3542	2.648	115.607	40840	OT_010_2017_01_006_R_S3.raw	F3		2.79	0	2.172e-07	47973596	116.02
High	Sequest HT (A2)	Unambiguous	MGYAEEAPYDAIHVGAAAPVVPQALIDQLKPGGR		1	1	P22061	P22061	0	4	0.5696	0	1	1	876.954	3504.79	3504.79	-0.05	-5e-05	CID (Collision Induced Dissociation)	MS2	34.6052	1.316	115.683	40870	OT_010_2017_01_006_R_S3.raw	F3		4.81	0	6.323e-08	3.12782e+06	115.47
High	Sequest HT (A2)	Unambiguous	IPYLPITNFNQNWQDGK		1	1	O75369	O75369	0	2	0.5979	0	1	1	1024.51	2048.02	2048.02	-0.66	-0.00068	CID (Collision Induced Dissociation)	MS2	51.7769	4.842	115.771	40906	OT_010_2017_01_006_R_S3.raw	F3		3.73	0	5.361e-09	2.26643e+06	115.95
High	Sequest HT (A2)	Unambiguous	SVEFEEMDILDQGALQR		1	1	Q14376	Q14376	0	2	0.5656	0	1	1	990.472	1979.94	1979.94	-0.18	-0.00017	CID (Collision Induced Dissociation)	MS2	37.3447	8.54	115.773	40907	OT_010_2017_01_006_R_S3.raw	F3		4.19	0	1.398e-09	419544	115.82
High	Sequest HT (A2)	Unambiguous	IVEIGDENATLDGTDVLFTGR		1	1	O95865	O95865	0	2	0.6994	0	1	1	1118.06	2235.11	2235.11	0.34	0.00038	CID (Collision Induced Dissociation)	MS2	11.4749	6.796	115.78	40910	OT_010_2017_01_006_R_S3.raw	F3		4.69	0	1.448e-09	758496	115.86
High	Sequest HT (A2)	Unambiguous	ATLQAALcLENFSSQVVER	C8(Carbamidomethyl)	1	2	P59998	P59998; A0A0A6YYG9	0	2	0.6287	0	1	1	1068.54	2136.07	2136.08	-0.28	-0.0003	CID (Collision Induced Dissociation)	MS2	32.7398	6.631	115.946	40977	OT_010_2017_01_006_R_S3.raw	F3		3.69	0	2.039e-07	494866	115.83
High	Sequest HT (A2)	Unambiguous	LFVSDGVPGcLPVLAAAGR	C10(Carbamidomethyl)	1	1	P56192	P56192	0	2	0.6714	0	1	1	950.012	1899.02	1899.02	0.03	3e-05	CID (Collision Induced Dissociation)	MS2	73.6191	5.954	115.94	40974	OT_010_2017_01_006_R_S3.raw	F3		4.26	0	4.501e-09	1.27922e+06	115.52
High	Sequest HT (A2)	Unambiguous	TYLISSIPLQGAFNYK		1	1	P12273	P12273	0	2	0.6166	0	1	1	907.988	1814.97	1814.97	-0.01	-1e-05	CID (Collision Induced Dissociation)	MS2	23.814	8.488	115.931	40970	OT_010_2017_01_006_R_S3.raw	F3		3.26	0	8.398e-08	967466	116.07
High	Sequest HT (A2)	Unambiguous	cSVLPLSQNQEFMPFVK	C1(Carbamidomethyl)	1	1	P41250	P41250	0	2	0.5238	0	1	1	1012.5	2024	2024	0.54	0.00055	CID (Collision Induced Dissociation)	MS2	13.8194	3.009	115.924	40967	OT_010_2017_01_006_R_S3.raw	F3		3.15	0	5.886e-08	1.78599e+06	115.97
High	Sequest HT (A2)	Unambiguous	IPYLPITNFNQNWQDGK		1	1	O75369	O75369	0	2	0.6047	0	1	1	1024.52	2048.02	2048.02	-0.19	-0.0002	CID (Collision Induced Dissociation)	MS2	24.6547	2.886	115.922	40966	OT_010_2017_01_006_R_S3.raw	F3		2.96	0	2.228e-09	2.26643e+06	115.95
High	Sequest HT (A2)	Unambiguous	TLQGLEIELQSQLSmK	M15(Oxidation)	1	2	P08727	P08727; P13646	0	3		0	1	2	611.992	1833.96	1833.96	-0.3	-0.00018	CID (Collision Induced Dissociation)	MS2	56.6354	6.453	115.908	40962	OT_010_2017_01_006_R_S3.raw	F3		3.15	0	2.965e-09	1.55919e+06	115.54
High	Sequest HT (A2)	Unambiguous	TIQGLEIELQSQLSmK	M15(Oxidation)	1	1		O77727	0	3	0	0	1	1	611.992	1833.96	1833.96	-0.3	-0.00018	CID (Collision Induced Dissociation)	MS2	56.6354	6.453	115.908	40962	OT_010_2017_01_006_R_S3.raw	F3		3.15	0	2.965e-09	1.55919e+06	115.54
High	Sequest HT (A2)	Unambiguous	SVEFEEMDILDQGALQR		1	1	Q14376	Q14376	0	2	0.4698	0	1	1	990.472	1979.94	1979.94	-0.36	-0.00036	CID (Collision Induced Dissociation)	MS2	34.526	6.773	115.904	40960	OT_010_2017_01_006_R_S3.raw	F3		3.81	0	2.274e-07	419544	115.82
High	Sequest HT (A2)	Unambiguous	DGScSVEYIPYEAGTYSLNVTYGGHQVPGSPFK	C4(Carbamidomethyl)	1	1	P21333	P21333	0	3	0.3964	0	1	1	1193.88	3579.64	3579.64	0.85	0.00102	CID (Collision Induced Dissociation)	MS2	8.90853	6.46	115.899	40958	OT_010_2017_01_006_R_S3.raw	F3		3.33	0	5.672e-07	667420	115.92
High	Sequest HT (A2)	Unambiguous	IVEIGDENATLDGTDVLFTGR		1	1	O95865	O95865	0	2	0.6469	0	1	1	1118.06	2235.11	2235.11	0.44	0.00049	CID (Collision Induced Dissociation)	MS2	6.95167	5.298	115.891	40954	OT_010_2017_01_006_R_S3.raw	F3		4.73	0	3.111e-10	758496	115.86
High	Sequest HT (A2)	Unambiguous	cGEEIAVQFVDMVK	C1(Carbamidomethyl)	1	1	O43175	O43175	0	2	0.5659	0	1	1	812.889	1624.77	1624.77	-0.02	-2e-05	CID (Collision Induced Dissociation)	MS2	39.4189	3.461	115.887	40952	OT_010_2017_01_006_R_S3.raw	F3		4.17	0	8.173e-08	1.66301e+06	116.06
High	Sequest HT (A2)	Unambiguous	VLLSLEHGLWAPNLHFHSPNPEIPALLDGR		1	1	P49327	P49327	0	3	0.6807	0	1	1	1114.93	3342.77	3342.77	-0.63	-0.00071	CID (Collision Induced Dissociation)	MS2	22.2528	7.87	115.864	40944	OT_010_2017_01_006_R_S3.raw	F3		4.98	0	2.601e-07	712293	115.56
High	Sequest HT (A2)	Unambiguous	LIDAETTAAAWPNVAAVSITGR		1	1	Q3LXA3	Q3LXA3	0	3	0.6242	0	1	1	743.062	2227.17	2227.17	0.05	4e-05	CID (Collision Induced Dissociation)	MS2	25.7445	6.355	115.859	40942	OT_010_2017_01_006_R_S3.raw	F3		4.55	0	1.79e-08	959545	115.53
High	Sequest HT (A2)	Unambiguous	NAFAcFDEEATGTIQEDYLR	C5(Carbamidomethyl)	2	2	O14950; P19105	O14950; P19105	0	2	0.5625	0	1	1	1175.52	2350.03	2350.03	0.8	0.00094	CID (Collision Induced Dissociation)	MS2	14.9458	7.081	115.853	40939	OT_010_2017_01_006_R_S3.raw	F3		4.64	0	4.029e-09	884979	115.68
High	Sequest HT (A2)	Unambiguous	ATLQAALcLENFSSQVVER	C8(Carbamidomethyl)	1	2	P59998	P59998; A0A0A6YYG9	0	2	0.5455	0	1	1	1068.54	2136.08	2136.08	-0.05	-5e-05	CID (Collision Induced Dissociation)	MS2	22.4319	5.588	115.824	40928	OT_010_2017_01_006_R_S3.raw	F3		3.96	0	2.153e-07	494866	115.83
High	Sequest HT (A2)	Unambiguous	GLAPDLPEDLYHLIK		1	1	P62277	P62277	0	2	0.4758	0	1	1	847.462	1693.92	1693.92	0.05	5e-05	CID (Collision Induced Dissociation)	MS2	37.3319	6.378	115.815	40924	OT_010_2017_01_006_R_S3.raw	F3		2.27	0	4.163e-07	3.21256e+06	116.1
High	Sequest HT (A2)	Unambiguous	cPEALFQPSFLGmEScGIHETTFNSIMK	C1(Carbamidomethyl); M13(Oxidation); C16(Carbamidomethyl)	1	2	P60709	P60709; P63261	0	3	0.1115	0	1	1	1083.16	3247.46	3247.46	-0.03	-3e-05	CID (Collision Induced Dissociation)	MS2	18.5857	3.603	115.813	40923	OT_010_2017_01_006_R_S3.raw	F3		3.05	0	2.254e-07	4.24295e+06	115.31
High	Sequest HT (A2)	Unambiguous	GGPEVQQVPAGERPLWFIcSGMGTQWR	C19(Carbamidomethyl)	1	1	P49327	P49327	0	3	0.5076	0	1	1	1015.16	3043.47	3043.47	0.17	0.00017	CID (Collision Induced Dissociation)	MS2	4.59283	0.705	115.803	40918	OT_010_2017_01_006_R_S3.raw	F3		3.27	0	2.086e-08	4.95477e+06	115.8
High	Sequest HT (A2)	Unambiguous	EQELQQTLQQEQSVLDQLR		1	1	Q15149	Q15149	0	2	0.5755	0	1	1	1157.09	2313.17	2313.17	0.25	0.00029	CID (Collision Induced Dissociation)	MS2	17.2367	6.907	115.782	40911	OT_010_2017_01_006_R_S3.raw	F3		4.24	0	4.296e-08	1.02572e+06	115.6
High	Sequest HT (A2)	Unambiguous	EQELQQTLQQEQSVLDQLR		1	1	Q15149	Q15149	0	3	0.3838	0	1	1	771.728	2313.17	2313.17	0.19	0.00015	CID (Collision Induced Dissociation)	MS2	39.1611	2.627	115.605	40839	OT_010_2017_01_006_R_S3.raw	F3		3.7	0	1.394e-07	1.58685e+06	115.62
High	Sequest HT (A2)	Unambiguous	DGScSVEYIPYEAGTYSLNVTYGGHQVPGSPFK	C4(Carbamidomethyl)	1	1	P21333	P21333	0	3	0.464	0	1	1	1193.88	3579.64	3579.64	-0.17	-0.0002	CID (Collision Induced Dissociation)	MS2	4.73945	4.464	115.948	40978	OT_010_2017_01_006_R_S3.raw	F3		3.47	0	2.804e-07	667420	115.92
High	Sequest HT (A2)	Unambiguous	VFNVFcLYGNVEK	C6(Carbamidomethyl)	1	2	P14866	M0QYT0; P14866	0	2	0.5382	0	1	1	794.895	1588.78	1588.78	0.11	9e-05	CID (Collision Induced Dissociation)	MS2	43.1413	2.432	115.603	40838	OT_010_2017_01_006_R_S3.raw	F3		2.88	0	1.523e-07	4.17925e+06	115.76
High	Sequest HT (A2)	Unambiguous	TIQGLEIELQSQLSmK	M15(Oxidation)	1	1		O77727	0	3		0	1	2	611.992	1833.96	1833.96	-0.09	-5e-05	CID (Collision Induced Dissociation)	MS2	20.1328	2.609	115.568	40824	OT_010_2017_01_006_R_S3.raw	F3		4.19	0	7.325e-08	1.55919e+06	115.54
High	Sequest HT (A2)	Unambiguous	TLQGLEIELQSQLSmK	M15(Oxidation)	1	2	P08727	P08727; P13646	0	2	0	0	1	1	917.485	1833.96	1833.96	-0.17	-0.00016	CID (Collision Induced Dissociation)	MS2	62.1996	7.691	115.342	40734	OT_010_2017_01_006_R_S3.raw	F3		3.13	0	3.577e-07	937736	115.53
High	Sequest HT (A2)	Unambiguous	TVQPVAMGPDGLPVDASSVSNNYIQTLGR		1	1	O60716	O60716	0	3	0.5616	0	1	1	996.17	2986.49	2986.49	0.11	0.00011	CID (Collision Induced Dissociation)	MS2	35.4745	5.381	115.339	40733	OT_010_2017_01_006_R_S3.raw	F3		4.63	0	7.395e-09	1.77193e+06	115.53
High	Sequest HT (A2)	Selected	LPEADDIQYPSMLLLTADHDDR		1	1	P48147	P48147	0	3		0.0216	3	3	843.402	2528.19	2528.2	-2.3	-0.00194	CID (Collision Induced Dissociation)	MS2	36.8071	3.93	115.333	40730	OT_010_2017_01_006_R_S3.raw	F3		1.81	0	6.998e-07	695123	115.12
High	Sequest HT (A2)	Unambiguous	IFVEFTSVFDcQK	C11(Carbamidomethyl)	1	1	P26368	P26368	0	2	0.6602	0	1	1	810.393	1619.78	1619.78	0.36	0.00029	CID (Collision Induced Dissociation)	MS2	41.7969	5.271	115.329	40728	OT_010_2017_01_006_R_S3.raw	F3		3.09	0	4.401e-07	1.58855e+06	115.54
High	Sequest HT (A2)	Unambiguous	LKLEAELGNMQGLVEDFK		1	1	P05787	P05787	1	2	0.6892	0	1	1	1017.53	2034.06	2034.06	-0.29	-0.0003	CID (Collision Induced Dissociation)	MS2	18.2881	6.625	115.311	40722	OT_010_2017_01_006_R_S3.raw	F3		4.89	0	8.392e-10	9914498	115.6
High	Sequest HT (A2)	Unambiguous	SELEcVTNITLANVIR	C5(Carbamidomethyl)	1	1	Q9Y6W5	Q9Y6W5	0	2	0.384	0	1	1	916.483	1831.96	1831.96	0.7	0.00064	CID (Collision Induced Dissociation)	MS2	100	8.765	115.306	40720	OT_010_2017_01_006_R_S3.raw	F3		2.63	0	2.792e-07	227874	115.31
High	Sequest HT (A2)	Unambiguous	VLAFLSSVAGDALTR		1	1	Q92616	Q92616	0	2	0.5754	0	1	1	760.428	1519.85	1519.85	0.62	0.00047	CID (Collision Induced Dissociation)	MS2	21.1167	9.69	115.304	40719	OT_010_2017_01_006_R_S3.raw	F3		3.58	0	2.041e-07	685792	115.15
High	Sequest HT (A2)	Unambiguous	SDPGLLTNTMDVFVK		1	1	P78527	P78527	0	2	0.515	0	1	1	818.916	1636.83	1636.83	-0.02	-2e-05	CID (Collision Induced Dissociation)	MS2	28.453	8.015	115.302	40718	OT_010_2017_01_006_R_S3.raw	F3		2	0	7.197e-07	3.03681e+06	114.92
High	Sequest HT (A2)	Unambiguous	TIQGLEIELQSQLSmK	M15(Oxidation)	1	1		O77727	0	2		0	1	2	917.485	1833.96	1833.96	-0.17	-0.00016	CID (Collision Induced Dissociation)	MS2	62.1996	7.691	115.342	40734	OT_010_2017_01_006_R_S3.raw	F3		3.13	0	3.577e-07	937736	115.53
High	Sequest HT (A2)	Unambiguous	LGDYHFYGFGTDVDYETAFIHYR		1	1	Q9UBV2	Q9UBV2	0	4	0.3584	0	1	1	697.318	2786.25	2786.25	-0.07	-5e-05	CID (Collision Induced Dissociation)	MS2	37.2756	4.458	115.3	40717	OT_010_2017_01_006_R_S3.raw	F3		3.32	0	5.947e-08	580446	115.26
High	Sequest HT (A2)	Unambiguous	TIQGLEIELQSQLSmK	M15(Oxidation)	1	1		O77727	0	3	0	0	1	1	611.993	1833.96	1833.96	0.22	0.00013	CID (Collision Induced Dissociation)	MS2	18.583	6.01	115.297	40716	OT_010_2017_01_006_R_S3.raw	F3		4.68	0	2.877e-09	1.55919e+06	115.54
High	Sequest HT (A2)	Unambiguous	VAGTGEGGLEEMVEELNSGK		1	1	Q9UJU6	Q9UJU6	0	2	0.6842	0	1	1	1003.47	2005.94	2005.94	-0.43	-0.00043	CID (Collision Induced Dissociation)	MS2	53.4473	8.133	115.289	40712	OT_010_2017_01_006_R_S3.raw	F3		4.18	0	1.273e-08	1.8578e+06	115.5
High	Sequest HT (A2)	Unambiguous	LPEADDIQYPSMLLLTADHDDR		1	1	P48147	P48147	0	3	0.3639	0	1	1	843.403	2528.19	2528.2	-1.65	-0.00139	CID (Collision Induced Dissociation)	MS2	37.0484	3.864	115.257	40700	OT_010_2017_01_006_R_S3.raw	F3		3.16	0	6.671e-08	695123	115.12
High	Sequest HT (A2)	Unambiguous	LKLEAELGNMQGLVEDFK		1	1	P05787	P05787	1	3	0.5393	0	1	1	678.691	2034.06	2034.06	0.69	0.00047	CID (Collision Induced Dissociation)	MS2	48.149	4.328	115.255	40699	OT_010_2017_01_006_R_S3.raw	F3		3.69	0	1.023e-07	29147442	115.6
High	Sequest HT (A2)	Selected	GFGFVTFSSMAEVDAAMAARPHSIDGR		1	1	P22626	P22626	0	4		0.0211	2	2	707.588	2827.33	2827.33	0.86	0.0006	CID (Collision Induced Dissociation)	MS2	45.1038	2.531	115.253	40698	OT_010_2017_01_006_R_S3.raw	F3		1.86	0	2.749e-07	1197741	115.14
High	Sequest HT (A2)	Unambiguous	NELMYQLEQDHDLQAILQER		1	1	Q08211	Q08211	0	2	0.7494	0	1	1	1243.6	2486.2	2486.2	1.71	0.00212	CID (Collision Induced Dissociation)	MS2	0	3.634	115.247	40695	OT_010_2017_01_006_R_S3.raw	F3		4.35	0	1.722e-07	817143	115.27
High	Sequest HT (A2)	Unambiguous	TPSFGISAPQVSIPDVNVNLK		1	1	Q09666	Q09666	0	2	0.5707	0	1	1	1092.09	2183.17	2183.17	0.46	0.00051	CID (Collision Induced Dissociation)	MS2	25.336	7	115.234	40691	OT_010_2017_01_006_R_S3.raw	F3		4.17	0	1.715e-08	2276892	115.44
High	Sequest HT (A2)	Unambiguous	SSNVLSEDQDSYLcNVTLFR	C14(Carbamidomethyl)	1	1	P21283	P21283	0	2	0.6329	0	1	1	1174.05	2347.09	2347.09	0.61	0.00072	CID (Collision Induced Dissociation)	MS2	13.3112	5.729	115.222	40686	OT_010_2017_01_006_R_S3.raw	F3		4.14	0	1.11e-08	620826	115.13
High	Sequest HT (A2)	Unambiguous	TLQGLEIELQSQLSmK	M15(Oxidation)	1	2	P08727	P08727; P13646	0	3		0	1	2	611.993	1833.96	1833.96	0.22	0.00013	CID (Collision Induced Dissociation)	MS2	18.583	6.01	115.297	40716	OT_010_2017_01_006_R_S3.raw	F3		4.68	0	2.877e-09	1.55919e+06	115.54
High	Sequest HT (A2)	Unambiguous	LQPHEFQGGTFTISNLGMFGIK		1	1	P10515	P10515	0	3	0.4371	0	1	1	808.079	2422.22	2422.22	0.29	0.00023	CID (Collision Induced Dissociation)	MS2	35.5626	1.885	115.364	40742	OT_010_2017_01_006_R_S3.raw	F3		3.34	0	1.932e-08	2311828	115.45
High	Sequest HT (A2)	Unambiguous	LFVSDGVPGcLPVLAAAGR	C10(Carbamidomethyl)	1	1	P56192	P56192	0	2	0.6783	0	1	1	950.012	1899.02	1899.02	0.18	0.00017	CID (Collision Induced Dissociation)	MS2	18.4751	5.799	115.368	40744	OT_010_2017_01_006_R_S3.raw	F3		4.29	0	1.238e-07	1.27922e+06	115.52
High	Sequest HT (A2)	Unambiguous	DSLLQDGEFSMDLR		1	1	P07737	P07737	0	3	0.5596	0	1	1	542.587	1625.75	1625.75	-0.2	-0.00011	CID (Collision Induced Dissociation)	MS2	7.42217	7.831	115.379	40749	OT_010_2017_01_006_R_S3.raw	F3		3.02	0	6.329e-07	1.47077e+06	115.13
High	Sequest HT (A2)	Unambiguous	TLQGLEIELQSQLSmK	M15(Oxidation)	1	2	P08727	P08727; P13646	0	3	0	0	1	1	611.992	1833.96	1833.96	-0.09	-5e-05	CID (Collision Induced Dissociation)	MS2	20.1328	2.609	115.568	40824	OT_010_2017_01_006_R_S3.raw	F3		4.19	0	7.325e-08	1.55919e+06	115.54
High	Sequest HT (A2)	Unambiguous	IFVEFTSVFDcQK	C11(Carbamidomethyl)	1	1	P26368	P26368	0	2	0.6706	0	1	1	810.392	1619.78	1619.78	-0.1	-8e-05	CID (Collision Induced Dissociation)	MS2	20.6737	3.928	115.564	40822	OT_010_2017_01_006_R_S3.raw	F3		3.37	0	4.548e-08	1.58855e+06	115.54
High	Sequest HT (A2)	Unambiguous	LGYAGNTEPQFIIPScIAIK	C16(Carbamidomethyl)	1	1	P61158	P61158	0	2	0.4441	0	1	1	1096.57	2192.14	2192.14	-0.61	-0.00066	CID (Collision Induced Dissociation)	MS2	32.5666	4.889	115.541	40814	OT_010_2017_01_006_R_S3.raw	F3		3.31	0	1.166e-07	1.16354e+06	115.31
High	Sequest HT (A2)	Unambiguous	VGLTNYAAAYcTGLLLAR	C11(Carbamidomethyl)	1	1	P46777	P46777	0	2	0.5711	0	1	1	964.009	1927.01	1927.01	0.58	0.00056	CID (Collision Induced Dissociation)	MS2	8.98031	5.161	115.539	40813	OT_010_2017_01_006_R_S3.raw	F3		4.64	0	6.917e-09	3.7357e+06	115.22
High	Sequest HT (A2)	Unambiguous	VLLSLEHGLWAPNLHFHSPNPEIPALLDGR		1	1	P49327	P49327	0	3	0.662	0	1	1	1114.93	3342.77	3342.77	-0.95	-0.00106	CID (Collision Induced Dissociation)	MS2	19.0663	3.674	115.537	40812	OT_010_2017_01_006_R_S3.raw	F3		5.77	0	2.646e-07	712293	115.56
High	Sequest HT (A2)	Unambiguous	LIDAETTAAAWPNVAAVSITGR		1	1	Q3LXA3	Q3LXA3	0	3	0.5681	0	1	1	743.062	2227.17	2227.17	0.22	0.00016	CID (Collision Induced Dissociation)	MS2	42.9138	5.921	115.532	40810	OT_010_2017_01_006_R_S3.raw	F3		3.45	0	7.175e-08	959545	115.53
High	Sequest HT (A2)	Unambiguous	MGYAEEAPYDAIHVGAAAPVVPQALIDQLKPGGR		1	1	P22061	P22061	0	3	0.6497	0	1	1	1168.94	3504.8	3504.79	0.91	0.00107	CID (Collision Induced Dissociation)	MS2	15.9572	5.044	115.53	40809	OT_010_2017_01_006_R_S3.raw	F3		4.71	0	3.994e-09	683167	115.45
High	Sequest HT (A2)	Unambiguous	EQELQQTLQQEQSVLDQLR		1	1	Q15149	Q15149	0	2	0.6005	0	1	1	1157.09	2313.17	2313.17	0.47	0.00054	CID (Collision Induced Dissociation)	MS2	29.7	4.793	115.528	40808	OT_010_2017_01_006_R_S3.raw	F3		4.43	0	4.787e-08	1.02572e+06	115.6
High	Sequest HT (A2)	Unambiguous	DYGVLLEGSGLALR		1	1	P30048	P30048	0	2	0.6123	0	1	1	731.899	1462.79	1462.79	0.08	6e-05	CID (Collision Induced Dissociation)	MS2	42.2334	2.514	115.523	40806	OT_010_2017_01_006_R_S3.raw	F3		3.74	0	3.285e-08	7127789	115.7
High	Sequest HT (A2)	Unambiguous	cELSSSVQTDINLPYLTMDSSGPK	C1(Carbamidomethyl)	1	1	P38646	P38646	0	3	0.5101	0	1	1	881.415	2642.23	2642.23	-0.64	-0.00056	CID (Collision Induced Dissociation)	MS2	35.5672	6.365	115.504	40799	OT_010_2017_01_006_R_S3.raw	F3		2.98	0	9.712e-10	2791679	115.83
High	Sequest HT (A2)	Unambiguous	AATHGLMLGALQGDGPLPAELEELR		1	1	Q96GQ5	Q96GQ5	0	3	0.4133	0	1	1	853.779	2559.32	2559.32	-0.13	-0.00011	CID (Collision Induced Dissociation)	MS2	27.9698	9.433	115.501	40798	OT_010_2017_01_006_R_S3.raw	F3		4.67	0	2.663e-07	398808	115.42
High	Sequest HT (A2)	Unambiguous	FEIGEGENLDLPYGLER		1	1	Q02790	Q02790	0	2	0.6636	0	1	1	975.976	1950.94	1950.94	0.22	0.00021	CID (Collision Induced Dissociation)	MS2	1.60226	1.772	115.484	40790	OT_010_2017_01_006_R_S3.raw	F3		4.28	0	2.668e-10	12509069	115.15
High	Sequest HT (A2)	Unambiguous	VLLSLEHGLWAPNLHFHSPNPEIPALLDGR		1	1	P49327	P49327	0	3	0.6893	0	1	1	1114.93	3342.78	3342.77	0.58	0.00065	CID (Collision Induced Dissociation)	MS2	44.2499	4.945	115.464	40783	OT_010_2017_01_006_R_S3.raw	F3		5.6	0	2.374e-08	712293	115.56
High	Sequest HT (A2)	Unambiguous	GPGLGSTQGQTIALPAQGLIEFR		1	1	Q00577	Q00577	0	3	0.3449	0	1	1	771.085	2311.24	2311.24	-0.01	-1e-05	CID (Collision Induced Dissociation)	MS2	53.4237	7.681	115.452	40778	OT_010_2017_01_006_R_S3.raw	F3		3.16	0	5.465e-07	808423	115.57
High	Sequest HT (A2)	Unambiguous	MGYAEEAPYDAIHVGAAAPVVPQALIDQLKPGGR		1	1	P22061	P22061	0	3	0.5992	0	1	1	1168.94	3504.79	3504.79	-0.03	-3e-05	CID (Collision Induced Dissociation)	MS2	22.6981	3.947	115.444	40774	OT_010_2017_01_006_R_S3.raw	F3		4.74	0	7.787e-10	683167	115.45
High	Sequest HT (A2)	Unambiguous	ANINVENAFFTLAR		1	1	P61006	P61006	0	2	0.5778	0	1	1	790.415	1579.82	1579.82	-0.04	-3e-05	CID (Collision Induced Dissociation)	MS2	44.2021	5.98	115.413	40762	OT_010_2017_01_006_R_S3.raw	F3		3.15	0	5.284e-07	1.08931e+06	115.33
High	Sequest HT (A2)	Unambiguous	IPNIYAIGDVVAGPMLAHK		1	1	P09622	P09622	0	3	0.6761	0	1	1	660.365	1979.08	1979.08	0.74	0.00049	CID (Collision Induced Dissociation)	MS2	32.3499	2.689	115.408	40760	OT_010_2017_01_006_R_S3.raw	F3		5.65	0	9.967e-10	1.81185e+06	115.58
High	Sequest HT (A2)	Unambiguous	TDLEMQIEGLKEELAYLKK		1	1	P08727	P08727	2	3	0.5	0	1	1	751.068	2251.19	2251.19	0.39	0.00029	CID (Collision Induced Dissociation)	MS2	2.89421	0.396	115.404	40758	OT_010_2017_01_006_R_S3.raw	F3		2.96	0	4.244e-07	12537895	115.52
High	Sequest HT (A2)	Unambiguous	VLLSLEHGLWAPNLHFHSPNPEIPALLDGR		1	1	P49327	P49327	0	3	0.7305	0	1	1	1114.93	3342.77	3342.77	0.04	4e-05	CID (Collision Induced Dissociation)	MS2	17.4832	6.124	115.395	40756	OT_010_2017_01_006_R_S3.raw	F3		5.12	0	8.358e-08	712293	115.56
High	Sequest HT (A2)	Unambiguous	LFVSDGVPGcLPVLAAAGR	C10(Carbamidomethyl)	1	1	P56192	P56192	0	2	0.6799	0	1	1	950.011	1899.02	1899.02	-0.28	-0.00027	CID (Collision Induced Dissociation)	MS2	55.2696	4.772	115.572	40826	OT_010_2017_01_006_R_S3.raw	F3		4.03	0	7.651e-08	1.27922e+06	115.52
High	Sequest HT (A2)	Unambiguous	NEEDAAELVALAQAVNAR		1	1	P22314	P22314	0	2	0.5349	0	1	1	942.476	1883.95	1883.95	-0.08	-8e-05	CID (Collision Induced Dissociation)	MS2	12.7022	4.601	118.822	42138	OT_010_2017_01_006_R_S3.raw	F3		4.3	0	1.157e-09	5.06278e+06	119.07
High	Sequest HT (A2)	Unambiguous	FGIDDQDYLVSLTR		1	1	Q8TBX8	Q8TBX8	0	2	0.5981	0	1	1	821.409	1641.81	1641.81	-0.31	-0.00026	CID (Collision Induced Dissociation)	MS2	43.8978	6.306	115.964	40983	OT_010_2017_01_006_R_S3.raw	F3		3.11	0	1.068e-07	1.61992e+06	116.12
High	Sequest HT (A2)	Unambiguous	FFQPTEMAAQDFFQR		1	1	O95782	O95782	0	2	0.433	0	1	1	931.93	1862.85	1862.85	-0.53	-0.0005	CID (Collision Induced Dissociation)	MS2	75.8537	6.184	115.984	40992	OT_010_2017_01_006_R_S3.raw	F3		2.61	0	3.795e-07	877582	115.81
High	Sequest HT (A2)	Unambiguous	IPNVDVLVGYADIHGDLLPINNDDNYHK		1	1	Q9BYG5	Q9BYG5	0	4	0.5113	0	1	1	784.146	3133.56	3133.56	1.03	0.00081	CID (Collision Induced Dissociation)	MS2	45.1576	4.664	116.663	41268	OT_010_2017_01_006_R_S3.raw	F3		4.44	0	4.53e-09	697398	116.79
High	Sequest HT (A2)	Unambiguous	LcQPEGIHIcDGTEAENTATLTLLEQQGLIR	C2(Carbamidomethyl); C10(Carbamidomethyl)	1	1	Q16822	Q16822	0	3	0.5885	0	1	1	1160.91	3480.71	3480.71	0.88	0.00102	CID (Collision Induced Dissociation)	MS2	11.8353	3.904	116.661	41267	OT_010_2017_01_006_R_S3.raw	F3		4.69	0	6.967e-07	699244	116.7
High	Sequest HT (A2)	Unambiguous	KIPNPDFFEDLEPFR		1	1	P27824	P27824	1	3	0.5	0	1	1	621.981	1863.93	1863.93	0.48	0.0003	CID (Collision Induced Dissociation)	MS2	16.3337	4.495	116.652	41263	OT_010_2017_01_006_R_S3.raw	F3		4.06	0	1.586e-07	2.82711e+06	115.53
High	Sequest HT (A2)	Unambiguous	LAQENEVDFILLGGDLFHENKPSR		1	1	P49959	P49959	0	4	0.3118	0	1	1	686.103	2741.39	2741.39	0.48	0.00033	CID (Collision Induced Dissociation)	MS2	38.7871	4.3	116.65	41262	OT_010_2017_01_006_R_S3.raw	F3		3.72	0	5.202e-09	691981	116.6
High	Sequest HT (A2)	Unambiguous	LYSPSQIGAFVLMK		1	1	P38646	P38646	0	2	0.6827	0	1	1	777.424	1553.84	1553.84	0.93	0.00072	CID (Collision Induced Dissociation)	MS2	51.9992	1.186	116.635	41255	OT_010_2017_01_006_R_S3.raw	F3		3.53	0	1.202e-07	5546587	116.63
High	Sequest HT (A2)	Unambiguous	LEAELGNMQGLVEDFK		1	1	P05787	P05787	0	2	0.6236	0	1	1	896.943	1792.88	1792.88	0.43	0.00039	CID (Collision Induced Dissociation)	MS2	16.0447	8.089	116.622	41251	OT_010_2017_01_006_R_S3.raw	F3		3.56	0	1.155e-08	16931944	116.89
High	Sequest HT (A2)	Unambiguous	NAGGEEAALALAEGLHcGSALFR	C17(Carbamidomethyl)	1	1	Q9BU89	Q9BU89	0	3	0.1855	0	1	1	772.047	2314.13	2314.12	0.88	0.00068	CID (Collision Induced Dissociation)	MS2	36.985	4.911	116.609	41245	OT_010_2017_01_006_R_S3.raw	F3		2.21	0	1.891e-07	755623	116.48
High	Sequest HT (A2)	Unambiguous	KLELSDNIISGGLEVLAEK		1	1	Q9BTT0	Q9BTT0	1	3	0.5092	0	1	1	676.713	2028.12	2028.12	0.34	0.00023	CID (Collision Induced Dissociation)	MS2	30.0004	2.996	116.598	41240	OT_010_2017_01_006_R_S3.raw	F3		4.36	0	1.675e-07	1.75689e+06	116.32
High	Sequest HT (A2)	Unambiguous	LLEDGEDFNLGDALDSSNSMQTIQK		1	1	P05783	P05783	0	2	0.5235	0	1	1	1370.64	2740.26	2740.26	1	0.00138	CID (Collision Induced Dissociation)	MS2	0.789744	1.259	116.674	41271	OT_010_2017_01_006_R_S3.raw	F3		3.61	0	2.152e-08	37614432	116.95
High	Sequest HT (A2)	Unambiguous	LLEDGEDFNLGDALDSSNSMQTIQK		1	1	P05783	P05783	0	3	0.6256	0	1	1	914.092	2740.26	2740.26	0	0	CID (Collision Induced Dissociation)	MS2	14.6101	2.41	116.596	41239	OT_010_2017_01_006_R_S3.raw	F3		6.09	0	6.165e-11	92261048	116.95
High	Sequest HT (A2)	Unambiguous	MQIMTHLPGAISDMIYIR		1	1	Q02338	Q02338	0	3	0.524	0	1	1	697.358	2090.06	2090.06	0.01	1e-05	CID (Collision Induced Dissociation)	MS2	27.7235	4.838	116.569	41229	OT_010_2017_01_006_R_S3.raw	F3		3.34	0	7.397e-08	797980	116.38
High	Sequest HT (A2)	Selected	SSFDWLTGSSTDPLVDHTSPSSDSLLFAHK		1	1	P78527	P78527	0	4		0.0392	2	2	809.386	3234.52	3234.52	0.49	0.00039	CID (Collision Induced Dissociation)	MS2	83.8868	4.301	116.567	41228	OT_010_2017_01_006_R_S3.raw	F3		1.96	0	2.992e-07	2.94658e+06	116.14
High	Sequest HT (A2)	Unambiguous	TFSHELSDFGLESTAGEIPVVAIR		1	1	P30101	P30101	0	2	0.7336	0	1	1	1288.16	2575.31	2575.3	0.64	0.00082	CID (Collision Induced Dissociation)	MS2	7.15902	5.477	116.565	41227	OT_010_2017_01_006_R_S3.raw	F3		4.43	0	2.951e-09	892885	116.38
High	Sequest HT (A2)	Unambiguous	KGDILQIMSQDDATWWQAK		1	1	Q5T2T1	Q5T2T1	1	3	0.6056	0	1	1	745.369	2234.09	2234.09	0.4	0.0003	CID (Collision Induced Dissociation)	MS2	40.3314	6.177	116.543	41219	OT_010_2017_01_006_R_S3.raw	F3		4.64	0	4.814e-07	630893	116.61
High	Sequest HT (A2)	Unambiguous	FSNTGEDWYVLVGVAK		1	1	Q15393	Q15393	0	2	0.5541	0	1	1	892.946	1784.89	1784.89	-0.1	-9e-05	CID (Collision Induced Dissociation)	MS2	22.6145	5.421	116.525	41211	OT_010_2017_01_006_R_S3.raw	F3		3.79	0	2.14e-08
High	Sequest HT (A2)	Unambiguous	LPNGLVIASLENYSPVSR		1	1	P22695	P22695	0	3	0.5252	0	1	1	643.686	1929.04	1929.04	0.06	4e-05	CID (Collision Induced Dissociation)	MS2	31.8616	3.895	116.523	41210	OT_010_2017_01_006_R_S3.raw	F3		3.18	0	7.81e-08	1.55976e+06	116.31
High	Sequest HT (A2)	Unambiguous	KIPNPDFFEDLEPFR		1	1	P27824	P27824	1	3	0.4841	0	1	1	621.98	1863.93	1863.93	-0.5	-0.00031	CID (Collision Induced Dissociation)	MS2	19.0071	3.845	116.521	41209	OT_010_2017_01_006_R_S3.raw	F3		4.09	0	3.529e-08	2.82711e+06	115.53
High	Sequest HT (A2)	Unambiguous	ISNGGLEEGKPVDLVLScVDNFEAR	C18(Carbamidomethyl)	1	1	Q9GZZ9	Q9GZZ9	0	3	0.3915	0	1	1	906.784	2718.34	2718.34	-0.94	-0.00085	CID (Collision Induced Dissociation)	MS2	59.6235	4.875	116.489	41196	OT_010_2017_01_006_R_S3.raw	F3		4.01	0	8.535e-09	673805	116.44
High	Sequest HT (A2)	Unambiguous	LPNGLVIASLENYSPVSR		1	1	P22695	P22695	0	2	0.6288	0	1	1	965.026	1929.04	1929.04	0.38	0.00037	CID (Collision Induced Dissociation)	MS2	34.1761	7.398	116.574	41231	OT_010_2017_01_006_R_S3.raw	F3		4.66	0	2.533e-07	1.50322e+06	116.32
High	Sequest HT (A2)	Unambiguous	WDPTANEDPEWILVEK		1	1	Q14257	Q14257	0	2	0.4522	0	1	1	971.466	1941.93	1941.92	1.29	0.00125	CID (Collision Induced Dissociation)	MS2	27.7774	6.553	116.698	41282	OT_010_2017_01_006_R_S3.raw	F3		3.56	0	1.208e-08	1.06324e+06	116.85
High	Sequest HT (A2)	Unambiguous	TTFDEAMADLHTLSEDSYK		1	1	P31947	P31947	0	2	0.7315	0	1	1	1087.48	2173.96	2173.96	1.23	0.00133	CID (Collision Induced Dissociation)	MS2	21.7708	6.117	116.701	41283	OT_010_2017_01_006_R_S3.raw	F3		4.32	0	3.521e-10	1.08654e+06	116.83
High	Sequest HT (A2)	Unambiguous	LYSPSQIGAFVLMK		1	1	P38646	P38646	0	3	0.6833	0	1	1	518.618	1553.84	1553.84	0.21	0.00011	CID (Collision Induced Dissociation)	MS2	13.0127	7.743	116.703	41284	OT_010_2017_01_006_R_S3.raw	F3		4.61	0	2.279e-09	451458	116.63
High	Sequest HT (A2)	Unambiguous	WDPTANEDPEWILVEK		1	1	Q14257	Q14257	0	2	0.4602	0	1	1	971.466	1941.92	1941.92	0.97	0.00094	CID (Collision Induced Dissociation)	MS2	17.9164	6.176	116.922	41371	OT_010_2017_01_006_R_S3.raw	F3		3.39	0	1.722e-07	1.06324e+06	116.85
High	Sequest HT (A2)	Unambiguous	IPNVDVLVGYADIHGDLLPINNDDNYHK		1	1	Q9BYG5	Q9BYG5	0	4	0.429	0	1	1	784.146	3133.56	3133.56	0.48	0.00038	CID (Collision Induced Dissociation)	MS2	38.9077	3.356	116.88	41354	OT_010_2017_01_006_R_S3.raw	F3		3.59	0	6.094e-09	697398	116.79
High	Sequest HT (A2)	Unambiguous	IIGATDSSGELMFLMK		2	2	Q13185; P83916	Q13185; P83916	0	2	0.5747	0	1	1	856.935	1712.86	1712.86	1.3	0.00111	CID (Collision Induced Dissociation)	MS2	52.4164	1.125	116.872	41350	OT_010_2017_01_006_R_S3.raw	F3		2.61	0	2.619e-09	6.84306e+06	116.98
High	Sequest HT (A2)	Unambiguous	IPNVDVLVGYADIHGDLLPINNDDNYHK		1	1	Q9BYG5	Q9BYG5	0	4	0.4885	0	1	1	784.146	3133.56	3133.56	1.1	0.00086	CID (Collision Induced Dissociation)	MS2	47.0806	4.523	116.856	41345	OT_010_2017_01_006_R_S3.raw	F3		4.34	0	2.262e-08	697398	116.79
High	Sequest HT (A2)	Unambiguous	VHAVIGVLMDDTDPLVTVMK		1	1	P62191	P62191	0	3	0.4796	0	1	1	718.384	2153.14	2153.13	1.02	0.00073	CID (Collision Induced Dissociation)	MS2	35.3035	3.313	116.845	41340	OT_010_2017_01_006_R_S3.raw	F3		4.42	0	6.074e-09	1.12943e+06	116.98
High	Sequest HT (A2)	Unambiguous	LEAELGNMQGLVEDFK		1	1	P05787	P05787	0	3	0.6115	0	1	1	598.298	1792.88	1792.88	0.69	0.00041	CID (Collision Induced Dissociation)	MS2	36.926	2.335	116.841	41338	OT_010_2017_01_006_R_S3.raw	F3		4.35	0	1.127e-11	1.68541e+06	116.91
High	Sequest HT (A2)	Unambiguous	IGPEPTTDSFIAVMHGPTEGVVPGNALVVDPR		1	1	Q9H4M9	Q9H4M9	0	3	0.6483	0	1	1	1091.56	3272.66	3272.66	0.5	0.00054	CID (Collision Induced Dissociation)	MS2	8.01949	2.143	116.838	41337	OT_010_2017_01_006_R_S3.raw	F3		5.43	0	2.752e-08	2.229e+06	117.09
High	Sequest HT (A2)	Unambiguous	WDPTANEDPEWILVEK		1	1	Q14257	Q14257	0	2	0.4579	0	1	1	971.466	1941.92	1941.92	0.47	0.00046	CID (Collision Induced Dissociation)	MS2	24.4283	6.088	116.807	41325	OT_010_2017_01_006_R_S3.raw	F3		3.21	0	2.115e-08	1.06324e+06	116.85
High	Sequest HT (A2)	Unambiguous	TTFDEAMADLHTLSEDSYK		1	1	P31947	P31947	0	2	0.6136	0	1	1	1087.48	2173.96	2173.96	0.89	0.00096	CID (Collision Induced Dissociation)	MS2	7.08819	3.567	116.803	41323	OT_010_2017_01_006_R_S3.raw	F3		3.96	0	2.884e-09	1.08654e+06	116.83
High	Sequest HT (A2)	Unambiguous	TFSHELSDFGLESTAGEIPVVAIR		1	1	P30101	P30101	0	2	0.6433	0	1	1	1288.16	2575.31	2575.3	2.05	0.00264	CID (Collision Induced Dissociation)	MS2	6.53453	9.731	116.775	41313	OT_010_2017_01_006_R_S3.raw	F3		4.71	0	1.088e-09	892885	116.38
High	Sequest HT (A2)	Unambiguous	KIPNPDFFEDLEPFR		1	1	P27824	P27824	1	3	0.4878	0	1	1	621.981	1863.93	1863.93	0.08	5e-05	CID (Collision Induced Dissociation)	MS2	63.2294	5.456	116.769	41310	OT_010_2017_01_006_R_S3.raw	F3		4.1	0	6.985e-09	2.82711e+06	115.53
High	Sequest HT (A2)	Unambiguous	TVLGTPEVLLGALPGAGGTQR		1	1	P40939	P40939	0	2	0.5671	0	1	1	1004.07	2007.12	2007.12	0.57	0.00057	CID (Collision Induced Dissociation)	MS2	31.0238	5.839	116.765	41308	OT_010_2017_01_006_R_S3.raw	F3		3.28	0	8.804e-08	760774	116.66
High	Sequest HT (A2)	Unambiguous	IPNVDVLVGYADIHGDLLPINNDDNYHK		1	1	Q9BYG5	Q9BYG5	0	4	0.526	0	1	1	784.146	3133.56	3133.56	0.87	0.00068	CID (Collision Induced Dissociation)	MS2	36.4438	3.456	116.761	41306	OT_010_2017_01_006_R_S3.raw	F3		3.46	0	2.908e-07	697398	116.79
High	Sequest HT (A2)	Unambiguous	ADEDPIMGFHQMFLLK		1	1	P61970	P61970	0	2	0.5185	0	1	1	946.457	1891.91	1891.91	-0.31	-0.00029	CID (Collision Induced Dissociation)	MS2	22.2495	5.518	116.758	41305	OT_010_2017_01_006_R_S3.raw	F3	Not Reliable	3.51	0	4.954e-07
High	Sequest HT (A2)	Unambiguous	IISSDRDLLAVVFYGTEK		1	1	P12956	P12956	1	3	0.5012	0	1	1	676.034	2026.09	2026.09	0.56	0.00038	CID (Collision Induced Dissociation)	MS2	43.1901	2.571	116.756	41304	OT_010_2017_01_006_R_S3.raw	F3		4.07	0	4.389e-07	2.05757e+06	117.04
High	Sequest HT (A2)	Unambiguous	LEAELGNMQGLVEDFK		1	1	P05787	P05787	0	3	0.5865	0	1	1	598.298	1792.88	1792.88	0.39	0.00023	CID (Collision Induced Dissociation)	MS2	51.9895	5.222	116.742	41300	OT_010_2017_01_006_R_S3.raw	F3		4.16	0	2.844e-11	1.68541e+06	116.91
High	Sequest HT (A2)	Unambiguous	IGPEPTTDSFIAVMHGPTEGVVPGNALVVDPR		1	1	Q9H4M9	Q9H4M9	0	3	0.5294	0	1	1	1091.56	3272.67	3272.66	1.06	0.00116	CID (Collision Induced Dissociation)	MS2	22.4769	4.509	116.74	41299	OT_010_2017_01_006_R_S3.raw	F3		3.57	0	4.263e-07	2.229e+06	117.09
High	Sequest HT (A2)	Unambiguous	LAALADQWQFLVQK		1	1	Q13813	Q13813	0	2	0.5293	0	1	1	815.952	1630.9	1630.9	0.9	0.00073	CID (Collision Induced Dissociation)	MS2	59.632	10.231	116.738	41298	OT_010_2017_01_006_R_S3.raw	F3		4.27	0	9.602e-08	902248	116.84
High	Sequest HT (A2)	Unambiguous	LAQENEVDFILLGGDLFHENKPSR		1	1	P49959	P49959	0	4	0.4298	0	1	1	686.103	2741.39	2741.39	0.3	0.0002	CID (Collision Induced Dissociation)	MS2	52.2944	5.206	116.725	41292	OT_010_2017_01_006_R_S3.raw	F3		3.42	0	1.761e-08	691981	116.6
High	Sequest HT (A2)	Unambiguous	IGQPTLLLYVDAGPETMTQR		1	1	P00568	P00568	0	2	0.6235	0	1	1	1102.08	2203.14	2203.14	0.39	0.00043	CID (Collision Induced Dissociation)	MS2	45.7157	7.992	116.46	41185	OT_010_2017_01_006_R_S3.raw	F3		4.17	0	2.35e-07	580031	116.41
High	Sequest HT (A2)	Unambiguous	ADVFHAYLSLLK		1	1	Q86VP6	Q86VP6	0	3	0.5322	0	1	1	459.59	1376.76	1376.76	-0.88	-0.0004	CID (Collision Induced Dissociation)	MS2	6.66244	5.021	115.966	40984	OT_010_2017_01_006_R_S3.raw	F3		2.33	0	2.609e-08	1.38654e+06	116.16
High	Sequest HT (A2)	Unambiguous	MQIMTHLPGAISDMIYIR		1	1	Q02338	Q02338	0	3	0.4931	0	1	1	697.358	2090.06	2090.06	0.1	7e-05	CID (Collision Induced Dissociation)	MS2	19.6144	4.527	116.455	41183	OT_010_2017_01_006_R_S3.raw	F3		3.61	0	6.205e-08	797980	116.38
High	Sequest HT (A2)	Unambiguous	NAGGEEAALALAEGLHcGSALFR	C17(Carbamidomethyl)	1	1	Q9BU89	Q9BU89	0	3	0.2829	0	1	1	772.046	2314.12	2314.12	-0.7	-0.00054	CID (Collision Induced Dissociation)	MS2	52.0099	4.51	116.449	41180	OT_010_2017_01_006_R_S3.raw	F3		2.05	0	6.117e-09	755623	116.48
High	Sequest HT (A2)	Unambiguous	MGYAEEAPYDAIHVGAAAPVVPQALIDQLKPGGR		1	1	P22061	P22061	0	4	0.4345	0	1	1	876.954	3504.8	3504.79	0.49	0.00043	CID (Collision Induced Dissociation)	MS2	18.6676	4.983	116.214	41085	OT_010_2017_01_006_R_S3.raw	F3		4.12	0	6.804e-07	3.12782e+06	115.47
High	Sequest HT (A2)	Unambiguous	KIPNPDFFEDLEPFR		1	1	P27824	P27824	1	3	0.3995	0	1	1	621.98	1863.93	1863.93	-0.39	-0.00024	CID (Collision Induced Dissociation)	MS2	48.9503	1.755	116.16	41062	OT_010_2017_01_006_R_S3.raw	F3		4.13	0	7.078e-08	2.82711e+06	115.53
High	Sequest HT (A2)	Unambiguous	SLTFSPDSQLLVTASDDGYIK		1	1	Q9GZS3	Q9GZS3	0	2	0.6541	0	1	1	1129.06	2257.12	2257.12	-1.26	-0.00142	CID (Collision Induced Dissociation)	MS2	38.0743	7.443	116.151	41060	OT_010_2017_01_006_R_S3.raw	F3		3.44	0	4.308e-08	575467	116.2
High	Sequest HT (A2)	Unambiguous	cLFTLLGHLDYIR	C1(Carbamidomethyl)	1	1	P53621	P53621	0	3	0.6678	0	1	1	540.957	1620.86	1620.86	-0.7	-0.00038	CID (Collision Induced Dissociation)	MS2	14.6925	4.809	116.129	41050	OT_010_2017_01_006_R_S3.raw	F3		2.98	0	3.904e-07	887373	116.14
High	Sequest HT (A2)	Unambiguous	IPVENILGEVGDGFK		1	1	Q9H845	Q9H845	0	2	0.6257	0	1	1	793.925	1586.84	1586.84	-0.1	-8e-05	CID (Collision Induced Dissociation)	MS2	82.936	6.407	116.127	41049	OT_010_2017_01_006_R_S3.raw	F3		3.34	0	5.461e-08	1.04903e+06	115.9
High	Sequest HT (A2)	Unambiguous	SSFDWLTGSSTDPLVDHTSPSSDSLLFAHK		1	1	P78527	P78527	0	3	0.3678	0	1	1	1078.85	3234.52	3234.52	-0.08	-9e-05	CID (Collision Induced Dissociation)	MS2	7.97376	3.111	116.12	41046	OT_010_2017_01_006_R_S3.raw	F3		3.29	0	1.674e-08	974672	116.08
High	Sequest HT (A2)	Unambiguous	LPNGLVIASLENYSPVSR		1	1	P22695	P22695	0	3	0.6099	0	1	1	643.686	1929.04	1929.04	0.07	5e-05	CID (Collision Induced Dissociation)	MS2	49.3657	6.35	116.111	41044	OT_010_2017_01_006_R_S3.raw	F3		3.82	0	3.536e-08	1.55976e+06	116.31
High	Sequest HT (A2)	Unambiguous	LPNGLVIASLENYSPVSR		1	1	P22695	P22695	0	2	0.6905	0	1	1	965.026	1929.04	1929.04	0.14	0.00014	CID (Collision Induced Dissociation)	MS2	43.7689	7.4	116.102	41040	OT_010_2017_01_006_R_S3.raw	F3		4.75	0	4.049e-08	1.50322e+06	116.32
High	Sequest HT (A2)	Unambiguous	VLLSLEHGLWAPNLHFHSPNPEIPALLDGR		1	1	P49327	P49327	0	3	0.7029	0	1	1	1114.93	3342.78	3342.77	1.44	0.0016	CID (Collision Induced Dissociation)	MS2	26.2079	9.89	116.225	41090	OT_010_2017_01_006_R_S3.raw	F3		5.15	0	2.698e-07	712293	115.56
High	Sequest HT (A2)	Unambiguous	TISQTSAPVWDESASFLIR		1	1	Q9BSJ8	Q9BSJ8	0	2	0.6712	0	1	1	1054.54	2108.06	2108.07	-0.45	-0.00047	CID (Collision Induced Dissociation)	MS2	20.4034	4.5	116.098	41038	OT_010_2017_01_006_R_S3.raw	F3		3.65	0	8.707e-10	1.11278e+06	116.17
High	Sequest HT (A2)	Unambiguous	IPNIYAIGDVVAGPMLAHK		1	1	P09622	P09622	0	3	0.6232	0	1	1	660.364	1979.08	1979.08	-0.66	-0.00044	CID (Collision Induced Dissociation)	MS2	38.7357	4.235	116.05	41018	OT_010_2017_01_006_R_S3.raw	F3		4.75	0	1.981e-10	1.81185e+06	115.58
High	Sequest HT (A2)	Unambiguous	LKLEAELGNMQGLVEDFK		1	1	P05787	P05787	1	2	0.6567	0	1	1	1017.53	2034.06	2034.06	0.11	0.00011	CID (Collision Induced Dissociation)	MS2	10.2295	2.377	116.043	41015	OT_010_2017_01_006_R_S3.raw	F3		4.69	0	1.259e-09	9914498	115.6
High	Sequest HT (A2)	Unambiguous	TDLEMQIEGLKEELAYLKK		1	1	P08727	P08727	2	3	0.5182	0	1	1	751.067	2251.19	2251.19	-0.53	-0.00039	CID (Collision Induced Dissociation)	MS2	33.2914	1.72	116.041	41014	OT_010_2017_01_006_R_S3.raw	F3		3.57	0	3.799e-07	12537895	115.52
High	Sequest HT (A2)	Unambiguous	cLFTLLGHLDYIR	C1(Carbamidomethyl)	1	1	P53621	P53621	0	3	0.6187	0	1	1	540.957	1620.86	1620.86	-0.7	-0.00038	CID (Collision Induced Dissociation)	MS2	27.5462	7.263	116.028	41010	OT_010_2017_01_006_R_S3.raw	F3		2.99	0	5.852e-07	887373	116.14
High	Sequest HT (A2)	Unambiguous	NLVDPFVEVSFAGK		1	2	Q9NZM1	Q9NZM1; O75923	0	2	0.528	0	1	1	761.401	1521.79	1521.79	-0.68	-0.00052	CID (Collision Induced Dissociation)	MS2	42.9325	8.277	116.017	41005	OT_010_2017_01_006_R_S3.raw	F3		2.86	0	1.768e-07	1.36159e+06	116.13
High	Sequest HT (A2)	Unambiguous	SSFDWLTGSSTDPLVDHTSPSSDSLLFAHK		1	1	P78527	P78527	0	3	0.351	0	1	1	1078.85	3234.52	3234.52	-0.42	-0.00045	CID (Collision Induced Dissociation)	MS2	8.49388	3.725	116.012	41003	OT_010_2017_01_006_R_S3.raw	F3		3.39	0	1.929e-08	974672	116.08
High	Sequest HT (A2)	Unambiguous	VDYSGGFEPFSVLR		1	1	P49959	P49959	0	2	0.5256	0	1	1	786.888	1572.77	1572.77	-0.64	-0.0005	CID (Collision Induced Dissociation)	MS2	37.3918	3.405	116.008	41001	OT_010_2017_01_006_R_S3.raw	F3		3.12	0	4.853e-07
High	Sequest HT (A2)	Unambiguous	LKLEAELGNMQGLVEDFK		1	1	P05787	P05787	1	3	0.6068	0	1	1	678.69	2034.06	2034.06	-1.13	-0.00076	CID (Collision Induced Dissociation)	MS2	7.74514	0.524	116.002	40998	OT_010_2017_01_006_R_S3.raw	F3		4.4	0	6.758e-08	29147442	115.6
High	Sequest HT (A2)	Unambiguous	GLDIPEVDLVIQSSPPK		1	1	Q9NR30	Q9NR30	0	2	0.6069	0	1	1	903.996	1806.98	1806.98	-0.12	-0.00011	CID (Collision Induced Dissociation)	MS2	26.8396	6.723	116.056	41021	OT_010_2017_01_006_R_S3.raw	F3		3.18	0	4.441e-07	814746	115.92
High	Sequest HT (A2)	Unambiguous	GLDIPEVDLVIQSSPPK		1	1	Q9NR30	Q9NR30	0	2	0.609	0	1	1	903.996	1806.98	1806.98	-0.2	-0.00018	CID (Collision Induced Dissociation)	MS2	38.1486	9.952	116.228	41091	OT_010_2017_01_006_R_S3.raw	F3		3.35	0	2.095e-07	814746	115.92
High	Sequest HT (A2)	Unambiguous	SLTFSPDSQLLVTASDDGYIK		1	1	Q9GZS3	Q9GZS3	0	2	0.6116	0	1	1	1129.07	2257.12	2257.12	-0.29	-0.00032	CID (Collision Induced Dissociation)	MS2	38.5611	6.606	116.254	41101	OT_010_2017_01_006_R_S3.raw	F3		3.63	0	1.896e-08	575467	116.2
High	Sequest HT (A2)	Unambiguous	TIGTKPVAHIDQFTADMLGSAELAEEVNLNGSGK		1	1	P50991	P50991	0	3	0.1884	0	1	1	1171.92	3513.75	3513.75	0.07	9e-05	CID (Collision Induced Dissociation)	MS2	30.7933	6.902	116.265	41106	OT_010_2017_01_006_R_S3.raw	F3		3.45	0	7.998e-09	373215	116.17
High	Sequest HT (A2)	Unambiguous	DVAWAPSIGLPTSTIAScSQDGR	C18(Carbamidomethyl)	1	1	P55735	P55735	0	2	0.3452	0	1	1	1195.08	2389.14	2389.15	-0.63	-0.00076	CID (Collision Induced Dissociation)	MS2	23.1037	5.55	116.447	41179	OT_010_2017_01_006_R_S3.raw	F3		2.52	0	5.243e-07	733779	116.33
High	Sequest HT (A2)	Unambiguous	ADVFHAYLSLLK		1	1	Q86VP6	Q86VP6	0	3	0.5068	0	1	1	459.59	1376.76	1376.76	-1.49	-0.00068	CID (Collision Induced Dissociation)	MS2	0	4.945	116.445	41178	OT_010_2017_01_006_R_S3.raw	F3		2.94	0	1.123e-07	1.38654e+06	116.16
High	Sequest HT (A2)	Unambiguous	LPNGLVIASLENYSPVSR		1	1	P22695	P22695	0	2	0.6861	0	1	1	965.025	1929.04	1929.04	-0.44	-0.00042	CID (Collision Induced Dissociation)	MS2	27.9835	5.204	116.438	41175	OT_010_2017_01_006_R_S3.raw	F3		4.81	0	5.729e-10	1.50322e+06	116.32
High	Sequest HT (A2)	Unambiguous	LLEPVVcMSDMLR	C7(Carbamidomethyl)	1	1	Q9UN37	Q9UN37	0	2	0.5018	0	1	1	781.89	1562.77	1562.77	-0.83	-0.00065	CID (Collision Induced Dissociation)	MS2	57.2283	8.964	116.427	41172	OT_010_2017_01_006_R_S3.raw	F3		2.75	0	3.719e-07	591809	116.38
High	Sequest HT (A2)	Unambiguous	SSFDWLTGSSTDPLVDHTSPSSDSLLFAHK		1	1	P78527	P78527	0	3	0.3385	0	1	1	1078.85	3234.52	3234.52	-0.31	-0.00034	CID (Collision Induced Dissociation)	MS2	36.1073	7.095	116.418	41168	OT_010_2017_01_006_R_S3.raw	F3		3.84	0	4.598e-07	974672	116.08
High	Sequest HT (A2)	Unambiguous	NLVDPFVEVSFAGK		1	2	Q9NZM1	Q9NZM1; O75923	0	2	0.3966	0	1	1	761.401	1521.79	1521.79	-0.13	-0.0001	CID (Collision Induced Dissociation)	MS2	36.7368	9.241	116.414	41166	OT_010_2017_01_006_R_S3.raw	F3		2.32	0	6.38e-07	1.36159e+06	116.13
High	Sequest HT (A2)	Unambiguous	cGEEIAVQFVDMVK	C1(Carbamidomethyl)	1	1	O43175	O43175	0	2	0.5745	0	1	1	812.889	1624.77	1624.77	0.26	0.00021	CID (Collision Induced Dissociation)	MS2	40.1453	5.235	116.377	41151	OT_010_2017_01_006_R_S3.raw	F3		3.76	0	6.846e-08	1.66301e+06	116.06
High	Sequest HT (A2)	Unambiguous	TFSHELSDFGLESTAGEIPVVAIR		1	1	P30101	P30101	0	2	0.7292	0	1	1	1288.16	2575.31	2575.3	0.74	0.00095	CID (Collision Induced Dissociation)	MS2	0	4.643	116.371	41148	OT_010_2017_01_006_R_S3.raw	F3		5.06	0	7.821e-10	892885	116.38
High	Sequest HT (A2)	Unambiguous	AMGImNSFVNDIFER	M5(Oxidation)	2	14	O60814; P06899	Q16778; Q5QNW6; Q99879; P33778; P58876; Q93079; O60814; Q99880; P62807; P57053; Q8N257; P06899; P23527; Q99877	0	2	0.1487	0	1	1	880.411	1759.81	1759.81	0.13	0.00011	CID (Collision Induced Dissociation)	MS2	31.7943	2.617	116.364	41145	OT_010_2017_01_006_R_S3.raw	F3		4.17	0	4.41e-08	4.30953e+06	116.76
High	Sequest HT (A2)	Unambiguous	NAGGEEAALALAEGLHcGSALFR	C17(Carbamidomethyl)	1	1	Q9BU89	Q9BU89	0	3	0.3216	0	1	1	772.046	2314.12	2314.12	-0.22	-0.00017	CID (Collision Induced Dissociation)	MS2	55.922	9.076	116.342	41137	OT_010_2017_01_006_R_S3.raw	F3		2.55	0	1.587e-08	755623	116.48
High	Sequest HT (A2)	Unambiguous	SSFDWLTGSSTDPLVDHTSPSSDSLLFAHK		1	1	P78527	P78527	0	3	0.5154	0	1	1	1078.85	3234.53	3234.52	0.82	0.00088	CID (Collision Induced Dissociation)	MS2	17.1512	5.067	116.34	41136	OT_010_2017_01_006_R_S3.raw	F3		3.57	0	3.499e-07	974672	116.08
High	Sequest HT (A2)	Unambiguous	MQIMTHLPGAISDMIYIR		1	1	Q02338	Q02338	0	3	0.3565	0	1	1	697.358	2090.06	2090.06	-0.16	-0.00011	CID (Collision Induced Dissociation)	MS2	17.1131	5.33	116.337	41135	OT_010_2017_01_006_R_S3.raw	F3		3.45	0	8.237e-08	797980	116.38
High	Sequest HT (A2)	Unambiguous	LKLEAELGNMQGLVEDFK		1	1	P05787	P05787	1	2	0.6709	0	1	1	1017.53	2034.06	2034.06	0.22	0.00022	CID (Collision Induced Dissociation)	MS2	22.2801	5.375	116.329	41131	OT_010_2017_01_006_R_S3.raw	F3		5.47	0	7.716e-11	9914498	115.6
High	Sequest HT (A2)	Unambiguous	TISQTSAPVWDESASFLIR		1	1	Q9BSJ8	Q9BSJ8	0	2	0.4815	0	1	1	1054.54	2108.07	2108.07	0.47	0.0005	CID (Collision Induced Dissociation)	MS2	25.0415	5.714	116.324	41129	OT_010_2017_01_006_R_S3.raw	F3		3.24	0	3.791e-08	1.11278e+06	116.17
High	Sequest HT (A2)	Unambiguous	cLFTLLGHLDYIR	C1(Carbamidomethyl)	1	1	P53621	P53621	0	3	0.6342	0	1	1	540.957	1620.86	1620.86	-0.82	-0.00044	CID (Collision Induced Dissociation)	MS2	17.2758	5.082	116.3	41120	OT_010_2017_01_006_R_S3.raw	F3		2.57	0	6.641e-07	887373	116.14
High	Sequest HT (A2)	Unambiguous	LASQANIAQVLAELK		2	2	P63010; Q10567	P63010; Q10567	0	2	0.4748	0	1	1	784.954	1568.9	1568.9	0.2	0.00015	CID (Collision Induced Dissociation)	MS2	58.3263	6.9	116.293	41117	OT_010_2017_01_006_R_S3.raw	F3		3.18	0	6.984e-08	2.79123e+06	115.9
High	Sequest HT (A2)	Unambiguous	NLVDPFVEVSFAGK		1	2	Q9NZM1	Q9NZM1; O75923	0	2	0.5156	0	1	1	761.401	1521.79	1521.79	-0.05	-4e-05	CID (Collision Induced Dissociation)	MS2	17.2199	5.479	116.283	41112	OT_010_2017_01_006_R_S3.raw	F3		3.2	0	7.261e-07	1.36159e+06	116.13
High	Sequest HT (A2)	Unambiguous	GGPEVQQVPAGERPLWFIcSGMGTQWR	C19(Carbamidomethyl)	1	1	P49327	P49327	0	3	0.1862	0	1	1	1015.16	3043.46	3043.47	-0.74	-0.00076	CID (Collision Induced Dissociation)	MS2	58.3675	3.075	116.281	41111	OT_010_2017_01_006_R_S3.raw	F3		2.9	0	1.806e-07	4.95477e+06	115.8
High	Sequest HT (A2)	Unambiguous	IPNIYAIGDVVAGPMLAHK		1	1	P09622	P09622	0	3	0.5155	0	1	1	660.364	1979.08	1979.08	-0.21	-0.00014	CID (Collision Induced Dissociation)	MS2	44.4657	10.189	116.267	41107	OT_010_2017_01_006_R_S3.raw	F3		3.55	0	1.699e-07	1.81185e+06	115.58
High	Sequest HT (A2)	Unambiguous	IMEGPAFNFLDAPAVR		1	1	P11177	P11177	0	2	0.4935	0	1	1	874.445	1747.88	1747.88	-0.49	-0.00043	CID (Collision Induced Dissociation)	MS2	26.3873	7.958	116.451	41181	OT_010_2017_01_006_R_S3.raw	F3		3.1	0	5.675e-08	2.97083e+06	116.67
High	Sequest HT (A2)	Unambiguous	EAINLLEPMTNDPVNYVR		1	1	Q99460	Q99460	0	2	0.3175	0	1	1	1044.53	2088.04	2088.04	0.54	0.00056	CID (Collision Induced Dissociation)	MS2	42.9004	8.448	115.191	40674	OT_010_2017_01_006_R_S3.raw	F3		2.52	0	5.941e-07	1.16723e+06	114.83
High	Sequest HT (A2)	Unambiguous	NEEDAAELVALAQAVNAR		1	1	P22314	P22314	0	3	0.518	0	1	1	628.653	1883.94	1883.95	-0.41	-0.00026	CID (Collision Induced Dissociation)	MS2	27.373	4.015	118.83	42142	OT_010_2017_01_006_R_S3.raw	F3		3.88	0	7.18e-09	5.26625e+06	119.08
High	Sequest HT (A2)	Unambiguous	TPVVTGTGPNFSLGELQGHLAYDLNPASTGLR		1	1	P08651	P08651	0	3	0.5591	0	1	1	1094.9	3282.68	3282.68	2.34	0.00256	CID (Collision Induced Dissociation)	MS2	51.8177	6.503	118.839	42146	OT_010_2017_01_006_R_S3.raw	F3		3.72	0	4.37e-07	523382	118.82
High	Sequest HT (A2)	Unambiguous	GFEVVYMTEPIDEYcVQQLK	C15(Carbamidomethyl)	1	1	P08238	P08238	0	3	0.1383	0	1	1	816.721	2448.15	2448.15	0.58	0.00047	CID (Collision Induced Dissociation)	MS2	27.8857	0.8	121.126	43062	OT_010_2017_01_006_R_S3.raw	F3		3.47	0	5.248e-07	14860706	121.32
High	Sequest HT (A2)	Unambiguous	NLGLEELGIELDPR		1	1	P09622	P09622	0	2	0.5497	0	1	1	784.421	1567.83	1567.83	0.78	0.00061	CID (Collision Induced Dissociation)	MS2	36.7588	8.401	121.117	43060	OT_010_2017_01_006_R_S3.raw	F3		3.22	0	2.517e-07	1.91653e+06	120.79
High	Sequest HT (A2)	Unambiguous	VYQSLcPTSWVTDWDEQR	C6(Carbamidomethyl)	1	1	P14854	P14854	0	2	0.6276	0	1	1	1135.51	2270.02	2270.02	0.98	0.00111	CID (Collision Induced Dissociation)	MS2	20.6496	5.13	121.102	43053	OT_010_2017_01_006_R_S3.raw	F3		3.92	0	6.252e-08	2.06002e+06	120.76
High	Sequest HT (A2)	Unambiguous	GGAFDGTMNGPFGHGYGEGAGEGIDDVEWVVGK		1	1	Q9H4M9	Q9H4M9	0	3	0.624	0	1	1	1094.82	3282.45	3282.44	0.67	0.00074	CID (Collision Induced Dissociation)	MS2	3.74545	2.91	121.094	43049	OT_010_2017_01_006_R_S3.raw	F3		5.08	0	1.31e-10	1.63997e+06	121.23
High	Sequest HT (A2)	Unambiguous	GIDIQDVSMVVNYDMAK		1	1	Q9BUQ8	Q9BUQ8	0	2	0.3803	0	1	1	949.456	1897.9	1897.9	0.25	0.00024	CID (Collision Induced Dissociation)	MS2	47.3218	7.428	121.079	43044	OT_010_2017_01_006_R_S3.raw	F3		2.84	0	1.769e-07
High	Sequest HT (A2)	Unambiguous	LQLEYcSLSAAScEPLASVLR	C6(Carbamidomethyl); C13(Carbamidomethyl)	1	1	P13489	P13489	0	3	0.4868	0	1	1	789.729	2367.17	2367.17	1.27	0.001	CID (Collision Induced Dissociation)	MS2	48.81	4.68	121.074	43042	OT_010_2017_01_006_R_S3.raw	F3		3.41	0	4.996e-07	889120	120.89
High	Sequest HT (A2)	Unambiguous	TGGMAFHSYFMEAIAPPLLQELKK		1	1	P49327	P49327	1	4	0.1278	0	1	1	670.597	2679.37	2679.37	0.29	0.0002	CID (Collision Induced Dissociation)	MS2	21.1113	5.013	121.072	43041	OT_010_2017_01_006_R_S3.raw	F3		2.27	0	3.855e-07	724631	120.96
High	Sequest HT (A2)	Unambiguous	ATTLSNAVSSLASTGLSLTK		1	1	Q13492	Q13492	0	2	0.5455	0	1	1	961.526	1922.04	1922.04	0.47	0.00045	CID (Collision Induced Dissociation)	MS2	50.972	7.398	121.061	43036	OT_010_2017_01_006_R_S3.raw	F3		3.19	0	8.943e-09	1.04185e+06	121.14
High	Sequest HT (A2)	Unambiguous	ELFSPLHALNFGIGGDGTQHVLWR		1	1	Q15102	Q15102	0	3	0.5141	0	1	1	888.795	2664.37	2664.37	0.78	0.00069	CID (Collision Induced Dissociation)	MS2	56.1906	3.941	121.13	43064	OT_010_2017_01_006_R_S3.raw	F3		5.31	0	5.146e-10	937637	121.13
High	Sequest HT (A2)	Unambiguous	HVDAHATLNDGVVVQVMGLLSNNNQALR		1	1	Q13283	Q13283	0	3	0.4941	0	1	1	995.85	2985.53	2985.53	0.77	0.00076	CID (Collision Induced Dissociation)	MS2	23.3279	3.537	121.059	43035	OT_010_2017_01_006_R_S3.raw	F3		4.25	0	5.823e-10	1.13491e+06	121
High	Sequest HT (A2)	Selected	NATNVEQAFmTMAAEIK	M10(Oxidation)	1	2	Q9H0U4	Q92928; Q9H0U4	0	2	0.0103	0	1	1	942.946	1884.88	1884.88	0.82	0.00078	CID (Collision Induced Dissociation)	MS2	51.7648	3.916	121.056	43034	OT_010_2017_01_006_R_S3.raw	F3		2.91	0	2.085e-07	2.66911e+06	121.23
High	Sequest HT (A2)	Unambiguous	LQLEYcSLSAAScEPLASVLR	C6(Carbamidomethyl); C13(Carbamidomethyl)	1	1	P13489	P13489	0	2	0.6937	0	1	1	1184.09	2367.17	2367.17	0.81	0.00096	CID (Collision Induced Dissociation)	MS2	60.7572	5.799	121.037	43027	OT_010_2017_01_006_R_S3.raw	F3		4.31	0	3.124e-08	595210	120.93
High	Sequest HT (A2)	Unambiguous	TPDGTENGDFLALDLGGTNFR		1	1	P19367	P19367	0	2	0.7035	0	1	1	1105.52	2210.04	2210.04	1.28	0.00141	CID (Collision Induced Dissociation)	MS2	39.8807	8.064	121.03	43024	OT_010_2017_01_006_R_S3.raw	F3		4.52	0	1.635e-09	830812	121.14
High	Sequest HT (A2)	Unambiguous	GPTVGGGLPGIGVQGLEGNLQMPGIK		1	1	Q09666	Q09666	0	2	0.7079	0	1	1	1223.66	2446.31	2446.31	1.03	0.00125	CID (Collision Induced Dissociation)	MS2	37.1243	5.194	121.028	43023	OT_010_2017_01_006_R_S3.raw	F3		4.04	0	3.728e-09	1.15845e+06	120.86
High	Sequest HT (A2)	Unambiguous	VLYLGAASGTTVSHVSDIVGPDGLVYAVEFSHR		1	1	P22087	P22087	0	3	0.4012	0	1	1	1139.59	3416.75	3416.75	1.77	0.00202	CID (Collision Induced Dissociation)	MS2	2.20405	5.459	120.993	43009	OT_010_2017_01_006_R_S3.raw	F3		5.11	0	6.442e-07	521304	120.97
High	Sequest HT (A2)	Unambiguous	GDNVYEFHLEFLDLVKPEPVYK		1	1	Q9P035	Q9P035	0	3	0.4213	0	1	1	884.452	2651.34	2651.34	0.73	0.00065	CID (Collision Induced Dissociation)	MS2	25.3728	3.52	120.984	43005	OT_010_2017_01_006_R_S3.raw	F3		4.32	0	1.229e-08	1.03746e+06	121.11
High	Sequest HT (A2)	Unambiguous	NLGLEELGIELDPR		1	1	P09622	P09622	0	2	0.6256	0	1	1	784.42	1567.83	1567.83	0.24	0.00019	CID (Collision Induced Dissociation)	MS2	38.7984	4.247	120.978	43002	OT_010_2017_01_006_R_S3.raw	F3		3.9	0	2.593e-07	1.91653e+06	120.79
High	Sequest HT (A2)	Unambiguous	GGAFDGTMNGPFGHGYGEGAGEGIDDVEWVVGK		1	1	Q9H4M9	Q9H4M9	0	3	0.6206	0	1	1	1094.82	3282.45	3282.44	0.9	0.00099	CID (Collision Induced Dissociation)	MS2	4.6688	5.807	120.951	42992	OT_010_2017_01_006_R_S3.raw	F3		5.93	0	4.638e-11	1.63997e+06	121.23
High	Sequest HT (A2)	Rejected	NATNVEQSFMTMAAEIK		1	1	P62820	P62820	0	2		0.0103	2	2	942.946	1884.88	1884.88	0.82	0.00078	CID (Collision Induced Dissociation)	MS2	51.7648	3.916	121.056	43034	OT_010_2017_01_006_R_S3.raw	F3		2.88	0	6.46e-08	2.66911e+06	121.23
High	Sequest HT (A2)	Unambiguous	EFLFNAIETMPcVK	C12(Carbamidomethyl)	1	1	P31350	P31350	0	2	0.2833	0	1	1	849.915	1698.82	1698.82	-0.18	-0.00015	CID (Collision Induced Dissociation)	MS2	29.0578	7.634	120.949	42991	OT_010_2017_01_006_R_S3.raw	F3		2.93	0	5.525e-07	747736	121.06
High	Sequest HT (A2)	Unambiguous	TPDGTENGDFLALDLGGTNFR		1	1	P19367	P19367	0	2	0.6755	0	1	1	1105.52	2210.04	2210.04	0.5	0.00055	CID (Collision Induced Dissociation)	MS2	11.5373	4.81	121.134	43066	OT_010_2017_01_006_R_S3.raw	F3		4.53	0	4.39e-10	830812	121.14
High	Sequest HT (A2)	Unambiguous	VVIGMDVAASEFFR		1	1	P06733	P06733	0	2	0.6657	0	1	1	770.895	1540.78	1540.78	0.56	0.00043	CID (Collision Induced Dissociation)	MS2	6.1389	1.255	121.165	43078	OT_010_2017_01_006_R_S3.raw	F3		3.5	0	1.558e-07	7825604	120.58
High	Sequest HT (A2)	Unambiguous	GDNVYEFHLEFLDLVKPEPVYK		1	1	Q9P035	Q9P035	0	3	0.3697	0	1	1	884.451	2651.34	2651.34	-0.59	-0.00052	CID (Collision Induced Dissociation)	MS2	12.4545	4.236	121.299	43134	OT_010_2017_01_006_R_S3.raw	F3		3.57	0	4.995e-07	1.03746e+06	121.11
High	Sequest HT (A2)	Unambiguous	AQELDALDNSHPIEVSVGHPSEVDEIFDAISYSK		1	2	P55786	A6NEC2; P55786	0	3	0.5837	0	1	1	1237.93	3711.77	3711.77	-0.05	-6e-05	CID (Collision Induced Dissociation)	MS2	10.8462	3.439	121.297	43133	OT_010_2017_01_006_R_S3.raw	F3		6.39	0	1.919e-10	1.5204e+06	121.62
High	Sequest HT (A2)	Unambiguous	EDGVFNISVDNTcSLFR	C13(Carbamidomethyl)	1	1	P49915	P49915	0	2	0.5795	0	1	1	986.957	1972.91	1972.91	-0.05	-5e-05	CID (Collision Induced Dissociation)	MS2	51.377	3.689	121.287	43128	OT_010_2017_01_006_R_S3.raw	F3		2.83	0	1.895e-08	1.98571e+06	121.42
High	Sequest HT (A2)	Unambiguous	VEQIAAIAQELNELDYYDSHNVNTR		1	1	O43707	O43707	0	3	0.4735	0	1	1	969.136	2905.39	2905.4	-1.41	-0.00136	CID (Collision Induced Dissociation)	MS2	27.5057	1.268	121.282	43126	OT_010_2017_01_006_R_S3.raw	F3		3.21	0	3.305e-09	3.94387e+06	121.42
High	Sequest HT (A2)	Unambiguous	VEQIAAIAQELNELDYYDSHNVNTR		1	1	O43707	O43707	0	4	0.3921	0	1	1	727.104	2905.4	2905.4	-0.36	-0.00026	CID (Collision Induced Dissociation)	MS2	3.67518	3.766	121.272	43123	OT_010_2017_01_006_R_S3.raw	F3		3.8	0	3.204e-07	1.5052e+06	121.4
High	Sequest HT (A2)	Rejected	LLEPLVTQVTTLVNTSNK		0	1		P26232	0	2		0.0151	2	2	985.562	1970.12	1970.12	0.03	3e-05	CID (Collision Induced Dissociation)	MS2	35.8005	5.299	121.267	43121	OT_010_2017_01_006_R_S3.raw	F3		4.56	0	1.827e-09	1.12618e+06	121.39
High	Sequest HT (A2)	Selected	LLEPLVTQVTTLVNTNSK		1	1	P35221	P35221	0	2	0.0151	0	1	1	985.562	1970.12	1970.12	0.03	3e-05	CID (Collision Induced Dissociation)	MS2	35.8005	5.299	121.267	43121	OT_010_2017_01_006_R_S3.raw	F3		4.63	0	1.686e-09	1.12618e+06	121.39
High	Sequest HT (A2)	Unambiguous	GGAFDGTMNGPFGHGYGEGAGEGIDDVEWVVGK		1	1	Q9H4M9	Q9H4M9	0	3	0.5348	0	1	1	1094.82	3282.44	3282.44	0.34	0.00037	CID (Collision Induced Dissociation)	MS2	9.84846	2.328	121.254	43115	OT_010_2017_01_006_R_S3.raw	F3		5.46	0	7.1e-11	1.63997e+06	121.23
High	Sequest HT (A2)	Unambiguous	VFLDPNILSDDGTVALR		1	1	P48147	P48147	0	2	0.5805	0	1	1	922.991	1844.98	1844.98	0.13	0.00012	CID (Collision Induced Dissociation)	MS2	44.8722	9.009	121.154	43075	OT_010_2017_01_006_R_S3.raw	F3		3.48	0	1.004e-08	692615	121.08
High	Sequest HT (A2)	Unambiguous	HVDAHATLNDGVVVQVMGLLSNNNQALR		1	1	Q13283	Q13283	0	4	0.4604	0	1	1	747.138	2985.53	2985.53	-0.12	-9e-05	CID (Collision Induced Dissociation)	MS2	6.78862	1.996	121.252	43114	OT_010_2017_01_006_R_S3.raw	F3		4.54	0	3.03e-10	2.55929e+06	120.95
High	Sequest HT (A2)	Unambiguous	GVDEVTIVNILTNR		1	1	P07355	P07355	0	3	0.4242	0	1	1	514.954	1542.85	1542.85	-0.93	-0.00048	CID (Collision Induced Dissociation)	MS2	14.4751	4.749	121.216	43099	OT_010_2017_01_006_R_S3.raw	F3		3.3	0	4.763e-08	1928611	121.39
High	Sequest HT (A2)	Unambiguous	ATTLSNAVSSLASTGLSLTK		1	1	Q13492	Q13492	0	2	0.6978	0	1	1	961.526	1922.04	1922.04	0.21	0.0002	CID (Collision Induced Dissociation)	MS2	30.2875	5.901	121.209	43096	OT_010_2017_01_006_R_S3.raw	F3		4.17	0	1.771e-09	1.04185e+06	121.14
High	Sequest HT (A2)	Unambiguous	GVDEVTIVNILTNR		1	1	P07355	P07355	0	2	0.5213	0	1	1	771.928	1542.85	1542.85	-0.05	-4e-05	CID (Collision Induced Dissociation)	MS2	36.9903	1.342	121.205	43094	OT_010_2017_01_006_R_S3.raw	F3		3.99	0	2.684e-07	11059269	121.41
High	Sequest HT (A2)	Unambiguous	LcNKPIQSLPNMDSIFSEALLK	C2(Carbamidomethyl)	1	1	Q08426	Q08426	0	3	0.1943	0	1	1	840.107	2518.31	2518.3	0.33	0.00027	CID (Collision Induced Dissociation)	MS2	28.8269	6.165	121.183	43086	OT_010_2017_01_006_R_S3.raw	F3		3.5	0	9.565e-09	679811	121.2
High	Sequest HT (A2)	Unambiguous	NMITGTAPLDGcILVVAANDGPMPQTR	C12(Carbamidomethyl)	1	1	P49411	P49411	0	3	0.5128	0	1	1	938.133	2812.38	2812.38	1.64	0.00153	CID (Collision Induced Dissociation)	MS2	22.9382	4.301	121.181	43085	OT_010_2017_01_006_R_S3.raw	F3		4.29	0	1.842e-07	3.64249e+06	121.52
High	Sequest HT (A2)	Unambiguous	HVDAHATLNDGVVVQVMGLLSNNNQALR		1	1	Q13283	Q13283	0	3	0.442	0	1	1	995.849	2985.53	2985.53	0.15	0.00015	CID (Collision Induced Dissociation)	MS2	21.1181	5.626	121.178	43084	OT_010_2017_01_006_R_S3.raw	F3		4.05	0	1.841e-09	1.13491e+06	121
High	Sequest HT (A2)	Unambiguous	GDNVYEFHLEFLDLVKPEPVYK		1	1	Q9P035	Q9P035	0	3	0.5162	0	1	1	884.451	2651.34	2651.34	-0.38	-0.00033	CID (Collision Induced Dissociation)	MS2	17.431	3.515	121.17	43080	OT_010_2017_01_006_R_S3.raw	F3		4.63	0	3.365e-08	1.03746e+06	121.11
High	Sequest HT (A2)	Unambiguous	VAIAALEVLEEENLAENADK		1	1	P04181	P04181	0	2	0.6533	0	1	1	1071.05	2141.1	2141.1	0.44	0.00048	CID (Collision Induced Dissociation)	MS2	10.9124	3.722	121.167	43079	OT_010_2017_01_006_R_S3.raw	F3		5.22	0	1.861e-09	1.62505e+06	120.99
High	Sequest HT (A2)	Unambiguous	TEGNIDDSLIGGNASAEGPEGEGTESTVITGVDIVMNHHLQETSFTK		1	1	P13693	P13693	0	4	0.3296	0	1	1	1215.07	4857.27	4857.26	0.28	0.00034	CID (Collision Induced Dissociation)	MS2	5.05859	3.106	121.224	43103	OT_010_2017_01_006_R_S3.raw	F3		3.55	0	4.65e-09	5843929	121.56
High	Sequest HT (A2)	Unambiguous	SPLVAAMQHFLPVLK		1	1	O95373	O95373	0	3	0.6292	0	1	1	550.985	1650.94	1650.94	0.44	0.00024	CID (Collision Induced Dissociation)	MS2	8.48045	6.661	120.941	42987	OT_010_2017_01_006_R_S3.raw	F3		2.67	0	3.449e-07	791813	120.72
High	Sequest HT (A2)	Unambiguous	MRPGAYSTGYGGYEEYSGLSDGYGFTTDLFGR		1	1	P52597	P52597	0	3	0.5272	0	1	1	1158.85	3474.53	3474.52	1.06	0.00123	CID (Collision Induced Dissociation)	MS2	10.4634	3.089	120.936	42985	OT_010_2017_01_006_R_S3.raw	F3		6.07	0	1.591e-10	7268448	121.14
High	Sequest HT (A2)	Unambiguous	HGLEVIYMIEPIDEYcVQQLK	C16(Carbamidomethyl)	1	1	P07900	P07900	0	3	0.5	0	1	1	859.763	2577.28	2577.27	1.05	0.0009	CID (Collision Induced Dissociation)	MS2	3.79759	0.254	120.93	42982	OT_010_2017_01_006_R_S3.raw	F3		5.32	0	3.211e-10	24799456	120.65
High	Sequest HT (A2)	Unambiguous	SPLVAAMQHFLPVLK		1	1	O95373	O95373	0	3	0.6733	0	1	1	550.985	1650.94	1650.94	-0.21	-0.00012	CID (Collision Induced Dissociation)	MS2	27.9239	4.676	120.707	42894	OT_010_2017_01_006_R_S3.raw	F3		3	0	3.409e-07	791813	120.72
High	Sequest HT (A2)	Unambiguous	LADDVDLEQVANETHGHVGADLAALcSEAALQAIR	C26(Carbamidomethyl)	1	1	P55072	P55072	0	3	0.5278	0	1	1	1224.94	3672.79	3672.79	0.48	0.00059	CID (Collision Induced Dissociation)	MS2	22.6646	3.192	120.705	42893	OT_010_2017_01_006_R_S3.raw	F3		4.49	0	2.336e-08	1521757	120.48
High	Sequest HT (A2)	Unambiguous	GPTVGGGLPGIGVQGLEGNLQMPGIK		1	1	Q09666	Q09666	0	3	0.5887	0	1	1	816.11	2446.31	2446.31	0.78	0.00064	CID (Collision Induced Dissociation)	MS2	25.8923	1.67	120.693	42887	OT_010_2017_01_006_R_S3.raw	F3		4.62	0	1.706e-08	3823371	120.85
High	Sequest HT (A2)	Unambiguous	FNGIVEDFNYGTLLR		1	1	Q9BVG4	Q9BVG4	0	2	0.4866	0	1	1	879.447	1757.89	1757.89	1.06	0.00094	CID (Collision Induced Dissociation)	MS2	36.1304	7.134	120.679	42883	OT_010_2017_01_006_R_S3.raw	F3		3.72	0	3.919e-09	667827	120.74
High	Sequest HT (A2)	Unambiguous	EANLQALIATGGDINAAIER		3	3	Q9UMX0; Q9UHD9; Q9NRR5	Q9UMX0; Q9UHD9; Q9NRR5	0	2	0.5602	0	1	1	1020.54	2040.07	2040.07	0.23	0.00023	CID (Collision Induced Dissociation)	MS2	41.6495	6.906	120.672	42880	OT_010_2017_01_006_R_S3.raw	F3		3.32	0	8.56e-08	841796	120.62
High	Sequest HT (A2)	Unambiguous	YWSQQIEESTTVVTTQSAEVGAAETTLTELRR		1	1	P05783	P05783	1	4	0.4098	0	1	1	896.948	3584.77	3584.77	0.15	0.00014	CID (Collision Induced Dissociation)	MS2	10.5717	1.141	120.653	42871	OT_010_2017_01_006_R_S3.raw	F3		3.27	0	6.987e-07	7.6676e+06	120.36
High	Sequest HT (A2)	Unambiguous	LLEAQIASGGVVDPVNSVFLPK		1	1	P15924	P15924	0	2	0.7407	0	1	1	1127.13	2253.25	2253.25	1.43	0.00161	CID (Collision Induced Dissociation)	MS2	50.6748	8.233	120.64	42867	OT_010_2017_01_006_R_S3.raw	F3		4.86	0	1.089e-09	540915	120.48
High	Sequest HT (A2)	Unambiguous	HVDAHATLNDGVVVQVMGLLSNNNQALR		1	1	Q13283	Q13283	0	4	0.3412	0	1	1	747.139	2985.53	2985.53	0.31	0.00023	CID (Collision Induced Dissociation)	MS2	31.1381	5.402	120.635	42865	OT_010_2017_01_006_R_S3.raw	F3		4.22	0	2.887e-09	2.55929e+06	120.95
High	Sequest HT (A2)	Unambiguous	TGGMAFHSYFMEAIAPPLLQELKK		1	1	P49327	P49327	1	4	0.3539	0	1	1	670.598	2679.37	2679.37	0.76	0.00051	CID (Collision Induced Dissociation)	MS2	32.7072	5.158	120.714	42897	OT_010_2017_01_006_R_S3.raw	F3		2.43	0	6.984e-07	724631	120.96
High	Sequest HT (A2)	Unambiguous	MMITSQDVLHSWAVPTLGLK		1	1	P00403	P00403	0	3	0.4499	0	1	1	743.059	2227.16	2227.16	0.54	0.0004	CID (Collision Induced Dissociation)	MS2	37.8789	4.704	120.62	42858	OT_010_2017_01_006_R_S3.raw	F3		3.89	0	1.695e-07	2917641	120.22
High	Sequest HT (A2)	Unambiguous	SPLVAAMQHFLPVLK		1	1	O95373	O95373	0	3	0.613	0	1	1	550.985	1650.94	1650.94	0.23	0.00013	CID (Collision Induced Dissociation)	MS2	40.9019	5.961	120.588	42846	OT_010_2017_01_006_R_S3.raw	F3		2.3	0	1.775e-07	791813	120.72
High	Sequest HT (A2)	Unambiguous	VYQSLcPTSWVTDWDEQR	C6(Carbamidomethyl)	1	1	P14854	P14854	0	2	0.6914	0	1	1	1135.51	2270.02	2270.02	1.42	0.00161	CID (Collision Induced Dissociation)	MS2	13.8767	3.949	120.577	42841	OT_010_2017_01_006_R_S3.raw	F3		4.05	0	7.214e-08	2.06002e+06	120.76
High	Sequest HT (A2)	Unambiguous	ALSGGLYPVSAVLcDDDIMLTIKPGEHGSTYGGNPLGcR	C14(Carbamidomethyl); C38(Carbamidomethyl)	1	1	P04181	P04181	0	4	0.123	0	1	1	1023.5	4090.97	4090.97	0.71	0.00072	CID (Collision Induced Dissociation)	MS2	9.76472	2.629	120.575	42840	OT_010_2017_01_006_R_S3.raw	F3		2.44	0	3.337e-08	1.64476e+06	120.36
High	Sequest HT (A2)	Unambiguous	YLEVVLNTLQQASQAQVDK		1	1	Q14974	Q14974	0	3	0.5493	0	1	1	716.383	2147.14	2147.13	0.57	0.00041	CID (Collision Induced Dissociation)	MS2	13.1954	3.182	120.572	42839	OT_010_2017_01_006_R_S3.raw	F3		5.37	0	6.143e-10	1.471e+06	120.72
High	Sequest HT (A2)	Unambiguous	TcATVTIGGINIAEALVSK	C2(Carbamidomethyl)	1	1	Q7KZF4	Q7KZF4	0	2	0.4089	0	1	1	959.521	1918.04	1918.03	1.99	0.00191	CID (Collision Induced Dissociation)	MS2	42.6504	10.744	120.538	42826	OT_010_2017_01_006_R_S3.raw	F3		2.47	0	2.93e-07	723323	120.78
High	Sequest HT (A2)	Unambiguous	YWSQQIEESTTVVTTQSAEVGAAETTLTELRR		1	1	P05783	P05783	1	3	0.6382	0	1	1	1195.6	3584.77	3584.77	0.24	0.00029	CID (Collision Induced Dissociation)	MS2	11.9551	1.272	120.532	42823	OT_010_2017_01_006_R_S3.raw	F3		4.56	0	4.491e-10	3.78834e+06	120.36
High	Sequest HT (A2)	Unambiguous	DVDYVcISDNYWLGK	C6(Carbamidomethyl)	1	1	Q96KP4	Q96KP4	0	2	0.6399	0	1	1	923.92	1846.83	1846.83	0.19	0.00017	CID (Collision Induced Dissociation)	MS2	44.483	7.369	120.509	42815	OT_010_2017_01_006_R_S3.raw	F3		3.61	0	2.545e-07	1.43004e+06	120.66
High	Sequest HT (A2)	Unambiguous	AVPLALALISVSNPR		1	1	Q13200	Q13200	0	3	0.5968	0	1	1	507.643	1520.92	1520.92	-0.21	-0.00011	CID (Collision Induced Dissociation)	MS2	27.3793	4.982	120.505	42813	OT_010_2017_01_006_R_S3.raw	F3		2.53	0	3.216e-07	1.27862e+06	120.79
High	Sequest HT (A2)	Unambiguous	IYPHGLVLLDLQSYDGDAQGKEEIDSILNK		1	1	P52788	P52788	1	4	0.1317	0	1	1	836.682	3343.71	3343.71	0.05	4e-05	CID (Collision Induced Dissociation)	MS2	47.8468	6.38	120.613	42855	OT_010_2017_01_006_R_S3.raw	F3		2.81	0	1.842e-08	914467	120.65
High	Sequest HT (A2)	Unambiguous	NLGLEELGIELDPR		1	1	P09622	P09622	0	2	0.6366	0	1	1	784.42	1567.83	1567.83	0.55	0.00043	CID (Collision Induced Dissociation)	MS2	27.8597	3.64	120.734	42904	OT_010_2017_01_006_R_S3.raw	F3		3.66	0	6.602e-08	1.91653e+06	120.79
High	Sequest HT (A2)	Unambiguous	ALSGGLYPVSAVLcDDDIMLTIKPGEHGSTYGGNPLGcR	C14(Carbamidomethyl); C38(Carbamidomethyl)	1	1	P04181	P04181	0	4	0.1613	0	1	1	1023.5	4090.97	4090.97	1.3	0.00133	CID (Collision Induced Dissociation)	MS2	19.3208	3.471	120.74	42907	OT_010_2017_01_006_R_S3.raw	F3		3.1	0	6.285e-08	1.64476e+06	120.36
High	Sequest HT (A2)	Unambiguous	AAVATFLQSVQVPEFTPK		1	1	P22314	P22314	0	2	0.4923	0	1	1	967.026	1933.04	1933.04	0.63	0.00061	CID (Collision Induced Dissociation)	MS2	74.0221	5.604	120.743	42908	OT_010_2017_01_006_R_S3.raw	F3		3.25	0	4.089e-07	6591017	121.15
High	Sequest HT (A2)	Unambiguous	VLYLGAASGTTVSHVSDIVGPDGLVYAVEFSHR		1	1	P22087	P22087	0	3	0.6042	0	1	1	1139.58	3416.74	3416.75	-2.62	-0.00299	CID (Collision Induced Dissociation)	MS2	8.50039	8.862	120.92	42980	OT_010_2017_01_006_R_S3.raw	F3		5.18	0	2.272e-12	521304	120.97
High	Sequest HT (A2)	Unambiguous	GGAFDGTMNGPFGHGYGEGAGEGIDDVEWVVGK		1	1	Q9H4M9	Q9H4M9	0	3	0.6015	0	1	1	1094.82	3282.44	3282.44	0.23	0.00026	CID (Collision Induced Dissociation)	MS2	10.0617	6.566	120.909	42975	OT_010_2017_01_006_R_S3.raw	F3		5.27	0	1.65e-09	1.63997e+06	121.23
High	Sequest HT (A2)	Unambiguous	YWSQQIEESTTVVTTQSAEVGAAETTLTELRR		1	1	P05783	P05783	1	3	0.57	0	1	1	1195.6	3584.78	3584.77	2.38	0.00284	CID (Collision Induced Dissociation)	MS2	39.1792	6.205	120.903	42972	OT_010_2017_01_006_R_S3.raw	F3		3.93	0	3.742e-09	3.78834e+06	120.36
High	Sequest HT (A2)	Unambiguous	LQLEYcSLSAAScEPLASVLR	C6(Carbamidomethyl); C13(Carbamidomethyl)	1	1	P13489	P13489	0	2	0.7269	0	1	1	1184.09	2367.17	2367.17	1.12	0.00133	CID (Collision Induced Dissociation)	MS2	35.1995	4.784	120.9	42971	OT_010_2017_01_006_R_S3.raw	F3		4.65	0	7.586e-09	595210	120.93
High	Sequest HT (A2)	Unambiguous	LQLEYcSLSAAScEPLASVLR	C6(Carbamidomethyl); C13(Carbamidomethyl)	1	1	P13489	P13489	0	2	0.7058	0	1	1	1184.09	2367.17	2367.17	1.74	0.00206	CID (Collision Induced Dissociation)	MS2	56.4898	8.692	120.872	42960	OT_010_2017_01_006_R_S3.raw	F3		4.52	0	1.998e-09	595210	120.93
High	Sequest HT (A2)	Unambiguous	EANLQALIATGGDINAAIER		3	3	Q9UMX0; Q9UHD9; Q9NRR5	Q9UMX0; Q9UHD9; Q9NRR5	0	3	0.452	0	1	1	680.696	2040.07	2040.07	0.58	0.00039	CID (Collision Induced Dissociation)	MS2	26.3115	5.044	120.859	42954	OT_010_2017_01_006_R_S3.raw	F3		2.5	0	6.705e-07	1.20551e+06	120.59
High	Sequest HT (A2)	Unambiguous	HVDAHATLNDGVVVQVMGLLSNNNQALR		1	1	Q13283	Q13283	0	3	0.5222	0	1	1	995.85	2985.54	2985.53	1.08	0.00108	CID (Collision Induced Dissociation)	MS2	47.1775	7.394	120.854	42952	OT_010_2017_01_006_R_S3.raw	F3		4.73	0	1.95e-10	1.13491e+06	121
High	Sequest HT (A2)	Unambiguous	TGGMAFHSYFMEAIAPPLLQELKK		1	1	P49327	P49327	1	4	0.1399	0	1	1	670.598	2679.37	2679.37	0.94	0.00063	CID (Collision Induced Dissociation)	MS2	27.83	4.561	120.84	42948	OT_010_2017_01_006_R_S3.raw	F3		2.43	0	1.066e-07	724631	120.96
High	Sequest HT (A2)	Unambiguous	SVNESLNNLFITEEDYQALR		1	1	Q00610	Q00610	0	2	0.5719	0	1	1	1178.08	2355.14	2355.15	-0.64	-0.00075	CID (Collision Induced Dissociation)	MS2	0	6.919	120.838	42947	OT_010_2017_01_006_R_S3.raw	F3		2.99	0	1.162e-07	3.26364e+06	120.47
High	Sequest HT (A2)	Unambiguous	GDNVYEFHLEFLDLVKPEPVYK		1	1	Q9P035	Q9P035	0	3	0.3675	0	1	1	884.452	2651.34	2651.34	0.67	0.00059	CID (Collision Induced Dissociation)	MS2	100	8.208	120.833	42945	OT_010_2017_01_006_R_S3.raw	F3		3.81	0	2.459e-10	1.03746e+06	121.11
High	Sequest HT (A2)	Unambiguous	VAIAALEVLEEENLAENADK		1	1	P04181	P04181	0	2	0.5025	0	1	1	1071.05	2141.1	2141.1	0.8	0.00085	CID (Collision Induced Dissociation)	MS2	20.9836	6.249	120.825	42941	OT_010_2017_01_006_R_S3.raw	F3		3.96	0	8.431e-09	1.62505e+06	120.99
High	Sequest HT (A2)	Unambiguous	GITNLcVIGGDGSLTGANLFR	C6(Carbamidomethyl)	1	1	Q01813	Q01813	0	2	0.649	0	1	1	1068.05	2135.09	2135.09	1.02	0.00108	CID (Collision Induced Dissociation)	MS2	9.04562	4.903	120.822	42940	OT_010_2017_01_006_R_S3.raw	F3		5.47	0	2.737e-11	946424	120.92
High	Sequest HT (A2)	Unambiguous	VYQSLcPTSWVTDWDEQR	C6(Carbamidomethyl)	1	1	P14854	P14854	0	3	0.4536	0	1	1	757.345	2270.02	2270.02	0.76	0.00058	CID (Collision Induced Dissociation)	MS2	32.0124	4.052	120.82	42939	OT_010_2017_01_006_R_S3.raw	F3		3.77	0	4.268e-09	1.14509e+06	120.77
High	Sequest HT (A2)	Unambiguous	GPTVGGGLPGIGVQGLEGNLQMPGIK		1	1	Q09666	Q09666	0	2	0.7009	0	1	1	1223.66	2446.32	2446.31	1.23	0.0015	CID (Collision Induced Dissociation)	MS2	18.576	3.881	120.814	42936	OT_010_2017_01_006_R_S3.raw	F3		4.58	0	6.147e-09	1.15845e+06	120.86
High	Sequest HT (A2)	Unambiguous	VLYLGAASGTTVSHVSDIVGPDGLVYAVEFSHR		1	1	P22087	P22087	0	3	0.4087	0	1	1	1139.59	3416.75	3416.75	1.56	0.00178	CID (Collision Induced Dissociation)	MS2	15.1529	6.768	120.792	42928	OT_010_2017_01_006_R_S3.raw	F3		4.82	0	4.045e-11	521304	120.97
High	Sequest HT (A2)	Unambiguous	YWSQQIEESTTVVTTQSAEVGAAETTLTELRR		1	1	P05783	P05783	1	3	0.5553	0	1	1	1195.6	3584.77	3584.77	0.95	0.00114	CID (Collision Induced Dissociation)	MS2	16.3278	4.299	120.785	42925	OT_010_2017_01_006_R_S3.raw	F3		3.71	0	3.793e-09	3.78834e+06	120.36
High	Sequest HT (A2)	Unambiguous	HVDAHATLNDGVVVQVMGLLSNNNQALR		1	1	Q13283	Q13283	0	3	0.2712	0	1	1	995.85	2985.54	2985.53	1.27	0.00126	CID (Collision Induced Dissociation)	MS2	47.5643	11.713	120.778	42922	OT_010_2017_01_006_R_S3.raw	F3		3.65	0	5.989e-10	1.13491e+06	121
High	Sequest HT (A2)	Unambiguous	DVDYVcISDNYWLGK	C6(Carbamidomethyl)	1	1	Q96KP4	Q96KP4	0	2	0.446	0	1	1	923.92	1846.83	1846.83	0.78	0.00072	CID (Collision Induced Dissociation)	MS2	46.283	4.396	120.772	42919	OT_010_2017_01_006_R_S3.raw	F3		3.61	0	3.814e-07	1.43004e+06	120.66
High	Sequest HT (A2)	Unambiguous	EKPYFPIPEEYTFIQNVPLEDR		1	1	Q00839	Q00839	0	3	0.3915	0	1	1	908.79	2724.36	2724.36	-0.05	-5e-05	CID (Collision Induced Dissociation)	MS2	17.4536	4.018	120.745	42909	OT_010_2017_01_006_R_S3.raw	F3		4.01	0	3.858e-10	20078014	121.17
High	Sequest HT (A2)	Unambiguous	VAIAALEVLEEENLAENADK		1	1	P04181	P04181	0	2	0.6173	0	1	1	1071.05	2141.1	2141.1	-0.24	-0.00026	CID (Collision Induced Dissociation)	MS2	23.5191	6.488	121.304	43136	OT_010_2017_01_006_R_S3.raw	F3		4.05	0	1.072e-08	1.62505e+06	120.99
High	Sequest HT (A2)	Unambiguous	AQELDALDNSHPIEVSVGHPSEVDEIFDAISYSK		1	2	P55786	A6NEC2; P55786	0	4	0.5231	0	1	1	928.697	3711.77	3711.77	0.39	0.00036	CID (Collision Induced Dissociation)	MS2	25.0661	1.168	121.322	43142	OT_010_2017_01_006_R_S3.raw	F3		4.97	0	3.106e-08	5.07666e+06	121.57
High	Sequest HT (A2)	Unambiguous	MGIGLGSENAAGPcNWDEADIGPWAK	C14(Carbamidomethyl)	1	1	Q9UNF1	Q9UNF1	0	3	0.3193	0	1	1	906.076	2716.21	2716.21	0.47	0.00043	CID (Collision Induced Dissociation)	MS2	11.6136	3.859	121.326	43144	OT_010_2017_01_006_R_S3.raw	F3		3.32	0	4.9e-07	1.24396e+06	121.41
High	Sequest HT (A2)	Unambiguous	AVEFQEAQAYADDNSLLFMETSAK		1	1	P51148	P51148	0	3	0.3724	0	1	1	893.415	2678.23	2678.23	0.92	0.00082	CID (Collision Induced Dissociation)	MS2	28.1436	4.261	121.328	43145	OT_010_2017_01_006_R_S3.raw	F3		3.84	0	2.747e-08	3.84114e+06	121.53
High	Sequest HT (A2)	Unambiguous	VMDRPGNYVEPTIVTGLGHDASIAHTETFAPILYVFK		1	1	P49419	P49419	0	5	0.3	0	1	1	812.62	4059.07	4059.07	0.03	3e-05	CID (Collision Induced Dissociation)	MS2	33.6283	1.77	122.192	43494	OT_010_2017_01_006_R_S3.raw	F3		3.2	0	1.277e-07	2.83371e+06	122.39
High	Sequest HT (A2)	Unambiguous	IVILDEADSMTSAAQAALR		1	1	P35249	P35249	0	2	0.6911	0	1	1	988.012	1975.02	1975.02	-0.16	-0.00016	CID (Collision Induced Dissociation)	MS2	42.4556	6.112	122.18	43491	OT_010_2017_01_006_R_S3.raw	F3		5.18	0	5.105e-11	586979	122.23
High	Sequest HT (A2)	Unambiguous	TTSGYAGGLSSAYGGLTSPGLSYSLGSSFGSGAGSSSFSR		1	1	P05787	P05787	0	3	0.497	0	1	1	1242.58	3725.72	3725.72	0.33	0.00041	CID (Collision Induced Dissociation)	MS2	3.87294	1.761	122.163	43483	OT_010_2017_01_006_R_S3.raw	F3		5.07	0	2.358e-09	29325486	122.46
High	Sequest HT (A2)	Unambiguous	IGEMPLTDSILcDGLTDAFHNcHMGITAENVAK	C12(Carbamidomethyl); C22(Carbamidomethyl)	1	1	Q9BWD1	Q9BWD1	0	4	0.3492	0	1	1	908.422	3630.67	3630.67	-0.95	-0.00087	CID (Collision Induced Dissociation)	MS2	24.894	1.818	122.154	43479	OT_010_2017_01_006_R_S3.raw	F3		3.78	0	1.333e-07	2.35683e+06	122.33
High	Sequest HT (A2)	Unambiguous	TEGNIDDSLIGGNASAEGPEGEGTESTVITGVDIVMNHHLQETSFTK		1	1	P13693	P13693	0	4	0.2554	0	1	1	1215.07	4857.26	4857.26	-1.05	-0.00128	CID (Collision Induced Dissociation)	MS2	58.3117	3.836	122.136	43473	OT_010_2017_01_006_R_S3.raw	F3		3.25	0	1.389e-09	5843929	121.56
High	Sequest HT (A2)	Unambiguous	VMDRPGNYVEPTIVTGLGHDASIAHTETFAPILYVFK		1	1	P49419	P49419	0	4	0.5683	0	1	1	1015.52	4059.07	4059.07	0.22	0.00022	CID (Collision Induced Dissociation)	MS2	10.8151	3.767	122.13	43470	OT_010_2017_01_006_R_S3.raw	F3		5.56	0	7.292e-09
High	Sequest HT (A2)	Unambiguous	ELQNTVSQLLESEGWNR		1	1	Q7L0Y3	Q7L0Y3	0	2	0.5754	0	1	1	1001.99	2002.98	2002.98	-0.64	-0.00064	CID (Collision Induced Dissociation)	MS2	31.226	8.579	122.104	43460	OT_010_2017_01_006_R_S3.raw	F3		3.25	0	1.347e-08	530651	122.08
High	Sequest HT (A2)	Unambiguous	McINTEWGAFGDDGSLEDIR	C2(Carbamidomethyl)	1	1	P19367	P19367	0	3	0.3352	0	1	1	762.665	2285.98	2285.98	-0.15	-0.00012	CID (Collision Induced Dissociation)	MS2	26.435	4.842	122.1	43458	OT_010_2017_01_006_R_S3.raw	F3		3.64	0	3.402e-07	737087	122.05
High	Sequest HT (A2)	Unambiguous	SLLVIPNTLAVNAAQDSTDLVAK		1	1	P17987	P17987	0	2	0.6077	0	1	1	1177.15	2353.3	2353.3	0.2	0.00023	CID (Collision Induced Dissociation)	MS2	4.59723	3.347	122.194	43495	OT_010_2017_01_006_R_S3.raw	F3		4.41	0	7.603e-09	2.08473e+06	122.35
High	Sequest HT (A2)	Unambiguous	LYIGLAGLATDVQTVAQR		1	1	P49720	P49720	0	2	0.6751	0	1	1	945.028	1889.05	1889.05	0.25	0.00024	CID (Collision Induced Dissociation)	MS2	51.1104	7.098	122.094	43455	OT_010_2017_01_006_R_S3.raw	F3		4.37	0	7.961e-10	1.42792e+06	122.23
High	Sequest HT (A2)	Unambiguous	GIFPVLcKDPVQEAWAEDVDLR	C7(Carbamidomethyl)	1	1	P14618	P14618	1	2	0.6397	0	1	1	1279.14	2557.27	2557.28	-0.3	-0.00038	CID (Collision Induced Dissociation)	MS2	80.8641	9.741	122.062	43442	OT_010_2017_01_006_R_S3.raw	F3		3.58	0	6.173e-07	718500	121.88
High	Sequest HT (A2)	Unambiguous	LYIGLAGLATDVQTVAQR		1	1	P49720	P49720	0	3	0.6044	0	1	1	630.354	1889.05	1889.05	-1.08	-0.00068	CID (Collision Induced Dissociation)	MS2	27.4702	6.615	122.059	43441	OT_010_2017_01_006_R_S3.raw	F3		4.07	0	7.176e-09	1.95789e+06	122.22
High	Sequest HT (A2)	Unambiguous	FTNMLGQPGSTALDLFK		1	1	O75400	O75400	0	2	0.4175	0	1	1	920.469	1839.93	1839.93	0.03	3e-05	CID (Collision Induced Dissociation)	MS2	41.9703	10.13	122.057	43440	OT_010_2017_01_006_R_S3.raw	F3		2.85	0	1.947e-07	618823	122.1
High	Sequest HT (A2)	Unambiguous	AQELDALDNSHPIEVSVGHPSEVDEIFDAISYSK		1	2	P55786	A6NEC2; P55786	0	3	0.5989	0	1	1	1237.93	3711.76	3711.77	-0.47	-0.00058	CID (Collision Induced Dissociation)	MS2	4.07069	5.171	122.049	43436	OT_010_2017_01_006_R_S3.raw	F3		5.71	0	3.22e-13	1.5204e+06	121.62
High	Sequest HT (A2)	Unambiguous	VQLGGSDQLGNIMSGYEFINK		1	1	Q9Y2Z4	Q9Y2Z4	0	2	0.6077	0	1	1	1135.56	2270.11	2270.11	0.56	0.00064	CID (Collision Induced Dissociation)	MS2	51.7513	11.556	122.023	43426	OT_010_2017_01_006_R_S3.raw	F3		4.13	0	4.842e-09	481477	122.07
High	Sequest HT (A2)	Unambiguous	AAGGIELFVGGIGPDGHIAFNEPGSSLVSR		1	1	P46926	P46926	0	3	0.5881	0	1	1	975.501	2924.49	2924.49	-0.07	-7e-05	CID (Collision Induced Dissociation)	MS2	33.2324	7.243	122.009	43420	OT_010_2017_01_006_R_S3.raw	F3		3.52	0	3.685e-08	787591	121.99
High	Sequest HT (A2)	Unambiguous	LTGEEVNScVEVLLEEAK	C9(Carbamidomethyl)	1	1	P49589	P49589	0	2	0.5807	0	1	1	1010	2019	2019	0.12	0.00012	CID (Collision Induced Dissociation)	MS2	35.8739	12.307	121.983	43410	OT_010_2017_01_006_R_S3.raw	F3		3.53	0	2.362e-09	356181	122.05
High	Sequest HT (A2)	Unambiguous	ELQNTVSQLLESEGWNR		1	1	Q7L0Y3	Q7L0Y3	0	2	0.562	0	1	1	1002	2002.98	2002.98	0.71	0.00071	CID (Collision Induced Dissociation)	MS2	33.3123	12.139	121.977	43407	OT_010_2017_01_006_R_S3.raw	F3		3.79	0	2.645e-09	530651	122.08
High	Sequest HT (A2)	Unambiguous	McINTEWGAFGDDGSLEDIR	C2(Carbamidomethyl)	1	1	P19367	P19367	0	2	0.6711	0	1	1	1143.49	2285.98	2285.98	-0.2	-0.00023	CID (Collision Induced Dissociation)	MS2	8.67441	3.72	122.081	43449	OT_010_2017_01_006_R_S3.raw	F3		4.56	0	2.351e-10	1.01239e+06	122.04
High	Sequest HT (A2)	Unambiguous	MVTMVEIDQMVIDGcK	C15(Carbamidomethyl)	1	1	P52788	P52788	0	2	0.5409	0	1	1	934.935	1868.86	1868.86	0.07	7e-05	CID (Collision Induced Dissociation)	MS2	43.8166	6.599	122.198	43497	OT_010_2017_01_006_R_S3.raw	F3		2.57	0	1.271e-08	558269	122.23
High	Sequest HT (A2)	Unambiguous	IVILDEADSMTSAAQAALR		1	1	P35249	P35249	0	3	0.5434	0	1	1	659.01	1975.01	1975.02	-0.75	-0.0005	CID (Collision Induced Dissociation)	MS2	20.8144	5.976	122.205	43500	OT_010_2017_01_006_R_S3.raw	F3		4.84	0	1.212e-08	525083	122.23
High	Sequest HT (A2)	Unambiguous	VPVLQLDSGNYLFSTSAIcR	C19(Carbamidomethyl)	1	1	P56192	P56192	0	2	0.7005	0	1	1	1120.57	2240.14	2240.14	-0.54	-0.00061	CID (Collision Induced Dissociation)	MS2	23.3128	7.954	122.212	43503	OT_010_2017_01_006_R_S3.raw	F3		4.14	0	9.684e-09	560602	122.26
High	Sequest HT (A2)	Unambiguous	VAGSVTELIQAAEAMK		1	1	Q9Y490	Q9Y490	0	2	0.6515	0	1	1	809.43	1617.85	1617.85	0.61	0.00049	CID (Collision Induced Dissociation)	MS2	13.6633	6.689	122.433	43591	OT_010_2017_01_006_R_S3.raw	F3		3.3	0	1.2e-07	704166	122.43
High	Sequest HT (A2)	Unambiguous	GGGGGGGGGGGLGGGLGNVLGGLISGAGGGGGGGGGGGGGGGGGGGGTAMR		1	1	P04632	P04632	0	3	0.2739	0	1	1	1194.56	3581.68	3581.66	4.55	0.00543	CID (Collision Induced Dissociation)	MS2	54.0261	7.44	122.42	43587	OT_010_2017_01_006_R_S3.raw	F3		3.14	0	2.492e-08
High	Sequest HT (A2)	Unambiguous	IGEMPLTDSILcDGLTDAFHNcHMGITAENVAK	C12(Carbamidomethyl); C22(Carbamidomethyl)	1	1	Q9BWD1	Q9BWD1	0	3	0.512	0	1	1	1210.9	3630.67	3630.67	0.41	0.00049	CID (Collision Induced Dissociation)	MS2	14.0622	11.031	122.415	43585	OT_010_2017_01_006_R_S3.raw	F3		4.59	0	3.395e-09	277404	122.41
High	Sequest HT (A2)	Unambiguous	GYFIQPTVFGDVQDGMTIAK		1	1	P05091	P05091	0	2	0.5634	0	1	1	1094.04	2187.08	2187.08	1.41	0.00154	CID (Collision Induced Dissociation)	MS2	59.1731	4.364	122.396	43576	OT_010_2017_01_006_R_S3.raw	F3		3.39	0	2.101e-07	1.38071e+06	122.55
High	Sequest HT (A2)	Unambiguous	DVSELTGFPEMLGGR		1	1	P31939	P31939	0	2	0.5054	0	1	1	804.39	1607.77	1607.77	-0.62	-0.0005	CID (Collision Induced Dissociation)	MS2	29.4889	8.141	122.376	43569	OT_010_2017_01_006_R_S3.raw	F3		3.68	0	4.529e-08	3.50031e+06	122.58
High	Sequest HT (A2)	Unambiguous	VPVLQLDSGNYLFSTSAIcR	C19(Carbamidomethyl)	1	1	P56192	P56192	0	2	0.6776	0	1	1	1120.57	2240.14	2240.14	0.22	0.00024	CID (Collision Induced Dissociation)	MS2	23.6219	6.468	122.365	43564	OT_010_2017_01_006_R_S3.raw	F3		4.25	0	1.35e-09	560602	122.26
High	Sequest HT (A2)	Unambiguous	VQVPNcDEIFYAGTGNLLLR	C6(Carbamidomethyl)	1	1	P53621	P53621	0	2	0.6667	0	1	1	1140.08	2279.15	2279.15	0.09	0.00011	CID (Collision Induced Dissociation)	MS2	19.1654	4.287	122.356	43560	OT_010_2017_01_006_R_S3.raw	F3		3.99	0	1.57e-08	1.27626e+06	122.47
High	Sequest HT (A2)	Unambiguous	GGGGGGGGGGGLGGGLGNVLGGLISGAGGGGGGGGGGGGGGGGGGGGTAMR		1	1	P04632	P04632	0	3	0.4366	0	1	1	1194.56	3581.67	3581.66	2.41	0.00287	CID (Collision Induced Dissociation)	MS2	46.1818	8.644	122.342	43556	OT_010_2017_01_006_R_S3.raw	F3		3.55	0	2.882e-07
High	Sequest HT (A2)	Unambiguous	GAVDDDVAEADIISTVEFNHSGELLATGDK		1	1	P63151	P63151	0	3	0.3343	0	1	1	1030.16	3088.46	3088.46	-0.28	-0.00029	CID (Collision Induced Dissociation)	MS2	18.7118	7.531	122.338	43554	OT_010_2017_01_006_R_S3.raw	F3		3.38	0	3.781e-09	453261	122.3
High	Sequest HT (A2)	Unambiguous	TTSGYAGGLSSAYGGLTSPGLSYSLGSSFGSGAGSSSFSR		1	1	P05787	P05787	0	4	0.3612	0	1	1	932.186	3725.72	3725.72	0.5	0.00047	CID (Collision Induced Dissociation)	MS2	6.55223	0.387	122.312	43542	OT_010_2017_01_006_R_S3.raw	F3		3.71	0	1.962e-08	12162088	122.48
High	Sequest HT (A2)	Unambiguous	SVPLAATSMLITQGLISK		1	1	Q9NX40	Q9NX40	0	3	0.5922	0	1	1	610.685	1830.04	1830.04	-0.06	-4e-05	CID (Collision Induced Dissociation)	MS2	26.313	8.246	122.296	43537	OT_010_2017_01_006_R_S3.raw	F3		3.09	0	2.115e-07	361018	122.3
High	Sequest HT (A2)	Unambiguous	GAVDDDVAEADIISTVEFNHSGELLATGDK		1	1	P63151	P63151	0	3	0.2484	0	1	1	1030.16	3088.46	3088.46	1.49	0.00154	CID (Collision Induced Dissociation)	MS2	21.088	9.703	122.294	43536	OT_010_2017_01_006_R_S3.raw	F3		3.18	0	2.868e-08	453261	122.3
High	Sequest HT (A2)	Unambiguous	SVPLAATSMLITQGLISK		1	1	Q9NX40	Q9NX40	0	2	0.6174	0	1	1	915.524	1830.04	1830.04	-0.09	-8e-05	CID (Collision Induced Dissociation)	MS2	23.9858	9.356	122.283	43531	OT_010_2017_01_006_R_S3.raw	F3		4.13	0	5.61e-08	574393	122.3
High	Sequest HT (A2)	Unambiguous	IVILDEADSMTSAAQAALR		1	1	P35249	P35249	0	2	0.6639	0	1	1	988.012	1975.02	1975.02	0.33	0.00033	CID (Collision Induced Dissociation)	MS2	58.1384	7.722	122.262	43524	OT_010_2017_01_006_R_S3.raw	F3		4.85	0	9.162e-12	586979	122.23
High	Sequest HT (A2)	Unambiguous	AVEVAWETLQEEFSR		1	1	O60313	O60313	0	3	0.4275	0	1	1	598.628	1793.87	1793.87	-0.27	-0.00016	CID (Collision Induced Dissociation)	MS2	65.8168	8.669	122.255	43521	OT_010_2017_01_006_R_S3.raw	F3		2.76	0	9.923e-08	398510	122.22
High	Sequest HT (A2)	Unambiguous	SVQNDSQAIAEVLNQLK		1	1	P15924	P15924	0	3	0.3536	0	1	1	619.662	1856.97	1856.97	-0.18	-0.00011	CID (Collision Induced Dissociation)	MS2	27.701	6.547	122.253	43520	OT_010_2017_01_006_R_S3.raw	F3		3.62	0	7.284e-07	594628	122.28
High	Sequest HT (A2)	Unambiguous	DLEKPFLLPVEAVYSVPGR		1	1	P49411	P49411	0	2	0.7363	0	1	1	1065.09	2129.16	2129.16	-0.06	-6e-05	CID (Collision Induced Dissociation)	MS2	21.6596	3.818	122.236	43512	OT_010_2017_01_006_R_S3.raw	F3		4.21	0	3.32e-08	1.67304e+06	122.05
High	Sequest HT (A2)	Unambiguous	ELQNTVSQLLESEGWNR		1	1	Q7L0Y3	Q7L0Y3	0	2	0.5159	0	1	1	1001.99	2002.98	2002.98	-0.34	-0.00034	CID (Collision Induced Dissociation)	MS2	32.0157	10.933	122.223	43508	OT_010_2017_01_006_R_S3.raw	F3		3.14	0	2.441e-08	530651	122.08
High	Sequest HT (A2)	Unambiguous	MVTMVEIDQMVIDGcK	C15(Carbamidomethyl)	1	1	P52788	P52788	0	3	0.484	0	1	1	623.625	1868.86	1868.86	-0.36	-0.00023	CID (Collision Induced Dissociation)	MS2	14.5422	5.594	122.214	43504	OT_010_2017_01_006_R_S3.raw	F3		3.12	0	2.48e-09	500217	122.24
High	Sequest HT (A2)	Unambiguous	McINTEWGAFGDDGSLEDIR	C2(Carbamidomethyl)	1	1	P19367	P19367	0	3	0.4566	0	1	1	762.665	2285.98	2285.98	0.25	0.00019	CID (Collision Induced Dissociation)	MS2	30.039	6.409	121.972	43405	OT_010_2017_01_006_R_S3.raw	F3		3.46	0	4.824e-09	737087	122.05
High	Sequest HT (A2)	Unambiguous	IYPHGLVLLDLQSYDGDAQGKEEIDSILNK		1	1	P52788	P52788	1	4	0.1414	0	1	1	836.682	3343.71	3343.71	0.71	0.0006	CID (Collision Induced Dissociation)	MS2	44.863	5.744	120.481	42804	OT_010_2017_01_006_R_S3.raw	F3		2.9	0	1.598e-07	914467	120.65
High	Sequest HT (A2)	Unambiguous	YYTEFPTVLDITAEDPSK		1	1	O14929	O14929	0	2	0.5754	0	1	1	1045	2089	2089	-0.31	-0.00032	CID (Collision Induced Dissociation)	MS2	44.8899	6.95	121.946	43395	OT_010_2017_01_006_R_S3.raw	F3		3.58	0	7.552e-09	898837	121.68
High	Sequest HT (A2)	Unambiguous	AEMDMVAWGVDLASVEQHINSHR		1	1	P15924	P15924	0	4	0.0804	0	1	1	649.557	2595.21	2595.21	-0.94	-0.00061	CID (Collision Induced Dissociation)	MS2	77.2936	5.036	121.901	43377	OT_010_2017_01_006_R_S3.raw	F3		1.99	0	5.325e-09	950251	122.04
High	Sequest HT (A2)	Unambiguous	AGLPcQDLEFVQFHPTGIYGAGcLITEGcR	C5(Carbamidomethyl); C23(Carbamidomethyl); C29(Carbamidomethyl)	1	1	P31040	P31040	0	3	0.4521	0	1	1	1122.86	3366.57	3366.57	0.06	7e-05	CID (Collision Induced Dissociation)	MS2	13.5917	2.25	121.527	43225	OT_010_2017_01_006_R_S3.raw	F3		2.92	0	4.201e-07	3.02134e+06	121.24
High	Sequest HT (A2)	Unambiguous	VEQIAAIAQELNELDYYDSHNVNTR		1	1	O43707	O43707	0	4	0.4209	0	1	1	727.104	2905.39	2905.4	-0.87	-0.00063	CID (Collision Induced Dissociation)	MS2	10.1091	2.433	121.525	43224	OT_010_2017_01_006_R_S3.raw	F3		4.3	0	4.465e-07	1.5052e+06	121.4
High	Sequest HT (A2)	Unambiguous	AAVATFLQSVQVPEFTPK		1	1	P22314	P22314	0	3	0.4512	0	1	1	645.019	1933.04	1933.04	-0.5	-0.00032	CID (Collision Induced Dissociation)	MS2	23.1355	2.487	121.522	43223	OT_010_2017_01_006_R_S3.raw	F3		2.46	0	8.603e-08	5979908	121.15
High	Sequest HT (A2)	Unambiguous	EKPYFPIPEEYTFIQNVPLEDR		1	1	Q00839	Q00839	0	3	0.4274	0	1	1	908.79	2724.36	2724.36	-0.21	-0.00019	CID (Collision Induced Dissociation)	MS2	8.15498	0.52	121.52	43222	OT_010_2017_01_006_R_S3.raw	F3		3.72	0	4.457e-08	20078014	121.17
High	Sequest HT (A2)	Unambiguous	TEGNIDDSLIGGNASAEGPEGEGTESTVITGVDIVMNHHLQETSFTK		1	1	P13693	P13693	0	5	0.3073	0	1	1	972.258	4857.26	4857.26	-0.69	-0.00067	CID (Collision Induced Dissociation)	MS2	12.8286	2.846	121.494	43212	OT_010_2017_01_006_R_S3.raw	F3		4.1	0	8.999e-08	824108	121.52
High	Sequest HT (A2)	Unambiguous	GGAFDGTMNGPFGHGYGEGAGEGIDDVEWVVGK		1	1	Q9H4M9	Q9H4M9	0	3	0.553	0	1	1	1094.82	3282.44	3282.44	-0.45	-0.00049	CID (Collision Induced Dissociation)	MS2	45.0794	4.948	121.49	43210	OT_010_2017_01_006_R_S3.raw	F3		4.34	0	5.362e-11	1.63997e+06	121.23
High	Sequest HT (A2)	Unambiguous	HVDAHATLNDGVVVQVMGLLSNNNQALR		1	1	Q13283	Q13283	0	4	0.5011	0	1	1	747.138	2985.53	2985.53	-0.13	-9e-05	CID (Collision Induced Dissociation)	MS2	25.3562	3.4	121.488	43209	OT_010_2017_01_006_R_S3.raw	F3		4.49	0	2.04e-09	2.55929e+06	120.95
High	Sequest HT (A2)	Unambiguous	AQELDALDNSHPIEVSVGHPSEVDEIFDAISYSK		1	2	P55786	A6NEC2; P55786	0	3	0.633	0	1	1	1237.93	3711.77	3711.77	0.14	0.00017	CID (Collision Induced Dissociation)	MS2	1.81559	2.132	121.483	43207	OT_010_2017_01_006_R_S3.raw	F3		5.45	0	1.789e-10	1.5204e+06	121.62
High	Sequest HT (A2)	Unambiguous	AVEFQEAQAYADDNSLLFMETSAK		1	1	P51148	P51148	0	2	0.491	0	1	1	1339.62	2678.23	2678.23	0.28	0.00038	CID (Collision Induced Dissociation)	MS2	4.74923	3.351	121.533	43228	OT_010_2017_01_006_R_S3.raw	F3		4.42	0	3.31e-08	864089	121.54
High	Sequest HT (A2)	Unambiguous	TEGNIDDSLIGGNASAEGPEGEGTESTVITGVDIVMNHHLQETSFTK		1	1	P13693	P13693	0	4	0.1922	0	1	1	1215.07	4857.27	4857.26	0.27	0.00033	CID (Collision Induced Dissociation)	MS2	0	0.452	121.481	43206	OT_010_2017_01_006_R_S3.raw	F3		3.33	0	1.204e-08	5843929	121.56
High	Sequest HT (A2)	Unambiguous	YDPSLTFSENVDLTEPIISR		1	1	P49736	P49736	0	3	0.4974	0	1	1	766.049	2296.13	2296.13	-0.79	-0.0006	CID (Collision Induced Dissociation)	MS2	38.5326	6.787	121.43	43187	OT_010_2017_01_006_R_S3.raw	F3		3.88	0	4.684e-07	301522	121.42
High	Sequest HT (A2)	Unambiguous	EGYVLTAVEGTIGDFK		1	3	Q5JPE7	Q5JPE7; Q15155; P69849	0	2	0.5994	0	1	1	849.933	1698.86	1698.86	0.25	0.00021	CID (Collision Induced Dissociation)	MS2	36.7779	8.962	121.417	43181	OT_010_2017_01_006_R_S3.raw	F3		3.62	0	2.875e-08	488936	121.49
High	Sequest HT (A2)	Unambiguous	TEGNIDDSLIGGNASAEGPEGEGTESTVITGVDIVMNHHLQETSFTK		1	1	P13693	P13693	0	5	0.0979	0	1	1	972.258	4857.26	4857.26	-0.69	-0.00067	CID (Collision Induced Dissociation)	MS2	26.845	4.394	121.408	43177	OT_010_2017_01_006_R_S3.raw	F3		2.86	0	1.216e-08	824108	121.52
High	Sequest HT (A2)	Unambiguous	MRPGAYSTGYGGYEEYSGLSDGYGFTTDLFGR		1	1	P52597	P52597	0	3	0.5774	0	1	1	1158.85	3474.52	3474.52	0.63	0.00073	CID (Collision Induced Dissociation)	MS2	8.00872	1.952	121.404	43175	OT_010_2017_01_006_R_S3.raw	F3		6.46	0	1.216e-11	7268448	121.14
High	Sequest HT (A2)	Unambiguous	EGYVLTAVEGTIGDFK		1	3	Q5JPE7	Q5JPE7; Q15155; P69849	0	2	0.5946	0	1	1	849.934	1698.86	1698.86	0.89	0.00076	CID (Collision Induced Dissociation)	MS2	40.2415	10.065	121.383	43168	OT_010_2017_01_006_R_S3.raw	F3		3.33	0	5.944e-08	488936	121.49
High	Sequest HT (A2)	Unambiguous	HVDAHATLNDGVVVQVMGLLSNNNQALR		1	1	Q13283	Q13283	0	3	0.582	0	1	1	995.849	2985.53	2985.53	-0.16	-0.00016	CID (Collision Induced Dissociation)	MS2	24.4282	18.554	121.351	43155	OT_010_2017_01_006_R_S3.raw	F3		4.33	0	2.192e-10	1.13491e+06	121
High	Sequest HT (A2)	Unambiguous	ATTLSNAVSSLASTGLSLTK		1	1	Q13492	Q13492	0	2	0.7051	0	1	1	961.526	1922.04	1922.04	-0.11	-0.0001	CID (Collision Induced Dissociation)	MS2	26.5305	5.844	121.348	43154	OT_010_2017_01_006_R_S3.raw	F3		4.95	0	6.781e-10	1.04185e+06	121.14
High	Sequest HT (A2)	Unambiguous	LcNKPIQSLPNMDSIFSEALLK	C2(Carbamidomethyl)	1	1	Q08426	Q08426	0	3	0.1815	0	1	1	840.106	2518.3	2518.3	-0.11	-0.0001	CID (Collision Induced Dissociation)	MS2	22.1935	5.55	121.335	43148	OT_010_2017_01_006_R_S3.raw	F3		2.92	0	2.528e-07	679811	121.2
High	Sequest HT (A2)	Unambiguous	GDNVYEFHLEFLDLVKPEPVYK		1	1	Q9P035	Q9P035	0	3	0.4251	0	1	1	884.453	2651.34	2651.34	1.48	0.00131	CID (Collision Induced Dissociation)	MS2	61.2147	7.836	121.472	43204	OT_010_2017_01_006_R_S3.raw	F3		2.87	0	5.538e-08	1.03746e+06	121.11
High	Sequest HT (A2)	Unambiguous	DQGScGScWAFGAVEAISDR	C5(Carbamidomethyl); C8(Carbamidomethyl)	1	1	P07858	P07858	0	2	0.666	0	1	1	1086.96	2172.91	2172.91	-0.33	-0.00036	CID (Collision Induced Dissociation)	MS2	15.3828	4.8	121.535	43229	OT_010_2017_01_006_R_S3.raw	F3		4.7	0	6.784e-11	959243	121.64
High	Sequest HT (A2)	Unambiguous	ATVAPEDVSEVIFGHVLAAGcGQNPVR	C21(Carbamidomethyl)	1	1	Q9BWD1	Q9BWD1	0	3	0.4243	0	1	1	931.805	2793.4	2793.4	0.05	5e-05	CID (Collision Induced Dissociation)	MS2	17.3668	3.003	121.561	43239	OT_010_2017_01_006_R_S3.raw	F3		3.04	0	4.031e-08	2.36885e+06	121.81
High	Sequest HT (A2)	Unambiguous	TEGNIDDSLIGGNASAEGPEGEGTESTVITGVDIVMNHHLQETSFTK		1	1	P13693	P13693	0	5	0.1329	0	1	1	972.257	4857.26	4857.26	-1.32	-0.00128	CID (Collision Induced Dissociation)	MS2	26.4555	3.055	121.564	43240	OT_010_2017_01_006_R_S3.raw	F3		2.86	0	4.282e-07	824108	121.52
High	Sequest HT (A2)	Unambiguous	AQELDALDNSHPIEVSVGHPSEVDEIFDAISYSK		1	2	P55786	A6NEC2; P55786	0	3	0.6743	0	1	1	1237.93	3711.77	3711.77	-0.17	-0.00021	CID (Collision Induced Dissociation)	MS2	4.4779	3.102	121.884	43369	OT_010_2017_01_006_R_S3.raw	F3		5.22	0	2.512e-10	1.5204e+06	121.62
High	Sequest HT (A2)	Unambiguous	GFEVVYMTEPIDEYcVQQLK	C15(Carbamidomethyl)	1	1	P08238	P08238	0	2	0.2447	0	1	1	1224.58	2448.15	2448.15	-0.06	-7e-05	CID (Collision Induced Dissociation)	MS2	1.29348	2.541	121.846	43353	OT_010_2017_01_006_R_S3.raw	F3		4.21	0	5.603e-07	16540065	121.32
High	Sequest HT (A2)	Unambiguous	AQELDALDNSHPIEVSVGHPSEVDEIFDAISYSK		1	2	P55786	A6NEC2; P55786	0	4	0.2233	0	1	1	928.697	3711.77	3711.77	-0.22	-0.0002	CID (Collision Induced Dissociation)	MS2	3.45851	0.789	121.839	43350	OT_010_2017_01_006_R_S3.raw	F3		4.03	0	4.784e-07	5.07666e+06	121.57
High	Sequest HT (A2)	Unambiguous	YYTEFPTVLDITAEDPSK		1	1	O14929	O14929	0	2	0.5134	0	1	1	1045	2089	2089	-0.31	-0.00032	CID (Collision Induced Dissociation)	MS2	36.7357	4.673	121.822	43344	OT_010_2017_01_006_R_S3.raw	F3		3.72	0	8.887e-08	898837	121.68
High	Sequest HT (A2)	Unambiguous	AAAYNLVQHGITNLcVIGGDGSLTGANIFR	C15(Carbamidomethyl)	1	1	P17858	P17858	0	3	0.3158	0	1	1	1034.86	3102.58	3102.58	-0.25	-0.00026	CID (Collision Induced Dissociation)	MS2	45.1658	4.967	121.82	43343	OT_010_2017_01_006_R_S3.raw	F3		3.23	0	4.409e-07	1.66474e+06	121.98
High	Sequest HT (A2)	Unambiguous	FIPGSALNGMVEMMDR		1	1	Q9NSE4	Q9NSE4	0	2	0.5774	0	1	1	884.415	1767.82	1767.82	0.19	0.00016	CID (Collision Induced Dissociation)	MS2	43.4194	7.529	121.817	43342	OT_010_2017_01_006_R_S3.raw	F3		2.39	0	1.323e-08	942124	121.74
High	Sequest HT (A2)	Unambiguous	TEGLSVLSQAMAVIK		1	1	P05198	P05198	0	2	0.6089	0	1	1	773.929	1546.85	1546.85	-0.05	-4e-05	CID (Collision Induced Dissociation)	MS2	43.9023	3.761	121.805	43336	OT_010_2017_01_006_R_S3.raw	F3		4.04	0	2.291e-08	5.0887e+06	122.03
High	Sequest HT (A2)	Unambiguous	VVIGMDVAASEFFR		1	1	P06733	P06733	0	2	0.606	0	1	1	770.895	1540.78	1540.78	-0.01	-1e-05	CID (Collision Induced Dissociation)	MS2	18.5786	2.71	121.8	43334	OT_010_2017_01_006_R_S3.raw	F3		3.35	0	1.323e-07	7825604	120.58
High	Sequest HT (A2)	Unambiguous	NYNFGGEFVEAMIR		1	1	Q09161	Q09161	0	2	0.5596	0	1	1	823.885	1646.76	1646.76	0.14	0.00012	CID (Collision Induced Dissociation)	MS2	44.864	7.901	121.783	43328	OT_010_2017_01_006_R_S3.raw	F3		3.61	0	1.284e-08
High	Sequest HT (A2)	Unambiguous	ELVQVQTLMDNMTLER		1	1	Q15075	Q15075	0	2	0.4202	0	1	1	960.482	1919.96	1919.96	-0.24	-0.00023	CID (Collision Induced Dissociation)	MS2	54.1495	11.928	121.772	43323	OT_010_2017_01_006_R_S3.raw	F3		2.57	0	4.937e-07	495153	121.69
High	Sequest HT (A2)	Unambiguous	GVDEVTIVNILTNR		1	1	P07355	P07355	0	3	0.4553	0	1	1	514.954	1542.85	1542.85	-0.23	-0.00012	CID (Collision Induced Dissociation)	MS2	11.7671	5.732	121.736	43309	OT_010_2017_01_006_R_S3.raw	F3		3.69	0	7.339e-09	1928611	121.39
High	Sequest HT (A2)	Unambiguous	HGLEVIYMIEPIDEYcVQQLK	C16(Carbamidomethyl)	1	1	P07900	P07900	0	3	0.5954	0	1	1	859.762	2577.27	2577.27	-0.25	-0.00022	CID (Collision Induced Dissociation)	MS2	18.4905	2.03	121.722	43303	OT_010_2017_01_006_R_S3.raw	F3		4.77	0	1e-07	24799456	120.65
High	Sequest HT (A2)	Unambiguous	MLLcEAVAAVMAK	C4(Carbamidomethyl)	1	1	P54136	P54136	0	2	0.6233	0	1	1	703.864	1406.72	1406.72	0.82	0.00058	CID (Collision Induced Dissociation)	MS2	34.611	6.97	121.686	43289	OT_010_2017_01_006_R_S3.raw	F3		3.61	0	4.776e-07	3.02567e+06	121.94
High	Sequest HT (A2)	Unambiguous	YYTEFPTVLDITAEDPSK		1	1	O14929	O14929	0	2	0.5662	0	1	1	1045.01	2089	2089	1.1	0.00115	CID (Collision Induced Dissociation)	MS2	39.7902	3.669	121.683	43288	OT_010_2017_01_006_R_S3.raw	F3		3.85	0	1.104e-09	898837	121.68
High	Sequest HT (A2)	Unambiguous	ELVQVQTLMDNMTLER		1	1	Q15075	Q15075	0	2	0.4867	0	1	1	960.483	1919.96	1919.96	0.78	0.00075	CID (Collision Induced Dissociation)	MS2	33.3109	7.544	121.653	43277	OT_010_2017_01_006_R_S3.raw	F3		3.39	0	2.752e-08	495153	121.69
High	Sequest HT (A2)	Unambiguous	VTWLAETTHALPIPVIcVTYEHLITKPVLGKDEDFK	C17(Carbamidomethyl)	1	1	P07814	P07814	1	4	0.5075	0	1	1	1034.3	4134.19	4134.2	-0.85	-0.00088	CID (Collision Induced Dissociation)	MS2	57.2461	6.52	121.651	43276	OT_010_2017_01_006_R_S3.raw	F3		4.65	0	1.275e-07	540472	121.77
High	Sequest HT (A2)	Unambiguous	SGTFcLADTcLLLMDK	C5(Carbamidomethyl); C10(Carbamidomethyl)	1	1	P18031	P18031	0	2	0.5701	0	1	1	922.934	1844.86	1844.86	0.74	0.00069	CID (Collision Induced Dissociation)	MS2	44.0233	7.937	121.647	43274	OT_010_2017_01_006_R_S3.raw	F3		3.21	0	3.335e-07	873314	121.73
High	Sequest HT (A2)	Unambiguous	MRPGAYSTGYGGYEEYSGLSDGYGFTTDLFGR		1	1	P52597	P52597	0	3	0.5317	0	1	1	1158.85	3474.52	3474.52	0.1	0.00011	CID (Collision Induced Dissociation)	MS2	33.0285	6.049	121.579	43247	OT_010_2017_01_006_R_S3.raw	F3		5.04	0	6.485e-10	7268448	121.14
High	Sequest HT (A2)	Unambiguous	VVQGDIGEANEDVTQIVEILHSGPSK		1	1	Q86XP3	Q86XP3	0	3	0.4058	0	1	1	912.135	2734.39	2734.39	0.27	0.00025	CID (Collision Induced Dissociation)	MS2	36.4311	4.523	121.568	43242	OT_010_2017_01_006_R_S3.raw	F3		3.08	0	2.481e-08	930806	121.6
High	Sequest HT (A2)	Unambiguous	McINTEWGAFGDDGSLEDIR	C2(Carbamidomethyl)	1	1	P19367	P19367	0	2	0.6422	0	1	1	1143.49	2285.98	2285.98	-0.41	-0.00047	CID (Collision Induced Dissociation)	MS2	0	8	121.937	43391	OT_010_2017_01_006_R_S3.raw	F3		4.5	0	1.066e-10	1.01239e+06	122.04
High	Sequest HT (A2)	Unambiguous	EANLQALIATGGDINAAIER		3	3	Q9UMX0; Q9UHD9; Q9NRR5	Q9UMX0; Q9UHD9; Q9NRR5	0	3	0.5015	0	1	1	680.696	2040.07	2040.07	0.59	0.0004	CID (Collision Induced Dissociation)	MS2	20.4305	5.124	120.466	42797	OT_010_2017_01_006_R_S3.raw	F3		3.25	0	3.757e-08	1.20551e+06	120.59
High	Sequest HT (A2)	Unambiguous	IFLLGLADNEAAIVQAESEETKER		1	1	Q9UHB9	Q9UHB9	1	3	0.2407	0	1	1	882.792	2646.36	2646.36	0.15	0.00014	CID (Collision Induced Dissociation)	MS2	81.2194	4.359	120.463	42796	OT_010_2017_01_006_R_S3.raw	F3		1.62	0	6.738e-07	1596883	120.18
High	Sequest HT (A2)	Unambiguous	LSLVDVSQVSVVHTLQTDFR		1	1	Q8WW59	Q8WW59	0	3	0.4307	0	1	1	748.406	2243.2	2243.2	0.49	0.00037	CID (Collision Induced Dissociation)	MS2	15.0675	5.782	120.461	42795	OT_010_2017_01_006_R_S3.raw	F3		2.67	0	2.008e-08	1.29223e+06	120.25
High	Sequest HT (A2)	Unambiguous	GEETPVIVGSALcALEGR	C13(Carbamidomethyl)	1	1	P49411	P49411	0	3	0.5	0	1	1	619.984	1857.94	1857.94	0.28	0.00017	CID (Collision Induced Dissociation)	MS2	45.0315	5.387	119.481	42403	OT_010_2017_01_006_R_S3.raw	F3		2.84	0	2.513e-07	676713	119.48
High	Sequest HT (A2)	Unambiguous	SAAEMYGSVTEHPSPSPLLSSSFDLDYDFQR		1	1	P07910	P07910	0	3	0.3188	0	1	1	1145.19	3433.55	3433.55	0.2	0.00022	CID (Collision Induced Dissociation)	MS2	25.1782	5.063	119.477	42401	OT_010_2017_01_006_R_S3.raw	F3		3.89	0	4.499e-08	571528	119.02
High	Sequest HT (A2)	Unambiguous	DVMQNHLLQMLcLVAMEKPASTNSDDVRDEK	C12(Carbamidomethyl)	1	1	P11413	P11413	1	4	0.149	0	1	1	897.68	3587.7	3587.7	0.58	0.00052	CID (Collision Induced Dissociation)	MS2	24.5799	4.046	119.475	42400	OT_010_2017_01_006_R_S3.raw	F3		3.96	0	6.306e-09	1.36689e+06	119.64
High	Sequest HT (A2)	Unambiguous	SGPFGQIFRPDNFVFGQSGAGNNWAK		4	5	P04350; P07437; P68371; Q9BVA1	Q13885; P04350; P07437; P68371; Q9BVA1	0	3	0.597	0	1	1	933.453	2798.34	2798.34	0.13	0.00012	CID (Collision Induced Dissociation)	MS2	22.5795	4.993	119.473	42399	OT_010_2017_01_006_R_S3.raw	F3		4.74	0	1.344e-08	24059036	118.51
High	Sequest HT (A2)	Unambiguous	VYAAATEDMDcLTFGSPVLMR	C11(Carbamidomethyl)	1	1	P39748	P39748	0	2	0.6741	0	1	1	1174.04	2347.08	2347.08	0.33	0.00039	CID (Collision Induced Dissociation)	MS2	11.4415	4.365	119.466	42396	OT_010_2017_01_006_R_S3.raw	F3		4.48	0	1.069e-07	1.06384e+06	119.34
High	Sequest HT (A2)	Unambiguous	EIGWTDVGGWTGQGGSILGTK		1	1	Q01813	Q01813	0	2	0.6451	0	1	1	1060.03	2119.04	2119.05	-0.23	-0.00024	CID (Collision Induced Dissociation)	MS2	30.0301	3.862	119.457	42392	OT_010_2017_01_006_R_S3.raw	F3		3.55	0	1.528e-10	1.03157e+06	119.44
High	Sequest HT (A2)	Unambiguous	IITITGTQDQIQNAQYLLQNSVK		1	1	P61978	P61978	0	3	0.5417	0	1	1	863.802	2589.39	2589.39	0.76	0.00065	CID (Collision Induced Dissociation)	MS2	25.7077	1.699	119.453	42390	OT_010_2017_01_006_R_S3.raw	F3		4.08	0	4.54e-08	36866216	119.73
High	Sequest HT (A2)	Unambiguous	LWEFPINNEAGFDDDGSEFHEHIFLEK		1	1	Q92665	Q92665	0	4	0.4064	0	1	1	809.622	3235.47	3235.46	0.38	0.0003	CID (Collision Induced Dissociation)	MS2	34.2732	5.587	119.433	42383	OT_010_2017_01_006_R_S3.raw	F3		2.83	0	5.909e-07	574672	119.42
High	Sequest HT (A2)	Unambiguous	IDFYFDENPYFENK		1	2	Q01105	Q01105; P0DME0	0	3	0.3656	0	1	1	614.274	1840.81	1840.81	-0.02	-1e-05	CID (Collision Induced Dissociation)	MS2	7.21223	6.84	119.484	42404	OT_010_2017_01_006_R_S3.raw	F3		3.2	0	1.187e-08	485474	119.46
High	Sequest HT (A2)	Unambiguous	LFDFQGLQHQVAHVATQLEAAR		1	1	P45954	P45954	0	3	0.6115	0	1	1	827.099	2479.28	2479.28	-0.12	-0.0001	CID (Collision Induced Dissociation)	MS2	21.1214	6.089	119.427	42380	OT_010_2017_01_006_R_S3.raw	F3		4.35	0	4.924e-10	744291	119.34
High	Sequest HT (A2)	Unambiguous	AFLDFHALPYQVVEVNPVR		1	1	Q9H7Z7	Q9H7Z7	0	3	0.4492	0	1	1	738.729	2214.17	2214.17	0.46	0.00034	CID (Collision Induced Dissociation)	MS2	29.896	5.103	119.422	42378	OT_010_2017_01_006_R_S3.raw	F3		4.23	0	4.699e-07	754765	119.34
High	Sequest HT (A2)	Unambiguous	YLDQMEDLYEDFHIVK		1	1	O43681	O43681	0	3	0.5341	0	1	1	686.656	2057.95	2057.95	0.54	0.00037	CID (Collision Induced Dissociation)	MS2	12.5494	2.031	119.415	42375	OT_010_2017_01_006_R_S3.raw	F3		3.37	0	3.859e-10	1.82402e+06	119.41
High	Sequest HT (A2)	Unambiguous	QGPGEPPPRPDLDPELYLSVHDPAGALQAAFR		1	1	O15533	O15533	0	4	0.5608	0	1	1	853.434	3410.71	3410.71	0.41	0.00035	CID (Collision Induced Dissociation)	MS2	47.0682	6.522	119.404	42372	OT_010_2017_01_006_R_S3.raw	F3		3.62	0	3.424e-08	559549	119.42
High	Sequest HT (A2)	Unambiguous	EGYGLSWNSNLSGHLLSASDDHTVcLWDINAGPK	C25(Carbamidomethyl)	1	1	Q16576	Q16576	0	3	0.5565	0	1	1	1238.58	3713.73	3713.73	0.21	0.00026	CID (Collision Induced Dissociation)	MS2	0	5.117	119.4	42370	OT_010_2017_01_006_R_S3.raw	F3		4.69	0	5.45e-09	519581	119.48
High	Sequest HT (A2)	Unambiguous	DTLVQGLNEAGDDLEAVAK		1	1	Q9Y6E2	Q9Y6E2	0	2	0.6114	0	1	1	979.491	1957.97	1957.97	1.45	0.00142	CID (Collision Induced Dissociation)	MS2	40.7124	8.394	119.397	42369	OT_010_2017_01_006_R_S3.raw	F3		4.4	0	1.459e-10	2.21058e+06	119.55
High	Sequest HT (A2)	Unambiguous	LFIGGLSFETTEESLR		1	1	P22626	P22626	0	2	0.6035	0	1	1	899.965	1798.92	1798.92	0.84	0.00076	CID (Collision Induced Dissociation)	MS2	16.0843	5.491	119.387	42364	OT_010_2017_01_006_R_S3.raw	F3		4.01	0	1.212e-09	34095712	117.99
High	Sequest HT (A2)	Unambiguous	TIQQccENILLNAAWLK	C5(Carbamidomethyl); C6(Carbamidomethyl)	1	1	P55786	P55786	0	3	0.5906	0	1	1	692.352	2075.04	2075.04	0.6	0.00042	CID (Collision Induced Dissociation)	MS2	14.1043	3.297	119.38	42361	OT_010_2017_01_006_R_S3.raw	F3		3.42	0	1.235e-08	3.02549e+06	119.58
High	Sequest HT (A2)	Unambiguous	SAAEMYGSVTEHPSPSPLLSSSFDLDYDFQR		1	1	P07910	P07910	0	3	0.4668	0	1	1	1145.19	3433.55	3433.55	0.09	0.00011	CID (Collision Induced Dissociation)	MS2	31.8686	7.801	119.345	42347	OT_010_2017_01_006_R_S3.raw	F3		4.22	0	1.414e-07	571528	119.02
High	Sequest HT (A2)	Unambiguous	IHWWENVYGFDMScIK	C14(Carbamidomethyl)	1	1	Q99873	Q99873	0	3	0.2097	0	1	1	695.65	2084.94	2084.94	0.35	0.00024	CID (Collision Induced Dissociation)	MS2	40.0508	4.45	119.424	42379	OT_010_2017_01_006_R_S3.raw	F3		3.29	0	4.785e-08	825672	119.34
High	Sequest HT (A2)	Unambiguous	AFLADPSAFVAAAPVAAATTAAPAAAAAPAK		1	1	P05388	P05388	0	2	0.7842	0	1	1	1376.74	2752.47	2752.47	0.15	0.00021	CID (Collision Induced Dissociation)	MS2	0	2.976	119.495	42407	OT_010_2017_01_006_R_S3.raw	F3		5.33	0	2.541e-09	1.38652e+06	119.32
High	Sequest HT (A2)	Unambiguous	GNVQVVIPFLTESYSSSQDPPEK		1	1	P22314	P22314	0	3	0.3922	0	1	1	841.088	2521.25	2521.25	1.37	0.00115	CID (Collision Induced Dissociation)	MS2	40.8516	3.424	119.497	42408	OT_010_2017_01_006_R_S3.raw	F3		2.32	0	2.072e-07	2.6331e+06	119.75
High	Sequest HT (A2)	Unambiguous	NEEDAAELVALAQAVNAR		1	1	P22314	P22314	0	2	0.484	0	1	1	942.477	1883.95	1883.95	0.22	0.00021	CID (Collision Induced Dissociation)	MS2	31.7709	5.359	119.503	42411	OT_010_2017_01_006_R_S3.raw	F3		3.76	0	1.072e-09	5.06278e+06	119.07
High	Sequest HT (A2)	Unambiguous	YFLVGAGAIGcELLK	C11(Carbamidomethyl)	1	1	P22314	P22314	0	2	0.5676	0	1	1	805.934	1610.86	1610.86	0.27	0.00021	CID (Collision Induced Dissociation)	MS2	27.4817	4.377	119.613	42455	OT_010_2017_01_006_R_S3.raw	F3		3.7	0	8.92e-09	9641245	119.15
High	Sequest HT (A2)	Unambiguous	AFLDFHALPYQVVEVNPVR		1	1	Q9H7Z7	Q9H7Z7	0	3	0.304	0	1	1	738.729	2214.17	2214.17	0.87	0.00064	CID (Collision Induced Dissociation)	MS2	45.2696	8.192	119.602	42452	OT_010_2017_01_006_R_S3.raw	F3		3.29	0	7.277e-07	754765	119.34
High	Sequest HT (A2)	Unambiguous	LAmQEFMILPVGAANFR	M3(Oxidation)	1	1	P06733	P06733	0	2	0.2558	0	1	1	962.495	1923.98	1923.98	0.06	6e-05	CID (Collision Induced Dissociation)	MS2	26.7286	8.084	119.6	42451	OT_010_2017_01_006_R_S3.raw	F3		3.44	0	5.136e-07	434406	119.58
High	Sequest HT (A2)	Unambiguous	NVIFEISPTEEVGDFEVK		1	1	P46940	P46940	0	2	0.5816	0	1	1	1026.51	2052.02	2052.02	0.46	0.00048	CID (Collision Induced Dissociation)	MS2	13.1989	9.021	119.596	42449	OT_010_2017_01_006_R_S3.raw	F3		3.37	0	1.711e-09	1.15832e+06	119.71
High	Sequest HT (A2)	Unambiguous	LFIGGLSFETTEESLR		1	1	P22626	P22626	0	2	0.5231	0	1	1	899.965	1798.92	1798.92	0.43	0.00038	CID (Collision Induced Dissociation)	MS2	25.9284	7.507	119.593	42448	OT_010_2017_01_006_R_S3.raw	F3		3.46	0	1.009e-08	34095712	117.99
High	Sequest HT (A2)	Unambiguous	IEIESFYEGEDFSETLTR		1	1	P11021	P11021	0	2	0.4332	0	1	1	1083	2164.99	2164.99	1.04	0.00113	CID (Collision Induced Dissociation)	MS2	51.766	7.096	119.582	42443	OT_010_2017_01_006_R_S3.raw	F3		3.37	0	4.777e-08	12162987	118.67
High	Sequest HT (A2)	Unambiguous	WAIAQLNYADMLK		1	1	Q14204	Q14204	0	2	0.5919	0	1	1	768.898	1536.79	1536.79	0.15	0.00011	CID (Collision Induced Dissociation)	MS2	23.4664	8.144	119.58	42442	OT_010_2017_01_006_R_S3.raw	F3		3.21	0	6.451e-07	1.63377e+06	119.72
High	Sequest HT (A2)	Unambiguous	SAAEMYGSVTEHPSPSPLLSSSFDLDYDFQR		1	1	P07910	P07910	0	3	0.2568	0	1	1	1145.19	3433.54	3433.55	-2.69	-0.00308	CID (Collision Induced Dissociation)	MS2	60.0078	4.696	119.576	42440	OT_010_2017_01_006_R_S3.raw	F3		2.92	0	4.129e-07	571528	119.02
High	Sequest HT (A2)	Unambiguous	EIGWTDVGGWTGQGGSILGTK		1	1	Q01813	Q01813	0	2	0.5852	0	1	1	1060.03	2119.04	2119.05	-0.35	-0.00037	CID (Collision Induced Dissociation)	MS2	36.5044	4.62	119.574	42439	OT_010_2017_01_006_R_S3.raw	F3		3.52	0	3.119e-07	1.03157e+06	119.44
High	Sequest HT (A2)	Unambiguous	LLFGHSTEGDILELVDGHFDTK		1	1	Q9UHY7	Q9UHY7	0	4	0.2968	0	1	1	611.559	2443.21	2443.21	0.05	3e-05	CID (Collision Induced Dissociation)	MS2	9.75623	2.545	119.572	42438	OT_010_2017_01_006_R_S3.raw	F3		2.19	0	2.158e-07	1.15076e+06	119.56
High	Sequest HT (A2)	Unambiguous	ITEDYYVHLIADNLPVATR		1	1	Q92544	Q92544	0	3	0.48	0	1	1	735.052	2203.14	2203.14	1.05	0.00077	CID (Collision Induced Dissociation)	MS2	40.3643	7.146	119.562	42436	OT_010_2017_01_006_R_S3.raw	F3		3.75	0	1.012e-08	746895	119.7
High	Sequest HT (A2)	Unambiguous	LLFGHSTEGDILELVDGHFDTK		1	1	Q9UHY7	Q9UHY7	0	3	0.5196	0	1	1	815.077	2443.22	2443.21	0.86	0.0007	CID (Collision Induced Dissociation)	MS2	27.3388	7.056	119.556	42433	OT_010_2017_01_006_R_S3.raw	F3		4.08	0	3.118e-08	695455	119.58
High	Sequest HT (A2)	Unambiguous	NEEDAAELVALAQAVNAR		1	1	P22314	P22314	0	3	0.5689	0	1	1	628.654	1883.95	1883.95	0.44	0.00028	CID (Collision Induced Dissociation)	MS2	24.2858	6.23	119.551	42431	OT_010_2017_01_006_R_S3.raw	F3		3.99	0	8.686e-08	5.26625e+06	119.08
High	Sequest HT (A2)	Unambiguous	GNVQVVIPFLTESYSSSQDPPEK		1	1	P22314	P22314	0	2	0.646	0	1	1	1261.13	2521.25	2521.25	0.72	0.0009	CID (Collision Induced Dissociation)	MS2	12.6245	4.389	119.549	42430	OT_010_2017_01_006_R_S3.raw	F3		3.87	0	5.723e-07	1.18818e+06	119.76
High	Sequest HT (A2)	Unambiguous	IITITGTQDQIQNAQYLLQNSVK		1	1	P61978	P61978	0	2	0.7537	0	1	1	1295.2	2589.39	2589.39	0.79	0.00102	CID (Collision Induced Dissociation)	MS2	0	4.015	119.538	42425	OT_010_2017_01_006_R_S3.raw	F3		4.67	0	2.031e-07	3750489	119.73
High	Sequest HT (A2)	Unambiguous	SALTIQLIQNHFVDEYDPTIEDSYR		1	3	P01111	P01116; P01111; P01112	0	3	0.5168	0	1	1	989.818	2967.44	2967.44	0.81	0.0008	CID (Collision Induced Dissociation)	MS2	48.8422	7.922	119.517	42417	OT_010_2017_01_006_R_S3.raw	F3		4.47	0	1.143e-09	523164	119.47
High	Sequest HT (A2)	Unambiguous	SAELGcTVDEVESLIK	C6(Carbamidomethyl)	1	1	O15020	O15020	0	2	0.5432	0	1	1	875.433	1749.86	1749.86	0.6	0.00052	CID (Collision Induced Dissociation)	MS2	29.7625	8.308	119.512	42415	OT_010_2017_01_006_R_S3.raw	F3		3.24	0	2.736e-07	710894	119.55
High	Sequest HT (A2)	Unambiguous	LLFGHSTEGDILELVDGHFDTK		1	1	Q9UHY7	Q9UHY7	0	3	0.4169	0	1	1	815.077	2443.22	2443.21	0.64	0.00052	CID (Collision Induced Dissociation)	MS2	33.6874	5.541	119.51	42414	OT_010_2017_01_006_R_S3.raw	F3		4.15	0	3.535e-07	695455	119.58
High	Sequest HT (A2)	Unambiguous	AFLADPSAFVAAAPVAAATTAAPAAAAAPAK		1	1	P05388	P05388	0	4	0.526	0	1	1	688.873	2752.47	2752.47	0.81	0.00055	CID (Collision Induced Dissociation)	MS2	46.6942	3.911	119.508	42413	OT_010_2017_01_006_R_S3.raw	F3		3.08	0	1.267e-07	1.19675e+06	119.26
High	Sequest HT (A2)	Unambiguous	SGPFGQIFRPDNFVFGQSGAGNNWAK		4	5	P04350; P07437; P68371; Q9BVA1	Q13885; P04350; P07437; P68371; Q9BVA1	0	3	0.5866	0	1	1	933.452	2798.34	2798.34	-0.32	-0.0003	CID (Collision Induced Dissociation)	MS2	16.4432	3.102	119.336	42343	OT_010_2017_01_006_R_S3.raw	F3		5.37	0	3.015e-09	24059036	118.51
High	Sequest HT (A2)	Unambiguous	SAELGcTVDEVESLIK	C6(Carbamidomethyl)	1	1	O15020	O15020	0	2	0.5988	0	1	1	875.432	1749.86	1749.86	-0.31	-0.00027	CID (Collision Induced Dissociation)	MS2	27.8669	8.201	119.624	42460	OT_010_2017_01_006_R_S3.raw	F3		3.34	0	8.316e-08	710894	119.55
High	Sequest HT (A2)	Unambiguous	EIGWTDVGGWTGQGGSILGTK		1	1	Q01813	Q01813	0	2	0.6082	0	1	1	1060.03	2119.05	2119.05	0.24	0.00025	CID (Collision Induced Dissociation)	MS2	40.4456	7.036	119.314	42335	OT_010_2017_01_006_R_S3.raw	F3		3.88	0	9.994e-09	1.03157e+06	119.44
High	Sequest HT (A2)	Unambiguous	AFLADPSAFVAAAPVAAATTAAPAAAAAPAK		1	1	P05388	P05388	0	2	0.6802	0	1	1	1376.74	2752.47	2752.47	0.78	0.00107	CID (Collision Induced Dissociation)	MS2	3.31237	2.781	119.294	42326	OT_010_2017_01_006_R_S3.raw	F3		4.44	0	1.002e-09	1.38652e+06	119.32
High	Sequest HT (A2)	Unambiguous	LLGQFTLIGIPPAPR		1	1	P38646	P38646	0	2	0.9193	0	1	1	796.98	1592.95	1592.95	0.47	0.00037	CID (Collision Induced Dissociation)	MS2	21.5257	2.364	119.091	42246	OT_010_2017_01_006_R_S3.raw	F3		3.22	0	4.499e-07	2294756	119.49
High	Sequest HT (A2)	Unambiguous	EQDDLLVLLADQDQK		1	1	O60763	O60763	0	2	0.4655	0	1	1	871.944	1742.88	1742.88	-0.23	-0.0002	CID (Collision Induced Dissociation)	MS2	63.3795	6.983	119.064	42236	OT_010_2017_01_006_R_S3.raw	F3		3.33	0	1.234e-07	529055	119
High	Sequest HT (A2)	Unambiguous	VLALSVETDYTFPLAEK		1	1	P05388	P05388	0	2	0.6108	0	1	1	948.505	1896	1896	1.67	0.00158	CID (Collision Induced Dissociation)	MS2	37.863	10.378	119.062	42235	OT_010_2017_01_006_R_S3.raw	F3		3.7	0	9.925e-09
High	Sequest HT (A2)	Unambiguous	IDNSQVESGSLEDDWDFLPPK		1	1	P27797	P27797	0	2	0.5587	0	1	1	1196.05	2391.1	2391.1	0.7	0.00084	CID (Collision Induced Dissociation)	MS2	12.5383	9.006	119.033	42224	OT_010_2017_01_006_R_S3.raw	F3		3.58	0	1.365e-07	474306	118.38
High	Sequest HT (A2)	Unambiguous	AFLADPSAFVAAAPVAAATTAAPAAAAAPAK		1	1	P05388	P05388	0	2	0.6514	0	1	1	1376.74	2752.47	2752.47	1.14	0.00157	CID (Collision Induced Dissociation)	MS2	8.08883	3.917	119.014	42215	OT_010_2017_01_006_R_S3.raw	F3		3.93	0	1.295e-08	1.38652e+06	119.32
High	Sequest HT (A2)	Unambiguous	LLEDGEDFNLGDALDSSNSMQTIQK		1	1	P05783	P05783	0	2	0.5858	0	1	1	1370.63	2740.26	2740.26	0.32	0.00043	CID (Collision Induced Dissociation)	MS2	4.09326	6.186	118.998	42210	OT_010_2017_01_006_R_S3.raw	F3		3.38	0	1.575e-07	791316	118.7
High	Sequest HT (A2)	Unambiguous	LPDMLNAEIVLGNVQNAK		1	1	O75643	O75643	0	2	0.5383	0	1	1	970.019	1939.03	1939.03	-0.64	-0.00062	CID (Collision Induced Dissociation)	MS2	24.3241	8.411	118.984	42204	OT_010_2017_01_006_R_S3.raw	F3		5.22	0	7.875e-10	564451	119.04
High	Sequest HT (A2)	Unambiguous	LDSQNAQGYEWIFIAWSPDHSHVR		1	1	Q12792	Q12792	0	4	0.3275	0	1	1	714.842	2856.35	2856.35	-0.34	-0.00025	CID (Collision Induced Dissociation)	MS2	49.9631	11.912	118.96	42195	OT_010_2017_01_006_R_S3.raw	F3		2.84	0	3.94e-08	535640	118.71
High	Sequest HT (A2)	Unambiguous	QLLQANPILEAFGNAK		2	3	P35579; Q7Z406	P35749; P35579; Q7Z406	0	2	0.4845	0	1	1	863.977	1726.95	1726.95	-0.53	-0.00046	CID (Collision Induced Dissociation)	MS2	44.2621	3.798	119.094	42247	OT_010_2017_01_006_R_S3.raw	F3		3.55	0	4.443e-07	5753395	118.61
High	Sequest HT (A2)	Unambiguous	VLALSVETDYTFPLAEK		1	1	P05388	P05388	0	2	0.5452	0	1	1	948.505	1896	1896	1.16	0.0011	CID (Collision Induced Dissociation)	MS2	49.4829	6.148	118.949	42190	OT_010_2017_01_006_R_S3.raw	F3		3.87	0	3.184e-07	5361900	117.68
High	Sequest HT (A2)	Unambiguous	EQGLSDNILSPVMNGGVQTWTQPR		1	1	Q5T2W1	Q5T2W1	0	3	0.4372	0	1	1	876.434	2627.29	2627.29	-0.4	-0.00035	CID (Collision Induced Dissociation)	MS2	17.6229	4.038	118.94	42186	OT_010_2017_01_006_R_S3.raw	F3		3.82	0	2.861e-07	791198	119.02
High	Sequest HT (A2)	Unambiguous	LLEDGEDFNLGDALDSSNSMQTIQK		1	1	P05783	P05783	0	3	0.5385	0	1	1	914.092	2740.26	2740.26	-0.2	-0.00018	CID (Collision Induced Dissociation)	MS2	42.5606	3.105	118.936	42184	OT_010_2017_01_006_R_S3.raw	F3		4.16	0	1.27e-08	2.73009e+06	118.74
High	Sequest HT (A2)	Unambiguous	SAAEMYGSVTEHPSPSPLLSSSFDLDYDFQR		1	1	P07910	P07910	0	3	0.507	0	1	1	1145.19	3433.56	3433.55	0.85	0.00097	CID (Collision Induced Dissociation)	MS2	23.163	7.699	118.918	42178	OT_010_2017_01_006_R_S3.raw	F3		4.28	0	6.952e-10	571528	119.02
High	Sequest HT (A2)	Unambiguous	LDNLVAILDINR		1	1	P29401	P29401	0	2	0.617	0	1	1	684.896	1368.78	1368.78	0.01	1e-05	CID (Collision Induced Dissociation)	MS2	14.6992	3.834	118.894	42167	OT_010_2017_01_006_R_S3.raw	F3		3.76	0	7.183e-07	6.23536e+06	119.12
High	Sequest HT (A2)	Unambiguous	YFLVGAGAIGcELLK	C11(Carbamidomethyl)	1	1	P22314	P22314	0	2	0.6228	0	1	1	805.934	1610.86	1610.86	-0.24	-0.0002	CID (Collision Induced Dissociation)	MS2	47.4864	9.138	118.878	42162	OT_010_2017_01_006_R_S3.raw	F3		3.34	0	4.249e-09	9641245	119.15
High	Sequest HT (A2)	Unambiguous	IAEVGGVPYLLPLVNQK		1	1	Q9H0W9	Q9H0W9	0	2	0.6183	0	1	1	905.528	1810.05	1810.05	0.25	0.00023	CID (Collision Induced Dissociation)	MS2	71.6031	6.014	118.865	42156	OT_010_2017_01_006_R_S3.raw	F3		3.72	0	6.93e-07	736888	118.82
High	Sequest HT (A2)	Unambiguous	AASAIYSGYIFDYDYYR		1	1	Q9UKM9	Q9UKM9	0	2	0.6962	0	1	1	1019.46	2037.92	2037.92	-0.53	-0.00054	CID (Collision Induced Dissociation)	MS2	26.2008	4.959	118.858	42153	OT_010_2017_01_006_R_S3.raw	F3		3.39	0	2.172e-08	816779	118.87
High	Sequest HT (A2)	Unambiguous	IPEGTILTMDMLTVK		1	1	Q9NR45	Q9NR45	0	2	0.5794	0	1	1	831.447	1661.89	1661.89	0.31	0.00026	CID (Collision Induced Dissociation)	MS2	43.0967	4.545	118.856	42152	OT_010_2017_01_006_R_S3.raw	F3		3.4	0	8.94e-08	1.43494e+06	118.94
High	Sequest HT (A2)	Unambiguous	SAAEMYGSVTEHPSPSPLLSSSFDLDYDFQR		1	1	P07910	P07910	0	3	0.4194	0	1	1	1145.19	3433.55	3433.55	-1.71	-0.00196	CID (Collision Induced Dissociation)	MS2	23.0042	5.761	118.945	42188	OT_010_2017_01_006_R_S3.raw	F3		4.03	0	3.803e-07	571528	119.02
High	Sequest HT (A2)	Unambiguous	SAAEMYGSVTEHPSPSPLLSSSFDLDYDFQR		1	1	P07910	P07910	0	3	0.6265	0	1	1	1145.19	3433.55	3433.55	0.42	0.00048	CID (Collision Induced Dissociation)	MS2	12.2629	4.984	119.102	42251	OT_010_2017_01_006_R_S3.raw	F3		5.06	0	2.782e-10	571528	119.02
High	Sequest HT (A2)	Unambiguous	IENLTEEAFNTQVTALIK		1	1	O43847	O43847	0	2	0.5359	0	1	1	1017.54	2034.08	2034.08	0.89	0.00091	CID (Collision Induced Dissociation)	MS2	50.9638	11.559	119.114	42256	OT_010_2017_01_006_R_S3.raw	F3		3.62	0	4.012e-09	256092	119.21
High	Sequest HT (A2)	Unambiguous	LPDMLNAEIVLGNVQNAK		1	1	O75643	O75643	0	2	0.5914	0	1	1	970.02	1939.03	1939.03	0.43	0.00041	CID (Collision Induced Dissociation)	MS2	42.5487	9.4	119.116	42257	OT_010_2017_01_006_R_S3.raw	F3		5.36	0	8.64e-11	564451	119.04
High	Sequest HT (A2)	Unambiguous	EEGPYEVEVTYDGVPVPGSPFPLEAVAPTKPSK		1	1	P21333	P21333	0	3	0.4543	0	1	1	1162.58	3485.73	3485.74	-1.47	-0.00171	CID (Collision Induced Dissociation)	MS2	23.6508	6.973	119.278	42321	OT_010_2017_01_006_R_S3.raw	F3		3.72	0	6.403e-07	468557	119.23
High	Sequest HT (A2)	Unambiguous	IHEAIIQSPPIDYFDVFK		1	1	Q9H993	Q9H993	0	3	0.4955	0	1	1	711.374	2132.11	2132.11	-0.02	-1e-05	CID (Collision Induced Dissociation)	MS2	27.8524	6.192	119.267	42316	OT_010_2017_01_006_R_S3.raw	F3		3.31	0	8.613e-08	783753	119.09
High	Sequest HT (A2)	Unambiguous	IPEGTILTMDMLTVK		1	1	Q9NR45	Q9NR45	0	2	0.6286	0	1	1	831.446	1661.89	1661.89	0.23	0.00019	CID (Collision Induced Dissociation)	MS2	31.7643	5.534	119.265	42315	OT_010_2017_01_006_R_S3.raw	F3		3.85	0	1.335e-07	1.43494e+06	118.94
High	Sequest HT (A2)	Unambiguous	IHWWENVYGFDMScIK	C14(Carbamidomethyl)	1	1	Q99873	Q99873	0	3	0.3208	0	1	1	695.65	2084.94	2084.94	0.18	0.00013	CID (Collision Induced Dissociation)	MS2	34.9218	4.475	119.261	42313	OT_010_2017_01_006_R_S3.raw	F3		3.46	0	6.426e-08	825672	119.34
High	Sequest HT (A2)	Unambiguous	AGTFQAFEQFGQQLLAHGHYASPEIK		1	1	Q13813	Q13813	0	3	0.4219	0	1	1	959.144	2875.42	2875.42	0.2	0.00019	CID (Collision Induced Dissociation)	MS2	21.6147	9.494	119.244	42308	OT_010_2017_01_006_R_S3.raw	F3		4.48	0	7.121e-08	343740	119.21
High	Sequest HT (A2)	Unambiguous	SAAEMYGSVTEHPSPSPLLSSSFDLDYDFQR		1	1	P07910	P07910	0	3	0.3288	0	1	1	1145.19	3433.55	3433.55	0.42	0.00048	CID (Collision Induced Dissociation)	MS2	24.3788	6.729	119.231	42302	OT_010_2017_01_006_R_S3.raw	F3		3.65	0	6.086e-10	571528	119.02
High	Sequest HT (A2)	Unambiguous	GEETPVIVGSALcALEGR	C13(Carbamidomethyl)	1	1	P49411	P49411	0	2	0.4777	0	1	1	929.473	1857.94	1857.94	0.23	0.00021	CID (Collision Induced Dissociation)	MS2	42.6207	5.547	119.229	42301	OT_010_2017_01_006_R_S3.raw	F3		2.91	0	1.3e-07	1.69438e+06	119.49
High	Sequest HT (A2)	Unambiguous	LFIGGLSFETTEESLR		1	1	P22626	P22626	0	2	0.4343	0	1	1	899.965	1798.92	1798.92	0.37	0.00033	CID (Collision Induced Dissociation)	MS2	26.1049	5.822	119.22	42297	OT_010_2017_01_006_R_S3.raw	F3		3.27	0	4.371e-09	34095712	117.99
High	Sequest HT (A2)	Unambiguous	IHFISPNIYccGAGTAADTDMTTQLISSNLELHSLSTGR	C10(Carbamidomethyl); C11(Carbamidomethyl)	1	1	Q99436	Q99436	0	4	0.3304	0	1	1	1063.76	4252.01	4252.01	0.28	0.0003	CID (Collision Induced Dissociation)	MS2	53.1767	2.465	119.218	42296	OT_010_2017_01_006_R_S3.raw	F3		3.36	0	1.93e-07	1907106	119
High	Sequest HT (A2)	Unambiguous	IEIESFYEGEDFSETLTR		1	1	P11021	P11021	0	2	0.6329	0	1	1	1083	2164.99	2164.99	0.04	4e-05	CID (Collision Induced Dissociation)	MS2	36.667	3.213	119.216	42295	OT_010_2017_01_006_R_S3.raw	F3		4.44	0	4.403e-10	12162987	118.67
High	Sequest HT (A2)	Unambiguous	YTLPPGVDPTQVSSSLSPEGTLTVEAPMPK		1	1	P04792	P04792	0	3	0.5078	0	1	1	1033.53	3098.56	3098.56	0.73	0.00076	CID (Collision Induced Dissociation)	MS2	2.43722	0.487	119.214	42294	OT_010_2017_01_006_R_S3.raw	F3		3.19	0	6.541e-07	8.34199e+06	119.19
High	Sequest HT (A2)	Unambiguous	LFIGGLSFETTDDSLR		1	1	P51991	P51991	0	2	0.2705	0	1	1	885.948	1770.89	1770.89	-1.03	-0.00091	CID (Collision Induced Dissociation)	MS2	43.1529	12.036	119.198	42289	OT_010_2017_01_006_R_S3.raw	F3		2.92	0	1.635e-08	4907767	119.5
High	Sequest HT (A2)	Unambiguous	IDNSQVESGSLEDDWDFLPPK		1	1	P27797	P27797	0	2	0.4857	0	1	1	1196.05	2391.1	2391.1	-0.53	-0.00063	CID (Collision Induced Dissociation)	MS2	22.1334	12.531	119.189	42285	OT_010_2017_01_006_R_S3.raw	F3		2.8	0	5.386e-07
High	Sequest HT (A2)	Unambiguous	VMVLDFVTPTPLGTR		1	1	Q16881	Q16881	0	2	0.3583	0	1	1	823.454	1645.9	1645.9	1.75	0.00144	CID (Collision Induced Dissociation)	MS2	44.167	10.129	119.184	42283	OT_010_2017_01_006_R_S3.raw	F3		3.74	0	3.418e-07	1.33773e+06	119.41
High	Sequest HT (A2)	Unambiguous	LFDFQGLQHQVAHVATQLEAAR		1	1	P45954	P45954	0	3	0.6833	0	1	1	827.099	2479.28	2479.28	-0.11	-9e-05	CID (Collision Induced Dissociation)	MS2	44.5719	11.617	119.182	42282	OT_010_2017_01_006_R_S3.raw	F3		4.2	0	1.328e-10	744291	119.34
High	Sequest HT (A2)	Unambiguous	VYAAATEDMDcLTFGSPVLMR	C11(Carbamidomethyl)	1	1	P39748	P39748	0	2	0.6507	0	1	1	1174.04	2347.08	2347.08	0.02	3e-05	CID (Collision Induced Dissociation)	MS2	8.67355	7.522	119.18	42281	OT_010_2017_01_006_R_S3.raw	F3		4.18	0	4.083e-07	1.06384e+06	119.34
High	Sequest HT (A2)	Unambiguous	MNTLQAIWMMDPK		1	1	Q12931	Q12931	0	2	0.6366	0	1	1	789.878	1578.75	1578.75	0.43	0.00034	CID (Collision Induced Dissociation)	MS2	38.8468	4.052	119.175	42279	OT_010_2017_01_006_R_S3.raw	F3		4.1	0	1.737e-07	1.71275e+06	118.91
High	Sequest HT (A2)	Unambiguous	GEETPVIVGSALcALEGR	C13(Carbamidomethyl)	1	1	P49411	P49411	0	2	0.4955	0	1	1	929.473	1857.94	1857.94	0.23	0.00021	CID (Collision Induced Dissociation)	MS2	52.6545	10.888	119.154	42272	OT_010_2017_01_006_R_S3.raw	F3		3.37	0	3.222e-08	1.69438e+06	119.49
High	Sequest HT (A2)	Unambiguous	IGLFYMDNDLITR		1	1	Q15008	Q15008	0	2	0.5687	0	1	1	785.901	1570.79	1570.79	1.02	0.0008	CID (Collision Induced Dissociation)	MS2	30.7364	4.22	119.132	42262	OT_010_2017_01_006_R_S3.raw	F3		3.71	0	3.656e-07	1282595	119.21
High	Sequest HT (A2)	Unambiguous	LFDFQGLQHQVAHVATQLEAAR		1	1	P45954	P45954	0	3	0.4948	0	1	1	827.1	2479.29	2479.28	0.4	0.00033	CID (Collision Induced Dissociation)	MS2	15.9463	5.579	119.311	42334	OT_010_2017_01_006_R_S3.raw	F3		3.88	0	7.46e-09	744291	119.34
High	Sequest HT (A2)	Unambiguous	GMSLNLEPDNVGVVVFGNDK		1	1	P25705	P25705	0	3	0.4073	0	1	1	702.017	2104.04	2104.04	0	0	CID (Collision Induced Dissociation)	MS2	20.5849	4.485	118.835	42144	OT_010_2017_01_006_R_S3.raw	F3		4.1	0	1.642e-07	3392680	119.06
High	Sequest HT (A2)	Unambiguous	LLFGHSTEGDILELVDGHFDTK		1	1	Q9UHY7	Q9UHY7	0	3	0.4887	0	1	1	815.077	2443.22	2443.21	0.48	0.00039	CID (Collision Induced Dissociation)	MS2	28.8549	6.073	119.626	42461	OT_010_2017_01_006_R_S3.raw	F3		3.97	0	1.271e-07	695455	119.58
High	Sequest HT (A2)	Unambiguous	NEEDAAELVALAQAVNAR		1	1	P22314	P22314	0	2	0.4113	0	1	1	942.477	1883.95	1883.95	0.15	0.00014	CID (Collision Induced Dissociation)	MS2	39.0355	9.107	119.633	42464	OT_010_2017_01_006_R_S3.raw	F3		2.82	0	2.544e-08	5.06278e+06	119.07
High	Sequest HT (A2)	Unambiguous	VLQASVLDDWFPLQGGQGQVHLR		1	1	Q9BSJ8	Q9BSJ8	0	3	0.1829	0	1	1	855.12	2563.34	2563.34	0.97	0.00083	CID (Collision Induced Dissociation)	MS2	78.1777	2.247	120.218	42695	OT_010_2017_01_006_R_S3.raw	F3		2.46	0	3.575e-07	2.02267e+06	120.07
High	Sequest HT (A2)	Unambiguous	VGDQVWLFIDEPR		1	1	P49588	P49588	0	2	0.6085	0	1	1	787.405	1573.8	1573.8	0.86	0.00068	CID (Collision Induced Dissociation)	MS2	25.5307	2.375	120.216	42694	OT_010_2017_01_006_R_S3.raw	F3		4.01	0	2.455e-07	2.39483e+06	120.09
High	Sequest HT (A2)	Unambiguous	ILHTLLASGEDALDFTQESEPSYISDVGPPGR		1	1	Q8N1F7	Q8N1F7	0	3	0.5727	0	1	1	1138.9	3414.67	3414.67	1.12	0.00128	CID (Collision Induced Dissociation)	MS2	22.5307	9.421	120.197	42688	OT_010_2017_01_006_R_S3.raw	F3		4.47	0	5.07e-07	478790	120.33
High	Sequest HT (A2)	Unambiguous	IADSIGcSTNNILFLTDVTR	C7(Carbamidomethyl)	1	1	Q9UHY7	Q9UHY7	0	2	0.5901	0	1	1	1105.56	2210.12	2210.11	1.31	0.00145	CID (Collision Induced Dissociation)	MS2	22.23	6.23	120.183	42682	OT_010_2017_01_006_R_S3.raw	F3		3.22	0	3.716e-07	487775	120.2
High	Sequest HT (A2)	Unambiguous	HGLEVIYMIEPIDEYcVQQLK	C16(Carbamidomethyl)	1	1	P07900	P07900	0	3	0.4752	0	1	1	859.762	2577.27	2577.27	-0.35	-0.0003	CID (Collision Induced Dissociation)	MS2	48.2392	5.178	120.179	42680	OT_010_2017_01_006_R_S3.raw	F3		4.23	0	2.505e-07	24799456	120.65
High	Sequest HT (A2)	Unambiguous	LGGTIDDcELVEGLVLTQK	C8(Carbamidomethyl)	1	1	P50991	P50991	0	2	0.6156	0	1	1	1030.53	2060.06	2060.06	0.67	0.00069	CID (Collision Induced Dissociation)	MS2	15.1095	4.768	120.174	42678	OT_010_2017_01_006_R_S3.raw	F3		3.98	0	3.255e-10	3381132	120.38
High	Sequest HT (A2)	Unambiguous	cGDYGGALAAYTQALGLDATPQDQAVLHR	C1(Carbamidomethyl)	1	1	Q9H3U1	Q9H3U1	0	3	0.7029	0	1	1	1011.49	3032.45	3032.45	0.48	0.00048	CID (Collision Induced Dissociation)	MS2	10.4717	11.283	120.16	42674	OT_010_2017_01_006_R_S3.raw	F3		5.89	0	7.049e-13	545400	120.09
High	Sequest HT (A2)	Unambiguous	LIDIFYPGDQQSVTFGTK		1	1	P54886	P54886	0	2	0.5352	0	1	1	1015.02	2029.03	2029.03	0.17	0.00017	CID (Collision Induced Dissociation)	MS2	44.8503	7.547	120.158	42673	OT_010_2017_01_006_R_S3.raw	F3		2.84	0	2.069e-07
High	Sequest HT (A2)	Unambiguous	TQMDGMSLLPILR		1	1	P15586	P15586	0	2	0.5537	0	1	1	737.892	1474.78	1474.78	0.54	0.0004	CID (Collision Induced Dissociation)	MS2	37.6206	3.668	120.222	42697	OT_010_2017_01_006_R_S3.raw	F3		2.98	0	1.995e-07	1.9802e+06	120.28
High	Sequest HT (A2)	Unambiguous	TMMAcGGSIQTSVNALSADVLGR	C5(Carbamidomethyl)	1	1	Q99832	Q99832	0	2	0.7561	0	1	1	1170.06	2339.12	2339.12	0.54	0.00063	CID (Collision Induced Dissociation)	MS2	1.94605	3.882	120.141	42665	OT_010_2017_01_006_R_S3.raw	F3		5.33	0	2.673e-10	1.42983e+06	119.97
High	Sequest HT (A2)	Unambiguous	VVDMFGccLPVcAVNFK	C7(Carbamidomethyl); C8(Carbamidomethyl); C12(Carbamidomethyl)	1	2	Q9BT22	Q9BT22; Q6GMV1	0	2	0.6567	0	1	1	1008.46	2015.92	2015.92	0.27	0.00028	CID (Collision Induced Dissociation)	MS2	30.5338	9.861	120.125	42660	OT_010_2017_01_006_R_S3.raw	F3		3.35	0	4.957e-08	398198	120
High	Sequest HT (A2)	Unambiguous	YMHSGPVVAMVWEGLNVVK		1	1	P15531	P15531	0	2	0.567	0	1	1	1058.54	2116.07	2116.07	-0.94	-0.00099	CID (Collision Induced Dissociation)	MS2	21.9131	9.653	120.122	42659	OT_010_2017_01_006_R_S3.raw	F3		3.51	0	6.644e-10	644909	119.81
High	Sequest HT (A2)	Unambiguous	MMITSQDVLHSWAVPTLGLK		1	1	P00403	P00403	0	2	0.73	0	1	1	1114.08	2227.16	2227.16	0.18	0.0002	CID (Collision Induced Dissociation)	MS2	14.6664	8.047	120.118	42657	OT_010_2017_01_006_R_S3.raw	F3		4.74	0	1.025e-09	680914	120.24
High	Sequest HT (A2)	Unambiguous	cGDYGGALAAYTQALGLDATPQDQAVLHR	C1(Carbamidomethyl)	1	1	Q9H3U1	Q9H3U1	0	3	0.6419	0	1	1	1011.49	3032.45	3032.45	-0.37	-0.00037	CID (Collision Induced Dissociation)	MS2	25.1881	7.571	120.113	42655	OT_010_2017_01_006_R_S3.raw	F3		4.72	0	2.058e-10	545400	120.09
High	Sequest HT (A2)	Unambiguous	IMEFTTTLLNTSPEGWK		1	1	P78527	P78527	0	2	0.5947	0	1	1	984.494	1967.98	1967.98	0.92	0.00091	CID (Collision Induced Dissociation)	MS2	50.7092	8.956	120.111	42654	OT_010_2017_01_006_R_S3.raw	F3		4.12	0	7.157e-10	740562	120.24
High	Sequest HT (A2)	Unambiguous	YWSQQIEESTTVVTTQSAEVGAAETTLTELRR		1	1	P05783	P05783	1	3	0.4553	0	1	1	1195.59	3584.77	3584.77	-0.66	-0.00079	CID (Collision Induced Dissociation)	MS2	31.864	5.631	120.105	42651	OT_010_2017_01_006_R_S3.raw	F3		3.58	0	6.796e-08	3.78834e+06	120.36
High	Sequest HT (A2)	Unambiguous	YESDMVTGGYAALINLccR	C17(Carbamidomethyl); C18(Carbamidomethyl)	1	1	P42704	P42704	0	2	0.5794	0	1	1	1096.99	2192.98	2192.98	0.22	0.00024	CID (Collision Induced Dissociation)	MS2	33.5183	4.235	120.1	42649	OT_010_2017_01_006_R_S3.raw	F3		2.52	0	2.849e-09	929768	120.06
High	Sequest HT (A2)	Unambiguous	GIGMGNIGPAGMGMEGIGFGINK		1	1	P52272	P52272	0	2	0.6343	0	1	1	1089.53	2178.05	2178.05	0.04	4e-05	CID (Collision Induced Dissociation)	MS2	12.6	1.64	120.096	42647	OT_010_2017_01_006_R_S3.raw	F3		3.61	0	5.188e-09	3.15048e+06	120.23
High	Sequest HT (A2)	Unambiguous	GIGMGNIGPAGMGMEGIGFGINK		1	1	P52272	P52272	0	3	0.448	0	1	1	726.688	2178.05	2178.05	0.17	0.00012	CID (Collision Induced Dissociation)	MS2	30.057	1.719	120.138	42664	OT_010_2017_01_006_R_S3.raw	F3		3.75	0	5.455e-09	2589679	120.22
High	Sequest HT (A2)	Unambiguous	MMITSQDVLHSWAVPTLGLK		1	1	P00403	P00403	0	2	0.7521	0	1	1	1114.09	2227.16	2227.16	0.94	0.00105	CID (Collision Induced Dissociation)	MS2	21.4239	7.138	120.241	42706	OT_010_2017_01_006_R_S3.raw	F3		4.68	0	4.695e-10	680914	120.24
High	Sequest HT (A2)	Unambiguous	ELAILLGMLDPAEKDEK		1	1	P30041	P30041	1	2	0.632	0	1	1	943.004	1885	1885	0.87	0.00082	CID (Collision Induced Dissociation)	MS2	5.50857	1.918	120.256	42711	OT_010_2017_01_006_R_S3.raw	F3		5	0	2.132e-07	2614807	120.37
High	Sequest HT (A2)	Unambiguous	YMHSGPVVAMVWEGLNVVK		1	1	P15531	P15531	0	3	0.3624	0	1	1	706.029	2116.07	2116.07	0.75	0.00053	CID (Collision Induced Dissociation)	MS2	12.9724	2.145	120.267	42716	OT_010_2017_01_006_R_S3.raw	F3		3.56	0	2.234e-07	4205736	119.78
High	Sequest HT (A2)	Unambiguous	AQELSALLGcEVDADQVILSHSPMK	C10(Carbamidomethyl)	1	1	Q9BXW7	Q9BXW7	0	3	0.1905	0	1	1	904.451	2711.34	2711.34	0.34	0.00031	CID (Collision Induced Dissociation)	MS2	10.1642	3.412	120.437	42786	OT_010_2017_01_006_R_S3.raw	F3		2.94	0	2.243e-07	1.17207e+06	120.53
High	Sequest HT (A2)	Unambiguous	LADDVDLEQVANETHGHVGADLAALcSEAALQAIR	C26(Carbamidomethyl)	1	1	P55072	P55072	0	3	0.6207	0	1	1	1224.94	3672.79	3672.79	0.59	0.00072	CID (Collision Induced Dissociation)	MS2	11.4585	1.828	120.418	42777	OT_010_2017_01_006_R_S3.raw	F3		6.46	0	2.868e-12	1521757	120.48
High	Sequest HT (A2)	Unambiguous	AQLNIGNVLPVGTMPEGTIVccLEEKPGDR	C21(Carbamidomethyl); C22(Carbamidomethyl)	1	1	P62917	P62917	0	3	0.2923	0	1	1	1089.88	3267.62	3267.62	0.52	0.00056	CID (Collision Induced Dissociation)	MS2	61.9201	0.556	120.412	42774	OT_010_2017_01_006_R_S3.raw	F3		2.84	0	5.747e-07	6.63128e+06	120.58
High	Sequest HT (A2)	Unambiguous	TIEEcEVILMVGLPGSGK	C5(Carbamidomethyl)	1	2	Q1KMD3	H3BQZ7; Q1KMD3	0	2	0.6332	0	1	1	966.495	1931.98	1931.98	1.02	0.00098	CID (Collision Induced Dissociation)	MS2	26.3111	8.484	120.403	42772	OT_010_2017_01_006_R_S3.raw	F3		3.49	0	3.06e-07
High	Sequest HT (A2)	Unambiguous	WNQQQLDDLYLIAIcHR	C15(Carbamidomethyl)	1	1	Q96C86	Q96C86	0	3	0.4337	0	1	1	729.366	2186.08	2186.08	0.65	0.00047	CID (Collision Induced Dissociation)	MS2	37.3285	4.654	120.396	42769	OT_010_2017_01_006_R_S3.raw	F3		3.09	0	1.159e-07	1.39979e+06	120.54
High	Sequest HT (A2)	Unambiguous	TQMDGMSLLPILR		1	1	P15586	P15586	0	2	0.6637	0	1	1	737.892	1474.78	1474.78	0.87	0.00064	CID (Collision Induced Dissociation)	MS2	30.5908	3.398	120.388	42765	OT_010_2017_01_006_R_S3.raw	F3		3.42	0	6.255e-07	1.9802e+06	120.28
High	Sequest HT (A2)	Unambiguous	GIGMGNIGPAGMGMEGIGFGINK		1	1	P52272	P52272	0	3	0.5353	0	1	1	726.689	2178.05	2178.05	0.83	0.00061	CID (Collision Induced Dissociation)	MS2	15.8834	1.744	120.385	42764	OT_010_2017_01_006_R_S3.raw	F3		4.39	0	3.03e-09	2589679	120.22
High	Sequest HT (A2)	Unambiguous	MMITSQDVLHSWAVPTLGLK		1	1	P00403	P00403	0	3	0.5518	0	1	1	743.059	2227.16	2227.16	0.79	0.00059	CID (Collision Induced Dissociation)	MS2	16.8764	1.695	120.383	42763	OT_010_2017_01_006_R_S3.raw	F3		3.86	0	3.751e-07	2917641	120.22
High	Sequest HT (A2)	Unambiguous	LGGTIDDcELVEGLVLTQK	C8(Carbamidomethyl)	1	1	P50991	P50991	0	2	0.6452	0	1	1	1030.53	2060.06	2060.06	0.55	0.00057	CID (Collision Induced Dissociation)	MS2	11.131	1.154	120.376	42760	OT_010_2017_01_006_R_S3.raw	F3		4.82	0	9.929e-09	3381132	120.38
High	Sequest HT (A2)	Unambiguous	YWSQQIEESTTVVTTQSAEVGAAETTLTELRR		1	1	P05783	P05783	1	3	0.5178	0	1	1	1195.6	3584.77	3584.77	0.76	0.00091	CID (Collision Induced Dissociation)	MS2	8.81342	0.648	120.374	42759	OT_010_2017_01_006_R_S3.raw	F3		3.38	0	4.338e-09	3.78834e+06	120.36
High	Sequest HT (A2)	Unambiguous	VVIGMDVAASEFFR		1	1	P06733	P06733	0	2	0.6439	0	1	1	770.896	1540.78	1540.78	1.06	0.00082	CID (Collision Induced Dissociation)	MS2	41.4155	0.916	120.372	42758	OT_010_2017_01_006_R_S3.raw	F3		3.37	0	3.241e-07	7825604	120.58
High	Sequest HT (A2)	Unambiguous	LIDIFYPGDQQSVTFGTK		1	1	P54886	P54886	0	2	0.6154	0	1	1	1015.02	2029.03	2029.03	1.31	0.00133	CID (Collision Induced Dissociation)	MS2	40.6575	8.056	120.363	42756	OT_010_2017_01_006_R_S3.raw	F3		3.25	0	3.591e-07
High	Sequest HT (A2)	Unambiguous	TIEEcEVILMVGLPGSGK	C5(Carbamidomethyl)	1	2	Q1KMD3	H3BQZ7; Q1KMD3	0	2	0.5981	0	1	1	966.496	1931.98	1931.98	1.15	0.00111	CID (Collision Induced Dissociation)	MS2	12.2207	6.202	120.359	42754	OT_010_2017_01_006_R_S3.raw	F3		4.18	0	6.912e-09
High	Sequest HT (A2)	Unambiguous	IMEFTTTLLNTSPEGWK		1	1	P78527	P78527	0	2	0.6561	0	1	1	984.493	1967.98	1967.98	0.23	0.00023	CID (Collision Induced Dissociation)	MS2	5.5678	6.2	120.355	42752	OT_010_2017_01_006_R_S3.raw	F3		4.1	0	1.685e-08	740562	120.24
High	Sequest HT (A2)	Unambiguous	SVNESLNNLFITEEDYQALR		1	1	Q00610	Q00610	0	3	0.5109	0	1	1	785.721	2355.15	2355.15	0.82	0.00065	CID (Collision Induced Dissociation)	MS2	33.0851	1.555	120.335	42743	OT_010_2017_01_006_R_S3.raw	F3		3.66	0	6.015e-09	4.39137e+06	120.47
High	Sequest HT (A2)	Unambiguous	SVNESLNNLFITEEDYQALR		1	1	Q00610	Q00610	0	2	0.5753	0	1	1	1178.08	2355.15	2355.15	1.76	0.00207	CID (Collision Induced Dissociation)	MS2	10.319	4.262	120.305	42732	OT_010_2017_01_006_R_S3.raw	F3		3.72	0	3.246e-08	3.26364e+06	120.47
High	Sequest HT (A2)	Unambiguous	MFVLDEADEMLSR		2	2	P60842; Q14240	P60842; Q14240	0	2	0.5739	0	1	1	778.361	1555.71	1555.71	1.18	0.00092	CID (Collision Induced Dissociation)	MS2	43.7522	4.86	120.284	42724	OT_010_2017_01_006_R_S3.raw	F3		2.3	0	2.552e-07	18471218	120.54
High	Sequest HT (A2)	Unambiguous	IVASTLSNPELFEEWTGNVK		1	1	P17174	P17174	0	2	0.5658	0	1	1	1117.57	2234.14	2234.13	0.87	0.00097	CID (Collision Induced Dissociation)	MS2	8.41419	3.651	120.282	42723	OT_010_2017_01_006_R_S3.raw	F3		3.04	0	2.033e-07	1.85503e+06	120.08
High	Sequest HT (A2)	Unambiguous	EIVLADVIDNDSWR		1	1	P22234	P22234	0	2	0.5925	0	1	1	822.916	1644.82	1644.82	1.33	0.0011	CID (Collision Induced Dissociation)	MS2	51.0938	3.811	120.28	42722	OT_010_2017_01_006_R_S3.raw	F3		4.27	0	1.22e-08	2.20802e+06	120.38
High	Sequest HT (A2)	Unambiguous	IVQVALNGLENILR		2	3	O60684; P52294	O15131; O60684; P52294	0	2	0.5908	0	1	1	776.465	1551.92	1551.92	0.24	0.00019	CID (Collision Induced Dissociation)	MS2	61.0959	11.804	120.084	42644	OT_010_2017_01_006_R_S3.raw	F3		3.03	0	3.284e-07	1.33925e+06	120.28
High	Sequest HT (A2)	Unambiguous	FHDFLGDSWGILFSHPR		1	1	P30041	P30041	0	3	0.5565	0	1	1	677.667	2030.99	2030.99	0.36	0.00025	CID (Collision Induced Dissociation)	MS2	29.108	5.329	119.629	42462	OT_010_2017_01_006_R_S3.raw	F3		3.72	0	7.363e-09	3.04196e+06	119.89
High	Sequest HT (A2)	Unambiguous	MAVDQDWPSVYPVAAPFKPSAVPLPVR		1	1	P82673	P82673	0	3	0.4565	0	1	1	979.849	2937.53	2937.53	0.03	3e-05	CID (Collision Induced Dissociation)	MS2	39.1644	6.962	120.08	42642	OT_010_2017_01_006_R_S3.raw	F3		3.68	0	1.543e-08	579027	120.15
High	Sequest HT (A2)	Unambiguous	IEIESFYEGEDFSETLTR		1	1	P11021	P11021	0	2	0.4232	0	1	1	1083	2164.99	2164.99	0.8	0.00087	CID (Collision Induced Dissociation)	MS2	69.7821	19.127	120.068	42637	OT_010_2017_01_006_R_S3.raw	F3		3.71	0	2.139e-09	12162987	118.67
High	Sequest HT (A2)	Unambiguous	YMHSGPVVAMVWEGLNVVK		1	1	P15531	P15531	0	2	0.6407	0	1	1	1058.54	2116.07	2116.07	-0.7	-0.00074	CID (Collision Induced Dissociation)	MS2	38.9661	8.447	119.781	42523	OT_010_2017_01_006_R_S3.raw	F3		3.59	0	1.469e-07	644909	119.81
High	Sequest HT (A2)	Unambiguous	YFLVGAGAIGcELLK	C11(Carbamidomethyl)	1	1	P22314	P22314	0	2	0.6475	0	1	1	805.935	1610.86	1610.86	0.56	0.00045	CID (Collision Induced Dissociation)	MS2	29.8381	9.377	119.779	42522	OT_010_2017_01_006_R_S3.raw	F3		3.66	0	6.043e-09	9641245	119.15
High	Sequest HT (A2)	Unambiguous	ITEDYYVHLIADNLPVATR		1	1	Q92544	Q92544	0	3	0.4116	0	1	1	735.051	2203.14	2203.14	-0.12	-9e-05	CID (Collision Induced Dissociation)	MS2	34.35	5.132	119.777	42521	OT_010_2017_01_006_R_S3.raw	F3		3.28	0	8.012e-09	746895	119.7
High	Sequest HT (A2)	Unambiguous	TMMAcGGSIQTSVNALSADVLGR	C5(Carbamidomethyl)	1	1	Q99832	Q99832	0	2	0.7419	0	1	1	1170.06	2339.12	2339.12	0.02	3e-05	CID (Collision Induced Dissociation)	MS2	12.3107	6.299	119.77	42518	OT_010_2017_01_006_R_S3.raw	F3		4.96	0	2.943e-12	1.42983e+06	119.97
High	Sequest HT (A2)	Unambiguous	TMMAcGGSIQTSVNALSADVLGR	C5(Carbamidomethyl)	1	1	Q99832	Q99832	0	2	0.7908	0	1	1	1170.06	2339.12	2339.12	1.49	0.00174	CID (Collision Induced Dissociation)	MS2	27.539	12.117	119.761	42516	OT_010_2017_01_006_R_S3.raw	F3		5.21	0	3.235e-11	1.42983e+06	119.97
High	Sequest HT (A2)	Unambiguous	DPTVHDDVLELEMDELNRHEcMAPLTALVK	C21(Carbamidomethyl)	1	1	P78527	P78527	1	5	0.1645	0	1	1	698.939	3490.66	3490.67	-0.42	-0.00029	CID (Collision Induced Dissociation)	MS2	69.6386	8.183	119.756	42514	OT_010_2017_01_006_R_S3.raw	F3		3.04	0	6.58e-07	425897	119.86
High	Sequest HT (A2)	Unambiguous	LNHVGDWGTQFGMLIAHLQDK		1	1	P54136	P54136	0	4	0.1781	0	1	1	595.802	2380.19	2380.19	0.06	3e-05	CID (Collision Induced Dissociation)	MS2	11.2425	5.417	119.752	42512	OT_010_2017_01_006_R_S3.raw	F3		2.92	0	9.795e-08	1.03647e+06	119.93
High	Sequest HT (A2)	Unambiguous	FVHLLDQSDQDFQEELDLMK		1	1	P46940	P46940	0	3	0.5553	0	1	1	817.39	2450.16	2450.15	0.41	0.00034	CID (Collision Induced Dissociation)	MS2	19.07	6.666	119.745	42509	OT_010_2017_01_006_R_S3.raw	F3		4.7	0	2.074e-09	1.29552e+06	119.9
High	Sequest HT (A2)	Unambiguous	LLFGHSTEGDILELVDGHFDTK		1	1	Q9UHY7	Q9UHY7	0	3	0.4286	0	1	1	815.077	2443.22	2443.21	0.7	0.00057	CID (Collision Induced Dissociation)	MS2	26.6338	9.227	119.792	42528	OT_010_2017_01_006_R_S3.raw	F3		2.87	0	4.573e-08	695455	119.58
High	Sequest HT (A2)	Unambiguous	TMMAcGGSIQTSVNALSADVLGR	C5(Carbamidomethyl)	1	1	Q99832	Q99832	0	3	0.59	0	1	1	780.377	2339.12	2339.12	0.28	0.00022	CID (Collision Induced Dissociation)	MS2	29.8611	4.182	119.743	42508	OT_010_2017_01_006_R_S3.raw	F3		4.22	0	8.23e-09	3540604	119.97
High	Sequest HT (A2)	Unambiguous	NVIFEISPTEEVGDFEVK		1	1	P46940	P46940	0	2	0.454	0	1	1	1026.51	2052.02	2052.02	1.05	0.00108	CID (Collision Induced Dissociation)	MS2	10.1986	5.01	119.733	42503	OT_010_2017_01_006_R_S3.raw	F3		3.15	0	4.984e-08	1.15832e+06	119.71
High	Sequest HT (A2)	Unambiguous	EIGPNDGFLAQLcQLNDR	C13(Carbamidomethyl)	1	1	P51452	P51452	0	2	0.61	0	1	1	1030.5	2059.99	2059.99	2.06	0.00212	CID (Collision Induced Dissociation)	MS2	6.32756	6.254	119.704	42492	OT_010_2017_01_006_R_S3.raw	F3		3	0	1.219e-07	523561	119.71
High	Sequest HT (A2)	Unambiguous	VASMPLISSTcDMVSAAYASTK	C11(Carbamidomethyl)	1	1	O60664	O60664	0	3	0.5827	0	1	1	764.031	2290.08	2290.08	0.89	0.00068	CID (Collision Induced Dissociation)	MS2	34.9188	5.502	119.7	42490	OT_010_2017_01_006_R_S3.raw	F3		3.69	0	3.32e-07	458513	119.57
High	Sequest HT (A2)	Unambiguous	YMHSGPVVAMVWEGLNVVK		1	1	P15531	P15531	0	2	0.6322	0	1	1	1058.54	2116.07	2116.07	-0.93	-0.00098	CID (Collision Induced Dissociation)	MS2	37.9733	9.764	119.675	42481	OT_010_2017_01_006_R_S3.raw	F3		3.67	0	6.992e-10	644909	119.81
High	Sequest HT (A2)	Unambiguous	ITEDYYVHLIADNLPVATR		1	1	Q92544	Q92544	0	3	0.5541	0	1	1	735.051	2203.14	2203.14	-0.7	-0.00051	CID (Collision Induced Dissociation)	MS2	34.1725	5.303	119.668	42478	OT_010_2017_01_006_R_S3.raw	F3		3.7	0	2.376e-09	746895	119.7
High	Sequest HT (A2)	Unambiguous	TVLSANADHMAQIEGLMDDVDFK		1	1	Q9Y4L1	Q9Y4L1	0	3	0.4193	0	1	1	840.73	2520.18	2520.17	0.35	0.00029	CID (Collision Induced Dissociation)	MS2	89.0335	3.688	119.653	42471	OT_010_2017_01_006_R_S3.raw	F3		3.22	0	2.007e-07	4360234	119.84
High	Sequest HT (A2)	Unambiguous	IEIESFYEGEDFSETLTR		1	1	P11021	P11021	0	2	0.4447	0	1	1	1083	2164.99	2164.99	0.36	0.00039	CID (Collision Induced Dissociation)	MS2	54.2199	17.007	119.642	42468	OT_010_2017_01_006_R_S3.raw	F3		3.89	0	4.941e-10	12162987	118.67
High	Sequest HT (A2)	Unambiguous	AFLADPSAFVAAAPVAAATTAAPAAAAAPAK		1	1	P05388	P05388	0	4	0.5055	0	1	1	688.872	2752.47	2752.47	0.36	0.00025	CID (Collision Induced Dissociation)	MS2	28.493	5.128	119.638	42466	OT_010_2017_01_006_R_S3.raw	F3		3.64	0	4.171e-08	1.19675e+06	119.26
High	Sequest HT (A2)	Unambiguous	DVMQNHLLQMLcLVAMEKPASTNSDDVRDEK	C12(Carbamidomethyl)	1	1	P11413	P11413	1	4	0.4402	0	1	1	897.679	3587.7	3587.7	-0.11	-0.0001	CID (Collision Induced Dissociation)	MS2	13.8846	2.607	119.735	42504	OT_010_2017_01_006_R_S3.raw	F3		3.68	0	1.748e-08	1.36689e+06	119.64
High	Sequest HT (A2)	Unambiguous	LFIGGLSFETTEESLR		1	1	P22626	P22626	0	2	0.4783	0	1	1	899.965	1798.92	1798.92	0.56	0.0005	CID (Collision Induced Dissociation)	MS2	32.6581	10.245	119.795	42529	OT_010_2017_01_006_R_S3.raw	F3		3.22	0	3.692e-08	34095712	117.99
High	Sequest HT (A2)	Unambiguous	IEIESFYEGEDFSETLTR		1	1	P11021	P11021	0	2	0.1838	0	1	1	1083	2165	2164.99	1.49	0.00161	CID (Collision Induced Dissociation)	MS2	56.5486	11.97	119.797	42530	OT_010_2017_01_006_R_S3.raw	F3		2.72	0	3.726e-09	12162987	118.67
High	Sequest HT (A2)	Unambiguous	GQVLNSDELQELYEGLR		1	1	O00764	O00764	0	2	0.5476	0	1	1	981.993	1962.98	1962.98	1.35	0.00133	CID (Collision Induced Dissociation)	MS2	34.4841	4.169	119.82	42538	OT_010_2017_01_006_R_S3.raw	F3		3.78	0	1.979e-08	1.11689e+06	119.8
High	Sequest HT (A2)	Unambiguous	TIEEcEVILMVGLPGSGK	C5(Carbamidomethyl)	1	2	Q1KMD3	H3BQZ7; Q1KMD3	0	2	0.6369	0	1	1	966.496	1931.98	1931.98	1.09	0.00105	CID (Collision Induced Dissociation)	MS2	48.388	5.632	120.066	42636	OT_010_2017_01_006_R_S3.raw	F3		3.36	0	2.31e-07
High	Sequest HT (A2)	Unambiguous	VVIGMDVAASEFFR		1	1	P06733	P06733	0	2	0.287	0	1	1	770.895	1540.78	1540.78	0.35	0.00027	CID (Collision Induced Dissociation)	MS2	53.2193	5.111	120.055	42631	OT_010_2017_01_006_R_S3.raw	F3		2.23	0	2.029e-07	7825604	120.58
High	Sequest HT (A2)	Unambiguous	cAFISQASATMHLPATIGDYTDFYSSR	C1(Carbamidomethyl)	1	1	P16930	P16930	0	3	0.5444	0	1	1	1004.13	3010.38	3010.37	1.66	0.00166	CID (Collision Induced Dissociation)	MS2	32.7978	7.578	120.034	42624	OT_010_2017_01_006_R_S3.raw	F3		4.28	0	3.272e-09	505870	119.94
High	Sequest HT (A2)	Unambiguous	MMITSQDVLHSWAVPTLGLK		1	1	P00403	P00403	0	3	0.4432	0	1	1	743.058	2227.16	2227.16	-0.27	-0.0002	CID (Collision Induced Dissociation)	MS2	26.3874	3.122	120.016	42616	OT_010_2017_01_006_R_S3.raw	F3		3.52	0	3.794e-07	2917641	120.22
High	Sequest HT (A2)	Unambiguous	cAFISQASATMHLPATIGDYTDFYSSR	C1(Carbamidomethyl)	1	1	P16930	P16930	0	3	0.559	0	1	1	1004.13	3010.37	3010.37	1.23	0.00124	CID (Collision Induced Dissociation)	MS2	17.4342	5.841	119.993	42608	OT_010_2017_01_006_R_S3.raw	F3		4.58	0	4.037e-09	505870	119.94
High	Sequest HT (A2)	Unambiguous	ALSGGLYPVSAVLcDDDIMLTIKPGEHGSTYGGNPLGcR	C14(Carbamidomethyl); C38(Carbamidomethyl)	1	1	P04181	P04181	0	4	0.5995	0	1	1	1023.49	4090.94	4090.97	-5.54	-0.00567	CID (Collision Induced Dissociation)	MS2	44.3675	16.057	119.989	42606	OT_010_2017_01_006_R_S3.raw	F3		3.92	0	8.382e-08	1.64476e+06	120.36
High	Sequest HT (A2)	Unambiguous	LQLNGNLQLELAQVLAQERPK		1	1	P49327	P49327	0	3	0.5688	0	1	1	792.452	2375.34	2375.34	0.44	0.00035	CID (Collision Induced Dissociation)	MS2	44.2211	6.342	119.986	42605	OT_010_2017_01_006_R_S3.raw	F3		2.69	0	5.391e-07	7323991	120.32
High	Sequest HT (A2)	Unambiguous	NVIFEISPTEEVGDFEVK		1	1	P46940	P46940	0	2	0.5945	0	1	1	1026.51	2052.02	2052.02	0.81	0.00083	CID (Collision Induced Dissociation)	MS2	23.7808	6.874	119.948	42590	OT_010_2017_01_006_R_S3.raw	F3		3.97	0	8.848e-09	1.15832e+06	119.71
High	Sequest HT (A2)	Unambiguous	TSGNVEDDLIIFPDDcEFK	C16(Carbamidomethyl)	1	1	Q16186	Q16186	0	2	0.5369	0	1	1	1107.5	2213.99	2213.99	1.04	0.00116	CID (Collision Induced Dissociation)	MS2	29.4881	8.937	119.921	42580	OT_010_2017_01_006_R_S3.raw	F3		3.39	0	2.99e-08	830425	120.01
High	Sequest HT (A2)	Unambiguous	LNHVGDWGTQFGMLIAHLQDK		1	1	P54136	P54136	0	3	0.4971	0	1	1	794.068	2380.19	2380.19	0.8	0.00063	CID (Collision Induced Dissociation)	MS2	59.389	6.36	119.915	42577	OT_010_2017_01_006_R_S3.raw	F3		3.42	0	4.503e-09	639031	119.9
High	Sequest HT (A2)	Unambiguous	VDLNSNGFIcDYELHELFK	C10(Carbamidomethyl)	1	1	P13797	P13797	0	3	0.2409	0	1	1	771.701	2313.09	2313.09	0.74	0.00057	CID (Collision Induced Dissociation)	MS2	20.0322	2.191	119.901	42571	OT_010_2017_01_006_R_S3.raw	F3		2.74	0	7.223e-07	1.76577e+06	119.85
High	Sequest HT (A2)	Unambiguous	GLGTDEDTIIDIITHR		1	1	P08133	P08133	0	2	0.6215	0	1	1	884.958	1768.91	1768.91	0.75	0.00066	CID (Collision Induced Dissociation)	MS2	40.7131	1.764	119.897	42569	OT_010_2017_01_006_R_S3.raw	F3		3.54	0	3.239e-07	1.23661e+06	119.92
High	Sequest HT (A2)	Unambiguous	FFGGYVPEMVLTPDDQR		1	1	P56192	P56192	0	2	0.5564	0	1	1	985.97	1970.93	1970.93	0.3	0.0003	CID (Collision Induced Dissociation)	MS2	11.1732	3.314	119.862	42555	OT_010_2017_01_006_R_S3.raw	F3		4.17	0	6.473e-10	1.18599e+06	119.87
High	Sequest HT (A2)	Unambiguous	LNHVGDWGTQFGMLIAHLQDK		1	1	P54136	P54136	0	4	0.2194	0	1	1	595.802	2380.19	2380.19	-0.15	-9e-05	CID (Collision Induced Dissociation)	MS2	12.4652	2.956	119.86	42554	OT_010_2017_01_006_R_S3.raw	F3		2.78	0	5.909e-07	1.03647e+06	119.93
High	Sequest HT (A2)	Unambiguous	GIDVQQVSLVINYDLPTNR		2	2	P60842; Q14240	P60842; Q14240	0	3	0.4591	0	1	1	715.383	2144.13	2144.13	0.01	0	CID (Collision Induced Dissociation)	MS2	38.9547	2.785	119.858	42553	OT_010_2017_01_006_R_S3.raw	F3		3.42	0	4.345e-08	2.46185e+06	119.51
High	Sequest HT (A2)	Unambiguous	LLGQFTLIGIPPAPR		1	1	P38646	P38646	0	2	0.8484	0	1	1	796.98	1592.95	1592.95	0.45	0.00036	CID (Collision Induced Dissociation)	MS2	33.7757	3.474	119.856	42552	OT_010_2017_01_006_R_S3.raw	F3		2.44	0	3.589e-07	2294756	119.49
High	Sequest HT (A2)	Unambiguous	LLEDGEDFNLGDALDSSNSMQTIQK		1	1	P05783	P05783	0	3	0.3898	0	1	1	914.093	2740.27	2740.26	1.18	0.00108	CID (Collision Induced Dissociation)	MS2	60.7555	8.201	119.842	42548	OT_010_2017_01_006_R_S3.raw	F3		2.95	0	5.461e-07	2.73009e+06	118.74
High	Sequest HT (A2)	Unambiguous	LFEDELTLDNLTRPQLVALcK	C20(Carbamidomethyl)	1	1	O95202	O95202	0	3	0.4763	0	1	1	830.11	2488.32	2488.31	1.48	0.00123	CID (Collision Induced Dissociation)	MS2	18.4522	5.794	119.831	42543	OT_010_2017_01_006_R_S3.raw	F3		3.38	0	1.773e-08	792840	119.92
High	Sequest HT (A2)	Unambiguous	LSAASTWLEDEGVGATTVMLK		1	1	Q9Y4L1	Q9Y4L1	0	2	0.6109	0	1	1	1090.05	2179.09	2179.1	-0.18	-0.0002	CID (Collision Induced Dissociation)	MS2	34.2625	3.27	119.822	42539	OT_010_2017_01_006_R_S3.raw	F3		4.6	0	5.455e-10	1.34717e+06	119.89
High	Sequest HT (A2)	Unambiguous	LSLVDVSQVSVVHTLQTDFR		1	1	Q8WW59	Q8WW59	0	3	0.2347	0	1	1	748.406	2243.2	2243.2	0.1	7e-05	CID (Collision Induced Dissociation)	MS2	48.5541	10.097	120.075	42640	OT_010_2017_01_006_R_S3.raw	F3		1.96	0	2.623e-08	1.29223e+06	120.25
High	Sequest HT (A2)	Unambiguous	LYIGLAGLATDVQTVAQR		1	1	P49720	P49720	0	3	0.5585	0	1	1	630.354	1889.05	1889.05	-0.99	-0.00062	CID (Collision Induced Dissociation)	MS2	4.3668	3.884	122.439	43594	OT_010_2017_01_006_R_S3.raw	F3		4.1	0	4.435e-09	1.95789e+06	122.22
High	Sequest HT (A2)	Unambiguous	IVSGEAESVEVTPENLQDFVGKPVFTVER		1	1	P36776	P36776	0	3	0.2207	0	1	1	1059.21	3175.62	3175.62	0.56	0.0006	CID (Collision Induced Dissociation)	MS2	40.0174	5.48	115.189	40673	OT_010_2017_01_006_R_S3.raw	F3		2.9	0	1.883e-07	1.04135e+06	114.82
High	Sequest HT (A2)	Unambiguous	GQYISPFHDIPIYADKDVFHMVVEVPR		1	1	Q15181	Q15181	1	4	0.3079	0	1	1	793.904	3172.6	3172.59	1.15	0.00091	CID (Collision Induced Dissociation)	MS2	25.1968	2.967	115.169	40664	OT_010_2017_01_006_R_S3.raw	F3		3.15	0	6.47e-07	1.75553e+06	114.64
High	Sequest HT (A2)	Unambiguous	GTVLLADNVIcPGAPDFLAHVR	C11(Carbamidomethyl)	1	1	P21964	P21964	0	3	0.462	0	1	1	779.079	2335.22	2335.22	0.48	0.00037	CID (Collision Induced Dissociation)	MS2	38.7271	1.418	110.365	38710	OT_010_2017_01_006_R_S3.raw	F3		3.29	0	2.53e-07	2.77729e+06	110.49
High	Sequest HT (A2)	Unambiguous	MLSAVSQQVQcIQEALR	C11(Carbamidomethyl)	1	1	Q14204	Q14204	0	2	0.6635	0	1	1	981.001	1960.99	1960.99	0.31	0.0003	CID (Collision Induced Dissociation)	MS2	18.1399	5.677	110.338	38699	OT_010_2017_01_006_R_S3.raw	F3		4.19	0	6.138e-09	793093	110.32
High	Sequest HT (A2)	Unambiguous	LFDHPESPTPNPTEPLFLAQAEVYK		1	1	P49327	P49327	0	3	0.4292	0	1	1	947.476	2840.41	2840.41	0.08	8e-05	CID (Collision Induced Dissociation)	MS2	2.68558	0.662	110.329	38695	OT_010_2017_01_006_R_S3.raw	F3		4.66	0	2.899e-09	10691193	110
High	Sequest HT (A2)	Unambiguous	AHLLAEVIENLEcDPR	C13(Carbamidomethyl)	1	1	Q96C86	Q96C86	0	3	0.5538	0	1	1	626.984	1878.94	1878.94	-0.39	-0.00024	CID (Collision Induced Dissociation)	MS2	44.5254	4.326	110.316	38691	OT_010_2017_01_006_R_S3.raw	F3		3.81	0	1.63e-07	669077	110.32
High	Sequest HT (A2)	Unambiguous	AVELLGDIVQNcSLEDSQIEK	C12(Carbamidomethyl)	1	1	P31930	P31930	0	2	0.4763	0	1	1	1180.59	2360.16	2360.16	-0.7	-0.00083	CID (Collision Induced Dissociation)	MS2	13.2875	3.714	110.299	38683	OT_010_2017_01_006_R_S3.raw	F3		4.64	0	5.027e-09	1.19619e+06	110.2
High	Sequest HT (A2)	Unambiguous	EGNDLYHEMIESGVINLK		1	1	P06576	P06576	0	2	0.5264	0	1	1	1031	2061	2061	0.01	1e-05	CID (Collision Induced Dissociation)	MS2	47.7133	5.341	110.292	38680	OT_010_2017_01_006_R_S3.raw	F3		3.97	0	2.939e-07	3.95734e+06	109.91
High	Sequest HT (A2)	Unambiguous	FQQQLEQLNAMGFLNR		1	1	Q9UHD9	Q9UHD9	0	2	0.5335	0	1	1	968.988	1936.97	1936.97	-0.76	-0.00073	CID (Collision Induced Dissociation)	MS2	33.4038	6.693	110.277	38675	OT_010_2017_01_006_R_S3.raw	F3		4.63	0	6.97e-10	653526	110.19
High	Sequest HT (A2)	Unambiguous	TFNQVEIKPEMIGHYLGEFSITYKPVK		1	1	P62841	P62841	0	3	0.5421	0	1	1	1056.89	3168.64	3168.64	-0.69	-0.00073	CID (Collision Induced Dissociation)	MS2	4.80299	5.44	110.271	38672	OT_010_2017_01_006_R_S3.raw	F3		4.63	0	4.962e-09	622916	109.83
High	Sequest HT (A2)	Unambiguous	GQcDLELINVcNENSLFK	C3(Carbamidomethyl); C11(Carbamidomethyl)	1	1	Q00610	Q00610	0	2	0.3831	0	1	1	1077	2153	2153	0.37	0.0004	CID (Collision Induced Dissociation)	MS2	30.1729	2.997	110.371	38713	OT_010_2017_01_006_R_S3.raw	F3		4.15	0	1.159e-09	4.50022e+06	110.55
High	Sequest HT (A2)	Unambiguous	GVNWAAFHPTMPLIVSGADDR		1	1	P53621	P53621	0	3	0.4587	0	1	1	752.04	2254.11	2254.11	-0.28	-0.00021	CID (Collision Induced Dissociation)	MS2	41.3943	2.604	110.258	38666	OT_010_2017_01_006_R_S3.raw	F3		3.27	0	2.112e-08	1.65255e+06	109.97
High	Sequest HT (A2)	Unambiguous	YMIGVTYGGDDIPLSPYR		1	1	O75369	O75369	0	2	0.6161	0	1	1	1008.99	2016.97	2016.97	-0.02	-2e-05	CID (Collision Induced Dissociation)	MS2	13.8848	2.096	110.251	38663	OT_010_2017_01_006_R_S3.raw	F3		3.23	0	4.776e-09	2.52589e+06	110.13
High	Sequest HT (A2)	Unambiguous	MLSAVSQQVQcIQEALR	C11(Carbamidomethyl)	1	1	Q14204	Q14204	0	2	0.6105	0	1	1	981.001	1960.99	1960.99	0.25	0.00024	CID (Collision Induced Dissociation)	MS2	28.4379	8.492	110.227	38654	OT_010_2017_01_006_R_S3.raw	F3		3.62	0	9.475e-09	793093	110.32
High	Sequest HT (A2)	Unambiguous	VFLLGEEVAQYDGAYK		1	1	P11177	P11177	0	2	0.2435	0	1	1	901.454	1801.9	1801.9	-0.27	-0.00024	CID (Collision Induced Dissociation)	MS2	68.3932	8.221	110.224	38653	OT_010_2017_01_006_R_S3.raw	F3		3.08	0	9.858e-09	3820796	110.47
High	Sequest HT (A2)	Unambiguous	LEGDLTGPSVDVEVPDVELEcPDAK	C21(Carbamidomethyl)	1	1	Q09666	Q09666	0	3	0.5036	0	1	1	895.093	2683.26	2683.27	-0.25	-0.00022	CID (Collision Induced Dissociation)	MS2	8.7813	4.571	110.222	38652	OT_010_2017_01_006_R_S3.raw	F3		4.19	0	2.055e-08	1.97826e+06	110.4
High	Sequest HT (A2)	Unambiguous	LAQQYYLVYQEPIPTAQLVQR		1	1	P25787	P25787	0	3	0.5192	0	1	1	841.12	2521.35	2521.34	0.68	0.00057	CID (Collision Induced Dissociation)	MS2	49.1279	10.288	110.197	38643	OT_010_2017_01_006_R_S3.raw	F3		3.39	0	8.813e-08	2.47646e+06	110.41
High	Sequest HT (A2)	Unambiguous	IDQLEGDHQLIQEALIFDNK		1	1	P12814	P12814	0	2	0.6211	0	1	1	1170.1	2339.19	2339.19	-0.14	-0.00017	CID (Collision Induced Dissociation)	MS2	8.01525	5.372	110.19	38640	OT_010_2017_01_006_R_S3.raw	F3		4.17	0	3.081e-08	705237	110.17
High	Sequest HT (A2)	Unambiguous	NQDLAPNSAEQASILSLVTK		1	1	Q12905	Q12905	0	2	0.4394	0	1	1	1050.05	2099.1	2099.1	-0.67	-0.00071	CID (Collision Induced Dissociation)	MS2	63.0943	7.703	110.186	38638	OT_010_2017_01_006_R_S3.raw	F3		2.64	0	5.761e-09
High	Sequest HT (A2)	Unambiguous	TFNQVEIKPEMIGHYLGEFSITYKPVK		1	1	P62841	P62841	0	3	0.5383	0	1	1	1056.89	3168.64	3168.64	0.12	0.00013	CID (Collision Induced Dissociation)	MS2	37.042	3.947	110.181	38636	OT_010_2017_01_006_R_S3.raw	F3		4.96	0	1.425e-08	622916	109.83
High	Sequest HT (A2)	Unambiguous	NLIMSGYSPEHDVSGISDPFLQVR		1	1	O43747	O43747	0	3	0.5789	0	1	1	887.77	2661.3	2661.3	-0.61	-0.00054	CID (Collision Induced Dissociation)	MS2	21.8564	2.635	110.255	38665	OT_010_2017_01_006_R_S3.raw	F3		4.37	0	2.856e-10	1.79686e+06	110.14
High	Sequest HT (A2)	Unambiguous	TALALAIAQELGSK		1	1	Q9Y265	Q9Y265	0	3	0.6271	0	1	1	462.604	1385.8	1385.8	-0.84	-0.00039	CID (Collision Induced Dissociation)	MS2	10.337	8.387	110.157	38627	OT_010_2017_01_006_R_S3.raw	F3		3.62	0	2.267e-09	735691	110.35
High	Sequest HT (A2)	Unambiguous	AFYPEEISSMVLTK		1	2	P0DMV9	P0DMV9; P34931	0	3	0.414	0	1	1	538.941	1614.81	1614.81	-0.36	-0.0002	CID (Collision Induced Dissociation)	MS2	1.5201	2.615	110.374	38714	OT_010_2017_01_006_R_S3.raw	F3		4.13	0	2.901e-08	1.58833e+06	110.28
High	Sequest HT (A2)	Unambiguous	SEGALELADVSNELPGLK		1	1	Q08J23	Q08J23	0	2	0.5149	0	1	1	921.478	1841.95	1841.95	0.24	0.00022	CID (Collision Induced Dissociation)	MS2	25.0024	3.643	110.378	38716	OT_010_2017_01_006_R_S3.raw	F3		4.35	0	1.109e-09	1.42111e+06	110.3
High	Sequest HT (A2)	Unambiguous	VSNGAGTMSVSLVADENPFAQGALK		1	1	P06396	P06396	0	2	0.6644	0	1	1	1232.11	2463.22	2463.22	0.68	0.00083	CID (Collision Induced Dissociation)	MS2	4.47718	2.9	110.568	38793	OT_010_2017_01_006_R_S3.raw	F3		4.41	0	2.541e-07	1.40718e+06	110.65
High	Sequest HT (A2)	Unambiguous	LIALSIDSVEDHLAWSK		1	1	P30041	P30041	0	3	0.3066	0	1	1	633.007	1897.01	1897.01	-0.3	-0.00019	CID (Collision Induced Dissociation)	MS2	3.73952	0.495	110.562	38790	OT_010_2017_01_006_R_S3.raw	F3		1.37	0	6.323e-08	9021682	110.65
High	Sequest HT (A2)	Unambiguous	VDTVNHLADELINSGHSDAATIAEWK		1	1	Q01082	Q01082	0	3	0.2913	0	1	1	936.125	2806.36	2806.36	-0.89	-0.00083	CID (Collision Induced Dissociation)	MS2	46.9421	9.13	110.544	38784	OT_010_2017_01_006_R_S3.raw	F3		2.54	0	6.194e-08	308977	110.45
High	Sequest HT (A2)	Unambiguous	LVTSPccIVTSTYGWTANMER	C6(Carbamidomethyl); C7(Carbamidomethyl)	1	1	P07900	P07900	0	2	0.6223	0	1	1	1223.56	2446.12	2446.12	0.48	0.00059	CID (Collision Induced Dissociation)	MS2	12.0134	4.774	110.542	38783	OT_010_2017_01_006_R_S3.raw	F3		3.76	0	3.335e-07	11883504	111.24
High	Sequest HT (A2)	Unambiguous	WVTYFNKPDIDAWELR		1	1	P20674	P20674	0	2	0.6417	0	1	1	1027.01	2053.02	2053.02	0.3	0.00031	CID (Collision Induced Dissociation)	MS2	39.8022	7.531	110.511	38771	OT_010_2017_01_006_R_S3.raw	F3		3.21	0	9.77e-09	544260	110.41
High	Sequest HT (A2)	Unambiguous	IQDLLAEGTITGVIDDR		1	1	Q96HY6	Q96HY6	0	2	0.604	0	1	1	914.986	1828.96	1828.97	-0.25	-0.00023	CID (Collision Induced Dissociation)	MS2	54.7548	11.848	110.502	38767	OT_010_2017_01_006_R_S3.raw	F3		3.03	0	1.325e-09	580358	110.48
High	Sequest HT (A2)	Unambiguous	NEGVATYAAAVLFR		1	1	P35222	P35222	0	2	0.5593	0	1	1	741.391	1481.77	1481.77	-0.36	-0.00026	CID (Collision Induced Dissociation)	MS2	50.5844	10.006	110.469	38754	OT_010_2017_01_006_R_S3.raw	F3		2.7	0	1.771e-07	1.24846e+06	110.63
High	Sequest HT (A2)	Unambiguous	ADIDISGPNVDVDVPDVNIEGPDAK		1	1	Q09666	Q09666	0	2	0.6059	0	1	1	1282.62	2564.24	2564.24	-0.06	-8e-05	CID (Collision Induced Dissociation)	MS2	0	5.965	110.466	38753	OT_010_2017_01_006_R_S3.raw	F3		4.39	0	2.926e-08	1.07334e+06	110.59
High	Sequest HT (A2)	Unambiguous	TFNQVEIKPEMIGHYLGEFSITYKPVK		1	1	P62841	P62841	0	4	0.4113	0	1	1	792.917	3168.65	3168.64	0.55	0.00044	CID (Collision Induced Dissociation)	MS2	41.9776	1.879	110.376	38715	OT_010_2017_01_006_R_S3.raw	F3		3.89	0	2.284e-07	3.10092e+06	109.73
High	Sequest HT (A2)	Unambiguous	VSNGAGTMSVSLVADENPFAQGALK		1	1	P06396	P06396	0	2	0.5949	0	1	1	1232.11	2463.22	2463.22	-0.02	-2e-05	CID (Collision Induced Dissociation)	MS2	10.5622	6.119	110.464	38752	OT_010_2017_01_006_R_S3.raw	F3		3.95	0	3.076e-08	1.40718e+06	110.65
High	Sequest HT (A2)	Unambiguous	GQcDLELINVcNENSLFK	C3(Carbamidomethyl); C11(Carbamidomethyl)	1	1	Q00610	Q00610	0	3	0.271	0	1	1	718.338	2153	2153	-0.72	-0.00052	CID (Collision Induced Dissociation)	MS2	34.7932	2.518	110.449	38745	OT_010_2017_01_006_R_S3.raw	F3		2.14	0	4.184e-07	2.03678e+06	110.56
High	Sequest HT (A2)	Unambiguous	DFVAEPMGEKPVGSLAGIGEVLGK		1	1	O75531	O75531	0	3	0.4074	0	1	1	800.754	2400.25	2400.25	-0.08	-6e-05	CID (Collision Induced Dissociation)	MS2	36.4299	0.372	110.443	38742	OT_010_2017_01_006_R_S3.raw	F3		2.97	0	5.859e-09	12013924	110.31
High	Sequest HT (A2)	Unambiguous	TALALAIAQELGSK		1	1	Q9Y265	Q9Y265	0	3	0.6329	0	1	1	462.604	1385.8	1385.8	-0.84	-0.00039	CID (Collision Induced Dissociation)	MS2	0	7.753	110.434	38740	OT_010_2017_01_006_R_S3.raw	F3		3.65	0	5.26e-09	735691	110.35
High	Sequest HT (A2)	Unambiguous	VFLLGEEVAQYDGAYK		1	1	P11177	P11177	0	3	0.3368	0	1	1	601.305	1801.9	1801.9	-0.01	0	CID (Collision Induced Dissociation)	MS2	16.0604	5.341	110.432	38739	OT_010_2017_01_006_R_S3.raw	F3		3.86	0	2.472e-08	590009	110.47
High	Sequest HT (A2)	Unambiguous	AHMGMFTELAILYSK		1	2	Q00610	Q00610; P53675	0	3	0.5016	0	1	1	571.29	1711.85	1711.85	-0.23	-0.00013	CID (Collision Induced Dissociation)	MS2	10.2149	5.95	110.425	38736	OT_010_2017_01_006_R_S3.raw	F3		3.13	0	1.437e-08	666318	110.33
High	Sequest HT (A2)	Unambiguous	VSNGAGTMSVSLVADENPFAQGALK		1	1	P06396	P06396	0	3	0.3581	0	1	1	821.744	2463.22	2463.22	0.03	2e-05	CID (Collision Induced Dissociation)	MS2	43.4862	3.32	110.421	38734	OT_010_2017_01_006_R_S3.raw	F3		3.63	0	1.696e-08	3.27845e+06	110.68
High	Sequest HT (A2)	Unambiguous	VETGILRPGMVVTFAPVNITTEVK		1	1	Q05639	Q05639	0	3	0.5821	0	1	1	857.812	2571.42	2571.42	0.11	0.0001	CID (Collision Induced Dissociation)	MS2	4.27891	0.76	110.404	38726	OT_010_2017_01_006_R_S3.raw	F3		3.9	0	2.22e-08	7.14051e+06	110.08
High	Sequest HT (A2)	Unambiguous	LAQQYYLVYQEPIPTAQLVQR		1	1	P25787	P25787	0	2	0.7365	0	1	1	1261.18	2521.35	2521.34	1.02	0.00128	CID (Collision Induced Dissociation)	MS2	2.11767	4.572	110.395	38724	OT_010_2017_01_006_R_S3.raw	F3		4.25	0	1.787e-07	808640	110.39
High	Sequest HT (A2)	Unambiguous	IVEPYIAWGYPNLK		1	1	P18124	P18124	0	2	0.3815	0	1	1	831.948	1662.89	1662.89	-0.32	-0.00027	CID (Collision Induced Dissociation)	MS2	34.2646	5.631	110.46	38750	OT_010_2017_01_006_R_S3.raw	F3		4.22	0	4.373e-07	4.54593e+06	110.68
High	Sequest HT (A2)	Unambiguous	AHMGMFTELAILYSK		1	2	Q00610	Q00610; P53675	0	3	0.5517	0	1	1	571.29	1711.85	1711.85	0.1	5e-05	CID (Collision Induced Dissociation)	MS2	6.47823	7.371	110.155	38626	OT_010_2017_01_006_R_S3.raw	F3		3.48	0	1.824e-09	666318	110.33
High	Sequest HT (A2)	Unambiguous	FQQQLEQLNAMGFLNR		1	1	Q9UHD9	Q9UHD9	0	2	0.5228	0	1	1	968.988	1936.97	1936.97	-0.06	-6e-05	CID (Collision Induced Dissociation)	MS2	25.5656	6.85	110.148	38623	OT_010_2017_01_006_R_S3.raw	F3		4.61	0	4.041e-09	653526	110.19
High	Sequest HT (A2)	Unambiguous	LQVELDNVTGLLSQSDSK		1	1	P35579	P35579	0	2	0.5376	0	1	1	973.507	1946.01	1946.01	-0.38	-0.00037	CID (Collision Induced Dissociation)	MS2	15.8792	5.741	110.138	38618	OT_010_2017_01_006_R_S3.raw	F3		4.39	0	9.375e-09	4734537	109.61
High	Sequest HT (A2)	Unambiguous	ALGALVDScAPGLcPDWDSWDASKPVTNAR	C9(Carbamidomethyl); C14(Carbamidomethyl)	1	1	P21333	P21333	0	3	0.3282	0	1	1	1077.18	3229.51	3229.5	2.67	0.00287	CID (Collision Induced Dissociation)	MS2	84.0094	5.56	109.906	38523	OT_010_2017_01_006_R_S3.raw	F3		3.23	0	1.145e-07
High	Sequest HT (A2)	Unambiguous	YMIGVTYGGDDIPLSPYR		1	1	O75369	O75369	0	2	0.6192	0	1	1	1008.99	2016.97	2016.97	0.11	0.00011	CID (Collision Induced Dissociation)	MS2	17.4941	4.606	109.904	38522	OT_010_2017_01_006_R_S3.raw	F3		3.02	0	1.703e-10	2.52589e+06	110.13
High	Sequest HT (A2)	Unambiguous	LFSASEFEDPLVGEDTER		1	1	P37268	P37268	0	2	0.587	0	1	1	1020.97	2040.94	2040.94	-1.31	-0.00134	CID (Collision Induced Dissociation)	MS2	37.4836	2.068	109.895	38518	OT_010_2017_01_006_R_S3.raw	F3		2.76	0	1.195e-08	1.63889e+06	109.91
High	Sequest HT (A2)	Unambiguous	MMVDKDGDVTVTNDGATILSMMDVDHQIAK		1	1	P48643	P48643	1	3	0.5089	0	1	1	1084.17	3250.51	3250.51	-0.1	-0.00011	CID (Collision Induced Dissociation)	MS2	12.2152	4.282	109.869	38508	OT_010_2017_01_006_R_S3.raw	F3		5.6	0	2.297e-09	1.76802e+06	109.52
High	Sequest HT (A2)	Unambiguous	TFNQVEIKPEMIGHYLGEFSITYKPVK		1	1	P62841	P62841	0	3	0.5084	0	1	1	1056.89	3168.64	3168.64	0.01	1e-05	CID (Collision Induced Dissociation)	MS2	11.8122	3.195	109.867	38507	OT_010_2017_01_006_R_S3.raw	F3		4.17	0	1.437e-08	622916	109.83
High	Sequest HT (A2)	Unambiguous	NSQSFFSGLFGGSSK		1	1	P54920	P54920	0	2	0.6149	0	1	1	775.368	1549.73	1549.73	0.41	0.00032	CID (Collision Induced Dissociation)	MS2	25.4316	4.917	109.86	38504	OT_010_2017_01_006_R_S3.raw	F3		3.35	0	6.99e-08	1.6439e+06	109.97
High	Sequest HT (A2)	Unambiguous	VVLAYEPVWAIGTGK		1	1	P60174	P60174	0	2	0.4537	0	1	1	801.948	1602.89	1602.89	0.08	7e-05	CID (Collision Induced Dissociation)	MS2	19.6809	2.425	109.856	38502	OT_010_2017_01_006_R_S3.raw	F3		3.35	0	2.687e-07	7378262	109.51
High	Sequest HT (A2)	Unambiguous	AVcMLSNTTAIAEAWAR	C3(Carbamidomethyl)	2	6	Q71U36; P68366	Q13748; Q6PEY2; Q71U36; Q9NY65; P68363; P68366	0	3	0.2191	0	1	1	622.306	1864.9	1864.9	-0.39	-0.00024	CID (Collision Induced Dissociation)	MS2	22.2982	3.304	109.828	38491	OT_010_2017_01_006_R_S3.raw	F3		3.97	0	6.35e-10	10715440	110.1
High	Sequest HT (A2)	Unambiguous	VYVGSIYYELGEDTIR		1	1	Q9UHX1	Q9UHX1	0	2	0.5076	0	1	1	938.97	1876.93	1876.93	0.52	0.00049	CID (Collision Induced Dissociation)	MS2	39.8345	4.245	109.908	38524	OT_010_2017_01_006_R_S3.raw	F3		3.29	0	1.283e-07	1.54382e+06	109.67
High	Sequest HT (A2)	Unambiguous	AVcMLSNTTAIAEAWAR	C3(Carbamidomethyl)	2	6	Q71U36; P68366	Q13748; Q6PEY2; Q71U36; Q9NY65; P68363; P68366	0	2	0.4804	0	1	1	932.956	1864.9	1864.9	-0.09	-9e-05	CID (Collision Induced Dissociation)	MS2	49.722	2.376	109.817	38486	OT_010_2017_01_006_R_S3.raw	F3		4.08	0	3.079e-08	14497044	110.09
High	Sequest HT (A2)	Unambiguous	SHSTEPGLVLTLGQGDVGQLGLGENVMER		1	1	P18754	P18754	0	3	0.2974	0	1	1	998.505	2993.5	2993.5	-0.04	-4e-05	CID (Collision Induced Dissociation)	MS2	53.8148	2.854	109.796	38478	OT_010_2017_01_006_R_S3.raw	F3		3.43	0	1.821e-07	1.28659e+06	109.97
High	Sequest HT (A2)	Unambiguous	GFGFVTYATVEEVDAAMNARPHK		1	1	P09651	P09651	0	4	0.4318	0	1	1	628.308	2510.21	2510.21	-0.96	-0.0006	CID (Collision Induced Dissociation)	MS2	78.0646	2.638	109.791	38476	OT_010_2017_01_006_R_S3.raw	F3		2.64	0	2.006e-08	1.78091e+06	109.55
High	Sequest HT (A2)	Unambiguous	NQDLAPNSAEQASILSLVTK		1	1	Q12905	Q12905	0	3	0.5548	0	1	1	700.37	2099.1	2099.1	-1.13	-0.00079	CID (Collision Induced Dissociation)	MS2	14	1.012	109.779	38470	OT_010_2017_01_006_R_S3.raw	F3	Not Reliable	4.38	0	2.386e-08
High	Sequest HT (A2)	Unambiguous	IESDVQEPTEPEDDLDIMLGNK		1	1	P20042	P20042	0	2	0.4925	0	1	1	1244.08	2487.14	2487.14	-0.2	-0.00025	CID (Collision Induced Dissociation)	MS2	19.5455	3.261	109.755	38461	OT_010_2017_01_006_R_S3.raw	F3		3.98	0	3.596e-07	1.17571e+06	109.63
High	Sequest HT (A2)	Unambiguous	KAPGFGGFGSSAVSGGSTAAMITETIIETDKPK		1	1	P48444	P48444	1	3	0.6095	0	1	1	1071.54	3212.61	3212.61	-1.07	-0.00114	CID (Collision Induced Dissociation)	MS2	13.5303	4.375	109.753	38460	OT_010_2017_01_006_R_S3.raw	F3		4.61	0	3.029e-09	922665	109.58
High	Sequest HT (A2)	Unambiguous	MMVDKDGDVTVTNDGATILSMMDVDHQIAK		1	1	P48643	P48643	1	3	0.5408	0	1	1	1084.17	3250.51	3250.51	-0.78	-0.00084	CID (Collision Induced Dissociation)	MS2	7.09664	3.246	109.751	38459	OT_010_2017_01_006_R_S3.raw	F3		5.64	0	4.626e-09	1.76802e+06	109.52
High	Sequest HT (A2)	Unambiguous	TFNQVEIKPEMIGHYLGEFSITYKPVK		1	1	P62841	P62841	0	3	0.495	0	1	1	1056.89	3168.64	3168.64	-0.68	-0.00072	CID (Collision Induced Dissociation)	MS2	38.5515	2.972	109.747	38457	OT_010_2017_01_006_R_S3.raw	F3		4.97	0	7.414e-10	622916	109.83
High	Sequest HT (A2)	Unambiguous	HVSGQMLYFAPDLILNEQR		1	1	P06401	P06401	0	3	0.391	0	1	1	744.381	2231.13	2231.13	0.54	0.0004	CID (Collision Induced Dissociation)	MS2	18.3509	4.6	109.721	38447	OT_010_2017_01_006_R_S3.raw	F3		3.76	0	6.55e-08	766754	109.72
High	Sequest HT (A2)	Unambiguous	VLPGSSVLFLcDMQEK	C11(Carbamidomethyl)	1	1	Q96AB3	Q96AB3	0	2	0.612	0	1	1	911.958	1822.91	1822.91	0.13	0.00012	CID (Collision Induced Dissociation)	MS2	26.3591	6.071	109.802	38481	OT_010_2017_01_006_R_S3.raw	F3		4.15	0	5.437e-08	823877	109.82
High	Sequest HT (A2)	Unambiguous	QLDDEEVSEFALDGLK		1	1	Q92616	Q92616	0	2	0.5821	0	1	1	904.433	1807.86	1807.86	-0.55	-0.0005	CID (Collision Induced Dissociation)	MS2	34.1336	7.081	109.926	38532	OT_010_2017_01_006_R_S3.raw	F3		3.9	0	1.98e-08	733479	109.97
High	Sequest HT (A2)	Unambiguous	NQDLAPNSAEQASILSLVTK		1	1	Q12905	Q12905	0	2	0.4692	0	1	1	1050.05	2099.1	2099.1	-0.32	-0.00033	CID (Collision Induced Dissociation)	MS2	7.76608	1.779	109.935	38534	OT_010_2017_01_006_R_S3.raw	F3	Not Reliable	2.92	0	4.901e-07
High	Sequest HT (A2)	Unambiguous	SHSTEPGLVLTLGQGDVGQLGLGENVMER		1	1	P18754	P18754	0	3	0.565	0	1	1	998.505	2993.5	2993.5	0.26	0.00026	CID (Collision Induced Dissociation)	MS2	8.87703	1.894	109.937	38535	OT_010_2017_01_006_R_S3.raw	F3		4.23	0	3.747e-11	1.28659e+06	109.97
High	Sequest HT (A2)	Unambiguous	SFANTLVDVcAYAGSGNVLK	C10(Carbamidomethyl)	1	1	Q13200	Q13200	0	2	0.6121	0	1	1	1043.52	2086.03	2086.03	-0.36	-0.00038	CID (Collision Induced Dissociation)	MS2	6.04249	4.713	110.135	38617	OT_010_2017_01_006_R_S3.raw	F3		3.97	0	1.375e-10	1.84416e+06	110.3
High	Sequest HT (A2)	Unambiguous	TALALAIAQELGSK		1	1	Q9Y265	Q9Y265	0	2	0.6921	0	1	1	693.403	1385.8	1385.8	-0.45	-0.00031	CID (Collision Induced Dissociation)	MS2	31.6483	3.059	110.129	38614	OT_010_2017_01_006_R_S3.raw	F3		4.06	0	2.392e-07	3270352	110.32
High	Sequest HT (A2)	Unambiguous	NLPIYSEEIVEMYK		1	1	P35579	P35579	0	2	0.5111	0	1	1	864.432	1727.86	1727.86	-0.1	-8e-05	CID (Collision Induced Dissociation)	MS2	30.2157	7.176	110.12	38612	OT_010_2017_01_006_R_S3.raw	F3		3.6	0	3.587e-07	3.31232e+06	110.38
High	Sequest HT (A2)	Unambiguous	SEGALELADVSNELPGLK		1	1	Q08J23	Q08J23	0	2	0.5248	0	1	1	921.478	1841.95	1841.95	-0.15	-0.00014	CID (Collision Induced Dissociation)	MS2	51.5534	6.003	110.111	38608	OT_010_2017_01_006_R_S3.raw	F3		4.23	0	7.478e-09	1.42111e+06	110.3
High	Sequest HT (A2)	Unambiguous	LFQVEYAIEAIK		1	1	P28066	P28066	0	2	0.537	0	1	1	712.395	1423.78	1423.78	-0.44	-0.00031	CID (Collision Induced Dissociation)	MS2	40.1845	5.956	110.101	38603	OT_010_2017_01_006_R_S3.raw	F3		4.32	0	2.999e-07	3.99246e+06	110.33
High	Sequest HT (A2)	Unambiguous	TNLIVNYLPQNMTQDELR		1	1	Q15717	Q15717	0	2	0.5263	0	1	1	1081.55	2162.09	2162.09	0.03	3e-05	CID (Collision Induced Dissociation)	MS2	37.0744	4.345	110.099	38602	OT_010_2017_01_006_R_S3.raw	F3		3.42	0	2.439e-07	1.34782e+06	109.87
High	Sequest HT (A2)	Unambiguous	IDQLEGDHQLIQEALIFDNK		1	1	P12814	P12814	0	2	0.5826	0	1	1	1170.1	2339.19	2339.19	0.07	8e-05	CID (Collision Induced Dissociation)	MS2	8.02538	7.645	110.072	38592	OT_010_2017_01_006_R_S3.raw	F3		4.48	0	6.721e-09	705237	110.17
High	Sequest HT (A2)	Unambiguous	AVELLGDIVQNcSLEDSQIEK	C12(Carbamidomethyl)	1	1	P31930	P31930	0	2	0.5298	0	1	1	1180.59	2360.17	2360.16	0.55	0.00065	CID (Collision Induced Dissociation)	MS2	0	5.09	110.06	38586	OT_010_2017_01_006_R_S3.raw	F3		4.87	0	7.026e-09	1.19619e+06	110.2
High	Sequest HT (A2)	Unambiguous	AFYPEEISSMVLTK		1	2	P0DMV9	P0DMV9; P34931	0	3	0.3807	0	1	1	538.941	1614.81	1614.81	-0.36	-0.00019	CID (Collision Induced Dissociation)	MS2	11.3057	4.779	110.058	38585	OT_010_2017_01_006_R_S3.raw	F3		4.15	0	1.075e-07	1.58833e+06	110.28
High	Sequest HT (A2)	Unambiguous	EHAPSIIFMDEIDSIGSSR		1	1	P62195	P62195	0	3	0.5605	0	1	1	702.005	2104	2104	-0.04	-3e-05	CID (Collision Induced Dissociation)	MS2	14.5826	2.164	110.053	38583	OT_010_2017_01_006_R_S3.raw	F3		3.14	0	7.809e-08	1.804e+06	110.13
High	Sequest HT (A2)	Unambiguous	QLDDEEVSEFALDGLK		1	1	Q92616	Q92616	0	2	0.4706	0	1	1	904.434	1807.86	1807.86	0.39	0.00036	CID (Collision Induced Dissociation)	MS2	31.7802	7.586	110.04	38579	OT_010_2017_01_006_R_S3.raw	F3		3.91	0	1.003e-08	733479	109.97
High	Sequest HT (A2)	Unambiguous	FVVDLSDQVAPTDIEEGMR		1	1	P35998	P35998	0	2	0.5751	0	1	1	1061.01	2121.01	2121.02	-0.98	-0.00104	CID (Collision Induced Dissociation)	MS2	35.3403	5.275	110.035	38577	OT_010_2017_01_006_R_S3.raw	F3		4.33	0	1.457e-07	1.77614e+06	109.8
High	Sequest HT (A2)	Unambiguous	TFNQVEIKPEMIGHYLGEFSITYKPVK		1	1	P62841	P62841	0	3	0.5817	0	1	1	1056.89	3168.64	3168.64	-0.57	-0.0006	CID (Collision Induced Dissociation)	MS2	10.2076	3.781	110.024	38572	OT_010_2017_01_006_R_S3.raw	F3		5.02	0	1.049e-07	622916	109.83
High	Sequest HT (A2)	Unambiguous	LFSASEFEDPLVGEDTER		1	1	P37268	P37268	0	2	0.4625	0	1	1	1020.97	2040.94	2040.94	-0.72	-0.00073	CID (Collision Induced Dissociation)	MS2	27.3072	2.885	110.014	38567	OT_010_2017_01_006_R_S3.raw	F3		3.33	0	1.078e-07	1.63889e+06	109.91
High	Sequest HT (A2)	Unambiguous	NQDLAPNSAEQASILSLVTK		1	1	Q12905	Q12905	0	3	0.6216	0	1	1	700.37	2099.1	2099.1	-0.44	-0.00031	CID (Collision Induced Dissociation)	MS2	12.6229	1.84	110.012	38566	OT_010_2017_01_006_R_S3.raw	F3		4.36	0	5.541e-08
High	Sequest HT (A2)	Unambiguous	LNDHFPLVVWQTGSGTQTNMNVNEVISNR		1	1	P07954	P07954	0	3	0.649	0	1	1	1090.87	3270.6	3270.6	1.3	0.00141	CID (Collision Induced Dissociation)	MS2	12.7896	5.245	110.001	38563	OT_010_2017_01_006_R_S3.raw	F3		5.1	0	9.253e-10	3313771	110.22
High	Sequest HT (A2)	Unambiguous	NLIMSGYSPEHDVSGISDPFLQVR		1	1	O43747	O43747	0	3	0.4852	0	1	1	887.77	2661.3	2661.3	-0.53	-0.00047	CID (Collision Induced Dissociation)	MS2	45.4769	3.918	109.96	38546	OT_010_2017_01_006_R_S3.raw	F3		4.06	0	8.42e-09	1.79686e+06	110.14
High	Sequest HT (A2)	Unambiguous	IDQLEGDHQLIQEALIFDNK		1	1	P12814	P12814	0	3	0.5246	0	1	1	780.401	2339.19	2339.19	0.07	5e-05	CID (Collision Induced Dissociation)	MS2	21.766	4.017	109.95	38541	OT_010_2017_01_006_R_S3.raw	F3		3.66	0	2.32e-08	3.27369e+06	110.17
High	Sequest HT (A2)	Unambiguous	TNLIVNYLPQNMTQDELR		1	1	Q15717	Q15717	0	2	0.4758	0	1	1	1081.55	2162.09	2162.09	0.03	4e-05	CID (Collision Induced Dissociation)	MS2	6.67064	3.164	109.942	38537	OT_010_2017_01_006_R_S3.raw	F3		2.69	0	2.778e-07	1.34782e+06	109.87
High	Sequest HT (A2)	Unambiguous	AFYPEEISSMVLTK		1	2	P0DMV9	P0DMV9; P34931	0	3	0.3653	0	1	1	538.94	1614.81	1614.81	-1.16	-0.00063	CID (Collision Induced Dissociation)	MS2	7.95022	5.205	110.587	38802	OT_010_2017_01_006_R_S3.raw	F3		3.75	0	4.581e-07	1.58833e+06	110.28
High	Sequest HT (A2)	Unambiguous	LAQQYYLVYQEPIPTAQLVQR		1	1	P25787	P25787	0	3	0.6334	0	1	1	841.119	2521.34	2521.34	-0.57	-0.00048	CID (Collision Induced Dissociation)	MS2	19.4684	2.862	110.6	38806	OT_010_2017_01_006_R_S3.raw	F3		4.61	0	8.342e-08	2.47646e+06	110.41
High	Sequest HT (A2)	Unambiguous	ADIDISGPNVDVDVPDVNIEGPDAK		1	1	Q09666	Q09666	0	2	0.6505	0	1	1	1282.62	2564.24	2564.24	0.12	0.00016	CID (Collision Induced Dissociation)	MS2	1.34854	2.659	110.603	38807	OT_010_2017_01_006_R_S3.raw	F3		3.72	0	4.09e-08	1.07334e+06	110.59
High	Sequest HT (A2)	Unambiguous	AVcMLSNTTAIAEAWAR	C3(Carbamidomethyl)	2	6	Q71U36; P68366	Q13748; Q6PEY2; Q71U36; Q9NY65; P68363; P68366	0	2	0.4711	0	1	1	932.956	1864.9	1864.9	-0.24	-0.00023	CID (Collision Induced Dissociation)	MS2	43.2857	5.249	110.605	38808	OT_010_2017_01_006_R_S3.raw	F3		3.29	0	4.775e-09	14497044	110.09
High	Sequest HT (A2)	Unambiguous	KGLIAAIcAGPTALLAHEIGFGSK	C8(Carbamidomethyl)	1	1	Q99497	Q99497	1	3	0.6497	0	1	1	799.109	2395.31	2395.32	-1.21	-0.00097	CID (Collision Induced Dissociation)	MS2	52.6223	8.045	111.366	39120	OT_010_2017_01_006_R_S3.raw	F3		5.71	0	1.036e-10
High	Sequest HT (A2)	Unambiguous	GVGDGTVSWGLEDDEDMTLTR		2	3	I3L0A0; Q15819	I3L0A0; Q13404; Q15819	0	2	0.4627	0	1	1	1127	2252.99	2253	-1.4	-0.00158	CID (Collision Induced Dissociation)	MS2	40.2767	14.229	111.364	39119	OT_010_2017_01_006_R_S3.raw	F3		3.22	0	2.166e-08	775655	111.13
High	Sequest HT (A2)	Unambiguous	NVSLGNVLAVAYATQR		1	1	Q9NY33	Q9NY33	0	2	0.5833	0	1	1	838.459	1675.91	1675.91	-1.06	-0.00089	CID (Collision Induced Dissociation)	MS2	52.8971	4.581	111.349	39112	OT_010_2017_01_006_R_S3.raw	F3		4.44	0	2.923e-08	1.08371e+06	111.28
High	Sequest HT (A2)	Unambiguous	TPIGTPAMNMATPTPGHIMSMTPEQLQAWR		1	1	O75533	O75533	0	3	0.4297	0	1	1	1089.19	3265.56	3265.56	0.46	0.00051	CID (Collision Induced Dissociation)	MS2	13.6456	5.163	111.334	39107	OT_010_2017_01_006_R_S3.raw	F3		3.91	0	2.571e-08	728168	111.45
High	Sequest HT (A2)	Unambiguous	EVDPLVYNMSHEDPGNVSYSEIGGLSEQIR		1	1	P62333	P62333	0	3	0.1389	0	1	1	1112.19	3334.55	3334.55	-0.76	-0.00084	CID (Collision Induced Dissociation)	MS2	58.2683	5.411	111.331	39106	OT_010_2017_01_006_R_S3.raw	F3		2.88	0	6.191e-07	2.46666e+06	111.54
High	Sequest HT (A2)	Unambiguous	EVWNTYELDLVNYQNK		1	1	Q14204	Q14204	0	2	0.526	0	1	1	1014.49	2027.97	2027.97	-1.44	-0.00146	CID (Collision Induced Dissociation)	MS2	22.1786	6.378	111.318	39100	OT_010_2017_01_006_R_S3.raw	F3		3.46	0	2.176e-07	851558	111.26
High	Sequest HT (A2)	Unambiguous	VQNTSLEAIVQNASSDNQGIQLSAVQAAR		1	1	O00629	O00629	0	3	0.4845	0	1	1	1004.85	3012.53	3012.53	-0.51	-0.00051	CID (Collision Induced Dissociation)	MS2	19.4238	3.099	111.314	39098	OT_010_2017_01_006_R_S3.raw	F3		3.88	0	1.897e-10	1.35524e+06	111.4
High	Sequest HT (A2)	Unambiguous	LNLEAINYMAADGDFK		1	1	P09382	P09382	0	2	0.5224	0	1	1	892.929	1784.85	1784.85	-0.82	-0.00073	CID (Collision Induced Dissociation)	MS2	36.4772	3.572	111.308	39095	OT_010_2017_01_006_R_S3.raw	F3		3.79	0	1.076e-08	15989897	111.56
High	Sequest HT (A2)	Unambiguous	AGLLHNILPSQSTDLHHSVGTELLSLVYK		1	1	P78527	P78527	0	3	0.625	0	1	1	1048.23	3142.69	3142.69	-0.23	-0.00024	CID (Collision Induced Dissociation)	MS2	11.4631	6.24	111.371	39122	OT_010_2017_01_006_R_S3.raw	F3		4.48	0	4.568e-07	679713	111.42
High	Sequest HT (A2)	Unambiguous	ERLEQQVPVNQVFGQDEMIDVIGVTK		1	1	P39023	P39023	1	3	0.501	0	1	1	991.178	2971.52	2971.52	0.2	0.00019	CID (Collision Induced Dissociation)	MS2	23.5649	5.47	111.279	39084	OT_010_2017_01_006_R_S3.raw	F3		4.77	0	2.964e-09	5292843	111.61
High	Sequest HT (A2)	Unambiguous	LVTSPccIVTSTYGWTANMER	C6(Carbamidomethyl); C7(Carbamidomethyl)	1	1	P07900	P07900	0	3	0.551	0	1	1	816.044	2446.12	2446.12	-0.52	-0.00042	CID (Collision Induced Dissociation)	MS2	3.3249	0.266	111.266	39078	OT_010_2017_01_006_R_S3.raw	F3		4.12	0	2.837e-07	15128179	111.21
High	Sequest HT (A2)	Unambiguous	IAPLEEGTLPFNLAEAQR		1	1	Q9UJS0	Q9UJS0	0	2	0.5518	0	1	1	985.023	1969.04	1969.04	0.26	0.00026	CID (Collision Induced Dissociation)	MS2	29.8732	13.543	111.257	39076	OT_010_2017_01_006_R_S3.raw	F3		3.28	0	9.596e-08	537593	111.37
High	Sequest HT (A2)	Unambiguous	VQNTSLEAIVQNASSDNQGIQLSAVQAAR		1	1	O00629	O00629	0	3	0.5174	0	1	1	1004.85	3012.54	3012.53	1.14	0.00114	CID (Collision Induced Dissociation)	MS2	24.0019	6.179	111.252	39074	OT_010_2017_01_006_R_S3.raw	F3		4.6	0	6.023e-09	1.35524e+06	111.4
High	Sequest HT (A2)	Unambiguous	QcIELEQQFDFLK	C2(Carbamidomethyl)	1	1	Q14919	Q14919	0	2	0.375	0	1	1	849.413	1697.82	1697.82	-1.23	-0.00104	CID (Collision Induced Dissociation)	MS2	34.4176	8.495	111.242	39069	OT_010_2017_01_006_R_S3.raw	F3		3.28	0	6.515e-07	616918	111.07
High	Sequest HT (A2)	Unambiguous	FVLINWTGEGVNDVR		1	1	Q9UJU6	Q9UJU6	0	2	0.4087	0	1	1	859.946	1718.89	1718.89	-0.48	-0.00041	CID (Collision Induced Dissociation)	MS2	45.6987	4.304	111.23	39064	OT_010_2017_01_006_R_S3.raw	F3		3.45	0	5.47e-09	1.6528e+06	111.41
High	Sequest HT (A2)	Unambiguous	LSAIYGGTYMLNKPIEEIIVQNGK		1	1	P50395	P50395	0	3	0.558	0	1	1	884.476	2651.41	2651.41	0.33	0.00029	CID (Collision Induced Dissociation)	MS2	21.9197	5.301	111.21	39057	OT_010_2017_01_006_R_S3.raw	F3		4.48	0	7.49e-10	5494277	111.53
High	Sequest HT (A2)	Unambiguous	GVGDGTVSWGLEDDEDMTLTR		2	3	I3L0A0; Q15819	I3L0A0; Q13404; Q15819	0	2	0.5702	0	1	1	1127	2253	2253	-0.86	-0.00096	CID (Collision Induced Dissociation)	MS2	32.0016	5.043	111.202	39053	OT_010_2017_01_006_R_S3.raw	F3		3.63	0	1.312e-08	775655	111.13
High	Sequest HT (A2)	Unambiguous	VSDSISAQYPVVDHEFDAVVVGAGGAGLR		1	1	P31040	P31040	0	3	0.5187	0	1	1	972.49	2915.46	2915.45	0.57	0.00055	CID (Collision Induced Dissociation)	MS2	10.0012	3.622	111.197	39051	OT_010_2017_01_006_R_S3.raw	F3		3.74	0	8.185e-09	1.57334e+06	111.45
High	Sequest HT (A2)	Unambiguous	IGDYVQQHGGVSLVEQLLQDPK		1	1	P12081	P12081	0	3	0.4136	0	1	1	808.424	2423.26	2423.26	-0.18	-0.00015	CID (Collision Induced Dissociation)	MS2	32.7454	2.567	111.27	39080	OT_010_2017_01_006_R_S3.raw	F3		3.53	0	6.175e-08	3.36394e+06	111.05
High	Sequest HT (A2)	Unambiguous	IAPLEEGTLPFNLAEAQR		1	1	Q9UJS0	Q9UJS0	0	2	0.6115	0	1	1	985.023	1969.04	1969.04	0.26	0.00026	CID (Collision Induced Dissociation)	MS2	22.6959	9.746	111.375	39124	OT_010_2017_01_006_R_S3.raw	F3		3.81	0	3.389e-07	537593	111.37
High	Sequest HT (A2)	Unambiguous	NFTTEQVTAMLLSK		1	1	P34932	P34932	0	2	0.6954	0	1	1	791.911	1582.81	1582.81	-0.45	-0.00036	CID (Collision Induced Dissociation)	MS2	14.0567	2.053	111.386	39127	OT_010_2017_01_006_R_S3.raw	F3		3.94	0	8.221e-08	3.78571e+06	111.47
High	Sequest HT (A2)	Unambiguous	KGLIAAIcAGPTALLAHEIGFGSK	C8(Carbamidomethyl)	1	1	Q99497	Q99497	1	3	0.7133	0	1	1	799.11	2395.31	2395.32	-0.68	-0.00054	CID (Collision Induced Dissociation)	MS2	44.562	5.902	111.407	39137	OT_010_2017_01_006_R_S3.raw	F3		5.93	0	1.508e-10
High	Sequest HT (A2)	Unambiguous	DHIWSQEEPQNMGPWSFVSPR		1	1	Q96HY7	Q96HY7	0	3	0.5761	0	1	1	843.054	2527.15	2527.15	0.13	0.00011	CID (Collision Induced Dissociation)	MS2	13.3643	3.708	111.583	39208	OT_010_2017_01_006_R_S3.raw	F3		4.27	0	3.791e-09	1.18358e+06	111.7
High	Sequest HT (A2)	Unambiguous	NFLYDIAGcSGTFTVQNR	C9(Carbamidomethyl)	1	1	P49915	P49915	0	3	0.6184	0	1	1	688.327	2062.97	2062.97	0.35	0.00024	CID (Collision Induced Dissociation)	MS2	13.3268	3.094	111.581	39207	OT_010_2017_01_006_R_S3.raw	F3		3.59	0	2.71e-08	1.47804e+06	111.65
High	Sequest HT (A2)	Unambiguous	FVLINWTGEGVNDVR		1	1	Q9UJU6	Q9UJU6	0	2	0.5195	0	1	1	859.947	1718.89	1718.89	0.29	0.00025	CID (Collision Induced Dissociation)	MS2	17.6065	3.843	111.547	39193	OT_010_2017_01_006_R_S3.raw	F3		3.85	0	3.301e-09	1.6528e+06	111.41
High	Sequest HT (A2)	Unambiguous	VSDSISAQYPVVDHEFDAVVVGAGGAGLR		1	1	P31040	P31040	0	3	0.4859	0	1	1	972.49	2915.45	2915.45	0.37	0.00036	CID (Collision Induced Dissociation)	MS2	19.5547	2.825	111.544	39192	OT_010_2017_01_006_R_S3.raw	F3		4.26	0	8.42e-09	1.57334e+06	111.45
High	Sequest HT (A2)	Unambiguous	KIWcFGPDGTGPNILTDITK	C4(Carbamidomethyl)	1	1	P13639	P13639	1	3	0.5358	0	1	1	745.049	2233.13	2233.13	0.02	1e-05	CID (Collision Induced Dissociation)	MS2	39.3263	4.74	111.518	39182	OT_010_2017_01_006_R_S3.raw	F3		4.05	0	3.967e-10	3.83163e+06	111.78
High	Sequest HT (A2)	Unambiguous	LPcIYLVDSGGAYLPR	C3(Carbamidomethyl)	1	1	Q9HCC0	Q9HCC0	0	2	0.5838	0	1	1	897.468	1793.93	1793.93	2.34	0.0021	CID (Collision Induced Dissociation)	MS2	54.5276	4.431	111.512	39179	OT_010_2017_01_006_R_S3.raw	F3		3.46	0	1.247e-07	1.4666e+06	111.34
High	Sequest HT (A2)	Unambiguous	LSSIIDcTGTASYHGFLPVLVR	C7(Carbamidomethyl)	1	1	Q7Z6Z7	Q7Z6Z7	0	3	0.4566	0	1	1	802.755	2406.25	2406.25	0.54	0.00043	CID (Collision Induced Dissociation)	MS2	18.4176	2.508	111.503	39175	OT_010_2017_01_006_R_S3.raw	F3		2.65	0	5.508e-09	1161331	111.5
High	Sequest HT (A2)	Unambiguous	MSQYLESMQIGDTIEFR		1	1	P00387	P00387	0	2	0.623	0	1	1	1024.48	2047.95	2047.95	-0.6	-0.00062	CID (Collision Induced Dissociation)	MS2	60.5653	6.698	111.483	39168	OT_010_2017_01_006_R_S3.raw	F3		4.27	0	1.089e-08	546690	111.55
High	Sequest HT (A2)	Unambiguous	AGLLHNILPSQSTDLHHSVGTELLSLVYK		1	1	P78527	P78527	0	3	0.5972	0	1	1	1048.24	3142.69	3142.69	0.35	0.00037	CID (Collision Induced Dissociation)	MS2	10.5184	6.847	111.479	39166	OT_010_2017_01_006_R_S3.raw	F3		4.94	0	5.362e-07	679713	111.42
High	Sequest HT (A2)	Unambiguous	NFLYDIAGcSGTFTVQNR	C9(Carbamidomethyl)	1	1	P49915	P49915	0	2	0.6889	0	1	1	1031.99	2062.97	2062.97	0.63	0.00065	CID (Collision Induced Dissociation)	MS2	27.2961	5.181	111.477	39165	OT_010_2017_01_006_R_S3.raw	F3		3.89	0	2.486e-10	1.29038e+06	111.63
High	Sequest HT (A2)	Unambiguous	DHIWSQEEPQNMGPWSFVSPR		1	1	Q96HY7	Q96HY7	0	3	0.558	0	1	1	843.054	2527.15	2527.15	0.42	0.00036	CID (Collision Induced Dissociation)	MS2	30.4833	4.45	111.474	39164	OT_010_2017_01_006_R_S3.raw	F3		4.05	0	1.005e-08	1.18358e+06	111.7
High	Sequest HT (A2)	Unambiguous	VILEDVAMLHIKPDQFTYTSDHFETIMK		1	1	P07814	P07814	0	4	0.2407	0	1	1	831.168	3321.65	3321.65	-0.45	-0.00038	CID (Collision Induced Dissociation)	MS2	37.7954	3.006	111.47	39162	OT_010_2017_01_006_R_S3.raw	F3		2.7	0	8.055e-08	1.38641e+06	111.21
High	Sequest HT (A2)	Unambiguous	ILTVEDHYYEGGIGEAVSSAVVGEPGITVTHLAVNR		1	1	P29401	P29401	0	3	0.6151	0	1	1	1251.64	3752.91	3752.91	-0.28	-0.00036	CID (Collision Induced Dissociation)	MS2	6.55004	3.386	111.468	39161	OT_010_2017_01_006_R_S3.raw	F3		5.95	0	2.346e-10	432517	111.54
High	Sequest HT (A2)	Unambiguous	VQNTSLEAIVQNASSDNQGIQLSAVQAAR		1	1	O00629	O00629	0	3	0.6102	0	1	1	1004.85	3012.54	3012.53	0.34	0.00034	CID (Collision Induced Dissociation)	MS2	14.8033	3.354	111.461	39158	OT_010_2017_01_006_R_S3.raw	F3		5.08	0	2.179e-10	1.35524e+06	111.4
High	Sequest HT (A2)	Unambiguous	NFLYDIAGcSGTFTVQNR	C9(Carbamidomethyl)	1	1	P49915	P49915	0	3	0.4038	0	1	1	688.327	2062.97	2062.97	0	0	CID (Collision Induced Dissociation)	MS2	28.6046	7.023	111.452	39156	OT_010_2017_01_006_R_S3.raw	F3		2.65	0	2.809e-07	1.47804e+06	111.65
High	Sequest HT (A2)	Unambiguous	EVWNTYELDLVNYQNK		1	1	Q14204	Q14204	0	2	0.3721	0	1	1	1014.49	2027.97	2027.97	-0.72	-0.00073	CID (Collision Induced Dissociation)	MS2	28.725	5.673	111.448	39154	OT_010_2017_01_006_R_S3.raw	F3		3.01	0	5.001e-08	851558	111.26
High	Sequest HT (A2)	Unambiguous	ILTVEDHYYEGGIGEAVSSAVVGEPGITVTHLAVNR		1	1	P29401	P29401	0	3	0.4746	0	1	1	1251.64	3752.91	3752.91	0.5	0.00062	CID (Collision Induced Dissociation)	MS2	4.82195	3.225	111.435	39148	OT_010_2017_01_006_R_S3.raw	F3		5.52	0	5.159e-11	432517	111.54
High	Sequest HT (A2)	Unambiguous	AGGSASAMLQPLLDNQVGFK		1	1	P20618	P20618	0	2	0.6424	0	1	1	1002.51	2004.02	2004.02	0.35	0.00035	CID (Collision Induced Dissociation)	MS2	34.2891	5.143	111.431	39146	OT_010_2017_01_006_R_S3.raw	F3		3.16	0	1.196e-08	2.34812e+06	111.2
High	Sequest HT (A2)	Unambiguous	VQSDGQIVLVDDWIK		1	1	Q08211	Q08211	0	2	0.4473	0	1	1	857.954	1714.9	1714.9	-0.26	-0.00022	CID (Collision Induced Dissociation)	MS2	43.0749	3.861	111.422	39142	OT_010_2017_01_006_R_S3.raw	F3		3.51	0	4.685e-08	1772458	111.36
High	Sequest HT (A2)	Unambiguous	ALTVPELTQQMFDAK		2	4	P04350; P68371	Q13509; P04350; A0A0B4J269; P68371	0	2	0.6229	0	1	1	846.437	1691.87	1691.87	-0.71	-0.0006	CID (Collision Induced Dissociation)	MS2	27.4516	4.913	111.195	39050	OT_010_2017_01_006_R_S3.raw	F3		2.97	0	7.259e-07	14100377	112.3
High	Sequest HT (A2)	Unambiguous	TNLIVNYLPQNMTQDELR		1	1	Q15717	Q15717	0	2	0.5596	0	1	1	1081.55	2162.09	2162.09	0.94	0.00102	CID (Collision Induced Dissociation)	MS2	14.6227	7.118	109.714	38444	OT_010_2017_01_006_R_S3.raw	F3		3.02	0	1.595e-07	1.34782e+06	109.87
High	Sequest HT (A2)	Unambiguous	ITEGDVVVGIASSGLHSNGFSLVR		1	1	P22102	P22102	0	3	0.6274	0	1	1	805.428	2414.27	2414.27	0.37	0.0003	CID (Collision Induced Dissociation)	MS2	26.2678	3.259	111.191	39048	OT_010_2017_01_006_R_S3.raw	F3		4.16	0	6.181e-09	1.37374e+06	111.21
High	Sequest HT (A2)	Unambiguous	EVWNTYELDLVNYQNK		1	1	Q14204	Q14204	0	2	0.5407	0	1	1	1014.49	2027.97	2027.97	-0.71	-0.00072	CID (Collision Induced Dissociation)	MS2	24.3718	6.33	111.157	39035	OT_010_2017_01_006_R_S3.raw	F3		3.44	0	8.995e-08	851558	111.26
High	Sequest HT (A2)	Unambiguous	TYTAYVDLEKDFAAEVVHPGDLK		1	1	P54577	P54577	1	3	0.4029	0	1	1	861.097	2581.28	2581.28	-2.51	-0.00216	CID (Collision Induced Dissociation)	MS2	45.9148	5.209	110.858	38913	OT_010_2017_01_006_R_S3.raw	F3		2.78	0	1.337e-07	761062	110.57
High	Sequest HT (A2)	Unambiguous	ANDTQEFNLSAYFER		1	1	P51452	P51452	0	2	0.5781	0	1	1	902.911	1804.81	1804.81	0.39	0.00036	CID (Collision Induced Dissociation)	MS2	55.9901	7.486	110.856	38912	OT_010_2017_01_006_R_S3.raw	F3		3.2	0	9.298e-08	844590	110.88
High	Sequest HT (A2)	Unambiguous	VSNGAGTMSVSLVADENPFAQGALK		1	1	P06396	P06396	0	2	0.5977	0	1	1	1232.11	2463.22	2463.22	1.06	0.00131	CID (Collision Induced Dissociation)	MS2	0	4.896	110.847	38908	OT_010_2017_01_006_R_S3.raw	F3		4.4	0	4.003e-07	1.40718e+06	110.65
High	Sequest HT (A2)	Unambiguous	TSFFQALGITTK		1	2	P05388	P05388; Q8NHW5	0	2	0.5943	0	1	1	657.358	1313.71	1313.71	-0.29	-0.00019	CID (Collision Induced Dissociation)	MS2	34.9357	1.243	110.835	38902	OT_010_2017_01_006_R_S3.raw	F3		3.87	0	5.259e-07	9860472	111
High	Sequest HT (A2)	Unambiguous	EYWDYESHVVEWGNQDDYQLVR		1	2	P68400	P68400; Q8NEV1	0	3	0.5606	0	1	1	944.083	2830.23	2830.24	-1.08	-0.00102	CID (Collision Induced Dissociation)	MS2	26.7585	5.721	110.826	38900	OT_010_2017_01_006_R_S3.raw	F3		4.87	0	9.069e-10	758988	110.89
High	Sequest HT (A2)	Unambiguous	GSNTIASAAADKIPGLLGVFQK		1	1	P55060	P55060	1	2	0.5678	0	1	1	1079.6	2158.18	2158.19	-1.2	-0.00129	CID (Collision Induced Dissociation)	MS2	24.2866	7.081	110.808	38892	OT_010_2017_01_006_R_S3.raw	F3		4.28	0	3.031e-08	669621	110.88
High	Sequest HT (A2)	Unambiguous	TFNQVEIKPEMIGHYLGEFSITYKPVK		1	1	P62841	P62841	0	4	0.399	0	1	1	792.915	3168.64	3168.64	-1.92	-0.00152	CID (Collision Induced Dissociation)	MS2	36.9838	6.362	110.802	38889	OT_010_2017_01_006_R_S3.raw	F3		4.16	0	6.348e-08	3.10092e+06	109.73
High	Sequest HT (A2)	Unambiguous	LEGDLTGPSVDVEVPDVELEcPDAK	C21(Carbamidomethyl)	1	1	Q09666	Q09666	0	3	0.3962	0	1	1	895.095	2683.27	2683.27	1.38	0.00123	CID (Collision Induced Dissociation)	MS2	17.4053	6.11	110.786	38884	OT_010_2017_01_006_R_S3.raw	F3		3.71	0	3.869e-07	1.97826e+06	110.4
High	Sequest HT (A2)	Unambiguous	ADIDISGPNVDVDVPDVNIEGPDAK		1	1	Q09666	Q09666	0	2	0.6033	0	1	1	1282.62	2564.24	2564.24	1.07	0.00137	CID (Collision Induced Dissociation)	MS2	7.42605	4.944	110.86	38914	OT_010_2017_01_006_R_S3.raw	F3		3.63	0	1.6e-07	1.07334e+06	110.59
High	Sequest HT (A2)	Unambiguous	APEAWDYGQGFVNEEMIR		1	1	P00387	P00387	0	2	0.5587	0	1	1	1056.48	2111.95	2111.95	-0.5	-0.00053	CID (Collision Induced Dissociation)	MS2	39.5929	5.307	110.782	38882	OT_010_2017_01_006_R_S3.raw	F3		3.49	0	6.815e-09	1.12687e+06	110.97
High	Sequest HT (A2)	Selected	FQLLVQQVALGTMMHcQTLK	C16(Carbamidomethyl)	1	1	P43897	P43897	0	3	0.0202	0	1	1	782.742	2346.21	2346.21	-0.14	-0.00011	CID (Collision Induced Dissociation)	MS2	26.5327	2.329	110.761	38872	OT_010_2017_01_006_R_S3.raw	F3		1.98	0	4.511e-07	1.75856e+06	110.58
High	Sequest HT (A2)	Unambiguous	LIALSIDSVEDHLAWSK		1	1	P30041	P30041	0	2	0.6995	0	1	1	949.006	1897.01	1897.01	-0.61	-0.00058	CID (Collision Induced Dissociation)	MS2	32.1967	2.331	110.756	38870	OT_010_2017_01_006_R_S3.raw	F3		4.06	0	5.116e-08	2.59507e+06	110.67
High	Sequest HT (A2)	Unambiguous	SIMGLEGEDEGAISMLSDNTAK		1	1	Q8WVM8	Q8WVM8	0	2	0.7152	0	1	1	1134.52	2268.04	2268.04	-0.33	-0.00037	CID (Collision Induced Dissociation)	MS2	17.9978	5.124	110.726	38858	OT_010_2017_01_006_R_S3.raw	F3		4.67	0	9.327e-11	602748	110.74
High	Sequest HT (A2)	Unambiguous	LEGDLTGPSVDVEVPDVELEcPDAK	C21(Carbamidomethyl)	1	1	Q09666	Q09666	0	3	0.4802	0	1	1	895.094	2683.27	2683.27	0.29	0.00026	CID (Collision Induced Dissociation)	MS2	10.0997	3.98	110.659	38831	OT_010_2017_01_006_R_S3.raw	F3		3.79	0	4.419e-07	1.97826e+06	110.4
High	Sequest HT (A2)	Unambiguous	AFYPEEISSMVLTK		1	2	P0DMV9	P0DMV9; P34931	0	2	0.4078	0	1	1	807.908	1614.81	1614.81	-0.4	-0.00032	CID (Collision Induced Dissociation)	MS2	10.788	2.105	110.64	38822	OT_010_2017_01_006_R_S3.raw	F3		2.82	0	4.077e-07	9112255	110.27
High	Sequest HT (A2)	Unambiguous	SPDDAVFQQIALSYSK		1	1	O75976	O75976	0	2	0.5284	0	1	1	884.942	1768.88	1768.88	0.67	0.00059	CID (Collision Induced Dissociation)	MS2	86.7695	7.732	110.625	38817	OT_010_2017_01_006_R_S3.raw	F3		3.52	0	2.496e-08	406363	110.6
High	Sequest HT (A2)	Unambiguous	TFNQVEIKPEMIGHYLGEFSITYKPVK		1	1	P62841	P62841	0	4	0.565	0	1	1	792.916	3168.64	3168.64	-0.68	-0.00054	CID (Collision Induced Dissociation)	MS2	30.5558	4.367	110.622	38816	OT_010_2017_01_006_R_S3.raw	F3		4.23	0	2.19e-07	3.10092e+06	109.73
High	Sequest HT (A2)	Unambiguous	AVcMLSNTTAIAEAWAR	C3(Carbamidomethyl)	2	6	Q71U36; P68366	Q13748; Q6PEY2; Q71U36; Q9NY65; P68363; P68366	0	3	0.2388	0	1	1	622.306	1864.9	1864.9	-0.41	-0.00026	CID (Collision Induced Dissociation)	MS2	17.964	3.408	110.609	38810	OT_010_2017_01_006_R_S3.raw	F3		3.81	0	7.258e-07	10715440	110.1
High	Sequest HT (A2)	Unambiguous	VDFPTAIGMVVER		1	1	O96019	O96019	0	2	0.5054	0	1	1	717.376	1433.74	1433.75	-0.54	-0.00039	CID (Collision Induced Dissociation)	MS2	51.8834	4.667	110.767	38875	OT_010_2017_01_006_R_S3.raw	F3		2.79	0	6.156e-07	1.5789e+06	110.62
High	Sequest HT (A2)	Unambiguous	TALALAIAQELGSK		1	1	Q9Y265	Q9Y265	0	2	0.5711	0	1	1	693.403	1385.8	1385.8	-0.47	-0.00033	CID (Collision Induced Dissociation)	MS2	46.2524	6.153	110.884	38923	OT_010_2017_01_006_R_S3.raw	F3		3.87	0	5.199e-08	3270352	110.32
High	Sequest HT (A2)	Unambiguous	LIADLGSTSITNLGFR		1	1	Q92520	Q92520	0	2	0.6425	0	1	1	839.462	1677.92	1677.92	-0.33	-0.00027	CID (Collision Induced Dissociation)	MS2	35.8734	11.397	110.899	38930	OT_010_2017_01_006_R_S3.raw	F3		3.86	0	2.112e-09	609144	110.97
High	Sequest HT (A2)	Unambiguous	LFQVEYAIEAIK		1	1	P28066	P28066	0	2	0.5304	0	1	1	712.395	1423.78	1423.78	0.06	4e-05	CID (Collision Induced Dissociation)	MS2	59.0246	8.657	110.933	38944	OT_010_2017_01_006_R_S3.raw	F3		3.62	0	4.451e-07	3.99246e+06	110.33
High	Sequest HT (A2)	Unambiguous	LPcIYLVDSGGAYLPR	C3(Carbamidomethyl)	1	1	Q9HCC0	Q9HCC0	0	2	0.6904	0	1	1	897.467	1793.93	1793.93	0.17	0.00015	CID (Collision Induced Dissociation)	MS2	17.8167	6.044	111.155	39034	OT_010_2017_01_006_R_S3.raw	F3		4.36	0	2.876e-09	1.4666e+06	111.34
High	Sequest HT (A2)	Unambiguous	NVSLGNVLAVAYATQR		1	1	Q9NY33	Q9NY33	0	2	0.6525	0	1	1	838.46	1675.91	1675.91	-0.18	-0.00015	CID (Collision Induced Dissociation)	MS2	43.1223	8.31	111.153	39033	OT_010_2017_01_006_R_S3.raw	F3		3.77	0	5.031e-09	1.08371e+06	111.28
High	Sequest HT (A2)	Unambiguous	AGGSASAMLQPLLDNQVGFK		1	1	P20618	P20618	0	3	0.4161	0	1	1	668.678	2004.02	2004.02	-0.78	-0.00052	CID (Collision Induced Dissociation)	MS2	31.4605	2.099	111.147	39030	OT_010_2017_01_006_R_S3.raw	F3		2.98	0	3.616e-08	1.76661e+06	111.19
High	Sequest HT (A2)	Unambiguous	APEAWDYGQGFVNEEMIR		1	1	P00387	P00387	0	2	0.5517	0	1	1	1056.48	2111.95	2111.95	-0.74	-0.00079	CID (Collision Induced Dissociation)	MS2	28.4669	6.525	111.126	39023	OT_010_2017_01_006_R_S3.raw	F3		3.19	0	9.966e-09	1.12687e+06	110.97
High	Sequest HT (A2)	Unambiguous	FYAYNPLAGGLLTGK		1	2	O43488	O43488; Q8NHP1	0	2	0.648	0	1	1	792.925	1584.84	1584.84	0.44	0.00035	CID (Collision Induced Dissociation)	MS2	26.495	1.865	111.109	39015	OT_010_2017_01_006_R_S3.raw	F3		3.92	0	2.295e-07	2267832	111.16
High	Sequest HT (A2)	Unambiguous	ILTVEDHYYEGGIGEAVSSAVVGEPGITVTHLAVNR		1	1	P29401	P29401	0	4	0.1726	0	1	1	938.983	3752.91	3752.91	-0.39	-0.00037	CID (Collision Induced Dissociation)	MS2	5.02735	0.84	111.107	39014	OT_010_2017_01_006_R_S3.raw	F3		3.07	0	1.062e-07	6.30145e+06	111.4
High	Sequest HT (A2)	Unambiguous	LIALSIDSVEDHLAWSK		1	1	P30041	P30041	0	2	0.5901	0	1	1	949.006	1897	1897.01	-1.14	-0.00108	CID (Collision Induced Dissociation)	MS2	77.8612	7.605	111.08	39004	OT_010_2017_01_006_R_S3.raw	F3		3.83	0	1.158e-08	2.59507e+06	110.67
High	Sequest HT (A2)	Unambiguous	DAAIYLVTSLASK		1	1	P55060	P55060	0	2	0.6805	0	1	1	676.377	1351.75	1351.75	-0.58	-0.00039	CID (Collision Induced Dissociation)	MS2	38.5212	5.43	111.074	39001	OT_010_2017_01_006_R_S3.raw	F3		3.38	0	7.03e-07	2739049	111.27
High	Sequest HT (A2)	Unambiguous	QFGFIVLTTSAGIMDHEEAR		1	1	P62244	P62244	0	3	0.5798	0	1	1	741.368	2222.09	2222.09	-0.21	-0.00015	CID (Collision Induced Dissociation)	MS2	35.8719	2.988	111.072	39000	OT_010_2017_01_006_R_S3.raw	F3		3.57	0	5.5e-09	4327001	111.43
High	Sequest HT (A2)	Unambiguous	LEGLTDEINFLR		1	1	P05787	P05787	0	2	0.5147	0	1	1	710.377	1419.75	1419.75	-0.36	-0.00025	CID (Collision Induced Dissociation)	MS2	26.9858	2.725	111.068	38998	OT_010_2017_01_006_R_S3.raw	F3		3.73	0	6.867e-07	90872472	111.39
High	Sequest HT (A2)	Unambiguous	GVGDGTVSWGLEDDEDMTLTR		2	3	I3L0A0; Q15819	I3L0A0; Q13404; Q15819	0	2	0.5755	0	1	1	1127	2253	2253	-0.2	-0.00023	CID (Collision Induced Dissociation)	MS2	27.6044	6.943	111.054	38994	OT_010_2017_01_006_R_S3.raw	F3		3.84	0	2.485e-08	775655	111.13
High	Sequest HT (A2)	Unambiguous	VSDSISAQYPVVDHEFDAVVVGAGGAGLR		1	1	P31040	P31040	0	3	0.5483	0	1	1	972.489	2915.45	2915.45	-0.24	-0.00023	CID (Collision Induced Dissociation)	MS2	9.00553	5.118	111.046	38990	OT_010_2017_01_006_R_S3.raw	F3		4.87	0	6.663e-10	1.57334e+06	111.45
High	Sequest HT (A2)	Unambiguous	LIALSIDSVEDHLAWSK		1	1	P30041	P30041	0	2	0.7094	0	1	1	949.007	1897.01	1897.01	-0.43	-0.00041	CID (Collision Induced Dissociation)	MS2	26.0035	5.828	111.037	38986	OT_010_2017_01_006_R_S3.raw	F3		4.13	0	1.5e-07	2.59507e+06	110.67
High	Sequest HT (A2)	Unambiguous	LIADLGSTSITNLGFR		1	1	Q92520	Q92520	0	2	0.5486	0	1	1	839.462	1677.92	1677.92	-0.18	-0.00016	CID (Collision Induced Dissociation)	MS2	29.1261	8.999	111.013	38977	OT_010_2017_01_006_R_S3.raw	F3		3.81	0	1.085e-07	609144	110.97
High	Sequest HT (A2)	Unambiguous	cPSPPMINLISVGGQHQGVFGLPR	C1(Carbamidomethyl)	1	1	P50897	P50897	0	3	0.3754	0	1	1	854.443	2561.31	2561.31	0.63	0.00054	CID (Collision Induced Dissociation)	MS2	55.1869	3.42	110.993	38968	OT_010_2017_01_006_R_S3.raw	F3		3.01	0	1.945e-08	3258814	111.45
High	Sequest HT (A2)	Unambiguous	VAEEHAPSIVFIDEIDAIGTK		1	1	P62191	P62191	0	3	0.2712	0	1	1	752.058	2254.16	2254.16	0.32	0.00024	CID (Collision Induced Dissociation)	MS2	39.8767	1.945	110.991	38967	OT_010_2017_01_006_R_S3.raw	F3		3.65	0	2.14e-07	3.42403e+06	111.2
High	Sequest HT (A2)	Unambiguous	GQcDLELINVcNENSLFK	C3(Carbamidomethyl); C11(Carbamidomethyl)	1	1	Q00610	Q00610	0	2	0.4454	0	1	1	1077	2153	2153	1.03	0.00111	CID (Collision Induced Dissociation)	MS2	4.83366	7.237	110.98	38964	OT_010_2017_01_006_R_S3.raw	F3		3.57	0	1.104e-07	4.50022e+06	110.55
High	Sequest HT (A2)	Unambiguous	APEAWDYGQGFVNEEMIR		1	1	P00387	P00387	0	2	0.4756	0	1	1	1056.48	2111.95	2111.95	0.65	0.00068	CID (Collision Induced Dissociation)	MS2	28.8505	3.609	110.952	38951	OT_010_2017_01_006_R_S3.raw	F3		3.49	0	6.452e-09	1.12687e+06	110.97
High	Sequest HT (A2)	Unambiguous	VSDSISAQYPVVDHEFDAVVVGAGGAGLR		1	1	P31040	P31040	0	3	0.6127	0	1	1	972.49	2915.46	2915.45	0.95	0.00093	CID (Collision Induced Dissociation)	MS2	7.92537	5.755	110.939	38947	OT_010_2017_01_006_R_S3.raw	F3		4.26	0	3.299e-10	1.57334e+06	111.45
High	Sequest HT (A2)	Unambiguous	LSAIYGGTYMLNKPIEEIIVQNGK		1	1	P50395	P50395	0	3	0.559	0	1	1	884.475	2651.41	2651.41	0.19	0.00017	CID (Collision Induced Dissociation)	MS2	46.0551	9.654	111.178	39044	OT_010_2017_01_006_R_S3.raw	F3		3.9	0	3.25e-08	5494277	111.53
High	Sequest HT (A2)	Unambiguous	VLPGSSVLFLcDMQEK	C11(Carbamidomethyl)	1	1	Q96AB3	Q96AB3	0	2	0.4466	0	1	1	911.958	1822.91	1822.91	0.8	0.00073	CID (Collision Induced Dissociation)	MS2	29.0075	7.754	109.691	38435	OT_010_2017_01_006_R_S3.raw	F3		3.09	0	3.008e-07	823877	109.82
High	Sequest HT (A2)	Unambiguous	DNLAQQSFNMEQANYTIQSLK		1	1	Q9NZZ3	Q9NZZ3	0	2	0.3506	0	1	1	1222.08	2443.16	2443.16	0.22	0.00026	CID (Collision Induced Dissociation)	MS2	12.8998	5.271	109.684	38432	OT_010_2017_01_006_R_S3.raw	F3		3.28	0	7.519e-08	581339	109.66
High	Sequest HT (A2)	Unambiguous	SIFSGIGSTAEPVSQSTTSDYQWDVSR		1	1	Q86UE4	Q86UE4	0	3	0.4761	0	1	1	969.122	2905.35	2905.35	0.62	0.0006	CID (Collision Induced Dissociation)	MS2	31.1447	4.552	109.682	38431	OT_010_2017_01_006_R_S3.raw	F3		3.97	0	6.043e-09	615379	109.69
High	Sequest HT (A2)	Unambiguous	AFGFSHLEALLDDSK		1	1	Q96FW1	Q96FW1	0	3	0.4959	0	1	1	550.61	1649.82	1649.82	-0.3	-0.00016	CID (Collision Induced Dissociation)	MS2	20.9773	4.551	108.572	37971	OT_010_2017_01_006_R_S3.raw	F3		2.42	0	6.102e-09	2.62054e+06	108.18
High	Sequest HT (A2)	Unambiguous	MQQQLDEYQELLDIK		1	1	P02545	P02545	0	3	0.4444	0	1	1	631.98	1893.93	1893.93	-0.1	-6e-05	CID (Collision Induced Dissociation)	MS2	27.3595	5.689	108.57	37970	OT_010_2017_01_006_R_S3.raw	F3		3.15	0	4.991e-08	1.42163e+06	108.69
High	Sequest HT (A2)	Unambiguous	LVVVDFSATWcGPcK	C11(Carbamidomethyl); C14(Carbamidomethyl)	1	1	P10599	P10599	0	2	0.5657	0	1	1	869.919	1738.83	1738.83	0.64	0.00055	CID (Collision Induced Dissociation)	MS2	23.5235	5.656	108.568	37969	OT_010_2017_01_006_R_S3.raw	F3		3.5	0	1.34e-07
High	Sequest HT (A2)	Unambiguous	LVINGNPITIFQER		1	1	P04406	P04406	0	3	0.5563	0	1	1	538.638	1613.9	1613.9	-0.82	-0.00044	CID (Collision Induced Dissociation)	MS2	29.4729	3.919	108.563	37967	OT_010_2017_01_006_R_S3.raw	F3		3.11	0	4.095e-07	1.72119e+06	108.29
High	Sequest HT (A2)	Unambiguous	VFHLLGVDTLVVTNAAGGLNPK		1	1	P00491	P00491	0	3	0.632	0	1	1	745.755	2235.25	2235.25	0.11	8e-05	CID (Collision Induced Dissociation)	MS2	21.2209	3.392	108.557	37964	OT_010_2017_01_006_R_S3.raw	F3		2.69	0	5.502e-07	1.24577e+06	108.46
High	Sequest HT (A2)	Unambiguous	ADHQPLTEASYVNLPTIALcNTDSPLR	C20(Carbamidomethyl)	1	1	P08865	P08865	0	3	0.3831	0	1	1	999.498	2996.48	2996.48	0.5	0.0005	CID (Collision Induced Dissociation)	MS2	13.6688	2.772	108.555	37963	OT_010_2017_01_006_R_S3.raw	F3		3.55	0	1.114e-08	11244132	109
High	Sequest HT (A2)	Unambiguous	LVINGNPITIFQER		1	1	P04406	P04406	0	2	0.6558	0	1	1	807.454	1613.9	1613.9	0.29	0.00023	CID (Collision Induced Dissociation)	MS2	5.43316	0.385	108.544	37958	OT_010_2017_01_006_R_S3.raw	F3		3.98	0	9.942e-08	28022964	108.32
High	Sequest HT (A2)	Unambiguous	ALGTPNNEVWPEVESLQDYK		1	1	P06493	P06493	0	2	0.4953	0	1	1	1145.06	2289.11	2289.1	1.06	0.00122	CID (Collision Induced Dissociation)	MS2	9.89158	7.752	108.533	37955	OT_010_2017_01_006_R_S3.raw	F3		3.19	0	2.807e-07
High	Sequest HT (A2)	Unambiguous	IVSWLEYESSFSNEEAQK		1	1	Q02790	Q02790	0	3	0.5088	0	1	1	716.005	2146	2146	1.01	0.00072	CID (Collision Induced Dissociation)	MS2	11.7242	1.698	108.585	37975	OT_010_2017_01_006_R_S3.raw	F3		4.54	0	5.853e-08	3.98402e+06	108.76
High	Sequest HT (A2)	Unambiguous	APDEETLIALLAHAK		1	1	Q9Y3E5	Q9Y3E5	0	3	0.5429	0	1	1	531.295	1591.87	1591.87	0.15	8e-05	CID (Collision Induced Dissociation)	MS2	26.689	7.316	108.529	37953	OT_010_2017_01_006_R_S3.raw	F3		3.26	0	7.686e-08	1.02847e+06	108.74
High	Sequest HT (A2)	Unambiguous	LGQHVPTLHPTSEELTIAGMTFTTFDLGGHEQAR		1	1	Q9NR31	Q9NR31	0	4	0.5044	0	1	1	923.711	3691.82	3691.82	0.92	0.00085	CID (Collision Induced Dissociation)	MS2	57.4094	5.402	108.523	37950	OT_010_2017_01_006_R_S3.raw	F3		4.5	0	8.025e-11	1.08325e+06	108.77
High	Sequest HT (A2)	Unambiguous	TNVANFPGHSGPITSIAFSENGYYLATAADDSSVK		1	1	Q9UMS4	Q9UMS4	0	3	0.4834	0	1	1	1201.24	3601.71	3601.71	1.56	0.00188	CID (Collision Induced Dissociation)	MS2	0	4.815	108.52	37949	OT_010_2017_01_006_R_S3.raw	F3		3.91	0	1.261e-07	400894	108.65
High	Sequest HT (A2)	Unambiguous	IVSWLEYESSFSNEEAQK		1	1	Q02790	Q02790	0	2	0.7237	0	1	1	1073.5	2146	2146	1.07	0.00115	CID (Collision Induced Dissociation)	MS2	6.46091	4.193	108.514	37946	OT_010_2017_01_006_R_S3.raw	F3		4.56	0	2.873e-09	4979251	108.74
High	Sequest HT (A2)	Unambiguous	WVTTASLLDYDTVAGADK		1	1	Q15393	Q15393	0	2	0.4548	0	1	1	963.479	1925.95	1925.95	1.07	0.00103	CID (Collision Induced Dissociation)	MS2	28.0832	2.905	108.508	37943	OT_010_2017_01_006_R_S3.raw	F3		3.1	0	8.871e-08	1.50403e+06	108.62
High	Sequest HT (A2)	Unambiguous	WSPIASTLPELVQR		1	1	Q13561	Q13561	0	2	0.3621	0	1	1	798.942	1596.88	1596.87	0.9	0.00072	CID (Collision Induced Dissociation)	MS2	37.5303	6.44	108.487	37935	OT_010_2017_01_006_R_S3.raw	F3		2.43	0	4.566e-07	1.29927e+06	108.27
High	Sequest HT (A2)	Unambiguous	ILNNSGLPITSAIDLEDAAK		1	1	Q96I99	Q96I99	0	2	0.5252	0	1	1	1028.05	2055.1	2055.1	0.51	0.00052	CID (Collision Induced Dissociation)	MS2	3.42293	4.451	108.485	37934	OT_010_2017_01_006_R_S3.raw	F3		3.77	0	3.062e-09	1.24334e+06	108.55
High	Sequest HT (A2)	Unambiguous	GDPQVYEELFSYScPK	C14(Carbamidomethyl)	1	1	Q9Y262	Q9Y262	0	2	0.5385	0	1	1	959.931	1918.85	1918.85	0.63	0.0006	CID (Collision Induced Dissociation)	MS2	29.9952	3.42	108.474	37929	OT_010_2017_01_006_R_S3.raw	F3		2.86	0	4.242e-07	1.11127e+06	108.46
High	Sequest HT (A2)	Unambiguous	ALTVPELTQQVFDAK		1	1	P07437	P07437	0	3	0.6444	0	1	1	553.97	1659.89	1659.9	-0.13	-7e-05	CID (Collision Induced Dissociation)	MS2	4.18954	2.691	108.472	37928	OT_010_2017_01_006_R_S3.raw	F3		3.6	0	2.711e-08	2.82601e+06	108.94
High	Sequest HT (A2)	Unambiguous	ALIVVPYAEGVIPDEAK		1	1	Q05519	Q05519	0	2	0.5822	0	1	1	892.496	1783.98	1783.98	0.51	0.00046	CID (Collision Induced Dissociation)	MS2	6.80058	4.957	108.525	37951	OT_010_2017_01_006_R_S3.raw	F3		3.04	0	4.545e-07	862156	108.54
High	Sequest HT (A2)	Unambiguous	MIINEELMASLDQPTQTVVMHR		1	2	Q99613	B5ME19; Q99613	0	3	0.3333	0	1	1	852.759	2556.26	2556.26	0.61	0.00052	CID (Collision Induced Dissociation)	MS2	31.5268	2.116	108.587	37976	OT_010_2017_01_006_R_S3.raw	F3		3.57	0	2.586e-09	2.04127e+06	108.48
High	Sequest HT (A2)	Unambiguous	TFAPEEISAMVLTK		1	1	P11021	P11021	0	3	0.504	0	1	1	512.937	1536.8	1536.8	-0.08	-4e-05	CID (Collision Induced Dissociation)	MS2	12.5719	3.644	108.597	37981	OT_010_2017_01_006_R_S3.raw	F3		3.77	0	2.666e-09	1.92517e+06	108.28
High	Sequest HT (A2)	Unambiguous	APDEETLIALLAHAK		1	1	Q9Y3E5	Q9Y3E5	0	3	0.5073	0	1	1	531.294	1591.87	1591.87	-0.08	-4e-05	CID (Collision Induced Dissociation)	MS2	18.7188	4.267	108.636	37997	OT_010_2017_01_006_R_S3.raw	F3		3.41	0	2.117e-08	1.02847e+06	108.74
High	Sequest HT (A2)	Unambiguous	EAEAAIYHLQLFEELR		1	1	P14618	P14618	0	2	0.6061	0	1	1	966.497	1931.99	1931.99	0.47	0.00045	CID (Collision Induced Dissociation)	MS2	21.8211	2.019	108.816	38070	OT_010_2017_01_006_R_S3.raw	F3		4.24	0	3.223e-08	3.40019e+06	108.7
High	Sequest HT (A2)	Unambiguous	LVVVDFSATWcGPcK	C11(Carbamidomethyl); C14(Carbamidomethyl)	1	1	P10599	P10599	0	2	0.6195	0	1	1	869.918	1738.83	1738.83	0.28	0.00024	CID (Collision Induced Dissociation)	MS2	37.2607	5.585	108.787	38059	OT_010_2017_01_006_R_S3.raw	F3		3.89	0	6.18e-08
High	Sequest HT (A2)	Unambiguous	FGMFEFLSNHMR		1	1	P53007	P53007	0	3	0.6525	0	1	1	505.9	1515.69	1515.69	-0.28	-0.00014	CID (Collision Induced Dissociation)	MS2	11.1113	4.259	108.785	38058	OT_010_2017_01_006_R_S3.raw	F3		3.05	0	7.4e-08	1.5252e+06	108.63
High	Sequest HT (A2)	Unambiguous	WVTTASLLDYDTVAGADK		1	1	Q15393	Q15393	0	2	0.5901	0	1	1	963.478	1925.95	1925.95	-0.08	-8e-05	CID (Collision Induced Dissociation)	MS2	15.2579	3.117	108.781	38056	OT_010_2017_01_006_R_S3.raw	F3		4.05	0	1.134e-08	1.50403e+06	108.62
High	Sequest HT (A2)	Unambiguous	MIINEELMASLDQPTQTVVMHR		1	2	Q99613	B5ME19; Q99613	0	3	0.4046	0	1	1	852.759	2556.26	2556.26	0.03	3e-05	CID (Collision Induced Dissociation)	MS2	34.4765	3.129	108.779	38055	OT_010_2017_01_006_R_S3.raw	F3		3.51	0	6.962e-10	2.04127e+06	108.48
High	Sequest HT (A2)	Unambiguous	ALGTPNNEVWPEVESLQDYK		1	1	P06493	P06493	0	2	0.5294	0	1	1	1145.06	2289.1	2289.1	0.31	0.00036	CID (Collision Induced Dissociation)	MS2	18.5325	5.919	108.765	38051	OT_010_2017_01_006_R_S3.raw	F3		3.23	0	3.939e-07
High	Sequest HT (A2)	Unambiguous	ILNNSGLPITSAIDLEDAAK		1	1	Q96I99	Q96I99	0	2	0.6925	0	1	1	1028.05	2055.1	2055.1	0.26	0.00027	CID (Collision Induced Dissociation)	MS2	4.20789	5.019	108.757	38047	OT_010_2017_01_006_R_S3.raw	F3		4	0	1.591e-09	1.24334e+06	108.55
High	Sequest HT (A2)	Unambiguous	TNVANFPGHSGPITSIAFSENGYYLATAADDSSVK		1	1	Q9UMS4	Q9UMS4	0	3	0.4753	0	1	1	1201.24	3601.71	3601.71	0.85	0.00102	CID (Collision Induced Dissociation)	MS2	7.1157	3.624	108.754	38046	OT_010_2017_01_006_R_S3.raw	F3		4.25	0	8.235e-08	400894	108.65
High	Sequest HT (A2)	Unambiguous	APDEETLIALLAHAK		1	1	Q9Y3E5	Q9Y3E5	0	3	0.6463	0	1	1	531.294	1591.87	1591.87	-0.2	-0.00011	CID (Collision Induced Dissociation)	MS2	12.7865	4.702	108.75	38044	OT_010_2017_01_006_R_S3.raw	F3		3.28	0	2.22e-08	1.02847e+06	108.74
High	Sequest HT (A2)	Unambiguous	MQQQLDEYQELLDIK		1	1	P02545	P02545	0	3	0.4809	0	1	1	631.98	1893.93	1893.93	0.28	0.00018	CID (Collision Induced Dissociation)	MS2	16.9209	2.792	108.742	38040	OT_010_2017_01_006_R_S3.raw	F3		3.41	0	5.561e-08	1.42163e+06	108.69
High	Sequest HT (A2)	Unambiguous	STAPSAAASASASAAASsPAGGGAEALELLEHcGVcR	S18(Phospho); C33(Carbamidomethyl); C36(Carbamidomethyl)	1	1	Q13263	Q13263	0	3	0.1007	0	1	1	1174.86	3522.57	3522.56	3.11	0.00365	CID (Collision Induced Dissociation)	MS2	42.3877	4.492	108.724	38034	OT_010_2017_01_006_R_S3.raw	F3		2.98	0	5.017e-10	653904	108.83
High	Sequest HT (A2)	Unambiguous	GFFDPNTHENLTYVQLLR		1	1	P58107	P58107	0	2	0.5	0	1	1	1082.55	2164.08	2164.08	0.77	0.00084	CID (Collision Induced Dissociation)	MS2	29.6958	8.789	108.72	38032	OT_010_2017_01_006_R_S3.raw	F3		3.62	0	6.58e-07	652298	108.71
High	Sequest HT (A2)	Unambiguous	TFAPEEISAMVLTK		1	1	P11021	P11021	0	3	0.5148	0	1	1	512.937	1536.8	1536.8	-0.08	-4e-05	CID (Collision Induced Dissociation)	MS2	11.3585	3.901	108.71	38027	OT_010_2017_01_006_R_S3.raw	F3		4.06	0	1.469e-08	1.92517e+06	108.28
High	Sequest HT (A2)	Unambiguous	cFGFVTYSNVEEADAAMAASPHAVDGNTVELK	C1(Carbamidomethyl)	1	1	Q13151	Q13151	0	3	0.5693	0	1	1	1134.19	3400.55	3400.55	2.05	0.00232	CID (Collision Induced Dissociation)	MS2	12.5864	3.468	108.699	38022	OT_010_2017_01_006_R_S3.raw	F3		5.27	0	7.278e-09	2418202	108.91
High	Sequest HT (A2)	Unambiguous	cFGFVTYSNVEEADAAMAASPHAVDGNTVELK	C1(Carbamidomethyl)	1	1	Q13151	Q13151	0	3	0.499	0	1	1	1134.19	3400.55	3400.55	0.97	0.0011	CID (Collision Induced Dissociation)	MS2	8.48089	4.039	108.677	38014	OT_010_2017_01_006_R_S3.raw	F3		5.13	0	6.765e-09	2418202	108.91
High	Sequest HT (A2)	Unambiguous	FGMFEFLSNHMR		1	1	P53007	P53007	0	3	0.5673	0	1	1	505.9	1515.69	1515.69	-0.22	-0.00011	CID (Collision Induced Dissociation)	MS2	11.584	2.793	108.664	38008	OT_010_2017_01_006_R_S3.raw	F3		2.75	0	3.059e-08	1.5252e+06	108.63
High	Sequest HT (A2)	Unambiguous	TFAPEEISAMVLTK		1	1	P11021	P11021	0	2	0.6052	0	1	1	768.903	1536.8	1536.8	0.36	0.00028	CID (Collision Induced Dissociation)	MS2	23.9577	1.028	108.66	38006	OT_010_2017_01_006_R_S3.raw	F3		3.47	0	4.344e-07	13285394	108.29
High	Sequest HT (A2)	Unambiguous	ALGTPNNEVWPEVESLQDYK		1	1	P06493	P06493	0	2	0.3873	0	1	1	1145.06	2289.11	2289.1	0.85	0.00097	CID (Collision Induced Dissociation)	MS2	13.4812	5.765	108.649	38003	OT_010_2017_01_006_R_S3.raw	F3		3.95	0	1.076e-07
High	Sequest HT (A2)	Unambiguous	YSDPTQWTAFLGLHDQSQR		1	1	Q9Y5Y6	Q9Y5Y6	0	3	0.5201	0	1	1	750.691	2250.06	2250.06	0.49	0.00037	CID (Collision Induced Dissociation)	MS2	39.125	5.019	108.646	38002	OT_010_2017_01_006_R_S3.raw	F3		2.73	0	1.402e-08	807960	108.71
High	Sequest HT (A2)	Unambiguous	MQQQLDEYQELLDIK		1	1	P02545	P02545	0	2	0.5553	0	1	1	947.467	1893.93	1893.93	0.26	0.00025	CID (Collision Induced Dissociation)	MS2	20.6061	1.352	108.47	37927	OT_010_2017_01_006_R_S3.raw	F3		4.16	0	3.891e-07	10328784	108.69
High	Sequest HT (A2)	Unambiguous	SNEDVNSSELDEEYLIELEK		1	1	Q99614	Q99614	0	2	0.6481	0	1	1	1178.04	2355.07	2355.07	0.17	0.00019	CID (Collision Induced Dissociation)	MS2	6.09928	6.469	108.831	38077	OT_010_2017_01_006_R_S3.raw	F3		4.32	0	9.616e-08	868421	108.93
High	Sequest HT (A2)	Unambiguous	EAEScDcLQGFQLTHSLGGGTGSGMGTLLISK	C5(Carbamidomethyl); C7(Carbamidomethyl)	4	4	P04350; P07437; P68371	P04350; A6NNZ2; P07437; P68371	0	3		0	1	2	1104.52	3311.54	3311.53	0.57	0.00063	CID (Collision Induced Dissociation)	MS2	1.62585	0.467	108.468	37926	OT_010_2017_01_006_R_S3.raw	F3		4.92	0	5.916e-10	40863232	108
High	Sequest HT (A2)	Unambiguous	LVVVDFSATWcGPcK	C11(Carbamidomethyl); C14(Carbamidomethyl)	1	1	P10599	P10599	0	2	0.4178	0	1	1	869.919	1738.83	1738.83	0.78	0.00068	CID (Collision Induced Dissociation)	MS2	43.7463	7.236	108.448	37919	OT_010_2017_01_006_R_S3.raw	F3		2.92	0	1.079e-07
High	Sequest HT (A2)	Unambiguous	ALTDAGcNLNPLQYIK	C7(Carbamidomethyl)	1	1	Q8WVM8	Q8WVM8	0	2	0.5966	0	1	1	895.959	1790.91	1790.91	0.53	0.00047	CID (Collision Induced Dissociation)	MS2	48.2268	7.53	108.292	37855	OT_010_2017_01_006_R_S3.raw	F3		3.52	0	1.239e-07	1.11786e+06	108.17
High	Sequest HT (A2)	Unambiguous	TNVANFPGHSGPITSIAFSENGYYLATAADDSSVK		1	1	Q9UMS4	Q9UMS4	0	3	0.5089	0	1	1	1201.24	3601.71	3601.71	0.96	0.00115	CID (Collision Induced Dissociation)	MS2	7.67386	4.269	108.283	37851	OT_010_2017_01_006_R_S3.raw	F3		4.48	0	3.194e-08	400894	108.65
High	Sequest HT (A2)	Unambiguous	MQEAMTQEVSDVFSDTTTPIK		1	1	P18206	P18206	0	2	0.6378	0	1	1	1179.55	2358.09	2358.08	0.68	0.0008	CID (Collision Induced Dissociation)	MS2	23.7373	4.076	108.281	37850	OT_010_2017_01_006_R_S3.raw	F3		3.7	0	1.774e-10	1.01178e+06	108.3
High	Sequest HT (A2)	Unambiguous	GLDWVKEEAPDILcLQETK	C14(Carbamidomethyl)	1	1	P27695	P27695	1	3	0.5366	0	1	1	748.712	2244.12	2244.12	0.5	0.00038	CID (Collision Induced Dissociation)	MS2	29.3368	6.075	108.26	37842	OT_010_2017_01_006_R_S3.raw	F3		4.1	0	5.755e-08	844103	108.39
High	Sequest HT (A2)	Unambiguous	ALGTPNNEVWPEVESLQDYK		1	1	P06493	P06493	0	2	0.455	0	1	1	1145.06	2289.11	2289.1	1.18	0.00135	CID (Collision Induced Dissociation)	MS2	16.0159	16.143	108.257	37841	OT_010_2017_01_006_R_S3.raw	F3		3.78	0	9.446e-08
High	Sequest HT (A2)	Unambiguous	TLVSTVGSMVFNEGEAQR		1	1	Q9P2E9	Q9P2E9	0	2	0.6196	0	1	1	962.975	1924.94	1924.94	-0.48	-0.00046	CID (Collision Induced Dissociation)	MS2	44.1091	6.693	108.255	37840	OT_010_2017_01_006_R_S3.raw	F3		3.97	0	7.446e-08	549434	108.28
High	Sequest HT (A2)	Unambiguous	FYALSASFEPFSNK		1	1	P27797	P27797	0	2	0.6184	0	1	1	804.391	1607.77	1607.77	0.57	0.00046	CID (Collision Induced Dissociation)	MS2	23.2038	5.419	108.241	37833	OT_010_2017_01_006_R_S3.raw	F3		2.83	0	1.878e-07	20506006	107.48
High	Sequest HT (A2)	Unambiguous	ELGVGQMDWGNNLGLR		1	1	Q9C0C2	Q9C0C2	0	2	0.6126	0	1	1	879.933	1758.86	1758.86	0.04	4e-05	CID (Collision Induced Dissociation)	MS2	30.7284	4.704	108.239	37832	OT_010_2017_01_006_R_S3.raw	F3		4.13	0	8.801e-09	1.16222e+06	108.28
High	Sequest HT (A2)	Unambiguous	MIINEELMASLDQPTQTVVMHR		1	2	Q99613	B5ME19; Q99613	0	3	0.3162	0	1	1	852.759	2556.26	2556.26	0.19	0.00016	CID (Collision Induced Dissociation)	MS2	13.5603	4.725	108.294	37856	OT_010_2017_01_006_R_S3.raw	F3		3.7	0	4.69e-09	2.04127e+06	108.48
High	Sequest HT (A2)	Unambiguous	FLAAGTHLGGTNLDFQMEQYIYK		1	1	P08865	P08865	0	3	0.2246	0	1	1	873.097	2617.28	2617.28	-0.08	-7e-05	CID (Collision Induced Dissociation)	MS2	28.7748	6.42	108.223	37827	OT_010_2017_01_006_R_S3.raw	F3		2.76	0	4.65e-07	9206182	106.94
High	Sequest HT (A2)	Unambiguous	ALTVPELTQQVFDAK		1	1	P07437	P07437	0	3	0.6197	0	1	1	553.97	1659.89	1659.9	-0.45	-0.00025	CID (Collision Induced Dissociation)	MS2	23.5643	5.06	108.213	37822	OT_010_2017_01_006_R_S3.raw	F3		3.55	0	3.557e-07	2.82601e+06	108.94
High	Sequest HT (A2)	Unambiguous	TLVSTVGSMVFNEGEAQR		1	1	Q9P2E9	Q9P2E9	0	3	0.4337	0	1	1	642.319	1924.94	1924.94	0.21	0.00013	CID (Collision Induced Dissociation)	MS2	17.1227	5.629	108.21	37821	OT_010_2017_01_006_R_S3.raw	F3		3.32	0	2.476e-07	909574	108.28
High	Sequest HT (A2)	Unambiguous	QGGDVLQNEEGETTSHLMGMFYR		1	1	P39748	P39748	0	3	0.2107	0	1	1	867.057	2599.16	2599.16	0.28	0.00024	CID (Collision Induced Dissociation)	MS2	45.8652	1.393	108.197	37815	OT_010_2017_01_006_R_S3.raw	F3		2.42	0	5.151e-09	3.20821e+06	108.27
High	Sequest HT (A2)	Unambiguous	SGDAAIVEMVPGKPMcVESFSQYPPLGR	C16(Carbamidomethyl)	1	1	Q05639	Q05639	0	3	0.4174	0	1	1	1008.15	3022.45	3022.45	0.36	0.00036	CID (Collision Induced Dissociation)	MS2	5.65805	1.055	108.195	37814	OT_010_2017_01_006_R_S3.raw	F3		3.21	0	6.12e-07	4.06565e+06	107.85
High	Sequest HT (A2)	Unambiguous	LWEPLVEEPPADQWK		1	1	Q16718	Q16718	0	2	0.5957	0	1	1	918.962	1836.92	1836.92	0.33	0.0003	CID (Collision Induced Dissociation)	MS2	54.732	7.901	108.18	37809	OT_010_2017_01_006_R_S3.raw	F3		3.24	0	2.076e-07	438388	108.4
High	Sequest HT (A2)	Unambiguous	MQEAMTQEVSDVFSDTTTPIK		1	1	P18206	P18206	0	2	0.6489	0	1	1	1179.55	2358.09	2358.08	0.47	0.00056	CID (Collision Induced Dissociation)	MS2	16.8991	7.955	108.173	37806	OT_010_2017_01_006_R_S3.raw	F3		3.93	0	3.835e-10	1.01178e+06	108.3
High	Sequest HT (A2)	Unambiguous	TNVANFPGHSGPITSIAFSENGYYLATAADDSSVK		1	1	Q9UMS4	Q9UMS4	0	3	0.6922	0	1	1	1201.24	3601.71	3601.71	0.15	0.00018	CID (Collision Induced Dissociation)	MS2	0	4.357	108.171	37805	OT_010_2017_01_006_R_S3.raw	F3		5.75	0	4.124e-10	400894	108.65
High	Sequest HT (A2)	Unambiguous	HTLDQYVESDYTLLYLHHGLTSDNKPSLSWLR		1	1	Q07960	Q07960	0	4	0.2572	0	1	1	951.227	3801.89	3801.89	0.18	0.00017	CID (Collision Induced Dissociation)	MS2	39.1965	3.668	108.169	37804	OT_010_2017_01_006_R_S3.raw	F3		3.46	0	8.923e-11	740423	108.13
High	Sequest HT (A2)	Unambiguous	LFDSDPITVTVPVEVSR		1	1	P10909	P10909	0	2	0.6452	0	1	1	937.5	1873.99	1873.99	1.22	0.00114	CID (Collision Induced Dissociation)	MS2	18.6088	5.169	108.219	37825	OT_010_2017_01_006_R_S3.raw	F3		3.89	0	2.194e-08	1.31366e+06	108.37
High	Sequest HT (A2)	Unambiguous	HTLDQYVESDYTLLYLHHGLTSDNKPSLSWLR		1	1	Q07960	Q07960	0	4	0.3212	0	1	1	951.228	3801.89	3801.89	0.76	0.00072	CID (Collision Induced Dissociation)	MS2	19.6712	4.252	108.299	37858	OT_010_2017_01_006_R_S3.raw	F3		4.11	0	5.236e-09	740423	108.13
High	Sequest HT (A2)	Unambiguous	GAQAAIVVYDITNTDTFAR		1	2	P51148	K7ERQ8; P51148	0	3	0.5483	0	1	1	676.013	2026.02	2026.02	-0.01	-1e-05	CID (Collision Induced Dissociation)	MS2	28.81	4.911	108.303	37860	OT_010_2017_01_006_R_S3.raw	F3		3.83	0	2.447e-09	1894115	107.88
High	Sequest HT (A2)	Unambiguous	ALTVPELTQQVFDAK		1	1	P07437	P07437	0	3	0.5893	0	1	1	553.97	1659.9	1659.9	-0.01	-1e-05	CID (Collision Induced Dissociation)	MS2	13.6335	3.455	108.312	37862	OT_010_2017_01_006_R_S3.raw	F3		3.36	0	1.128e-07	2.82601e+06	108.94
High	Sequest HT (A2)	Unambiguous	MQEAMTQEVSDVFSDTTTPIK		1	1	P18206	P18206	0	2	0.5963	0	1	1	1179.55	2358.08	2358.08	0.16	0.00019	CID (Collision Induced Dissociation)	MS2	29.3757	5.278	108.446	37918	OT_010_2017_01_006_R_S3.raw	F3		3.74	0	1.214e-09	1.01178e+06	108.3
High	Sequest HT (A2)	Unambiguous	TFAPEEISAMVLTK		1	1	P11021	P11021	0	3	0.4242	0	1	1	512.937	1536.8	1536.8	-0.55	-0.00028	CID (Collision Induced Dissociation)	MS2	10.1259	2.817	108.438	37914	OT_010_2017_01_006_R_S3.raw	F3		3.63	0	4.564e-08	1.92517e+06	108.28
High	Sequest HT (A2)	Unambiguous	LFDSDPITVTVPVEVSR		1	1	P10909	P10909	0	2	0.62	0	1	1	937.499	1873.99	1873.99	0.56	0.00052	CID (Collision Induced Dissociation)	MS2	17.9857	4.441	108.436	37913	OT_010_2017_01_006_R_S3.raw	F3		4	0	4.717e-09	1.31366e+06	108.37
High	Sequest HT (A2)	Unambiguous	AFGFSHLEALLDDSK		1	1	Q96FW1	Q96FW1	0	2	0.5215	0	1	1	825.412	1649.82	1649.82	-0.66	-0.00054	CID (Collision Induced Dissociation)	MS2	65.2936	2.805	108.433	37912	OT_010_2017_01_006_R_S3.raw	F3		3.26	0	3.883e-07	1909217	108.16
High	Sequest HT (A2)	Unambiguous	APDEETLIALLAHAK		1	1	Q9Y3E5	Q9Y3E5	0	3	0.4648	0	1	1	531.294	1591.87	1591.87	-0.42	-0.00022	CID (Collision Induced Dissociation)	MS2	37.1472	7.925	108.421	37908	OT_010_2017_01_006_R_S3.raw	F3		3.27	0	1.329e-07	1.02847e+06	108.74
High	Sequest HT (A2)	Unambiguous	GAQAAIVVYDITNTDTFAR		1	2	P51148	K7ERQ8; P51148	0	2	0.5642	0	1	1	1013.52	2026.02	2026.02	-0.1	-0.0001	CID (Collision Induced Dissociation)	MS2	30.7028	7.742	108.417	37906	OT_010_2017_01_006_R_S3.raw	F3		3.97	0	9.996e-08	1.83772e+06	107.88
High	Sequest HT (A2)	Unambiguous	TLVSTVGSMVFNEGEAQR		1	1	Q9P2E9	Q9P2E9	0	2	0.4091	0	1	1	962.975	1924.94	1924.94	-0.1	-0.0001	CID (Collision Induced Dissociation)	MS2	39.102	4.354	108.404	37900	OT_010_2017_01_006_R_S3.raw	F3		3.08	0	2.323e-08	549434	108.28
High	Sequest HT (A2)	Unambiguous	EAEAAIYHLQLFEELR		1	1	P14618	P14618	0	3	0.5462	0	1	1	644.667	1931.99	1931.99	-0.01	0	CID (Collision Induced Dissociation)	MS2	48.3982	1.473	108.395	37896	OT_010_2017_01_006_R_S3.raw	F3		2.6	0	2.897e-08	8416738	108.7
High	Sequest HT (A2)	Unambiguous	NDPPMEAAGFTAQVIILNHPGQISAGYAPVLDcHTAHIAcK	C33(Carbamidomethyl); C40(Carbamidomethyl)	1	1	P68104	P68104	0	5	0.2941	0	1	1	877.831	4385.13	4385.13	0.25	0.00022	CID (Collision Induced Dissociation)	MS2	13.9707	1.434	108.393	37895	OT_010_2017_01_006_R_S3.raw	F3		3.91	0	3.259e-07	24727610	106.45
High	Sequest HT (A2)	Unambiguous	ILNNSGLPITSAIDLEDAAK		1	1	Q96I99	Q96I99	0	2	0.6807	0	1	1	1028.05	2055.1	2055.1	0.87	0.00089	CID (Collision Induced Dissociation)	MS2	19.9956	9.464	108.373	37888	OT_010_2017_01_006_R_S3.raw	F3		3.79	0	5.974e-07	1.24334e+06	108.55
High	Sequest HT (A2)	Unambiguous	TNVANFPGHSGPITSIAFSENGYYLATAADDSSVK		1	1	Q9UMS4	Q9UMS4	0	3	0.4425	0	1	1	1201.24	3601.71	3601.71	-0.16	-0.00019	CID (Collision Induced Dissociation)	MS2	41.4297	3.744	108.367	37885	OT_010_2017_01_006_R_S3.raw	F3		5.04	0	8.143e-10	400894	108.65
High	Sequest HT (A2)	Unambiguous	GLDWVKEEAPDILcLQETK	C14(Carbamidomethyl)	1	1	P27695	P27695	1	3	0.6038	0	1	1	748.713	2244.12	2244.12	0.58	0.00043	CID (Collision Induced Dissociation)	MS2	19.498	4.343	108.365	37884	OT_010_2017_01_006_R_S3.raw	F3		4.72	0	1.006e-08	844103	108.39
High	Sequest HT (A2)	Unambiguous	NDPPMEAAGFTAQVIILNHPGQISAGYAPVLDcHTAHIAcK	C33(Carbamidomethyl); C40(Carbamidomethyl)	1	1	P68104	P68104	0	4	0.387	0	1	1	1097.04	4385.13	4385.13	1.47	0.00161	CID (Collision Induced Dissociation)	MS2	43.9569	3.453	108.356	37880	OT_010_2017_01_006_R_S3.raw	F3		3.54	0	7.54e-08	13613809	106.44
High	Sequest HT (A2)	Unambiguous	DIYYNNMEEVcGGEKPYLSPDILEEK	C11(Carbamidomethyl)	1	1	Q6DD88	Q6DD88	0	3	0.4966	0	1	1	1035.81	3105.41	3105.41	0.37	0.00039	CID (Collision Induced Dissociation)	MS2	11.7714	5.274	108.34	37875	OT_010_2017_01_006_R_S3.raw	F3		4.35	0	3.924e-07	2.09528e+06	108.02
High	Sequest HT (A2)	Unambiguous	AQYYLPDGSTIEIGPSR		1	1	P61163	P61163	0	2	0.4884	0	1	1	933.966	1866.92	1866.92	0.34	0.00032	CID (Collision Induced Dissociation)	MS2	34.2619	8.921	108.338	37874	OT_010_2017_01_006_R_S3.raw	F3		3.46	0	2.082e-07	1.21568e+06	107.92
High	Sequest HT (A2)	Unambiguous	VSFSYAGLSGDDPDLGPAHVVTVIAR		1	1	Q9BTV4	Q9BTV4	0	3	0.5102	0	1	1	881.786	2643.34	2643.34	1.21	0.00107	CID (Collision Induced Dissociation)	MS2	55.7796	4.073	108.334	37872	OT_010_2017_01_006_R_S3.raw	F3		2.94	0	6.956e-08	631015	108.33
High	Sequest HT (A2)	Unambiguous	LVVVDFSATWcGPcK	C11(Carbamidomethyl); C14(Carbamidomethyl)	1	1	P10599	P10599	0	2	0.6387	0	1	1	869.919	1738.83	1738.83	0.78	0.00068	CID (Collision Induced Dissociation)	MS2	23.1525	5.782	108.325	37868	OT_010_2017_01_006_R_S3.raw	F3		3.46	0	2.681e-08
High	Sequest HT (A2)	Unambiguous	TLVSTVGSMVFNEGEAQR		1	1	Q9P2E9	Q9P2E9	0	3	0.5804	0	1	1	642.319	1924.94	1924.94	0.11	7e-05	CID (Collision Induced Dissociation)	MS2	7.22135	3.35	108.316	37864	OT_010_2017_01_006_R_S3.raw	F3		4.6	0	2.248e-10	909574	108.28
High	Sequest HT (A2)	Unambiguous	WSPIASTLPELVQR		1	1	Q13561	Q13561	0	2	0.3586	0	1	1	798.942	1596.88	1596.87	0.83	0.00066	CID (Collision Induced Dissociation)	MS2	17.3102	5.106	108.314	37863	OT_010_2017_01_006_R_S3.raw	F3		2.9	0	2.191e-07	1.29927e+06	108.27
High	Sequest HT (A2)	Unambiguous	EAEScDcLQGFQLTHSLGGGTGSGMGTLLLSK	C5(Carbamidomethyl); C7(Carbamidomethyl)	1	1	Q3ZCM7	Q3ZCM7	0	3	0	0	1	1	1104.52	3311.54	3311.53	0.57	0.00063	CID (Collision Induced Dissociation)	MS2	1.62585	0.467	108.468	37926	OT_010_2017_01_006_R_S3.raw	F3		4.92	0	5.916e-10	40863232	108
High	Sequest HT (A2)	Unambiguous	AFVHWYVGEGMEEGEFSEAREDMAALEK		3	4	Q71U36; Q9BQE3; P68366	Q71U36; P68363; Q9BQE3; P68366	1	4	0.406	0	1	1	805.112	3217.43	3217.42	0.41	0.00033	CID (Collision Induced Dissociation)	MS2	68.9317	6.106	111.594	39213	OT_010_2017_01_006_R_S3.raw	F3		3.67	0	7.766e-08	1.17453e+06	111.68
High	Sequest HT (A2)	Unambiguous	STAPSAAASASASAAASsPAGGGAEALELLEHcGVcR	S18(Phospho); C33(Carbamidomethyl); C36(Carbamidomethyl)	1	1	Q13263	Q13263	0	3	0.0681	0	1	1	1174.86	3522.58	3522.56	4.04	0.00475	CID (Collision Induced Dissociation)	MS2	17.1435	4.741	108.833	38078	OT_010_2017_01_006_R_S3.raw	F3		3.67	0	3.023e-07	653904	108.83
High	Sequest HT (A2)	Unambiguous	AIVDcGFEHPSEVQHEcIPQAILGMDVLcQAK	C5(Carbamidomethyl); C17(Carbamidomethyl); C29(Carbamidomethyl)	2	2	O00148; Q13838	O00148; Q13838	0	3	0.4922	0	1	1	1217.91	3651.72	3651.71	3.17	0.00386	CID (Collision Induced Dissociation)	MS2	3.15769	4.16	108.84	38081	OT_010_2017_01_006_R_S3.raw	F3		3.86	0	6.561e-07	1.52083e+06	109.08
High	Sequest HT (A2)	Unambiguous	LQVELDNVTGLLSQSDSK		1	1	P35579	P35579	0	2	0.5884	0	1	1	973.507	1946.01	1946.01	-0.36	-0.00035	CID (Collision Induced Dissociation)	MS2	7.90793	3.334	109.409	38317	OT_010_2017_01_006_R_S3.raw	F3		6.05	0	2.353e-10	4734537	109.61
High	Sequest HT (A2)	Unambiguous	LTAELIEQAAQYTNAVR		1	1	P09661	P09661	0	3	0.5661	0	1	1	631.002	1890.99	1890.99	-0.12	-7e-05	CID (Collision Induced Dissociation)	MS2	31.0507	4.318	109.385	38308	OT_010_2017_01_006_R_S3.raw	F3		4.54	0	2.826e-08	943049	109.4
High	Sequest HT (A2)	Unambiguous	LTAELIEQAAQYTNAVR		1	1	P09661	P09661	0	2	0.6208	0	1	1	945.999	1890.99	1890.99	-0.5	-0.00047	CID (Collision Induced Dissociation)	MS2	27.0096	5.298	109.377	38304	OT_010_2017_01_006_R_S3.raw	F3		4.51	0	1.091e-08	1.1163e+06	109.42
High	Sequest HT (A2)	Unambiguous	MMVDKDGDVTVTNDGATILSMMDVDHQIAK		1	1	P48643	P48643	1	3	0.5552	0	1	1	1084.17	3250.5	3250.51	-1.89	-0.00205	CID (Collision Induced Dissociation)	MS2	6.64098	2.152	109.368	38300	OT_010_2017_01_006_R_S3.raw	F3		5.8	0	2.157e-08	1.76802e+06	109.52
High	Sequest HT (A2)	Unambiguous	DPYTGQSVSLFQALK		1	1	Q15149	Q15149	0	2	0.5923	0	1	1	827.427	1653.85	1653.85	-1.36	-0.00113	CID (Collision Induced Dissociation)	MS2	11.3592	2.987	109.364	38298	OT_010_2017_01_006_R_S3.raw	F3		3.63	0	7.719e-08	1.91616e+06	109.4
High	Sequest HT (A2)	Unambiguous	VGILDVDLcGPSIPR	C9(Carbamidomethyl)	1	1	Q9Y5Y2	Q9Y5Y2	0	2	0.4483	0	1	1	805.931	1610.86	1610.86	-1.04	-0.00084	CID (Collision Induced Dissociation)	MS2	38.1772	8.245	109.348	38292	OT_010_2017_01_006_R_S3.raw	F3		2.9	0	2.251e-07	915918	109.4
High	Sequest HT (A2)	Unambiguous	GFGFVTYATVEEVDAAMNARPHK		1	1	P09651	P09651	0	4	0.4528	0	1	1	628.309	2510.21	2510.21	0.13	8e-05	CID (Collision Induced Dissociation)	MS2	26.7547	4.039	109.346	38291	OT_010_2017_01_006_R_S3.raw	F3		3.18	0	3.275e-08	1.78091e+06	109.55
High	Sequest HT (A2)	Unambiguous	MMVDKDGDVTVTNDGATILSMMDVDHQIAK		1	1	P48643	P48643	1	3	0.5862	0	1	1	1084.17	3250.51	3250.51	-0.54	-0.00059	CID (Collision Induced Dissociation)	MS2	12.9508	3.906	109.333	38285	OT_010_2017_01_006_R_S3.raw	F3		6.38	0	4.38e-09	1.76802e+06	109.52
High	Sequest HT (A2)	Unambiguous	GFGFVTYATVEEVDAAMNARPHK		1	1	P09651	P09651	0	4	0.3162	0	1	1	628.309	2510.21	2510.21	-0.07	-4e-05	CID (Collision Induced Dissociation)	MS2	24.0159	2.01	109.435	38327	OT_010_2017_01_006_R_S3.raw	F3		2.34	0	3.458e-07	1.78091e+06	109.55
High	Sequest HT (A2)	Unambiguous	AIVDcGFEHPSEVQHEcIPQAILGMDVLcQAK	C5(Carbamidomethyl); C17(Carbamidomethyl); C29(Carbamidomethyl)	2	2	O00148; Q13838	O00148; Q13838	0	3	0.6054	0	1	1	1217.91	3651.71	3651.71	0.45	0.00055	CID (Collision Induced Dissociation)	MS2	15.4219	2.519	109.326	38282	OT_010_2017_01_006_R_S3.raw	F3		4.84	0	1.733e-08	1.52083e+06	109.08
High	Sequest HT (A2)	Unambiguous	EAEAAIYHLQLFEELR		1	1	P14618	P14618	0	2	0.566	0	1	1	966.496	1931.99	1931.99	-0.43	-0.00042	CID (Collision Induced Dissociation)	MS2	46.8469	6.523	109.296	38270	OT_010_2017_01_006_R_S3.raw	F3		4.47	0	3.164e-08	3.40019e+06	108.7
High	Sequest HT (A2)	Unambiguous	LKPYFLTDGTGTVTPANASGINDGAAAVVLMK		1	1	Q9BWD1	Q9BWD1	0	3	0.6151	0	1	1	1064.89	3192.66	3192.66	-0.49	-0.00052	CID (Collision Induced Dissociation)	MS2	11.0163	4.346	109.292	38268	OT_010_2017_01_006_R_S3.raw	F3		4.91	0	7.492e-10	1.39873e+06	109.09
High	Sequest HT (A2)	Unambiguous	AIVDcGFEHPSEVQHEcIPQAILGMDVLcQAK	C5(Carbamidomethyl); C17(Carbamidomethyl); C29(Carbamidomethyl)	2	2	O00148; Q13838	O00148; Q13838	0	3	0.317	0	1	1	1217.91	3651.71	3651.71	-0.15	-0.00018	CID (Collision Induced Dissociation)	MS2	0	2.17	109.29	38267	OT_010_2017_01_006_R_S3.raw	F3		3.88	0	3.022e-07	1.52083e+06	109.08
High	Sequest HT (A2)	Unambiguous	LTAELIEQAAQYTNAVR		1	1	P09661	P09661	0	2	0.6802	0	1	1	945.999	1890.99	1890.99	-0.56	-0.00053	CID (Collision Induced Dissociation)	MS2	49.0125	7.421	109.269	38259	OT_010_2017_01_006_R_S3.raw	F3		4.94	0	2.845e-09	1.1163e+06	109.42
High	Sequest HT (A2)	Unambiguous	QLNIIQNAEAVHFFcNYEESR	C15(Carbamidomethyl)	1	1	P80404	P80404	0	3	0.2575	0	1	1	861.408	2582.21	2582.21	0.54	0.00046	CID (Collision Induced Dissociation)	MS2	49.9265	6.461	109.266	38258	OT_010_2017_01_006_R_S3.raw	F3		2.68	0	1.791e-07	590065	109.17
High	Sequest HT (A2)	Unambiguous	LVVVDFSATWcGPcK	C11(Carbamidomethyl); C14(Carbamidomethyl)	1	1	P10599	P10599	0	2	0.5532	0	1	1	869.917	1738.83	1738.83	-1.06	-0.00092	CID (Collision Induced Dissociation)	MS2	34.869	5.823	109.262	38256	OT_010_2017_01_006_R_S3.raw	F3		3.76	0	6.44e-08	793003	109.35
High	Sequest HT (A2)	Unambiguous	DKLDGNELDLSLSDLNEVPVK		1	1	Q96AG4	Q96AG4	1	2	0.655	0	1	1	1157.09	2313.18	2313.18	-0.42	-0.00048	CID (Collision Induced Dissociation)	MS2	28.3973	9.32	109.26	38255	OT_010_2017_01_006_R_S3.raw	F3		5.42	0	6.244e-09	1.15006e+06	109.01
High	Sequest HT (A2)	Unambiguous	LTAELIEQAAQYTNAVR		1	1	P09661	P09661	0	3	0.5047	0	1	1	631.003	1890.99	1890.99	0.76	0.00048	CID (Collision Induced Dissociation)	MS2	33.5523	6.261	109.258	38254	OT_010_2017_01_006_R_S3.raw	F3		3.17	0	6.231e-08	943049	109.4
High	Sequest HT (A2)	Unambiguous	ADHQPLTEASYVNLPTIALcNTDSPLR	C20(Carbamidomethyl)	1	1	P08865	P08865	0	3	0.5575	0	1	1	999.497	2996.48	2996.48	-0.81	-0.0008	CID (Collision Induced Dissociation)	MS2	0.9201	0.709	109.318	38278	OT_010_2017_01_006_R_S3.raw	F3		4	0	3.671e-09	11244132	109
High	Sequest HT (A2)	Unambiguous	TFNQVEIKPEMIGHYLGEFSITYKPVK		1	1	P62841	P62841	0	3	0.6647	0	1	1	1056.88	3168.64	3168.64	-1.71	-0.00181	CID (Collision Induced Dissociation)	MS2	31.5084	3.781	109.441	38330	OT_010_2017_01_006_R_S3.raw	F3		5.01	0	5.079e-09	622916	109.83
High	Sequest HT (A2)	Unambiguous	KAPGFGGFGSSAVSGGSTAAMITETIIETDKPK		1	1	P48444	P48444	1	3	0.5421	0	1	1	1071.54	3212.6	3212.61	-3.11	-0.00333	CID (Collision Induced Dissociation)	MS2	18.03	5.314	109.456	38337	OT_010_2017_01_006_R_S3.raw	F3		5.46	0	3.91e-07	922665	109.58
High	Sequest HT (A2)	Unambiguous	LTAELIEQAAQYTNAVR		1	1	P09661	P09661	0	2	0.7163	0	1	1	945.999	1890.99	1890.99	-0.5	-0.00047	CID (Collision Induced Dissociation)	MS2	23.6168	4.985	109.48	38346	OT_010_2017_01_006_R_S3.raw	F3		4.23	0	1.031e-08	1.1163e+06	109.42
High	Sequest HT (A2)	Unambiguous	EGNDLYHEMIESGVINLK		1	1	P06576	P06576	0	2	0.5307	0	1	1	1031	2061	2061	0.26	0.00027	CID (Collision Induced Dissociation)	MS2	38.8071	5.926	109.676	38428	OT_010_2017_01_006_R_S3.raw	F3		3.58	0	5.361e-08	3.95734e+06	109.91
High	Sequest HT (A2)	Unambiguous	ADHQPLTEASYVNLPTIALcNTDSPLR	C20(Carbamidomethyl)	1	1	P08865	P08865	0	3	0.324	0	1	1	999.496	2996.47	2996.48	-1.36	-0.00136	CID (Collision Induced Dissociation)	MS2	6.60337	2.608	109.672	38426	OT_010_2017_01_006_R_S3.raw	F3		3.92	0	1.212e-08	11244132	109
High	Sequest HT (A2)	Unambiguous	KAPGFGGFGSSAVSGGSTAAMITETIIETDKPK		1	1	P48444	P48444	1	3	0.5438	0	1	1	1071.54	3212.61	3212.61	-0.72	-0.00077	CID (Collision Induced Dissociation)	MS2	8.68535	3.765	109.644	38415	OT_010_2017_01_006_R_S3.raw	F3		4.34	0	1.675e-09	922665	109.58
High	Sequest HT (A2)	Unambiguous	VETGILRPGMVVTFAPVNITTEVK		1	1	Q05639	Q05639	0	3	0.3312	0	1	1	857.812	2571.42	2571.42	-0.22	-0.00019	CID (Collision Induced Dissociation)	MS2	24.2422	4.757	109.641	38414	OT_010_2017_01_006_R_S3.raw	F3		3.14	0	2.074e-07	7.14051e+06	110.08
High	Sequest HT (A2)	Unambiguous	FVVDLSDQVAPTDIEEGMR		1	1	P35998	P35998	0	2	0.5044	0	1	1	1061.01	2121.01	2121.02	-1.32	-0.0014	CID (Collision Induced Dissociation)	MS2	32.0272	4.279	109.637	38412	OT_010_2017_01_006_R_S3.raw	F3		4.5	0	1.144e-07	1.77614e+06	109.8
High	Sequest HT (A2)	Unambiguous	LQVELDNVTGLLSQSDSK		1	1	P35579	P35579	0	3	0.4632	0	1	1	649.341	1946.01	1946.01	1.1	0.00071	CID (Collision Induced Dissociation)	MS2	13.309	3.098	109.635	38411	OT_010_2017_01_006_R_S3.raw	F3		4.08	0	1.684e-07	914653	109.62
High	Sequest HT (A2)	Unambiguous	VYVGSIYYELGEDTIR		1	1	Q9UHX1	Q9UHX1	0	2	0.5804	0	1	1	938.971	1876.93	1876.93	0.86	0.0008	CID (Collision Induced Dissociation)	MS2	20.1868	2.193	109.63	38409	OT_010_2017_01_006_R_S3.raw	F3		3.36	0	5.267e-07	1.54382e+06	109.67
High	Sequest HT (A2)	Unambiguous	TFNQVEIKPEMIGHYLGEFSITYKPVK		1	1	P62841	P62841	0	3	0.6036	0	1	1	1056.89	3168.64	3168.64	-0.1	-0.0001	CID (Collision Induced Dissociation)	MS2	15.7965	3.395	109.603	38398	OT_010_2017_01_006_R_S3.raw	F3		4.97	0	3.356e-07	622916	109.83
High	Sequest HT (A2)	Unambiguous	GFGFVTYATVEEVDAAMNARPHK		1	1	P09651	P09651	0	4	0.4743	0	1	1	628.309	2510.21	2510.21	-0.27	-0.00017	CID (Collision Induced Dissociation)	MS2	23.0909	1.7	109.585	38390	OT_010_2017_01_006_R_S3.raw	F3		2.53	0	4.51e-07	1.78091e+06	109.55
High	Sequest HT (A2)	Unambiguous	TFNQVEIKPEMIGHYLGEFSITYKPVK		1	1	P62841	P62841	0	3	0.4841	0	1	1	1056.89	3168.64	3168.64	0.02	2e-05	CID (Collision Induced Dissociation)	MS2	13.5859	4.966	109.573	38386	OT_010_2017_01_006_R_S3.raw	F3		5.02	0	1.392e-09	622916	109.83
High	Sequest HT (A2)	Unambiguous	LLGNTFVALSDLR		1	1	P46379	P46379	0	2	0.4674	0	1	1	709.903	1418.8	1418.8	-0.92	-0.00065	CID (Collision Induced Dissociation)	MS2	51.1326	5.933	109.567	38383	OT_010_2017_01_006_R_S3.raw	F3		2.76	0	4.957e-07	1719106	109.7
High	Sequest HT (A2)	Unambiguous	ADVIQATGDAIcIFR	C12(Carbamidomethyl)	1	1	Q08945	Q08945	0	2	0.359	0	1	1	825.419	1649.83	1649.83	-0.66	-0.00054	CID (Collision Induced Dissociation)	MS2	44.5385	4.963	109.552	38376	OT_010_2017_01_006_R_S3.raw	F3		2.73	0	3.989e-07	1.66372e+06	109.69
High	Sequest HT (A2)	Unambiguous	LFDHPESPTPNPTEPLFLAQAEVYK		1	1	P49327	P49327	0	3	0.6064	0	1	1	947.477	2840.42	2840.41	0.75	0.00071	CID (Collision Induced Dissociation)	MS2	12.7428	2.763	109.55	38375	OT_010_2017_01_006_R_S3.raw	F3		4.7	0	2.582e-07	10691193	110
High	Sequest HT (A2)	Unambiguous	MMVDKDGDVTVTNDGATILSMMDVDHQIAK		1	1	P48643	P48643	1	3	0.4796	0	1	1	1084.17	3250.51	3250.51	-0.55	-0.00059	CID (Collision Induced Dissociation)	MS2	28.9858	1.57	109.548	38374	OT_010_2017_01_006_R_S3.raw	F3		4.42	0	2.616e-08	1.76802e+06	109.52
High	Sequest HT (A2)	Unambiguous	KAPGFGGFGSSAVSGGSTAAMITETIIETDKPK		1	1	P48444	P48444	1	3	0.6527	0	1	1	1071.54	3212.61	3212.61	-1.4	-0.0015	CID (Collision Induced Dissociation)	MS2	11.7584	3.698	109.533	38369	OT_010_2017_01_006_R_S3.raw	F3		5.24	0	2.694e-08	922665	109.58
High	Sequest HT (A2)	Unambiguous	DPYTGQSVSLFQALK		1	1	Q15149	Q15149	0	2	0.6197	0	1	1	827.427	1653.85	1653.85	-0.78	-0.00064	CID (Collision Induced Dissociation)	MS2	3.56349	3.765	109.52	38363	OT_010_2017_01_006_R_S3.raw	F3		3.55	0	1.481e-07	1.91616e+06	109.4
High	Sequest HT (A2)	Unambiguous	LIINELSNVMEANAAR		1	1	Q96P70	Q96P70	0	2	0.2738	0	1	1	879.463	1757.92	1757.92	-2.01	-0.00177	CID (Collision Induced Dissociation)	MS2	14.6397	2.682	109.514	38360	OT_010_2017_01_006_R_S3.raw	F3		4.42	0	6.317e-09	2.83976e+06	109.13
High	Sequest HT (A2)	Unambiguous	IGPYQPNVPVGIDYVIPK		1	1	P43243	P43243	0	2	0.6106	0	1	1	985.044	1969.08	1969.08	0.24	0.00024	CID (Collision Induced Dissociation)	MS2	32.6447	1.867	109.51	38358	OT_010_2017_01_006_R_S3.raw	F3		3.98	0	5.638e-07	4.0399e+06	109.32
High	Sequest HT (A2)	Unambiguous	LTAELIEQAAQYTNAVR		1	1	P09661	P09661	0	3	0.5418	0	1	1	631.002	1890.99	1890.99	-0.12	-7e-05	CID (Collision Induced Dissociation)	MS2	31.6744	4.412	109.493	38352	OT_010_2017_01_006_R_S3.raw	F3		2.75	0	2.574e-08	943049	109.4
High	Sequest HT (A2)	Unambiguous	ALGTPNNEVWPEVESLQDYK		1	1	P06493	P06493	0	2	0.4444	0	1	1	1145.05	2289.1	2289.1	-1.09	-0.00125	CID (Collision Induced Dissociation)	MS2	15.1464	6.23	109.254	38252	OT_010_2017_01_006_R_S3.raw	F3		3.78	0	1.139e-07
High	Sequest HT (A2)	Unambiguous	VSWLGEEPVAGVWSEK		1	1	Q9BQ67	Q9BQ67	0	2	0.4452	0	1	1	886.947	1772.89	1772.89	0.5	0.00044	CID (Collision Induced Dissociation)	MS2	56.7195	6.328	108.835	38079	OT_010_2017_01_006_R_S3.raw	F3		2.92	0	4.116e-08	586800	108.81
High	Sequest HT (A2)	Unambiguous	TDEQALLSSILAK		1	1	Q6IAA8	Q6IAA8	0	2	0.5367	0	1	1	694.884	1388.76	1388.76	-1.23	-0.00085	CID (Collision Induced Dissociation)	MS2	35.2351	4.577	109.243	38247	OT_010_2017_01_006_R_S3.raw	F3		3.54	0	1.676e-07	1.40324e+06	109.19
High	Sequest HT (A2)	Unambiguous	MQQQLDEYQELLDIK		1	1	P02545	P02545	0	2	0.5581	0	1	1	947.466	1893.93	1893.93	-0.66	-0.00062	CID (Collision Induced Dissociation)	MS2	23.3744	4.922	109.186	38224	OT_010_2017_01_006_R_S3.raw	F3		3.96	0	5.968e-07	10328784	108.69
High	Sequest HT (A2)	Unambiguous	EAEScDcLQGFQLTHSLGGGTGSGMGTLLLSK	C5(Carbamidomethyl); C7(Carbamidomethyl)	1	1	Q3ZCM7	Q3ZCM7	0	3	0	0	1	1	1104.52	3311.54	3311.53	0.67	0.00074	CID (Collision Induced Dissociation)	MS2	5.17401	2.972	109.001	38148	OT_010_2017_01_006_R_S3.raw	F3		5.47	0	4.122e-10	40863232	108
High	Sequest HT (A2)	Unambiguous	AEYEGDGIPTVFVAVAGR		1	1	P22234	P22234	0	2	0.6961	0	1	1	925.968	1850.93	1850.93	0.58	0.00054	CID (Collision Induced Dissociation)	MS2	13.9558	4.133	108.982	38139	OT_010_2017_01_006_R_S3.raw	F3		4.31	0	2.95e-07	1.65874e+06	109.05
High	Sequest HT (A2)	Unambiguous	LMNETTAVALAYGIYK		2	2	O95757; P34932	O95757; P34932	0	2	0.657	0	1	1	879.461	1757.91	1757.91	0.37	0.00032	CID (Collision Induced Dissociation)	MS2	16.7384	2.799	108.975	38136	OT_010_2017_01_006_R_S3.raw	F3		4.49	0	5.258e-09	2.83976e+06	109.13
High	Sequest HT (A2)	Unambiguous	NNSELLNNLGNFINR		1	1	P56192	P56192	0	2	0.6019	0	1	1	866.443	1731.88	1731.88	0.73	0.00063	CID (Collision Induced Dissociation)	MS2	49.77	7.558	108.963	38132	OT_010_2017_01_006_R_S3.raw	F3		4.12	0	6.863e-08	1.81069e+06	109.1
High	Sequest HT (A2)	Unambiguous	SNEDVNSSELDEEYLIELEK		1	1	Q99614	Q99614	0	2	0.6607	0	1	1	1178.04	2355.07	2355.07	0.37	0.00044	CID (Collision Induced Dissociation)	MS2	13.8204	4.528	108.946	38124	OT_010_2017_01_006_R_S3.raw	F3		4.45	0	1.177e-07	868421	108.93
High	Sequest HT (A2)	Unambiguous	DKLDGNELDLSLSDLNEVPVK		1	1	Q96AG4	Q96AG4	1	2	0.6282	0	1	1	1157.1	2313.18	2313.18	0.96	0.00111	CID (Collision Induced Dissociation)	MS2	5.8964	4.169	108.942	38122	OT_010_2017_01_006_R_S3.raw	F3		5.03	0	7.996e-09	1.15006e+06	109.01
High	Sequest HT (A2)	Unambiguous	FLNEHPGGEEVLLEQAGVDASESFEDVGHSSDAR		1	1	O43169	O43169	0	3	0.5129	0	1	1	1209.89	3627.64	3627.65	-0.59	-0.00071	CID (Collision Induced Dissociation)	MS2	5.89905	3.324	108.939	38121	OT_010_2017_01_006_R_S3.raw	F3		5.44	0	2.024e-10	864212	109.05
High	Sequest HT (A2)	Unambiguous	AIVDcGFEHPSEVQHEcIPQAILGMDVLcQAK	C5(Carbamidomethyl); C17(Carbamidomethyl); C29(Carbamidomethyl)	2	2	O00148; Q13838	O00148; Q13838	0	3	0.4205	0	1	1	1217.91	3651.71	3651.71	1.87	0.00227	CID (Collision Induced Dissociation)	MS2	28.356	2.339	108.937	38120	OT_010_2017_01_006_R_S3.raw	F3		4.4	0	2.999e-09	1.52083e+06	109.08
High	Sequest HT (A2)	Unambiguous	EAEScDcLQGFQLTHSLGGGTGSGMGTLLISK	C5(Carbamidomethyl); C7(Carbamidomethyl)	4	4	P04350; P07437; P68371	P04350; A6NNZ2; P07437; P68371	0	3		0	1	2	1104.52	3311.54	3311.53	0.67	0.00074	CID (Collision Induced Dissociation)	MS2	5.17401	2.972	109.001	38148	OT_010_2017_01_006_R_S3.raw	F3		5.47	0	4.122e-10	40863232	108
High	Sequest HT (A2)	Unambiguous	FLNEHPGGEEVLLEQAGVDASESFEDVGHSSDAR		1	1	O43169	O43169	0	4	0.2192	0	1	1	907.668	3627.65	3627.65	0.64	0.00058	CID (Collision Induced Dissociation)	MS2	8.45185	0.587	108.933	38118	OT_010_2017_01_006_R_S3.raw	F3		3.65	0	6.613e-08	5.15004e+06	109
High	Sequest HT (A2)	Unambiguous	MQQQLDEYQELLDIK		1	1	P02545	P02545	0	3	0.4572	0	1	1	631.981	1893.93	1893.93	0.37	0.00024	CID (Collision Induced Dissociation)	MS2	20.3742	4.068	108.911	38110	OT_010_2017_01_006_R_S3.raw	F3		3.74	0	3.973e-07	1.42163e+06	108.69
High	Sequest HT (A2)	Unambiguous	WVTTASLLDYDTVAGADK		1	1	Q15393	Q15393	0	2	0.5196	0	1	1	963.479	1925.95	1925.95	0.62	0.00059	CID (Collision Induced Dissociation)	MS2	18.3855	6.984	108.909	38109	OT_010_2017_01_006_R_S3.raw	F3		3.31	0	4.885e-10	1.50403e+06	108.62
High	Sequest HT (A2)	Unambiguous	SKLEDIANAALAASAVTQVAK		1	1	Q8WVM8	Q8WVM8	1	3	0.3962	0	1	1	691.051	2071.14	2071.14	0.14	9e-05	CID (Collision Induced Dissociation)	MS2	33.6303	5.809	108.885	38100	OT_010_2017_01_006_R_S3.raw	F3		3.71	0	1.529e-07	759321	108.88
High	Sequest HT (A2)	Unambiguous	VIDFDENTALDDAEEESFR		1	1	Q14257	Q14257	0	2	0.6534	0	1	1	1107.99	2214.97	2214.97	0.44	0.00049	CID (Collision Induced Dissociation)	MS2	26.7325	6.875	108.883	38099	OT_010_2017_01_006_R_S3.raw	F3		4.27	0	2.604e-09	834471	108.94
High	Sequest HT (A2)	Unambiguous	ALGTPNNEVWPEVESLQDYK		1	1	P06493	P06493	0	2	0.55	0	1	1	1145.06	2289.11	2289.1	1.05	0.00121	CID (Collision Induced Dissociation)	MS2	3.9528	6.436	108.881	38098	OT_010_2017_01_006_R_S3.raw	F3		3.8	0	1.546e-07
High	Sequest HT (A2)	Unambiguous	FLNEHPGGEEVLLEQAGVDASESFEDVGHSSDAR		1	1	O43169	O43169	0	3	0.5552	0	1	1	1209.89	3627.64	3627.65	-1.6	-0.00193	CID (Collision Induced Dissociation)	MS2	9.15858	4.024	108.866	38091	OT_010_2017_01_006_R_S3.raw	F3		5.8	0	1.855e-09	864212	109.05
High	Sequest HT (A2)	Unambiguous	APDEETLIALLAHAK		1	1	Q9Y3E5	Q9Y3E5	0	3	0.5828	0	1	1	531.294	1591.87	1591.87	-0.2	-0.00011	CID (Collision Induced Dissociation)	MS2	19.1595	4.217	108.86	38088	OT_010_2017_01_006_R_S3.raw	F3		3.14	0	9.936e-08	1.02847e+06	108.74
High	Sequest HT (A2)	Unambiguous	DKLDGNELDLSLSDLNEVPVK		1	1	Q96AG4	Q96AG4	1	2	0.5422	0	1	1	1157.1	2313.18	2313.18	1.07	0.00124	CID (Collision Induced Dissociation)	MS2	12.7438	7.057	108.842	38082	OT_010_2017_01_006_R_S3.raw	F3		4.98	0	3.721e-09	1.15006e+06	109.01
High	Sequest HT (A2)	Unambiguous	MIINEELMASLDQPTQTVVMHR		1	2	Q99613	B5ME19; Q99613	0	3	0.3896	0	1	1	852.759	2556.26	2556.26	0.32	0.00027	CID (Collision Induced Dissociation)	MS2	45.8785	4.732	108.917	38113	OT_010_2017_01_006_R_S3.raw	F3		3.26	0	1.024e-07	2.04127e+06	108.48
High	Sequest HT (A2)	Unambiguous	ALTVPELTQQVFDAK		1	1	P07437	P07437	0	2	0.6266	0	1	1	830.451	1659.9	1659.9	0.23	0.00019	CID (Collision Induced Dissociation)	MS2	3.54032	0.319	109.01	38150	OT_010_2017_01_006_R_S3.raw	F3		3.08	0	2.787e-07	20118466	108.96
High	Sequest HT (A2)	Unambiguous	cFGFVTYSNVEEADAAMAASPHAVDGNTVELK	C1(Carbamidomethyl)	1	1	Q13151	Q13151	0	3	0.5789	0	1	1	1134.19	3400.55	3400.55	0.32	0.00036	CID (Collision Induced Dissociation)	MS2	7.30771	1.493	109.013	38152	OT_010_2017_01_006_R_S3.raw	F3		4.94	0	1.012e-10	2418202	108.91
High	Sequest HT (A2)	Unambiguous	ALGTPNNEVWPEVESLQDYK		1	1	P06493	P06493	0	2	0.4947	0	1	1	1145.06	2289.11	2289.1	1.16	0.00132	CID (Collision Induced Dissociation)	MS2	20.9067	5.315	109.026	38158	OT_010_2017_01_006_R_S3.raw	F3		3.76	0	6.93e-08
High	Sequest HT (A2)	Unambiguous	EAEAAIYHLQLFEELR		1	1	P14618	P14618	0	2	0.5519	0	1	1	966.496	1931.99	1931.99	-0.24	-0.00023	CID (Collision Induced Dissociation)	MS2	43.8767	3.867	109.179	38221	OT_010_2017_01_006_R_S3.raw	F3		3.95	0	3.68e-08	3.40019e+06	108.7
High	Sequest HT (A2)	Unambiguous	AEYEGDGIPTVFVAVAGR		1	1	P22234	P22234	0	2	0.6934	0	1	1	925.967	1850.93	1850.93	-0.55	-0.0005	CID (Collision Induced Dissociation)	MS2	11.523	3.728	109.177	38220	OT_010_2017_01_006_R_S3.raw	F3		4.73	0	2.093e-07	1.65874e+06	109.05
High	Sequest HT (A2)	Unambiguous	ALTVPELTQQVFDAK		1	1	P07437	P07437	0	3	0.592	0	1	1	553.969	1659.89	1659.9	-1.03	-0.00057	CID (Collision Induced Dissociation)	MS2	7.26631	1.996	109.169	38216	OT_010_2017_01_006_R_S3.raw	F3		3.26	0	1.226e-08	2.82601e+06	108.94
High	Sequest HT (A2)	Unambiguous	EAEAAIYHLQLFEELR		1	1	P14618	P14618	0	3	0.6326	0	1	1	644.667	1931.99	1931.99	-0.02	-2e-05	CID (Collision Induced Dissociation)	MS2	19.5447	1.479	109.167	38215	OT_010_2017_01_006_R_S3.raw	F3		2.64	0	2.658e-08	8416738	108.7
High	Sequest HT (A2)	Unambiguous	APDEETLIALLAHAK		1	1	Q9Y3E5	Q9Y3E5	0	3	0.5058	0	1	1	531.294	1591.87	1591.87	-0.55	-0.00029	CID (Collision Induced Dissociation)	MS2	16.811	4.744	109.156	38212	OT_010_2017_01_006_R_S3.raw	F3		3.42	0	4.51e-07	1.02847e+06	108.74
High	Sequest HT (A2)	Unambiguous	DKLDGNELDLSLSDLNEVPVK		1	1	Q96AG4	Q96AG4	1	2	0.666	0	1	1	1157.1	2313.18	2313.18	0.43	0.0005	CID (Collision Induced Dissociation)	MS2	2.59754	4.819	109.151	38210	OT_010_2017_01_006_R_S3.raw	F3		4.97	0	5.431e-09	1.15006e+06	109.01
High	Sequest HT (A2)	Unambiguous	ALGTPNNEVWPEVESLQDYK		1	1	P06493	P06493	0	2	0.4293	0	1	1	1145.06	2289.1	2289.1	0.62	0.00071	CID (Collision Induced Dissociation)	MS2	6.8015	6.155	109.149	38209	OT_010_2017_01_006_R_S3.raw	F3		3.82	0	1.982e-07
High	Sequest HT (A2)	Unambiguous	SLDMDSIIAEVK		1	1	P05787	P05787	0	3	0.4007	0	1	1	440.895	1320.67	1320.67	-0.14	-6e-05	CID (Collision Induced Dissociation)	MS2	5.53661	4.772	109.145	38207	OT_010_2017_01_006_R_S3.raw	F3		3.02	0	1.14e-07	4.49146e+06	109.36
High	Sequest HT (A2)	Unambiguous	TDEQALLSSILAK		1	1	Q6IAA8	Q6IAA8	0	2	0.5436	0	1	1	694.885	1388.76	1388.76	0.18	0.00013	CID (Collision Induced Dissociation)	MS2	37.624	4.92	109.139	38204	OT_010_2017_01_006_R_S3.raw	F3		3.44	0	8.02e-08	1.40324e+06	109.19
High	Sequest HT (A2)	Unambiguous	LMNETTAVALAYGIYK		2	2	O95757; P34932	O95757; P34932	0	3	0.5729	0	1	1	586.643	1757.91	1757.91	0.11	7e-05	CID (Collision Induced Dissociation)	MS2	8.68982	2.785	109.137	38203	OT_010_2017_01_006_R_S3.raw	F3		3.91	0	1.464e-07	1.15083e+06	109.1
High	Sequest HT (A2)	Unambiguous	NNSELLNNLGNFINR		1	1	P56192	P56192	0	2	0.6098	0	1	1	866.442	1731.88	1731.88	0.16	0.00014	CID (Collision Induced Dissociation)	MS2	19.5843	2.867	109.135	38202	OT_010_2017_01_006_R_S3.raw	F3		4.1	0	1.248e-07	1.81069e+06	109.1
High	Sequest HT (A2)	Unambiguous	AIVDcGFEHPSEVQHEcIPQAILGMDVLcQAK	C5(Carbamidomethyl); C17(Carbamidomethyl); C29(Carbamidomethyl)	2	2	O00148; Q13838	O00148; Q13838	0	3	0.5779	0	1	1	1217.91	3651.71	3651.71	1.96	0.00239	CID (Collision Induced Dissociation)	MS2	0	1.622	109.133	38201	OT_010_2017_01_006_R_S3.raw	F3		5.07	0	1.09e-09	1.52083e+06	109.08
High	Sequest HT (A2)	Unambiguous	AYAPGGPAYQPVVEAFGTDILHK		1	1	Q13057	Q13057	0	3	0.5126	0	1	1	801.078	2401.22	2401.22	0.14	0.00011	CID (Collision Induced Dissociation)	MS2	14.1961	1.815	109.126	38198	OT_010_2017_01_006_R_S3.raw	F3		1.99	0	1.641e-08	2.59142e+06	109.1
High	Sequest HT (A2)	Unambiguous	FLNEHPGGEEVLLEQAGVDASESFEDVGHSSDAR		1	1	O43169	O43169	0	3	0.6045	0	1	1	1209.89	3627.65	3627.65	-0.39	-0.00047	CID (Collision Induced Dissociation)	MS2	33.4147	3.228	109.102	38189	OT_010_2017_01_006_R_S3.raw	F3		5.36	0	3.448e-10	864212	109.05
High	Sequest HT (A2)	Unambiguous	NVLIVEDIIDTGK		1	1	P00492	P00492	0	2	0.4868	0	1	1	714.901	1428.79	1428.79	-0.35	-0.00025	CID (Collision Induced Dissociation)	MS2	40.318	4.569	109.09	38183	OT_010_2017_01_006_R_S3.raw	F3		3.41	0	7.292e-07	1470644	108.98
High	Sequest HT (A2)	Unambiguous	EAALTSEEVGADLEQVEVLQK		1	1	Q13813	Q13813	0	2	0.4574	0	1	1	1129.57	2258.14	2258.14	-0.42	-0.00048	CID (Collision Induced Dissociation)	MS2	74.8657	5.478	109.07	38176	OT_010_2017_01_006_R_S3.raw	F3		4.7	0	3.475e-08	519962	109.07
High	Sequest HT (A2)	Unambiguous	LVVVDFSATWcGPcK	C11(Carbamidomethyl); C14(Carbamidomethyl)	1	1	P10599	P10599	0	2	0.5711	0	1	1	869.919	1738.83	1738.83	0.77	0.00067	CID (Collision Induced Dissociation)	MS2	20.4352	4.853	109.05	38167	OT_010_2017_01_006_R_S3.raw	F3		3.94	0	1.011e-07
High	Sequest HT (A2)	Unambiguous	AYIVQLQIEDLTR		1	1	Q15637	Q15637	0	2	0.4608	0	1	1	781.433	1561.86	1561.86	0.2	0.00016	CID (Collision Induced Dissociation)	MS2	43.7609	7.687	109.031	38160	OT_010_2017_01_006_R_S3.raw	F3		3.95	0	6.996e-07	1.09e+06	108.79
High	Sequest HT (A2)	Unambiguous	VIDFDENTALDDAEEESFR		1	1	Q14257	Q14257	0	2	0.5971	0	1	1	1107.99	2214.97	2214.97	0.33	0.00036	CID (Collision Induced Dissociation)	MS2	23.3894	5.273	109.028	38159	OT_010_2017_01_006_R_S3.raw	F3		3.4	0	2.235e-08	834471	108.94
High	Sequest HT (A2)	Unambiguous	DPYTGQSVSLFQALK		1	1	Q15149	Q15149	0	2	0.5704	0	1	1	827.427	1653.85	1653.85	-1.07	-0.00088	CID (Collision Induced Dissociation)	MS2	16.7926	5.423	109.211	38234	OT_010_2017_01_006_R_S3.raw	F3		4.05	0	9.892e-08	1.91616e+06	109.4
High	Sequest HT (A2)	Unambiguous	VLAFLSSVAGDALTR		1	1	Q92616	Q92616	0	2	0.5888	0	1	1	760.428	1519.85	1519.85	0.95	0.00072	CID (Collision Induced Dissociation)	MS2	39.8099	6.744	115.176	40667	OT_010_2017_01_006_R_S3.raw	F3		3.94	0	3.853e-08	685792	115.15
High	Sequest HT (A2)	Unambiguous	VQNTSLEAIVQNASSDNQGIQLSAVQAAR		1	1	O00629	O00629	0	3	0.4732	0	1	1	1004.85	3012.54	3012.53	1.19	0.00119	CID (Collision Induced Dissociation)	MS2	50.7429	5.825	111.596	39214	OT_010_2017_01_006_R_S3.raw	F3		3.36	0	2.557e-08	1.35524e+06	111.4
High	Sequest HT (A2)	Unambiguous	VVALIGVATAADTLVTK		1	1	Q9NUJ1	Q9NUJ1	0	3	0.6559	0	1	1	547.997	1641.98	1641.98	-0.37	-0.0002	CID (Collision Induced Dissociation)	MS2	10.7677	7.121	111.605	39218	OT_010_2017_01_006_R_S3.raw	F3		3.4	0	1.204e-09	557795	111.63
High	Sequest HT (A2)	Unambiguous	ALVLDcHYPEDEVGQEDEAESDIFSIR	C6(Carbamidomethyl)	1	1	Q07021	Q07021	0	3	0.2829	0	1	1	1046.14	3136.41	3136.41	-0.02	-2e-05	CID (Collision Induced Dissociation)	MS2	28.4767	6.489	114.016	40198	OT_010_2017_01_006_R_S3.raw	F3		2.58	0	1.239e-07	3673763	112.82
High	Sequest HT (A2)	Unambiguous	LLDTVDDMLANDIAR		1	1	Q9H4M9	Q9H4M9	0	3	0.4781	0	1	1	558.95	1674.84	1674.84	-0.84	-0.00047	CID (Collision Induced Dissociation)	MS2	27.4822	6.984	113.995	40191	OT_010_2017_01_006_R_S3.raw	F3		4.33	0	5.427e-08	639226	114.04
High	Sequest HT (A2)	Unambiguous	KGSITSVQAIYVPADDLTDPAPATTFAHLDATTVLSR		1	1	P06576	P06576	1	3	0.536	0	1	1	1281.66	3842.98	3842.98	-1.02	-0.0013	CID (Collision Induced Dissociation)	MS2	7.6802	4.984	113.993	40190	OT_010_2017_01_006_R_S3.raw	F3		5.56	0	8.811e-10	2.08629e+06	113.51
High	Sequest HT (A2)	Unambiguous	LLDTVDDMLANDIAR		1	1	Q9H4M9	Q9H4M9	0	2	0.5337	0	1	1	837.922	1674.84	1674.84	-0.22	-0.00018	CID (Collision Induced Dissociation)	MS2	32.2336	2.866	113.978	40183	OT_010_2017_01_006_R_S3.raw	F3		3.71	0	2.986e-08	2424248	114.05
High	Sequest HT (A2)	Unambiguous	SEIIPMFSNLASDEQDSVR		1	1	P30153	P30153	0	2	0.6359	0	1	1	1069.51	2138.01	2138.01	1.72	0.00184	CID (Collision Induced Dissociation)	MS2	41.8458	9.729	113.967	40180	OT_010_2017_01_006_R_S3.raw	F3		3.57	0	1.645e-08	1707317	114.28
High	Sequest HT (A2)	Unambiguous	TFVNITPAEVGVLVGK		1	1	P07737	P07737	0	3	0.5615	0	1	1	548.65	1643.94	1643.94	-0.22	-0.00012	CID (Collision Induced Dissociation)	MS2	24.9634	5.796	113.958	40176	OT_010_2017_01_006_R_S3.raw	F3		3.58	0	1.245e-09	932584	114.18
High	Sequest HT (A2)	Unambiguous	IDLENTLEQEQEALVNR		1	1	Q16204	Q16204	0	2	0.4604	0	1	1	1007.51	2014.01	2014.01	0.64	0.00064	CID (Collision Induced Dissociation)	MS2	25.2292	6.017	113.956	40175	OT_010_2017_01_006_R_S3.raw	F3		2.65	0	3.985e-07	347478	114.06
High	Sequest HT (A2)	Unambiguous	FLEGTScIAGVFVDATK	C7(Carbamidomethyl)	1	1	Q15149	Q15149	0	3	0.3922	0	1	1	605.638	1814.9	1814.9	-0.06	-4e-05	CID (Collision Induced Dissociation)	MS2	59.886	7.677	113.954	40174	OT_010_2017_01_006_R_S3.raw	F3		2.55	0	4.617e-07	606552	113.98
High	Sequest HT (A2)	Unambiguous	LMNESLMLVTALNPHIGYDK		1	1	P07954	P07954	0	2	0.5823	0	1	1	1130.08	2259.15	2259.15	0.14	0.00016	CID (Collision Induced Dissociation)	MS2	59.6868	11.146	114.025	40202	OT_010_2017_01_006_R_S3.raw	F3		3.16	0	5.869e-07	477483	114.06
High	Sequest HT (A2)	Unambiguous	ESADPLGAWLQDAR		1	1	Q15149	Q15149	0	2	0.5314	0	1	1	764.873	1528.74	1528.74	-0.32	-0.00025	CID (Collision Induced Dissociation)	MS2	35.0607	8.514	113.952	40173	OT_010_2017_01_006_R_S3.raw	F3		3.03	0	4.293e-07	2.04291e+06	113.67
High	Sequest HT (A2)	Unambiguous	WQTLLSVDDLVEK		1	1	P15586	P15586	0	2	0.6141	0	1	1	773.412	1545.82	1545.82	0.15	0.00011	CID (Collision Induced Dissociation)	MS2	26.5814	4.304	113.939	40167	OT_010_2017_01_006_R_S3.raw	F3		2.98	0	1.827e-07	2454690	113.75
High	Sequest HT (A2)	Unambiguous	KGSITSVQAIYVPADDLTDPAPATTFAHLDATTVLSR		1	1	P06576	P06576	1	3	0.4981	0	1	1	1281.67	3842.98	3842.98	0.32	0.00041	CID (Collision Induced Dissociation)	MS2	2.22565	3.642	113.903	40153	OT_010_2017_01_006_R_S3.raw	F3		5.18	0	2.181e-09	2.08629e+06	113.51
High	Sequest HT (A2)	Unambiguous	DNLTLWTSDTQGDEAEAGEGGEN		1	1	P63104	P63104	0	2	0.5921	0	1	1	1205	2409	2409	0.09	0.00011	CID (Collision Induced Dissociation)	MS2	7.70566	3.818	113.901	40152	OT_010_2017_01_006_R_S3.raw	F3		3.53	0	5.016e-07	2.02315e+06	113.75
High	Sequest HT (A2)	Unambiguous	IQVLGSLVSLEMGK		1	1	P49419	P49419	0	2	0.5884	0	1	1	737.421	1473.83	1473.83	-0.4	-0.00029	CID (Collision Induced Dissociation)	MS2	37.9989	3.276	113.897	40150	OT_010_2017_01_006_R_S3.raw	F3		3.79	0	7.252e-08	2.6472e+06	113.74
High	Sequest HT (A2)	Unambiguous	AVFVDLEPTVIDEVR		2	3	Q71U36; Q9BQE3	Q71U36; P68363; Q9BQE3	0	2	0.3352	0	1	1	851.457	1701.91	1701.91	0.44	0.00037	CID (Collision Induced Dissociation)	MS2	32.6576	9.792	113.881	40145	OT_010_2017_01_006_R_S3.raw	F3		3.58	0	7.269e-07	79910976	112.59
High	Sequest HT (A2)	Unambiguous	HAVSDPSILDSLDLNEDEREVLINNINR		1	1	P05198	P05198	1	3	0.5368	0	1	1	1064.2	3190.6	3190.6	0.49	0.00052	CID (Collision Induced Dissociation)	MS2	14.4809	8.445	113.874	40142	OT_010_2017_01_006_R_S3.raw	F3		3.26	0	1.962e-08	2.00888e+06	113.52
High	Sequest HT (A2)	Unambiguous	AVQFGTGELcDAISAVEEK	C10(Carbamidomethyl)	1	1	Q96EK5	Q96EK5	0	2	0.4534	0	1	1	1012.49	2023.96	2023.96	-0.09	-9e-05	CID (Collision Induced Dissociation)	MS2	2.94673	5.809	113.868	40139	OT_010_2017_01_006_R_S3.raw	F3		4.08	0	6.707e-11	915483	113.74
High	Sequest HT (A2)	Unambiguous	APVNTAELTDLLIQQNHIGSVIK		1	1	Q9P287	Q9P287	0	3	0.5508	0	1	1	825.459	2474.36	2474.36	0.76	0.00063	CID (Collision Induced Dissociation)	MS2	41.9525	16.377	113.845	40131	OT_010_2017_01_006_R_S3.raw	F3		3.05	0	2.482e-07	1.05061e+06	113.46
High	Sequest HT (A2)	Unambiguous	TFVQEDIYDEFVER		1	1	P05091	P05091	0	2	0.4819	0	1	1	895.418	1789.83	1789.83	-0.04	-4e-05	CID (Collision Induced Dissociation)	MS2	36.561	6.332	113.945	40170	OT_010_2017_01_006_R_S3.raw	F3		2.49	0	5.082e-07	1.09054e+06	113.88
High	Sequest HT (A2)	Unambiguous	GHNGWVTQIATTPQFPDMILSASR		1	1	P63244	P63244	0	3	0.2989	0	1	1	876.439	2627.3	2627.3	-0.56	-0.00049	CID (Collision Induced Dissociation)	MS2	34.7928	6.782	113.837	40127	OT_010_2017_01_006_R_S3.raw	F3		3.58	0	4.545e-08	4.36359e+06	114.11
High	Sequest HT (A2)	Unambiguous	KGSITSVQAIYVPADDLTDPAPATTFAHLDATTVLSR		1	1	P06576	P06576	1	3	0.5627	0	1	1	1281.66	3842.98	3842.98	-0.16	-0.00021	CID (Collision Induced Dissociation)	MS2	3.40058	12.104	114.047	40212	OT_010_2017_01_006_R_S3.raw	F3		6.06	0	3.875e-11	2.08629e+06	113.51
High	Sequest HT (A2)	Unambiguous	IDLENTLEQEQEALVNR		1	1	Q16204	Q16204	0	2	0.3735	0	1	1	1007.51	2014.01	2014.01	0.51	0.00052	CID (Collision Induced Dissociation)	MS2	43.9562	4.937	114.061	40216	OT_010_2017_01_006_R_S3.raw	F3		2.49	0	5.482e-07	347478	114.06
High	Sequest HT (A2)	Unambiguous	SVGMIAGGTGITPMLQVIR		1	1	P00387	P00387	0	2	0.4403	0	1	1	951.021	1901.04	1901.03	0.23	0.00021	CID (Collision Induced Dissociation)	MS2	47.0796	4.571	114.195	40270	OT_010_2017_01_006_R_S3.raw	F3		4.02	0	1.18e-08	1.06029e+06	114.28
High	Sequest HT (A2)	Unambiguous	LLMSEDYFTQAMEVK		1	1	P42704	P42704	0	2	0.4962	0	1	1	902.929	1804.85	1804.85	0.22	0.0002	CID (Collision Induced Dissociation)	MS2	22.4268	3.403	114.184	40265	OT_010_2017_01_006_R_S3.raw	F3		3.99	0	2.334e-07	3.0176e+06	114.35
High	Sequest HT (A2)	Unambiguous	EILVGDVGQTVDDPYATFVK		1	1	P23528	P23528	0	2	0.709	0	1	1	1083.55	2166.1	2166.1	0.22	0.00024	CID (Collision Induced Dissociation)	MS2	9.93852	2.406	114.177	40262	OT_010_2017_01_006_R_S3.raw	F3		4.57	0	6.706e-11	26464512	113.69
High	Sequest HT (A2)	Unambiguous	AANSLEAFIFETQDK		1	1	Q9Y4L1	Q9Y4L1	0	2	0.4674	0	1	1	842.415	1683.82	1683.82	0.3	0.00025	CID (Collision Induced Dissociation)	MS2	58.8489	5.682	114.151	40252	OT_010_2017_01_006_R_S3.raw	F3		3.53	0	2.112e-08	1.72499e+06	113.93
High	Sequest HT (A2)	Unambiguous	AYLPVNESFGFTADLR		1	1	P13639	P13639	0	2	0.575	0	1	1	900.452	1799.9	1799.9	0.11	0.0001	CID (Collision Induced Dissociation)	MS2	39.4472	5.264	114.149	40251	OT_010_2017_01_006_R_S3.raw	F3		3.2	0	1.008e-08	10305238	113.25
High	Sequest HT (A2)	Unambiguous	ALGALVDScAPGLcPDWESWDPQKPVDNAR	C9(Carbamidomethyl); C14(Carbamidomethyl)	1	1	O75369	O75369	0	3	0.5239	0	1	1	1108.85	3324.54	3324.54	0.41	0.00046	CID (Collision Induced Dissociation)	MS2	30.9861	1.464	114.14	40247	OT_010_2017_01_006_R_S3.raw	F3		4.18	0	1.335e-07	2.01168e+06	114.24
High	Sequest HT (A2)	Unambiguous	KEGGLGPLNIPLLADVTR		1	1	P32119	P32119	1	3	0.2461	0	1	1	621.695	1863.07	1863.07	0.2	0.00013	CID (Collision Induced Dissociation)	MS2	16.827	1.363	114.138	40246	OT_010_2017_01_006_R_S3.raw	F3		3.17	0	1.811e-07	4.28825e+06	114.42
High	Sequest HT (A2)	Unambiguous	ELFSPLHALNFGIGGDTTR		1	1	P68402	P68402	0	2	0.6492	0	1	1	1023.03	2045.04	2045.05	-0.13	-0.00014	CID (Collision Induced Dissociation)	MS2	15.5881	20.753	114.117	40239	OT_010_2017_01_006_R_S3.raw	F3		3.82	0	1.342e-09	455922	114.12
High	Sequest HT (A2)	Unambiguous	AANSLEAFIFETQDK		1	1	Q9Y4L1	Q9Y4L1	0	3	0.2809	0	1	1	561.945	1683.82	1683.82	-0.83	-0.00047	CID (Collision Induced Dissociation)	MS2	30.5227	4.001	114.059	40215	OT_010_2017_01_006_R_S3.raw	F3		3.56	0	3.639e-07	1.03654e+06	113.97
High	Sequest HT (A2)	Unambiguous	KGSITSVQAIYVPADDLTDPAPATTFAHLDATTVLSR		1	1	P06576	P06576	1	3	0.6139	0	1	1	1281.67	3842.99	3842.98	1.36	0.00174	CID (Collision Induced Dissociation)	MS2	10.7068	10.973	114.115	40238	OT_010_2017_01_006_R_S3.raw	F3		5.62	0	2.13e-11	2.08629e+06	113.51
High	Sequest HT (A2)	Unambiguous	NFYGGNGIVGAQVPLGAGIALAcK	C23(Carbamidomethyl)	1	1	P08559	P08559	0	2	0.6706	0	1	1	1174.12	2347.22	2347.22	0.37	0.00043	CID (Collision Induced Dissociation)	MS2	52.5617	12.238	114.106	40234	OT_010_2017_01_006_R_S3.raw	F3		4.19	0	1.732e-08	611850	114.23
High	Sequest HT (A2)	Unambiguous	LLDTVDDMLANDIAR		1	1	Q9H4M9	Q9H4M9	0	3	0.4308	0	1	1	558.95	1674.84	1674.84	-0.19	-0.00011	CID (Collision Induced Dissociation)	MS2	17.294	6.682	114.104	40233	OT_010_2017_01_006_R_S3.raw	F3		4.41	0	2.919e-09	639226	114.04
High	Sequest HT (A2)	Unambiguous	TFVNITPAEVGVLVGK		1	1	P07737	P07737	0	3	0.6242	0	1	1	548.651	1643.94	1643.94	0.34	0.00018	CID (Collision Induced Dissociation)	MS2	9.45995	4.404	114.102	40232	OT_010_2017_01_006_R_S3.raw	F3		4.47	0	5.082e-11	932584	114.18
High	Sequest HT (A2)	Unambiguous	SVGMIAGGTGITPMLQVIR		1	1	P00387	P00387	0	2	0.4891	0	1	1	951.02	1901.03	1901.03	-0.73	-0.0007	CID (Collision Induced Dissociation)	MS2	37.3618	10.611	114.084	40226	OT_010_2017_01_006_R_S3.raw	F3		4.11	0	2.738e-07	1.06029e+06	114.28
High	Sequest HT (A2)	Unambiguous	DLMLMSHLQDNIQHADPPVQILYNR		1	2	Q99613	B5ME19; Q99613	0	3	0.4847	0	1	1	987.829	2961.47	2961.47	0.64	0.00063	CID (Collision Induced Dissociation)	MS2	71.0981	7.104	114.081	40225	OT_010_2017_01_006_R_S3.raw	F3		2.95	0	4.247e-07	563607	113.89
High	Sequest HT (A2)	Unambiguous	MVHNGIEYGDMQLIcEAYHLMK	C15(Carbamidomethyl)	1	1	P52209	P52209	0	3	0.5788	0	1	1	884.742	2652.21	2652.21	1.59	0.0014	CID (Collision Induced Dissociation)	MS2	40.2028	5.329	114.079	40224	OT_010_2017_01_006_R_S3.raw	F3		5.2	0	9.759e-08	1.2193e+06	114.28
High	Sequest HT (A2)	Unambiguous	WQTLLSVDDLVEK		1	1	P15586	P15586	0	2	0.4139	0	1	1	773.412	1545.82	1545.82	0.14	0.00011	CID (Collision Induced Dissociation)	MS2	29.2235	9.017	114.07	40220	OT_010_2017_01_006_R_S3.raw	F3		2.73	0	3.541e-07	2454690	113.75
High	Sequest HT (A2)	Unambiguous	LEGVLAEVAQHYQDTLIR		1	1	P46940	P46940	0	3	0.5393	0	1	1	685.7	2055.09	2055.09	-0.59	-0.00041	CID (Collision Induced Dissociation)	MS2	32.0996	5.078	114.066	40218	OT_010_2017_01_006_R_S3.raw	F3		3.56	0	8.792e-08	3157669	113.68
High	Sequest HT (A2)	Unambiguous	LLLQGLMDSVEAK		1	1	Q5VYK3	Q5VYK3	0	2	0.433	0	1	1	708.892	1416.78	1416.78	0.12	9e-05	CID (Collision Induced Dissociation)	MS2	28.0013	9.454	114.113	40237	OT_010_2017_01_006_R_S3.raw	F3		3.51	0	1.457e-07	808682	114.21
High	Sequest HT (A2)	Unambiguous	AANSLEAFIFETQDK		1	1	Q9Y4L1	Q9Y4L1	0	3	0.2372	0	1	1	561.946	1683.82	1683.82	-0.28	-0.00016	CID (Collision Induced Dissociation)	MS2	20.9453	5.524	113.828	40123	OT_010_2017_01_006_R_S3.raw	F3		3.92	0	1.268e-08	1.03654e+06	113.97
High	Sequest HT (A2)	Unambiguous	AYLPVNESFGFTADLR		1	1	P13639	P13639	0	2	0.628	0	1	1	900.452	1799.9	1799.9	-0.09	-8e-05	CID (Collision Induced Dissociation)	MS2	16.8686	2.494	113.817	40118	OT_010_2017_01_006_R_S3.raw	F3		3.36	0	5.256e-08	10305238	113.25
High	Sequest HT (A2)	Unambiguous	LMNESLMLVTALNPHIGYDK		1	1	P07954	P07954	0	3	0.5659	0	1	1	753.722	2259.15	2259.15	-0.37	-0.00028	CID (Collision Induced Dissociation)	MS2	38.0412	4.388	113.808	40116	OT_010_2017_01_006_R_S3.raw	F3		4.63	0	7.17e-12	4.00633e+06	114.11
High	Sequest HT (A2)	Unambiguous	VLLVLELQGLQK		1	1	Q14697	Q14697	0	3	0.5374	0	1	1	451.621	1352.85	1352.85	-1.67	-0.00075	CID (Collision Induced Dissociation)	MS2	3.34889	7.908	113.527	40002	OT_010_2017_01_006_R_S3.raw	F3		3.74	0	2.27e-07	521884	113.45
High	Sequest HT (A2)	Unambiguous	YVASYLLAALGGNSSPSAK		1	1	P05387	P05387	0	2	0.5974	0	1	1	934.991	1868.97	1868.98	-0.14	-0.00013	CID (Collision Induced Dissociation)	MS2	29.1887	6.802	113.507	39993	OT_010_2017_01_006_R_S3.raw	F3		3.03	0	5.365e-07	10423481	113.83
High	Sequest HT (A2)	Unambiguous	LEGVLAEVAQHYQDTLIR		1	1	P46940	P46940	0	3	0.598	0	1	1	685.7	2055.08	2055.09	-1.02	-0.0007	CID (Collision Induced Dissociation)	MS2	6.24686	2.684	113.501	39990	OT_010_2017_01_006_R_S3.raw	F3		3.98	0	4.393e-09	3157669	113.68
High	Sequest HT (A2)	Unambiguous	SVYAHFPINVVIQENGSLVEIR		1	1	P32969	P32969	0	2	0.5889	0	1	1	1242.67	2484.33	2484.32	0.95	0.00118	CID (Collision Induced Dissociation)	MS2	20.2493	7.791	113.487	39986	OT_010_2017_01_006_R_S3.raw	F3		4.16	0	1.942e-07	389736	113.74
High	Sequest HT (A2)	Unambiguous	TFVNITPAEVGVLVGK		1	1	P07737	P07737	0	2	0.5048	0	1	1	822.471	1643.94	1643.94	-0.86	-0.00071	CID (Collision Induced Dissociation)	MS2	60.9385	8.556	113.482	39984	OT_010_2017_01_006_R_S3.raw	F3		3.13	0	2.598e-07	26682228	114.21
High	Sequest HT (A2)	Unambiguous	ESADPLGAWLQDAR		1	1	Q15149	Q15149	0	2	0.5468	0	1	1	764.873	1528.74	1528.74	-0.55	-0.00042	CID (Collision Induced Dissociation)	MS2	34.3228	7.338	113.476	39981	OT_010_2017_01_006_R_S3.raw	F3		3.31	0	1.575e-07	2.04291e+06	113.67
High	Sequest HT (A2)	Unambiguous	SYEDMIGEEVPSDQYYWAPLAQHER		1	1	O60716	O60716	0	3	0.4109	0	1	1	1005.11	3013.33	3013.33	-0.89	-0.0009	CID (Collision Induced Dissociation)	MS2	50.2523	8.018	113.449	39971	OT_010_2017_01_006_R_S3.raw	F3		2.75	0	5.044e-07	1.5817e+06	113.18
High	Sequest HT (A2)	Unambiguous	LSDQDLDQALSDEELNAFQK		1	1	Q8IXI1	Q8IXI1	0	2	0.5506	0	1	1	1140.04	2279.06	2279.07	-1.28	-0.00146	CID (Collision Induced Dissociation)	MS2	33.6896	6.433	113.443	39968	OT_010_2017_01_006_R_S3.raw	F3		4.45	0	1.186e-08	366241	113.42
High	Sequest HT (A2)	Unambiguous	DLYANTVLSGGTTMYPGIADR		1	2	P60709	P60709; P63261	0	2	0.6827	0	1	1	1108.04	2215.07	2215.07	-0.61	-0.00067	CID (Collision Induced Dissociation)	MS2	1.95013	0.304	113.54	40006	OT_010_2017_01_006_R_S3.raw	F3		4.16	0	6.41e-09	113195144	113.13
High	Sequest HT (A2)	Unambiguous	APVNTAELTDLLIQQNHIGSVIK		1	1	Q9P287	Q9P287	0	3	0.652	0	1	1	825.458	2474.36	2474.36	-0.64	-0.00052	CID (Collision Induced Dissociation)	MS2	57.7024	5.084	113.439	39966	OT_010_2017_01_006_R_S3.raw	F3		4.77	0	7.013e-10	1.05061e+06	113.46
High	Sequest HT (A2)	Unambiguous	EILVGDVGQTVDDPYATFVK		1	1	P23528	P23528	0	2	0.7171	0	1	1	1083.55	2166.1	2166.1	0.13	0.00014	CID (Collision Induced Dissociation)	MS2	3.72786	2.482	113.422	39958	OT_010_2017_01_006_R_S3.raw	F3		4.56	0	5.638e-10	26464512	113.69
High	Sequest HT (A2)	Unambiguous	KAVDVFFPPEAQNDFPVAMQISEK		1	1	Q00610	Q00610	1	3	0.413	0	1	1	903.119	2707.34	2707.34	-0.55	-0.00049	CID (Collision Induced Dissociation)	MS2	31.8129	2.892	113.392	39946	OT_010_2017_01_006_R_S3.raw	F3		3.22	0	6.697e-07	1.37329e+06	113.55
High	Sequest HT (A2)	Unambiguous	AYLPVNESFGFTADLR		1	1	P13639	P13639	0	3	0.5816	0	1	1	600.637	1799.9	1799.9	-0.62	-0.00037	CID (Collision Induced Dissociation)	MS2	9.52999	2.333	113.387	39944	OT_010_2017_01_006_R_S3.raw	F3		2.82	0	8.456e-09	2.05943e+06	113.27
High	Sequest HT (A2)	Unambiguous	DPYSGSTISLFQAMQK		1	1	Q15149	Q15149	0	2	0.6012	0	1	1	886.929	1772.85	1772.85	-0.63	-0.00056	CID (Collision Induced Dissociation)	MS2	51.0906	6.713	113.368	39937	OT_010_2017_01_006_R_S3.raw	F3		4.89	0	5.069e-09	1.61817e+06	113.5
High	Sequest HT (A2)	Unambiguous	VYATILNAGTNTDGFKEQGVTFPSGDIQEQLIR		1	1	P49327	P49327	1	3	0.5944	0	1	1	1194.94	3582.8	3582.81	-1.8	-0.00215	CID (Collision Induced Dissociation)	MS2	5.53589	5.042	113.364	39935	OT_010_2017_01_006_R_S3.raw	F3		4.98	0	3.462e-07	632429	113.17
High	Sequest HT (A2)	Unambiguous	KGSITSVQAIYVPADDLTDPAPATTFAHLDATTVLSR		1	1	P06576	P06576	1	3	0.552	0	1	1	1281.66	3842.98	3842.98	-1	-0.00128	CID (Collision Induced Dissociation)	MS2	4.97901	1.449	113.351	39929	OT_010_2017_01_006_R_S3.raw	F3		5	0	1.304e-08	2.08629e+06	113.51
High	Sequest HT (A2)	Unambiguous	ALVLDcHYPEDEVGQEDEAESDIFSIR	C6(Carbamidomethyl)	1	1	Q07021	Q07021	0	3	0.488	0	1	1	1046.14	3136.41	3136.41	0.23	0.00024	CID (Collision Induced Dissociation)	MS2	9.87446	1.497	113.349	39928	OT_010_2017_01_006_R_S3.raw	F3		4.59	0	8.389e-08	3673763	112.82
High	Sequest HT (A2)	Unambiguous	AGLLVLAVLSDGAGDHIR		1	1	Q8TEX9	Q8TEX9	0	3	0.4773	0	1	1	593.003	1776.99	1777	-1.14	-0.00068	CID (Collision Induced Dissociation)	MS2	46.3458	5.486	113.331	39922	OT_010_2017_01_006_R_S3.raw	F3		2.2	0	6.074e-07	582247	113.29
High	Sequest HT (A2)	Unambiguous	DcEVVMMIGLPGAGK	C2(Carbamidomethyl)	1	1	Q00839	Q00839	0	2	0.61	0	1	1	788.88	1576.75	1576.75	-0.33	-0.00026	CID (Collision Induced Dissociation)	MS2	15.1719	4.844	113.426	39960	OT_010_2017_01_006_R_S3.raw	F3		3	0	3.743e-07	1.86751e+06	113.2
High	Sequest HT (A2)	Unambiguous	WLLQSGIVILLPHGYDGAGPDHSScR	C25(Carbamidomethyl)	1	1	Q96HY7	Q96HY7	0	4	0.3944	0	1	1	712.861	2848.42	2848.42	0.14	0.0001	CID (Collision Induced Dissociation)	MS2	21.3908	4.804	113.562	40016	OT_010_2017_01_006_R_S3.raw	F3		2.84	0	1.957e-07
High	Sequest HT (A2)	Unambiguous	FVFSLVDAMNGK		1	1	P40926	P40926	0	2	0.5358	0	1	1	664.339	1327.67	1327.67	-0.39	-0.00026	CID (Collision Induced Dissociation)	MS2	25.274	0.548	113.58	40022	OT_010_2017_01_006_R_S3.raw	F3		3.21	0	3.198e-07	19614634	113.74
High	Sequest HT (A2)	Unambiguous	GEVLGDVLQLETLK		1	1	Q14980	Q14980	0	2	0.6537	0	1	1	757.427	1513.85	1513.85	-0.59	-0.00045	CID (Collision Induced Dissociation)	MS2	39.594	3.823	113.584	40024	OT_010_2017_01_006_R_S3.raw	F3		3.61	0	3.84e-07	1.47746e+06	113.65
High	Sequest HT (A2)	Unambiguous	VPAPVTMDSFFFGcELSGHTR	C14(Carbamidomethyl)	1	1	O75607	O75607	0	3	0.5705	0	1	1	785.701	2355.09	2355.09	-0.05	-4e-05	CID (Collision Induced Dissociation)	MS2	49.6213	3.414	113.792	40109	OT_010_2017_01_006_R_S3.raw	F3		3.12	0	1.198e-08	2.60571e+06	113.95
High	Sequest HT (A2)	Unambiguous	GLVAVITGGASGLGLATAER		1	1	Q99714	Q99714	0	3	0.6321	0	1	1	605.011	1813.02	1813.02	0.01	0	CID (Collision Induced Dissociation)	MS2	42.1629	4.066	113.784	40105	OT_010_2017_01_006_R_S3.raw	F3		4.24	0	5.485e-09	4084520	113.3
High	Sequest HT (A2)	Unambiguous	NSHLINVLMWELEK		1	1	O15372	O15372	0	3	0.4775	0	1	1	575.971	1725.9	1725.9	0.08	5e-05	CID (Collision Induced Dissociation)	MS2	44.9883	8.007	113.768	40100	OT_010_2017_01_006_R_S3.raw	F3		3.56	0	5.624e-07	601346	113.6
High	Sequest HT (A2)	Unambiguous	AYLPVNESFGFTADLR		1	1	P13639	P13639	0	3	0.4769	0	1	1	600.637	1799.9	1799.9	-0.02	-1e-05	CID (Collision Induced Dissociation)	MS2	15.1696	6.261	113.754	40094	OT_010_2017_01_006_R_S3.raw	F3		2.81	0	5.347e-07	2.05943e+06	113.27
High	Sequest HT (A2)	Unambiguous	TFVQEDIYDEFVER		1	1	P05091	P05091	0	2	0.5493	0	1	1	895.418	1789.83	1789.83	0.3	0.00027	CID (Collision Induced Dissociation)	MS2	8.97741	6.372	113.75	40092	OT_010_2017_01_006_R_S3.raw	F3		2.84	0	7.216e-07	1.09054e+06	113.88
High	Sequest HT (A2)	Unambiguous	AVFVDLEPTVIDEVR		2	3	Q71U36; Q9BQE3	Q71U36; P68363; Q9BQE3	0	2	0.3207	0	1	1	851.457	1701.91	1701.91	0.94	0.0008	CID (Collision Induced Dissociation)	MS2	34.3723	5.866	113.748	40091	OT_010_2017_01_006_R_S3.raw	F3		3.96	0	7.281e-07	79910976	112.59
High	Sequest HT (A2)	Unambiguous	AVQFGTGELcDAISAVEEK	C10(Carbamidomethyl)	1	1	Q96EK5	Q96EK5	0	2	0.5935	0	1	1	1012.49	2023.97	2023.96	0.58	0.00059	CID (Collision Induced Dissociation)	MS2	14.1435	4.287	113.744	40089	OT_010_2017_01_006_R_S3.raw	F3		3.69	0	1.168e-09	915483	113.74
High	Sequest HT (A2)	Unambiguous	EFASHLQQLQDALNELTEEHSK		1	1	Q14980	Q14980	0	3	0.2444	0	1	1	856.417	2567.23	2567.24	-0.88	-0.00075	CID (Collision Induced Dissociation)	MS2	16.779	4.072	113.709	40075	OT_010_2017_01_006_R_S3.raw	F3		3.11	0	3.233e-08	1.05294e+06	113.68
High	Sequest HT (A2)	Unambiguous	ESADPLGAWLQDAR		1	1	Q15149	Q15149	0	2	0.5625	0	1	1	764.873	1528.74	1528.74	-0.24	-0.00018	CID (Collision Induced Dissociation)	MS2	20.079	2.926	113.699	40070	OT_010_2017_01_006_R_S3.raw	F3		3.52	0	5.415e-08	2.04291e+06	113.67
High	Sequest HT (A2)	Unambiguous	LASLMNLGMSSSLNQQGAHSALSSASTSSHNLQSIFNIGSR		1	1	P43243	P43243	0	4	0.4555	0	1	1	1051.77	4204.04	4204.05	-2.43	-0.00255	CID (Collision Induced Dissociation)	MS2	44.0246	5.369	113.683	40065	OT_010_2017_01_006_R_S3.raw	F3		4.61	0	1.368e-07	4.55467e+06	113.88
High	Sequest HT (A2)	Unambiguous	LISGEYIGALAMSEPNAGSDVVSMK		1	1	P26440	P26440	0	2	0.4717	0	1	1	1270.13	2539.24	2539.24	1.16	0.00147	CID (Collision Induced Dissociation)	MS2	18.6022	6.799	113.675	40061	OT_010_2017_01_006_R_S3.raw	F3		4.24	0	2.585e-07	477652	113.7
High	Sequest HT (A2)	Unambiguous	DPYSGSTISLFQAMQK		1	1	Q15149	Q15149	0	2	0.672	0	1	1	886.93	1772.85	1772.85	-0.15	-0.00014	CID (Collision Induced Dissociation)	MS2	12.4884	4.439	113.666	40057	OT_010_2017_01_006_R_S3.raw	F3		4.97	0	9.589e-09	1.61817e+06	113.5
High	Sequest HT (A2)	Unambiguous	AVQFGTGELcDAISAVEEK	C10(Carbamidomethyl)	1	1	Q96EK5	Q96EK5	0	2	0.5159	0	1	1	1012.49	2023.96	2023.96	-0.44	-0.00045	CID (Collision Induced Dissociation)	MS2	33.2935	8.386	113.65	40052	OT_010_2017_01_006_R_S3.raw	F3		3.78	0	1.63e-10	915483	113.74
High	Sequest HT (A2)	Unambiguous	AYLPVNESFGFTADLR		1	1	P13639	P13639	0	3	0.5724	0	1	1	600.637	1799.9	1799.9	-0.63	-0.00038	CID (Collision Induced Dissociation)	MS2	14.6884	4.19	113.632	40044	OT_010_2017_01_006_R_S3.raw	F3		2.97	0	2.923e-08	2.05943e+06	113.27
High	Sequest HT (A2)	Unambiguous	APVNTAELTDLLIQQNHIGSVIK		1	1	Q9P287	Q9P287	0	3	0.5285	0	1	1	825.458	2474.36	2474.36	-0.86	-0.00071	CID (Collision Induced Dissociation)	MS2	36.8226	5.873	113.629	40043	OT_010_2017_01_006_R_S3.raw	F3		3.69	0	6.089e-09	1.05061e+06	113.46
High	Sequest HT (A2)	Unambiguous	ALVLDcHYPEDEVGQEDEAESDIFSIR	C6(Carbamidomethyl)	1	1	Q07021	Q07021	0	3	0.555	0	1	1	1046.14	3136.4	3136.41	-0.24	-0.00025	CID (Collision Induced Dissociation)	MS2	21.9931	1.869	113.623	40040	OT_010_2017_01_006_R_S3.raw	F3		4.27	0	4.372e-08	3673763	112.82
High	Sequest HT (A2)	Unambiguous	SGDAAIVDMVPGKPMcVESFSDYPPLGR	C16(Carbamidomethyl)	1	2	P68104	P68104; Q5VTE0	0	3	0.4309	0	1	1	999.137	2995.4	2995.4	-0.71	-0.00071	CID (Collision Induced Dissociation)	MS2	19.0262	1.369	113.621	40039	OT_010_2017_01_006_R_S3.raw	F3		3.11	0	3.81e-09	39954328	112.51
High	Sequest HT (A2)	Unambiguous	SVYAHFPINVVIQENGSLVEIR		1	1	P32969	P32969	0	2	0.544	0	1	1	1242.67	2484.33	2484.32	0.26	0.00032	CID (Collision Induced Dissociation)	MS2	10.6601	12.284	113.609	40036	OT_010_2017_01_006_R_S3.raw	F3		3.86	0	1.372e-07	389736	113.74
High	Sequest HT (A2)	Unambiguous	LEGVLAEVAQHYQDTLIR		1	1	P46940	P46940	0	2	0.6543	0	1	1	1028.05	2055.09	2055.09	-0.87	-0.00089	CID (Collision Induced Dissociation)	MS2	22.187	7.18	113.6	40032	OT_010_2017_01_006_R_S3.raw	F3		4.6	0	4.445e-08	599262	113.67
High	Sequest HT (A2)	Unambiguous	KEGGLGPLNIPLLADVTR		1	1	P32119	P32119	1	2	0.6312	0	1	1	932.039	1863.07	1863.07	0.37	0.00035	CID (Collision Induced Dissociation)	MS2	51.6497	5.438	114.201	40273	OT_010_2017_01_006_R_S3.raw	F3		4.04	0	2.276e-10	1212873	114.47
High	Sequest HT (A2)	Unambiguous	NFYGGNGIVGAQVPLGAGIALAcK	C23(Carbamidomethyl)	1	1	P08559	P08559	0	3	0.6872	0	1	1	783.079	2347.22	2347.22	0.15	0.00012	CID (Collision Induced Dissociation)	MS2	20.4199	2.503	114.218	40279	OT_010_2017_01_006_R_S3.raw	F3		4.38	0	4.665e-10	1.71275e+06	114.23
High	Sequest HT (A2)	Unambiguous	NFYGGNGIVGAQVPLGAGIALAcK	C23(Carbamidomethyl)	1	1	P08559	P08559	0	2	0.6407	0	1	1	1174.12	2347.22	2347.22	0.37	0.00043	CID (Collision Induced Dissociation)	MS2	42.4726	4.919	114.222	40281	OT_010_2017_01_006_R_S3.raw	F3		3.59	0	9.939e-08	611850	114.23
High	Sequest HT (A2)	Unambiguous	LASLMNLGMSSSLNQQGAHSALSSASTSSHNLQSIFNIGSR		1	1	P43243	P43243	0	4	0.2084	0	1	1	1051.77	4204.05	4204.05	0.11	0.00012	CID (Collision Induced Dissociation)	MS2	8.45562	3.138	114.224	40282	OT_010_2017_01_006_R_S3.raw	F3		4.03	0	1.728e-07	4.55467e+06	113.88
High	Sequest HT (A2)	Unambiguous	IPNIYAIGDVVAGPMLAHK		1	1	P09622	P09622	0	3	0.6042	0	1	1	660.364	1979.08	1979.08	-1.19	-0.00078	CID (Collision Induced Dissociation)	MS2	42.9594	11.325	114.953	40578	OT_010_2017_01_006_R_S3.raw	F3		3.79	0	2.321e-10	1.81185e+06	115.58
High	Sequest HT (A2)	Unambiguous	ELGGESNFGDALLDAGESMK		1	1	Q99961	Q99961	0	2	0.3985	0	1	1	1020.46	2039.92	2039.92	-1.18	-0.00121	CID (Collision Induced Dissociation)	MS2	38.9826	10.435	114.943	40574	OT_010_2017_01_006_R_S3.raw	F3		2.71	0	6.516e-09	557546	115.01
High	Sequest HT (A2)	Unambiguous	DSLLQDGEFSMDLR		1	1	P07737	P07737	0	2	0.5816	0	1	1	813.377	1625.75	1625.75	-0.18	-0.00015	CID (Collision Induced Dissociation)	MS2	26.2811	1.415	114.887	40550	OT_010_2017_01_006_R_S3.raw	F3		2.94	0	1.784e-07	32663152	115.13
High	Sequest HT (A2)	Unambiguous	EHPWEVMPDLYFYR		1	1	P08865	P08865	0	3	0.2469	0	1	1	627.959	1881.86	1881.86	0.21	0.00013	CID (Collision Induced Dissociation)	MS2	40.3166	6.575	114.876	40547	OT_010_2017_01_006_R_S3.raw	F3		2.39	0	6.47e-07	1.126e+06	115.02
High	Sequest HT (A2)	Unambiguous	EETVLATVQALQTASHLSQQADLR		1	1	P04844	P04844	0	3	0.3988	0	1	1	870.456	2609.35	2609.35	0.43	0.00038	CID (Collision Induced Dissociation)	MS2	25.7736	1.943	114.847	40534	OT_010_2017_01_006_R_S3.raw	F3		3.21	0	1.473e-08	2.94679e+06	114.68
High	Sequest HT (A2)	Unambiguous	LDKDNLSYIEHIFEISR		1	1	Q15121	Q15121	1	4	0.3387	0	1	1	523.773	2092.07	2092.07	-0.73	-0.00038	CID (Collision Induced Dissociation)	MS2	21.7061	4.971	114.827	40527	OT_010_2017_01_006_R_S3.raw	F3		3.1	0	6.741e-07	1.14837e+06	114.57
High	Sequest HT (A2)	Unambiguous	VQAMYIWIDGTGEGLR		1	1	P15104	P15104	0	2	0.1818	0	1	1	904.956	1808.9	1808.9	2.71	0.00246	CID (Collision Induced Dissociation)	MS2	52.8868	8.422	114.818	40523	OT_010_2017_01_006_R_S3.raw	F3	Not Reliable	2.42	0	6.183e-07
High	Sequest HT (A2)	Unambiguous	LPDNVTFEEGALIEPLSVGIHAcR	C23(Carbamidomethyl)	1	1	Q00796	Q00796	0	3	0.4557	0	1	1	879.783	2637.33	2637.33	-0.26	-0.00023	CID (Collision Induced Dissociation)	MS2	52.4111	2.546	114.807	40518	OT_010_2017_01_006_R_S3.raw	F3		4.06	0	1.478e-10	1.6626e+06	114.85
High	Sequest HT (A2)	Unambiguous	QAPQTIHLPSGEILDVFDAAER		1	1	P21399	P21399	0	3	0.2222	0	1	1	803.079	2407.22	2407.23	-0.9	-0.00072	CID (Collision Induced Dissociation)	MS2	59.4091	8.514	114.957	40580	OT_010_2017_01_006_R_S3.raw	F3		2.79	0	2.121e-07	539538	115.03
High	Sequest HT (A2)	Unambiguous	KEGGLGPLNIPLLADVTR		1	1	P32119	P32119	1	2	0.6282	0	1	1	932.039	1863.07	1863.07	0.29	0.00027	CID (Collision Induced Dissociation)	MS2	46.8893	8.197	114.791	40513	OT_010_2017_01_006_R_S3.raw	F3		3.9	0	3.984e-10	1212873	114.47
High	Sequest HT (A2)	Unambiguous	SAFSNLFGGEPLSYTR		1	1	P02786	P02786	0	2	0.4599	0	1	1	873.429	1745.85	1745.85	0.59	0.00051	CID (Collision Induced Dissociation)	MS2	31.0383	4.867	114.729	40486	OT_010_2017_01_006_R_S3.raw	F3		2.74	0	5.305e-07	11312856	114.27
High	Sequest HT (A2)	Unambiguous	TFVNITPAEVGVLVGK		1	1	P07737	P07737	0	3	0.6176	0	1	1	548.65	1643.94	1643.94	-0.35	-0.00019	CID (Collision Induced Dissociation)	MS2	22.4058	9.64	114.72	40484	OT_010_2017_01_006_R_S3.raw	F3		4.42	0	2.782e-10	932584	114.18
High	Sequest HT (A2)	Unambiguous	LGSIFGLGLAYAGSNR		1	1	Q13200	Q13200	0	2	0.5169	0	1	1	798.431	1595.85	1595.85	0.29	0.00023	CID (Collision Induced Dissociation)	MS2	60.578	8.541	114.703	40476	OT_010_2017_01_006_R_S3.raw	F3		3.25	0	4.079e-08	755519	114.65
High	Sequest HT (A2)	Unambiguous	SEPDKADPFSFEGPEIVDcDGcTIDWK	C19(Carbamidomethyl); C22(Carbamidomethyl)	1	1	Q99733	Q99733	1	3	0.4787	0	1	1	1038.78	3114.34	3114.33	0.43	0.00044	CID (Collision Induced Dissociation)	MS2	21.9931	4.826	114.698	40474	OT_010_2017_01_006_R_S3.raw	F3		4.45	0	9.582e-08	819707	114.55
High	Sequest HT (A2)	Unambiguous	SDPGLLTNTMDVFVK		1	1	P78527	P78527	0	2	0.2575	0	1	1	818.917	1636.83	1636.83	0.67	0.00054	CID (Collision Induced Dissociation)	MS2	59.8576	6.423	114.696	40473	OT_010_2017_01_006_R_S3.raw	F3		1.67	0	1.352e-07	3.03681e+06	114.92
High	Sequest HT (A2)	Unambiguous	QLNYTIGEVPISFVDR		1	1	O60762	O60762	0	2	0.5867	0	1	1	925.986	1850.97	1850.96	0.29	0.00027	CID (Collision Induced Dissociation)	MS2	26.1686	7.46	114.694	40472	OT_010_2017_01_006_R_S3.raw	F3		3.75	0	5.953e-07	998324	114.59
High	Sequest HT (A2)	Unambiguous	LDKDNLSYIEHIFEISR		1	1	Q15121	Q15121	1	4	0.3059	0	1	1	523.773	2092.07	2092.07	-0.84	-0.00044	CID (Collision Induced Dissociation)	MS2	8.65922	2.772	114.689	40470	OT_010_2017_01_006_R_S3.raw	F3		3.04	0	1.536e-07	1.14837e+06	114.57
High	Sequest HT (A2)	Unambiguous	LLSEEVFDFSSGQITQVK		1	1	O14980	O14980	0	2	0.4205	0	1	1	1014.02	2027.04	2027.03	1.84	0.00186	CID (Collision Induced Dissociation)	MS2	21.6412	8.795	114.66	40459	OT_010_2017_01_006_R_S3.raw	F3		4.09	0	2.002e-09	1.39955e+06	114.84
High	Sequest HT (A2)	Unambiguous	FEIGEGENLDLPYGLER		1	1	Q02790	Q02790	0	2	0.6234	0	1	1	975.976	1950.95	1950.94	0.37	0.00036	CID (Collision Induced Dissociation)	MS2	14.3152	5.97	114.746	40494	OT_010_2017_01_006_R_S3.raw	F3		4.7	0	2.865e-09	12509069	115.15
High	Sequest HT (A2)	Unambiguous	TLNDELEIIEGMK		1	1	P10809	P10809	0	2	0.6921	0	1	1	752.882	1504.76	1504.76	0.43	0.00032	CID (Collision Induced Dissociation)	MS2	12.3412	0.354	114.966	40582	OT_010_2017_01_006_R_S3.raw	F3		3.93	0	5.36e-08	24913546	115.1
High	Sequest HT (A2)	Unambiguous	LFVGNLPADITEDEFK		1	1	P23246	P23246	0	2	0.4853	0	1	1	904.46	1807.91	1807.91	0.25	0.00023	CID (Collision Induced Dissociation)	MS2	7.2311	2.022	114.968	40583	OT_010_2017_01_006_R_S3.raw	F3		3.4	0	5.451e-08	2.43473e+06	115.09
High	Sequest HT (A2)	Unambiguous	DSLLQDGEFSMDLR		1	1	P07737	P07737	0	3	0.5015	0	1	1	542.587	1625.75	1625.75	-0.42	-0.00023	CID (Collision Induced Dissociation)	MS2	3.54805	5.204	114.981	40589	OT_010_2017_01_006_R_S3.raw	F3		3.25	0	2.465e-09	1.47077e+06	115.13
High	Sequest HT (A2)	Unambiguous	LLSEEVFDFSSGQITQVK		1	1	O14980	O14980	0	2	0.471	0	1	1	1014.02	2027.03	2027.03	0.62	0.00063	CID (Collision Induced Dissociation)	MS2	39.5842	6.542	115.151	40658	OT_010_2017_01_006_R_S3.raw	F3		4.31	0	9.195e-08	1.39955e+06	114.84
High	Sequest HT (A2)	Unambiguous	LGYAGNTEPQFIIPScIAIK	C16(Carbamidomethyl)	1	1	P61158	P61158	0	2	0.4531	0	1	1	1096.58	2192.14	2192.14	0.52	0.00057	CID (Collision Induced Dissociation)	MS2	18.8888	6.791	115.145	40655	OT_010_2017_01_006_R_S3.raw	F3		3.73	0	4.952e-08	1.16354e+06	115.31
High	Sequest HT (A2)	Unambiguous	TFVNITPAEVGVLVGK		1	1	P07737	P07737	0	2	0.6614	0	1	1	822.472	1643.94	1643.94	0.13	0.00011	CID (Collision Induced Dissociation)	MS2	17.6496	1.508	115.125	40646	OT_010_2017_01_006_R_S3.raw	F3		3.78	0	1.35e-07	26682228	114.21
High	Sequest HT (A2)	Unambiguous	DELHIVEAEAMNYEGsPIK	S16(Phospho)	1	1	P06748	P06748	0	2	0.2205	0	1	1	1113	2224.98	2224.98	0.07	8e-05	CID (Collision Induced Dissociation)	MS2	29.3704	7.923	115.114	40643	OT_010_2017_01_006_R_S3.raw	F3		4.49	0	5.928e-08	532862	115.11
High	Sequest HT (A2)	Unambiguous	ELGGESNFGDALLDAGESMK		1	1	Q99961	Q99961	0	2	0.6151	0	1	1	1020.47	2039.92	2039.92	0.37	0.00038	CID (Collision Induced Dissociation)	MS2	28.2961	7.656	115.107	40640	OT_010_2017_01_006_R_S3.raw	F3		3.17	0	2.979e-10	557546	115.01
High	Sequest HT (A2)	Unambiguous	SSNVLSEDQDSYLcNVTLFR	C14(Carbamidomethyl)	1	1	P21283	P21283	0	2	0.568	0	1	1	1174.05	2347.09	2347.09	0.61	0.00072	CID (Collision Induced Dissociation)	MS2	30.9297	7.405	115.105	40639	OT_010_2017_01_006_R_S3.raw	F3		2.94	0	3.99e-08	620826	115.13
High	Sequest HT (A2)	Unambiguous	LLSEEVFDFSSGQITQVK		1	1	O14980	O14980	0	2	0.4192	0	1	1	1014.02	2027.03	2027.03	0.5	0.00051	CID (Collision Induced Dissociation)	MS2	48.7465	8.648	115.101	40637	OT_010_2017_01_006_R_S3.raw	F3		3.65	0	5.624e-10	1.39955e+06	114.84
High	Sequest HT (A2)	Unambiguous	YLEQLHQLYSDSFPMELR		1	1	P40763	P40763	0	3	0.4639	0	1	1	757.037	2269.1	2269.1	0.03	2e-05	CID (Collision Induced Dissociation)	MS2	28.8248	4.348	115.09	40632	OT_010_2017_01_006_R_S3.raw	F3		3.32	0	5.972e-07	940742	115.06
High	Sequest HT (A2)	Unambiguous	IPNIYAIGDVVAGPMLAHK		1	1	P09622	P09622	0	3	0.5874	0	1	1	660.364	1979.08	1979.08	0.01	1e-05	CID (Collision Induced Dissociation)	MS2	35.9978	6.184	115.076	40628	OT_010_2017_01_006_R_S3.raw	F3		4.29	0	9.635e-11	1.81185e+06	115.58
High	Sequest HT (A2)	Unambiguous	DELHIVEAEAMNYEGsPIK	S16(Phospho)	1	1	P06748	P06748	0	3	0.1933	0	1	1	742.333	2224.98	2224.98	0.5	0.00037	CID (Collision Induced Dissociation)	MS2	35.292	5.039	115.054	40618	OT_010_2017_01_006_R_S3.raw	F3		3.26	0	6.338e-08	851154	115.11
High	Sequest HT (A2)	Unambiguous	IcDYLFNVSDSSALNLAK	C2(Carbamidomethyl)	1	1	P55265	P55265	0	2	0.574	0	1	1	1015.5	2029.99	2029.99	0.16	0.00016	CID (Collision Induced Dissociation)	MS2	23.8963	4.614	115.052	40617	OT_010_2017_01_006_R_S3.raw	F3		4.53	0	7.641e-10	1.10038e+06	114.91
High	Sequest HT (A2)	Unambiguous	AFEDWLNDDLGSYQGAQGNR		1	1	Q8N6T3	Q8N6T3	0	2	0.4866	0	1	1	1128.5	2256	2256	1.82	0.00206	CID (Collision Induced Dissociation)	MS2	13.2821	8.586	115.034	40611	OT_010_2017_01_006_R_S3.raw	F3		2.98	0	4.081e-08	362266	115.03
High	Sequest HT (A2)	Unambiguous	VLAFLSSVAGDALTR		1	1	Q92616	Q92616	0	2	0.5335	0	1	1	760.429	1519.85	1519.85	1.67	0.00127	CID (Collision Induced Dissociation)	MS2	51.5961	11.695	115.032	40610	OT_010_2017_01_006_R_S3.raw	F3		3.73	0	2.836e-08	685792	115.15
High	Sequest HT (A2)	Unambiguous	NELMYQLEQDHDLQAILQER		1	1	Q08211	Q08211	0	3	0.3149	0	1	1	829.404	2486.2	2486.2	-0.45	-0.00037	CID (Collision Induced Dissociation)	MS2	58.0628	6.281	115.025	40607	OT_010_2017_01_006_R_S3.raw	F3		2.89	0	1.704e-07	5875906	115.26
High	Sequest HT (A2)	Unambiguous	VGLTNYAAAYcTGLLLAR	C11(Carbamidomethyl)	1	1	P46777	P46777	0	2	0.5842	0	1	1	964.009	1927.01	1927.01	0.28	0.00027	CID (Collision Induced Dissociation)	MS2	12.5992	5.209	115.016	40603	OT_010_2017_01_006_R_S3.raw	F3		4.93	0	3.752e-10	3.7357e+06	115.22
High	Sequest HT (A2)	Unambiguous	YTQLQYIGEGAYGMVSSAYDHVR		1	1	P27361	P27361	0	3	0.5073	0	1	1	870.076	2608.21	2608.21	0.42	0.00037	CID (Collision Induced Dissociation)	MS2	56.047	3.302	115.007	40599	OT_010_2017_01_006_R_S3.raw	F3		3.43	0	7.366e-09	1062553	115.05
High	Sequest HT (A2)	Unambiguous	GQYISPFHDIPIYADKDVFHMVVEVPR		1	1	Q15181	Q15181	1	4	0.3008	0	1	1	793.904	3172.59	3172.59	0.31	0.00024	CID (Collision Induced Dissociation)	MS2	43.2353	2.138	115.005	40598	OT_010_2017_01_006_R_S3.raw	F3		2.66	0	3.306e-08	1.75553e+06	114.64
High	Sequest HT (A2)	Unambiguous	SVYAHFPINVVIQENGSLVEIR		1	1	P32969	P32969	0	3	0.4327	0	1	1	828.779	2484.32	2484.32	-0.55	-0.00046	CID (Collision Induced Dissociation)	MS2	44.938	10.19	114.994	40595	OT_010_2017_01_006_R_S3.raw	F3		3.79	0	6.518e-07	3233340	113.53
High	Sequest HT (A2)	Unambiguous	TLNDELEIIEGMK		1	1	P10809	P10809	0	3	0.4857	0	1	1	502.257	1504.76	1504.76	-0.56	-0.00028	CID (Collision Induced Dissociation)	MS2	12.32	6.452	114.99	40593	OT_010_2017_01_006_R_S3.raw	F3		3.85	0	2.127e-07	818890	115.07
High	Sequest HT (A2)	Unambiguous	KEGGLGPLNIPLLADVTR		1	1	P32119	P32119	1	2	0.561	0	1	1	932.039	1863.07	1863.07	0.75	0.0007	CID (Collision Induced Dissociation)	MS2	57.2586	5.108	114.652	40455	OT_010_2017_01_006_R_S3.raw	F3		3.85	0	3.781e-09	1212873	114.47
High	Sequest HT (A2)	Unambiguous	DINLQDEDWNEFNDINK		1	1	Q6P2Q9	Q6P2Q9	0	2	0.5034	0	1	1	1061.47	2121.93	2121.94	-1.15	-0.00122	CID (Collision Induced Dissociation)	MS2	24.6103	5.551	113.314	39914	OT_010_2017_01_006_R_S3.raw	F3		4.43	0	1.77e-07	603448	113.25
High	Sequest HT (A2)	Unambiguous	ISEQIVIGTPGTVLDWcSK	C17(Carbamidomethyl)	1	2	Q9NUU7	Q9UMR2; Q9NUU7	0	2	0.4009	0	1	1	1052.04	2103.08	2103.08	-1.71	-0.00179	CID (Collision Induced Dissociation)	MS2	40.0262	10.468	114.626	40446	OT_010_2017_01_006_R_S3.raw	F3		2.32	0	7.122e-07
High	Sequest HT (A2)	Unambiguous	IMLFTGGPPTQGPGMVVGDELK		1	1	Q15437	Q15437	0	3	0.4467	0	1	1	748.718	2244.14	2244.14	-0.54	-0.00041	CID (Collision Induced Dissociation)	MS2	42.3844	5.724	114.62	40443	OT_010_2017_01_006_R_S3.raw	F3		4.03	0	9.203e-08	514868	114.64
High	Sequest HT (A2)	Unambiguous	LDKDNLSYIEHIFEISR		1	1	Q15121	Q15121	1	4	0.3729	0	1	1	523.773	2092.07	2092.07	-0.6	-0.00031	CID (Collision Induced Dissociation)	MS2	7.45096	4.124	114.376	40344	OT_010_2017_01_006_R_S3.raw	F3		2.36	0	3.321e-07	1.14837e+06	114.57
High	Sequest HT (A2)	Unambiguous	TFVNITPAEVGVLVGK		1	1	P07737	P07737	0	2	0.6575	0	1	1	822.472	1643.94	1643.94	0.08	6e-05	CID (Collision Induced Dissociation)	MS2	8.17095	0.276	114.372	40342	OT_010_2017_01_006_R_S3.raw	F3		4	0	5.932e-09	26682228	114.21
High	Sequest HT (A2)	Unambiguous	FQQQLEQLSAMGFLNR		1	1	Q9UMX0	Q9UMX0	0	2	0.6253	0	1	1	955.485	1909.96	1909.96	2.15	0.00206	CID (Collision Induced Dissociation)	MS2	45.955	9.424	114.361	40339	OT_010_2017_01_006_R_S3.raw	F3		4.11	0	9.907e-09	554433	114.24
High	Sequest HT (A2)	Unambiguous	NAALFALGQFSENLQPHISSYSR		1	1	Q8TEX9	Q8TEX9	0	3	0.3681	0	1	1	850.763	2550.27	2550.27	0.39	0.00033	CID (Collision Induced Dissociation)	MS2	31.0346	5.532	114.357	40337	OT_010_2017_01_006_R_S3.raw	F3		3.07	0	1.288e-08	667588	114.32
High	Sequest HT (A2)	Unambiguous	NFYGGNGIVGAQVPLGAGIALAcK	C23(Carbamidomethyl)	1	1	P08559	P08559	0	2	0.7234	0	1	1	1174.12	2347.22	2347.22	0.26	0.0003	CID (Collision Induced Dissociation)	MS2	41.8516	6.605	114.355	40336	OT_010_2017_01_006_R_S3.raw	F3		3.94	0	2.019e-08	611850	114.23
High	Sequest HT (A2)	Unambiguous	STNGDTFLGGEDFDQALLR		1	1	P38646	P38646	0	2	0.5825	0	1	1	1028.48	2055.96	2055.96	0.37	0.00038	CID (Collision Induced Dissociation)	MS2	13.1081	4.991	114.338	40328	OT_010_2017_01_006_R_S3.raw	F3		4.79	0	2.414e-09	7875250	114.57
High	Sequest HT (A2)	Unambiguous	GHNGWVTQIATTPQFPDMILSASR		1	1	P63244	P63244	0	3	0.3798	0	1	1	876.439	2627.3	2627.3	-0.36	-0.00032	CID (Collision Induced Dissociation)	MS2	9.01703	1.252	114.333	40326	OT_010_2017_01_006_R_S3.raw	F3		3.37	0	6.224e-07	4.36359e+06	114.11
High	Sequest HT (A2)	Unambiguous	GQYISPFHDIPIYADKDVFHMVVEVPR		1	1	Q15181	Q15181	1	4	0.3664	0	1	1	793.905	3172.6	3172.59	1.87	0.00148	CID (Collision Induced Dissociation)	MS2	41.8565	4.59	114.32	40322	OT_010_2017_01_006_R_S3.raw	F3		2.92	0	8.851e-08	1.75553e+06	114.64
High	Sequest HT (A2)	Unambiguous	AYLPVNESFGFTADLR		1	1	P13639	P13639	0	2	0.3409	0	1	1	900.452	1799.9	1799.9	-0.24	-0.00021	CID (Collision Induced Dissociation)	MS2	39.9489	7.654	114.396	40353	OT_010_2017_01_006_R_S3.raw	F3		2.64	0	6.175e-07	10305238	113.25
High	Sequest HT (A2)	Unambiguous	TFVNITPAEVGVLVGK		1	1	P07737	P07737	0	3	0.5847	0	1	1	548.651	1643.94	1643.94	0.22	0.00012	CID (Collision Induced Dissociation)	MS2	13.4549	4.855	114.316	40320	OT_010_2017_01_006_R_S3.raw	F3		4.19	0	1.11e-10	932584	114.18
High	Sequest HT (A2)	Unambiguous	MVHNGIEYGDMQLIcEAYHLMK	C15(Carbamidomethyl)	1	1	P52209	P52209	0	3	0.5801	0	1	1	884.742	2652.21	2652.21	1.65	0.00146	CID (Collision Induced Dissociation)	MS2	45.9097	3.017	114.296	40311	OT_010_2017_01_006_R_S3.raw	F3		5.12	0	4.329e-08	1.2193e+06	114.28
High	Sequest HT (A2)	Unambiguous	LASLMNLGMSSSLNQQGAHSALSSASTSSHNLQSIFNIGSR		1	1	P43243	P43243	0	4	0.1084	0	1	1	1051.77	4204.05	4204.05	-0.12	-0.00013	CID (Collision Induced Dissociation)	MS2	10.4324	3.567	114.272	40302	OT_010_2017_01_006_R_S3.raw	F3		3.32	0	2.567e-07	4.55467e+06	113.88
High	Sequest HT (A2)	Unambiguous	AHFPLDVQWNDLDYMDSR		1	1	P10253	P10253	0	3	0.4455	0	1	1	741.337	2222	2222	0.27	0.0002	CID (Collision Induced Dissociation)	MS2	52.401	4.468	114.262	40297	OT_010_2017_01_006_R_S3.raw	F3		4.4	0	2.381e-08	998266	114.24
High	Sequest HT (A2)	Unambiguous	IQTYLQSTKPIIDLYEEMGK		1	1	P30085	P30085	0	3	0.511	0	1	1	790.747	2370.23	2370.23	0.62	0.00049	CID (Collision Induced Dissociation)	MS2	24.7238	3.802	114.259	40296	OT_010_2017_01_006_R_S3.raw	F3		3.62	0	6.617e-07	875896	114.27
High	Sequest HT (A2)	Unambiguous	YVASYLLAALGGNSSPSAK		1	1	P05387	P05387	0	2	0.7168	0	1	1	934.991	1868.97	1868.98	-0.36	-0.00033	CID (Collision Induced Dissociation)	MS2	28.8772	1.711	114.255	40294	OT_010_2017_01_006_R_S3.raw	F3		4.52	0	4.037e-09	10423481	113.83
High	Sequest HT (A2)	Unambiguous	GFAFVYFENVDDAK		1	1	P62995	P62995	0	2	0.6212	0	1	1	811.381	1621.75	1621.75	0.43	0.00035	CID (Collision Induced Dissociation)	MS2	32.8366	6.71	114.237	40288	OT_010_2017_01_006_R_S3.raw	F3		3.3	0	7.226e-07	4573348	114.46
High	Sequest HT (A2)	Unambiguous	FQQQLEQLSAMGFLNR		1	1	Q9UMX0	Q9UMX0	0	2	0.6407	0	1	1	955.483	1909.96	1909.96	0.11	0.00011	CID (Collision Induced Dissociation)	MS2	21.9287	8.069	114.233	40286	OT_010_2017_01_006_R_S3.raw	F3		4.87	0	2.543e-10	554433	114.24
High	Sequest HT (A2)	Unambiguous	LLLQGLMDSVEAK		1	1	Q5VYK3	Q5VYK3	0	2	0.3905	0	1	1	708.892	1416.78	1416.78	-0.05	-4e-05	CID (Collision Induced Dissociation)	MS2	22.0603	6.845	114.231	40285	OT_010_2017_01_006_R_S3.raw	F3		3.15	0	2.375e-07	808682	114.21
High	Sequest HT (A2)	Unambiguous	SVGMIAGGTGITPMLQVIR		1	1	P00387	P00387	0	2	0.3979	0	1	1	951.022	1901.04	1901.03	0.99	0.00094	CID (Collision Induced Dissociation)	MS2	50.5024	4.843	114.311	40318	OT_010_2017_01_006_R_S3.raw	F3		3.77	0	9.883e-08	1.06029e+06	114.28
High	Sequest HT (A2)	Unambiguous	LLLQGLMDSVEAK		1	1	Q5VYK3	Q5VYK3	0	2	0.4605	0	1	1	708.892	1416.78	1416.78	-0.32	-0.00023	CID (Collision Induced Dissociation)	MS2	48.0036	10.395	114.402	40356	OT_010_2017_01_006_R_S3.raw	F3		3.04	0	2.131e-07	808682	114.21
High	Sequest HT (A2)	Unambiguous	KEGGLGPLNIPLLADVTR		1	1	P32119	P32119	1	2	0.7169	0	1	1	932.039	1863.07	1863.07	0.5	0.00046	CID (Collision Induced Dissociation)	MS2	58.0992	3.915	114.411	40358	OT_010_2017_01_006_R_S3.raw	F3		4.38	0	3.878e-10	1212873	114.47
High	Sequest HT (A2)	Unambiguous	STNGDTFLGGEDFDQALLR		1	1	P38646	P38646	0	3	0.3379	0	1	1	685.992	2055.96	2055.96	0.21	0.00014	CID (Collision Induced Dissociation)	MS2	50.3903	4.113	114.416	40360	OT_010_2017_01_006_R_S3.raw	F3		2.19	0	2.094e-07	1.69531e+06	114.57
High	Sequest HT (A2)	Unambiguous	MVHNGIEYGDMQLIcEAYHLMK	C15(Carbamidomethyl)	1	1	P52209	P52209	0	3	0.5795	0	1	1	884.741	2652.21	2652.21	0.12	0.00011	CID (Collision Induced Dissociation)	MS2	53.0042	6.144	114.613	40440	OT_010_2017_01_006_R_S3.raw	F3		3.71	0	7.283e-09	1.2193e+06	114.28
High	Sequest HT (A2)	Unambiguous	DLYANTVLSGGTTMYPGIADR		1	2	P60709	P60709; P63261	0	2	0.6544	0	1	1	1108.04	2215.07	2215.07	1.46	0.00161	CID (Collision Induced Dissociation)	MS2	67.2674	3.628	114.609	40438	OT_010_2017_01_006_R_S3.raw	F3		3.27	0	2.912e-09	113195144	113.13
High	Sequest HT (A2)	Unambiguous	IMLFTGGPPTQGPGMVVGDELK		1	1	Q15437	Q15437	0	2	0.5742	0	1	1	1122.57	2244.14	2244.14	0.72	0.0008	CID (Collision Induced Dissociation)	MS2	19.2837	10.597	114.591	40432	OT_010_2017_01_006_R_S3.raw	F3		3.1	0	1.476e-09	505334	114.59
High	Sequest HT (A2)	Unambiguous	TFVNITPAEVGVLVGK		1	1	P07737	P07737	0	3	0.637	0	1	1	548.65	1643.94	1643.94	0.1	5e-05	CID (Collision Induced Dissociation)	MS2	20.4758	6.951	114.589	40431	OT_010_2017_01_006_R_S3.raw	F3		4.05	0	5.871e-10	932584	114.18
High	Sequest HT (A2)	Unambiguous	YIGFETVNGDIFIcTQK	C14(Carbamidomethyl)	1	1	Q9P2J5	Q9P2J5	0	2	0.5731	0	1	1	1002.99	2004.98	2004.97	1.3	0.0013	CID (Collision Induced Dissociation)	MS2	51.4587	7.337	114.584	40429	OT_010_2017_01_006_R_S3.raw	F3		3.42	0	7.764e-09
High	Sequest HT (A2)	Unambiguous	LGSIFGLGLAYAGSNR		1	1	Q13200	Q13200	0	2	0.5	0	1	1	798.431	1595.85	1595.85	0.52	0.00041	CID (Collision Induced Dissociation)	MS2	49.5402	8.544	114.582	40428	OT_010_2017_01_006_R_S3.raw	F3		2.66	0	4.042e-08	755519	114.65
High	Sequest HT (A2)	Unambiguous	TVVGQITVDMMYGGMR		1	1	O75390	O75390	0	3	0.59	0	1	1	586.618	1757.84	1757.84	0.35	0.0002	CID (Collision Induced Dissociation)	MS2	30.6681	5.512	114.58	40427	OT_010_2017_01_006_R_S3.raw	F3		3.61	0	1.674e-07	744389	114.62
High	Sequest HT (A2)	Unambiguous	SEPDKADPFSFEGPEIVDcDGcTIDWK	C19(Carbamidomethyl); C22(Carbamidomethyl)	1	1	Q99733	Q99733	1	3	0.5108	0	1	1	1038.78	3114.34	3114.33	0.9	0.00093	CID (Collision Induced Dissociation)	MS2	32.8767	3.386	114.544	40412	OT_010_2017_01_006_R_S3.raw	F3		5.56	0	2.072e-07	819707	114.55
High	Sequest HT (A2)	Unambiguous	SEIIPMFSNLASDEQDSVR		1	1	P30153	P30153	0	2	0.6294	0	1	1	1069.51	2138.01	2138.01	1.13	0.00121	CID (Collision Induced Dissociation)	MS2	26.1903	3.93	114.537	40409	OT_010_2017_01_006_R_S3.raw	F3		4.02	0	2.76e-10	1707317	114.28
High	Sequest HT (A2)	Unambiguous	LMNESLMLVTALNPHIGYDK		1	1	P07954	P07954	0	3	0.5299	0	1	1	753.722	2259.15	2259.15	0.74	0.00056	CID (Collision Induced Dissociation)	MS2	21.8906	2.868	114.533	40407	OT_010_2017_01_006_R_S3.raw	F3		4.68	0	4.627e-11	4.00633e+06	114.11
High	Sequest HT (A2)	Unambiguous	IGDFIDVSEGPLIPR		1	1	Q9NYK5	Q9NYK5	0	2	0.4549	0	1	1	814.439	1627.87	1627.87	1.05	0.00085	CID (Collision Induced Dissociation)	MS2	45.3982	9.488	114.521	40404	OT_010_2017_01_006_R_S3.raw	F3		2.55	0	1.523e-07	661946	114.61
High	Sequest HT (A2)	Unambiguous	VKEEIIEAFVQELR		1	1	P50552	P50552	1	3	0.3515	0	1	1	568.318	1702.94	1702.94	0.69	0.00039	CID (Collision Induced Dissociation)	MS2	8.57864	7.661	114.519	40403	OT_010_2017_01_006_R_S3.raw	F3		4.41	0	3.187e-07	521445	114.63
High	Sequest HT (A2)	Unambiguous	IMLFTGGPPTQGPGMVVGDELK		1	1	Q15437	Q15437	0	3	0.5209	0	1	1	748.718	2244.14	2244.14	-0.13	-0.0001	CID (Collision Induced Dissociation)	MS2	46.4949	6.591	114.503	40396	OT_010_2017_01_006_R_S3.raw	F3		3.82	0	4.688e-08	514868	114.64
High	Sequest HT (A2)	Unambiguous	EcPGIEPVcVDLGDWEATER	C2(Carbamidomethyl); C9(Carbamidomethyl)	1	1	Q7Z4W1	Q7Z4W1	0	2	0.4082	0	1	1	1166.52	2332.02	2332.02	1.07	0.00125	CID (Collision Induced Dissociation)	MS2	26.03	5.909	114.499	40394	OT_010_2017_01_006_R_S3.raw	F3		2.67	0	2.571e-07	696125	114.57
High	Sequest HT (A2)	Unambiguous	IQTYLQSTKPIIDLYEEMGK		1	1	P30085	P30085	0	3	0.4333	0	1	1	790.747	2370.23	2370.23	0.62	0.00049	CID (Collision Induced Dissociation)	MS2	32.69	5.134	114.466	40381	OT_010_2017_01_006_R_S3.raw	F3		3.3	0	6.598e-07	875896	114.27
High	Sequest HT (A2)	Unambiguous	cPEALFQPSFLGMEScGIHETTFNSImK	C1(Carbamidomethyl); C16(Carbamidomethyl); M27(Oxidation)	1	2	P60709	P60709; P63261	0	3	0.3083	0	1	1	1083.16	3247.46	3247.46	0.57	0.00062	CID (Collision Induced Dissociation)	MS2	34.7343	5.636	114.457	40377	OT_010_2017_01_006_R_S3.raw	F3		2.53	0	4.97e-07	4.22984e+06	114.73
High	Sequest HT (A2)	Unambiguous	TFVNITPAEVGVLVGK		1	1	P07737	P07737	0	3	0.6868	0	1	1	548.65	1643.94	1643.94	0.1	6e-05	CID (Collision Induced Dissociation)	MS2	19.0506	4.355	114.455	40376	OT_010_2017_01_006_R_S3.raw	F3		4.47	0	2.194e-11	932584	114.18
High	Sequest HT (A2)	Unambiguous	NDGAAILAAVSSIAQK		1	1	P28331	P28331	0	2	0.6029	0	1	1	764.921	1528.83	1528.83	0.68	0.00052	CID (Collision Induced Dissociation)	MS2	46.7555	9.585	114.44	40371	OT_010_2017_01_006_R_S3.raw	F3		3.45	0	6.025e-09	681208	114.52
High	Sequest HT (A2)	Unambiguous	VGEAGLLSVDcSEAGPGALGLEAVSDSGTK	C11(Carbamidomethyl)	1	1	O75369	O75369	0	3	0.4988	0	1	1	949.462	2846.37	2846.37	-0.29	-0.00027	CID (Collision Induced Dissociation)	MS2	20.8149	3.781	114.418	40361	OT_010_2017_01_006_R_S3.raw	F3		4.29	0	1.975e-07	1.34499e+06	114.57
High	Sequest HT (A2)	Unambiguous	EcPGIEPVcVDLGDWEATER	C2(Carbamidomethyl); C9(Carbamidomethyl)	1	1	Q7Z4W1	Q7Z4W1	0	2	0.2649	0	1	1	1166.52	2332.02	2332.02	0.55	0.00064	CID (Collision Induced Dissociation)	MS2	26.387	8.916	114.622	40444	OT_010_2017_01_006_R_S3.raw	F3		1.85	0	2.197e-07	696125	114.57
High	Sequest HT (A2)	Unambiguous	HAVSDPSILDSLDLNEDEREVLINNINR		1	1	P05198	P05198	1	3	0.5206	0	1	1	1064.2	3190.6	3190.6	0.05	5e-05	CID (Collision Induced Dissociation)	MS2	37.6512	3.559	113.307	39911	OT_010_2017_01_006_R_S3.raw	F3		3.4	0	5.965e-10	2.00888e+06	113.52
High	Sequest HT (A2)	Unambiguous	HAVSDPSILDSLDLNEDEREVLINNINR		1	1	P05198	P05198	1	3	0.6464	0	1	1	1064.2	3190.6	3190.6	-0.41	-0.00044	CID (Collision Induced Dissociation)	MS2	18.954	6.887	113.29	39905	OT_010_2017_01_006_R_S3.raw	F3		3.79	0	1.61e-10	2.00888e+06	113.52
High	Sequest HT (A2)	Unambiguous	GYAVNVFDIQQGFDNPQVR		1	1	Q15738	Q15738	0	2	0.6934	0	1	1	1084.03	2167.06	2167.06	0.47	0.00051	CID (Collision Induced Dissociation)	MS2	0	5.03	113.285	39903	OT_010_2017_01_006_R_S3.raw	F3		4.37	0	3.476e-09
High	Sequest HT (A2)	Unambiguous	FLSQPFQVAEVFTGHMGK		1	1	P06576	P06576	0	2	0.6037	0	1	1	1012.01	2023.01	2023.01	-0.34	-0.00034	CID (Collision Induced Dissociation)	MS2	34.5622	5.48	112.138	39434	OT_010_2017_01_006_R_S3.raw	F3		3.28	0	6.28e-07	2.23709e+06	112.4
High	Sequest HT (A2)	Unambiguous	ELESQISELQEDLESER		1	1	P35579	P35579	0	3	0.5339	0	1	1	678.655	2033.95	2033.95	-0.43	-0.00029	CID (Collision Induced Dissociation)	MS2	36.5764	3.911	112.134	39432	OT_010_2017_01_006_R_S3.raw	F3		3.54	0	3.647e-09	1.83223e+06	112.29
High	Sequest HT (A2)	Unambiguous	ALANVNIGSLIcNVGAGGPAPAAGAAPAGGPAPSTAAAPAEEK	C12(Carbamidomethyl)	1	1	P05386	P05386	0	3	0.6262	0	1	1	1270.32	3808.93	3808.93	1.09	0.00138	CID (Collision Induced Dissociation)	MS2	1.46796	1.67	112.132	39431	OT_010_2017_01_006_R_S3.raw	F3		5.43	0	1.33e-08	1.67541e+06	112.11
High	Sequest HT (A2)	Unambiguous	LQQELDDLLVDLDHQR		1	1	P35579	P35579	0	2	0.5612	0	1	1	975.501	1949.99	1949.99	0.56	0.00055	CID (Collision Induced Dissociation)	MS2	58.6916	10.792	112.118	39427	OT_010_2017_01_006_R_S3.raw	F3		4.49	0	4.153e-09	1.40367e+06	112.27
High	Sequest HT (A2)	Unambiguous	SPLVMDVLNIQGVQR		1	1	Q14204	Q14204	0	2	0.5791	0	1	1	834.959	1668.91	1668.91	0.29	0.00024	CID (Collision Induced Dissociation)	MS2	43.1378	7.215	112.116	39426	OT_010_2017_01_006_R_S3.raw	F3		3.54	0	5.258e-08
High	Sequest HT (A2)	Unambiguous	ELESQISELQEDLESER		1	1	P35579	P35579	0	2	0.5777	0	1	1	1017.48	2033.95	2033.95	-0.46	-0.00046	CID (Collision Induced Dissociation)	MS2	27.7464	6.767	112.109	39423	OT_010_2017_01_006_R_S3.raw	F3		3.67	0	5.666e-09	2.63004e+06	112.3
High	Sequest HT (A2)	Unambiguous	cPVTVcGDVHGQFHDLMELFR	C1(Carbamidomethyl); C6(Carbamidomethyl)	1	2	P67775	P62714; P67775	0	4	0.3545	0	1	1	630.042	2517.15	2517.15	-0.06	-4e-05	CID (Collision Induced Dissociation)	MS2	21.5258	2.408	112.099	39418	OT_010_2017_01_006_R_S3.raw	F3		3.78	0	1.495e-07	1.27703e+06	111.97
High	Sequest HT (A2)	Unambiguous	AVGNIVTGTDEQTQVVLNcDALSHFPALLTHPK	C19(Carbamidomethyl)	1	1	O00629	O00629	0	4	0.3655	0	1	1	887.207	3545.81	3545.81	0.28	0.00025	CID (Collision Induced Dissociation)	MS2	8.56921	2.648	112.096	39417	OT_010_2017_01_006_R_S3.raw	F3		3.94	0	6.598e-07	1.88328e+06	112.28
High	Sequest HT (A2)	Unambiguous	TYYMSGGLQPVPIVFR		1	1	P11177	P11177	0	2	0.6343	0	1	1	914.478	1827.95	1827.95	1.55	0.00142	CID (Collision Induced Dissociation)	MS2	14.6379	5.517	112.181	39451	OT_010_2017_01_006_R_S3.raw	F3		3.91	0	5.777e-07	1973615	112.41
High	Sequest HT (A2)	Unambiguous	LNLEAINYMAADGDFK		1	1	P09382	P09382	0	2	0.4178	0	1	1	892.93	1784.85	1784.85	0.19	0.00017	CID (Collision Induced Dissociation)	MS2	31.7501	3.167	112.092	39415	OT_010_2017_01_006_R_S3.raw	F3		3.59	0	4.691e-09	15989897	111.56
High	Sequest HT (A2)	Unambiguous	YIELFLNSTPGGGSGMGGSGMGGYGR		1	1	P31942	P31942	0	2	0.6854	0	1	1	1261.58	2522.15	2522.14	1.12	0.00142	CID (Collision Induced Dissociation)	MS2	12.4301	5.651	112.079	39411	OT_010_2017_01_006_R_S3.raw	F3		4.45	0	1.801e-10	600566	112.11
High	Sequest HT (A2)	Unambiguous	AVGNIVTGTDEQTQVVLNcDALSHFPALLTHPK	C19(Carbamidomethyl)	1	1	O00629	O00629	0	4	0.4767	0	1	1	887.206	3545.8	3545.81	-1.17	-0.00103	CID (Collision Induced Dissociation)	MS2	10.0488	5.344	112.074	39409	OT_010_2017_01_006_R_S3.raw	F3		4.51	0	7.235e-08	1.88328e+06	112.28
High	Sequest HT (A2)	Unambiguous	LFDSTIADEGTWTLEDR		1	1	Q8WVJ2	Q8WVJ2	0	2	0.6348	0	1	1	984.963	1968.92	1968.92	0.38	0.00037	CID (Collision Induced Dissociation)	MS2	26.3669	8.069	112.041	39396	OT_010_2017_01_006_R_S3.raw	F3		3.56	0	1.021e-08	622702	111.96
High	Sequest HT (A2)	Unambiguous	AKVDEFPLcGHMVSDEYEQLSSEALEAAR	C9(Carbamidomethyl)	1	1	P27635	P27635	1	3	0.5305	0	1	1	1094.51	3281.51	3281.51	-0.14	-0.00015	CID (Collision Induced Dissociation)	MS2	22.4903	4.877	112.028	39390	OT_010_2017_01_006_R_S3.raw	F3		4.75	0	1.016e-10	1.00956e+06	112.16
High	Sequest HT (A2)	Unambiguous	AIDIYEQVGTNAMDSPLLK		1	1	P54920	P54920	0	2	0.6212	0	1	1	1039.53	2078.05	2078.05	-1.04	-0.00108	CID (Collision Induced Dissociation)	MS2	28.5809	4.787	112.021	39387	OT_010_2017_01_006_R_S3.raw	F3		3.96	0	5.309e-08	876829	112.1
High	Sequest HT (A2)	Unambiguous	LQQELDDLLVDLDHQR		1	1	P35579	P35579	0	3	0.5216	0	1	1	650.669	1949.99	1949.99	0.15	0.0001	CID (Collision Induced Dissociation)	MS2	36.8534	3.214	112.017	39385	OT_010_2017_01_006_R_S3.raw	F3		2.78	0	2.698e-07	7.29675e+06	112.28
High	Sequest HT (A2)	Unambiguous	ERLEQQVPVNQVFGQDEMIDVIGVTK		1	1	P39023	P39023	1	3	0.5271	0	1	1	991.178	2971.52	2971.52	0.05	5e-05	CID (Collision Induced Dissociation)	MS2	28.823	2.389	112.011	39382	OT_010_2017_01_006_R_S3.raw	F3		4.06	0	5.172e-07	5292843	111.61
High	Sequest HT (A2)	Unambiguous	AGLLHNILPSQSTDLHHSVGTELLSLVYK		1	1	P78527	P78527	0	4	0.0992	0	1	1	786.428	3142.69	3142.69	-0.23	-0.00018	CID (Collision Induced Dissociation)	MS2	38.9327	5.014	111.988	39374	OT_010_2017_01_006_R_S3.raw	F3		2.62	0	1.573e-07	1948964	111.42
High	Sequest HT (A2)	Unambiguous	LYTLVTYVPVTTFK		1	1	P62899	P62899	0	2	0.6537	0	1	1	822.966	1644.93	1644.92	0.59	0.00048	CID (Collision Induced Dissociation)	MS2	25.1396	2.141	112.09	39414	OT_010_2017_01_006_R_S3.raw	F3		3.61	0	4.239e-07	6985276	112.32
High	Sequest HT (A2)	Unambiguous	YIELFLNSTPGGGSGMGGSGMGGYGR		1	1	P31942	P31942	0	2	0.6704	0	1	1	1261.58	2522.15	2522.14	1.7	0.00214	CID (Collision Induced Dissociation)	MS2	0	9.798	112.188	39454	OT_010_2017_01_006_R_S3.raw	F3		4.49	0	2.614e-10	600566	112.11
High	Sequest HT (A2)	Unambiguous	SGDAAIVDMVPGKPMcVESFSDYPPLGR	C16(Carbamidomethyl)	1	2	P68104	P68104; Q5VTE0	0	3	0.4161	0	1	1	999.139	2995.4	2995.4	0.73	0.00073	CID (Collision Induced Dissociation)	MS2	4.12521	0.112	112.21	39462	OT_010_2017_01_006_R_S3.raw	F3		2.98	0	3.247e-08	39954328	112.51
High	Sequest HT (A2)	Unambiguous	QFGFIVLTTSAGIMDHEEAR		1	1	P62244	P62244	0	3	0.4248	0	1	1	741.369	2222.09	2222.09	0.17	0.00013	CID (Collision Induced Dissociation)	MS2	30.4636	3.042	112.214	39464	OT_010_2017_01_006_R_S3.raw	F3		3.06	0	1.503e-07	4327001	111.43
High	Sequest HT (A2)	Unambiguous	IFYPEIEEVQALDDTER		1	1	P33316	P33316	0	2	0.5548	0	1	1	1034	2066.99	2066.99	-0.21	-0.00022	CID (Collision Induced Dissociation)	MS2	49.2411	8.144	112.343	39517	OT_010_2017_01_006_R_S3.raw	F3		4.56	0	1.15e-10	2.31714e+06	112.56
High	Sequest HT (A2)	Unambiguous	QFGFIVLTTSAGIMDHEEAR		1	1	P62244	P62244	0	3	0.5081	0	1	1	741.369	2222.09	2222.09	0.42	0.00031	CID (Collision Induced Dissociation)	MS2	39.7364	4.339	112.339	39515	OT_010_2017_01_006_R_S3.raw	F3		3.72	0	5.151e-09	4327001	111.43
High	Sequest HT (A2)	Unambiguous	SVLDAAQIVGLNcLR	C13(Carbamidomethyl)	1	1	Q92598	Q92598	0	2	0.5217	0	1	1	814.944	1628.88	1628.88	1.13	0.00092	CID (Collision Induced Dissociation)	MS2	48.8488	5.031	112.337	39514	OT_010_2017_01_006_R_S3.raw	F3		3.22	0	6.656e-08
High	Sequest HT (A2)	Unambiguous	AKVDEFPLcGHMVSDEYEQLSSEALEAAR	C9(Carbamidomethyl)	1	1	P27635	P27635	1	3	0.5925	0	1	1	1094.51	3281.51	3281.51	0.63	0.00069	CID (Collision Induced Dissociation)	MS2	6.86744	4.661	112.335	39513	OT_010_2017_01_006_R_S3.raw	F3		4.81	0	1.11e-09	1.00956e+06	112.16
High	Sequest HT (A2)	Unambiguous	ALTVPELTQQMFDAK		2	4	P04350; P68371	Q13509; P04350; A0A0B4J269; P68371	0	3	0.5	0	1	1	564.627	1691.87	1691.87	-0.17	-0.0001	CID (Collision Induced Dissociation)	MS2	2.86007	2.461	112.333	39512	OT_010_2017_01_006_R_S3.raw	F3		3.2	0	6.851e-09	1.34622e+06	112.35
High	Sequest HT (A2)	Unambiguous	AQPVQVAEGSEPDGFWEALGGK		1	1	P06396	P06396	0	2	0.5973	0	1	1	1136.55	2272.09	2272.09	0.92	0.00104	CID (Collision Induced Dissociation)	MS2	19.7688	8.717	112.319	39508	OT_010_2017_01_006_R_S3.raw	F3		4.42	0	2.877e-09	2.2368e+06	112.69
High	Sequest HT (A2)	Unambiguous	AQPVQVAEGSEPDGFWEALGGK		1	1	P06396	P06396	0	3	0.4806	0	1	1	758.034	2272.09	2272.09	0.21	0.00016	CID (Collision Induced Dissociation)	MS2	34.0479	4.687	112.308	39503	OT_010_2017_01_006_R_S3.raw	F3		3.35	0	9.344e-08	2.73659e+06	112.72
High	Sequest HT (A2)	Unambiguous	AVFVDLEPTVIDEVR		2	3	Q71U36; Q9BQE3	Q71U36; P68363; Q9BQE3	0	3	0.5271	0	1	1	567.973	1701.91	1701.91	-0.21	-0.00012	CID (Collision Induced Dissociation)	MS2	7.09647	2.702	112.288	39494	OT_010_2017_01_006_R_S3.raw	F3		3.51	0	8.667e-08	15703495	112.59
High	Sequest HT (A2)	Unambiguous	cPVTVcGDVHGQFHDLMELFR	C1(Carbamidomethyl); C6(Carbamidomethyl)	1	2	P67775	P62714; P67775	0	4	0.5263	0	1	1	630.042	2517.15	2517.15	-0.07	-4e-05	CID (Collision Induced Dissociation)	MS2	23.6049	3.834	112.273	39489	OT_010_2017_01_006_R_S3.raw	F3		4.18	0	2.787e-09	1.27703e+06	111.97
High	Sequest HT (A2)	Unambiguous	KIWcFGPDGTGPNILTDITK	C4(Carbamidomethyl)	1	1	P13639	P13639	1	3	0.5184	0	1	1	745.049	2233.13	2233.13	0	0	CID (Collision Induced Dissociation)	MS2	81.2099	4.927	112.268	39487	OT_010_2017_01_006_R_S3.raw	F3		3.53	0	3.268e-07	3.83163e+06	111.78
High	Sequest HT (A2)	Unambiguous	EIGLLSEEVELYGETK		1	1	P11586	P11586	0	2	0.5728	0	1	1	904.962	1808.92	1808.92	0.26	0.00023	CID (Collision Induced Dissociation)	MS2	17.9781	5.907	112.264	39485	OT_010_2017_01_006_R_S3.raw	F3		4.05	0	2.33e-07	2.09673e+06	111.99
High	Sequest HT (A2)	Unambiguous	LQQELDDLLVDLDHQR		1	1	P35579	P35579	0	2	0.5526	0	1	1	975.501	1949.99	1949.99	0.62	0.0006	CID (Collision Induced Dissociation)	MS2	37.5214	3.748	112.253	39480	OT_010_2017_01_006_R_S3.raw	F3		4.94	0	7.214e-09	1.40367e+06	112.27
High	Sequest HT (A2)	Unambiguous	VALTGLTVAEYFR		1	1	P06576	P06576	0	2	0.5964	0	1	1	720.399	1439.79	1439.79	0.88	0.00063	CID (Collision Induced Dissociation)	MS2	30.4599	4.087	112.251	39479	OT_010_2017_01_006_R_S3.raw	F3		3.37	0	3.797e-07	22929984	112.54
High	Sequest HT (A2)	Unambiguous	SPLVMDVLNIQGVQR		1	1	Q14204	Q14204	0	2	0.4262	0	1	1	834.959	1668.91	1668.91	0.65	0.00055	CID (Collision Induced Dissociation)	MS2	35.2305	8.796	112.24	39476	OT_010_2017_01_006_R_S3.raw	F3		3.05	0	6.505e-07
High	Sequest HT (A2)	Unambiguous	AIDIYEQVGTNAMDSPLLK		1	1	P54920	P54920	0	2	0.6667	0	1	1	1039.53	2078.05	2078.05	0.25	0.00026	CID (Collision Induced Dissociation)	MS2	27.6035	5.734	112.233	39473	OT_010_2017_01_006_R_S3.raw	F3		3.3	0	5.11e-08	876829	112.1
High	Sequest HT (A2)	Unambiguous	AVFVDLEPTVIDEVR		2	3	Q71U36; Q9BQE3	Q71U36; P68363; Q9BQE3	0	2	0.5905	0	1	1	851.456	1701.91	1701.91	-0.09	-8e-05	CID (Collision Induced Dissociation)	MS2	24.3131	5.873	112.229	39471	OT_010_2017_01_006_R_S3.raw	F3		3.37	0	2.944e-08	79910976	112.59
High	Sequest HT (A2)	Unambiguous	ALTVPELTQQMFDAK		2	4	P04350; P68371	Q13509; P04350; A0A0B4J269; P68371	0	3	0.5719	0	1	1	564.627	1691.87	1691.87	-0.06	-3e-05	CID (Collision Induced Dissociation)	MS2	15.4839	3.659	112.227	39470	OT_010_2017_01_006_R_S3.raw	F3		3.06	0	3.262e-08	1.34622e+06	112.35
High	Sequest HT (A2)	Unambiguous	AKVDEFPLcGHMVSDEYEQLSSEALEAAR	C9(Carbamidomethyl)	1	1	P27635	P27635	1	3	0.5944	0	1	1	1094.51	3281.5	3281.51	-1.48	-0.00162	CID (Collision Induced Dissociation)	MS2	10.0642	2.707	112.225	39469	OT_010_2017_01_006_R_S3.raw	F3		4.61	0	5.52e-09	1.00956e+06	112.16
High	Sequest HT (A2)	Unambiguous	LNLEAINYMAADGDFK		1	1	P09382	P09382	0	2	0.3774	0	1	1	892.93	1784.85	1784.85	0.25	0.00023	CID (Collision Induced Dissociation)	MS2	41.8018	4.597	112.221	39467	OT_010_2017_01_006_R_S3.raw	F3		3.63	0	7.537e-09	15989897	111.56
High	Sequest HT (A2)	Unambiguous	IVGGYTcAANSIPYQVSLNSGSHFcGGSLINSQWVVSAAHcYK	C7(Carbamidomethyl); C25(Carbamidomethyl); C41(Carbamidomethyl)	1	1	P00761	P00761	0	4	0.2101	0	1	1	1165.8	4660.18	4660.18	0.24	0.00028	CID (Collision Induced Dissociation)	MS2	16.4616	3.261	111.982	39371	OT_010_2017_01_006_R_S3.raw	F3		3.57	0	6.34e-07	1.95902e+06	111.54
High	Sequest HT (A2)	Unambiguous	DGFIDKEDLHDMLASLGK		3	3	P24844; O14950; P19105	P24844; O14950; P19105	1	2	0.6048	0	1	1	1002.49	2003.97	2003.97	0.02	2e-05	CID (Collision Induced Dissociation)	MS2	36.0048	6.122	112.348	39519	OT_010_2017_01_006_R_S3.raw	F3		4.2	0	8.393e-08	1221562	112.52
High	Sequest HT (A2)	Unambiguous	ALVLDcHYPEDEVGQEDEAESDIFSIR	C6(Carbamidomethyl)	1	1	Q07021	Q07021	0	3	0.4646	0	1	1	1046.14	3136.4	3136.41	-0.19	-0.0002	CID (Collision Induced Dissociation)	MS2	23.1252	4.065	111.979	39370	OT_010_2017_01_006_R_S3.raw	F3		4.24	0	2.644e-08	3673763	112.82
High	Sequest HT (A2)	Unambiguous	ALANVNIGSLIcNVGAGGPAPAAGAAPAGGPAPSTAAAPAEEK	C12(Carbamidomethyl)	1	1	P05386	P05386	0	4	0.511	0	1	1	952.988	3808.93	3808.93	0.27	0.00026	CID (Collision Induced Dissociation)	MS2	14.894	0.77	111.973	39367	OT_010_2017_01_006_R_S3.raw	F3		4.99	0	1.059e-10	5230269	112.12
High	Sequest HT (A2)	Unambiguous	DHIWSQEEPQNMGPWSFVSPR		1	1	Q96HY7	Q96HY7	0	3	0.3925	0	1	1	843.053	2527.14	2527.15	-0.52	-0.00044	CID (Collision Induced Dissociation)	MS2	30.4398	3.458	111.742	39273	OT_010_2017_01_006_R_S3.raw	F3		4.28	0	1.311e-07	1.18358e+06	111.7
High	Sequest HT (A2)	Unambiguous	VSDSISAQYPVVDHEFDAVVVGAGGAGLR		1	1	P31040	P31040	0	3	0.3631	0	1	1	972.491	2915.46	2915.45	1.81	0.00176	CID (Collision Induced Dissociation)	MS2	23.6309	2.998	111.738	39271	OT_010_2017_01_006_R_S3.raw	F3		3.69	0	6.528e-07	1.57334e+06	111.45
High	Sequest HT (A2)	Unambiguous	IADFLNSFDMScR	C12(Carbamidomethyl)	1	1	Q8WUW1	Q8WUW1	0	2	0.6115	0	1	1	788.35	1575.69	1575.69	-0.3	-0.00024	CID (Collision Induced Dissociation)	MS2	29.9068	3.586	111.736	39270	OT_010_2017_01_006_R_S3.raw	F3		2.96	0	3.27e-07	1.34062e+06	111.72
High	Sequest HT (A2)	Unambiguous	MVSAVLNGMLDQSFR		1	1	P78527	P78527	0	3	0.5685	0	1	1	556.612	1667.82	1667.82	-1.05	-0.00058	CID (Collision Induced Dissociation)	MS2	28.845	5.586	111.718	39264	OT_010_2017_01_006_R_S3.raw	F3		4.38	0	1.484e-08	552553	111.71
High	Sequest HT (A2)	Unambiguous	AGTLIMALHDSSDYLLESAK		1	1	Q96G23	Q96G23	0	2	0.5367	0	1	1	1068.04	2135.07	2135.07	0.59	0.00063	CID (Collision Induced Dissociation)	MS2	40.3357	6.104	111.712	39261	OT_010_2017_01_006_R_S3.raw	F3		4.49	0	7.037e-07	544274	111.67
High	Sequest HT (A2)	Unambiguous	ILTVEDHYYEGGIGEAVSSAVVGEPGITVTHLAVNR		1	1	P29401	P29401	0	3	0.6141	0	1	1	1251.64	3752.92	3752.91	0.59	0.00073	CID (Collision Induced Dissociation)	MS2	2.11926	3.579	111.71	39260	OT_010_2017_01_006_R_S3.raw	F3		6.22	0	1.847e-11	432517	111.54
High	Sequest HT (A2)	Unambiguous	KIWcFGPDGTGPNILTDITK	C4(Carbamidomethyl)	1	1	P13639	P13639	1	2	0.6815	0	1	1	1117.07	2233.13	2233.13	-0.72	-0.0008	CID (Collision Induced Dissociation)	MS2	19.4151	4.155	111.703	39257	OT_010_2017_01_006_R_S3.raw	F3		4.49	0	5.574e-10	1.04395e+06	111.78
High	Sequest HT (A2)	Unambiguous	KYDVDTLDMVFLDHWK		1	1	P21964	P21964	1	3	0.6532	0	1	1	675.664	2024.98	2024.98	-0.63	-0.00043	CID (Collision Induced Dissociation)	MS2	43.9155	4.79	111.699	39255	OT_010_2017_01_006_R_S3.raw	F3		4.44	0	1.54e-09
High	Sequest HT (A2)	Unambiguous	GADccVLVFDVTAPNTFK	C4(Carbamidomethyl); C5(Carbamidomethyl)	1	1	P51149	P51149	0	2	0.645	0	1	1	1007.47	2013.94	2013.94	-0.21	-0.00021	CID (Collision Induced Dissociation)	MS2	18.7231	5.624	111.755	39279	OT_010_2017_01_006_R_S3.raw	F3		5.24	0	1.922e-09	2810709	111.97
High	Sequest HT (A2)	Unambiguous	MVSAVLNGMLDQSFR		1	1	P78527	P78527	0	2	0.5826	0	1	1	834.416	1667.82	1667.82	-0.31	-0.00026	CID (Collision Induced Dissociation)	MS2	41.4026	3.12	111.697	39254	OT_010_2017_01_006_R_S3.raw	F3		3.45	0	3.03e-08	1.67629e+06	111.68
High	Sequest HT (A2)	Unambiguous	ETDDTLVLSFVGQTR		1	1	Q16531	Q16531	0	2	0.375	0	1	1	840.925	1680.84	1680.84	-0.35	-0.00029	CID (Collision Induced Dissociation)	MS2	51.307	9.022	111.677	39247	OT_010_2017_01_006_R_S3.raw	F3		2.16	0	3.406e-07	918482	111.55
High	Sequest HT (A2)	Unambiguous	IREYFGGFGEVESIELPMDNK		1	1	Q14103	Q14103	1	3	0.3994	0	1	1	810.726	2430.16	2430.16	-0.66	-0.00053	CID (Collision Induced Dissociation)	MS2	29.1788	5.094	111.675	39246	OT_010_2017_01_006_R_S3.raw	F3		3.58	0	4.232e-08	832779	111.6
High	Sequest HT (A2)	Unambiguous	FVLINWTGEGVNDVR		1	1	Q9UJU6	Q9UJU6	0	2	0.5592	0	1	1	859.946	1718.88	1718.89	-0.78	-0.00067	CID (Collision Induced Dissociation)	MS2	36.0885	5.834	111.671	39244	OT_010_2017_01_006_R_S3.raw	F3		3.97	0	2.015e-08	1.6528e+06	111.41
High	Sequest HT (A2)	Unambiguous	FLYGcQAPTIcFVYQDPQGR	C5(Carbamidomethyl); C11(Carbamidomethyl)	1	1	Q16531	Q16531	0	3	0.5675	0	1	1	807.377	2420.12	2420.12	-0.18	-0.00014	CID (Collision Induced Dissociation)	MS2	28.8393	2.872	111.662	39240	OT_010_2017_01_006_R_S3.raw	F3		5.11	0	5.71e-09	1.06866e+06	111.7
High	Sequest HT (A2)	Unambiguous	NFLYDIAGcSGTFTVQNR	C9(Carbamidomethyl)	1	1	P49915	P49915	0	2	0.6562	0	1	1	1031.99	2062.96	2062.97	-0.33	-0.00034	CID (Collision Induced Dissociation)	MS2	12.9093	2.918	111.66	39239	OT_010_2017_01_006_R_S3.raw	F3		4.13	0	7.809e-10	1.29038e+06	111.63
High	Sequest HT (A2)	Unambiguous	LSSIIDcTGTASYHGFLPVLVR	C7(Carbamidomethyl)	1	1	Q7Z6Z7	Q7Z6Z7	0	3	0.3	0	1	1	802.755	2406.25	2406.25	0.46	0.00037	CID (Collision Induced Dissociation)	MS2	31.9464	3.627	111.631	39228	OT_010_2017_01_006_R_S3.raw	F3		2.1	0	5.198e-07	1161331	111.5
High	Sequest HT (A2)	Unambiguous	VAEEHAPSIVFIDEIDAIGTK		1	1	P62191	P62191	0	3	0.3776	0	1	1	752.058	2254.16	2254.16	-0.18	-0.00014	CID (Collision Induced Dissociation)	MS2	52.6896	3.134	111.625	39225	OT_010_2017_01_006_R_S3.raw	F3		3.31	0	2.58e-07	3.42403e+06	111.2
High	Sequest HT (A2)	Unambiguous	AGLLHNILPSQSTDLHHSVGTELLSLVYK		1	1	P78527	P78527	0	4	0.4478	0	1	1	786.427	3142.69	3142.69	-1.15	-0.0009	CID (Collision Induced Dissociation)	MS2	27.3299	2.428	111.62	39223	OT_010_2017_01_006_R_S3.raw	F3		2.3	0	8.34e-08	1948964	111.42
High	Sequest HT (A2)	Unambiguous	ILTVEDHYYEGGIGEAVSSAVVGEPGITVTHLAVNR		1	1	P29401	P29401	0	3	0.5567	0	1	1	1251.64	3752.91	3752.91	0.39	0.00049	CID (Collision Induced Dissociation)	MS2	55.2869	3.89	111.682	39249	OT_010_2017_01_006_R_S3.raw	F3		6.52	0	7.974e-13	432517	111.54
High	Sequest HT (A2)	Unambiguous	ERLEQQVPVNQVFGQDEMIDVIGVTK		1	1	P39023	P39023	1	3	0.5508	0	1	1	991.178	2971.52	2971.52	-0.19	-0.00019	CID (Collision Induced Dissociation)	MS2	15.7422	1.12	111.775	39286	OT_010_2017_01_006_R_S3.raw	F3		4.72	0	6.595e-08	5292843	111.61
High	Sequest HT (A2)	Unambiguous	cPSPPMINLISVGGQHQGVFGLPR	C1(Carbamidomethyl)	1	1	P50897	P50897	0	3	0.443	0	1	1	854.441	2561.31	2561.31	-0.68	-0.00058	CID (Collision Induced Dissociation)	MS2	62.2379	2.511	111.779	39288	OT_010_2017_01_006_R_S3.raw	F3		3.16	0	5.682e-09	3258814	111.45
High	Sequest HT (A2)	Unambiguous	DTAEGVSQELISAGLVDGR		1	1	O95747	O95747	0	2	0.6143	0	1	1	958.981	1916.95	1916.96	-0.64	-0.00061	CID (Collision Induced Dissociation)	MS2	33.0611	5.886	111.794	39295	OT_010_2017_01_006_R_S3.raw	F3		2.93	0	1.71e-08	727268	112.03
High	Sequest HT (A2)	Unambiguous	ALTVPELTQQMFDAK		2	4	P04350; P68371	Q13509; P04350; A0A0B4J269; P68371	0	2	0.5784	0	1	1	846.437	1691.87	1691.87	-0.23	-0.00019	CID (Collision Induced Dissociation)	MS2	4.85878	0.589	111.971	39366	OT_010_2017_01_006_R_S3.raw	F3		2.87	0	6.211e-08	14100377	112.3
High	Sequest HT (A2)	Unambiguous	MVSAVLNGMLDQSFR		1	1	P78527	P78527	0	2	0.4021	0	1	1	834.416	1667.83	1667.82	0.64	0.00053	CID (Collision Induced Dissociation)	MS2	56.1099	9.458	111.957	39362	OT_010_2017_01_006_R_S3.raw	F3		2.81	0	1.771e-08	1.67629e+06	111.68
High	Sequest HT (A2)	Unambiguous	VTGQHQGYGFVEFLSEEDADYAIK		1	1	Q15427	Q15427	0	3	0.3471	0	1	1	901.758	2703.26	2703.26	0.28	0.00025	CID (Collision Induced Dissociation)	MS2	43.1021	3.879	111.936	39352	OT_010_2017_01_006_R_S3.raw	F3		3.4	0	3.346e-08	2421887	111.69
High	Sequest HT (A2)	Unambiguous	LSKEETVLATVQALQTASHLSQQADLR		1	1	P04844	P04844	1	3	0.6414	0	1	1	979.859	2937.56	2937.56	-0.7	-0.00068	CID (Collision Induced Dissociation)	MS2	47.3244	7.477	111.923	39348	OT_010_2017_01_006_R_S3.raw	F3		3.96	0	1.358e-08	538752	111.93
High	Sequest HT (A2)	Unambiguous	LFDSTIADEGTWTLEDR		1	1	Q8WVJ2	Q8WVJ2	0	2	0.5989	0	1	1	984.963	1968.92	1968.92	0.07	7e-05	CID (Collision Induced Dissociation)	MS2	28.0876	9.384	111.912	39343	OT_010_2017_01_006_R_S3.raw	F3		3.69	0	1.087e-08	622702	111.96
High	Sequest HT (A2)	Unambiguous	LPAELQELPGLSHQYWSAPSDKEGYSGVGLLSR		1	1	P27695	P27695	1	4	0.558	0	1	1	896.956	3584.8	3584.8	-0.01	-1e-05	CID (Collision Induced Dissociation)	MS2	31.8614	3.421	111.901	39338	OT_010_2017_01_006_R_S3.raw	F3		5	0	6.316e-08	830647	111.83
High	Sequest HT (A2)	Unambiguous	NFLYDIAGcSGTFTVQNR	C9(Carbamidomethyl)	1	1	P49915	P49915	0	2	0.5097	0	1	1	1031.99	2062.96	2062.97	-0.33	-0.00034	CID (Collision Induced Dissociation)	MS2	23.3027	9.995	111.883	39332	OT_010_2017_01_006_R_S3.raw	F3		3.08	0	4.275e-09	1.29038e+06	111.63
High	Sequest HT (A2)	Unambiguous	ILTVEDHYYEGGIGEAVSSAVVGEPGITVTHLAVNR		1	1	P29401	P29401	0	3	0.5867	0	1	1	1251.64	3752.91	3752.91	0.39	0.00048	CID (Collision Induced Dissociation)	MS2	6.23705	6.186	111.881	39331	OT_010_2017_01_006_R_S3.raw	F3		6.75	0	3.73e-13	432517	111.54
High	Sequest HT (A2)	Unambiguous	cPVTVcGDVHGQFHDLMELFR	C1(Carbamidomethyl); C6(Carbamidomethyl)	1	2	P67775	P62714; P67775	0	4	0.4037	0	1	1	630.042	2517.15	2517.15	-0.83	-0.00052	CID (Collision Induced Dissociation)	MS2	82.7653	3.367	111.873	39327	OT_010_2017_01_006_R_S3.raw	F3		3.79	0	9.443e-09	1.27703e+06	111.97
High	Sequest HT (A2)	Unambiguous	ALVLDcHYPEDEVGQEDEAESDIFSIR	C6(Carbamidomethyl)	1	1	Q07021	Q07021	0	3	0.2941	0	1	1	1046.14	3136.4	3136.41	-0.89	-0.00093	CID (Collision Induced Dissociation)	MS2	26.3439	4.256	111.868	39325	OT_010_2017_01_006_R_S3.raw	F3		3.23	0	4.77e-08	3673763	112.82
High	Sequest HT (A2)	Unambiguous	QFGFIVLTTSAGIMDHEEAR		1	1	P62244	P62244	0	3	0.5524	0	1	1	741.368	2222.09	2222.09	-0.39	-0.00029	CID (Collision Induced Dissociation)	MS2	16.6746	1.563	111.855	39319	OT_010_2017_01_006_R_S3.raw	F3		3.91	0	3.21e-09	4327001	111.43
High	Sequest HT (A2)	Unambiguous	LEGLTDEINFLR		1	1	P05787	P05787	0	2	0.5869	0	1	1	710.377	1419.75	1419.75	-0.29	-0.00021	CID (Collision Induced Dissociation)	MS2	8.34637	0.718	111.853	39318	OT_010_2017_01_006_R_S3.raw	F3		3.97	0	6.501e-07	90872472	111.39
High	Sequest HT (A2)	Unambiguous	LSKEETVLATVQALQTASHLSQQADLR		1	1	P04844	P04844	1	3	0.6266	0	1	1	979.858	2937.56	2937.56	-1.88	-0.00184	CID (Collision Induced Dissociation)	MS2	37.5383	9.83	111.838	39313	OT_010_2017_01_006_R_S3.raw	F3		4.66	0	2.594e-09	538752	111.93
High	Sequest HT (A2)	Unambiguous	EIGLLSEEVELYGETK		1	1	P11586	P11586	0	2	0.5061	0	1	1	904.962	1808.92	1808.92	-0.07	-6e-05	CID (Collision Induced Dissociation)	MS2	64.8379	6.387	111.823	39306	OT_010_2017_01_006_R_S3.raw	F3		3.26	0	1.373e-07	2.09673e+06	111.99
High	Sequest HT (A2)	Unambiguous	LAPITSDPTEATAVGAVEASFK		1	1	P14618	P14618	0	2	0.755	0	1	1	1088.06	2175.12	2175.12	-0.14	-0.00015	CID (Collision Induced Dissociation)	MS2	52.4758	3.807	111.821	39305	OT_010_2017_01_006_R_S3.raw	F3		5.47	0	3.861e-12	17086788	112.2
High	Sequest HT (A2)	Unambiguous	LAPITSDPTEATAVGAVEASFK		1	1	P14618	P14618	0	3	0.5986	0	1	1	725.71	2175.12	2175.12	-0.59	-0.00043	CID (Collision Induced Dissociation)	MS2	10.3091	2.985	111.819	39304	OT_010_2017_01_006_R_S3.raw	F3		4.21	0	1.911e-08	16105895	112.2
High	Sequest HT (A2)	Unambiguous	SGDAAIVDMVPGKPMcVESFSDYPPLGR	C16(Carbamidomethyl)	1	2	P68104	P68104; Q5VTE0	0	3	0.4116	0	1	1	999.138	2995.4	2995.4	-0.17	-0.00017	CID (Collision Induced Dissociation)	MS2	22.2925	0.916	111.816	39303	OT_010_2017_01_006_R_S3.raw	F3		3.45	0	2.384e-07	39954328	112.51
High	Sequest HT (A2)	Unambiguous	VVALIGVATAADTLVTK		1	1	Q9NUJ1	Q9NUJ1	0	3	0.6414	0	1	1	547.997	1641.98	1641.98	-0.38	-0.00021	CID (Collision Induced Dissociation)	MS2	7.28748	6.9	111.803	39299	OT_010_2017_01_006_R_S3.raw	F3		3.43	0	2.089e-08	557795	111.63
High	Sequest HT (A2)	Unambiguous	LVLPAPQISDAELQEVVK		1	1	Q99459	Q99459	0	2	0.6453	0	1	1	975.052	1949.1	1949.1	0.19	0.00018	CID (Collision Induced Dissociation)	MS2	10.2652	7.953	111.799	39297	OT_010_2017_01_006_R_S3.raw	F3		3.27	0	1.827e-07	664123	111.91
High	Sequest HT (A2)	Unambiguous	TQLEELEDELQATEDAK		2	3	P35580; P35579	P35580; P35749; P35579	0	2	0.5852	0	1	1	981.463	1961.92	1961.92	-0.16	-0.00016	CID (Collision Induced Dissociation)	MS2	13.5487	4.155	111.977	39369	OT_010_2017_01_006_R_S3.raw	F3		4.87	0	5.375e-09	4.14396e+06	112.21
High	Sequest HT (A2)	Unambiguous	TPIGTPAMNMATPTPGHIMSMTPEQLQAWR		1	1	O75533	O75533	0	3	0.2975	0	1	1	1089.19	3265.57	3265.56	1.02	0.00111	CID (Collision Induced Dissociation)	MS2	0	5.008	111.6	39216	OT_010_2017_01_006_R_S3.raw	F3		3.26	0	2.362e-07	728168	111.45
High	Sequest HT (A2)	Unambiguous	LGVNNISGIEEVNMFTNQGTVIHFNNPK		1	1	P20290	P20290	0	3	0.4258	0	1	1	1029.52	3086.54	3086.54	0.68	0.0007	CID (Collision Induced Dissociation)	MS2	12.7819	4.196	112.35	39520	OT_010_2017_01_006_R_S3.raw	F3		4.11	0	1.737e-09	5053980	112.6
High	Sequest HT (A2)	Unambiguous	SPLVMDVLNIQGVQR		1	1	Q14204	Q14204	0	2	0.5824	0	1	1	834.96	1668.91	1668.91	1.02	0.00085	CID (Collision Induced Dissociation)	MS2	48.8095	11.315	112.354	39522	OT_010_2017_01_006_R_S3.raw	F3		3.52	0	1.798e-07
High	Sequest HT (A2)	Unambiguous	QIQELVEAIVLPMNHK		1	1	P17980	P17980	0	3	0.2819	0	1	1	621.345	1862.02	1862.02	-0.15	-9e-05	CID (Collision Induced Dissociation)	MS2	48.2024	6.094	113.054	39808	OT_010_2017_01_006_R_S3.raw	F3		2.59	0	2.11e-07	1.3504e+06	112.73
High	Sequest HT (A2)	Unambiguous	GLVAVITGGASGLGLATAER		1	1	Q99714	Q99714	0	3	0.7213	0	1	1	605.011	1813.02	1813.02	0.23	0.00014	CID (Collision Induced Dissociation)	MS2	20.6199	3.689	113.044	39803	OT_010_2017_01_006_R_S3.raw	F3		4.88	0	1.316e-10	4084520	113.3
High	Sequest HT (A2)	Unambiguous	IGIIGGTGLDDPEILEGR		1	2	Q13126	Q13126; F2Z2F3	0	2	0.5691	0	1	1	912.989	1824.97	1824.97	0.03	3e-05	CID (Collision Induced Dissociation)	MS2	14.434	3.961	113.042	39802	OT_010_2017_01_006_R_S3.raw	F3		3.62	0	4.25e-08
High	Sequest HT (A2)	Unambiguous	AYLPVNESFGFTADLR		1	1	P13639	P13639	0	3	0.4695	0	1	1	600.637	1799.9	1799.9	0.2	0.00012	CID (Collision Induced Dissociation)	MS2	46.9692	3.342	113.037	39800	OT_010_2017_01_006_R_S3.raw	F3		2.13	0	7.187e-08	2.05943e+06	113.27
High	Sequest HT (A2)	Unambiguous	VALTGLTVAEYFR		1	1	P06576	P06576	0	2	0.583	0	1	1	720.399	1439.79	1439.79	0.94	0.00068	CID (Collision Induced Dissociation)	MS2	67.8272	2.946	113.035	39799	OT_010_2017_01_006_R_S3.raw	F3		2.83	0	2.871e-07	22929984	112.54
High	Sequest HT (A2)	Unambiguous	AYLPVNESFGFTADLR		1	1	P13639	P13639	0	2	0.5067	0	1	1	900.452	1799.9	1799.9	0.14	0.00013	CID (Collision Induced Dissociation)	MS2	3.997	0.717	113.033	39798	OT_010_2017_01_006_R_S3.raw	F3		3.73	0	2.133e-08	10305238	113.25
High	Sequest HT (A2)	Unambiguous	SYEDMIGEEVPSDQYYWAPLAQHER		1	1	O60716	O60716	0	3	0.3846	0	1	1	1005.12	3013.33	3013.33	0.21	0.00021	CID (Collision Induced Dissociation)	MS2	10.3617	4.622	113.016	39792	OT_010_2017_01_006_R_S3.raw	F3		4.16	0	5.239e-10	1.5817e+06	113.18
High	Sequest HT (A2)	Unambiguous	GLVAVITGGASGLGLATAER		1	1	Q99714	Q99714	0	2	0.6055	0	1	1	907.012	1813.02	1813.02	-0.33	-0.0003	CID (Collision Induced Dissociation)	MS2	48.5746	6.715	113.009	39789	OT_010_2017_01_006_R_S3.raw	F3		3.65	0	9.497e-13	4546919	113.29
High	Sequest HT (A2)	Unambiguous	ILATGANVILTTGGIDDMcLK	C19(Carbamidomethyl)	1	1	P17987	P17987	0	2	0.3629	0	1	1	1088.57	2176.13	2176.14	-1.25	-0.00136	CID (Collision Induced Dissociation)	MS2	11.4693	5.189	113.056	39809	OT_010_2017_01_006_R_S3.raw	F3	Not Reliable	2.37	0	7.227e-07
High	Sequest HT (A2)	Unambiguous	SGDAAIVDMVPGKPMcVESFSDYPPLGR	C16(Carbamidomethyl)	1	2	P68104	P68104; Q5VTE0	0	3	0.6089	0	1	1	999.139	2995.4	2995.4	0.47	0.00046	CID (Collision Induced Dissociation)	MS2	25.3273	0.24	112.996	39783	OT_010_2017_01_006_R_S3.raw	F3		3.81	0	1.767e-08	39954328	112.51
High	Sequest HT (A2)	Unambiguous	DcEVVMMIGLPGAGK	C2(Carbamidomethyl)	1	1	Q00839	Q00839	0	2	0.5761	0	1	1	788.88	1576.75	1576.75	0.15	0.00011	CID (Collision Induced Dissociation)	MS2	22.8771	5.9	112.975	39775	OT_010_2017_01_006_R_S3.raw	F3		3.35	0	1.281e-07	1.86751e+06	113.2
High	Sequest HT (A2)	Unambiguous	MEIVDHALHALTDEVIIPHSGWER		1	1	O60716	O60716	0	4	0.3052	0	1	1	692.851	2768.38	2768.38	0.09	6e-05	CID (Collision Induced Dissociation)	MS2	23.1208	3.279	112.966	39771	OT_010_2017_01_006_R_S3.raw	F3		3.44	0	2.449e-07	863590	112.88
High	Sequest HT (A2)	Unambiguous	AQPVQVAEGSEPDGFWEALGGK		1	1	P06396	P06396	0	2	0.7329	0	1	1	1136.55	2272.09	2272.09	-0.5	-0.00057	CID (Collision Induced Dissociation)	MS2	10.2395	2.704	112.956	39766	OT_010_2017_01_006_R_S3.raw	F3		5.54	0	1.485e-10	2.2368e+06	112.69
High	Sequest HT (A2)	Unambiguous	FNAcFESVATNIDEIYK	C4(Carbamidomethyl)	1	1	Q14683	Q14683	0	2	0.5829	0	1	1	1010.97	2020.93	2020.93	0.02	2e-05	CID (Collision Induced Dissociation)	MS2	53.14	11.075	112.944	39763	OT_010_2017_01_006_R_S3.raw	F3		3.74	0	4.937e-11	425841	112.95
High	Sequest HT (A2)	Unambiguous	IVMFTIDIGEAPK		1	1	Q15363	Q15363	0	2	0.6285	0	1	1	717.39	1433.77	1433.77	0.67	0.00048	CID (Collision Induced Dissociation)	MS2	23.5353	6.977	112.921	39752	OT_010_2017_01_006_R_S3.raw	F3		3.93	0	1.675e-07	1.05018e+06	112.82
High	Sequest HT (A2)	Unambiguous	DGFIDKEDLHDMLASLGK		3	3	P24844; O14950; P19105	P24844; O14950; P19105	1	3	0.3197	0	1	1	668.663	2003.98	2003.97	0.46	0.00031	CID (Collision Induced Dissociation)	MS2	38.2783	4.582	112.918	39751	OT_010_2017_01_006_R_S3.raw	F3		2.94	0	3.326e-07	4245000	112.5
High	Sequest HT (A2)	Unambiguous	AVTGYTDPYTGQQISLFQAMQK		1	1	P58107	P58107	0	2	0.6574	0	1	1	1224.1	2447.19	2447.19	0.76	0.00094	CID (Collision Induced Dissociation)	MS2	6.14229	3.223	112.916	39750	OT_010_2017_01_006_R_S3.raw	F3		4.32	0	5.378e-08	1.63539e+06	113.05
High	Sequest HT (A2)	Unambiguous	LGVNNISGIEEVNMFTNQGTVIHFNNPK		1	1	P20290	P20290	0	3	0.558	0	1	1	1029.52	3086.54	3086.54	0.31	0.00032	CID (Collision Induced Dissociation)	MS2	6.47602	1.7	112.879	39735	OT_010_2017_01_006_R_S3.raw	F3		3.71	0	5.199e-10	5053980	112.6
High	Sequest HT (A2)	Unambiguous	AVFVDLEPTVIDEVR		2	3	Q71U36; Q9BQE3	Q71U36; P68363; Q9BQE3	0	2	0.4618	0	1	1	851.457	1701.91	1701.91	0.32	0.00027	CID (Collision Induced Dissociation)	MS2	4.30931	0.404	112.994	39782	OT_010_2017_01_006_R_S3.raw	F3		3.53	0	1.564e-08	79910976	112.59
High	Sequest HT (A2)	Unambiguous	IVMFTIDIGEAPK		1	1	Q15363	Q15363	0	2	0.4921	0	1	1	717.39	1433.77	1433.77	0.67	0.00048	CID (Collision Induced Dissociation)	MS2	31.9144	8.684	113.061	39811	OT_010_2017_01_006_R_S3.raw	F3		2.52	0	6.213e-07	1.05018e+06	112.82
High	Sequest HT (A2)	Unambiguous	AVTGYTDPYTGQQISLFQAMQK		1	1	P58107	P58107	0	2	0.6848	0	1	1	1224.1	2447.19	2447.19	0.66	0.00081	CID (Collision Induced Dissociation)	MS2	2.6752	2.226	113.078	39817	OT_010_2017_01_006_R_S3.raw	F3		4.22	0	2.443e-08	1.63539e+06	113.05
High	Sequest HT (A2)	Unambiguous	GAGTDEGcLIEILASR	C8(Carbamidomethyl)	1	1	P09525	P09525	0	2	0.6224	0	1	1	831.412	1661.82	1661.82	0.38	0.00031	CID (Collision Induced Dissociation)	MS2	16.2919	5.38	113.086	39821	OT_010_2017_01_006_R_S3.raw	F3		3.84	0	2.116e-07	646084	113.14
High	Sequest HT (A2)	Unambiguous	VcNDEQLLLELQQIK	C2(Carbamidomethyl)	1	1	Q7Z6Z7	Q7Z6Z7	0	2	0.1703	0	1	1	921.984	1842.96	1842.96	-1.14	-0.00105	CID (Collision Induced Dissociation)	MS2	25.0639	8.283	113.283	39902	OT_010_2017_01_006_R_S3.raw	F3		2.76	0	1.265e-07	941417	113.21
High	Sequest HT (A2)	Unambiguous	VALTGLTVAEYFR		1	1	P06576	P06576	0	2	0.3548	0	1	1	720.398	1439.79	1439.79	-0.17	-0.00012	CID (Collision Induced Dissociation)	MS2	54.809	10.136	113.279	39900	OT_010_2017_01_006_R_S3.raw	F3		2.17	0	6.276e-07	22929984	112.54
High	Sequest HT (A2)	Unambiguous	SVYAHFPINVVIQENGSLVEIR		1	1	P32969	P32969	0	3	0.4529	0	1	1	828.779	2484.32	2484.32	-0.58	-0.00048	CID (Collision Induced Dissociation)	MS2	26.2597	2.807	113.268	39895	OT_010_2017_01_006_R_S3.raw	F3		3.82	0	4.714e-07	3233340	113.53
High	Sequest HT (A2)	Unambiguous	VYATILNAGTNTDGFKEQGVTFPSGDIQEQLIR		1	1	P49327	P49327	1	3	0.6026	0	1	1	1194.94	3582.81	3582.81	-0.06	-7e-05	CID (Collision Induced Dissociation)	MS2	43.478	5.801	113.255	39891	OT_010_2017_01_006_R_S3.raw	F3		4.68	0	9.847e-08	632429	113.17
High	Sequest HT (A2)	Unambiguous	AQPVQVAEGSEPDGFWEALGGK		1	1	P06396	P06396	0	2	0.6815	0	1	1	1136.55	2272.09	2272.09	-1.26	-0.00143	CID (Collision Induced Dissociation)	MS2	32.1419	5.217	113.241	39884	OT_010_2017_01_006_R_S3.raw	F3		4.71	0	8.527e-09	2.2368e+06	112.69
High	Sequest HT (A2)	Unambiguous	AVTGYTDPYTGQQISLFQAMQK		1	1	P58107	P58107	0	2	0.4286	0	1	1	1224.1	2447.19	2447.19	0.16	0.00019	CID (Collision Induced Dissociation)	MS2	6.15922	3.507	113.23	39879	OT_010_2017_01_006_R_S3.raw	F3		3.99	0	1.848e-08	1.63539e+06	113.05
High	Sequest HT (A2)	Unambiguous	DINLQDEDWNEFNDINK		1	1	Q6P2Q9	Q6P2Q9	0	2	0.4878	0	1	1	1061.47	2121.93	2121.94	-1.03	-0.00109	CID (Collision Induced Dissociation)	MS2	16.624	5.953	113.212	39873	OT_010_2017_01_006_R_S3.raw	F3		4.9	0	4.986e-08	603448	113.25
High	Sequest HT (A2)	Unambiguous	GAGTDEGcLIEILASR	C8(Carbamidomethyl)	1	1	P09525	P09525	0	2	0.5786	0	1	1	831.412	1661.82	1661.82	-0.29	-0.00024	CID (Collision Induced Dissociation)	MS2	24.2532	5.263	113.206	39870	OT_010_2017_01_006_R_S3.raw	F3		4.01	0	6.247e-07	646084	113.14
High	Sequest HT (A2)	Unambiguous	IGIIGGTGLDDPEILEGR		1	2	Q13126	Q13126; F2Z2F3	0	2	0.5967	0	1	1	912.989	1824.97	1824.97	-0.11	-0.0001	CID (Collision Induced Dissociation)	MS2	14.0652	4.606	113.199	39867	OT_010_2017_01_006_R_S3.raw	F3		4.91	0	1.774e-08
High	Sequest HT (A2)	Unambiguous	KGSITSVQAIYVPADDLTDPAPATTFAHLDATTVLSR		1	1	P06576	P06576	1	3	0.491	0	1	1	1281.67	3842.98	3842.98	0.34	0.00043	CID (Collision Induced Dissociation)	MS2	2.17229	2.889	113.197	39866	OT_010_2017_01_006_R_S3.raw	F3		4.46	0	2.501e-08	2.08629e+06	113.51
High	Sequest HT (A2)	Unambiguous	SYEDMIGEEVPSDQYYWAPLAQHER		1	1	O60716	O60716	0	3	0.3046	0	1	1	1005.11	3013.33	3013.33	-0.58	-0.00058	CID (Collision Induced Dissociation)	MS2	11.9978	2.251	113.192	39864	OT_010_2017_01_006_R_S3.raw	F3		3.02	0	6.855e-08	1.5817e+06	113.18
High	Sequest HT (A2)	Unambiguous	GYAVNVFDIQQGFDNPQVR		1	1	Q15738	Q15738	0	2	0.6681	0	1	1	1084.03	2167.06	2167.06	2.06	0.00223	CID (Collision Induced Dissociation)	MS2	39.2769	6.863	113.173	39857	OT_010_2017_01_006_R_S3.raw	F3		4.55	0	9.048e-09
High	Sequest HT (A2)	Unambiguous	VcNDEQLLLELQQIK	C2(Carbamidomethyl)	1	1	Q7Z6Z7	Q7Z6Z7	0	2	0.2877	0	1	1	921.985	1842.96	1842.96	0.12	0.00011	CID (Collision Induced Dissociation)	MS2	26.4203	5.864	113.168	39855	OT_010_2017_01_006_R_S3.raw	F3		3.65	0	2.795e-08	941417	113.21
High	Sequest HT (A2)	Unambiguous	VALTGLTVAEYFR		1	1	P06576	P06576	0	2	0.4439	0	1	1	720.399	1439.79	1439.79	1.19	0.00086	CID (Collision Induced Dissociation)	MS2	72.5323	7.792	113.158	39850	OT_010_2017_01_006_R_S3.raw	F3		2.14	0	4.937e-07	22929984	112.54
High	Sequest HT (A2)	Unambiguous	DcEVVMMIGLPGAGK	C2(Carbamidomethyl)	1	1	Q00839	Q00839	0	2	0.6043	0	1	1	788.88	1576.75	1576.75	0.22	0.00017	CID (Collision Induced Dissociation)	MS2	9.52599	2.444	113.156	39849	OT_010_2017_01_006_R_S3.raw	F3		3.74	0	3.216e-08	1.86751e+06	113.2
High	Sequest HT (A2)	Unambiguous	MEIVDHALHALTDEVIIPHSGWER		1	1	O60716	O60716	0	4	0.3547	0	1	1	692.851	2768.38	2768.38	0	0	CID (Collision Induced Dissociation)	MS2	11.0396	4.607	113.137	39842	OT_010_2017_01_006_R_S3.raw	F3		3.75	0	1.417e-08	863590	112.88
High	Sequest HT (A2)	Unambiguous	SLDLFNcEVTNLNDYR	C7(Carbamidomethyl)	2	2	P39687; Q92688	P39687; Q92688	0	2	0.586	0	1	1	986.957	1972.91	1972.91	0.3	0.0003	CID (Collision Induced Dissociation)	MS2	23.8746	7.308	113.134	39841	OT_010_2017_01_006_R_S3.raw	F3		3.43	0	6.915e-09	7.85976e+06	113.35
High	Sequest HT (A2)	Unambiguous	AQPVQVAEGSEPDGFWEALGGK		1	1	P06396	P06396	0	2	0.6724	0	1	1	1136.55	2272.09	2272.09	-1.26	-0.00143	CID (Collision Induced Dissociation)	MS2	17.4962	4.337	113.115	39832	OT_010_2017_01_006_R_S3.raw	F3		5.22	0	1.866e-09	2.2368e+06	112.69
High	Sequest HT (A2)	Unambiguous	LGVNNISGIEEVNMFTNQGTVIHFNNPK		1	1	P20290	P20290	0	3	0.4278	0	1	1	1029.52	3086.53	3086.54	-1.24	-0.00127	CID (Collision Induced Dissociation)	MS2	57.7362	5.066	113.093	39824	OT_010_2017_01_006_R_S3.raw	F3		3.53	0	2.909e-07	5053980	112.6
High	Sequest HT (A2)	Unambiguous	MEIVDHALHALTDEVIIPHSGWER		1	1	O60716	O60716	0	4	0.2754	0	1	1	692.851	2768.38	2768.38	-0.17	-0.00012	CID (Collision Induced Dissociation)	MS2	12.8548	3.573	112.822	39713	OT_010_2017_01_006_R_S3.raw	F3		3.05	0	1.631e-07	863590	112.88
High	Sequest HT (A2)	Unambiguous	LNLEAINYMAADGDFK		1	1	P09382	P09382	0	2	0.4937	0	1	1	892.93	1784.85	1784.85	0.05	4e-05	CID (Collision Induced Dissociation)	MS2	32.0503	6.127	112.352	39521	OT_010_2017_01_006_R_S3.raw	F3		3.99	0	1.051e-09	15989897	111.56
High	Sequest HT (A2)	Unambiguous	IVMFTIDIGEAPK		1	1	Q15363	Q15363	0	2	0.6864	0	1	1	717.389	1433.77	1433.77	0.42	0.0003	CID (Collision Induced Dissociation)	MS2	38.8234	6.307	112.816	39710	OT_010_2017_01_006_R_S3.raw	F3		4.05	0	5.433e-08	1.05018e+06	112.82
High	Sequest HT (A2)	Unambiguous	ALANVNIGSLIcNVGAGGPAPAAGAAPAGGPAPSTAAAPAEEK	C12(Carbamidomethyl)	1	1	P05386	P05386	0	4	0.0579	0	1	1	952.988	3808.93	3808.93	-0.07	-7e-05	CID (Collision Induced Dissociation)	MS2	22.795	2.38	112.808	39706	OT_010_2017_01_006_R_S3.raw	F3		2.59	0	1.437e-07	5230269	112.12
High	Sequest HT (A2)	Unambiguous	GNAGGIQPDLLISLTAPK		1	1	Q8NCW5	Q8NCW5	0	2	0.5136	0	1	1	882.995	1764.98	1764.99	-1.25	-0.0011	CID (Collision Induced Dissociation)	MS2	25.9091	4.373	112.531	39593	OT_010_2017_01_006_R_S3.raw	F3		2.57	0	6.354e-07	2036357	112.15
High	Sequest HT (A2)	Unambiguous	ALANVNIGSLIcNVGAGGPAPAAGAAPAGGPAPSTAAAPAEEK	C12(Carbamidomethyl)	1	1	P05386	P05386	0	4	0.2917	0	1	1	952.987	3808.93	3808.93	-0.26	-0.00024	CID (Collision Induced Dissociation)	MS2	8.61789	1.365	112.526	39591	OT_010_2017_01_006_R_S3.raw	F3		3.84	0	6.784e-09	5230269	112.12
High	Sequest HT (A2)	Unambiguous	ELESQISELQEDLESER		1	1	P35579	P35579	0	3	0.5269	0	1	1	678.654	2033.95	2033.95	-1.43	-0.00097	CID (Collision Induced Dissociation)	MS2	25.6557	4.667	112.5	39581	OT_010_2017_01_006_R_S3.raw	F3		3.34	0	3.931e-08	1.83223e+06	112.29
High	Sequest HT (A2)	Unambiguous	ALTVPELTQQMFDAK		2	4	P04350; P68371	Q13509; P04350; A0A0B4J269; P68371	0	3	0.2837	0	1	1	564.627	1691.87	1691.87	-0.28	-0.00016	CID (Collision Induced Dissociation)	MS2	2.38258	3.931	112.498	39580	OT_010_2017_01_006_R_S3.raw	F3		2.08	0	5.054e-07	1.34622e+06	112.35
High	Sequest HT (A2)	Unambiguous	TYYMSGGLQPVPIVFR		1	1	P11177	P11177	0	2	0.5212	0	1	1	914.476	1827.95	1827.95	-0.26	-0.00024	CID (Collision Induced Dissociation)	MS2	9.59004	3.562	112.489	39576	OT_010_2017_01_006_R_S3.raw	F3		3.53	0	7.234e-09	1973615	112.41
High	Sequest HT (A2)	Unambiguous	TVQLTSSELESTLETLK		1	1	P42704	P42704	0	2	0.6029	0	1	1	939.999	1878.99	1878.99	0.37	0.00034	CID (Collision Induced Dissociation)	MS2	50.9761	1.527	112.485	39574	OT_010_2017_01_006_R_S3.raw	F3		4.91	0	2.313e-08	3.11241e+06	112.44
High	Sequest HT (A2)	Unambiguous	QIQELVEAIVLPMNHK		1	1	P17980	P17980	0	3	0.4777	0	1	1	621.345	1862.02	1862.02	-0.23	-0.00015	CID (Collision Induced Dissociation)	MS2	31.4179	4.664	112.472	39570	OT_010_2017_01_006_R_S3.raw	F3		3.14	0	5.933e-07	1.3504e+06	112.73
High	Sequest HT (A2)	Unambiguous	MTLSNPSELDELMSEEAYEK		1	1	P23434	P23434	0	2	0.5581	0	1	1	1158.52	2316.02	2316.03	-0.71	-0.00083	CID (Collision Induced Dissociation)	MS2	23.0299	4.492	112.469	39569	OT_010_2017_01_006_R_S3.raw	F3		3.53	0	2.486e-09	2.1284e+06	112.61
High	Sequest HT (A2)	Unambiguous	VALTGLTVAEYFR		1	1	P06576	P06576	0	3	0.6	0	1	1	480.601	1439.79	1439.79	-1.53	-0.00074	CID (Collision Induced Dissociation)	MS2	7.70523	3.403	112.533	39594	OT_010_2017_01_006_R_S3.raw	F3		4	0	2.862e-07	956316	112.54
High	Sequest HT (A2)	Unambiguous	DGFIDKEDLHDMLASLGK		3	3	P24844; O14950; P19105	P24844; O14950; P19105	1	2	0.6679	0	1	1	1002.49	2003.97	2003.97	-0.35	-0.00035	CID (Collision Induced Dissociation)	MS2	4.00499	4.052	112.45	39560	OT_010_2017_01_006_R_S3.raw	F3		5.33	0	3.742e-08	1221562	112.52
High	Sequest HT (A2)	Unambiguous	LQQELDDLLVDLDHQR		1	1	P35579	P35579	0	2	0.6188	0	1	1	975.5	1949.99	1949.99	0.18	0.00017	CID (Collision Induced Dissociation)	MS2	42.7368	5.343	112.435	39555	OT_010_2017_01_006_R_S3.raw	F3		4.8	0	5.353e-10	1.40367e+06	112.27
High	Sequest HT (A2)	Unambiguous	ALANVNIGSLIcNVGAGGPAPAAGAAPAGGPAPSTAAAPAEEK	C12(Carbamidomethyl)	1	1	P05386	P05386	0	3	0.6012	0	1	1	1270.31	3808.93	3808.93	-0.07	-9e-05	CID (Collision Induced Dissociation)	MS2	9.25593	2.308	112.418	39547	OT_010_2017_01_006_R_S3.raw	F3		4.84	0	1.188e-08	1.67541e+06	112.11
High	Sequest HT (A2)	Unambiguous	AQPVQVAEGSEPDGFWEALGGK		1	1	P06396	P06396	0	2	0.6717	0	1	1	1136.55	2272.09	2272.09	-0.59	-0.00067	CID (Collision Induced Dissociation)	MS2	8.83518	3.537	112.414	39545	OT_010_2017_01_006_R_S3.raw	F3		6	0	7.01e-10	2.2368e+06	112.69
High	Sequest HT (A2)	Unambiguous	ESDLPSAILQTSGVSEFTK		1	1	Q99459	Q99459	0	2	0.5701	0	1	1	1005.01	2009.01	2009.01	0.28	0.00028	CID (Collision Induced Dissociation)	MS2	27.1996	8.128	112.396	39539	OT_010_2017_01_006_R_S3.raw	F3		3.14	0	1.032e-07	702771	112.4
High	Sequest HT (A2)	Unambiguous	AKVDEFPLcGHMVSDEYEQLSSEALEAAR	C9(Carbamidomethyl)	1	1	P27635	P27635	1	3	0.5676	0	1	1	1094.51	3281.51	3281.51	0.07	8e-05	CID (Collision Induced Dissociation)	MS2	3.90865	4.461	112.385	39534	OT_010_2017_01_006_R_S3.raw	F3		5.25	0	1.782e-09	1.00956e+06	112.16
High	Sequest HT (A2)	Unambiguous	IFYPEIEEVQALDDTER		1	1	P33316	P33316	0	2	0.5831	0	1	1	1034	2066.99	2066.99	-0.56	-0.00058	CID (Collision Induced Dissociation)	MS2	32.5256	3.644	112.379	39531	OT_010_2017_01_006_R_S3.raw	F3		4.27	0	1.838e-09	2.31714e+06	112.56
High	Sequest HT (A2)	Unambiguous	AVGNIVTGTDEQTQVVLNcDALSHFPALLTHPK	C19(Carbamidomethyl)	1	1	O00629	O00629	0	4	0.3824	0	1	1	887.207	3545.81	3545.81	-0.14	-0.00013	CID (Collision Induced Dissociation)	MS2	30.0466	1.561	112.372	39528	OT_010_2017_01_006_R_S3.raw	F3		3.19	0	7.872e-08	1.88328e+06	112.28
High	Sequest HT (A2)	Unambiguous	DGFIDKEDLHDMLASLGK		3	3	P24844; O14950; P19105	P24844; O14950; P19105	1	3	0.5245	0	1	1	668.663	2003.98	2003.97	0.65	0.00044	CID (Collision Induced Dissociation)	MS2	7.35023	1.399	112.37	39527	OT_010_2017_01_006_R_S3.raw	F3		3.26	0	1.693e-07	4245000	112.5
High	Sequest HT (A2)	Unambiguous	VALTGLTVAEYFR		1	1	P06576	P06576	0	3	0.4737	0	1	1	480.601	1439.79	1439.79	-1.15	-0.00055	CID (Collision Induced Dissociation)	MS2	0	4.949	112.437	39556	OT_010_2017_01_006_R_S3.raw	F3		3.61	0	7.072e-07	956316	112.54
High	Sequest HT (A2)	Unambiguous	ALANVNIGSLIcNVGAGGPAPAAGAAPAGGPAPSTAAAPAEEK	C12(Carbamidomethyl)	1	1	P05386	P05386	0	3	0.6004	0	1	1	1270.31	3808.93	3808.93	0.4	0.00051	CID (Collision Induced Dissociation)	MS2	22.6121	3.182	112.54	39597	OT_010_2017_01_006_R_S3.raw	F3		4.78	0	3.07e-08	1.67541e+06	112.11
High	Sequest HT (A2)	Unambiguous	LGVNNISGIEEVNMFTNQGTVIHFNNPK		1	1	P20290	P20290	0	4	0.2796	0	1	1	772.39	3086.54	3086.54	0.1	8e-05	CID (Collision Induced Dissociation)	MS2	56.5645	4.675	112.544	39599	OT_010_2017_01_006_R_S3.raw	F3		3.29	0	2.223e-08	601564	112.66
High	Sequest HT (A2)	Unambiguous	ELESQISELQEDLESER		1	1	P35579	P35579	0	2	0.4985	0	1	1	1017.48	2033.95	2033.95	-0.95	-0.00097	CID (Collision Induced Dissociation)	MS2	45.333	5.408	112.55	39602	OT_010_2017_01_006_R_S3.raw	F3		3.35	0	1.054e-08	2.63004e+06	112.3
High	Sequest HT (A2)	Unambiguous	TVQLTSSELESTLETLK		1	1	P42704	P42704	0	2	0.5845	0	1	1	940.001	1878.99	1878.99	1.66	0.00156	CID (Collision Induced Dissociation)	MS2	45.1612	4.651	112.805	39705	OT_010_2017_01_006_R_S3.raw	F3		3.73	0	4.483e-07	3.11241e+06	112.44
High	Sequest HT (A2)	Unambiguous	DLTLDQAYSYAVENAK		1	1	P23381	P23381	0	2	0.4233	0	1	1	900.936	1800.86	1800.87	-0.13	-0.00011	CID (Collision Induced Dissociation)	MS2	51.0278	4.559	112.803	39704	OT_010_2017_01_006_R_S3.raw	F3		4.04	0	4.133e-08
High	Sequest HT (A2)	Unambiguous	DLYANTVLSGGTTMYPGIADR		1	2	P60709	P60709; P63261	0	3	0.4881	0	1	1	739.028	2215.07	2215.07	-0.65	-0.00048	CID (Collision Induced Dissociation)	MS2	100	6.972	112.785	39698	OT_010_2017_01_006_R_S3.raw	F3		3.77	0	1.284e-07	63042632	113.14
High	Sequest HT (A2)	Unambiguous	VSALDLAVLDQVEAR		1	1	Q13561	Q13561	0	2	0.5888	0	1	1	799.941	1598.87	1598.87	-0.14	-0.00011	CID (Collision Induced Dissociation)	MS2	25.0074	6.409	112.781	39696	OT_010_2017_01_006_R_S3.raw	F3		3.38	0	6.21e-08	1.63539e+06	112.92
High	Sequest HT (A2)	Unambiguous	DLYANTVLSGGTTMYPGIADR		1	2	P60709	P60709; P63261	0	2	0.723	0	1	1	1108.04	2215.07	2215.07	-0.25	-0.00028	CID (Collision Induced Dissociation)	MS2	27.2641	3.772	112.774	39693	OT_010_2017_01_006_R_S3.raw	F3		4.08	0	3.605e-09	113195144	113.13
High	Sequest HT (A2)	Unambiguous	MTLSNPSELDELMSEEAYEK		1	1	P23434	P23434	0	2	0.5827	0	1	1	1158.52	2316.02	2316.03	-0.62	-0.00071	CID (Collision Induced Dissociation)	MS2	15.5449	2.832	112.768	39690	OT_010_2017_01_006_R_S3.raw	F3		4.05	0	2.746e-08	2.1284e+06	112.61
High	Sequest HT (A2)	Unambiguous	QIQELVEAIVLPMNHK		1	1	P17980	P17980	0	3	0.5805	0	1	1	621.345	1862.02	1862.02	-0.73	-0.00046	CID (Collision Induced Dissociation)	MS2	30.4986	2.354	112.766	39689	OT_010_2017_01_006_R_S3.raw	F3		3.48	0	1.756e-07	1.3504e+06	112.73
High	Sequest HT (A2)	Unambiguous	ALVLDcHYPEDEVGQEDEAESDIFSIR	C6(Carbamidomethyl)	1	1	Q07021	Q07021	0	3	0.4707	0	1	1	1046.14	3136.4	3136.41	-0.57	-0.00059	CID (Collision Induced Dissociation)	MS2	2.66937	1.109	112.764	39688	OT_010_2017_01_006_R_S3.raw	F3		4.27	0	1.497e-08	3673763	112.82
High	Sequest HT (A2)	Unambiguous	ALTVPELTQQMFDAK		2	4	P04350; P68371	Q13509; P04350; A0A0B4J269; P68371	0	2	0.6373	0	1	1	846.438	1691.87	1691.87	0.33	0.00028	CID (Collision Induced Dissociation)	MS2	21.1983	1.027	112.76	39686	OT_010_2017_01_006_R_S3.raw	F3		3.06	0	4.8e-07	14100377	112.3
High	Sequest HT (A2)	Unambiguous	TIEcISLIGLAVGK	C4(Carbamidomethyl)	1	1	O00410	O00410	0	2	0.5142	0	1	1	737.421	1473.83	1473.83	-0.2	-0.00015	CID (Collision Induced Dissociation)	MS2	29.4833	5.982	112.74	39679	OT_010_2017_01_006_R_S3.raw	F3		3.52	0	7.301e-07	852446	112.81
High	Sequest HT (A2)	Unambiguous	FLSQPFQVAEVFTGHMGK		1	1	P06576	P06576	0	3	0.3627	0	1	1	675.008	2023.01	2023.01	-0.39	-0.00026	CID (Collision Induced Dissociation)	MS2	2.27246	0.29	112.72	39670	OT_010_2017_01_006_R_S3.raw	F3		2.04	0	6.35e-09	23426636	112.41
High	Sequest HT (A2)	Unambiguous	IVMFTIDIGEAPK		1	1	Q15363	Q15363	0	2	0.6084	0	1	1	717.389	1433.77	1433.77	-0.34	-0.00024	CID (Collision Induced Dissociation)	MS2	33.6876	6.342	112.699	39662	OT_010_2017_01_006_R_S3.raw	F3		4.52	0	7.147e-08	1.05018e+06	112.82
High	Sequest HT (A2)	Unambiguous	LFIYNPTTGEFLGR		1	1	P54709	P54709	0	2	0.5595	0	1	1	814.428	1627.85	1627.85	0.21	0.00017	CID (Collision Induced Dissociation)	MS2	45.802	3.541	112.616	39628	OT_010_2017_01_006_R_S3.raw	F3		3.36	0	1.707e-07	1.68831e+06	112.77
High	Sequest HT (A2)	Unambiguous	ETLQLVDSTTSYGLTGAVFSQDKDVVQEATK		1	1	P30038	P30038	1	3	0.0778	0	1	1	1110.89	3330.66	3330.66	-0.08	-8e-05	CID (Collision Induced Dissociation)	MS2	11.1716	2.539	112.613	39627	OT_010_2017_01_006_R_S3.raw	F3		1.8	0	5.666e-07	1.88582e+06	112.72
High	Sequest HT (A2)	Unambiguous	LFVGGLDWSTTQETLR		1	1	Q96EP5	Q96EP5	0	2	0.5297	0	1	1	911.97	1822.93	1822.93	-0.74	-0.00068	CID (Collision Induced Dissociation)	MS2	8.17042	3.87	112.609	39625	OT_010_2017_01_006_R_S3.raw	F3		4.55	0	6.299e-10	2.58809e+06	112.73
High	Sequest HT (A2)	Unambiguous	LAPITSDPTEATAVGAVEASFK		1	1	P14618	P14618	0	2	0.6558	0	1	1	1088.06	2175.12	2175.12	-0.5	-0.00054	CID (Collision Induced Dissociation)	MS2	3.76892	0.892	112.605	39623	OT_010_2017_01_006_R_S3.raw	F3		4.91	0	5.419e-10	17086788	112.2
High	Sequest HT (A2)	Unambiguous	LSScDSFTSTINELNHcLSLR	C4(Carbamidomethyl); C17(Carbamidomethyl)	1	1	P07814	P07814	0	3	0.1848	0	1	1	818.718	2454.14	2454.14	-0.27	-0.00022	CID (Collision Induced Dissociation)	MS2	36.3426	5.201	112.589	39618	OT_010_2017_01_006_R_S3.raw	F3		2.11	0	1.652e-07	2.65288e+06	112.77
High	Sequest HT (A2)	Unambiguous	DGFIDKEDLHDMLASLGK		3	3	P24844; O14950; P19105	P24844; O14950; P19105	1	2	0.6621	0	1	1	1002.49	2003.97	2003.97	-0.35	-0.00035	CID (Collision Induced Dissociation)	MS2	6.4962	3.511	112.568	39608	OT_010_2017_01_006_R_S3.raw	F3		5.06	0	5.752e-08	1221562	112.52
High	Sequest HT (A2)	Unambiguous	LQQELDDLLVDLDHQR		1	1	P35579	P35579	0	2	0.574	0	1	1	975.499	1949.99	1949.99	-0.64	-0.00062	CID (Collision Induced Dissociation)	MS2	41.1184	8.932	112.552	39603	OT_010_2017_01_006_R_S3.raw	F3		4.46	0	1.199e-08	1.40367e+06	112.27
High	Sequest HT (A2)	Unambiguous	IFYPEIEEVQALDDTER		1	1	P33316	P33316	0	2	0.5561	0	1	1	1034	2066.99	2066.99	-0.1	-0.00011	CID (Collision Induced Dissociation)	MS2	6.79765	4.675	112.812	39708	OT_010_2017_01_006_R_S3.raw	F3		4.46	0	1.27e-09	2.31714e+06	112.56
High	Sequest HT (A2)	Unambiguous	LVVVDFSATWcGPcK	C11(Carbamidomethyl); C14(Carbamidomethyl)	1	1	P10599	P10599	0	2	0.5571	0	1	1	869.918	1738.83	1738.83	-0.2	-0.00017	CID (Collision Induced Dissociation)	MS2	53.3165	5.447	108.167	37803	OT_010_2017_01_006_R_S3.raw	F3		3.5	0	5.142e-07	829642	107.68
High	Sequest HT (A2)	Unambiguous	SVPLAATSMLITQGLISK		1	1	Q9NX40	Q9NX40	0	2	0.6399	0	1	1	915.524	1830.04	1830.04	0.04	4e-05	CID (Collision Induced Dissociation)	MS2	50.5744	12.119	122.456	43602	OT_010_2017_01_006_R_S3.raw	F3		3.11	0	5.554e-08	574393	122.3
High	Sequest HT (A2)	Unambiguous	GGGGGGGGGGGLGGGLGNVLGGLISGAGGGGGGGGGGGGGGGGGGGGTAMR		1	1	P04632	P04632	0	4	0.2782	0	1	1	896.171	3581.66	3581.66	-0.04	-3e-05	CID (Collision Induced Dissociation)	MS2	37.3418	4.726	122.478	43610	OT_010_2017_01_006_R_S3.raw	F3		3.63	0	2.964e-09	682587	122.41
High	Sequest HT (A2)	Unambiguous	LcYVALDFEQEMATAASSSSLEK	C2(Carbamidomethyl)	1	3	P60709	P60709; Q6S8J3; P63261	0	2	0.6789	0	1	1	1275.59	2550.17	2550.17	0.05	6e-05	CID (Collision Induced Dissociation)	MS2	11.1224	6.841	132.049	47458	OT_010_2017_01_006_R_S3.raw	F3		6.01	0	7.344e-11	53643960	132.41
High	Sequest HT (A2)	Unambiguous	NDLSPASSGNAVYDFFIGR		1	1	Q14739	Q14739	0	2	0.6209	0	1	1	1015.48	2029.96	2029.96	-0.84	-0.00085	CID (Collision Induced Dissociation)	MS2	29.2949	7.353	132.033	47451	OT_010_2017_01_006_R_S3.raw	F3		4.22	0	4.672e-07	771964	132.13
High	Sequest HT (A2)	Unambiguous	IcGLDPTSTLGIYFEVVNQHNTPIPQGGR	C2(Carbamidomethyl)	1	1	Q15437	Q15437	0	3	0.539	0	1	1	1061.87	3183.59	3183.59	0.12	0.00012	CID (Collision Induced Dissociation)	MS2	10.7976	4.446	132.031	47450	OT_010_2017_01_006_R_S3.raw	F3		3.08	0	1.362e-07	968675	131.91
High	Sequest HT (A2)	Unambiguous	LcYVALDFEQEMATAASSSSLEK	C2(Carbamidomethyl)	1	3	P60709	P60709; Q6S8J3; P63261	0	3	0.4129	0	1	1	850.729	2550.17	2550.17	-0.75	-0.00064	CID (Collision Induced Dissociation)	MS2	25.3671	2.385	132.027	47448	OT_010_2017_01_006_R_S3.raw	F3		4.48	0	2.641e-08	115063112	132.41
High	Sequest HT (A2)	Unambiguous	IVSQLLTLMDGLK		1	1	P55072	P55072	0	2	0.6345	0	1	1	715.918	1430.83	1430.83	-0.44	-0.00032	CID (Collision Induced Dissociation)	MS2	43.9121	4.182	132.025	47447	OT_010_2017_01_006_R_S3.raw	F3		3.94	0	8.562e-08	4.58483e+06	132.25
High	Sequest HT (A2)	Unambiguous	MSVQPTVSLGGFEITPPVVLR		1	1	P06748	P06748	0	2	0.6122	0	1	1	1114.11	2227.22	2227.22	-0.14	-0.00016	CID (Collision Induced Dissociation)	MS2	17.6904	1.844	132.023	47446	OT_010_2017_01_006_R_S3.raw	F3		3.43	0	1.36e-08	26533072	132.64
High	Sequest HT (A2)	Unambiguous	SYFSSFTDDIISQPMLK		1	1	O94826	O94826	0	3	0.5313	0	1	1	660.32	1978.95	1978.95	-0.19	-0.00013	CID (Collision Induced Dissociation)	MS2	15.403	4.836	132.01	47442	OT_010_2017_01_006_R_S3.raw	F3		3.99	0	1.592e-07	958212	131.87
High	Sequest HT (A2)	Unambiguous	QFLAPWIESQDWAYAASK		1	1	P40763	P40763	0	2	0.6499	0	1	1	1056.02	2111.03	2111.02	1.46	0.00154	CID (Collision Induced Dissociation)	MS2	46.2619	5.948	132.007	47441	OT_010_2017_01_006_R_S3.raw	F3		4.17	0	5.027e-09	502050	132.02
High	Sequest HT (A2)	Unambiguous	EIFDIAFPDEQAEALAVER		1	1	P36776	P36776	0	2	0.5114	0	1	1	1082.03	2163.06	2163.06	-0.9	-0.00097	CID (Collision Induced Dissociation)	MS2	24.5449	8.88	132.051	47459	OT_010_2017_01_006_R_S3.raw	F3		3.52	0	6.7e-07	609742	131.89
High	Sequest HT (A2)	Unambiguous	IcGLDPTSTLGIYFEVVNQHNTPIPQGGR	C2(Carbamidomethyl)	1	1	Q15437	Q15437	0	3	0.612	0	1	1	1061.87	3183.59	3183.59	0.58	0.00061	CID (Collision Induced Dissociation)	MS2	14.4698	3.625	132.003	47439	OT_010_2017_01_006_R_S3.raw	F3		3.66	0	1.907e-08	968675	131.91
High	Sequest HT (A2)	Unambiguous	SPPYTAFLGNLPYDVTEESIK		1	1	P23588	P23588	0	2	0.5556	0	1	1	1171.08	2341.16	2341.16	0.13	0.00015	CID (Collision Induced Dissociation)	MS2	23.0265	15.449	131.972	47427	OT_010_2017_01_006_R_S3.raw	F3		4.32	0	8.542e-09
High	Sequest HT (A2)	Unambiguous	ITPENLPQILLQLK		1	1	P43243	P43243	0	3	0.592	0	1	1	540.662	1619.97	1619.97	-1.1	-0.00059	CID (Collision Induced Dissociation)	MS2	5.87357	10.984	131.966	47424	OT_010_2017_01_006_R_S3.raw	F3		3.26	0	6.827e-07	474132	132.06
High	Sequest HT (A2)	Unambiguous	SIVDYKPNLDLLEQQHQLIQEALIFDNK		1	1	O43707	O43707	0	3	0.6228	0	1	1	1108.92	3324.75	3324.75	-0.55	-0.00061	CID (Collision Induced Dissociation)	MS2	23.1046	8.265	131.964	47423	OT_010_2017_01_006_R_S3.raw	F3		4.64	0	6.584e-08	1.8883e+06	131.3
High	Sequest HT (A2)	Unambiguous	LGLALNYSVFYYEIQNAPEQAcHLAK	C22(Carbamidomethyl)	1	1	P61981	P61981	0	3	0.5258	0	1	1	1004.84	3012.49	3012.49	0.16	0.00016	CID (Collision Induced Dissociation)	MS2	28.9931	3.421	131.948	47416	OT_010_2017_01_006_R_S3.raw	F3		4.07	0	4.722e-10	7.54391e+06	131.36
High	Sequest HT (A2)	Unambiguous	LGLALNYSVFYYEIQNAPEQAcHLAK	C22(Carbamidomethyl)	1	1	P61981	P61981	0	4	0.2465	0	1	1	753.879	3012.49	3012.49	0.48	0.00036	CID (Collision Induced Dissociation)	MS2	48.3095	8.449	131.93	47410	OT_010_2017_01_006_R_S3.raw	F3		2.84	0	6.046e-07	2.25305e+06	131.36
High	Sequest HT (A2)	Unambiguous	AETVPEEANYEAVPVEAYGLAMLR		1	1	Q92917	Q92917	0	3	0.3113	0	1	1	874.763	2622.28	2622.28	-0.21	-0.00018	CID (Collision Induced Dissociation)	MS2	28.1921	10.429	131.928	47409	OT_010_2017_01_006_R_S3.raw	F3		3.02	0	7.165e-07	438562	131.9
High	Sequest HT (A2)	Unambiguous	ALQDEWDAVMLHSFTLR		1	1	Q9UMS4	Q9UMS4	0	2	0.4006	0	1	1	1016.5	2032	2032	2.12	0.00216	CID (Collision Induced Dissociation)	MS2	24.9452	12.499	131.921	47406	OT_010_2017_01_006_R_S3.raw	F3		3.12	0	1.76e-07	923830	131.62
High	Sequest HT (A2)	Unambiguous	LTSFIGAIAIGDLVK		1	1	P78371	P78371	0	2	0.6427	0	1	1	759.45	1517.89	1517.89	-0.14	-0.00011	CID (Collision Induced Dissociation)	MS2	53.8407	11.11	131.883	47391	OT_010_2017_01_006_R_S3.raw	F3		3.89	0	2.4e-08	5.10862e+06	132.15
High	Sequest HT (A2)	Unambiguous	LQEGYDHSYYFIATFITDHIR		1	1	P10768	P10768	0	4	0.268	0	1	1	648.066	2589.24	2589.24	-0.02	-1e-05	CID (Collision Induced Dissociation)	MS2	11.7833	4.393	131.999	47437	OT_010_2017_01_006_R_S3.raw	F3		2.5	0	2.269e-08	2.05091e+06	131.65
High	Sequest HT (A2)	Unambiguous	KPLHYAADcGQLEILEFLLLK	C9(Carbamidomethyl)	1	1	P58546	P58546	0	3	0.6814	0	1	1	824.45	2471.34	2471.34	-0.13	-0.00011	CID (Collision Induced Dissociation)	MS2	28.7874	7.042	131.879	47389	OT_010_2017_01_006_R_S3.raw	F3		4.74	0	2.006e-09	1.03385e+06	131.99
High	Sequest HT (A2)	Unambiguous	QALQDLLSEYMGNAGR		1	1	P35221	P35221	0	2	0.6146	0	1	1	883.43	1765.85	1765.85	-1.1	-0.00097	CID (Collision Induced Dissociation)	MS2	28.2508	3.605	132.062	47462	OT_010_2017_01_006_R_S3.raw	F3		3.71	0	2.021e-08	1667118	132.17
High	Sequest HT (A2)	Unambiguous	KPLHYAADcGQLEILEFLLLK	C9(Carbamidomethyl)	1	1	P58546	P58546	0	3	0.6034	0	1	1	824.45	2471.34	2471.34	-0.35	-0.00029	CID (Collision Induced Dissociation)	MS2	22.5893	4.478	132.109	47481	OT_010_2017_01_006_R_S3.raw	F3		5.27	0	5.146e-10	1.03385e+06	131.99
High	Sequest HT (A2)	Unambiguous	YGGEGAESMMGFFHELLK		1	1	Q96HY7	Q96HY7	0	3	0.3911	0	1	1	668.306	2002.9	2002.9	-0.58	-0.00039	CID (Collision Induced Dissociation)	MS2	35.948	2.324	132.421	47607	OT_010_2017_01_006_R_S3.raw	F3		2.48	0	5.738e-08	1.7921e+06	132.56
High	Sequest HT (A2)	Unambiguous	SLQALGEVIEAELR		1	1	Q9Y285	Q9Y285	0	2	0.5268	0	1	1	764.423	1527.84	1527.84	0.13	0.0001	CID (Collision Induced Dissociation)	MS2	52.8535	10.425	132.406	47602	OT_010_2017_01_006_R_S3.raw	F3		3.55	0	6.402e-08	1.15238e+06	132.56
High	Sequest HT (A2)	Unambiguous	DNYVPEVSALDQEIIEVDPDTK		1	1	P08708	P08708	0	2	0.5689	0	1	1	1245.1	2489.19	2489.19	0.52	0.00065	CID (Collision Induced Dissociation)	MS2	40.3269	8.004	132.391	47595	OT_010_2017_01_006_R_S3.raw	F3		3.41	0	3.168e-07	2.81894e+06	132.74
High	Sequest HT (A2)	Unambiguous	WFGFLEAQQAFQSVGTK		1	1	P07814	P07814	0	2	0.6628	0	1	1	972.487	1943.97	1943.97	0.45	0.00044	CID (Collision Induced Dissociation)	MS2	18.7604	4.06	132.382	47591	OT_010_2017_01_006_R_S3.raw	F3		4.33	0	3.285e-07	1201111	132.3
High	Sequest HT (A2)	Unambiguous	ADDPSSYMEVVQAANTSGNWEELVK		1	1	Q00610	Q00610	0	2	0.3571	0	1	1	1370.62	2740.24	2740.24	0.55	0.00075	CID (Collision Induced Dissociation)	MS2	11.7109	5.151	132.356	47581	OT_010_2017_01_006_R_S3.raw	F3		3.36	0	2.072e-07	986682	132.46
High	Sequest HT (A2)	Unambiguous	ELTNDGELILTMTADDVVcTR	C19(Carbamidomethyl)	1	1	P29373	P29373	0	2	0.6932	0	1	1	1183.56	2366.12	2366.12	-1.04	-0.00123	CID (Collision Induced Dissociation)	MS2	18.1893	5.634	132.312	47563	OT_010_2017_01_006_R_S3.raw	F3		4.53	0	7.459e-08	2.17101e+06	131.8
High	Sequest HT (A2)	Unambiguous	TSTVDLPIENQLLWQIDR		1	1	P34932	P34932	0	2	0.6817	0	1	1	1071.07	2141.12	2141.12	0.18	0.00019	CID (Collision Induced Dissociation)	MS2	42.6206	4.091	132.301	47558	OT_010_2017_01_006_R_S3.raw	F3		3.77	0	5.816e-07	1.54733e+06	132.09
High	Sequest HT (A2)	Unambiguous	ITSEAEDLVANFFPK		1	1	P61289	P61289	0	2	0.5406	0	1	1	840.929	1680.85	1680.85	1.58	0.00133	CID (Collision Induced Dissociation)	MS2	33.5574	7.009	132.252	47540	OT_010_2017_01_006_R_S3.raw	F3		3.57	0	4.173e-08	1.01855e+06	131.81
High	Sequest HT (A2)	Unambiguous	QALQDLLSEYMGNAGR		1	1	P35221	P35221	0	3	0.5747	0	1	1	589.289	1765.85	1765.85	-0.45	-0.00026	CID (Collision Induced Dissociation)	MS2	10.2335	5.679	132.078	47469	OT_010_2017_01_006_R_S3.raw	F3		3.48	0	1.722e-07	670437	132.15
High	Sequest HT (A2)	Unambiguous	KPLHYAADcGQLEILEFLLLK	C9(Carbamidomethyl)	1	1	P58546	P58546	0	4	0.2872	0	1	1	618.589	2471.34	2471.34	-0.31	-0.00019	CID (Collision Induced Dissociation)	MS2	74.4676	4.294	132.248	47538	OT_010_2017_01_006_R_S3.raw	F3		2.96	0	6.552e-07	767366	132.06
High	Sequest HT (A2)	Unambiguous	KPLHYAADcGQLEILEFLLLK	C9(Carbamidomethyl)	1	1	P58546	P58546	0	3	0.5307	0	1	1	824.451	2471.34	2471.34	0.83	0.00068	CID (Collision Induced Dissociation)	MS2	26.075	5.821	132.236	47533	OT_010_2017_01_006_R_S3.raw	F3		4.07	0	6.279e-10	1.03385e+06	131.99
High	Sequest HT (A2)	Unambiguous	GAVEALAAALAHISGATSVDQR		1	1	Q9NR30	Q9NR30	0	3	0.4928	0	1	1	703.375	2108.11	2108.11	0.17	0.00012	CID (Collision Induced Dissociation)	MS2	18.4449	3.84	132.23	47530	OT_010_2017_01_006_R_S3.raw	F3		5.58	0	2.762e-09	1.63744e+06	132.42
High	Sequest HT (A2)	Unambiguous	DSIFSNLTGQLDYQGFEK		1	1	P40939	P40939	0	2	0.5502	0	1	1	1031.49	2061.98	2061.98	0.48	0.0005	CID (Collision Induced Dissociation)	MS2	24.3412	3.021	132.225	47528	OT_010_2017_01_006_R_S3.raw	F3		4.18	0	2.415e-09	1900802	132.35
High	Sequest HT (A2)	Unambiguous	QALQDLLSEYMGNAGR		1	1	P35221	P35221	0	3	0.5363	0	1	1	589.289	1765.85	1765.85	-0.76	-0.00045	CID (Collision Induced Dissociation)	MS2	4.32904	5.371	132.199	47518	OT_010_2017_01_006_R_S3.raw	F3		3.58	0	8.007e-09	670437	132.15
High	Sequest HT (A2)	Unambiguous	WFGFLEAQQAFQSVGTK		1	1	P07814	P07814	0	2	0.673	0	1	1	972.486	1943.97	1943.97	0.14	0.00013	CID (Collision Induced Dissociation)	MS2	24.8451	4.146	132.195	47516	OT_010_2017_01_006_R_S3.raw	F3		4.19	0	3.763e-08	1201111	132.3
[truncated: 177,306 more rows]
