# Supplementary material for: Quantitative phosphoproteomic analysis identifies novel functional pathways of tumor suppressor DLC1 in estrogen receptor positive breast cancer
Source: PLoS One. 2018 Oct 2;13(10):e0204658. doi: 10.1371/journal.pone.0204658 (PMC6168143; doi:10.1371/journal.pone.0204658)
Supplement: S6 Table — (XLSX) [file pone.0204658.s006.xlsx]

## Sheet: Proteins
Table S6. Phosphoenriched protein level MS/MS results from Proteome Discoverer 2.2-DLC1-FL Overexpressing versus Control Cells
Accession	Description	Coverage [%]	# Peptides	# PSMs	# Unique Peptides	# Protein Groups	# AAs	MW [kDa]	calc. pI	Score Sequest HT: Sequest HT	# Peptides (by Search Engine): Sequest HT	# Razor Peptides	Abundance Ratio: (DLC1) / (WT)	Abundance Ratio (log2): (DLC1) / (WT)	Abundance Ratio P-Value: (DLC1) / (WT)	Abundance Ratio Adj. P-Value: (DLC1) / (WT)	Abundance Ratio Variability [%]: (DLC1) / (WT)	Abundances (Grouped): WT	Abundances (Grouped): DLC1	Abundances (Grouped) CV [%]: WT	Abundances (Grouped) CV [%]: DLC1	Abundances (Normalized): F19: Control, WT	Abundances (Normalized): F20: Control, WT	Abundances (Normalized): F21: Control, WT	Abundances (Normalized): F22: Sample, DLC1	Abundances (Normalized): F23: Sample, DLC1	Abundances (Normalized): F24: Sample, DLC1	Abundance: F19: Control, WT	Abundance: F20: Control, WT	Abundance: F21: Control, WT	Abundance: F22: Sample, DLC1	Abundance: F23: Sample, DLC1	Abundance: F24: Sample, DLC1
P06748	Nucleophosmin OS=Homo sapiens GN=NPM1 PE=1 SV=2	60	15	3671	15	1	294	32.6	4.78	16805	15	0	0.708	-0.5	0.287513	0.812927	30.59	5.55349e+07	6.98742e+07	39.6	50.32	5.55349e+07	3.77548e+07	8.41889e+07	6.98742e+07	7.62255e+07	2.39495e+07	4.36127e+07	2.14525e+07	7.27851e+07	6.98742e+07	7.28502e+07	1.96208e+07
Q9UQ35	Serine/arginine repetitive matrix protein 2 OS=Homo sapiens GN=SRRM2 PE=1 SV=2	32	99	3158	99	1	2752	299.4	12.06	6675.93	99	0	1.049	0.07	0.699958	0.960445	46.42	4.17161e+08	4.61585e+08	6.63	3.47	4.17161e+08	3.72998e+08	4.21238e+08	4.61585e+08	4.36998e+08	4.66483e+08	3.27605e+08	2.1194e+08	3.64179e+08	4.61585e+08	4.17647e+08	3.8217e+08
Q09666	Neuroblast differentiation-associated protein AHNAK OS=Homo sapiens GN=AHNAK PE=1 SV=2	31	88	2072	88	1	5890	628.7	6.15	5536.22	88	0	0.854	-0.23	0.7086	0.960445	33.2	2.45589e+08	2.04273e+08	4.84	8.07	2.40441e+08	2.6347e+08	2.45589e+08	1.8905e+08	2.2212e+08	2.04273e+08	1.88823e+08	1.49706e+08	2.12323e+08	1.8905e+08	2.12284e+08	1.67353e+08
P60709	Actin, cytoplasmic 1 OS=Homo sapiens GN=ACTB PE=1 SV=1	66	19	1454	9	1	375	41.7	5.48	5398.34	19	15	0.696	-0.52	0.259708	0.776383	23.18	9.36252e+07	5.29283e+07	14.22	31.42	9.36252e+07	1.02481e+08	7.69779e+07	5.29283e+07	5.0293e+07	8.58231e+07	7.35258e+07	5.82305e+07	6.65509e+07	5.29283e+07	4.8066e+07	7.03113e+07
Q12888	Tumor suppressor p53-binding protein 1 OS=Homo sapiens GN=TP53BP1 PE=1 SV=2	37	48	1348	48	1	1972	213.4	4.7	3646.3	48	0	1.154	0.21	0.460841	0.90796	44.84	5.44694e+07	6.30236e+07	3.13	7.98	5.44694e+07	5.60695e+07	5.26685e+07	6.30236e+07	7.00099e+07	5.99974e+07	4.2776e+07	3.1859e+07	4.55342e+07	6.30236e+07	6.69098e+07	4.91533e+07
Q9C0C2	182 kDa tankyrase-1-binding protein OS=Homo sapiens GN=TNKS1BP1 PE=1 SV=4	25	34	1226	34	1	1729	181.7	4.86	3476.76	34	0	0.956	-0.06	0.965385	0.996362	36.57	8.95723e+07	8.95167e+07	4.03	8.52	8.36283e+07	8.99113e+07	8.95723e+07	8.95167e+07	1.03188e+08	8.91355e+07	6.56751e+07	5.10882e+07	7.74393e+07	8.95167e+07	9.86189e+07	7.3025e+07
Q8IYB3	Serine/arginine repetitive matrix protein 1 OS=Homo sapiens GN=SRRM1 PE=1 SV=2	34	46	1201	46	1	904	102.3	11.84	3184.21	46	0	1.136	0.18	0.497064	0.92582	62.6	3.21969e+08	5.20312e+08	36.1	32.93	5.6308e+08	3.21969e+08	3.076e+08	5.20312e+08	3.58693e+08	7.06427e+08	4.42198e+08	1.82945e+08	2.65934e+08	5.20312e+08	3.4281e+08	5.78746e+08
P51858	Hepatoma-derived growth factor OS=Homo sapiens GN=HDGF PE=1 SV=1	58	15	1146	15	1	240	26.8	4.73	3908.17	15	0	1.154	0.21	0.461629	0.90796	55.32	1.30427e+08	2.02326e+08	33.4	40.11	1.1927e+08	1.30427e+08	2.13668e+08	2.02326e+08	2.44588e+08	1.01786e+08	9.36652e+07	7.41097e+07	1.84726e+08	2.02326e+08	2.33757e+08	8.33892e+07
P05783	Keratin, type I cytoskeletal 18 OS=Homo sapiens GN=KRT18 PE=1 SV=2	60	23	926	21	1	430	48	5.45	2614.2	23	0	0.755	-0.41	0.408459	0.884764	31.22	4.23823e+07	3.3955e+07	9.49	17.05	4.19594e+07	4.23823e+07	4.94951e+07	3.56953e+07	3.3955e+07	2.55755e+07	3.29516e+07	2.40819e+07	4.27907e+07	3.56953e+07	3.24515e+07	2.0953e+07
P05787	Keratin, type II cytoskeletal 8 OS=Homo sapiens GN=KRT8 PE=1 SV=7	71	37	882	32	1	483	53.7	5.59	2563.01	37	5	0.878	-0.19	0.787864	0.96892	39.79	1.20302e+08	1.05068e+08	9.44	9.19	1.08205e+08	1.30794e+08	1.20302e+08	1.05982e+08	8.95983e+07	1.05068e+08	8.49757e+07	7.4318e+07	1.04007e+08	1.05982e+08	8.56308e+07	8.60776e+07
Q13541	Eukaryotic translation initiation factor 4E-binding protein 1 OS=Homo sapiens GN=EIF4EBP1 PE=1 SV=3	68	10	879	10	1	118	12.6	5.48	1613.1	10	0	0.563	-0.83	0.0569491	0.381249	20.23	2.92865e+07	1.73069e+07	2.76	17.15	2.9947e+07	2.83432e+07	2.92865e+07	1.73069e+07	1.41341e+07	2.00094e+07	2.3518e+07	1.61048e+07	2.53194e+07	1.73069e+07	1.35082e+07	1.63929e+07
E9PAV3	Nascent polypeptide-associated complex subunit alpha, muscle-specific form OS=Homo sapiens GN=NACA PE=1 SV=1	4	4	860	4	1	2078	205.3	9.58	2720.36	4	0	0.901	-0.15	0.860263	0.978891	49.73	5.31334e+07	4.91374e+07	69.52	54.31	5.31334e+07	1.03831e+07	7.11352e+07	4.91374e+07	5.32251e+07	1.46606e+07	4.17267e+07	5.89976e+06	6.14996e+07	4.91374e+07	5.08683e+07	1.20108e+07
O14745	Na(+)/H(+) exchange regulatory cofactor NHE-RF1 OS=Homo sapiens GN=SLC9A3R1 PE=1 SV=4	41	11	764	11	1	358	38.8	5.77	1166.2	11	0	1.125	0.17	0.520211	0.936516	54.5	4.00662e+07	4.36551e+07	7.88	8.52	3.71928e+07	4.35263e+07	4.00662e+07	4.01591e+07	4.76206e+07	4.36551e+07	2.92083e+07	2.47319e+07	3.4639e+07	4.01591e+07	4.55119e+07	3.57648e+07
P07900	Heat shock protein HSP 90-alpha OS=Homo sapiens GN=HSP90AA1 PE=1 SV=5	38	30	750	17	1	732	84.6	5.02	2271.36	30	15	1.027	0.04	0.759377	0.960445	53.6	5.30477e+08	4.68339e+08	26.51	26.6	3.2077e+08	5.30477e+08	5.35552e+08	4.68339e+08	4.99959e+08	2.92453e+08	2.51908e+08	3.0142e+08	4.63009e+08	4.68339e+08	4.77821e+08	2.39594e+08
P42166	Lamina-associated polypeptide 2, isoform alpha OS=Homo sapiens GN=TMPO PE=1 SV=2	12	6	741	6	1	694	75.4	7.66	2388.63	6	0	1.031	0.04	0.746717	0.960445	66.38	2.29777e+07	2.65373e+07	17.95	28.92	2.29777e+07	2.12392e+07	2.96075e+07	2.65373e+07	3.21383e+07	1.75678e+07	1.80449e+07	1.20682e+07	2.5597e+07	2.65373e+07	3.07152e+07	1.43925e+07
P22059	Oxysterol-binding protein 1 OS=Homo sapiens GN=OSBP PE=1 SV=1	11	6	647	6	1	807	89.4	7.3	2529.31	6	0	1.279	0.36	0.26428	0.779103	62.88	1.35995e+07	2.30208e+07	71.36	52.92	1.35995e+07	4.27618e+06	2.43462e+07	2.30208e+07	2.79591e+07	7.98933e+06	1.06799e+07	2.42975e+06	2.10484e+07	2.30208e+07	2.67211e+07	6.54532e+06
Q14676	Mediator of DNA damage checkpoint protein 1 OS=Homo sapiens GN=MDC1 PE=1 SV=3	21	21	604	21	1	2089	226.5	5.47	1599.93	21	0	0.986	-0.02	0.874173	0.979125	53.42	5.88566e+06	6.89941e+06	52.32	54.45	5.88566e+06	3.06435e+06	9.47625e+06	6.89941e+06	8.72204e+06	2.37749e+06	4.62213e+06	1.74118e+06	8.19264e+06	6.89941e+06	8.33582e+06	1.94778e+06
Q14160	Protein scribble homolog OS=Homo sapiens GN=SCRIB PE=1 SV=4	16	21	583	21	1	1630	174.8	5.07	1600.61	21	0	0.957	-0.06	0.962868	0.995907	42.11	1.29653e+07	1.23346e+07	9.25	22.37	1.15827e+07	1.29653e+07	1.39449e+07	1.23346e+07	1.4946e+07	9.46775e+06	9.09617e+06	7.36696e+06	1.2056e+07	1.23346e+07	1.42842e+07	7.75653e+06
P08727	Keratin, type I cytoskeletal 19 OS=Homo sapiens GN=KRT19 PE=1 SV=4	73	28	577	23	1	400	44.1	5.14	1530.92	28	8	1.073	0.1	0.638609	0.95667	64.41	1.05169e+08	1.08079e+08	3.24	18.11	1.05169e+08	1.09835e+08	1.03128e+08	1.0962e+08	7.79686e+07	1.08079e+08	8.25915e+07	6.24087e+07	8.91584e+07	1.0962e+08	7.45161e+07	8.85446e+07
Q13263	Transcription intermediary factor 1-beta OS=Homo sapiens GN=TRIM28 PE=1 SV=5	20	7	555	7	1	835	88.5	5.77	1201.32	7	0	0.983	-0.02	0.883741	0.982079	47.74	2.76633e+07	2.63587e+07	14.8	19.97	2.11628e+07	2.76633e+07	2.77479e+07	2.63587e+07	3.15292e+07	2.10259e+07	1.66196e+07	1.57184e+07	2.39893e+07	2.63587e+07	3.01331e+07	1.72256e+07
Q13523	Serine/threonine-protein kinase PRP4 homolog OS=Homo sapiens GN=PRPF4B PE=1 SV=3	17	19	505	19	1	1007	116.9	10.26	1403.51	19	0	1.255	0.33	0.29623	0.820054	70.97	4.65019e+07	6.9917e+07	48.2	24.87	4.65019e+07	2.63473e+07	7.30995e+07	6.9917e+07	7.14152e+07	4.4074e+07	3.65189e+07	1.49707e+07	6.31978e+07	6.9917e+07	6.82529e+07	3.6108e+07
O76094	Signal recognition particle subunit SRP72 OS=Homo sapiens GN=SRP72 PE=1 SV=3	4	1	497	1	1	671	74.6	9.26	638.55	1	0	0.909	-0.14	0.888345	0.98222	16.84	5.98938e+06	5.45877e+06	15.99	6.35	4.5575e+06	6.19627e+06	5.98938e+06	5.29678e+06	5.97527e+06	5.45877e+06	3.5791e+06	3.52076e+06	5.17809e+06	5.29678e+06	5.71068e+06	4.47214e+06
P05387	60S acidic ribosomal protein P2 OS=Homo sapiens GN=RPLP2 PE=1 SV=1	82	5	489	4	1	115	11.7	4.54	1825.96	5	4	0.766	-0.38	0.439618	0.901094	36.73	1.42917e+07	6.48794e+06	68.13	66.71	1.42917e+07	2.39134e+06	1.60753e+07	6.48794e+06	1.12567e+07	2.33427e+06	1.12236e+07	1.35878e+06	1.38978e+07	6.48794e+06	1.07582e+07	1.91237e+06
Q7Z6Z7	E3 ubiquitin-protein ligase HUWE1 OS=Homo sapiens GN=HUWE1 PE=1 SV=3	8	19	480	19	1	4374	481.6	5.22	1327.47	19	0	0.743	-0.43	0.377766	0.867892	30.97	2.84047e+07	1.63779e+07	14.73	10.96	2.26601e+07	2.84047e+07	3.03472e+07	1.63779e+07	1.94769e+07	1.60334e+07	1.77954e+07	1.61397e+07	2.62365e+07	1.63779e+07	1.86144e+07	1.31355e+07
Q8NE71	ATP-binding cassette sub-family F member 1 OS=Homo sapiens GN=ABCF1 PE=1 SV=2	14	9	475	9	1	845	95.9	6.8	1290.4	9	0	0.809	-0.3	0.569385	0.940214	48.25	1.90224e+07	2.29952e+07	39.44	32.95	1.59364e+07	1.90224e+07	3.26369e+07	2.29952e+07	2.87845e+07	1.43529e+07	1.25152e+07	1.08087e+07	2.8216e+07	2.29952e+07	2.75099e+07	1.17588e+07
O15231	Zinc finger protein 185 OS=Homo sapiens GN=ZNF185 PE=1 SV=3	16	9	473	9	1	689	73.5	7.01	864.47	9	0	0.719	-0.48	0.31485	0.832766	17.48	1.48283e+07	9.43641e+06	14.63	11.68	1.17513e+07	1.48283e+07	1.56637e+07	9.43641e+06	1.09806e+07	8.76545e+06	9.22855e+06	8.4255e+06	1.3542e+07	9.43641e+06	1.04944e+07	7.18117e+06
O00567	Nucleolar protein 56 OS=Homo sapiens GN=NOP56 PE=1 SV=4	11	5	470	5	1	594	66	9.19	1035.79	5	0	0.825	-0.28	0.616582	0.954449	58.17	1.27768e+07	1.17588e+07	47.72	45.95	1.27768e+07	5.91581e+06	1.7279e+07	1.17588e+07	1.77084e+07	6.65478e+06	1.00339e+07	3.3614e+06	1.49385e+07	1.17588e+07	1.69242e+07	5.45198e+06
Q9NYF8	Bcl-2-associated transcription factor 1 OS=Homo sapiens GN=BCLAF1 PE=1 SV=2	19	21	468	21	1	920	106.1	9.98	913.48	21	0	0.944	-0.08	0.998119	0.999281	45.23	1.15793e+08	1.04934e+08	12.88	8.21	1.15793e+08	1.22459e+08	9.5031e+07	1.04934e+08	9.40814e+07	1.10796e+08	9.09345e+07	6.95822e+07	8.21585e+07	1.04934e+08	8.99154e+07	9.07706e+07
Q9H307	Pinin OS=Homo sapiens GN=PNN PE=1 SV=4	15	10	457	10	1	717	81.6	7.14	911.26	10	0	1.258	0.33	0.291791	0.818421	61.61	1.45366e+07	2.24213e+07	52.15	48.85	8.86622e+06	1.45366e+07	2.56226e+07	2.24213e+07	2.73215e+07	8.88889e+06	6.96283e+06	8.25977e+06	2.21519e+07	2.24213e+07	2.61117e+07	7.28229e+06
Q9BTC0	Death-inducer obliterator 1 OS=Homo sapiens GN=DIDO1 PE=1 SV=5	8	9	439	9	1	2240	243.7	7.88	954.84	9	0	1.3	0.38	0.239445	0.756592	39.58	3.7267e+06	7.24106e+06	50.09	56.23	3.7267e+06	2.09206e+06	6.02992e+06	7.24106e+06	1.00483e+07	2.6467e+06	2.92665e+06	1.18872e+06	5.21314e+06	7.24106e+06	9.60335e+06	2.16833e+06
Q15459	Splicing factor 3A subunit 1 OS=Homo sapiens GN=SF3A1 PE=1 SV=1	9	3	433	3	1	793	88.8	5.22	1848.96	3	0	1.198	0.26	0.381604	0.869094	39.92	9.61008e+06	9.93543e+06	43.26	23.79	9.61008e+06	6.99618e+06	1.61703e+07	9.21645e+06	1.41001e+07	9.93543e+06	7.54699e+06	3.97527e+06	1.398e+07	9.21645e+06	1.34757e+07	8.13968e+06
O60716	Catenin delta-1 OS=Homo sapiens GN=CTNND1 PE=1 SV=1	13	10	431	10	1	968	108.1	6.23	889.46	10	0	0.977	-0.03	0.902841	0.982515	52.92	1.45832e+07	2.02444e+07	27.84	49.02	1.39978e+07	1.45832e+07	2.24831e+07	2.02444e+07	2.63773e+07	8.60892e+06	1.09928e+07	8.28629e+06	1.94376e+07	2.02444e+07	2.52093e+07	7.05293e+06
P10636	Microtubule-associated protein tau OS=Homo sapiens GN=MAPT PE=1 SV=5	25	13	424	13	1	758	78.9	6.71	1019.79	13	0	1.479	0.56	0.0987518	0.534843	51.87	1.71655e+07	2.99216e+07	18.91	21.05	1.71655e+07	1.66126e+07	2.30772e+07	2.99216e+07	3.42931e+07	2.22994e+07	1.34804e+07	9.43937e+06	1.99513e+07	2.99216e+07	3.27746e+07	1.8269e+07
Q8N1G4	Leucine-rich repeat-containing protein 47 OS=Homo sapiens GN=LRRC47 PE=1 SV=1	6	3	413	3	1	583	63.4	8.28	743.06	3	0	0.875	-0.19	0.776355	0.961897	31.91	5.73046e+06	4.49454e+06	36	31.51	5.73046e+06	3.14372e+06	6.80403e+06	4.49454e+06	6.36418e+06	3.40257e+06	4.50025e+06	1.78628e+06	5.88239e+06	4.49454e+06	6.08237e+06	2.78759e+06
P02545	Prelamin-A/C OS=Homo sapiens GN=LMNA PE=1 SV=1	51	32	411	31	1	664	74.1	7.02	892.42	32	1	1.285	0.36	0.256915	0.774119	47.11	1.09445e+08	1.34893e+08	8	5.83	1.09445e+08	1.07982e+08	1.24451e+08	1.34011e+08	1.48469e+08	1.34893e+08	8.59497e+07	6.1356e+07	1.07593e+08	1.34011e+08	1.41895e+08	1.10513e+08
P05386	60S acidic ribosomal protein P1 OS=Homo sapiens GN=RPLP1 PE=1 SV=1	53	2	406	1	1	114	11.5	4.32	1551.17	2	0	1.392	0.48	0.323563	0.835498	64.24	66811.5	114236	59.38	21.08	57270.6	66811.5	158602	114236	120930	79702.9	44975.8	37962.7	137118	114236	115575	65297.2
Q14157	Ubiquitin-associated protein 2-like OS=Homo sapiens GN=UBAP2L PE=1 SV=2	10	9	401	9	1	1087	114.5	7.11	698.13	9	0	0.854	-0.23	0.711525	0.960445	30.98	5.04712e+07	4.14168e+07	14.09	9.62	5.04712e+07	6.22903e+07	4.82108e+07	4.05769e+07	4.81905e+07	4.14168e+07	3.96361e+07	3.53938e+07	4.16804e+07	4.05769e+07	4.60566e+07	3.3931e+07
Q9UDY2	Tight junction protein ZO-2 OS=Homo sapiens GN=TJP2 PE=1 SV=2	15	18	399	18	1	1190	133.9	7.4	907.21	18	0	0.975	-0.04	0.908341	0.982515	42.17	1.97327e+07	1.70997e+07	10.12	4.6	1.65228e+07	1.97327e+07	1.98649e+07	1.70997e+07	1.84847e+07	1.70724e+07	1.29757e+07	1.12122e+07	1.71741e+07	1.70997e+07	1.76662e+07	1.39867e+07
Q12906	Interleukin enhancer-binding factor 3 OS=Homo sapiens GN=ILF3 PE=1 SV=3	12	6	397	6	1	894	95.3	8.76	730.19	6	0	1.067	0.09	0.65319	0.959137	80.71	3.35364e+07	3.79675e+07	25.27	6.94	4.57611e+07	2.8101e+07	3.35364e+07	3.74989e+07	3.79675e+07	4.24375e+07	3.59371e+07	1.59671e+07	2.89937e+07	3.74989e+07	3.62863e+07	3.47673e+07
P46379	Large proline-rich protein BAG6 OS=Homo sapiens GN=BAG6 PE=1 SV=2	10	9	392	9	1	1132	119.3	5.6	996.2	9	0	1.025	0.04	0.763695	0.960445	59.73	2.61112e+07	2.51072e+07	28.06	27.56	1.53967e+07	2.61112e+07	2.6778e+07	2.51072e+07	2.87763e+07	1.62449e+07	1.20914e+07	1.48366e+07	2.31508e+07	2.51072e+07	2.7502e+07	1.33088e+07
O15027	Protein transport protein Sec16A OS=Homo sapiens GN=SEC16A PE=1 SV=3	10	11	382	11	1	2179	233.4	5.63	963.02	11	0	1.024	0.03	0.766408	0.960445	47.66	1.21094e+07	1.22473e+07	19.51	10.31	1.21094e+07	1.6632e+07	1.19818e+07	1.22473e+07	1.37403e+07	1.11982e+07	9.50979e+06	9.45042e+06	1.03588e+07	1.22473e+07	1.31319e+07	9.17423e+06
P49023	Paxillin OS=Homo sapiens GN=PXN PE=1 SV=3	26	7	379	7	1	591	64.5	6.19	548.19	7	0	0.942	-0.09	0.991101	0.99836	44.98	6.84515e+06	5.65454e+06	27.42	8.45	4.82708e+06	8.51032e+06	6.84515e+06	5.11812e+06	6.06374e+06	5.65454e+06	3.79081e+06	4.83561e+06	5.91794e+06	5.11812e+06	5.79524e+06	4.63253e+06
Q96B36	Proline-rich AKT1 substrate 1 OS=Homo sapiens GN=AKT1S1 PE=1 SV=1	28	6	379	6	1	256	27.4	4.75	1253.77	6	0	0.937	-0.09	0.97422	0.996989	26.67	5.1518e+06	6.32103e+06	40.83	37.68	5.1518e+06	4.46063e+06	9.20054e+06	6.32103e+06	8.39891e+06	3.76357e+06	4.04582e+06	2.53456e+06	7.95428e+06	6.32103e+06	8.027e+06	3.08334e+06
Q8WWM7	Ataxin-2-like protein OS=Homo sapiens GN=ATXN2L PE=1 SV=2	19	11	370	11	1	1075	113.3	8.59	885.71	11	0	0.963	-0.05	0.942432	0.99243	53.89	1.87912e+07	1.90014e+07	17	11.06	1.99071e+07	1.87912e+07	1.42446e+07	1.90014e+07	1.66389e+07	2.07851e+07	1.56335e+07	1.06773e+07	1.23151e+07	1.90014e+07	1.59021e+07	1.70284e+07
Q15637	Splicing factor 1 OS=Homo sapiens GN=SF1 PE=1 SV=4	4	2	369	2	1	639	68.3	8.98	1004.36	2	0	0.825	-0.28	0.61726	0.954449	15.84	1.00165e+07	7.24268e+06	45.81	9.89	1.00165e+07	3.73207e+06	1.00199e+07	7.24268e+06	8.41406e+06	7.0236e+06	7.86618e+06	2.12059e+06	8.66265e+06	7.24268e+06	8.04149e+06	5.75414e+06
Q8N163	Cell cycle and apoptosis regulator protein 2 OS=Homo sapiens GN=CCAR2 PE=1 SV=2	9	4	369	4	1	923	102.8	5.22	1125.28	4	0	1.16	0.21	0.449921	0.906986	70.6	2.76357e+06	4.12664e+06	21.66	33.38	2.76357e+06	2.00945e+06	3.12818e+06	4.12664e+06	4.85908e+06	2.39387e+06	2.17029e+06	1.14178e+06	2.70445e+06	4.12664e+06	4.64392e+06	1.9612e+06
Q6PKG0	La-related protein 1 OS=Homo sapiens GN=LARP1 PE=1 SV=2	16	9	368	9	1	1096	123.4	8.82	1130.19	9	0	1.18	0.24	0.41384	0.887796	56.51	2.2548e+07	3.10407e+07	17.92	9.98	2.2548e+07	1.93293e+07	2.75618e+07	3.10407e+07	3.19657e+07	2.64159e+07	1.77074e+07	1.0983e+07	2.38284e+07	3.10407e+07	3.05502e+07	2.16415e+07
Q13435	Splicing factor 3B subunit 2 OS=Homo sapiens GN=SF3B2 PE=1 SV=2	7	5	367	5	1	895	100.2	5.67	1292.69	5	0	0.883	-0.18	0.80192	0.973194	48.19	9.59717e+06	7.83825e+06	54.46	25.33	9.59717e+06	3.57024e+06	1.29037e+07	7.83825e+06	9.89948e+06	5.90701e+06	7.53685e+06	2.02863e+06	1.11558e+07	7.83825e+06	9.46113e+06	4.83937e+06
P10809	60 kDa heat shock protein, mitochondrial OS=Homo sapiens GN=HSPD1 PE=1 SV=2	59	24	363	24	1	573	61	5.87	1379.02	24	0	0.509	-0.97	0.0229406	0.217461	15.78	1.28449e+07	5.61529e+06	28.15	15.07	7.57912e+06	1.28449e+07	1.32347e+07	5.35644e+06	7.03684e+06	5.61529e+06	5.95204e+06	7.29854e+06	1.1442e+07	5.35644e+06	6.72525e+06	4.60037e+06
P08238	Heat shock protein HSP 90-beta OS=Homo sapiens GN=HSP90AB1 PE=1 SV=4	39	28	360	16	1	724	83.2	5.03	1024.97	28	1	0.946	-0.08	0.996318	0.998601	52.6	7.74483e+08	6.57731e+08	23.14	33.28	7.74483e+08	7.8355e+08	5.03675e+08	6.57731e+08	5.16663e+08	9.83443e+08	6.08218e+08	4.45218e+08	4.3545e+08	6.57731e+08	4.93785e+08	8.05694e+08
P27816	Microtubule-associated protein 4 OS=Homo sapiens GN=MAP4 PE=1 SV=3	23	17	357	17	1	1152	120.9	5.43	1073.11	17	0	1.075	0.1	0.633303	0.95667	64.89	1.77005e+07	2.34604e+07	19.17	22.7	1.77005e+07	1.41206e+07	2.0847e+07	2.34604e+07	2.49707e+07	1.58895e+07	1.39006e+07	8.02341e+06	1.80232e+07	2.34604e+07	2.38649e+07	1.30176e+07
Q9NYV4	Cyclin-dependent kinase 12 OS=Homo sapiens GN=CDK12 PE=1 SV=2	12	15	357	15	1	1490	164.1	9.44	1039.23	15	0	0.868	-0.2	0.755076	0.960445	47.41	1.18688e+07	1.12818e+07	5.55	16.29	1.18688e+07	1.17004e+07	1.29462e+07	1.12818e+07	1.33614e+07	9.64699e+06	9.32078e+06	6.64822e+06	1.11926e+07	1.12818e+07	1.27697e+07	7.90337e+06
Q9Y2X3	Nucleolar protein 58 OS=Homo sapiens GN=NOP58 PE=1 SV=1	5	4	353	4	1	529	59.5	8.92	1051.36	4	0	0.739	-0.44	0.365787	0.861268	38.3	1.7614e+07	1.24293e+07	42.25	58.15	1.02074e+07	1.7614e+07	2.512e+07	1.24293e+07	2.38612e+07	7.34583e+06	8.01609e+06	1.00084e+07	2.17173e+07	1.24293e+07	2.28046e+07	6.01813e+06
Q9Y4E1	WASH complex subunit FAM21C OS=Homo sapiens GN=FAM21C PE=1 SV=3	14	12	345	1	1	1318	144.6	4.79	1027.02	12	0	1.145	0.2	0.611436	0.953413	117.75	101993	116175	77.76	64.84	101993	8457.09	118486	116175	135724	24042.5	80097.2	4805.37	102437	116175	129714	19697
Q641Q2	WASH complex subunit FAM21A OS=Homo sapiens GN=FAM21A PE=1 SV=3	14	12	340	1	1	1341	147.1	4.81	985.11	12	16	1.055	0.08	0.684787	0.959137	49.28	3.17528e+06	5.09224e+06	65.1	51.75	3.17528e+06	1.80389e+06	6.72533e+06	5.09224e+06	6.7745e+06	2.04163e+06	2.49361e+06	1.02498e+06	5.81435e+06	5.09224e+06	6.47452e+06	1.67263e+06
Q6WKZ4	Rab11 family-interacting protein 1 OS=Homo sapiens GN=RAB11FIP1 PE=1 SV=3	10	11	333	11	1	1283	137.1	5.43	830.99	11	0	1.146	0.2	0.47726	0.916874	45.62	1.32825e+07	1.78064e+07	41.37	23.79	1.32825e+07	5.86312e+06	1.43316e+07	1.78064e+07	1.81648e+07	1.14751e+07	1.0431e+07	3.33146e+06	1.23903e+07	1.78064e+07	1.73604e+07	9.40111e+06
Q13428	Treacle protein OS=Homo sapiens GN=TCOF1 PE=1 SV=3	16	25	331	25	1	1488	152	9.04	697.32	25	0	0.59	-0.76	0.083547	0.485617	19.69	8.49331e+07	5.43023e+07	23.92	25.05	1.02449e+08	8.49331e+07	6.26679e+07	5.43023e+07	3.93695e+07	6.59562e+07	8.04556e+07	4.82595e+07	5.41792e+07	5.43023e+07	3.76262e+07	5.40352e+07
Q9UKV3	Apoptotic chromatin condensation inducer in the nucleus OS=Homo sapiens GN=ACIN1 PE=1 SV=2	19	21	330	21	1	1341	151.8	6.43	933.76	21	0	1.335	0.42	0.202544	0.715141	43.05	2.89213e+07	3.98586e+07	25.77	18.9	3.44052e+07	2.89213e+07	2.01838e+07	3.98586e+07	3.04824e+07	4.47478e+07	2.70191e+07	1.64333e+07	1.74498e+07	3.98586e+07	2.91326e+07	3.666e+07
Q9Y2W1	Thyroid hormone receptor-associated protein 3 OS=Homo sapiens GN=THRAP3 PE=1 SV=2	15	17	329	17	1	955	108.6	10.15	866.9	17	0	1.075	0.1	0.635534	0.95667	37.76	4.10906e+07	3.81453e+07	12.63	21.49	3.27429e+07	4.11647e+07	4.10906e+07	3.81453e+07	5.12189e+07	3.43247e+07	2.57137e+07	2.339e+07	3.55247e+07	3.81453e+07	4.89509e+07	2.81208e+07
P11142	Heat shock cognate 71 kDa protein OS=Homo sapiens GN=HSPA8 PE=1 SV=1	44	25	328	21	1	646	70.9	5.52	907.81	25	4	1.013	0.02	0.796214	0.971474	48.28	3.47984e+07	3.64304e+07	19.24	9.83	2.78024e+07	4.10995e+07	3.47984e+07	3.89861e+07	3.64304e+07	3.20255e+07	2.18338e+07	2.3353e+07	3.00847e+07	3.89861e+07	3.48172e+07	2.62372e+07
P19338	Nucleolin OS=Homo sapiens GN=NCL PE=1 SV=3	41	23	327	23	1	710	76.6	4.7	1252.79	23	0	0.528	-0.92	0.0319897	0.266529	20.5	1.20862e+08	6.98841e+07	20.55	19.83	1.44266e+08	9.49488e+07	1.20862e+08	6.98841e+07	5.72735e+07	8.5321e+07	1.13295e+08	5.39505e+07	1.0449e+08	6.98841e+07	5.47374e+07	6.99e+07
Q9Y6D5	Brefeldin A-inhibited guanine nucleotide-exchange protein 2 OS=Homo sapiens GN=ARFGEF2 PE=1 SV=3	8	9	321	9	1	1785	201.9	6.33	939.45	9	0	1.047	0.07	0.704096	0.960445	62.01	5.42144e+06	8.39876e+06	17.58	43.55	4.92188e+06	5.42144e+06	6.86365e+06	8.39876e+06	1.1513e+07	4.45517e+06	3.86525e+06	3.0805e+06	5.93393e+06	8.39876e+06	1.10032e+07	3.64993e+06
P41236	Protein phosphatase inhibitor 2 OS=Homo sapiens GN=PPP1R2 PE=1 SV=2	45	3	321	3	1	205	23	4.74	1051.33	3	0	1.295	0.37	0.24534	0.763362	74.24	8.46653e+06	1.10879e+07	38.57	17.62	8.46653e+06	5.73676e+06	1.25755e+07	1.10879e+07	1.29578e+07	9.069e+06	6.64894e+06	3.25966e+06	1.08721e+07	1.10879e+07	1.2384e+07	7.42986e+06
Q13547	Histone deacetylase 1 OS=Homo sapiens GN=HDAC1 PE=1 SV=1	13	4	315	4	1	482	55.1	5.48	1094.93	4	0	0.931	-0.1	0.956707	0.993973	74.3	9.71916e+06	1.27494e+07	104.8	63.24	9.71916e+06	781997	2.58175e+07	1.27494e+07	1.98326e+07	4.30187e+06	7.63266e+06	444336	2.23204e+07	1.27494e+07	1.89544e+07	3.52434e+06
P35606	Coatomer subunit beta' OS=Homo sapiens GN=COPB2 PE=1 SV=2	5	3	313	3	1	906	102.4	5.27	583.83	3	0	1.156	0.21	0.457286	0.90796	68.45	7.34232e+06	2.05406e+07	64.93	70.57	5.85344e+06	7.34232e+06	1.8356e+07	2.05406e+07	3.1576e+07	4.88875e+06	4.59683e+06	4.17195e+06	1.58696e+07	2.05406e+07	3.01778e+07	4.00515e+06
P46937	Transcriptional coactivator YAP1 OS=Homo sapiens GN=YAP1 PE=1 SV=2	29	6	313	6	1	504	54.4	5.17	889.07	6	0	1.092	0.13	0.593111	0.950709	45.03	1.23598e+07	1.34464e+07	19.68	20.4	1.09416e+07	1.59364e+07	1.23598e+07	1.34464e+07	1.52816e+07	1.00782e+07	8.59265e+06	9.05515e+06	1.06856e+07	1.34464e+07	1.4605e+07	8.25667e+06
O60832	H/ACA ribonucleoprotein complex subunit 4 OS=Homo sapiens GN=DKC1 PE=1 SV=3	14	7	309	7	1	514	57.6	9.42	879.74	7	0	0.692	-0.53	0.252118	0.771059	21.4	2.65805e+07	2.272e+07	19.04	22.17	2.65805e+07	2.21327e+07	3.23999e+07	2.272e+07	2.92225e+07	1.88705e+07	2.08742e+07	1.25759e+07	2.80112e+07	2.272e+07	2.79285e+07	1.54598e+07
Q9UHF7	Zinc finger transcription factor Trps1 OS=Homo sapiens GN=TRPS1 PE=1 SV=2	16	14	307	14	1	1281	141.4	7.58	728.22	14	0	0.922	-0.12	0.929111	0.989806	28.87	2.68137e+07	2.32667e+07	10.6	8.1	2.38203e+07	2.68137e+07	2.94779e+07	2.32667e+07	2.62356e+07	2.25718e+07	1.87066e+07	1.52357e+07	2.5485e+07	2.32667e+07	2.50739e+07	1.84921e+07
Q5VT52	Regulation of nuclear pre-mRNA domain-containing protein 2 OS=Homo sapiens GN=RPRD2 PE=1 SV=1	13	12	304	12	1	1461	155.9	7.42	605.24	12	0	1.109	0.15	0.55543	0.936516	46.87	4.64306e+06	6.24967e+06	18.41	22.46	4.64306e+06	4.53101e+06	6.22013e+06	6.24967e+06	7.52893e+06	4.75602e+06	3.64629e+06	2.57455e+06	5.37758e+06	6.24967e+06	7.19555e+06	3.89641e+06
P11717	Cation-independent mannose-6-phosphate receptor OS=Homo sapiens GN=IGF2R PE=1 SV=3	2	2	301	2	1	2491	274.2	5.94	888.25	2	0	1.363	0.45	0.177221	0.691403	121.95	3.10689e+06	4.34758e+06	77.13	94.97	3.10689e+06	411593	4.40591e+06	4.34758e+06	9.58938e+06	490374	2.43991e+06	233870	3.80911e+06	4.34758e+06	9.16475e+06	401743
Q9H1E3	Nuclear ubiquitous casein and cyclin-dependent kinase substrate 1 OS=Homo sapiens GN=NUCKS1 PE=1 SV=1	57	18	300	18	1	243	27.3	5.08	887.98	18	0	1.336	0.42	0.202411	0.715141	70.59	1.32697e+08	2.10046e+08	36.83	42.58	2.23009e+08	1.32697e+08	1.15289e+08	2.10046e+08	1.46022e+08	3.39905e+08	1.75133e+08	7.53994e+07	9.96727e+07	2.10046e+08	1.39556e+08	2.7847e+08
Q5T1M5	FK506-binding protein 15 OS=Homo sapiens GN=FKBP15 PE=1 SV=2	13	7	297	7	1	1219	133.5	5.2	623.9	7	0	1.199	0.26	0.380149	0.868886	40.78	1.62179e+07	1.81735e+07	6.52	11.44	1.48407e+07	1.68826e+07	1.62179e+07	1.81735e+07	2.14312e+07	1.73181e+07	1.16547e+07	9.5928e+06	1.40211e+07	1.81735e+07	2.04822e+07	1.4188e+07
P07910	Heterogeneous nuclear ribonucleoproteins C1/C2 OS=Homo sapiens GN=HNRNPC PE=1 SV=4	36	11	296	11	1	306	33.7	5.08	1344.54	11	0	1.093	0.13	0.591701	0.950682	47.23	3.05004e+07	2.6798e+07	33.91	17.33	3.05004e+07	1.55435e+07	3.0599e+07	2.6798e+07	3.57201e+07	2.6772e+07	2.39526e+07	8.83192e+06	2.64542e+07	2.6798e+07	3.41384e+07	2.19332e+07
Q92733	Proline-rich protein PRCC OS=Homo sapiens GN=PRCC PE=1 SV=1	12	4	296	4	1	491	52.4	5.1	863.06	4	0	1.112	0.15	0.548323	0.936516	82.74	8.15188e+06	1.06567e+07	92.6	68.21	8.15188e+06	466598	1.51086e+07	1.06567e+07	1.43024e+07	2.2432e+06	6.40184e+06	265124	1.3062e+07	1.06567e+07	1.36691e+07	1.83776e+06
Q5JTV8	Torsin-1A-interacting protein 1 OS=Homo sapiens GN=TOR1AIP1 PE=1 SV=2	11	6	294	6	1	583	66.2	8.18	811.15	6	0	1.319	0.4	0.219425	0.738901	58.3	8.59231e+06	1.32562e+07	59.48	29.36	8.59231e+06	4.33546e+06	1.55061e+07	1.32562e+07	1.63167e+07	8.83893e+06	6.74772e+06	2.46343e+06	1.34058e+07	1.32562e+07	1.55942e+07	7.24137e+06
Q9BQQ3	Golgi reassembly-stacking protein 1 OS=Homo sapiens GN=GORASP1 PE=1 SV=3	9	1	291	1	1	440	46.5	4.5	665.31	1	0	2.52	1.33	0.000432581	0.00870475	50.66	616173	1.64685e+06	84.89	52.95	616173	207981	1.4895e+06	1.64685e+06	1.95058e+06	556429	483893	118176	1.28774e+06	1.64685e+06	1.86421e+06	455859
Q9NTJ3	Structural maintenance of chromosomes protein 4 OS=Homo sapiens GN=SMC4 PE=1 SV=2	3	4	290	4	1	1288	147.1	6.79	645.55	4	0	0.711	-0.49	0.294434	0.818765	22.93	6.32077e+06	3.97448e+06	32.68	28.21	4.02873e+06	6.32077e+06	8.0149e+06	3.97448e+06	4.92466e+06	2.74151e+06	3.16384e+06	3.5915e+06	6.92924e+06	3.97448e+06	4.70659e+06	2.24601e+06
Q13501	Sequestosome-1 OS=Homo sapiens GN=SQSTM1 PE=1 SV=1	24	5	289	5	1	440	47.7	5.22	477.24	5	0	2.119	1.08	0.0029418	0.0462225	57	6.76846e+06	1.19978e+07	8.68	6.83	6.05849e+06	7.20785e+06	6.76846e+06	1.19978e+07	1.31627e+07	1.15436e+07	4.75786e+06	4.09555e+06	5.85164e+06	1.19978e+07	1.25799e+07	9.45717e+06
Q5JSH3	WD repeat-containing protein 44 OS=Homo sapiens GN=WDR44 PE=1 SV=1	15	11	287	11	1	913	101.3	5.45	567.45	11	0	0.746	-0.42	0.385728	0.871498	19.84	1.04506e+07	7.50729e+06	19.25	13.27	7.42899e+06	1.04506e+07	1.07487e+07	7.50729e+06	8.54756e+06	6.54866e+06	5.83414e+06	5.93808e+06	9.29276e+06	7.50729e+06	8.16907e+06	5.36504e+06
Q9UK76	Hematological and neurological expressed 1 protein OS=Homo sapiens GN=HN1 PE=1 SV=3	47	5	285	5	1	154	16	5.6	800.13	5	0	0.89	-0.17	0.825932	0.975024	33.8	2.89317e+07	3.03396e+07	35.3	43.27	1.72706e+07	2.89317e+07	3.66275e+07	3.03396e+07	3.06962e+07	1.22212e+07	1.3563e+07	1.64392e+07	3.16661e+07	3.03396e+07	2.9337e+07	1.00123e+07
Q96JM3	Chromosome alignment-maintaining phosphoprotein 1 OS=Homo sapiens GN=CHAMP1 PE=1 SV=2	27	19	283	19	1	812	89	8.44	643.43	19	0	1.05	0.07	0.697628	0.960445	48.58	1.91548e+07	1.78426e+07	24.17	5.76	1.21518e+07	1.91548e+07	1.92566e+07	1.78426e+07	1.79878e+07	1.61887e+07	9.54303e+06	1.08839e+07	1.66482e+07	1.78426e+07	1.71913e+07	1.32627e+07
P06733	Alpha-enolase OS=Homo sapiens GN=ENO1 PE=1 SV=2	42	15	283	15	1	434	47.1	7.39	1025.38	15	0	0.682	-0.55	0.229573	0.747056	34.46	1.06771e+07	5.86378e+06	39.55	7.96	5.44509e+06	1.28965e+07	1.06771e+07	5.86378e+06	6.36457e+06	5.42818e+06	4.27614e+06	7.32788e+06	9.23086e+06	5.86378e+06	6.08274e+06	4.44708e+06
P35221	Catenin alpha-1 OS=Homo sapiens GN=CTNNA1 PE=1 SV=1	12	7	281	7	1	906	100	6.29	783.39	7	0	0.947	-0.08	0.99256	0.99836	35.4	1.72651e+07	2.6418e+07	36.74	43.32	1.49688e+07	1.72651e+07	2.89415e+07	2.6418e+07	2.9525e+07	1.13572e+07	1.17553e+07	9.81016e+06	2.50212e+07	2.6418e+07	2.82177e+07	9.30449e+06
P05388	60S acidic ribosomal protein P0 OS=Homo sapiens GN=RPLP0 PE=1 SV=1	38	8	280	8	1	317	34.3	5.97	1103.11	8	0	0.65	-0.62	0.209172	0.721926	26.61	1.483e+06	750489	57.51	64.97	1.483e+06	494538	1.99041e+06	750489	1.12846e+06	222451	1.16463e+06	280999	1.7208e+06	750489	1.07849e+06	182245
Q9H6F5	Coiled-coil domain-containing protein 86 OS=Homo sapiens GN=CCDC86 PE=1 SV=1	28	8	279	8	1	360	40.2	10.33	786.2	8	0	0.997	-0.01	0.844345	0.977123	41.76	4.25223e+07	4.09973e+07	16.72	11.15	3.37224e+07	4.73001e+07	4.25223e+07	4.09973e+07	4.50883e+07	3.60225e+07	2.64829e+07	2.68762e+07	3.67624e+07	4.09973e+07	4.30918e+07	2.95117e+07
Q14C86	GTPase-activating protein and VPS9 domain-containing protein 1 OS=Homo sapiens GN=GAPVD1 PE=1 SV=2	14	13	278	13	1	1478	164.9	5.22	474.54	13	0	0.941	-0.09	0.986882	0.99836	38.98	5.43071e+06	5.52773e+06	16.03	33.4	5.43071e+06	5.01169e+06	6.77258e+06	5.52773e+06	6.89961e+06	3.4019e+06	4.26485e+06	2.84768e+06	5.8552e+06	5.52773e+06	6.59409e+06	2.78704e+06
O60841	Eukaryotic translation initiation factor 5B OS=Homo sapiens GN=EIF5B PE=1 SV=4	8	8	275	8	1	1220	138.7	5.49	778.98	8	0	0.937	-0.09	0.976283	0.996989	31.21	4.67089e+07	3.99151e+07	30.22	34.02	2.68048e+07	4.67089e+07	4.95632e+07	3.99151e+07	4.72376e+07	2.29078e+07	2.10503e+07	2.65403e+07	4.28496e+07	3.99151e+07	4.51459e+07	1.87674e+07
Q13283	Ras GTPase-activating protein-binding protein 1 OS=Homo sapiens GN=G3BP1 PE=1 SV=1	10	2	273	2	1	466	52.1	5.52	343.26	2	0	0.942	-0.09	0.989987	0.99836	22.85	6.72225e+07	6.29173e+07	9.45	24.84	6.03508e+07	7.2968e+07	6.72225e+07	6.29173e+07	8.38339e+07	5.14695e+07	4.73947e+07	4.14609e+07	5.81169e+07	6.29173e+07	80121670	4.21668e+07
P06400	Retinoblastoma-associated protein OS=Homo sapiens GN=RB1 PE=1 SV=2	17	11	262	11	1	928	106.1	7.94	724.14	11	0	0.56	-0.84	0.0543846	0.369837	14.46	5.37781e+06	3.93627e+06	27.12	36.16	5.37781e+06	4.67247e+06	7.74299e+06	3.93627e+06	5.14642e+06	2.3882e+06	4.22331e+06	2.65493e+06	6.69416e+06	3.93627e+06	4.91853e+06	1.95656e+06
Q15366	Poly(rC)-binding protein 2 OS=Homo sapiens GN=PCBP2 PE=1 SV=1	41	10	259	7	1	365	38.6	6.79	693.55	10	3	0.712	-0.49	0.297849	0.821892	18.9	5.21478e+06	3.65788e+06	18.36	6.44	3.91588e+06	5.65746e+06	5.21478e+06	3.65788e+06	4.01171e+06	3.55198e+06	3.07522e+06	3.2146e+06	4.50841e+06	3.65788e+06	3.83407e+06	2.90999e+06
P68363	Tubulin alpha-1B chain OS=Homo sapiens GN=TUBA1B PE=1 SV=1	42	14	258	14	1	451	50.1	5.06	739.29	14	0	0.686	-0.54	0.237803	0.754177	21.72	9.03892e+06	5.47549e+06	23.83	12.35	6.23806e+06	9.03892e+06	1.01625e+07	5.47549e+06	6.50979e+06	5.16115e+06	4.89887e+06	5.13597e+06	8.78596e+06	5.47549e+06	6.22154e+06	4.22831e+06
P49736	DNA replication licensing factor MCM2 OS=Homo sapiens GN=MCM2 PE=1 SV=4	10	9	256	9	1	904	101.8	5.52	484.13	9	0	0.548	-0.87	0.044605	0.326565	14.17	5.21964e+07	3.48555e+07	6.27	3.28	5.5987e+07	4.94234e+07	5.21964e+07	3.65686e+07	3.48555e+07	3.43617e+07	4.39678e+07	2.80827e+07	4.51261e+07	3.65686e+07	3.33121e+07	2.81511e+07
Q9BPX3	Condensin complex subunit 3 OS=Homo sapiens GN=NCAPG PE=1 SV=1	6	5	254	5	1	1015	114.3	5.59	757.49	5	0	0.644	-0.64	0.157787	0.656328	22.75	6.85053e+06	4.23885e+06	24.98	36.18	6.85053e+06	4.85594e+06	8.13414e+06	4.23885e+06	6.41286e+06	3.14418e+06	5.37986e+06	2.75918e+06	7.03233e+06	4.23885e+06	6.12889e+06	2.57589e+06
Q9Y618	Nuclear receptor corepressor 2 OS=Homo sapiens GN=NCOR2 PE=1 SV=2	11	15	252	15	1	2525	274.6	7.59	693.64	15	0	0.873	-0.2	0.770961	0.961692	40.1	5.84912e+06	4.93707e+06	9.47	13.89	5.84912e+06	6.65628e+06	5.55464e+06	4.90833e+06	6.21014e+06	4.93707e+06	4.59343e+06	3.78214e+06	4.80224e+06	4.90833e+06	5.93515e+06	4.04473e+06
P16949	Stathmin OS=Homo sapiens GN=STMN1 PE=1 SV=3	46	9	251	9	1	149	17.3	5.97	780.42	9	0	0.73	-0.45	0.342434	0.85077	25.55	1.28689e+07	9.27903e+06	10.4	27.16	1.47079e+07	1.20237e+07	1.28689e+07	9.27903e+06	1.23509e+07	7.1661e+06	1.15504e+07	6.83193e+06	1.11257e+07	9.27903e+06	1.1804e+07	5.87089e+06
Q6ZRV2	Protein FAM83H OS=Homo sapiens GN=FAM83H PE=1 SV=3	18	17	251	17	1	1179	127	6.98	599.6	17	0	0.718	-0.48	0.31128	0.832766	20.88	4.05249e+07	2.89819e+07	19.16	14.03	3.9768e+07	5.51139e+07	4.05249e+07	2.89819e+07	3.42251e+07	2.59868e+07	3.12306e+07	3.13161e+07	3.50356e+07	2.89819e+07	3.27095e+07	2.12899e+07
O15173	Membrane-associated progesterone receptor component 2 OS=Homo sapiens GN=PGRMC2 PE=1 SV=1	19	4	250	4	1	223	23.8	4.88	557.23	4	0	1.279	0.35	0.265293	0.779736	83.16	5.35081e+06	1.792e+07	89.18	77.17	4.30152e+06	5.35081e+06	2.01367e+07	1.792e+07	2.26854e+07	1.84585e+06	3.37808e+06	3.04036e+06	1.74091e+07	1.792e+07	2.16808e+07	1.51223e+06
P17096	High mobility group protein HMG-I/HMG-Y OS=Homo sapiens GN=HMGA1 PE=1 SV=3	18	2	249	2	1	107	11.7	10.32	857.68	2	0	1.566	0.65	0.0626637	0.404871	54.98	3.19747e+06	6.32876e+06	75.1	29.62	3.19747e+06	1.00706e+06	6.19124e+06	6.32876e+06	7.4239e+06	3.99353e+06	2.51104e+06	572215	5.3526e+06	6.32876e+06	7.09516e+06	3.27174e+06
P35222	Catenin beta-1 OS=Homo sapiens GN=CTNNB1 PE=1 SV=1	7	5	247	4	1	781	85.4	5.86	488.51	5	1	1.126	0.17	0.518001	0.935175	53.53	8.51617e+06	1.0649e+07	45.04	44.8	3.46396e+06	8.51617e+06	9.43637e+06	1.0649e+07	1.28584e+07	4.71075e+06	2.72032e+06	4.83894e+06	8.15816e+06	1.0649e+07	1.2289e+07	3.85932e+06
Q14978	Nucleolar and coiled-body phosphoprotein 1 OS=Homo sapiens GN=NOLC1 PE=1 SV=2	16	11	244	11	1	699	73.6	9.47	847.51	11	0	0.613	-0.71	0.110992	0.558358	14.64	6.52255e+07	3.50236e+07	27.7	25.29	4.26266e+07	7.58298e+07	6.52255e+07	3.02163e+07	3.50236e+07	4.87283e+07	3.34756e+07	4.30869e+07	5.63904e+07	3.02163e+07	3.34727e+07	3.9921e+07
Q15149	Plectin OS=Homo sapiens GN=PLEC PE=1 SV=3	7	21	243	20	1	4684	531.5	5.96	571.96	21	1	0.962	-0.06	0.947943	0.992546	37.06	2.10185e+07	2.70465e+07	13.6	14.71	2.21276e+07	1.69532e+07	2.10185e+07	2.14862e+07	2.87237e+07	2.70465e+07	1.73773e+07	9.6329e+06	1.81714e+07	2.14862e+07	2.74518e+07	2.2158e+07
P27824	Calnexin OS=Homo sapiens GN=CANX PE=1 SV=2	13	10	242	10	1	592	67.5	4.6	389.27	10	0	1.109	0.15	0.55439	0.936516	40.29	4.41569e+08	4.97227e+08	19.38	8.16	4.41569e+08	5.87905e+08	4.14481e+08	5.62418e+08	4.97227e+08	4.83977e+08	3.46773e+08	3.34051e+08	3.58337e+08	5.62418e+08	4.75209e+08	3.96502e+08
P15924	Desmoplakin OS=Homo sapiens GN=DSP PE=1 SV=3	2	5	241	5	1	2871	331.6	6.81	441.39	5	0	1.255	0.33	0.295147	0.819098	41.57	1.61918e+07	2.09432e+07	0.82	12.55	1.63401e+07	1.60751e+07	1.61918e+07	2.09432e+07	2.26354e+07	1.76042e+07	1.28322e+07	9.13398e+06	1.39986e+07	2.09432e+07	2.16331e+07	1.44224e+07
P25788	Proteasome subunit alpha type-3 OS=Homo sapiens GN=PSMA3 PE=1 SV=2	5	1	241	1	1	255	28.4	5.33	1105.59	1	0	1.131	0.18	0.507477	0.929834	46.72	7.79765e+07	6.86339e+07	25.21	15.64	8.25121e+07	4.98815e+07	7.79765e+07	6.33457e+07	6.86339e+07	8.50394e+07	6.47984e+07	2.8343e+07	6.74141e+07	6.33457e+07	6.55948e+07	6.96692e+07
Q8WW12	PEST proteolytic signal-containing nuclear protein OS=Homo sapiens GN=PCNP PE=1 SV=2	21	2	240	2	1	178	18.9	7.49	718.4	2	0	1.268	0.34	0.278082	0.802079	86.66	4.16738e+06	4.85775e+06	88.13	74.7	4.16738e+06	20344.7	5.38308e+06	4.85775e+06	6.7837e+06	745265	3.27273e+06	11560	4.65392e+06	4.85775e+06	6.48332e+06	610564
Q96T23	Remodeling and spacing factor 1 OS=Homo sapiens GN=RSF1 PE=1 SV=2	10	10	239	10	1	1441	163.7	5.01	662.95	10	0	1.074	0.1	0.637345	0.95667	40.43	8.14936e+06	1.08351e+07	6.13	11.16	8.14936e+06	8.09977e+06	9.0173e+06	1.08351e+07	1.1607e+07	9.28878e+06	6.39986e+06	4.60234e+06	7.79586e+06	1.08351e+07	1.10931e+07	7.60991e+06
P04792	Heat shock protein beta-1 OS=Homo sapiens GN=HSPB1 PE=1 SV=2	63	12	237	12	1	205	22.8	6.4	614.44	12	0	1.297	0.37	0.243802	0.763362	48.03	1.41012e+08	1.86975e+08	27.07	2.28	1.41012e+08	2.17706e+08	1.38898e+08	1.8584e+08	1.86975e+08	1.93791e+08	1.1074e+08	1.23702e+08	1.20083e+08	1.8584e+08	1.78696e+08	1.58765e+08
Q13085	Acetyl-CoA carboxylase 1 OS=Homo sapiens GN=ACACA PE=1 SV=2	3	3	235	3	1	2346	265.4	6.37	865.86	3	0	1.346	0.43	0.189397	0.699972	72.23	1.92558e+06	2.59705e+06	48.37	61.48	1.92558e+06	782451	2.36916e+06	2.59705e+06	3.39607e+06	717358	1.51219e+06	444593	2.04825e+06	2.59705e+06	3.24569e+06	587702
Q7Z5L9	Interferon regulatory factor 2-binding protein 2 OS=Homo sapiens GN=IRF2BP2 PE=1 SV=2	20	8	233	8	1	587	61	8.69	573.43	8	0	0.973	-0.04	0.914299	0.985254	46.59	1.52192e+07	1.26378e+07	13.45	5.21	1.3199e+07	1.72994e+07	1.52192e+07	1.26378e+07	1.37217e+07	1.24828e+07	1.03654e+07	9.82965e+06	1.31577e+07	1.26378e+07	1.31141e+07	1.02266e+07
Q16204	Coiled-coil domain-containing protein 6 OS=Homo sapiens GN=CCDC6 PE=1 SV=2	14	7	230	7	1	474	53.3	7.34	537.98	7	0	0.976	-0.03	0.903416	0.982515	36.63	2.35954e+07	1.84604e+07	6.22	35.03	2.43679e+07	2.35954e+07	2.15741e+07	1.84604e+07	1.80531e+07	3.21345e+07	1.91366e+07	1.34071e+07	1.86518e+07	1.84604e+07	1.72537e+07	2.63265e+07
P22314	Ubiquitin-like modifier-activating enzyme 1 OS=Homo sapiens GN=UBA1 PE=1 SV=3	28	19	229	19	1	1058	117.8	5.76	556.42	19	0	0.732	-0.45	0.348381	0.852161	29.25	3.50946e+06	2.97787e+06	21.11	33.34	2.72403e+06	3.50946e+06	4.18939e+06	2.97787e+06	4.05957e+06	2.04311e+06	2.13923e+06	1.9941e+06	3.62191e+06	2.97787e+06	3.87981e+06	1.67384e+06
Q13542	Eukaryotic translation initiation factor 4E-binding protein 2 OS=Homo sapiens GN=EIF4EBP2 PE=1 SV=1	51	3	228	3	1	120	12.9	6.67	559.15	3	0	0.774	-0.37	0.462306	0.90796	42.5	3.59993e+06	3.75794e+06	73.34	57.48	3.59993e+06	1.06412e+06	6.5348e+06	3.75794e+06	4.84195e+06	1.18964e+06	2.8271e+06	604637	5.64963e+06	3.75794e+06	4.62755e+06	974622
P48634	Protein PRRC2A OS=Homo sapiens GN=PRRC2A PE=1 SV=3	10	16	227	16	1	2157	228.7	9.45	467.48	16	0	1.03	0.04	0.751531	0.960445	40.08	9.83925e+06	1.1811e+07	14.74	7.21	9.4058e+06	9.83925e+06	1.22795e+07	1.1811e+07	1.25663e+07	1.08758e+07	7.38657e+06	5.59073e+06	1.06162e+07	1.1811e+07	1.20099e+07	8.91009e+06
Q08J23	tRNA (cytosine(34)-C(5))-methyltransferase OS=Homo sapiens GN=NSUN2 PE=1 SV=2	10	3	226	3	1	767	86.4	6.77	731.86	3	0	0.879	-0.19	0.789953	0.970102	32.29	1.77409e+07	1.52653e+07	15.78	15.31	1.77409e+07	2.18194e+07	1.61353e+07	1.28891e+07	1.75546e+07	1.52653e+07	1.39323e+07	1.23979e+07	1.39497e+07	1.28891e+07	1.67773e+07	1.25062e+07
P10599	Thioredoxin OS=Homo sapiens GN=TXN PE=1 SV=3	54	5	226	5	1	105	11.7	4.92	744.3	5	0	0.829	-0.27	0.663344	0.959137	47.18	1.65742e+06	1.25475e+06	13.66	61.4	1.98167e+06	1.52462e+06	1.65742e+06	1.25475e+06	1.07261e+06	3.07089e+06	1.55625e+06	866300	1.43291e+06	1.25475e+06	1.02512e+06	2.51585e+06
Q96ST2	Protein IWS1 homolog OS=Homo sapiens GN=IWS1 PE=1 SV=2	21	17	226	17	1	819	91.9	4.69	655.86	17	0	1.041	0.06	0.720183	0.960445	45.44	1.78742e+07	1.74514e+07	62.61	10.86	1.82477e+07	3.67734e+06	1.78742e+07	1.74514e+07	1.75466e+07	1.44026e+07	1.43303e+07	2.08949e+06	1.54531e+07	1.74514e+07	1.67697e+07	1.17994e+07
P07814	Bifunctional glutamate/proline--tRNA ligase OS=Homo sapiens GN=EPRS PE=1 SV=5	6	5	224	5	1	1512	170.5	7.33	408.47	5	0	0.889	-0.17	0.823446	0.974936	22.53	1.49937e+07	1.31671e+07	16.96	6.82	1.49937e+07	1.90104e+07	1.38614e+07	1.18003e+07	1.31671e+07	1.34247e+07	1.17748e+07	1.08018e+07	1.19838e+07	1.18003e+07	1.25841e+07	1.09983e+07
P62805	Histone H4 OS=Homo sapiens GN=HIST1H4A PE=1 SV=2	50	5	223	5	1	103	11.4	11.36	477.55	5	0	0.441	-1.18	0.00504911	0.071012	10.87	2.06663e+07	1.23383e+07	13.04	17.5	2.06663e+07	1.63512e+07	2.07294e+07	1.24328e+07	1.23383e+07	8.97757e+06	1.62297e+07	9.29086e+06	1.79215e+07	1.24328e+07	1.1792e+07	7.35495e+06
Q5JRA6	Melanoma inhibitory activity protein 3 OS=Homo sapiens GN=MIA3 PE=1 SV=1	7	7	223	7	1	1907	213.6	4.84	462.38	7	0	1.082	0.11	0.618205	0.954449	46.98	3.58189e+06	3.43519e+06	33.94	23.47	1.8399e+06	3.65211e+06	3.58189e+06	3.43519e+06	3.93149e+06	2.42791e+06	1.44491e+06	2.07515e+06	3.09671e+06	3.43519e+06	3.7574e+06	1.98908e+06
Q86VM9	Zinc finger CCCH domain-containing protein 18 OS=Homo sapiens GN=ZC3H18 PE=1 SV=2	18	18	223	18	1	953	106.3	8.32	482.31	18	0	1.113	0.15	0.546099	0.936516	44.4	3.85387e+07	4.51542e+07	5.51	13.63	3.85387e+07	4.15362e+07	3.73497e+07	4.51542e+07	3.57695e+07	4.63063e+07	3.02652e+07	2.36011e+07	3.22905e+07	4.51542e+07	3.41856e+07	3.79368e+07
Q9UKM9	RNA-binding protein Raly OS=Homo sapiens GN=RALY PE=1 SV=1	14	4	223	4	1	306	32.4	9.17	560.15	4	0	1.112	0.15	0.549569	0.936516	54.23	2.62742e+07	3.88259e+07	25.56	45.88	1.92538e+07	3.25542e+07	2.62742e+07	3.88259e+07	4.14078e+07	1.49908e+07	1.51204e+07	1.84975e+07	2.27152e+07	3.88259e+07	3.95742e+07	1.22813e+07
Q9H6Z4	Ran-binding protein 3 OS=Homo sapiens GN=RANBP3 PE=1 SV=1	18	5	220	5	1	567	60.2	4.78	605.36	5	0	0.954	-0.07	0.970678	0.996989	52.35	2.86726e+06	3.11221e+06	46.65	38.23	2.86726e+06	1.73515e+06	4.56816e+06	3.11221e+06	4.23912e+06	1.88555e+06	2.25172e+06	985923	3.94938e+06	3.11221e+06	4.05141e+06	1.54476e+06
P49815	Tuberin OS=Homo sapiens GN=TSC2 PE=1 SV=2	4	7	219	7	1	1807	200.5	7.31	249.68	7	0	0.762	-0.39	0.42877	0.901094	22.31	2.97897e+06	3.42762e+06	19.29	27.24	3.51309e+06	2.97897e+06	2.37391e+06	3.42762e+06	2.2259e+06	3.91323e+06	2.7589e+06	1.69267e+06	2.05235e+06	3.42762e+06	2.12734e+06	3.20594e+06
Q9UHB6	LIM domain and actin-binding protein 1 OS=Homo sapiens GN=LIMA1 PE=1 SV=1	16	7	218	7	1	759	85.2	6.84	653.73	7	0	0.81	-0.3	0.570801	0.941124	31.28	2.8529e+07	2.42797e+07	19.47	8.86	2.5413e+07	3.68074e+07	2.8529e+07	2.42797e+07	2.60355e+07	2.17963e+07	1.99573e+07	2.09142e+07	2.46646e+07	2.42797e+07	2.48826e+07	1.78568e+07
P61978	Heterogeneous nuclear ribonucleoprotein K OS=Homo sapiens GN=HNRNPK PE=1 SV=1	45	17	217	17	1	463	50.9	5.54	513.14	17	0	0.763	-0.39	0.431054	0.901094	27.72	4.36313e+07	2.90662e+07	15.98	17.12	4.36313e+07	4.26438e+07	5.62587e+07	2.67005e+07	2.90662e+07	3.68034e+07	3.42645e+07	2.42305e+07	4.86381e+07	2.67005e+07	2.77791e+07	3.01515e+07
Q9Y2V2	Calcium-regulated heat-stable protein 1 OS=Homo sapiens GN=CARHSP1 PE=1 SV=2	18	5	217	5	1	147	15.9	8.21	420.17	5	0	0.893	-0.16	0.835405	0.976769	45.4	2.11985e+07	2.72267e+07	35.66	40.16	1.91199e+07	2.11985e+07	3.57078e+07	2.72267e+07	3.36645e+07	1.39995e+07	1.50152e+07	1.20451e+07	3.0871e+07	2.72267e+07	3.21739e+07	1.14692e+07
Q6GYQ0	Ral GTPase-activating protein subunit alpha-1 OS=Homo sapiens GN=RALGAPA1 PE=1 SV=1	4	6	215	6	1	2036	229.7	6.19	373.81	6	0	1.061	0.09	0.669718	0.959137	65.65	4.99065e+06	7.20515e+06	25.55	38.55	4.55453e+06	4.99065e+06	7.21572e+06	7.20515e+06	8.86162e+06	3.84107e+06	3.57677e+06	2.83572e+06	6.23831e+06	7.20515e+06	8.46923e+06	3.14683e+06
Q9NQS7	Inner centromere protein OS=Homo sapiens GN=INCENP PE=1 SV=3	13	8	215	8	1	918	105.4	9.44	612.17	8	0	0.794	-0.33	0.5226	0.936516	30.58	4.69764e+06	4.08534e+06	25.19	26.18	4.69764e+06	4.37242e+06	6.83046e+06	4.08534e+06	4.78315e+06	2.78029e+06	3.68916e+06	2.48444e+06	5.90524e+06	4.08534e+06	4.57135e+06	2.27777e+06
P13861	cAMP-dependent protein kinase type II-alpha regulatory subunit OS=Homo sapiens GN=PRKAR2A PE=1 SV=2	14	4	215	4	1	404	45.5	5.07	845.23	4	0	0.966	-0.05	0.934006	0.991643	40.72	1.75731e+07	1.85827e+07	87.58	73.77	1.75731e+07	755290	2.65976e+07	1.85827e+07	2.11412e+07	2.1601e+06	1.38006e+07	429160	2.29948e+07	1.85827e+07	2.02051e+07	1.76968e+06
O60341	Lysine-specific histone demethylase 1A OS=Homo sapiens GN=KDM1A PE=1 SV=2	17	5	214	5	1	852	92.8	6.52	784.48	5	0	1.071	0.1	0.61481	0.954449	20.31	1.15744e+06	1.10981e+06	21.62	26.08	1.15744e+06	995010	1.51148e+06	1.10981e+06	1.65175e+06	1.05028e+06	908965	565371	1.30674e+06	1.10981e+06	1.57861e+06	860447
Q8ND56	Protein LSM14 homolog A OS=Homo sapiens GN=LSM14A PE=1 SV=3	12	7	213	7	1	463	50.5	9.52	196.24	7	0	0.92	-0.12	0.921816	0.986916	40.24	3.38603e+07	2.79896e+07	11.03	8.86	3.38603e+07	3.6967e+07	2.96088e+07	2.40109e+07	2.82306e+07	2.79896e+07	2.65912e+07	2.10049e+07	2.55981e+07	2.40109e+07	2.69805e+07	2.29307e+07
P85037	Forkhead box protein K1 OS=Homo sapiens GN=FOXK1 PE=1 SV=1	13	7	213	7	1	733	75.4	9.32	582.78	7	0	1.106	0.14	0.562886	0.940146	38.9	9.20163e+06	1.10449e+07	19.02	26.3	7.45564e+06	9.20163e+06	1.09571e+07	1.10449e+07	1.39489e+07	8.1392e+06	5.85507e+06	5.22842e+06	9.4729e+06	1.10449e+07	1.33312e+07	6.66811e+06
Q96NY7	Chloride intracellular channel protein 6 OS=Homo sapiens GN=CLIC6 PE=2 SV=3	16	5	212	5	1	704	73	4.37	798.15	5	0	2.261	1.18	0.00131734	0.0234869	41.15	6.1163e+06	1.46297e+07	16.65	30.12	4.8419e+06	6.1163e+06	6.77803e+06	1.46297e+07	2.00381e+07	1.09349e+07	3.80244e+06	3.47532e+06	5.85991e+06	1.46297e+07	1.91508e+07	8.9585e+06
Q8WUZ0	B-cell CLL/lymphoma 7 protein family member C OS=Homo sapiens GN=BCL7C PE=1 SV=3	28	2	211	2	1	217	23.5	5.2	555.37	2	0	0.918	-0.12	0.915043	0.985497	45.64	4.44129e+06	4.21917e+06	14.66	3.64	3.56465e+06	4.44129e+06	4.77348e+06	3.99334e+06	4.28147e+06	4.21917e+06	2.79939e+06	2.52357e+06	4.12688e+06	3.99334e+06	4.09188e+06	3.45659e+06
Q15424	Scaffold attachment factor B1 OS=Homo sapiens GN=SAFB PE=1 SV=4	15	8	211	5	1	915	102.6	5.47	378.45	8	4	0.994	-0.01	0.850854	0.977123	67.33	1.52267e+07	1.32051e+07	31.24	25.23	1.52267e+07	1.04318e+07	1.99236e+07	1.32051e+07	1.56567e+07	9.29482e+06	1.19579e+07	5.92742e+06	1.72249e+07	1.32051e+07	1.49635e+07	7.61486e+06
Q9P206	Uncharacterized protein KIAA1522 OS=Homo sapiens GN=KIAA1522 PE=1 SV=2	17	12	211	12	1	1035	107	9.73	595.9	12	0	1.011	0.02	0.803478	0.973194	37.49	9.27306e+06	9.29316e+06	17.41	13.59	7.98587e+06	1.12712e+07	9.27306e+06	9.29316e+06	1.0977e+07	8.41978e+06	6.27147e+06	6.40439e+06	8.01697e+06	9.29316e+06	1.04909e+07	6.89798e+06
Q9NXG2	THUMP domain-containing protein 1 OS=Homo sapiens GN=THUMPD1 PE=1 SV=2	19	4	209	4	1	353	39.3	7.88	846.85	4	0	1.006	0.01	0.818547	0.97477	63.78	1.05645e+07	2.4006e+07	88.65	49.93	1.05645e+07	3.37332e+06	2.69444e+07	2.4006e+07	2.74521e+07	8.65831e+06	8.29652e+06	1.91674e+06	2.32946e+07	2.4006e+07	2.62365e+07	7.0934e+06
Q04323	UBX domain-containing protein 1 OS=Homo sapiens GN=UBXN1 PE=1 SV=2	10	2	207	2	1	297	33.3	5.25	277.96	2	0	1.05	0.07	0.668543	0.959137	44.52	542082	661677	27	27.92	539230	840170	542082	661677	829282	465504	423468	477390	468654	661677	792561	381368
O43719	HIV Tat-specific factor 1 OS=Homo sapiens GN=HTATSF1 PE=1 SV=1	33	21	203	21	1	755	85.8	4.4	678.23	21	0	0.742	-0.43	0.374709	0.865932	27.76	1.35605e+07	1.48823e+07	36.78	18.76	1.34169e+07	1.35605e+07	2.4396e+07	1.48823e+07	1.73406e+07	1.1841e+07	1.05366e+07	7.70517e+06	2.10914e+07	1.48823e+07	1.65728e+07	9.70085e+06
A0FGR8	Extended synaptotagmin-2 OS=Homo sapiens GN=ESYT2 PE=1 SV=1	8	4	201	4	1	921	102.3	9.26	465.12	4	0	1.482	0.57	0.0973575	0.530915	106.52	1.3378e+06	4.05199e+06	82.31	75.06	1.3378e+06	413025	2.97191e+06	4.05199e+06	5.11106e+06	497056	1.0506e+06	234684	2.56935e+06	4.05199e+06	4.88474e+06	407217
Q01518	Adenylyl cyclase-associated protein 1 OS=Homo sapiens GN=CAP1 PE=1 SV=5	19	7	199	6	1	475	51.9	8.06	261.49	7	1	0.91	-0.14	0.889715	0.98222	55.32	1.14426e+07	1.14353e+07	40.48	55.08	5.97805e+06	1.14426e+07	1.44668e+07	1.14353e+07	1.3263e+07	3.51722e+06	4.69469e+06	6.50178e+06	1.25072e+07	1.14353e+07	1.26757e+07	2.88151e+06
Q969E4	Transcription elongation factor A protein-like 3 OS=Homo sapiens GN=TCEAL3 PE=1 SV=1	37	6	199	6	1	200	22.5	4.92	873.74	6	0	0.748	-0.42	0.390496	0.876216	24.08	1.30188e+07	1.43797e+07	33.29	20.97	1.03634e+07	1.30188e+07	1.96331e+07	1.43797e+07	1.76295e+07	1.15447e+07	8.1386e+06	7.39737e+06	1.69737e+07	1.43797e+07	1.68489e+07	9.45812e+06
Q96TA1	Niban-like protein 1 OS=Homo sapiens GN=FAM129B PE=1 SV=3	7	2	199	2	1	746	84.1	6.19	508.84	2	0	0.68	-0.56	0.226258	0.746533	19.37	7.56392e+06	5.55432e+06	38.67	38.16	7.56392e+06	3.78384e+06	8.73843e+06	5.55432e+06	6.87907e+06	3.01303e+06	5.94011e+06	2.15e+06	7.55476e+06	5.55432e+06	6.57447e+06	2.46845e+06
P33240	Cleavage stimulation factor subunit 2 OS=Homo sapiens GN=CSTF2 PE=1 SV=1	7	1	199	1	1	577	60.9	6.83	444.24	1	0	1.212	0.28	0.359671	0.860287	61.17	3.02952e+06	3.83205e+06	26.59	44.55	2.17694e+06	3.02952e+06	3.76618e+06	3.83205e+06	4.76114e+06	1.75832e+06	1.70959e+06	1.72139e+06	3.25603e+06	3.83205e+06	4.55031e+06	1.44052e+06
P63104	14-3-3 protein zeta/delta OS=Homo sapiens GN=YWHAZ PE=1 SV=1	65	13	197	10	1	245	27.7	4.79	634.33	13	3	0.897	-0.16	0.849596	0.977123	37.77	1.14896e+07	9.64204e+06	24.54	5.44	7.49043e+06	1.14896e+07	1.22424e+07	1.05316e+07	9.5604e+06	9.64204e+06	5.88239e+06	6.52848e+06	1.05841e+07	1.05316e+07	9.13706e+06	7.89932e+06
Q8TE77	Protein phosphatase Slingshot homolog 3 OS=Homo sapiens GN=SSH3 PE=1 SV=2	19	7	197	7	1	659	73	5.3	625.58	7	0	1.296	0.37	0.244567	0.763362	51.99	8.93982e+06	1.31678e+07	15.76	7.72	7.465e+06	1.02658e+07	8.93982e+06	1.31678e+07	1.41927e+07	1.21578e+07	5.86242e+06	5.83311e+06	7.72888e+06	1.31678e+07	1.35643e+07	9.9604e+06
P31946	14-3-3 protein beta/alpha OS=Homo sapiens GN=YWHAB PE=1 SV=3	46	8	194	5	1	246	28.1	4.83	632.61	8	0	0.709	-0.5	0.290062	0.816111	15.3	8.6856e+06	6.75155e+06	19.8	16.19	6.75923e+06	1.01218e+07	8.6856e+06	7.04458e+06	6.75155e+06	5.14541e+06	5.30817e+06	5.75126e+06	7.50909e+06	7.04458e+06	6.45259e+06	4.21542e+06
P04075	Fructose-bisphosphate aldolase A OS=Homo sapiens GN=ALDOA PE=1 SV=2	53	14	194	12	1	364	39.4	8.09	507.37	14	1	0.963	-0.05	0.942763	0.99243	58.68	7.95643e+06	6.41388e+06	9.6	8.6	7.17841e+06	8.7037e+06	7.95643e+06	7.20052e+06	6.10443e+06	6.41388e+06	5.63735e+06	4.94549e+06	6.87869e+06	7.20052e+06	5.83412e+06	5.25462e+06
Q14247	Src substrate cortactin OS=Homo sapiens GN=CTTN PE=1 SV=2	11	6	194	6	1	550	61.5	5.4	409.72	6	0	0.82	-0.29	0.601867	0.951903	20.07	2.42041e+07	2.07378e+07	20.99	7.04	2.04266e+07	3.08605e+07	2.42041e+07	2.07378e+07	2.30601e+07	2.02443e+07	1.60414e+07	1.75351e+07	2.09255e+07	2.07378e+07	2.2039e+07	1.65853e+07
Q92974	Rho guanine nucleotide exchange factor 2 OS=Homo sapiens GN=ARHGEF2 PE=1 SV=4	9	5	193	5	1	986	111.5	7.27	531.68	5	0	0.753	-0.41	0.403617	0.883674	19.62	4.12778e+06	3.23628e+06	1.85	12.3	4.12778e+06	4.04365e+06	4.19583e+06	3.23628e+06	3.57747e+06	2.79177e+06	3.24163e+06	2.29763e+06	3.62748e+06	3.23628e+06	3.41906e+06	2.28718e+06
P62258	14-3-3 protein epsilon OS=Homo sapiens GN=YWHAE PE=1 SV=1	53	12	192	10	1	255	29.2	4.74	585.41	12	0	0.894	-0.16	0.839195	0.977017	40.94	8.09627e+06	7.48237e+06	21.41	9.79	6.64145e+06	1.0179e+07	8.09627e+06	7.48237e+06	8.2797e+06	6.80797e+06	5.21567e+06	5.78377e+06	6.99959e+06	7.48237e+06	7.91307e+06	5.57749e+06
Q04637	Eukaryotic translation initiation factor 4 gamma 1 OS=Homo sapiens GN=EIF4G1 PE=1 SV=4	8	14	192	13	1	1599	175.4	5.33	306.52	14	1	0.851	-0.23	0.698809	0.960445	33.72	2.44234e+07	2.21241e+07	9	6.84	2.44234e+07	2.61231e+07	2.18144e+07	2.32501e+07	2.02835e+07	2.21241e+07	1.91802e+07	1.48433e+07	1.88596e+07	2.32501e+07	1.93854e+07	1.81253e+07
O94979	Protein transport protein Sec31A OS=Homo sapiens GN=SEC31A PE=1 SV=3	7	6	191	6	1	1220	132.9	6.89	399.06	6	0	1.783	0.83	0.0193415	0.190745	72.11	5.48565e+06	1.12668e+07	27.17	59.27	4.59385e+06	5.48565e+06	7.72355e+06	1.12668e+07	1.17081e+07	2.70793e+06	3.60764e+06	3.11698e+06	6.67735e+06	1.12668e+07	1.11896e+07	2.21849e+06
O75821	Eukaryotic translation initiation factor 3 subunit G OS=Homo sapiens GN=EIF3G PE=1 SV=2	8	1	191	1	1	320	35.6	6.13	337.87	1	0	0.999	0	0.835807	0.976806	14.35	4.40323e+06	4.09121e+06	7.52	10.89	4.40323e+06	3.89127e+06	4.48053e+06	4.09121e+06	4.56446e+06	3.67012e+06	3.45795e+06	2.21104e+06	3.87362e+06	4.09121e+06	4.36234e+06	3.00677e+06
Q5T200	Zinc finger CCCH domain-containing protein 13 OS=Homo sapiens GN=ZC3H13 PE=1 SV=1	10	19	190	19	1	1668	196.5	9.42	493.77	19	0	0.926	-0.11	0.941868	0.99243	34.59	2.06479e+07	1.85737e+07	5.3	7.98	2.08198e+07	2.06479e+07	1.88941e+07	1.62349e+07	1.88216e+07	1.85737e+07	1.63502e+07	1.17323e+07	1.63348e+07	1.62349e+07	1.79882e+07	1.52167e+07
Q9BUJ2	Heterogeneous nuclear ribonucleoprotein U-like protein 1 OS=Homo sapiens GN=HNRNPUL1 PE=1 SV=2	7	2	190	2	1	856	95.7	6.92	269.17	2	0	0.745	-0.43	0.432731	0.901094	18.61	1.52562e+06	885656	24.52	19.37	974534	1.57398e+06	1.52562e+06	885656	839277	1.18541e+06	765321	894348	1.31897e+06	885656	802113	971158
O95817	BAG family molecular chaperone regulator 3 OS=Homo sapiens GN=BAG3 PE=1 SV=3	14	6	189	6	1	575	61.6	6.95	400.15	6	0	0.75	-0.42	0.395223	0.879375	20.79	1.66257e+07	1.26737e+07	14.32	10.19	1.66257e+07	1.99379e+07	1.51148e+07	1.26737e+07	1.22079e+07	1.47365e+07	1.30565e+07	1.13288e+07	1.30674e+07	1.26737e+07	1.16674e+07	1.2073e+07
P49585	Choline-phosphate cytidylyltransferase A OS=Homo sapiens GN=PCYT1A PE=1 SV=2	14	6	187	6	1	367	41.7	7.25	379.29	6	0	0.868	-0.2	0.755805	0.960445	27.41	5.7073e+07	5.1121e+07	26.4	6.7	5.43277e+07	8.56415e+07	5.7073e+07	5.1121e+07	5.03553e+07	5.68265e+07	4.26646e+07	4.86621e+07	4.93421e+07	5.1121e+07	4.81255e+07	4.65556e+07
Q8N3X1	Formin-binding protein 4 OS=Homo sapiens GN=FNBP4 PE=1 SV=3	12	9	183	9	1	1017	110.2	4.74	602.05	9	0	1.198	0.26	0.382644	0.869094	45.34	9.09248e+06	9.78121e+06	36.31	5.89	9.09248e+06	5.86254e+06	1.25093e+07	9.6215e+06	1.07155e+07	9.78121e+06	7.14051e+06	3.33113e+06	1.08148e+07	9.6215e+06	1.0241e+07	8.01334e+06
P58107	Epiplakin OS=Homo sapiens GN=EPPK1 PE=1 SV=2	11	8	182	7	1	5090	555.3	5.6	590.85	8	0	1.248	0.32	0.30548	0.83007	55.59	6.75236e+06	9.49039e+06	2.56	40.6	6.77292e+06	6.46799e+06	6.75236e+06	7.37417e+06	1.58867e+07	9.49039e+06	5.31891e+06	3.67515e+06	5.83772e+06	7.37417e+06	1.51832e+07	7.77509e+06
Q6P2E9	Enhancer of mRNA-decapping protein 4 OS=Homo sapiens GN=EDC4 PE=1 SV=1	7	5	182	5	1	1401	151.6	5.86	402.02	5	0	0.714	-0.49	0.302688	0.828856	21.67	1.35809e+07	1.16465e+07	25.26	11.4	1.05951e+07	1.35809e+07	1.76051e+07	1.16465e+07	1.19562e+07	9.6298e+06	8.32053e+06	7.71675e+06	1.52204e+07	1.16465e+07	1.14268e+07	7.8893e+06
Q8IZ21	Phosphatase and actin regulator 4 OS=Homo sapiens GN=PHACTR4 PE=1 SV=1	17	7	179	7	1	702	78.2	6.62	277.12	7	0	0.989	-0.02	0.865045	0.979125	39.63	5.56276e+06	5.80879e+06	14.07	5.38	6.276e+06	5.56276e+06	4.72421e+06	6.2977e+06	5.69817e+06	5.80879e+06	4.92867e+06	3.16079e+06	4.08429e+06	6.2977e+06	5.44585e+06	4.7589e+06
Q9H0D6	5'-3' exoribonuclease 2 OS=Homo sapiens GN=XRN2 PE=1 SV=1	6	5	176	5	1	950	108.5	7.47	513.16	5	0	0.829	-0.27	0.62945	0.955673	28.77	1.10878e+07	1.01939e+07	37.29	10.71	1.32692e+07	5.93637e+06	1.10878e+07	1.01939e+07	8.68316e+06	1.07176e+07	1.04206e+07	3.37308e+06	9.5859e+06	1.01939e+07	8.29866e+06	8.78052e+06
P07437	Tubulin beta chain OS=Homo sapiens GN=TUBB PE=1 SV=2	44	12	176	3	1	444	49.6	4.89	651.52	12	2	0.559	-0.84	0.101452	0.537731	15.65	1.13381e+06	600419	40.12	17.49	530346	1.13381e+06	1.26451e+06	652433	600419	459482	416492	644238	1.09322e+06	652433	573832	376434
Q8WWI1	LIM domain only protein 7 OS=Homo sapiens GN=LMO7 PE=1 SV=3	13	14	176	14	1	1683	192.6	8.09	494.84	14	0	1.706	0.77	0.0295242	0.254618	41.05	2.97206e+06	5.31702e+06	20.02	12.46	2.97206e+06	2.73971e+06	3.95488e+06	5.31702e+06	6.30302e+06	4.97534e+06	2.33402e+06	1.55672e+06	3.41917e+06	5.31702e+06	6.02392e+06	4.07609e+06
P38646	Stress-70 protein, mitochondrial OS=Homo sapiens GN=HSPA9 PE=1 SV=2	31	18	176	18	1	679	73.6	6.16	499.36	18	0	0.723	-0.47	0.323832	0.835498	31.77	3.57904e+06	2.20365e+06	17.38	13.11	2.70139e+06	3.80926e+06	3.57904e+06	1.79926e+06	2.32881e+06	2.20365e+06	2.12146e+06	2.16445e+06	3.09424e+06	1.79926e+06	2.22569e+06	1.80536e+06
Q96D71	RalBP1-associated Eps domain-containing protein 1 OS=Homo sapiens GN=REPS1 PE=1 SV=3	23	8	173	8	1	796	86.6	5.69	261.51	8	0	1.105	0.14	0.564728	0.940146	45.95	2.79998e+06	2.84903e+06	22	20.17	2.63795e+06	2.79998e+06	3.89604e+06	2.59807e+06	3.77532e+06	2.84903e+06	2.07164e+06	1.59097e+06	3.3683e+06	2.59807e+06	3.60815e+06	2.33409e+06
P04049	RAF proto-oncogene serine/threonine-protein kinase OS=Homo sapiens GN=RAF1 PE=1 SV=1	13	5	173	4	1	648	73	9.2	226.66	5	1	1.227	0.29	0.33642	0.846721	81.96	1.70881e+07	1.48392e+07	39.42	35.42	2.6708e+07	1.70881e+07	1.22424e+07	1.48392e+07	9.24266e+06	1.95274e+07	2.09743e+07	9.70959e+06	1.05841e+07	1.48392e+07	8.83339e+06	1.5998e+07
Q15365	Poly(rC)-binding protein 1 OS=Homo sapiens GN=PCBP1 PE=1 SV=2	34	8	172	5	1	356	37.5	7.09	608.26	8	0	0.891	-0.17	0.828854	0.976743	38.19	5.56282e+06	5.52321e+06	13.43	16.13	4.79772e+06	5.56282e+06	6.28846e+06	5.52321e+06	5.95653e+06	4.31701e+06	3.76775e+06	3.16083e+06	5.43665e+06	5.52321e+06	5.69277e+06	3.53675e+06
P21127	Cyclin-dependent kinase 11B OS=Homo sapiens GN=CDK11B PE=1 SV=3	6	3	172	3	1	795	92.7	5.57	501.94	3	0	1.118	0.16	0.535972	0.936516	43.35	2.69238e+06	3.00262e+06	44.56	50.4	2.69238e+06	1.23943e+06	3.35539e+06	3.00262e+06	3.86207e+06	1.20526e+06	2.11438e+06	704254	2.90089e+06	3.00262e+06	3.69105e+06	987423
Q9NTI5	Sister chromatid cohesion protein PDS5 homolog B OS=Homo sapiens GN=PDS5B PE=1 SV=1	10	10	171	10	1	1447	164.6	8.47	586.62	10	0	0.766	-0.38	0.440753	0.90222	33.51	1.72084e+07	1.3509e+07	5.22	8.3	1.58006e+07	1.74089e+07	1.72084e+07	1.3509e+07	1.54171e+07	1.32951e+07	1.24085e+07	9.89187e+06	1.48775e+07	1.3509e+07	1.47345e+07	1.08921e+07
Q53ET0	CREB-regulated transcription coactivator 2 OS=Homo sapiens GN=CRTC2 PE=1 SV=2	11	3	171	3	1	693	73.3	7.11	194.97	3	0	1.002	0	0.752894	0.960445	26.53	357857	724835	57.52	44.52	357857	174357	610798	724835	1.00944e+06	382139	281033	99070.5	528062	724835	964737	313071
Q8NDX5	Polyhomeotic-like protein 3 OS=Homo sapiens GN=PHC3 PE=1 SV=1	7	4	171	4	1	983	106.1	6.62	488.99	4	0	1.39	0.48	0.15516	0.651847	50.01	4.89945e+06	6.98386e+06	20.68	4.76	4.89945e+06	3.79666e+06	5.78992e+06	6.98386e+06	7.4393e+06	6.78309e+06	3.84764e+06	2.15729e+06	5.00565e+06	6.98386e+06	7.10989e+06	5.5571e+06
P62736	Actin, aortic smooth muscle OS=Homo sapiens GN=ACTA2 PE=1 SV=1	44	13	171	4	1	377	42	5.39	458.23	13	0	0.46	-1.12	0.137124	0.619219	11.07	76621.1	39672	62.43	61.95	76621.1	103679	21348.6	47670	9671.92	39672	60172.1	58911.2	18456.8	47670	9243.65	32501.7
Q7Z417	Nuclear fragile X mental retardation-interacting protein 2 OS=Homo sapiens GN=NUFIP2 PE=1 SV=1	15	7	170	7	1	695	76.1	8.7	472.25	7	0	1.048	0.07	0.70193	0.960445	34.61	5.89834e+06	6.01215e+06	9.54	10.41	5.7368e+06	6.82418e+06	5.89834e+06	5.78402e+06	7.01137e+06	6.01215e+06	4.50523e+06	3.87754e+06	5.09937e+06	5.78402e+06	6.7009e+06	4.9255e+06
Q9UN36	Protein NDRG2 OS=Homo sapiens GN=NDRG2 PE=1 SV=2	11	4	170	4	1	371	40.8	5.21	378.09	4	0	1.45	0.54	0.114749	0.565515	35.08	4.43198e+06	6.56093e+06	8.25	12.35	4.30682e+06	5.01548e+06	4.43198e+06	5.74187e+06	7.36053e+06	6.56093e+06	3.38223e+06	2.84982e+06	3.83165e+06	5.74187e+06	7.0346e+06	5.3751e+06
Q13439	Golgin subfamily A member 4 OS=Homo sapiens GN=GOLGA4 PE=1 SV=1	6	7	169	7	1	2230	261	5.39	334.04	7	0	1.121	0.16	0.528665	0.936516	39.63	1.31619e+07	1.5083e+07	11.86	14	1.40005e+07	1.31619e+07	1.10674e+07	1.5083e+07	1.43197e+07	1.85172e+07	1.09949e+07	7.4787e+06	9.56822e+06	1.5083e+07	1.36856e+07	1.51703e+07
P62937	Peptidyl-prolyl cis-trans isomerase A OS=Homo sapiens GN=PPIA PE=1 SV=2	33	6	167	6	1	165	18	7.81	415.99	6	0	0.953	-0.07	0.97602	0.996989	31.89	5.50205e+06	5.23246e+06	28.95	29.15	3.29454e+06	5.50205e+06	5.95546e+06	5.23246e+06	6.10134e+06	3.31823e+06	2.58727e+06	3.1263e+06	5.14876e+06	5.23246e+06	5.83117e+06	2.71849e+06
P35579	Myosin-9 OS=Homo sapiens GN=MYH9 PE=1 SV=4	17	26	167	24	1	1960	226.4	5.6	630.95	26	2	0.998	0	0.840363	0.977017	47.62	1.03132e+08	1.13535e+08	13.2	38.08	1.14802e+08	1.03132e+08	8.79591e+07	1.13535e+08	8.53399e+07	1.7879e+08	9.01561e+07	5.86002e+07	7.60445e+07	1.13535e+08	8.1561e+07	1.46475e+08
Q9H8Y8	Golgi reassembly-stacking protein 2 OS=Homo sapiens GN=GORASP2 PE=1 SV=3	13	3	165	3	1	452	47.1	4.82	424.59	3	0	1.088	0.12	0.602675	0.951903	31.03	1.00872e+07	1.0011e+07	6.57	19.2	1.00872e+07	1.02875e+07	9.08421e+06	7.88667e+06	1.16609e+07	1.0011e+07	7.92172e+06	5.8454e+06	7.85371e+06	7.88667e+06	1.11446e+07	8.2016e+06
P13639	Elongation factor 2 OS=Homo sapiens GN=EEF2 PE=1 SV=4	27	19	164	19	1	858	95.3	6.83	541.83	19	0	0.672	-0.57	0.210356	0.723532	23.1	3.85594e+06	2.69973e+06	13.37	26.22	3.39714e+06	3.85594e+06	4.43656e+06	3.12707e+06	2.69973e+06	1.81687e+06	2.66784e+06	2.19097e+06	3.83561e+06	3.12707e+06	2.58019e+06	1.48848e+06
Q96T37	Putative RNA-binding protein 15 OS=Homo sapiens GN=RBM15 PE=1 SV=2	12	10	163	10	1	977	107.1	10.08	370.39	10	0	1.195	0.26	0.386961	0.873204	48.85	1.48398e+07	1.86176e+07	12.77	7.35	1.72941e+07	1.48398e+07	1.34632e+07	1.80019e+07	2.0681e+07	1.86176e+07	1.35814e+07	8.43209e+06	1.16396e+07	1.80019e+07	1.97652e+07	1.52527e+07
Q9UPT8	Zinc finger CCCH domain-containing protein 4 OS=Homo sapiens GN=ZC3H4 PE=1 SV=3	6	4	163	4	1	1303	140.2	6.27	461.98	4	0	1.154	0.21	0.462082	0.90796	47.34	4.64315e+06	5.44298e+06	21.92	12.97	3.56275e+06	5.5752e+06	4.64315e+06	4.88582e+06	6.31382e+06	5.44298e+06	2.7979e+06	3.16786e+06	4.01421e+06	4.88582e+06	6.03424e+06	4.45921e+06
Q6PJG2	ELM2 and SANT domain-containing protein 1 OS=Homo sapiens GN=ELMSAN1 PE=1 SV=2	5	5	163	5	1	1045	114.9	9.19	495.33	5	0	1.153	0.21	0.462533	0.90796	55.55	2.9744e+06	3.9479e+06	29.61	23.1	3.59365e+06	1.9332e+06	2.9744e+06	4.19834e+06	3.9479e+06	2.64966e+06	2.82217e+06	1.09846e+06	2.5715e+06	4.19834e+06	3.77309e+06	2.17076e+06
O75369	Filamin-B OS=Homo sapiens GN=FLNB PE=1 SV=2	13	20	162	20	1	2602	278	5.73	573.35	20	0	0.915	-0.13	0.906749	0.982515	35.27	3.61395e+06	2.97026e+06	26.78	10.45	2.19123e+06	3.70467e+06	3.61395e+06	2.97026e+06	3.43104e+06	2.81376e+06	1.72082e+06	2.10502e+06	3.12442e+06	2.97026e+06	3.27911e+06	2.3052e+06
Q9H7S9	Zinc finger protein 703 OS=Homo sapiens GN=ZNF703 PE=1 SV=1	7	2	162	2	1	590	58.2	8.79	208.29	2	0	2.02	1.01	0.0118659	0.13888	49.66	468541	978757	29.78	9	431175	727822	468541	855847	1.02053e+06	978757	338611	413553	405074	855847	975343	801855
Q16643	Drebrin OS=Homo sapiens GN=DBN1 PE=1 SV=4	5	3	161	3	1	649	71.4	4.45	379.64	3	0	1.423	0.51	0.131542	0.606748	32.05	9.29368e+06	1.37483e+07	11	15.39	9.29368e+06	1.11541e+07	9.24315e+06	1.37483e+07	1.52691e+07	1.1188e+07	7.29852e+06	6.33784e+06	7.99112e+06	1.37483e+07	1.4593e+07	9.16586e+06
P50851	Lipopolysaccharide-responsive and beige-like anchor protein OS=Homo sapiens GN=LRBA PE=1 SV=4	7	7	161	7	1	2863	318.9	5.6	399.31	7	0	1.327	0.41	0.210999	0.723532	45.12	2.12783e+06	3.55885e+06	26.31	33.45	2.12783e+06	1.81277e+06	2.98673e+06	3.55885e+06	4.21039e+06	2.06998e+06	1.67103e+06	1.03003e+06	2.58216e+06	3.55885e+06	4.02396e+06	1.69585e+06
O95104	Splicing factor, arginine/serine-rich 15 OS=Homo sapiens GN=SCAF4 PE=1 SV=3	3	1	159	1	1	1147	125.8	9.55	546.39	1	0	0.941	-0.09	0.989072	0.99836	10.78	2.92626e+06	2.82967e+06	35.72	8.85	2.7849e+06	5.07678e+06	2.92626e+06	2.72304e+06	2.82967e+06	3.21471e+06	2.18704e+06	2.88466e+06	2.52988e+06	2.72304e+06	2.70437e+06	2.63368e+06
Q05209	Tyrosine-protein phosphatase non-receptor type 12 OS=Homo sapiens GN=PTPN12 PE=1 SV=3	17	7	159	7	1	780	88.1	5.62	379.03	7	0	1.434	0.52	0.123688	0.590307	42.5	1.45863e+06	1.84616e+06	12.31	24.73	1.47205e+06	1.17379e+06	1.45863e+06	1.84616e+06	2.63903e+06	1.68947e+06	1.15603e+06	666953	1.26105e+06	1.84616e+06	2.52218e+06	1.38411e+06
Q9P1Y5	Calmodulin-regulated spectrin-associated protein 3 OS=Homo sapiens GN=CAMSAP3 PE=1 SV=2	7	6	159	6	1	1249	134.7	8.35	269.15	6	0	0.942	-0.09	0.992173	0.99836	45.26	3.71137e+06	3.72457e+06	12.48	19.94	3.71137e+06	4.44505e+06	3.52607e+06	3.72457e+06	4.31084e+06	2.86936e+06	2.91462e+06	2.5257e+06	3.04845e+06	3.72457e+06	4.11995e+06	2.35075e+06
P49792	E3 SUMO-protein ligase RanBP2 OS=Homo sapiens GN=RANBP2 PE=1 SV=2	9	19	159	19	1	3224	358	6.2	411.42	19	0	0.84	-0.25	0.665583	0.959137	40.93	7.67274e+06	6.02926e+06	15.26	5.03	7.91534e+06	5.91182e+06	7.67274e+06	6.28896e+06	5.68706e+06	6.02926e+06	6.21608e+06	3.35913e+06	6.63343e+06	6.28896e+06	5.43523e+06	4.93952e+06
Q02880	DNA topoisomerase 2-beta OS=Homo sapiens GN=TOP2B PE=1 SV=3	9	11	159	11	1	1626	183.2	8	541.74	11	0	0.812	-0.3	0.577045	0.94335	34.61	3.02262e+06	2.28399e+06	48.86	44.07	3.02262e+06	1.2894e+06	3.93283e+06	2.28399e+06	3.53709e+06	1.42138e+06	2.37373e+06	732646	3.40011e+06	2.28399e+06	3.38046e+06	1.16448e+06
Q14839	Chromodomain-helicase-DNA-binding protein 4 OS=Homo sapiens GN=CHD4 PE=1 SV=2	3	4	158	4	1	1912	217.9	5.86	315.4	4	0	0.857	-0.22	0.718233	0.960445	37.99	7.26873e+06	6.42197e+06	23.72	27.58	8.01548e+06	7.26873e+06	4.94764e+06	6.42197e+06	4.39792e+06	7.80134e+06	6.29472e+06	4.13014e+06	4.27745e+06	6.42197e+06	4.20318e+06	6.39131e+06
P62829	60S ribosomal protein L23 OS=Homo sapiens GN=RPL23 PE=1 SV=1	13	1	157	1	1	140	14.9	10.51	576.74	1	0	0.273	-1.87	0.000688888	0.0131692	4.62	307366	70456.7	34.97	77.53	219508	444127	307366	59911.3	70456.7	223161	172384	252356	265732	59911.3	67336.8	182826
Q9Y2X7	ARF GTPase-activating protein GIT1 OS=Homo sapiens GN=GIT1 PE=1 SV=2	12	7	157	7	1	761	84.3	6.8	399.15	7	0	1.021	0.03	0.775363	0.961692	72.01	1.46399e+06	1.44891e+06	66.5	38.27	1.46399e+06	353838	2.03133e+06	1.44891e+06	1.74667e+06	762111	1.1497e+06	201053	1.75617e+06	1.44891e+06	1.66933e+06	624366
Q96QU8	Exportin-6 OS=Homo sapiens GN=XPO6 PE=1 SV=1	3	1	156	1	1	1125	128.8	6.35	358.38	1	0	0.943	-0.08	0.979043	0.99717	34.63	1.82229e+06	1.37553e+06	56.39	50.31	1.82229e+06	574565	2.26384e+06	1.37553e+06	1.77235e+06	554851	1.43108e+06	326471	1.95719e+06	1.37553e+06	1.69387e+06	454566
Q9BUR4	Telomerase Cajal body protein 1 OS=Homo sapiens GN=WRAP53 PE=1 SV=1	25	5	155	5	1	548	59.3	4.58	512.39	5	0	1.054	0.08	0.687844	0.960445	52.78	2.29612e+06	2.78445e+06	30.74	45.25	2.29612e+06	1.72134e+06	3.18639e+06	2.78445e+06	3.33136e+06	1.20494e+06	1.80319e+06	978073	2.75477e+06	2.78445e+06	3.18385e+06	987155
Q9UER7	Death domain-associated protein 6 OS=Homo sapiens GN=DAXX PE=1 SV=2	13	5	155	5	1	740	81.3	4.87	426.17	5	0	1.119	0.16	0.532449	0.936516	43.06	2.57646e+06	2.46671e+06	18.29	24.07	1.99025e+06	2.57646e+06	2.88479e+06	2.46671e+06	3.11588e+06	1.91417e+06	1.56298e+06	1.46396e+06	2.49403e+06	2.46671e+06	2.97791e+06	1.5682e+06
Q86YS7	C2 domain-containing protein 5 OS=Homo sapiens GN=C2CD5 PE=1 SV=1	14	9	154	9	1	1000	110.4	5.69	314.32	9	0	1.059	0.08	0.674562	0.959137	40.58	4.21239e+06	4.21444e+06	24.31	19.09	2.78731e+06	4.55053e+06	4.21239e+06	4.21444e+06	4.95114e+06	3.35848e+06	2.18893e+06	2.58564e+06	3.6418e+06	4.21444e+06	4.7319e+06	2.75146e+06
Q68EM7	Rho GTPase-activating protein 17 OS=Homo sapiens GN=ARHGAP17 PE=1 SV=1	12	4	153	4	1	881	95.4	7.62	197.4	4	0	0.861	-0.22	0.733136	0.960445	39.07	2.25967e+06	3.03408e+06	40.74	22.5	1.73686e+06	3.76728e+06	2.25967e+06	3.03408e+06	3.48318e+06	2.19567e+06	1.36399e+06	2.14059e+06	1.95359e+06	3.03408e+06	3.32894e+06	1.79883e+06
P18583	Protein SON OS=Homo sapiens GN=SON PE=1 SV=4	4	8	153	8	1	2426	263.7	5.64	503.46	8	0	1.139	0.19	0.490406	0.923731	50.95	1.01369e+07	1.68894e+07	14.92	13.73	9.78086e+06	1.27561e+07	1.01369e+07	1.68894e+07	1.80188e+07	1.37239e+07	7.68111e+06	7.2481e+06	8.7638e+06	1.68894e+07	1.72209e+07	1.12434e+07
Q13153	Serine/threonine-protein kinase PAK 1 OS=Homo sapiens GN=PAK1 PE=1 SV=2	16	4	152	4	1	545	60.6	5.76	375.73	4	0	0.715	-0.48	0.30612	0.83007	23.66	2.54543e+06	2.63461e+06	12.19	39.14	2.54543e+06	2.34518e+06	2.97071e+06	2.63461e+06	3.36944e+06	1.44385e+06	1.99898e+06	1.33254e+06	2.56831e+06	2.63461e+06	3.22024e+06	1.18288e+06
Q8WXI9	Transcriptional repressor p66-beta OS=Homo sapiens GN=GATAD2B PE=1 SV=1	11	4	152	4	1	593	65.2	9.7	504.59	4	0	1.207	0.27	0.364628	0.861268	39.91	2.18061e+06	2.59435e+06	45.32	44.22	2.18061e+06	971363	2.68892e+06	2.59435e+06	3.32587e+06	1.2443e+06	1.71248e+06	551934	2.3247e+06	2.59435e+06	3.1786e+06	1.0194e+06
P11388	DNA topoisomerase 2-alpha OS=Homo sapiens GN=TOP2A PE=1 SV=3	6	8	152	8	1	1531	174.3	8.72	480.04	8	0	0.8	-0.32	0.53948	0.936516	34.43	2.34802e+07	2.10573e+07	7.6	9.19	2.59902e+07	2.34802e+07	2.24487e+07	2.10573e+07	2.30917e+07	1.92114e+07	2.04106e+07	1.33416e+07	1.94079e+07	2.10573e+07	2.20692e+07	1.57391e+07
P08729	Keratin, type II cytoskeletal 7 OS=Homo sapiens GN=KRT7 PE=1 SV=5	26	12	151	7	1	469	51.4	5.48	411.91	12	0	1.019	0.03	0.73062	0.960445	47.37	545294	796147	19.89	19.28	407734	610900	545294	825482	796147	568332	320202	347117	471431	825482	760893	465611
Q14980	Nuclear mitotic apparatus protein 1 OS=Homo sapiens GN=NUMA1 PE=1 SV=2	8	12	151	12	1	2115	238.1	5.78	453.58	12	0	1.147	0.2	0.476095	0.915731	39.8	1.07606e+07	1.29322e+07	7.84	6.39	1.0076e+07	1.17698e+07	1.07606e+07	1.24106e+07	1.40534e+07	1.29322e+07	7.91289e+06	6.68767e+06	9.30302e+06	1.24106e+07	1.34311e+07	1.05948e+07
P11021	78 kDa glucose-regulated protein OS=Homo sapiens GN=HSPA5 PE=1 SV=2	31	17	150	15	1	654	72.3	5.16	501	17	0	1.321	0.4	0.216959	0.73272	64.48	2.50492e+06	4.31491e+06	14.26	34.75	2.50492e+06	2.47022e+06	3.15648e+06	4.31491e+06	4.52469e+06	2.21037e+06	1.96717e+06	1.4036e+06	2.72892e+06	4.31491e+06	4.32433e+06	1.81086e+06
Q9C0B5	Palmitoyltransferase ZDHHC5 OS=Homo sapiens GN=ZDHHC5 PE=1 SV=2	14	6	150	6	1	715	77.5	9.01	372.63	6	0	0.818	-0.29	0.595678	0.950709	20.19	5.10181e+06	3.8345e+06	38.28	39.3	2.62809e+06	5.10181e+06	6.01973e+06	3.8345e+06	5.51907e+06	2.43498e+06	2.06389e+06	2.89888e+06	5.20433e+06	3.8345e+06	5.27468e+06	1.99488e+06
Q562R1	Beta-actin-like protein 2 OS=Homo sapiens GN=ACTBL2 PE=1 SV=2	24	7	149	1	1	376	42	5.59	402.66	7	0
Q9NR30	Nucleolar RNA helicase 2 OS=Homo sapiens GN=DDX21 PE=1 SV=5	11	10	148	10	1	783	87.3	9.28	423.02	10	0	0.362	-1.47	0.00041289	0.00835739	6.08	6.64095e+07	2.57412e+07	21.97	12.52	6.64095e+07	7.4915e+07	4.78261e+07	2.57412e+07	2.14134e+07	2.74568e+07	5.21527e+07	4.25672e+07	4.13478e+07	2.57412e+07	2.04652e+07	2.24942e+07
P54727	UV excision repair protein RAD23 homolog B OS=Homo sapiens GN=RAD23B PE=1 SV=1	32	6	148	5	1	409	43.1	4.84	269.41	6	1	1.187	0.25	0.400541	0.881806	21.61	1.31898e+07	1.66467e+07	22.18	10.46	1.31898e+07	1.56192e+07	9.91428e+06	1.41306e+07	1.66467e+07	1.73071e+07	1.03582e+07	8.87493e+06	8.57134e+06	1.41306e+07	1.59095e+07	1.4179e+07
Q92769	Histone deacetylase 2 OS=Homo sapiens GN=HDAC2 PE=1 SV=2	11	4	148	4	1	488	55.3	5.91	439.74	4	0	0.8	-0.32	0.550745	0.936516	57.12	2.50738e+06	2.14429e+06	77.21	72.98	2.50738e+06	352690	3.65567e+06	2.14429e+06	3.8753e+06	638435	1.9691e+06	200401	3.16049e+06	2.14429e+06	3.7037e+06	523043
P29692	Elongation factor 1-delta OS=Homo sapiens GN=EEF1D PE=1 SV=5	42	8	148	8	1	281	31.1	5.01	672.03	8	0	1.082	0.11	0.617936	0.954449	90.92	6.34782e+07	4.26467e+07	38.55	17.79	7.96699e+07	6.34782e+07	3.45861e+07	4.26467e+07	3.58792e+07	5.12308e+07	6.25664e+07	3.60687e+07	2.99012e+07	4.26467e+07	3.42904e+07	4.19713e+07
Q9Y2K7	Lysine-specific demethylase 2A OS=Homo sapiens GN=KDM2A PE=1 SV=3	8	9	147	9	1	1162	132.7	7.58	392.16	9	0	0.891	-0.17	0.839595	0.977017	34.67	2.81306e+06	1.91589e+06	22.16	27.98	2.81306e+06	2.28909e+06	3.56246e+06	1.91589e+06	2.93751e+06	1.81271e+06	2.20916e+06	1.30068e+06	3.07991e+06	1.91589e+06	2.80744e+06	1.48508e+06
Q9UQB8	Brain-specific angiogenesis inhibitor 1-associated protein 2 OS=Homo sapiens GN=BAIAP2 PE=1 SV=1	9	3	147	3	1	552	60.8	8.9	147.18	3	0	0.597	-0.74	0.1264	0.594185	17.05	1.50849e+06	947209	17.93	15.61	1.9208e+06	1.50849e+06	1.36946e+06	947209	1.11625e+06	817386	1.50844e+06	857136	1.18396e+06	947209	1.06682e+06	669651
Q9UPN4	Centrosomal protein of 131 kDa OS=Homo sapiens GN=CEP131 PE=1 SV=3	4	3	145	3	1	1083	122.1	8.69	270.9	3	0	0.737	-0.44	0.459463	0.90796	31.38	981702	812463	18.37	29.12	840447	1.20839e+06	981702	812463	1.02961e+06	563021	660020	686615	848725	812463	984023	461259
P68371	Tubulin beta-4B chain OS=Homo sapiens GN=TUBB4B PE=1 SV=1	44	12	143	2	1	445	49.8	4.89	543.64	12	14	0.742	-0.43	0.372641	0.864054	38	5.6525e+06	5.30266e+06	48.09	41.75	2.355e+06	5.6525e+06	7.0615e+06	5.30266e+06	5.34032e+06	2.22065e+06	1.84943e+06	3.21178e+06	6.10498e+06	5.30266e+06	5.10385e+06	1.81929e+06
Q96KN1	Protein FAM84B OS=Homo sapiens GN=FAM84B PE=1 SV=1	7	1	143	1	1	310	34.5	5.54	161.66	1	0	1.037	0.05	0.731384	0.960445	27.45	2.90648e+06	3.33518e+06	20.83	8.44	2.68887e+06	3.92728e+06	2.90648e+06	2.91389e+06	3.42288e+06	3.33518e+06	2.11163e+06	2.2315e+06	2.51278e+06	2.91389e+06	3.27131e+06	2.73237e+06
O43159	Ribosomal RNA-processing protein 8 OS=Homo sapiens GN=RRP8 PE=1 SV=2	14	4	143	4	1	456	50.7	9.42	667.86	4	0	0.535	-0.9	0.0485928	0.343342	10.9	2.01433e+06	1.13758e+06	17.66	25.99	2.01433e+06	1.59451e+06	2.28268e+06	1.13758e+06	1.66295e+06	1.04532e+06	1.5819e+06	906009	1.97348e+06	1.13758e+06	1.58932e+06	856387
Q14004	Cyclin-dependent kinase 13 OS=Homo sapiens GN=CDK13 PE=1 SV=2	6	6	143	6	1	1512	164.8	9.69	329.75	6	0	1.235	0.3	0.339625	0.847029	77.13	641980	2.14824e+06	73.58	72.19	593858	641980	1.98592e+06	2.14824e+06	2.538e+06	294683	466369	364777	1.71692e+06	2.14824e+06	2.42561e+06	241421
O00264	Membrane-associated progesterone receptor component 1 OS=Homo sapiens GN=PGRMC1 PE=1 SV=3	24	6	143	6	1	195	21.7	4.7	416.88	6	0	0.814	-0.3	0.58246	0.946156	22.37	7.06256e+07	4.76868e+07	17.48	12.21	5.46453e+07	7.77507e+07	7.06256e+07	4.76868e+07	5.54265e+07	4.36772e+07	4.29141e+07	4.41784e+07	6.1059e+07	4.76868e+07	5.29722e+07	3.57829e+07
Q9H3S7	Tyrosine-protein phosphatase non-receptor type 23 OS=Homo sapiens GN=PTPN23 PE=1 SV=1	2	2	142	2	1	1636	178.9	6.92	323.05	2	0	1.459	0.54	0.124249	0.592163	48.9	599388	1.01359e+06	23.93	47.71	826979	528467	599388	1.01359e+06	1.98736e+06	854818	649444	300278	518198	1.01359e+06	1.89936e+06	700317
Q86WB0	Nuclear-interacting partner of ALK OS=Homo sapiens GN=ZC3HC1 PE=1 SV=1	22	8	142	8	1	502	55.2	5.62	337.34	8	0	0.796	-0.33	0.528726	0.936516	28.48	5.60755e+06	5.01442e+06	20.48	26.85	4.01164e+06	6.04175e+06	5.60755e+06	5.01442e+06	6.25942e+06	3.59931e+06	3.15042e+06	3.43296e+06	4.84798e+06	5.01442e+06	5.98225e+06	2.94877e+06
Q00839	Heterogeneous nuclear ribonucleoprotein U OS=Homo sapiens GN=HNRNPU PE=1 SV=6	18	10	141	10	1	825	90.5	6	557.95	10	0	1.031	0.04	0.740491	0.960445	99.78	2.00233e+06	2.62209e+06	42.27	57.72	1.51568e+06	2.00233e+06	3.3916e+06	2.62209e+06	3.80663e+06	971527	1.1903e+06	1.13773e+06	2.93219e+06	2.62209e+06	3.63807e+06	795932
P14618	Pyruvate kinase PKM OS=Homo sapiens GN=PKM PE=1 SV=4	39	14	141	14	1	531	57.9	7.84	554.52	14	0	0.745	-0.42	0.381526	0.869094	28.07	4.70519e+06	3.53958e+06	30.33	21.82	2.97661e+06	4.70519e+06	5.62705e+06	3.53958e+06	3.91411e+06	2.51358e+06	2.33759e+06	2.67352e+06	4.86484e+06	3.53958e+06	3.74079e+06	2.05928e+06
Q99590	Protein SCAF11 OS=Homo sapiens GN=SCAF11 PE=1 SV=2	11	10	141	10	1	1463	164.6	8.41	372.22	10	0	1.081	0.11	0.620444	0.954449	34.39	4.26619e+06	4.51826e+06	34.86	19.78	2.99213e+06	4.26619e+06	6.07528e+06	4.51826e+06	5.2483e+06	3.5054e+06	2.34978e+06	2.42408e+06	5.25235e+06	4.51826e+06	5.0159e+06	2.87183e+06
Q9Y6D6	Brefeldin A-inhibited guanine nucleotide-exchange protein 1 OS=Homo sapiens GN=ARFGEF1 PE=1 SV=2	6	7	141	7	1	1849	208.6	5.85	289.12	7	0	1.003	0	0.825979	0.975024	45.21	6.81163e+06	7.19664e+06	16.13	14.54	5.12221e+06	6.94023e+06	6.81163e+06	7.19664e+06	7.37688e+06	5.60071e+06	4.02258e+06	3.94348e+06	5.88896e+06	7.19664e+06	7.05023e+06	4.58843e+06
O43493	Trans-Golgi network integral membrane protein 2 OS=Homo sapiens GN=TGOLN2 PE=1 SV=2	12	5	140	5	1	480	51.1	5.73	284.63	5	0	0.956	-0.06	0.964277	0.99612	25.43	6.23412e+06	6.26473e+06	33.48	36.41	6.23412e+06	6.74723e+06	3.36252e+06	6.26473e+06	4.74631e+06	9.64397e+06	4.89578e+06	3.83382e+06	2.90705e+06	6.26473e+06	4.53615e+06	7.90091e+06
O95049	Tight junction protein ZO-3 OS=Homo sapiens GN=TJP3 PE=1 SV=3	13	13	140	13	1	919	101.3	6.76	396.24	13	0	1.364	0.45	0.176572	0.690574	58.81	9.20102e+06	1.08126e+07	5.36	6.94	9.20102e+06	8.71657e+06	9.70285e+06	1.0358e+07	1.18474e+07	1.08126e+07	7.22575e+06	4.95281e+06	8.38855e+06	1.0358e+07	1.13228e+07	8.85831e+06
Q86VR2	Protein FAM134C OS=Homo sapiens GN=FAM134C PE=1 SV=1	18	3	139	3	1	466	51.4	4.97	486.87	3	0	1.188	0.25	0.399315	0.880797	102.59	2.47133e+06	4.3462e+06	91.23	68.32	2.47133e+06	104004	4.2248e+06	4.3462e+06	5.80517e+06	902528	1.94078e+06	59095.6	3.65253e+06	4.3462e+06	5.54811e+06	739404
Q9UHD8	Septin-9 OS=Homo sapiens GN=SEPT9 PE=1 SV=2	8	6	139	6	1	586	65.4	8.97	414.53	6	0	1.079	0.11	0.625802	0.955673	54.15	1.53819e+07	1.69329e+07	22.52	30.02	1.66898e+07	1.06035e+07	1.53819e+07	1.29123e+07	2.34833e+07	1.69329e+07	1.31069e+07	6.02495e+06	1.32983e+07	1.29123e+07	2.24435e+07	1.38725e+07
Q9NQW6	Actin-binding protein anillin OS=Homo sapiens GN=ANLN PE=1 SV=2	15	13	137	13	1	1124	124.1	8.07	375.89	13	0	0.832	-0.27	0.64022	0.95667	36.67	7.07378e+06	4.77172e+06	21.32	28.13	4.80533e+06	7.23316e+06	7.07378e+06	4.77172e+06	6.35719e+06	3.60489e+06	3.77373e+06	4.10993e+06	6.1156e+06	4.77172e+06	6.07569e+06	2.95334e+06
Q07666	KH domain-containing, RNA-binding, signal transduction-associated protein 1 OS=Homo sapiens GN=KHDRBS1 PE=1 SV=1	17	3	136	3	1	443	48.2	8.66	172.27	3	0	1.344	0.43	0.194219	0.703309	34.69	6.65802e+06	8.39183e+06	31.06	23.02	7.20106e+06	6.65802e+06	3.79858e+06	8.39183e+06	6.84648e+06	1.08118e+07	5.65514e+06	3.78313e+06	3.28404e+06	8.39183e+06	6.54332e+06	8.85768e+06
P05114	Non-histone chromosomal protein HMG-14 OS=Homo sapiens GN=HMGN1 PE=1 SV=3	53	7	135	7	1	100	10.7	9.6	422.76	7	0	1.578	0.66	0.0587941	0.389059	49.63	1.1177e+07	2.18601e+07	10.35	19.43	1.28915e+07	1.05907e+07	1.1177e+07	2.18601e+07	1.69776e+07	2.52311e+07	1.01239e+07	6.0177e+06	9.66304e+06	2.18601e+07	1.62258e+07	2.06708e+07
P0DMV9	Heat shock 70 kDa protein 1B OS=Homo sapiens GN=HSPA1B PE=1 SV=1	30	15	135	12	1	641	70	5.66	370.56	15	0	1.081	0.11	0.619103	0.954449	49.64	4.45746e+06	5.35848e+06	26.77	20.81	2.94604e+06	5.12973e+06	4.45746e+06	5.35848e+06	6.39473e+06	4.18474e+06	2.31358e+06	2.91475e+06	3.85368e+06	5.35848e+06	6.11157e+06	3.42838e+06
Q9Y608	Leucine-rich repeat flightless-interacting protein 2 OS=Homo sapiens GN=LRRFIP2 PE=1 SV=1	7	4	134	4	1	721	82.1	6.95	220.91	4	0	1.291	0.37	0.249954	0.767874	60.52	3.14793e+06	4.71654e+06	11.26	21.2	2.88143e+06	3.14793e+06	3.59613e+06	4.71654e+06	6.02327e+06	3.96933e+06	2.26285e+06	1.78867e+06	3.10902e+06	4.71654e+06	5.75656e+06	3.25191e+06
Q658Y4	Protein FAM91A1 OS=Homo sapiens GN=FAM91A1 PE=1 SV=3	4	1	134	1	1	838	93.9	6.39	243.05	1	0	1.404	0.49	0.153607	0.65174	78.09	476100	1.25409e+06	80.34	70.4	295341	476100	1.36363e+06	1.25409e+06	1.97646e+06	316388	231938	270523	1.17892e+06	1.25409e+06	1.88894e+06	259203
P23588	Eukaryotic translation initiation factor 4B OS=Homo sapiens GN=EIF4B PE=1 SV=2	17	6	133	6	1	611	69.1	5.73	236.71	6	0	1.31	0.39	0.228659	0.747056	55.67	1.19658e+07	1.71832e+07	19.46	24.59	1.52009e+07	1.19658e+07	1.04242e+07	1.71832e+07	1.3842e+07	2.25445e+07	1.19375e+07	6.79902e+06	9.01219e+06	1.71832e+07	1.32291e+07	1.84697e+07
Q96JQ2	Calmin OS=Homo sapiens GN=CLMN PE=1 SV=1	16	8	133	8	1	1002	111.6	4.94	164.95	8	0	1.452	0.54	0.129059	0.598845	88.68	625815	1.52103e+06	62.37	8.13	435933	625815	1.40312e+06	1.44928e+06	1.52103e+06	1.69521e+06	342347	355592	1.21306e+06	1.44928e+06	1.45368e+06	1.38882e+06
Q9NWH9	SAFB-like transcription modulator OS=Homo sapiens GN=SLTM PE=1 SV=2	7	7	133	7	1	1034	117.1	7.87	321.44	7	0	1.132	0.18	0.506564	0.929646	60.34	1.48304e+07	1.53454e+07	17.3	12.23	1.10242e+07	1.53979e+07	1.48304e+07	1.53454e+07	1.71256e+07	1.33891e+07	8.65756e+06	8.74915e+06	1.28216e+07	1.53454e+07	1.63673e+07	1.09691e+07
Q99700	Ataxin-2 OS=Homo sapiens GN=ATXN2 PE=1 SV=2	9	7	133	7	1	1313	140.2	9.57	319.5	7	0	0.602	-0.73	0.0971404	0.530572	14.79	4.32696e+06	3.3695e+06	20.97	37.63	3.64078e+06	4.32696e+06	5.50268e+06	3.3695e+06	4.01799e+06	1.78225e+06	2.85918e+06	2.45861e+06	4.75731e+06	3.3695e+06	3.84007e+06	1.46012e+06
P61981	14-3-3 protein gamma OS=Homo sapiens GN=YWHAG PE=1 SV=2	35	6	132	4	1	247	28.3	4.89	340.86	6	0	0.751	-0.41	0.399173	0.880797	22.89	2.01841e+07	1.52253e+07	22.14	7.57	1.49237e+07	2.35029e+07	2.01841e+07	1.52253e+07	1.60257e+07	1.37837e+07	1.17199e+07	1.33545e+07	1.745e+07	1.52253e+07	1.5316e+07	1.12924e+07
Q13177	Serine/threonine-protein kinase PAK 2 OS=Homo sapiens GN=PAK2 PE=1 SV=3	15	5	131	5	1	524	58	5.96	431.33	5	0	0.725	-0.46	0.329786	0.839965	21.1	9.16436e+06	6.43904e+06	17.53	16.51	8.15562e+06	1.14371e+07	9.16436e+06	6.43904e+06	8.09857e+06	5.94637e+06	6.40477e+06	6.49866e+06	7.923e+06	6.43904e+06	7.73996e+06	4.87161e+06
P08047	Transcription factor Sp1 OS=Homo sapiens GN=SP1 PE=1 SV=3	4	1	130	1	1	785	80.6	7.34	160.75	1	0	1.153	0.21	0.472699	0.914824	25.67	573021	661345	16.85	13.07	569038	755635	573021	661345	762612	588052	446877	429357	495403	661345	728843	481767
Q14151	Scaffold attachment factor B2 OS=Homo sapiens GN=SAFB2 PE=1 SV=1	10	4	130	1	1	953	107.4	6.16	231.42	4	0	1.33	0.41	0.430068	0.901094	75.64	25020.8	34329	63.62	46.58	14768.9	25020.8	52679	34329	52710.3	19648.3	11598.3	14217	45543.4	34329	50376.3	16097
Q1KMD3	Heterogeneous nuclear ribonucleoprotein U-like protein 2 OS=Homo sapiens GN=HNRNPUL2 PE=1 SV=1	13	8	129	8	1	747	85.1	4.91	359.07	8	0	1.184	0.24	0.405475	0.883704	41.94	4.23388e+07	4.71754e+07	19.72	5.9	3.44539e+07	5.12761e+07	4.23388e+07	4.40678e+07	4.95942e+07	4.71754e+07	2.70574e+07	2.91354e+07	3.66038e+07	4.40678e+07	4.73981e+07	3.86489e+07
P46013	Antigen KI-67 OS=Homo sapiens GN=MKI67 PE=1 SV=2	6	14	129	14	1	3256	358.5	9.45	414.89	14	0	0.652	-0.62	0.172815	0.685088	16.45	5.63104e+06	4.02883e+06	31.59	12.04	5.63104e+06	7.97764e+06	4.25684e+06	3.34772e+06	4.2399e+06	4.02883e+06	4.42217e+06	4.53295e+06	3.68023e+06	3.34772e+06	4.05215e+06	3.30065e+06
P06401	Progesterone receptor OS=Homo sapiens GN=PGR PE=1 SV=4	12	6	129	6	1	933	98.9	6.49	296.69	6	0	0.867	-0.21	0.75282	0.960445	30.26	9.92804e+06	1.04411e+07	24.71	26.81	1.28024e+07	9.92804e+06	7.79196e+06	1.04411e+07	6.6602e+06	1.15405e+07	1.0054e+07	5.64117e+06	6.73649e+06	1.04411e+07	6.36529e+06	9.45464e+06
Q99442	Translocation protein SEC62 OS=Homo sapiens GN=SEC62 PE=1 SV=1	20	6	128	6	1	399	45.8	7.12	345.91	6	0	1.19	0.25	0.395604	0.879375	47.41	1.3253e+07	1.52878e+07	23.31	9.14	9.30223e+06	1.49971e+07	1.3253e+07	1.38116e+07	1.65954e+07	1.52878e+07	7.30523e+06	8.52145e+06	1.14578e+07	1.38116e+07	1.58606e+07	1.25247e+07
Q8NAV1	Pre-mRNA-splicing factor 38A OS=Homo sapiens GN=PRPF38A PE=1 SV=1	13	3	128	3	1	312	37.5	9.96	641.81	3	0	0.927	-0.11	0.94505	0.99243	39.54	4.19898e+06	3.58554e+06	14.2	31.45	4.19898e+06	3.3755e+06	4.47054e+06	3.58554e+06	2.9471e+06	5.35214e+06	3.29755e+06	1.91798e+06	3.86498e+06	3.58554e+06	2.8166e+06	4.38479e+06
Q9UBC2	Epidermal growth factor receptor substrate 15-like 1 OS=Homo sapiens GN=EPS15L1 PE=1 SV=1	11	6	128	6	1	864	94.2	5.11	309.57	6	0	0.897	-0.16	0.849823	0.977123	29.95	6.69017e+06	6.26651e+06	28.67	15.24	5.75452e+06	9.81683e+06	6.69017e+06	6.26651e+06	7.01758e+06	5.15527e+06	4.51914e+06	5.57798e+06	5.78395e+06	6.26651e+06	6.70684e+06	4.2235e+06
O15085	Rho guanine nucleotide exchange factor 11 OS=Homo sapiens GN=ARHGEF11 PE=1 SV=1	12	10	128	10	1	1522	167.6	5.5	255.93	10	0	1.339	0.42	0.198757	0.710199	47.96	1.29179e+06	3.89456e+06	66.81	54.5	1.29179e+06	520050	2.37693e+06	3.89456e+06	4.62679e+06	1.25179e+06	1.01447e+06	295496	2.05496e+06	3.89456e+06	4.42191e+06	1.02554e+06
Q3YEC7	Rab-like protein 6 OS=Homo sapiens GN=RABL6 PE=1 SV=2	10	5	127	5	1	729	79.5	5.22	542.17	5	0	0.85	-0.24	0.695698	0.960445	53.36	3.9219e+06	4.79553e+06	91.89	74.31	3.9219e+06	700601	8.94945e+06	4.79553e+06	6.40696e+06	692652	3.07995e+06	398086	7.7372e+06	4.79553e+06	6.12326e+06	567461
Q9BV36	Melanophilin OS=Homo sapiens GN=MLPH PE=1 SV=1	23	6	127	6	1	600	65.9	6.07	268.13	6	0	0.971	-0.04	0.899771	0.982515	31.67	1.02325e+06	1.92663e+06	58.31	38.52	1.02325e+06	609026	1.97721e+06	1.92663e+06	2.21198e+06	962116	803581	346052	1.70938e+06	1.92663e+06	2.11403e+06	788221
Q5JSZ5	Protein PRRC2B OS=Homo sapiens GN=PRRC2B PE=1 SV=2	9	14	127	14	1	2229	242.8	8.34	366	14	0	1.394	0.48	0.152434	0.649971	51.47	4.21137e+06	5.82145e+06	17.05	16.56	4.21137e+06	3.43243e+06	4.84988e+06	5.82145e+06	7.36999e+06	5.4251e+06	3.30727e+06	1.95033e+06	4.19294e+06	5.82145e+06	7.04365e+06	4.44456e+06
O14681	Etoposide-induced protein 2.4 homolog OS=Homo sapiens GN=EI24 PE=1 SV=4	10	3	127	3	1	340	38.9	9.72	391.12	3	0	0.749	-0.42	0.391504	0.876216	25.09	8.94188e+06	7.37241e+06	12.92	9.87	8.49928e+06	8.94188e+06	1.07912e+07	7.37241e+06	8.60521e+06	7.20935e+06	6.67466e+06	5.08083e+06	9.32944e+06	7.37241e+06	8.22416e+06	5.90632e+06
Q6IN85	Serine/threonine-protein phosphatase 4 regulatory subunit 3A OS=Homo sapiens GN=PPP4R3A PE=1 SV=1	8	2	126	2	1	833	95.3	4.94	259.54	2	0	1.296	0.37	0.237413	0.754177	16.75	1.46242e+06	1.66244e+06	14.4	2.79	1.14814e+06	1.46242e+06	1.51379e+06	1.65092e+06	1.66244e+06	1.73746e+06	901658	830958	1.30874e+06	1.65092e+06	1.58883e+06	1.42343e+06
Q0JRZ9	F-BAR domain only protein 2 OS=Homo sapiens GN=FCHO2 PE=1 SV=2	14	6	126	6	1	810	88.9	6.86	313.92	6	0	0.904	-0.14	0.872589	0.979125	25.82	4.34854e+06	4.24094e+06	11.45	7.12	4.34854e+06	5.26827e+06	4.34181e+06	4.24094e+06	4.11325e+06	4.70236e+06	3.41499e+06	2.99346e+06	3.75369e+06	4.24094e+06	3.93111e+06	3.85245e+06
P27348	14-3-3 protein theta OS=Homo sapiens GN=YWHAQ PE=1 SV=1	39	7	125	4	1	245	27.7	4.78	317.4	7	0	0.782	-0.35	0.550911	0.936516	21.45	1.35567e+06	914899	18.53	2.12	1.0529e+06	1.35567e+06	1.53474e+06	894789	933625	914899	826862	770299	1.32685e+06	894789	892284	749539
P49327	Fatty acid synthase OS=Homo sapiens GN=FASN PE=1 SV=3	12	23	125	23	1	2511	273.3	6.44	412.69	23	0	0.956	-0.07	0.965917	0.996362	47.19	3.74028e+06	4.11293e+06	24.08	21.5	2.4669e+06	3.9956e+06	3.74028e+06	4.11293e+06	4.45585e+06	2.89295e+06	1.9373e+06	2.27032e+06	3.23364e+06	4.11293e+06	4.25855e+06	2.37007e+06
Q4KMP7	TBC1 domain family member 10B OS=Homo sapiens GN=TBC1D10B PE=1 SV=3	14	9	125	9	1	808	87.1	9.19	389.4	9	0	0.826	-0.28	0.620196	0.954449	27.28	3.95725e+06	3.38897e+06	17.8	14.25	3.95725e+06	4.8593e+06	3.42267e+06	2.62288e+06	3.38897e+06	3.40614e+06	3.10771e+06	2.76109e+06	2.95905e+06	2.62288e+06	3.23891e+06	2.79051e+06
Q8IWS0	PHD finger protein 6 OS=Homo sapiens GN=PHF6 PE=1 SV=1	16	3	124	3	1	365	41.3	8.68	275.42	3	0	0.552	-0.86	0.110005	0.556938	29.32	900173	505417	64.05	75.73	900173	851189	2.41627e+06	505417	1.56231e+06	434523	706925	483651	2.08897e+06	505417	1.49313e+06	355987
Q9ULU4	Protein kinase C-binding protein 1 OS=Homo sapiens GN=ZMYND8 PE=1 SV=2	12	10	123	10	1	1186	131.6	7.2	282.9	10	0	0.963	-0.05	0.943961	0.99243	55.52	5.71518e+06	4.17988e+06	15.36	17.8	5.71518e+06	6.25354e+06	4.59186e+06	4.17988e+06	5.22413e+06	3.70355e+06	4.48825e+06	3.5533e+06	3.96987e+06	4.17988e+06	4.9928e+06	3.03416e+06
P07237	Protein disulfide-isomerase OS=Homo sapiens GN=P4HB PE=1 SV=3	48	18	123	18	1	508	57.1	4.87	359.79	18	0	0.794	-0.33	0.523616	0.936516	26.09	6.25643e+06	5.07275e+06	18.83	11.86	5.1536e+06	7.52957e+06	6.25643e+06	5.25922e+06	5.07275e+06	4.18512e+06	4.04723e+06	4.27835e+06	5.40896e+06	5.25922e+06	4.84812e+06	3.4287e+06
P51608	Methyl-CpG-binding protein 2 OS=Homo sapiens GN=MECP2 PE=1 SV=1	14	3	123	3	1	486	52.4	9.95	211.72	3	0	1.997	1	0.00586776	0.0804421	55.74	1.84661e+06	3.21296e+06	30.06	8.12	1.52539e+06	2.70317e+06	1.84661e+06	3.13225e+06	3.63524e+06	3.21296e+06	1.19792e+06	1.53596e+06	1.59648e+06	3.13225e+06	3.47427e+06	2.63225e+06
Q9H3Z4	DnaJ homolog subfamily C member 5 OS=Homo sapiens GN=DNAJC5 PE=1 SV=1	9	1	122	1	1	198	22.1	5.07	165.95	1	0	1.193	0.26	0.389614	0.876216	29.55	5.91888e+06	7.06391e+06	7.52	22.1	5.79764e+06	5.91888e+06	6.64923e+06	7.06391e+06	8.67433e+06	5.54009e+06	4.553e+06	3.36314e+06	5.74855e+06	7.06391e+06	8.29022e+06	4.53877e+06
O94885	SAM and SH3 domain-containing protein 1 OS=Homo sapiens GN=SASH1 PE=1 SV=3	12	9	122	9	1	1247	136.6	6.09	320.14	9	0	0.981	-0.03	0.889857	0.98222	49.7	3.66302e+06	3.47962e+06	4.4	22.97	3.66302e+06	3.45508e+06	3.76884e+06	3.47962e+06	3.88478e+06	2.43141e+06	2.87665e+06	1.9632e+06	3.25833e+06	3.47962e+06	3.71276e+06	1.99196e+06
Q15648	Mediator of RNA polymerase II transcription subunit 1 OS=Homo sapiens GN=MED1 PE=1 SV=4	10	10	122	10	1	1581	168.4	8.73	260.62	10	0	1.06	0.08	0.671705	0.959137	41.49	2.69744e+06	3.49915e+06	37.06	38.55	1.66786e+06	2.69744e+06	3.64691e+06	3.85802e+06	3.49915e+06	1.6891e+06	1.30981e+06	1.5327e+06	3.15292e+06	3.85802e+06	3.3442e+06	1.38381e+06
P17812	CTP synthase 1 OS=Homo sapiens GN=CTPS1 PE=1 SV=2	4	2	121	2	1	591	66.6	6.46	277.54	2	0	1.054	0.08	0.6595	0.959137	53.06	1.72876e+06	1.63446e+06	30.12	31.55	1.72876e+06	1.11875e+06	2.10374e+06	1.63446e+06	2.28753e+06	1.21533e+06	1.35763e+06	635681	1.81878e+06	1.63446e+06	2.18623e+06	995671
O00178	GTP-binding protein 1 OS=Homo sapiens GN=GTPBP1 PE=1 SV=3	10	3	121	3	1	669	72.4	8.34	240.35	3	0	0.71	-0.49	0.338688	0.847029	23.09	1.59365e+06	954736	24.53	41.37	1.05299e+06	1.59365e+06	1.72957e+06	954736	1.31778e+06	541998	826935	905523	1.49529e+06	954736	1.25943e+06	444036
Q7Z4S6	Kinesin-like protein KIF21A OS=Homo sapiens GN=KIF21A PE=1 SV=2	7	6	120	6	1	1674	187.1	6.42	201.46	6	0	0.879	-0.19	0.789868	0.970102	24.91	4.9432e+06	4.43319e+06	29.74	18.61	3.09558e+06	5.76908e+06	4.9432e+06	4.43319e+06	4.86337e+06	3.34218e+06	2.43102e+06	3.27803e+06	4.27362e+06	4.43319e+06	4.64802e+06	2.73811e+06
P46100	Transcriptional regulator ATRX OS=Homo sapiens GN=ATRX PE=1 SV=5	10	16	120	16	1	2492	282.4	6.58	360.8	16	0	0.501	-1	0.0193461	0.190745	13.33	6.30705e+06	4.30479e+06	17.66	34.28	6.30705e+06	6.2931e+06	8.44584e+06	4.30479e+06	4.69319e+06	2.2902e+06	4.95306e+06	3.57578e+06	7.30181e+06	4.30479e+06	4.48537e+06	1.87626e+06
Q7Z422	SUZ domain-containing protein 1 OS=Homo sapiens GN=SZRD1 PE=1 SV=1	30	3	119	3	1	152	17	8.95	270.67	3	0	0.891	-0.17	0.884671	0.982079	28.08	1.90095e+06	1.5505e+06	18.4	43.92	1.44652e+06	2.0978e+06	1.90095e+06	1.51514e+06	3.09461e+06	1.5505e+06	1.13598e+06	1.19198e+06	1.64346e+06	1.51514e+06	2.95758e+06	1.27026e+06
Q9Y4K1	Absent in melanoma 1 protein OS=Homo sapiens GN=AIM1 PE=1 SV=3	5	4	118	4	1	1723	188.6	5.86	356	4	0	0.687	-0.54	0.273225	0.791387	19.03	2.29833e+06	1.7752e+06	13.76	29.53	1.94156e+06	2.29833e+06	2.56346e+06	1.7752e+06	2.07908e+06	1.1207e+06	1.52474e+06	1.30593e+06	2.21622e+06	1.7752e+06	1.98701e+06	918143
Q5VUA4	Zinc finger protein 318 OS=Homo sapiens GN=ZNF318 PE=1 SV=2	9	14	118	14	1	2279	251	7.2	300.23	14	0	0.968	-0.05	0.928501	0.989769	32.74	6.50272e+06	8.1865e+06	20.86	19.31	9.11825e+06	6.42512e+06	6.50272e+06	8.1865e+06	6.67233e+06	9.85207e+06	7.16075e+06	3.65079e+06	5.62189e+06	8.1865e+06	6.37687e+06	8.07139e+06
Q9UNF1	Melanoma-associated antigen D2 OS=Homo sapiens GN=MAGED2 PE=1 SV=2	22	7	118	7	1	606	64.9	9.32	342.49	7	0	0.613	-0.71	0.111581	0.558358	22.86	8.48825e+06	6.15114e+06	15.27	26.71	1.06094e+07	8.48825e+06	8.01785e+06	6.15114e+06	4.36173e+06	7.57541e+06	8.33175e+06	4.82307e+06	6.93179e+06	6.15114e+06	4.16859e+06	6.20622e+06
Q13573	SNW domain-containing protein 1 OS=Homo sapiens GN=SNW1 PE=1 SV=1	3	2	118	2	1	536	61.5	9.52	237.82	2	0	0.776	-0.37	0.469647	0.91204	18.47	8.89901e+06	6.68084e+06	23.1	10.06	6.68327e+06	1.07281e+07	8.89901e+06	6.68084e+06	7.87085e+06	6.6067e+06	5.24851e+06	6.09577e+06	7.69359e+06	6.68084e+06	7.52233e+06	5.4126e+06
Q86U42	Polyadenylate-binding protein 2 OS=Homo sapiens GN=PABPN1 PE=1 SV=3	7	1	117	1	1	306	32.7	5.06	364.43	1	0	1.275	0.35	0.281187	0.804292	42.19	1.00367e+06	1.36239e+06	27.68	8.51	864606	1.45058e+06	1.00367e+06	1.36239e+06	1.56292e+06	1.34494e+06	678993	824227	867719	1.36239e+06	1.49372e+06	1.10185e+06
Q86VQ1	Glucocorticoid-induced transcript 1 protein OS=Homo sapiens GN=GLCCI1 PE=1 SV=1	19	8	117	8	1	547	58	9.44	267.76	8	0	1.235	0.3	0.323888	0.835498	28.03	2.79628e+06	3.76402e+06	14	8.55	3.03738e+06	2.29389e+06	2.79628e+06	3.30354e+06	3.76402e+06	3.90022e+06	2.38531e+06	1.3034e+06	2.41751e+06	3.30354e+06	3.59734e+06	3.19529e+06
Q6Y7W6	PERQ amino acid-rich with GYF domain-containing protein 2 OS=Homo sapiens GN=GIGYF2 PE=1 SV=1	5	4	117	4	1	1299	150	5.54	251.38	4	0	0.751	-0.41	0.397572	0.880797	23.62	1.98773e+06	3314905	51	47	1.62358e+06	1.98773e+06	4.03492e+06	3314905	3.79155e+06	1.30782e+06	1.27503e+06	1.12944e+06	3.48837e+06	3314905	3.62366e+06	1.07144e+06
Q9H7N4	Splicing factor, arginine/serine-rich 19 OS=Homo sapiens GN=SCAF1 PE=1 SV=3	13	11	116	11	1	1312	139.2	9.25	331.51	11	0	0.849	-0.24	0.693173	0.960445	40.23	6.94388e+06	8.21529e+06	25.26	6.87	6.94388e+06	5.33027e+06	8.88883e+06	8.53505e+06	7.45594e+06	8.21529e+06	5.45317e+06	3.02869e+06	7.68479e+06	8.53505e+06	7.12579e+06	6.73044e+06
P78559	Microtubule-associated protein 1A OS=Homo sapiens GN=MAP1A PE=1 SV=6	8	11	116	11	1	2803	305.3	4.92	353.12	11	0	2.192	1.13	0.00295996	0.0462964	34.39	531170	1.68637e+06	37.23	31.44	524305	531170	961217	1.68637e+06	2.18239e+06	1.13439e+06	411747	301814	831015	1.68637e+06	2.08575e+06	929362
Q92538	Golgi-specific brefeldin A-resistance guanine nucleotide exchange factor 1 OS=Homo sapiens GN=GBF1 PE=1 SV=2	5	4	116	4	1	1859	206.3	5.73	258.25	4	0	1.231	0.3	0.32921	0.83912	57.89	5.65763e+06	1.09132e+07	59.04	43.96	4.24076e+06	5.65763e+06	1.24771e+07	1.09132e+07	1.51996e+07	5.84495e+06	3.33036e+06	3.2147e+06	1.0787e+07	1.09132e+07	1.45265e+07	4.78853e+06
P55317	Hepatocyte nuclear factor 3-alpha OS=Homo sapiens GN=FOXA1 PE=1 SV=2	11	2	115	2	1	472	49.1	8.82	294.91	2	0	1.8	0.85	0.0176037	0.178685	43.04	4.52582e+06	7.66825e+06	18.66	12.84	4.52582e+06	4.67047e+06	3.26177e+06	7.66825e+06	8.03767e+06	6.25703e+06	3.55422e+06	2653791	2.81994e+06	7.66825e+06	7.68175e+06	5.12612e+06
P50402	Emerin OS=Homo sapiens GN=EMD PE=1 SV=1	15	2	115	2	1	254	29	5.5	170.25	2	0	0.811	-0.3	0.836431	0.976806	61.92	433063	353661	30.04	25.85	433063	329649	600097	353661	437143	256784	340093	187309	518811	353661	417786	210372
Q9BW71	HIRA-interacting protein 3 OS=Homo sapiens GN=HIRIP3 PE=1 SV=3	15	9	115	9	1	556	61.9	8.54	371.85	9	0	0.858	-0.22	0.723541	0.960445	33.23	1.2303e+07	1.23314e+07	15.44	4.11	1.38451e+07	1.01287e+07	1.2303e+07	1.23314e+07	1.23049e+07	1.32165e+07	1.08729e+07	5.75517e+06	1.06365e+07	1.23314e+07	1.17601e+07	1.08277e+07
Q9UKS6	Protein kinase C and casein kinase substrate in neurons protein 3 OS=Homo sapiens GN=PACSIN3 PE=1 SV=2	15	5	114	5	1	424	48.5	6.18	314.52	5	0	0.471	-1.08	0.0115706	0.135904	12.56	2.63326e+06	1.73162e+06	35.93	34.75	2.30246e+06	2.63326e+06	4.37872e+06	1.73162e+06	1.96384e+06	939762	1.80817e+06	1.49624e+06	3.7856e+06	1.73162e+06	1.87688e+06	769908
B5ME19	Eukaryotic translation initiation factor 3 subunit C-like protein OS=Homo sapiens GN=EIF3CL PE=3 SV=1	6	4	114	4	1	914	105.4	5.64	149.26	4	0	1.073	0.1	0.639409	0.95667	34.66	1.16084e+07	1.88691e+07	38.15	47	1.16084e+07	1.00347e+07	1.98613e+07	1.88691e+07	2.24799e+07	7.72971e+06	9.11632e+06	5.70179e+06	1.7171e+07	1.88691e+07	2.14845e+07	6.33263e+06
Q8TAQ2	SWI/SNF complex subunit SMARCC2 OS=Homo sapiens GN=SMARCC2 PE=1 SV=1	7	6	114	6	1	1214	132.8	5.69	315.51	6	0	1.239	0.31	0.318521	0.835498	39.17	1.88863e+07	3.69332e+07	31.93	39.84	3.14111e+07	1.88863e+07	1.85564e+07	3.69332e+07	2.34534e+07	5.36916e+07	2.46677e+07	1.07313e+07	1.60428e+07	3.69332e+07	2.24149e+07	4.39873e+07
Q9Y426	C2 domain-containing protein 2 OS=Homo sapiens GN=C2CD2 PE=1 SV=2	9	3	114	3	1	696	75.5	6.92	136.89	3	0	1.255	0.33	0.32185	0.835498	31.62	294416	423884	20.12	29.04	257048	294416	378870	423884	488255	266485	201865	167289	327550	423884	466635	218320
P20020	Plasma membrane calcium-transporting ATPase 1 OS=Homo sapiens GN=ATP2B1 PE=1 SV=3	5	5	114	5	1	1258	138.7	6.04	376.09	5	0	1.805	0.85	0.0187377	0.186348	79.21	986692	2.44324e+06	69.46	66.67	986692	402924	1.92357e+06	2.44324e+06	3.62499e+06	656436	774870	228944	1.66301e+06	2.44324e+06	3.46447e+06	537791
O60271	C-Jun-amino-terminal kinase-interacting protein 4 OS=Homo sapiens GN=SPAG9 PE=1 SV=4	7	6	114	6	1	1321	146.1	5.15	280.51	6	0	1.119	0.16	0.532195	0.936516	66.38	4.7662e+06	9.54442e+06	41.97	32.34	4.7662e+06	3.94956e+06	8.4593e+06	9.54442e+06	1.06675e+07	5.4204e+06	3.743e+06	2.24416e+06	7.31344e+06	9.54442e+06	1.01951e+07	4.44071e+06
Q08211	ATP-dependent RNA helicase A OS=Homo sapiens GN=DHX9 PE=1 SV=4	10	6	113	6	1	1270	140.9	6.84	209.24	6	0	0.843	-0.25	0.736044	0.960445	37.87	1.25036e+06	1.04239e+06	40.57	14.49	654590	1.58738e+06	1.25036e+06	838881	1.04239e+06	1.11929e+06	514063	901957	1.08099e+06	838881	996232	916989
O75179	Ankyrin repeat domain-containing protein 17 OS=Homo sapiens GN=ANKRD17 PE=1 SV=3	5	6	113	6	1	2603	274.1	6.52	251.63	6	0	0.806	-0.31	0.559169	0.939058	17.91	4.0808e+06	3.1174e+06	24.05	10.83	2.74915e+06	4.0808e+06	4.48133e+06	3.1174e+06	3.46039e+06	2.78449e+06	2.15896e+06	2.31873e+06	3.87431e+06	3.1174e+06	3.30716e+06	2.28122e+06
Q7L2J0	7SK snRNA methylphosphate capping enzyme OS=Homo sapiens GN=MEPCE PE=1 SV=1	16	5	113	5	1	689	74.3	9.57	242.3	5	0	0.942	-0.09	0.991089	0.99836	30.05	8.87959e+06	8.60613e+06	25.63	5.25	6.8694e+06	1.15134e+07	8.87959e+06	8.26839e+06	9.17133e+06	8.60613e+06	5.39468e+06	6.54199e+06	7.6768e+06	8.26839e+06	8.76521e+06	7.05065e+06
Q9H1B7	Interferon regulatory factor 2-binding protein-like OS=Homo sapiens GN=IRF2BPL PE=1 SV=1	13	7	113	7	1	796	82.6	8.24	289.69	7	0	1.399	0.48	0.148092	0.643416	34.91	6.82441e+06	9.56135e+06	19.46	9.65	6.82441e+06	8.91409e+06	6.19634e+06	8.13109e+06	9.742e+06	9.56135e+06	5.35935e+06	5.06504e+06	5.35701e+06	8.13109e+06	9.31061e+06	7.83321e+06
P49006	MARCKS-related protein OS=Homo sapiens GN=MARCKSL1 PE=1 SV=2	51	4	112	4	1	195	19.5	4.67	235.21	4	0	0.55	-0.86	0.0464966	0.334717	11.39	5.76377e+06	2.84701e+06	21.4	7.93	5.71957e+06	8.1695e+06	5.76377e+06	2.57952e+06	3.02282e+06	2.84701e+06	4.4917e+06	4.64196e+06	4.98304e+06	2.57952e+06	2.88897e+06	2.33243e+06
Q92797	Symplekin OS=Homo sapiens GN=SYMPK PE=1 SV=2	5	6	112	6	1	1274	141.1	6.13	253.01	6	0	0.983	-0.03	0.885326	0.982079	53.91	4.62981e+06	4.69446e+06	14.63	6.94	5.51982e+06	4.62981e+06	4.14491e+06	4.22654e+06	4.69446e+06	4.83405e+06	4.33483e+06	2.63069e+06	3.58346e+06	4.22654e+06	4.48658e+06	3.96033e+06
O60293	Zinc finger C3H1 domain-containing protein OS=Homo sapiens GN=ZFC3H1 PE=1 SV=3	7	7	112	7	1	1989	226.2	8.13	332.85	7	0	1.198	0.26	0.38028	0.868886	57.06	1.4356e+06	2.32733e+06	42.2	43.71	1.4356e+06	1.13988e+06	2.49653e+06	2.32733e+06	3.39632e+06	1.33885e+06	1.12741e+06	647684	2.15836e+06	2.32733e+06	3.24593e+06	1.09687e+06
O95684	FGFR1 oncogene partner OS=Homo sapiens GN=FGFR1OP PE=1 SV=1	7	2	112	2	1	399	43	4.81	318.58	2	0	1.57	0.65	0.0615376	0.401044	103.02	1.27508e+06	3.21997e+06	85.56	65.47	519810	1.27508e+06	3.35676e+06	3.21997e+06	4.65871e+06	874333	408217	724508	2.90207e+06	3.21997e+06	4.45242e+06	716305
P18887	DNA repair protein XRCC1 OS=Homo sapiens GN=XRCC1 PE=1 SV=2	20	7	111	7	1	633	69.4	6.39	298.36	7	0	0.939	-0.09	0.980784	0.997894	42.36	1.79972e+07	1.36282e+07	28.3	34.47	1.79972e+07	1.89124e+07	1.07132e+07	1.24483e+07	1.36282e+07	2.26906e+07	1.41336e+07	1.07461e+07	9.262e+06	1.24483e+07	1.30247e+07	1.85894e+07
P08651	Nuclear factor 1 C-type OS=Homo sapiens GN=NFIC PE=1 SV=2	14	5	111	5	1	508	55.6	8.38	226.92	5	0	0.829	-0.27	0.630477	0.955714	34.8	5.02204e+06	4.1254e+06	33.52	26.83	3.29987e+06	5.02204e+06	6.64371e+06	4.1254e+06	5.28937e+06	3.05909e+06	2.59145e+06	2.85355e+06	5.74378e+06	4.1254e+06	5.05515e+06	2.50619e+06
Q96JC9	ELL-associated factor 1 OS=Homo sapiens GN=EAF1 PE=1 SV=1	7	2	111	2	1	268	29	5.4	166.19	2	0	1.077	0.11	0.628569	0.955673	48.56	1.4126e+06	3.52662e+06	67.16	52.12	1.27792e+06	1.4126e+06	3.89653e+06	3.52662e+06	4.3534e+06	1.27854e+06	1.00358e+06	802645	3.36872e+06	3.52662e+06	4.16063e+06	1.04745e+06
Q8NCF5	NFATC2-interacting protein OS=Homo sapiens GN=NFATC2IP PE=1 SV=1	32	8	111	8	1	419	45.8	6.6	282.78	8	0	0.972	-0.04	0.904843	0.982515	71.01	1.20939e+06	1.72009e+06	40.83	6.52	2.09004e+06	986884	1.20939e+06	1.8085e+06	1.72009e+06	1.58765e+06	1.64135e+06	560753	1.04557e+06	1.8085e+06	1.64393e+06	1.3007e+06
Q13442	28 kDa heat- and acid-stable phosphoprotein OS=Homo sapiens GN=PDAP1 PE=1 SV=1	21	5	111	5	1	181	20.6	8.87	535.57	5	0	0.678	-0.56	0.2229	0.746109	24.79	1.68165e+07	1.16698e+07	69.34	21.33	1.68165e+07	2.92753e+06	2.07273e+07	1.17866e+07	1.16698e+07	7.87192e+06	1.32064e+07	1.66344e+06	1.79197e+07	1.17866e+07	1.11531e+07	6.44913e+06
O95359	Transforming acidic coiled-coil-containing protein 2 OS=Homo sapiens GN=TACC2 PE=1 SV=3	6	9	110	9	1	2948	309.2	4.79	217.75	9	0	0.815	-0.3	0.585029	0.946443	28.14	4.28028e+06	3.57537e+06	14.71	19.42	4.79172e+06	4.28028e+06	3.55904e+06	3.57537e+06	3.11802e+06	4.54261e+06	3.76303e+06	2.43208e+06	3.07695e+06	3.57537e+06	2.97995e+06	3.72157e+06
Q15019	Septin-2 OS=Homo sapiens GN=SEPT2 PE=1 SV=1	9	3	109	3	1	361	41.5	6.6	386.05	3	0	0.684	-0.55	0.23521	0.754177	44.42	3.37094e+06	1.53864e+06	26.71	96.15	2.78435e+06		4.08112e+06	1.53864e+06	5.41718e+06	791720	2.18661e+06		3.52831e+06	1.53864e+06	5.1773e+06	648623
Q9UGV2	Protein NDRG3 OS=Homo sapiens GN=NDRG3 PE=1 SV=2	14	3	109	3	1	375	41.4	5.31	212.58	3	0	0.929	-0.11	0.950217	0.992546	31.6	3.31727e+06	3.7165e+06	46.8	48.86	1.49084e+06	3.31727e+06	4.28351e+06	3.7165e+06	4.12586e+06	1.35203e+06	1.17079e+06	1.8849e+06	3.70329e+06	3.7165e+06	3.94316e+06	1.10766e+06
Q9Y4E8	Ubiquitin carboxyl-terminal hydrolase 15 OS=Homo sapiens GN=USP15 PE=1 SV=3	5	3	109	3	1	981	112.3	5.22	306.09	3	0	1.1	0.14	0.568556	0.940214	45.06	2.14365e+06	2.56972e+06	30.14	23.76	2.14365e+06	1.90746e+06	3.28596e+06	2.56972e+06	3.13252e+06	1.92522e+06	1.68345e+06	1.08383e+06	2.84086e+06	2.56972e+06	2.99381e+06	1.57725e+06
P14625	Endoplasmin OS=Homo sapiens GN=HSP90B1 PE=1 SV=1	26	15	109	14	1	803	92.4	4.84	342.99	15	0	1.128	0.17	0.507428	0.929834	43.37	1.79867e+06	2.82711e+06	23.86	30.33	1.79867e+06	1.67952e+06	2.56511e+06	2.97956e+06	2.82711e+06	1.61129e+06	1.41253e+06	954313	2.21765e+06	2.97956e+06	2.70193e+06	1.32006e+06
Q6P996	Pyridoxal-dependent decarboxylase domain-containing protein 1 OS=Homo sapiens GN=PDXDC1 PE=1 SV=2	13	5	108	5	1	788	86.7	5.38	184.24	5	0	1.835	0.88	0.0199802	0.195479	83.02	1.05611e+06	2.0149e+06	13.54	48.84	964665	1.05611e+06	1.25378e+06	2.0149e+06	2.72488e+06	902551	757572	600089	1.08395e+06	2.0149e+06	2.60422e+06	739423
Q32MZ4	Leucine-rich repeat flightless-interacting protein 1 OS=Homo sapiens GN=LRRFIP1 PE=1 SV=2	19	8	108	8	1	808	89.2	4.65	239.48	8	0	0.923	-0.12	0.949068	0.992546	45.66	1.96628e+06	2.14074e+06	9.22	13.83	1.92918e+06	2.27456e+06	1.96628e+06	1.68515e+06	2.14074e+06	2.18621e+06	1.51502e+06	1.29242e+06	1.69994e+06	1.68515e+06	2.04595e+06	1.79107e+06
P20042	Eukaryotic translation initiation factor 2 subunit 2 OS=Homo sapiens GN=EIF2S2 PE=1 SV=2	23	6	108	6	1	333	38.4	5.8	345.32	6	0	0.697	-0.52	0.27004	0.788133	26.12	2.80235e+06	1.93132e+06	57.28	48.92	2.80235e+06	795595	3.25146e+06	1.93132e+06	2.15011e+06	702824	2.20074e+06	452062	2.81103e+06	1.93132e+06	2.05491e+06	575795
Q9Y2U8	Inner nuclear membrane protein Man1 OS=Homo sapiens GN=LEMD3 PE=1 SV=2	9	4	107	4	1	911	99.9	7.55	349.62	4	0	1.395	0.48	0.170772	0.685088	44.2	1.16052e+06	1.75066e+06	32.14	34.42	1.16052e+06	842049	1.61292e+06	1.75066e+06	2.98316e+06	1.67306e+06	911384	478458	1.39444e+06	1.75066e+06	2.85106e+06	1.37067e+06
Q14694	Ubiquitin carboxyl-terminal hydrolase 10 OS=Homo sapiens GN=USP10 PE=1 SV=2	9	3	107	3	1	798	87.1	5.31	96.24	3	0	0.79	-0.34	0.551091	0.936516	21.08	1.73369e+06	1.61202e+06	33.99	23.16	1.73369e+06	1.44403e+06	2.7186e+06	1.61202e+06	1.89199e+06	1.17531e+06	1.3615e+06	820505	2.35035e+06	1.61202e+06	1.80821e+06	962886
Q6WCQ1	Myosin phosphatase Rho-interacting protein OS=Homo sapiens GN=MPRIP PE=1 SV=3	11	7	107	7	1	1025	116.5	6.21	291.41	7	0	1.182	0.24	0.394735	0.879375	37.07	1.33607e+06	1.80536e+06	22.5	19.71	1.33607e+06	977626	1.55149e+06	1.80536e+06	1.98469e+06	1.333e+06	1.04924e+06	555493	1.34133e+06	1.80536e+06	1.8968e+06	1.09207e+06
P62995	Transformer-2 protein homolog beta OS=Homo sapiens GN=TRA2B PE=1 SV=1	13	5	107	2	1	288	33.6	11.25	145.35	5	0	0.743	-0.43	0.528646	0.936516	56.32	96217.8	267379	151.93	91.99	96217.8	34611	1.45861e+06	267379	635537	55018	75561.8	19666.2	1.26104e+06	267379	607395	45073.9
Q00613	Heat shock factor protein 1 OS=Homo sapiens GN=HSF1 PE=1 SV=1	11	5	107	5	1	529	57.2	5.19	243.2	5	0	0.975	-0.04	0.906247	0.982515	38.35	1.2588e+07	1.17521e+07	28.55	31.01	1.70466e+07	1.2588e+07	9.6249e+06	1.17521e+07	9.63187e+06	1.73857e+07	1.33871e+07	7.15261e+06	8.32115e+06	1.17521e+07	9.20536e+06	1.42434e+07
Q53EL6	Programmed cell death protein 4 OS=Homo sapiens GN=PDCD4 PE=1 SV=2	9	6	107	6	1	469	51.7	5.21	244.93	6	0	0.678	-0.56	0.222139	0.745737	15.64	5.94947e+07	4.06293e+07	21.96	11.43	5.94947e+07	7.83931e+07	5.13928e+07	3.53614e+07	4.06293e+07	4.45104e+07	4.67224e+07	4.45435e+07	4.44314e+07	3.53614e+07	3.88303e+07	3.64655e+07
Q9UNZ2	NSFL1 cofactor p47 OS=Homo sapiens GN=NSFL1C PE=1 SV=2	14	4	107	4	1	370	40.5	5.1	413.77	4	0	1.205	0.27	0.370666	0.861268	62.54	2.62222e+06	3.10441e+06	5.28	24.47	2.62222e+06	2.4149e+06	2.66993e+06	3.10441e+06	4.52037e+06	2.95682e+06	2.05928e+06	1.37216e+06	2.30828e+06	3.10441e+06	4.3202e+06	2.4224e+06
Q8TE68	Epidermal growth factor receptor kinase substrate 8-like protein 1 OS=Homo sapiens GN=EPS8L1 PE=1 SV=3	5	4	106	4	1	723	80.2	6.04	344.5	4	0	0.807	-0.31	0.561054	0.939731	13.91	1.14218e+07	9.37561e+06	18.48	15.14	1.12294e+07	1.53793e+07	1.14218e+07	8.49323e+06	9.37561e+06	1.13733e+07	8.81865e+06	8.73861e+06	9.87462e+06	8.49323e+06	8.96045e+06	9.31764e+06
P56192	Methionine--tRNA ligase, cytoplasmic OS=Homo sapiens GN=MARS PE=1 SV=2	3	1	105	1	1	900	101.1	6.16	136.24	1	0	1.309	0.39	0.240016	0.75733	77.02	746541	1.07074e+06	24.7	34.36	636848	1.02124e+06	746541	595369	1.07074e+06	1.23533e+06	500130	580275	645418	595369	1.02333e+06	1.01205e+06
Q13595	Transformer-2 protein homolog alpha OS=Homo sapiens GN=TRA2A PE=1 SV=1	9	5	105	2	1	282	32.7	11.27	144.35	5	4	0.904	-0.14	0.872266	0.979125	36.94	2.52927e+07	1.57166e+07	50.64	43.09	2.60286e+07	8.25525e+06	2.52927e+07	1.88437e+07	1.57166e+07	7.23928e+06	2.04408e+07	4.69069e+06	2.18667e+07	1.88437e+07	1.50207e+07	5.93084e+06
Q92615	La-related protein 4B OS=Homo sapiens GN=LARP4B PE=1 SV=3	15	7	105	7	1	738	80.5	6.92	164.22	7	0	0.783	-0.35	0.489245	0.923263	25.16	1.21946e+07	9.71705e+06	20.78	12.25	1.21946e+07	1.43891e+07	9.41328e+06	9.71705e+06	9.4508e+06	1.176e+07	9.57668e+06	8.17599e+06	8.1382e+06	9.71705e+06	9.03232e+06	9.63448e+06
Q9H4G0	Band 4.1-like protein 1 OS=Homo sapiens GN=EPB41L1 PE=1 SV=2	18	13	105	13	1	881	98.4	5.62	279.02	13	0	1.311	0.39	0.227474	0.746888	49.97	3.95336e+06	5.17262e+06	6.85	17.76	3.60624e+06	3.95336e+06	4.1312e+06	5.17262e+06	6.12755e+06	4.28311e+06	2.83205e+06	2.24633e+06	3.57161e+06	5.17262e+06	5.85621e+06	3.50898e+06
Q9P2M7	Cingulin OS=Homo sapiens GN=CGN PE=1 SV=2	6	6	105	6	1	1197	136.3	5.54	260.96	6	0	1.236	0.31	0.322799	0.835498	39.83	4.57678e+06	5.55667e+06	24.05	13.04	4.11462e+06	6.40286e+06	4.57678e+06	5.55667e+06	6.53897e+06	5.07454e+06	3.2313e+06	3.63815e+06	3.95683e+06	5.55667e+06	6.24942e+06	4.15736e+06
Q92625	Ankyrin repeat and SAM domain-containing protein 1A OS=Homo sapiens GN=ANKS1A PE=1 SV=4	4	3	104	3	1	1134	123	6.38	180.39	3	0	0.996	-0.01	0.839915	0.977017	57.11	2.04948e+06	2.06065e+06	25.63	27.91	1.50229e+06	2.04948e+06	2.5435e+06	2.06065e+06	3.00487e+06	1.79021e+06	1.17978e+06	1.16453e+06	2.19897e+06	2.06065e+06	2.87182e+06	1.46664e+06
Q9Y6G9	Cytoplasmic dynein 1 light intermediate chain 1 OS=Homo sapiens GN=DYNC1LI1 PE=1 SV=3	11	4	104	4	1	523	56.5	6.42	298.32	4	0	1.233	0.3	0.326254	0.836969	47.47	3.79035e+06	5.30074e+06	21.5	4.51	3.31309e+06	4.99564e+06	3.79035e+06	5.30074e+06	5.69652e+06	5.25003e+06	2.60184e+06	2.83855e+06	3.27692e+06	5.30074e+06	5.44428e+06	4.30113e+06
Q8N1G0	Zinc finger protein 687 OS=Homo sapiens GN=ZNF687 PE=1 SV=1	16	9	104	9	1	1237	129.4	8.19	331.31	9	0	1.141	0.19	0.486859	0.921902	37.41	4.33125e+06	4.32715e+06	29.69	21.76	2.65722e+06	4.93451e+06	4.33125e+06	4.32715e+06	4.59201e+06	2.98227e+06	2.08677e+06	2.80382e+06	3.74456e+06	4.32715e+06	4.38867e+06	2.44325e+06
P20700	Lamin-B1 OS=Homo sapiens GN=LMNB1 PE=1 SV=2	17	8	104	5	1	586	66.4	5.16	241.6	8	2	0.784	-0.35	0.49299	0.924458	26.87	1.37172e+07	1.27235e+07	23.41	7.08	1.78295e+07	1.12202e+07	1.37172e+07	1.33e+07	1.27235e+07	1.15585e+07	1.40019e+07	6.37541e+06	1.18591e+07	1.33e+07	1.21601e+07	9.46937e+06
Q9UEY8	Gamma-adducin OS=Homo sapiens GN=ADD3 PE=1 SV=1	3	3	104	3	1	706	79.1	6.32	203.86	3	0	1.668	0.74	0.0363042	0.287179	39.64	1.76089e+06	3.46663e+06	32.6	22.43	1.05347e+06	2.10018e+06	1.76089e+06	3.46663e+06	3.84857e+06	2.43874e+06	827315	1.19334e+06	1.52237e+06	3.46663e+06	3.67816e+06	1.99796e+06
O75376	Nuclear receptor corepressor 1 OS=Homo sapiens GN=NCOR1 PE=1 SV=2	6	10	103	10	1	2440	270	7.11	281.47	10	0	0.868	-0.2	0.754182	0.960445	22.59	5.07683e+06	4.32417e+06	12.38	13.71	4.49424e+06	5.07683e+06	5.75815e+06	4.32417e+06	4.97076e+06	3.77771e+06	3.52942e+06	2.88469e+06	4.97818e+06	4.32417e+06	4.75065e+06	3.09492e+06
P68104	Elongation factor 1-alpha 1 OS=Homo sapiens GN=EEF1A1 PE=1 SV=1	40	13	102	6	1	462	50.1	9.01	260.04	13	7	0.508	-0.98	0.0223284	0.213422	13.86	1.06125e+07	4.0156e+06	35.46	30.05	5.57539e+06	1.18138e+07	1.06125e+07	6.14317e+06	4.0156e+06	3.57007e+06	4.37847e+06	6.7127e+06	9.17501e+06	6.14317e+06	3.83778e+06	2.92481e+06
O94826	Mitochondrial import receptor subunit TOM70 OS=Homo sapiens GN=TOMM70 PE=1 SV=1	14	4	102	4	1	608	67.4	7.12	73.01	4	0	1.157	0.21	0.454921	0.90796	94.16	9.97763e+06	1.31305e+07	51.96	83.26	3.43432e+06	9.97763e+06	1.16445e+07	1.31305e+07	1.89838e+07	978735	2.69704e+06	5.66935e+06	1.00672e+07	1.31305e+07	1.81432e+07	801837
Q6UN15	Pre-mRNA 3'-end-processing factor FIP1 OS=Homo sapiens GN=FIP1L1 PE=1 SV=1	13	6	102	6	1	594	66.5	5.59	254.84	6	0	1.056	0.08	0.681597	0.959137	52.74	7.85915e+06	7.84869e+06	29.6	35.24	4.50798e+06	7.85915e+06	8.15291e+06	7.84869e+06	9.4356e+06	4.44121e+06	3.54021e+06	4.46562e+06	7.04855e+06	7.84869e+06	9.01779e+06	3.6385e+06
P00558	Phosphoglycerate kinase 1 OS=Homo sapiens GN=PGK1 PE=1 SV=3	34	11	102	11	1	417	44.6	8.1	281.44	11	0	0.644	-0.64	0.157474	0.656328	16.72	6.12559e+06	3.4705e+06	22.2	55.81	6.12559e+06	5.13055e+06	7.93108e+06	3.4705e+06	1.39619e+06	5.09271e+06	4.81055e+06	2.91521e+06	6.85677e+06	3.4705e+06	1.33437e+06	4.17225e+06
O95155	Ubiquitin conjugation factor E4 B OS=Homo sapiens GN=UBE4B PE=1 SV=1	9	5	101	5	1	1302	146.1	6.55	229.12	5	0	0.86	-0.22	0.728843	0.960445	32.37	3.10586e+06	3.10944e+06	21.25	16.33	2.13254e+06	3.22559e+06	3.10586e+06	2.51662e+06	3.10944e+06	3.50403e+06	1.67473e+06	1.8328e+06	2.68515e+06	2.51662e+06	2.97175e+06	2.87071e+06
Q8N9T8	Protein KRI1 homolog OS=Homo sapiens GN=KRI1 PE=1 SV=3	10	4	100	4	1	703	82.5	5.14	381.61	4	0	1.148	0.2	0.472413	0.914786	76.71	5.69436e+06	4.31176e+06	26.54	31.18	5.69436e+06	3.54668e+06	6.04346e+06	4.31176e+06	5.61104e+06	2.93801e+06	4.4719e+06	2.01525e+06	5.22484e+06	4.31176e+06	5.36258e+06	2.40699e+06
Q8WXH0	Nesprin-2 OS=Homo sapiens GN=SYNE2 PE=1 SV=3	2	5	99	5	1	6885	795.9	5.36	201.39	5	0	0.706	-0.5	0.323762	0.835498	37.01	1.41337e+06	1.36556e+06	51.98	39.96	631895	1.41337e+06	2.04778e+06	1.36556e+06	1.63904e+06	684707	496241	803088	1.7704e+06	1.36556e+06	1.56647e+06	560952
P22626	Heterogeneous nuclear ribonucleoproteins A2/B1 OS=Homo sapiens GN=HNRNPA2B1 PE=1 SV=2	28	10	99	10	1	353	37.4	8.95	266.49	10	0	0.849	-0.24	0.69384	0.960445	51.07	4.30248e+06	4.53553e+06	13.21	34.26	3.45688e+06	4.30248e+06	4.45521e+06	5.4938e+06	2.64859e+06	4.53553e+06	2.71476e+06	2.4447e+06	3.85173e+06	5.4938e+06	2.53131e+06	3.71577e+06
Q4G0J3	La-related protein 7 OS=Homo sapiens GN=LARP7 PE=1 SV=1	9	5	99	5	1	582	66.9	9.55	231.7	5	0	1.145	0.2	0.478819	0.91738	43.85	8.81308e+06	1.0983e+07	11.02	19.85	1.05273e+07	8.68371e+06	8.81308e+06	9.31599e+06	1.0983e+07	1.37793e+07	8.26734e+06	4.93414e+06	7.6193e+06	9.31599e+06	1.04966e+07	11288843
Q03164	Histone-lysine N-methyltransferase 2A OS=Homo sapiens GN=KMT2A PE=1 SV=5	3	8	99	8	1	3969	431.5	9.09	218.2	8	0	0.705	-0.51	0.280103	0.803805	24.07	4.4104e+06	2.63366e+06	15.78	6.83	4.4104e+06	4.99735e+06	3.63044e+06	2.63366e+06	2.56319e+06	2.9125e+06	3.46358e+06	2.83952e+06	3.13868e+06	2.63366e+06	2.44969e+06	2.38609e+06
Q9NQC3	Reticulon-4 OS=Homo sapiens GN=RTN4 PE=1 SV=2	6	4	99	4	1	1192	129.9	4.5	171.76	4	0	0.898	-0.16	0.951587	0.992546	48.18	471753	421227	4.6	12.63	471753	471172	510012	360575	465166	421227	370477	267723	440928	360575	444569	345094
P09651	Heterogeneous nuclear ribonucleoprotein A1 OS=Homo sapiens GN=HNRNPA1 PE=1 SV=5	21	7	99	7	1	372	38.7	9.13	205.83	7	0	0.871	-0.2	0.765008	0.960445	47.33	1.46185e+08	1.43958e+08	36.36	23.08	2.04818e+08	1.46185e+08	9.64701e+07	1.43958e+08	1.16982e+08	1.85121e+08	1.60848e+08	8.30634e+07	8.34027e+07	1.43958e+08	1.11802e+08	1.51662e+08
Q86TB9	Protein PAT1 homolog 1 OS=Homo sapiens GN=PATL1 PE=1 SV=2	2	2	99	2	1	770	86.8	6.67	188.77	2	0	0.969	-0.04	0.924257	0.987744	33.12	4.14214e+06	4.03586e+06	30.81	37.31	2.38109e+06	4.14214e+06	4.49142e+06	4.03586e+06	4.46148e+06	2.01458e+06	1.86992e+06	2.35359e+06	3.88303e+06	4.03586e+06	4.26392e+06	1.65046e+06
Q8IY81	pre-rRNA processing protein FTSJ3 OS=Homo sapiens GN=FTSJ3 PE=1 SV=2	6	3	98	3	1	847	96.5	8.4	296.34	3	0	0.481	-1.06	0.0331249	0.270743	6.52	1.28662e+06	390039	63.41	70.81	1.28662e+06	301986	1.58193e+06	390039	702133	127235	1.01041e+06	171590	1.36765e+06	390039	671042	104238
Q5H9R7	Serine/threonine-protein phosphatase 6 regulatory subunit 3 OS=Homo sapiens GN=PPP6R3 PE=1 SV=2	6	3	98	3	1	873	97.6	4.6	241.43	3	0	0.735	-0.45	0.394859	0.879375	51.64	1.94031e+06	1.97912e+06	27.85	22.77	3.03878e+06	1.94031e+06	1.91923e+06	2.06009e+06	1.97912e+06	1.31864e+06	2.38641e+06	1.1025e+06	1.65926e+06	2.06009e+06	1.89149e+06	1.08031e+06
Q9UPU5	Ubiquitin carboxyl-terminal hydrolase 24 OS=Homo sapiens GN=USP24 PE=1 SV=3	2	3	98	3	1	2620	294.2	6.14	186.85	3	0	0.939	-0.09	0.982601	0.99836	28.27	4.35605e+06	4.08233e+06	19.83	6.89	4.04087e+06	5.80085e+06	4.35605e+06	4.08233e+06	4.3939e+06	3.82983e+06	3.17338e+06	3.29608e+06	3.766e+06	4.08233e+06	4.19934e+06	3.13762e+06
Q8WVC0	RNA polymerase-associated protein LEO1 OS=Homo sapiens GN=LEO1 PE=1 SV=1	17	11	98	11	1	666	75.4	4.51	349.35	11	0	0.892	-0.17	0.831924	0.976743	34.5	1.19889e+07	1.3706e+07	18.69	17.09	1.60597e+07	1.16019e+07	1.19889e+07	1.3706e+07	1.04459e+07	1.46628e+07	1.2612e+07	6.59226e+06	1.03649e+07	1.3706e+07	9.98334e+06	1.20126e+07
O14686	Histone-lysine N-methyltransferase 2D OS=Homo sapiens GN=KMT2D PE=1 SV=2	5	14	98	14	1	5537	593	5.58	276.33	14	0	0.89	-0.17	0.850826	0.977123	21.79	2.2317e+06	1.94997e+06	38.35	42.2	1.06433e+06	2.2317e+06	2.40334e+06	1.94997e+06	2.61005e+06	1.04076e+06	835839	1.26806e+06	2.07779e+06	1.94997e+06	2.49448e+06	852649
Q8IWA0	WD repeat-containing protein 75 OS=Homo sapiens GN=WDR75 PE=1 SV=1	5	2	98	2	1	830	94.4	5.96	295.46	2	0	0.599	-0.74	0.150925	0.645937	19.71	1.14907e+06	743595	72.04	68.84	1.14907e+06	196480	1.55061e+06	743595	935220	137054	902387	111641	1.34057e+06	743595	893808	112283
Q9UIF9	Bromodomain adjacent to zinc finger domain protein 2A OS=Homo sapiens GN=BAZ2A PE=1 SV=4	4	5	98	5	1	1905	211.1	6.64	207.36	5	0	1.076	0.11	0.63882	0.95667	45.6	2.02229e+06	2.24246e+06	8.7	21.56	2.24066e+06	2.02229e+06	1.88738e+06	2.24246e+06	2.69364e+06	1.73541e+06	1.75964e+06	1.14908e+06	1.63172e+06	2.24246e+06	2.57436e+06	1.42175e+06
P10398	Serine/threonine-protein kinase A-Raf OS=Homo sapiens GN=ARAF PE=1 SV=2	11	4	97	3	1	606	67.5	9.01	100.29	4	0	0.37	-1.44	0.00101635	0.0189042	5.24	2.46607e+06	740938	18.71	15.29	2.46607e+06	2.59567e+06	1.79832e+06	740938	737672	954106	1.93666e+06	1.47488e+06	1.55473e+06	740938	705007	781660
Q9Y2H5	Pleckstrin homology domain-containing family A member 6 OS=Homo sapiens GN=PLEKHA6 PE=1 SV=4	4	3	97	3	1	1048	117.1	9.1	215.45	3	0	1.112	0.15	0.547822	0.936516	45.39	5.69165e+06	5.6819e+06	33.8	18.5	3.94634e+06	7.88702e+06	5.69165e+06	5.6819e+06	6.35423e+06	4.36539e+06	3.09914e+06	4.48145e+06	4.92068e+06	5.6819e+06	6.07286e+06	3.57638e+06
Q5T4S7	E3 ubiquitin-protein ligase UBR4 OS=Homo sapiens GN=UBR4 PE=1 SV=1	1	4	97	4	1	5183	573.5	6.04	188.89	4	0	0.854	-0.23	0.709503	0.960445	17.88	4.34935e+06	3.55919e+06	27.57	25.09	2.69726e+06	4.73648e+06	4.34935e+06	3.55919e+06	4.33119e+06	2.58325e+06	2.11821e+06	2.6913e+06	3.76021e+06	3.55919e+06	4.1394e+06	2.11635e+06
Q13247	Serine/arginine-rich splicing factor 6 OS=Homo sapiens GN=SRSF6 PE=1 SV=2	11	6	97	5	1	344	39.6	11.43	229.38	6	1	1.117	0.16	0.537548	0.936516	58.24	6.15741e+07	9.69018e+07	92.92	59.77	1.7095e+08	1.96576e+07	6.15741e+07	9.69018e+07	5.77178e+07	1.92019e+08	1.34251e+08	1.11696e+07	5.32336e+07	9.69018e+07	5.5162e+07	1.57313e+08
P42858	Huntingtin OS=Homo sapiens GN=HTT PE=1 SV=2	2	3	97	3	1	3142	347.4	6.2	323.99	3	0	0.735	-0.44	0.402725	0.883457	33.54	1.66963e+06	1.32497e+06	17.18	44.15	1.66963e+06	1.39526e+06	1.97199e+06	1.32497e+06	1.70456e+06	639299	1.31119e+06	792794	1.70487e+06	1.32497e+06	1.62908e+06	523751
Q86X27	Ras-specific guanine nucleotide-releasing factor RalGPS2 OS=Homo sapiens GN=RALGPS2 PE=1 SV=1	9	6	96	6	1	583	65.1	8.73	310.42	6	0	1.243	0.31	0.330689	0.841025	48.14	1.71438e+06	2.28415e+06	27.21	24.73	1.43918e+06	1.71438e+06	2.41922e+06	2.28415e+06	2.6939e+06	1.61682e+06	1.13022e+06	974124	2.09152e+06	2.28415e+06	2.57461e+06	1.32459e+06
Q02241	Kinesin-like protein KIF23 OS=Homo sapiens GN=KIF23 PE=1 SV=3	6	3	96	3	1	960	110	8.51	261.87	3	0	0.864	-0.21	0.87439	0.979125	40.79	482808	707444	57.89	67.05	482808	440489	1.15551e+06	707444	1.34038e+06	299289	379159	250289	998987	707444	1.28102e+06	245195
Q14498	RNA-binding protein 39 OS=Homo sapiens GN=RBM39 PE=1 SV=2	5	3	95	3	1	530	59.3	10.1	299.52	3	0	1.028	0.04	0.755914	0.960445	75.35	2.04354e+07	2.77272e+07	41.61	43.87	1.50801e+07	2.04354e+07	3.37356e+07	2.77272e+07	3.48409e+07	1.31289e+07	1.18427e+07	1.16115e+07	2.9166e+07	2.77272e+07	3.32981e+07	1.0756e+07
Q96PU5	E3 ubiquitin-protein ligase NEDD4-like OS=Homo sapiens GN=NEDD4L PE=1 SV=2	8	4	95	4	1	975	111.9	5.82	206.15	4	0	0.529	-0.92	0.0324869	0.268153	9.83	4.29581e+06	2.23456e+06	24.89	19.61	2.70216e+06	4.29581e+06	4.3739e+06	2.23456e+06	2.73618e+06	1.84721e+06	2.12206e+06	2.44091e+06	3.78143e+06	2.23456e+06	2.61502e+06	1.51335e+06
Q9ULE0	Protein WWC3 OS=Homo sapiens GN=WWC3 PE=1 SV=3	8	6	95	6	1	1092	122.6	6.37	244.02	6	0	0.493	-1.02	0.0164705	0.172265	10.78	8.164e+06	4.24732e+06	6.97	7.44	7.45108e+06	8.164e+06	8.55935e+06	3.82403e+06	4.42821e+06	4.24732e+06	5.85149e+06	4.63884e+06	7.39994e+06	3.82403e+06	4.23213e+06	3.47965e+06
Q15154	Pericentriolar material 1 protein OS=Homo sapiens GN=PCM1 PE=1 SV=4	6	9	94	9	1	2024	228.4	5.02	293.53	9	0	0.94	-0.09	0.98433	0.99836	37.06	5.95469e+06	6.3777e+06	8.35	5.88	5.24688e+06	6.17228e+06	5.95469e+06	6.31317e+06	7.01206e+06	6.3777e+06	4.12048e+06	3.50713e+06	5.14809e+06	6.31317e+06	6.70156e+06	5.22498e+06
Q96A49	Synapse-associated protein 1 OS=Homo sapiens GN=SYAP1 PE=1 SV=1	15	3	94	3	1	352	39.9	4.53	61.62	3	0	0.627	-0.67	0.21204	0.724557	28.95	1.12171e+06	558531	48.83	55.94	1.12171e+06	1.65886e+06	568654	558531	1.29139e+06	505611	880905	942572	491627	558531	1.2342e+06	414226
Q6KC79	Nipped-B-like protein OS=Homo sapiens GN=NIPBL PE=1 SV=2	4	8	94	8	1	2804	315.9	7.91	200.82	8	0	0.85	-0.23	0.697799	0.960445	25.32	3.4572e+06	3.66858e+06	10.19	31.76	3.20551e+06	3.91415e+06	3.4572e+06	3.66858e+06	5.08549e+06	2.67776e+06	2.51735e+06	2.22405e+06	2.98891e+06	3.66858e+06	4.8603e+06	2.19378e+06
O95674	Phosphatidate cytidylyltransferase 2 OS=Homo sapiens GN=CDS2 PE=1 SV=1	11	4	94	4	1	445	51.4	7.09	171	4	0	1.848	0.89	0.0135328	0.14844	75.33	2.83026e+06	4.72134e+06	28.19	4.23	2.83026e+06	1.68108e+06	2.95248e+06	4.72134e+06	4.82766e+06	4.4453e+06	2.22266e+06	955199	2.55255e+06	4.72134e+06	4.61389e+06	3.64185e+06
Q15057	Arf-GAP with coiled-coil, ANK repeat and PH domain-containing protein 2 OS=Homo sapiens GN=ACAP2 PE=1 SV=3	4	5	94	5	1	778	88	6.8	197.97	5	0	1.109	0.15	0.556006	0.936516	39.58	8.90867e+06	7.56458e+06	22.35	36.01	9.17824e+06	8.90867e+06	5.95107e+06	5.92761e+06	7.56458e+06	1.18123e+07	7.20786e+06	5.06196e+06	5.14497e+06	5.92761e+06	7.22962e+06	9.6773e+06
Q15527	Surfeit locus protein 2 OS=Homo sapiens GN=SURF2 PE=1 SV=3	9	2	93	2	1	256	29.6	9.22	318.64	2	0	1.667	0.74	0.0365797	0.288694	90.14	2.1771e+06	3.93883e+06	75.37	64.45	2.1771e+06	619012	4.05811e+06	3.93883e+06	4.5437e+06	819702	1.70972e+06	351726	3.50842e+06	3.93883e+06	4.3425e+06	671548
P04350	Tubulin beta-4A chain OS=Homo sapiens GN=TUBB4A PE=1 SV=2	34	9	93	1	1	444	49.6	4.88	364.55	9	0	0.999	0	0.873726	0.979125	89.33	13683.1	13672.9	75		7854.06	34502.5	13683.1			13672.9	6167.96	19604.5	11829.7			11201.6
P07339	Cathepsin D OS=Homo sapiens GN=CTSD PE=1 SV=1	22	6	92	6	1	412	44.5	6.54	354.19	6	0	0.368	-1.44	0.0010492	0.0194101	7.39	2.90244e+06	891680	18.24	6.79	2.11429e+06	2.90244e+06	3.0063e+06	889808	891680	999824	1.6604e+06	1.64918e+06	2.59908e+06	889808	852196	819114
Q13136	Liprin-alpha-1 OS=Homo sapiens GN=PPFIA1 PE=1 SV=1	7	7	92	7	1	1202	135.7	6.29	141.35	7	0	0.932	-0.1	0.95997	0.995341	38.62	4.49934e+06	4.55409e+06	11.34	17.86	4.24555e+06	4.49934e+06	5.26247e+06	4.55409e+06	5.44027e+06	3.79961e+06	3.33412e+06	2.55656e+06	4.54964e+06	4.55409e+06	5.19937e+06	3.11286e+06
O95218	Zinc finger Ran-binding domain-containing protein 2 OS=Homo sapiens GN=ZRANB2 PE=1 SV=2	24	8	92	8	1	330	37.4	10.01	309.72	8	0	1.019	0.03	0.780443	0.964853	29.28	3.05881e+07	3.56302e+07	17.13	11.34	2.35132e+07	3.05881e+07	3.31211e+07	2.94519e+07	3.56302e+07	3.64896e+07	1.84654e+07	1.73803e+07	2.86346e+07	2.94519e+07	3.40525e+07	2.98944e+07
O60264	SWI/SNF-related matrix-associated actin-dependent regulator of chromatin subfamily A member 5 OS=Homo sapiens GN=SMARCA5 PE=1 SV=1	6	4	91	4	1	1052	121.8	8.09	385.53	4	0	0.704	-0.51	0.278777	0.802738	30.72	8.09345e+06	5.85761e+06	13.37	14.65	9.59648e+06	7.40975e+06	8.09345e+06	5.85761e+06	6.41028e+06	4.77394e+06	7.53631e+06	4.21027e+06	6.99715e+06	5.85761e+06	6.12643e+06	3.91109e+06
P42704	Leucine-rich PPR motif-containing protein, mitochondrial OS=Homo sapiens GN=LRPPRC PE=1 SV=3	6	5	91	5	1	1394	157.8	6.13	379.22	5	0	0.546	-0.87	0.0997735	0.537278	16.47	937237	508358	44.28	57.45	863275	1.82477e+06	937237	391787	508358	1.10876e+06	677948	1.03684e+06	810283	391787	485848	908358
Q5VWG9	Transcription initiation factor TFIID subunit 3 OS=Homo sapiens GN=TAF3 PE=1 SV=1	5	2	91	2	1	929	103.5	9.06	164.15	2	0	1.183	0.24	0.420214	0.893665	68.18	262183	390329	41.67	52.71	262183	234855	483121	390329	520889	152341	205898	133446	417680	390329	497824	124807
Q08174	Protocadherin-1 OS=Homo sapiens GN=PCDH1 PE=1 SV=2	3	3	91	3	1	1060	114.7	5.03	232.55	3	0	0.915	-0.13	0.950813	0.992546	51.03	2.07266e+06	1.67694e+06	33.17	26.37	1.11169e+06	2.20176e+06	2.07266e+06	1.67694e+06	1.98225e+06	1.1472e+06	873032	1.25105e+06	1.79191e+06	1.67694e+06	1.89448e+06	939850
Q86UU0	B-cell CLL/lymphoma 9-like protein OS=Homo sapiens GN=BCL9L PE=1 SV=1	9	10	91	10	1	1499	157	8.63	203.18	10	0	0.74	-0.43	0.369648	0.861268	21.81	4.70387e+06	3.78229e+06	13.95	14.07	4.27405e+06	5.60226e+06	4.70387e+06	3.12507e+06	3.78229e+06	4.14873e+06	3.3565e+06	3.18324e+06	4.0667e+06	3.12507e+06	3.61481e+06	3.39888e+06
P13646	Keratin, type I cytoskeletal 13 OS=Homo sapiens GN=KRT13 PE=1 SV=4	12	5	91	1	1	458	49.6	4.96	289.91	5	0	1.563	0.64	0.135856	0.617542	26.47	162548	266355	48.94	19.25	58399.8	178195	162548	266355	271277	188272	45862.6	101251	140530	266355	259264	154244
P19634	Sodium/hydrogen exchanger 1 OS=Homo sapiens GN=SLC9A1 PE=1 SV=2	5	4	91	4	1	815	90.7	7.21	203.5	4	0	1.131	0.18	0.507173	0.929834	35.86	5.79753e+06	6.38358e+06	15.51	11.82	4.42999e+06	5.94787e+06	5.79753e+06	6.38358e+06	6.74173e+06	5.34136e+06	3.47896e+06	3.37962e+06	5.01222e+06	6.38358e+06	6.4432e+06	4.37595e+06
Q13509	Tubulin beta-3 chain OS=Homo sapiens GN=TUBB3 PE=1 SV=2	25	8	91	1	1	450	50.4	4.93	329.9	8	0
O00193	Small acidic protein OS=Homo sapiens GN=SMAP PE=1 SV=1	13	1	90	1	1	183	20.3	4.72	197.68	1	0	1.133	0.18	0.502944	0.926257	86.54	2.29969e+06	2.60621e+06	86.21	47.44	2.29969e+06	537531	5.01913e+06	2.60621e+06	2.79471e+06	964751	1.80599e+06	305428	4.33926e+06	2.60621e+06	2.67096e+06	790381
Q96E09	Protein FAM122A OS=Homo sapiens GN=FAM122A PE=1 SV=1	36	7	90	7	1	287	30.5	6.79	247.11	7	0	1.208	0.27	0.377915	0.867892	57.27	2.24514e+06	1.9198e+06	9.6	22.95	2.3242e+06	1.93083e+06	2.24514e+06	1.88012e+06	2.76982e+06	1.9198e+06	1.82524e+06	1.09711e+06	1.94102e+06	1.88012e+06	2.64717e+06	1.57282e+06
P24534	Elongation factor 1-beta OS=Homo sapiens GN=EEF1B2 PE=1 SV=3	24	5	90	5	1	225	24.7	4.67	374.72	5	0	0.8	-0.32	0.539223	0.936516	17.37	2.60803e+06	2.58578e+06	100.58	99.27	2.60803e+06	69695.6	5.63986e+06	2.58578e+06	5.45087e+06	81928.4	2.04814e+06	39601.5	4.87592e+06	2.58578e+06	5.2095e+06	67120.5
O14523	C2 domain-containing protein 2-like OS=Homo sapiens GN=C2CD2L PE=1 SV=3	13	5	90	5	1	706	76.1	7.69	172.82	5	0	0.808	-0.31	0.565662	0.940214	40.04	3.62882e+06	3.08717e+06	7.93	28.8	3.35083e+06	3.62882e+06	3.92741e+06	3.08717e+06	3.70141e+06	2.02796e+06	2.63147e+06	2.06192e+06	3.39542e+06	3.08717e+06	3.53751e+06	1.66142e+06
A0A0U1RRH7	Histone H2A OS=Homo sapiens PE=3 SV=1	25	4	89	1	1	170	18.5	11.52	258.85	4	0	0.463	-1.11	0.0242205	0.220224	10.38	1.16746e+06	539967	12.7	44.65	1.16746e+06	1.37644e+06	1.07771e+06	539967	335271	843722	916831	782102	931732	539967	320425	691226
Q9C0C9	(E3-independent) E2 ubiquitin-conjugating enzyme OS=Homo sapiens GN=UBE2O PE=1 SV=3	11	5	89	5	1	1292	141.2	5.12	217.59	5	0	0.934	-0.1	0.997271	0.999013	66.94	1.11684e+06	1.08246e+06	35.24	34.65	1.11684e+06	901837	1.75408e+06	1.08246e+06	1.55625e+06	773693	877079	512429	1.51648e+06	1.08246e+06	1.48734e+06	633854
Q9BRD0	BUD13 homolog OS=Homo sapiens GN=BUD13 PE=1 SV=1	17	11	89	11	1	619	70.5	9.86	253.04	11	0	0.718	-0.48	0.312288	0.832766	22.84	1.18857e+07	9.61255e+06	20.05	29.72	1.56606e+07	1.18857e+07	1.0776e+07	9.61255e+06	8.22398e+06	1.42991e+07	1.22986e+07	6.75352e+06	9.3163e+06	9.61255e+06	7.85981e+06	1.17146e+07
P21359	Neurofibromin OS=Homo sapiens GN=NF1 PE=1 SV=2	1	2	89	2	1	2839	319.2	7.39	182.28	2	0	0.678	-0.56	0.323453	0.835498	19.59	1.07652e+06	576509	19.8	35.41	747003	1.08158e+06	1.07652e+06	576509	891793	452100	586637	614563	930697	576509	852304	370387
Q9NR19	Acetyl-coenzyme A synthetase, cytoplasmic OS=Homo sapiens GN=ACSS2 PE=1 SV=1	4	2	88	2	1	701	78.5	6.46	121.31	2	0	1.427	0.51	0.12901	0.598845	54.2	2.00355e+06	3.3734e+06	37.8	19.65	1.67746e+06	2.00355e+06	3.34832e+06	3.3734e+06	3.58316e+06	2.42898e+06	1.31734e+06	1.13843e+06	2.89477e+06	3.3734e+06	3.4245e+06	1.98996e+06
Q5TDH0	Protein DDI1 homolog 2 OS=Homo sapiens GN=DDI2 PE=1 SV=1	11	2	88	2	1	399	44.5	5.05	145.81	2	0	1.211	0.28	0.362933	0.860385	50.82	455155	574884	44.24	39.76	193206	516874	455155	574884	738795	311777	151728	293691	393502	574884	706081	255426
Q66K14	TBC1 domain family member 9B OS=Homo sapiens GN=TBC1D9B PE=1 SV=3	4	3	88	3	1	1250	140.4	5.25	313.94	3	0	1.192	0.25	0.40841	0.884764	75.18	1.27368e+06	1.54821e+06	44.02	31.91	560042	1.27368e+06	1.49418e+06	1.54821e+06	1.65029e+06	857226	439812	723715	1.29178e+06	1.54821e+06	1.57721e+06	702290
Q12857	Nuclear factor 1 A-type OS=Homo sapiens GN=NFIA PE=1 SV=2	5	2	88	2	1	509	55.9	8.44	204.05	2	0	1.525	0.61	0.0892499	0.502928	51.21	1.17304e+06	1.53573e+06	38.94	41.97	626663	1.17304e+06	1.45934e+06	1.53573e+06	2.46205e+06	1.0695e+06	492131	666530	1.26166e+06	1.53573e+06	2.35303e+06	876196
Q01831	DNA repair protein complementing XP-C cells OS=Homo sapiens GN=XPC PE=1 SV=4	6	5	88	5	1	940	105.9	8.9	403.01	5	0	1.395	0.48	0.151634	0.648166	97.73	3.4691e+06	5.34952e+06	92.14	50.4	3.4691e+06	930612	8.95698e+06	5.34952e+06	8.34696e+06	2.80785e+06	2.72436e+06	528779	7.74371e+06	5.34952e+06	7.97735e+06	2.30035e+06
Q71RC2	La-related protein 4 OS=Homo sapiens GN=LARP4 PE=1 SV=3	7	3	88	3	1	724	80.5	6.61	165.37	3	0	0.547	-0.87	0.0440886	0.324492	14.69	4.489e+06	2.70976e+06	16.57	9	4.489e+06	5.86162e+06	4.41225e+06	2.46085e+06	2.94797e+06	2.70976e+06	3525308	3.33061e+06	3.81458e+06	2.46085e+06	2.81743e+06	2.22e+06
Q9Y4F1	FERM, RhoGEF and pleckstrin domain-containing protein 1 OS=Homo sapiens GN=FARP1 PE=1 SV=1	10	6	88	6	1	1045	118.6	8.15	315.1	6	0	1.762	0.82	0.0216913	0.209662	35.91	1.89778e+06	3.46201e+06	15.71	8.27	2.35361e+06	1.89778e+06	1.75084e+06	3.95355e+06	3.46201e+06	3.41388e+06	1.84834e+06	1.07833e+06	1.51368e+06	3.95355e+06	3.30871e+06	2.79685e+06
P10644	cAMP-dependent protein kinase type I-alpha regulatory subunit OS=Homo sapiens GN=PRKAR1A PE=1 SV=1	5	2	87	2	1	381	43	5.35	256.66	2	0	1.194	0.26	0.389315	0.876176	29.64	3.75636e+06	4.63071e+06	25.09	6.72	3.33855e+06	5.30712e+06	3.75636e+06	4.2889e+06	4.90753e+06	4.63071e+06	2.62183e+06	3.01554e+06	3.24754e+06	4.2889e+06	4.69022e+06	3.79374e+06
Q86V15	Zinc finger protein castor homolog 1 OS=Homo sapiens GN=CASZ1 PE=1 SV=4	5	4	87	4	1	1759	189.9	7.03	175.62	4	0	0.95	-0.07	0.965798	0.996362	45.03	1.64792e+06	1.2906e+06	29.02	18.63	965562	1.64792e+06	1.73227e+06	1.2906e+06	1.55713e+06	1.07111e+06	758276	936361	1.49763e+06	1.2906e+06	1.48818e+06	877515
Q9NPI6	mRNA-decapping enzyme 1A OS=Homo sapiens GN=DCP1A PE=1 SV=2	15	4	87	4	1	582	63.3	6.25	212.83	4	0	0.842	-0.25	0.727601	0.960445	39.27	1.11279e+06	1.24281e+06	38.75	47.62	1.11279e+06	937514	1.8945e+06	1.24281e+06	1.48953e+06	502734	873900	532701	1.63788e+06	1.24281e+06	1.42357e+06	411869
Q04917	14-3-3 protein eta OS=Homo sapiens GN=YWHAH PE=1 SV=4	15	3	87	1	1	246	28.2	4.84	224.16	3	0	0.692	-0.53	0.429586	0.901094	10.02	674332	466912	23.33	16.8	437826	674332	685070	466912	474219	345884	343834	383160	592274	466912	453220	283369
Q8IVF2	Protein AHNAK2 OS=Homo sapiens GN=AHNAK2 PE=1 SV=2	1	4	87	4	1	5795	616.2	5.36	185.23	4	0	1.205	0.27	0.370507	0.861268	57.82	2.34055e+06	3.5161e+06	23.13	17.82	2.11553e+06	3.23667e+06	2.34055e+06	3.5161e+06	3.8819e+06	2.70858e+06	1.66137e+06	1.83909e+06	2.02351e+06	3.5161e+06	3.71001e+06	2.21903e+06
Q7L014	Probable ATP-dependent RNA helicase DDX46 OS=Homo sapiens GN=DDX46 PE=1 SV=2	5	2	87	2	1	1031	117.3	9.29	375.02	2	0	1.109	0.15	0.555762	0.936516	82.54	3.21079e+06	3.7844e+06	76.98	74.18	3.51845e+06	266828	3.21079e+06	3.7844e+06	4.41794e+06	440362	2.76311e+06	151613	2.77587e+06	3.7844e+06	4.22231e+06	360770
Q9UK58	Cyclin-L1 OS=Homo sapiens GN=CCNL1 PE=1 SV=1	13	4	86	4	1	526	59.6	10.7	180.51	4	0	1.155	0.21	0.459873	0.90796	47.32	3.95585e+06	5.09449e+06	20.21	36.84	3.60495e+06	3.95585e+06	5.24299e+06	5.09449e+06	6.08074e+06	2.75139e+06	2.83104e+06	2.24774e+06	4.5328e+06	5.09449e+06	5.81148e+06	2254101
Q9GZR7	ATP-dependent RNA helicase DDX24 OS=Homo sapiens GN=DDX24 PE=1 SV=1	6	4	86	4	1	859	96.3	9.06	173.43	4	0	0.697	-0.52	0.262936	0.779103	19.02	1.26767e+07	9.9632e+06	15.58	9.46	1.62824e+07	1.24481e+07	1.26767e+07	8.53454e+06	9.9632e+06	1.02115e+07	1.27869e+07	7.07311e+06	1.09596e+07	8.53454e+06	9.52202e+06	8.36588e+06
Q8NEY8	Periphilin-1 OS=Homo sapiens GN=PPHLN1 PE=1 SV=2	11	6	86	6	1	458	52.7	9.11	133.21	6	0	0.913	-0.13	0.901002	0.982515	41.34	1.12584e+07	1.3264e+07	10.47	11.69	1.21177e+07	1.12584e+07	9.8245e+06	15442230	1.23248e+07	1.3264e+07	9.51631e+06	6.3971e+06	8.49372e+06	15442230	1.1779e+07	1.08666e+07
Q04726	Transducin-like enhancer protein 3 OS=Homo sapiens GN=TLE3 PE=1 SV=2	12	6	86	6	1	772	83.4	7.2	216.02	6	0	0.952	-0.07	0.97752	0.996989	32.92	6.25365e+06	6.19945e+06	22.62	5.14	5.74651e+06	8.66261e+06	6.25365e+06	5.68125e+06	6.23698e+06	6.19945e+06	4.51285e+06	4.92215e+06	5.40656e+06	5.68125e+06	5.9608e+06	5.07895e+06
Q99638	Cell cycle checkpoint control protein RAD9A OS=Homo sapiens GN=RAD9A PE=1 SV=1	25	5	86	5	1	391	42.5	5.66	297.12	5	0	1.125	0.17	0.539075	0.936516	48.87	1.13614e+06	1.41957e+06	53.54	38.05	1.13614e+06	642162	1.96404e+06	1.41957e+06	2.02722e+06	921133	892236	364880	1.698e+06	1.41957e+06	1.93745e+06	754646
Q93009	Ubiquitin carboxyl-terminal hydrolase 7 OS=Homo sapiens GN=USP7 PE=1 SV=2	2	1	85	1	1	1102	128.2	5.55	384.98	1	0	1.047	0.07	0.704449	0.960445	41.92	4.59627e+06	4.40363e+06	19.24	8.57	3.6603e+06	5.41251e+06	4.59627e+06	3.92267e+06	4.40363e+06	4.65197e+06	2.87451e+06	3.07542e+06	3.97368e+06	3.92267e+06	4.20863e+06	3.81117e+06
P55884	Eukaryotic translation initiation factor 3 subunit B OS=Homo sapiens GN=EIF3B PE=1 SV=3	13	3	85	3	1	814	92.4	5	138.54	3	0	1.358	0.44	0.181563	0.694218	39.31	5.37695e+06	5.43692e+06	29.33	39.18	3.06919e+06	5.37695e+06	5.47273e+06	5.43692e+06	7.85707e+06	3.48285e+06	2.4103e+06	3.05522e+06	4.73142e+06	5.43692e+06	7.50916e+06	2.85335e+06
Q8NDI1	EH domain-binding protein 1 OS=Homo sapiens GN=EHBP1 PE=1 SV=3	5	3	85	3	1	1231	139.9	5.35	119.31	3	0	0.548	-0.87	0.115659	0.567426	18.24	786986	507511	54.24	48.19	848443	234530	786986	507511	538043	182181	666300	133262	680385	507511	514218	149254
O75533	Splicing factor 3B subunit 1 OS=Homo sapiens GN=SF3B1 PE=1 SV=3	11	11	85	11	1	1304	145.7	7.09	233.52	11	0	1.009	0.01	0.809966	0.974275	41.73	2.41519e+06	2.60536e+06	12.95	18.52	1.92731e+06	2.41519e+06	2.45369e+06	2.27782e+06	2.60536e+06	3.26516e+06	1.51356e+06	1.37232e+06	2.12132e+06	2.27782e+06	2.49e+06	2.67501e+06
Q9UPX8	SH3 and multiple ankyrin repeat domains protein 2 OS=Homo sapiens GN=SHANK2 PE=1 SV=3	11	9	84	9	1	1470	158.7	6.9	213.1	9	0	1.226	0.29	0.316447	0.832766	51.33	1.69824e+06	1.8716e+06	23.65	31.38	1.09648e+06	1.69824e+06	1.72906e+06	1.8716e+06	2.32374e+06	1.2018e+06	861085	964951	1.49485e+06	1.8716e+06	2.22084e+06	984585
P20810	Calpastatin OS=Homo sapiens GN=CAST PE=1 SV=4	8	4	84	4	1	708	76.5	5.07	307.08	4	0	0.844	-0.25	0.725675	0.960445	37.91	1.22764e+06	1.3003e+06	19.55	23.2	1.22764e+06	1.05305e+06	1.5448e+06	1.3003e+06	1.54783e+06	961124	964092	598347	1.33555e+06	1.3003e+06	1.47929e+06	787409
Q9Y520	Protein PRRC2C OS=Homo sapiens GN=PRRC2C PE=1 SV=4	6	10	84	10	1	2896	316.7	9.13	174.17	10	0	0.806	-0.31	0.586938	0.948067	29.78	2.21535e+06	1.98522e+06	28.71	40.31	1.71595e+06	2.21535e+06	3.03648e+06	1.98522e+06	3.07127e+06	1.36627e+06	1.34757e+06	1.25877e+06	2.62517e+06	1.98522e+06	2.93527e+06	1.11932e+06
Q14204	Cytoplasmic dynein 1 heavy chain 1 OS=Homo sapiens GN=DYNC1H1 PE=1 SV=5	2	6	84	6	1	4646	532.1	6.4	124.94	6	0	0.95	-0.07	0.958988	0.995341	58.08	1.6319e+06	1.61515e+06	35.78	18.77	1.03474e+06	2.19403e+06	1.6319e+06	1.61515e+06	1.74259e+06	1.19778e+06	812602	1.24666e+06	1.41085e+06	1.61515e+06	1.66543e+06	981292
Q6ZRS2	Helicase SRCAP OS=Homo sapiens GN=SRCAP PE=1 SV=3	5	8	84	8	1	3230	343.3	5.96	214.02	8	0	1.123	0.17	0.535197	0.936516	36.83	1.93144e+06	2.0869e+06	32.99	27.62	1.10834e+06	1.93144e+06	2.22523e+06	2.0869e+06	2.77953e+06	1.5954e+06	870402	1.09745e+06	1.92381e+06	2.0869e+06	2.65645e+06	1.30705e+06
Q8N1G2	Cap-specific mRNA (nucleoside-2'-O-)-methyltransferase 1 OS=Homo sapiens GN=CMTR1 PE=1 SV=1	3	1	83	1	1	835	95.3	7.05	161.5	1	0	0.982	-0.03	0.816844	0.97477	52.62	717530	737365	30.58	53.36	576024		893798	737365	907550	255774	452363		772729	737365	867364	209545
P52948	Nuclear pore complex protein Nup98-Nup96 OS=Homo sapiens GN=NUP98 PE=1 SV=4	5	5	83	5	1	1817	197.5	6.4	275.39	5	0	0.955	-0.07	0.968513	0.996989	36.7	1.02196e+07	1.00347e+07	3.4	11.4	1.02196e+07	1.02087e+07	1.08284e+07	1.00347e+07	1.08069e+07	8.60159e+06	8.02568e+06	5.80062e+06	9.36166e+06	1.00347e+07	1.03283e+07	7.04693e+06
Q12872	Splicing factor, suppressor of white-apricot homolog OS=Homo sapiens GN=SFSWAP PE=1 SV=3	9	4	83	4	1	951	104.8	8.05	206.51	4	0	1.108	0.15	0.549596	0.936516	59.66	1.12642e+06	1.55403e+06	78.47	83.5	1.12642e+06	166085	1.73926e+06	1.55403e+06	2.40007e+06	142940	884601	94370.3	1.50367e+06	1.55403e+06	2.29379e+06	117105
Q7Z5K2	Wings apart-like protein homolog OS=Homo sapiens GN=WAPL PE=1 SV=1	3	3	83	3	1	1190	132.9	5.44	251.95	3	0	0.868	-0.2	0.755471	0.960445	20.45	6.73228e+06	7.80143e+06	30.26	36.87	6.73228e+06	6.17607e+06	1.0519e+07	7.80143e+06	9.2903e+06	4.20052e+06	5.287e+06	3.50928e+06	9.09412e+06	7.80143e+06	8.87893e+06	3.44131e+06
Q96FW1	Ubiquitin thioesterase OTUB1 OS=Homo sapiens GN=OTUB1 PE=1 SV=2	14	2	83	2	1	271	31.3	4.94	206.36	2	0	1.021	0.03	0.744043	0.960445	74.11	1.04099e+06	1.18399e+06	69.31	62.71	1.04099e+06	268330	1.61439e+06	1.24519e+06	1.18399e+06	247122	817512	152467	1.39572e+06	1.24519e+06	1.13156e+06	202457
Q01082	Spectrin beta chain, non-erythrocytic 1 OS=Homo sapiens GN=SPTBN1 PE=1 SV=2	3	5	83	5	1	2364	274.4	5.57	180.67	5	0	1.062	0.09	0.665972	0.959137	35.71	6.40012e+06	8.48558e+06	17.72	18.63	8.12927e+06	5.81809e+06	6.40012e+06	8.48558e+06	7.06316e+06	1.02628e+07	6.38408e+06	3.30587e+06	5.53319e+06	8.48558e+06	6.7504e+06	8.4079e+06
Q7Z6E9	E3 ubiquitin-protein ligase RBBP6 OS=Homo sapiens GN=RBBP6 PE=1 SV=1	5	10	83	10	1	1792	201.4	9.64	232.13	10	0	1.109	0.15	0.55506	0.936516	56.39	4.70773e+06	5.11731e+06	19.38	11.72	3.77144e+06	5.5892e+06	4.70773e+06	5.11731e+06	5.22414e+06	4.19176e+06	2.96179e+06	3.17582e+06	4.07004e+06	5.11731e+06	4.99281e+06	3.43414e+06
P18669	Phosphoglycerate mutase 1 OS=Homo sapiens GN=PGAM1 PE=1 SV=2	22	4	83	4	1	254	28.8	7.18	116.85	4	0	0.517	-0.95	0.0741034	0.452913	21.75	778979	655932	24.69	53.8	778979	533682	887019	655932	798057	221364	611748	303241	766868	655932	762718	181355
P40926	Malate dehydrogenase, mitochondrial OS=Homo sapiens GN=MDH2 PE=1 SV=3	58	15	83	15	1	338	35.5	8.68	248.81	15	0	0.901	-0.15	0.860548	0.978891	30.68	2.29342e+06	2.72634e+06	13.16	13.81	2.29342e+06	2.09175e+06	2.70189e+06	3.14287e+06	2.72634e+06	2.38428e+06	1.80107e+06	1.18855e+06	2.3359e+06	3.14287e+06	2.60562e+06	1.95334e+06
P31947	14-3-3 protein sigma OS=Homo sapiens GN=SFN PE=1 SV=1	17	3	83	1	1	248	27.8	4.74	207.61	3	0	0.688	-0.54	0.478303	0.917067	13.48	484768	327706	22.38	11.58	319218	487258	484768	335279	327706	269507	250688	276863	419103	335279	313195	220796
Q9Y446	Plakophilin-3 OS=Homo sapiens GN=PKP3 PE=1 SV=1	7	4	83	4	1	797	87	9.32	226.1	4	0	0.664	-0.59	0.194363	0.703309	33.28	3.60402e+06	2.76412e+06	41.34	54.26	3.60402e+06	1.72555e+06	4.28231e+06	2.76412e+06	3.03044e+06	833663	2.83031e+06	980469	3.70225e+06	2.76412e+06	2.89625e+06	682985
Q9ULT8	E3 ubiquitin-protein ligase HECTD1 OS=Homo sapiens GN=HECTD1 PE=1 SV=3	4	6	83	6	1	2610	289.2	5.35	148.08	6	0	1.312	0.39	0.226402	0.746533	62.01	2.14011e+06	2.75145e+06	17.26	22.11	1.62386e+06	2.14011e+06	2.28661e+06	2.75145e+06	3.51614e+06	2.26827e+06	1.27525e+06	1.21602e+06	1.97688e+06	2.75145e+06	3.36044e+06	1.8583e+06
O75152	Zinc finger CCCH domain-containing protein 11A OS=Homo sapiens GN=ZC3H11A PE=1 SV=3	14	5	83	5	1	810	89.1	8.37	176.96	5	0	1.095	0.13	0.565016	0.940146	40.42	520341	835337	31.76	49.03	520341	473053	828203	835337	1.4503e+06	544423	408635	268792	716018	835337	1.38608e+06	446023
Q9H4A3	Serine/threonine-protein kinase WNK1 OS=Homo sapiens GN=WNK1 PE=1 SV=2	5	8	83	8	1	2382	250.6	6.34	187.42	8	0	0.589	-0.76	0.0819539	0.478289	21.43	5.15987e+06	2.9022e+06	26.98	26.29	7.40297e+06	5.15987e+06	4.47306e+06	2.79191e+06	2.9022e+06	4.37218e+06	5.8137e+06	2.93187e+06	3.86716e+06	2.79191e+06	2.77369e+06	3.58195e+06
Q14687	Genetic suppressor element 1 OS=Homo sapiens GN=GSE1 PE=1 SV=3	8	5	82	5	1	1217	136.1	7.74	202.58	5	0	1.279	0.36	0.264445	0.779103	39.33	2.27297e+06	3.49193e+06	29.42	23.59	2.27297e+06	2.22174e+06	3.62588e+06	3.49193e+06	4.50545e+06	2.81629e+06	1.78501e+06	1.26241e+06	3.13473e+06	3.49193e+06	4.30595e+06	2.30727e+06
P24928	DNA-directed RNA polymerase II subunit RPB1 OS=Homo sapiens GN=POLR2A PE=1 SV=2	4	4	82	4	1	1970	217	7.37	132.65	4	0	0.872	-0.2	0.769163	0.961612	30.6	2.71013e+06	2.22514e+06	27.71	4.08	1.99598e+06	3.51328e+06	2.71013e+06	2.20232e+06	2.37256e+06	2.22514e+06	1.56748e+06	1.99627e+06	2.34303e+06	2.20232e+06	2.2675e+06	1.82296e+06
P18858	DNA ligase 1 OS=Homo sapiens GN=LIG1 PE=1 SV=1	14	7	81	7	1	919	101.7	5.62	274.16	7	0	0.442	-1.18	0.00513609	0.0712632	10.09	3.90863e+06	1.8004e+06	44.53	32.58	3.90863e+06	2.0895e+06	5.50067e+06	1.8004e+06	2.74098e+06	1.48301e+06	3.06953e+06	1.18727e+06	4.75558e+06	1.8004e+06	2.61961e+06	1.21497e+06
Q86UP2	Kinectin OS=Homo sapiens GN=KTN1 PE=1 SV=1	5	5	81	5	1	1357	156.2	5.64	201.46	5	0	0.793	-0.34	0.518307	0.935236	31.13	9.83191e+06	6.9307e+06	18.2	20.49	7.86377e+06	1.1383e+07	9.83191e+06	6.9307e+06	7.33762e+06	4.89451e+06	6.17558e+06	6.46787e+06	8.50013e+06	6.9307e+06	7.01271e+06	4.00987e+06
Q13112	Chromatin assembly factor 1 subunit B OS=Homo sapiens GN=CHAF1B PE=1 SV=1	12	3	81	3	1	559	61.5	7.5	163.75	3	0	0.634	-0.66	0.141572	0.63266	12.53	5.5978e+06	2.79501e+06	26.62	33.17	6.35397e+06	5.5978e+06	3.66656e+06	2.61951e+06	2.79501e+06	4.62335e+06	4.98991e+06	3.18071e+06	3.16991e+06	2.61951e+06	2.67125e+06	3.78772e+06
Q8IZL8	Proline-, glutamic acid- and leucine-rich protein 1 OS=Homo sapiens GN=PELP1 PE=1 SV=2	8	4	81	4	1	1130	119.6	4.34	256.84	4	0	1.11	0.15	0.552095	0.936516	60.87	3.21267e+06	2.86902e+06	8.07	28.45	3.21267e+06	2.80851e+06	3.26508e+06	2.86902e+06	3.90881e+06	2.21754e+06	2.52298e+06	1.59581e+06	2.82281e+06	2.86902e+06	3.73572e+06	1.81674e+06
Q8ND76	Cyclin-Y OS=Homo sapiens GN=CCNY PE=1 SV=2	13	3	80	3	1	341	39.3	7.2	104.81	3	0	0.91	-0.14	0.889654	0.98222	23.07	7.05769e+06	5.57012e+06	23.89	12.61	5.54276e+06	8.97107e+06	7.05769e+06	5.57012e+06	6.39703e+06	4.97853e+06	4.35284e+06	5.09742e+06	6.10169e+06	5.57012e+06	6.11377e+06	4.07871e+06
Q7Z406	Myosin-14 OS=Homo sapiens GN=MYH14 PE=1 SV=2	3	3	80	2	1	1995	227.7	5.6	237.76	3	0	2.384	1.25	0.000627388	0.0121968	24.56	1.20023e+06	3.29573e+06	26.73	14.09	1.20023e+06	1.03979e+06	1.71431e+06	3.29573e+06	4.01662e+06	3.08567e+06	942568	590813	1.4821e+06	3.29573e+06	3.83876e+06	2.52796e+06
Q66K74	Microtubule-associated protein 1S OS=Homo sapiens GN=MAP1S PE=1 SV=2	11	7	80	7	1	1059	112.1	7.3	128	7	0	0.891	-0.17	0.832833	0.976743	42.48	2.33264e+06	2.11542e+06	15.1	13.46	2.30374e+06	2.98189e+06	2.33264e+06	2.08465e+06	2.63023e+06	2.11542e+06	1.80917e+06	1.69433e+06	2.01667e+06	2.08465e+06	2.51376e+06	1.73308e+06
Q9BXK5	Bcl-2-like protein 13 OS=Homo sapiens GN=BCL2L13 PE=1 SV=1	12	3	80	3	1	485	52.7	4.44	132.12	3	0	1.474	0.56	0.112971	0.56094	21.58	745014	1.13333e+06	1.31	11.59	749013	745014	730502	1.13333e+06	1.29144e+06	1.02643e+06	588215	423322	631552	1.13333e+06	1.23425e+06	840911
P52292	Importin subunit alpha-1 OS=Homo sapiens GN=KPNA2 PE=1 SV=1	9	2	80	2	1	529	57.8	5.4	195.82	2	0	0.85	-0.23	0.729923	0.960445	11.7	2.09488e+06	1.79308e+06	18.24	5.45	2.08497e+06	2.82768e+06	2.09488e+06	1.75383e+06	1.94283e+06	1.79308e+06	1.63737e+06	1.60671e+06	1.81112e+06	1.75383e+06	1.8568e+06	1.46899e+06
Q8TDD1	ATP-dependent RNA helicase DDX54 OS=Homo sapiens GN=DDX54 PE=1 SV=2	7	5	79	5	1	881	98.5	10.02	253.04	5	0	0.769	-0.38	0.449113	0.906986	50.06	5.53421e+06	5.55248e+06	48.89	38.57	8.30376e+06	2.8611e+06	5.53421e+06	5.55248e+06	3.56733e+06	7.94972e+06	6.52112e+06	1.6257e+06	4.78457e+06	5.55248e+06	3.40936e+06	6.51287e+06
P29373	Cellular retinoic acid-binding protein 2 OS=Homo sapiens GN=CRABP2 PE=1 SV=2	49	5	79	5	1	138	15.7	5.4	298.5	5	0	0.409	-1.29	0.00348109	0.0527684	10.81	2.7197e+06	1.05798e+06	31.76	7.5	1.45983e+06	2.73538e+06	2.7197e+06	969468	1.05798e+06	1.12671e+06	1.14643e+06	1.55426e+06	2.3513e+06	969468	1.01114e+06	923065
Q9H4L7	SWI/SNF-related matrix-associated actin-dependent regulator of chromatin subfamily A containing DEAD/H box 1 OS=Homo sapiens GN=SMARCAD1 PE=1 SV=2	13	7	79	7	1	1026	117.3	5.55	244.74	7	0	0.829	-0.27	0.737125	0.960445	33.93	752094	982124	95.67	50.25	752094	66157.7	1.61449e+06	982124	1.20702e+06	376204	590635	37591.2	1.3958e+06	982124	1.15357e+06	308208
Q5VZ89	DENN domain-containing protein 4C OS=Homo sapiens GN=DENND4C PE=1 SV=2	9	9	79	9	1	1673	186.7	6.86	178.6	9	0	1.001	0	0.827471	0.976116	41.44	1.88711e+06	2.16345e+06	44.08	49.01	1.0092e+06	1.88711e+06	2.63215e+06	2.16345e+06	2.54772e+06	824890	792548	1.07227e+06	2.27562e+06	2.16345e+06	2.4349e+06	675798
O60238	BCL2/adenovirus E1B 19 kDa protein-interacting protein 3-like OS=Homo sapiens GN=BNIP3L PE=1 SV=1	19	4	79	4	1	219	23.9	5.85	125.62	4	0	2.577	1.37	0.000467666	0.00935604	47.88	334667	1.79497e+06	61.48	48.26	334667	258744	779597	1.79497e+06	2.50622e+06	853134	262821	147020	673996	1.79497e+06	2.39524e+06	698937
Q15633	RISC-loading complex subunit TARBP2 OS=Homo sapiens GN=TARBP2 PE=1 SV=3	8	1	79	1	1	366	39	6.54	219.56	1	0	0.904	-0.14	0.892811	0.98222	27.95	1.49703e+06	1.31123e+06	17.69	2.21	1.29076e+06	1.83056e+06	1.49703e+06	1.31123e+06	1.35384e+06	1.29812e+06	1.01366e+06	1.04013e+06	1.29425e+06	1.31123e+06	1.29389e+06	1.0635e+06
Q99856	AT-rich interactive domain-containing protein 3A OS=Homo sapiens GN=ARID3A PE=1 SV=2	10	3	78	3	1	593	62.9	4.91	362.95	3	0	1.188	0.25	0.399014	0.880797	50.52	1.67687e+06	3.43653e+06	56.89	23.21	1.41463e+06	1.67687e+06	3.79656e+06	3.43653e+06	4.07654e+06	2.5304e+06	1.11094e+06	952808	3.2823e+06	3.43653e+06	3.89603e+06	2.07305e+06
Q12959	Disks large homolog 1 OS=Homo sapiens GN=DLG1 PE=1 SV=2	7	3	78	3	1	904	100.4	5.76	236.54	3	0	0.948	-0.08	0.976367	0.996989	38.5	2.20128e+06	1.82247e+06	10.54	12.09	1.83848e+06	2.23673e+06	2.20128e+06	1.82247e+06	2.18349e+06	1.75068e+06	1.44379e+06	1.27092e+06	1.9031e+06	1.82247e+06	2.08681e+06	1.43426e+06
Q9UMZ2	Synergin gamma OS=Homo sapiens GN=SYNRG PE=1 SV=2	5	6	78	6	1	1314	140.6	5.03	186.31	6	0	1.248	0.32	0.305355	0.83007	56.03	2.03501e+06	3.26907e+06	27.97	49.65	1.42707e+06	2.03501e+06	2.5462e+06	3.26907e+06	3.75919e+06	1.19535e+06	1.12071e+06	1.15631e+06	2.20131e+06	3.26907e+06	3.59274e+06	979303
P14923	Junction plakoglobin OS=Homo sapiens GN=JUP PE=1 SV=3	12	5	78	4	1	745	81.7	6.14	238.93	5	0	0.645	-0.63	0.274856	0.794106	40.17	987031	379789	44.39	57.41	987031	1.0467e+06	396249	379789	918949	359458	775136	594741	342575	379789	878258	294489
Q9UN86	Ras GTPase-activating protein-binding protein 2 OS=Homo sapiens GN=G3BP2 PE=1 SV=2	4	1	78	1	1	482	54.1	5.55	86.52	1	0	0.945	-0.08	0.88257	0.982079	23.92	290652	267336	24.4	17.23	208839	290652	345400	267336	326330	232447	164005	165150	298614	267336	311880	190434
O60885	Bromodomain-containing protein 4 OS=Homo sapiens GN=BRD4 PE=1 SV=2	4	3	78	3	1	1362	152.1	9.19	106.9	3	0	0.822	-0.28	0.706439	0.960445	28.03	889991	1.00153e+06	7.76	45.94	889991	788044	914417	1.00153e+06	1.2133e+06	430190	698928	447772	790554	1.00153e+06	1.15957e+06	352437
P49454	Centromere protein F OS=Homo sapiens GN=CENPF PE=1 SV=2	4	8	78	8	1	3210	367.5	5.07	196.37	8	0	0.961	-0.06	0.93567	0.991882	33.22	1.11766e+06	1.30107e+06	15.13	39.57	957541	1.11766e+06	1.29749e+06	1.30107e+06	1.535e+06	648229	751977	635061	1.12174e+06	1.30107e+06	1.46703e+06	531067
P18754	Regulator of chromosome condensation OS=Homo sapiens GN=RCC1 PE=1 SV=1	7	3	78	3	1	421	44.9	7.52	176.42	3	0	1.055	0.08	0.685785	0.959652	39.71	9.28573e+06	7.49891e+06	8.93	20.14	9.28573e+06	9.78968e+06	8.20149e+06	7.28801e+06	1.03054e+07	7.49891e+06	7.29228e+06	5.56256e+06	7.09056e+06	7.28801e+06	9.84911e+06	6.14355e+06
P54725	UV excision repair protein RAD23 homolog A OS=Homo sapiens GN=RAD23A PE=1 SV=1	15	3	77	2	1	363	39.6	4.58	184.73	3	0	1.021	0.03	0.773924	0.961692	20.87	5.23211e+06	5.08215e+06	27.67	14.89	3.41079e+06	6.06243e+06	5.23211e+06	5.08215e+06	6.38883e+06	4.89889e+06	2.67856e+06	3.44471e+06	4.52339e+06	5.08215e+06	6.10593e+06	4.01346e+06
Q9Y5J1	U3 small nucleolar RNA-associated protein 18 homolog OS=Homo sapiens GN=UTP18 PE=1 SV=3	6	3	77	3	1	556	62	8.76	265.28	3	0	0.665	-0.59	0.196776	0.707528	27.2	7.04244e+06	4.95022e+06	53.95	2.01	7.04244e+06	2.13666e+06	7.67083e+06	4.80255e+06	4.98993e+06	4.95022e+06	5.53058e+06	1.21406e+06	6.63178e+06	4.80255e+06	4.76898e+06	4.05551e+06
Q15311	RalA-binding protein 1 OS=Homo sapiens GN=RALBP1 PE=1 SV=3	9	4	77	4	1	655	76	5.88	162.03	4	0	0.932	-0.1	0.975543	0.996989	39.78	1.88493e+06	2.20273e+06	10.11	39.92	1.57706e+06	1.88493e+06	1.89419e+06	3.48067e+06	2.20273e+06	1.58452e+06	1.2385e+06	1.07103e+06	1.63761e+06	3.48067e+06	2.10519e+06	1.29813e+06
Q15942	Zyxin OS=Homo sapiens GN=ZYX PE=1 SV=1	10	5	77	5	1	572	61.2	6.67	152.64	5	0	1.053	0.07	0.672648	0.959137	37.87	973776	1.13109e+06	14.7	4.77	956566	1.23322e+06	973776	1.13109e+06	1.13192e+06	1.04059e+06	751211	700722	841873	1.13109e+06	1.0818e+06	852511
Q9ULJ3	Zinc finger and BTB domain-containing protein 21 OS=Homo sapiens GN=ZBTB21 PE=1 SV=2	10	6	77	6	1	1066	118.8	8.29	168.18	6	0	1.018	0.03	0.730163	0.960445	31.76	776010	776858	6.23	12.05	775889	776010	862772	776858	815325	644112	609322	440934	745905	776858	779222	527694
Q15276	Rab GTPase-binding effector protein 1 OS=Homo sapiens GN=RABEP1 PE=1 SV=2	4	3	77	3	1	862	99.2	5.01	202.84	3	0	1.249	0.32	0.303941	0.83007	25.38	5.67783e+06	7.86532e+06	2.75	5.33	5.59438e+06	5.89896e+06	5.67783e+06	7.20968e+06	7.86532e+06	7.96115e+06	4.39338e+06	3.35183e+06	4.90873e+06	7.20968e+06	7.51704e+06	6.52224e+06
Q7Z4V5	Hepatoma-derived growth factor-related protein 2 OS=Homo sapiens GN=HDGFRP2 PE=1 SV=1	18	8	77	8	1	671	74.3	7.49	202.93	8	0	1.303	0.38	0.237078	0.754177	59.41	3.34187e+06	5.85165e+06	28.65	20.56	4.16836e+06	2.29899e+06	3.34187e+06	5.85165e+06	6.46933e+06	4.26605e+06	3.2735e+06	1.3063e+06	2.8892e+06	5.85165e+06	6.18286e+06	3.49499e+06
Q13610	Periodic tryptophan protein 1 homolog OS=Homo sapiens GN=PWP1 PE=1 SV=1	5	2	77	2	1	501	55.8	4.77	429.91	2	0	1.147	0.2	0.475935	0.915731	51.08	1.06344e+07	9.23032e+06	23.76	6.42	7.30893e+06	1.06344e+07	1.1876e+07	9.101e+06	1.02183e+07	9.23032e+06	5.73985e+06	6.04256e+06	1.02673e+07	9.101e+06	9.76587e+06	7.56202e+06
O76021	Ribosomal L1 domain-containing protein 1 OS=Homo sapiens GN=RSL1D1 PE=1 SV=3	9	4	76	4	1	490	54.9	10.13	152.06	4	0	0.716	-0.48	0.307543	0.830655	30.36	2.04158e+07	1.16195e+07	30.51	11.78	2.35992e+07	1.24505e+07	2.04158e+07	1.14777e+07	1.40742e+07	1.16195e+07	1.8533e+07	7.07445e+06	1.76504e+07	1.14777e+07	1.3451e+07	9.51939e+06
P55010	Eukaryotic translation initiation factor 5 OS=Homo sapiens GN=EIF5 PE=1 SV=2	6	1	76	1	1	431	49.2	5.58	304.17	1	0	0.821	-0.29	0.660352	0.959137	35.29	1.32798e+06	803318	59.56	34.03	1.32798e+06	352610	1.57511e+06	913266	803318	444521	1.04289e+06	200355	1.36175e+06	913266	767747	364178
Q9NZJ0	Denticleless protein homolog OS=Homo sapiens GN=DTL PE=1 SV=3	11	4	76	4	1	730	79.4	8.87	130.24	4	0	0.679	-0.56	0.351748	0.853572	21.27	842981	571925	27.37	14.51	676223	1.15717e+06	842981	501362	669209	571925	531052	657512	728795	501362	639576	468554
Q9H201	Epsin-3 OS=Homo sapiens GN=EPN3 PE=2 SV=1	8	3	76	3	1	632	68.2	5.91	149.98	3	0	0.846	-0.24	0.757441	0.960445	30.34	833020	1.26495e+06	37.53	45.96	1.187e+06	546102	833020	1.26495e+06	1.62659e+06	579548	932174	310299	720183	1.26495e+06	1.55456e+06	474799
Q96QC0	Serine/threonine-protein phosphatase 1 regulatory subunit 10 OS=Homo sapiens GN=PPP1R10 PE=1 SV=1	5	3	76	3	1	940	99	9.17	158.54	3	0	1.145	0.2	0.486806	0.921902	51.67	1.28671e+06	1.7934e+06	28.99	37.76	1.18497e+06	1.28671e+06	1.97482e+06	1.7934e+06	2.09172e+06	925985	930584	731115	1.70732e+06	1.7934e+06	1.9991e+06	758621
Q12789	General transcription factor 3C polypeptide 1 OS=Homo sapiens GN=GTF3C1 PE=1 SV=4	6	8	76	8	1	2109	238.7	7.3	276.04	8	0	0.808	-0.31	0.564053	0.940146	25.94	3.41078e+06	3.28558e+06	9.77	7.71	3.10881e+06	3.41078e+06	3.7787e+06	2.99903e+06	3.28558e+06	3.50007e+06	2.44141e+06	1.93803e+06	3.26685e+06	2.99903e+06	3.14009e+06	2.86747e+06
Q9H330	Transmembrane protein 245 OS=Homo sapiens GN=TMEM245 PE=1 SV=2	3	1	76	1	1	911	100.9	8.87	131.08	1	0	1.43	0.52	0.127188	0.595449	35.59	2.16247e+06	2.94687e+06	25.8	6.66	1.53983e+06	2.62395e+06	2.16247e+06	2.96536e+06	2.94687e+06	2.62795e+06	1.20926e+06	1.49094e+06	1.86955e+06	2.96536e+06	2.81638e+06	2.15297e+06
Q00610	Clathrin heavy chain 1 OS=Homo sapiens GN=CLTC PE=1 SV=5	10	13	76	13	1	1675	191.5	5.69	255.85	13	0	1.101	0.14	0.566835	0.940214	45.65	1.98893e+06	2.53313e+06	18.12	10.49	1.73319e+06	2.46976e+06	1.98893e+06	2.82492e+06	2.29081e+06	2.53313e+06	1.36111e+06	1.40333e+06	1.71952e+06	2.82492e+06	2.18937e+06	2.07529e+06
Q92609	TBC1 domain family member 5 OS=Homo sapiens GN=TBC1D5 PE=1 SV=1	11	5	76	5	1	795	88.9	6.54	133.66	5	0	1.403	0.49	0.150235	0.645937	53.29	1.31952e+06	1.95955e+06	32.8	13.22	854317	1.69999e+06	1.31952e+06	1.95955e+06	2.3415e+06	1.82066e+06	670913	965943	1.14079e+06	1.95955e+06	2.23782e+06	1.49159e+06
Q7Z3K3	Pogo transposable element with ZNF domain OS=Homo sapiens GN=POGZ PE=1 SV=2	6	4	76	4	1	1410	155.2	7.4	178.31	4	0	0.998	0	0.841398	0.977017	44.36	4.47113e+06	3.07209e+06	44.82	32.1	5.04835e+06	4.47113e+06	1.85847e+06	5.02569e+06	3.07209e+06	2.90964e+06	3.96457e+06	2.54052e+06	1.60673e+06	5.02569e+06	2.93606e+06	2.38375e+06
Q96AE4	Far upstream element-binding protein 1 OS=Homo sapiens GN=FUBP1 PE=1 SV=3	6	2	76	2	1	644	67.5	7.61	169.76	2	0	1.144	0.19	0.480813	0.919135	35.06	6.55527e+06	6.99847e+06	6.25	15.24	6.55527e+06	7.10678e+06	6.29189e+06	6.6808e+06	8.79779e+06	6.99847e+06	5.14799e+06	4.03812e+06	5.43962e+06	6.6808e+06	8.40822e+06	5.73355e+06
Q5TH69	Brefeldin A-inhibited guanine nucleotide-exchange protein 3 OS=Homo sapiens GN=ARFGEF3 PE=1 SV=3	4	5	76	5	1	2177	240.5	5.82	206.36	5	0	2.429	1.28	0.000516516	0.0102145	49.19	1.19193e+06	3.13078e+06	19.14	13.97	868302	1.26818e+06	1.19193e+06	3.13078e+06	3.37285e+06	2.55191e+06	681896	720590	1.03048e+06	3.13078e+06	3.2235e+06	2.09068e+06
Q03252	Lamin-B2 OS=Homo sapiens GN=LMNB2 PE=1 SV=4	10	6	75	3	1	620	69.9	5.59	134.69	6	0	0.972	-0.04	0.859356	0.978891	44.28	973035	835790	19.55	14.59	973035	1.1706e+06	788443	835790	848732	646188	764144	665144	681644	835790	811150	529395
O95453	Poly(A)-specific ribonuclease PARN OS=Homo sapiens GN=PARN PE=1 SV=1	12	5	75	5	1	639	73.4	6.2	220.23	5	0	0.766	-0.38	0.439359	0.901094	22.86	5.69e+06	5.10351e+06	5.06	18.14	5.29602e+06	5.69e+06	5.84736e+06	5.10351e+06	5.87438e+06	4.06205e+06	4.15907e+06	3.23309e+06	5.0553e+06	5.10351e+06	5.61426e+06	3.32786e+06
Q8IWX8	Calcium homeostasis endoplasmic reticulum protein OS=Homo sapiens GN=CHERP PE=1 SV=3	3	1	75	1	1	916	103.6	9.04	202.43	1	0	0.772	-0.37	0.576402	0.94335	82.22	668171	882274	101.81	85.1	668171	18700.9	1.49778e+06	882274	995800	14431.1	524728	10626	1.29489e+06	882274	951706	11822.8
P28290	Sperm-specific antigen 2 OS=Homo sapiens GN=SSFA2 PE=1 SV=3	9	7	75	7	1	1259	138.3	5.19	201.12	7	0	1.343	0.43	0.183903	0.697695	26.95	1.54009e+06	1.91763e+06	7.56	26.69	1.54009e+06	1.42862e+06	1.66183e+06	1.91763e+06	2.84433e+06	1.77283e+06	1.20947e+06	811751	1.43673e+06	1.91763e+06	2.71838e+06	1.4524e+06
O60814	Histone H2B type 1-K OS=Homo sapiens GN=HIST1H2BK PE=1 SV=3	40	5	75	5	1	126	13.9	10.32	173.74	5	0	0.72	-0.47	0.31653	0.832766	38.81	1.15498e+07	9.8903e+06	40.83	51.56	1.90396e+07	1.15498e+07	8.68857e+06	9.8903e+06	6.81404e+06	1.84819e+07	1.49522e+07	6.56265e+06	7.51165e+06	9.8903e+06	6.51231e+06	1.51415e+07
P40818	Ubiquitin carboxyl-terminal hydrolase 8 OS=Homo sapiens GN=USP8 PE=1 SV=1	3	3	75	3	1	1118	127.4	8.51	107.65	3	0	1.01	0.01	0.744075	0.960445	43.73	691362	930195	46.25	44.03	691362	437362	1.12436e+06	930195	1.53941e+06	644617	542941	248512	972062	930195	1.47124e+06	528108
P08240	Signal recognition particle receptor subunit alpha OS=Homo sapiens GN=SRPRA PE=1 SV=2	5	1	74	1	1	638	69.8	8.95	272.66	1	0	0.734	-0.45	0.522216	0.936516	58.49	222781	164961	113.23	121.55	222781	49407.6	862661	164961	714463	22452.8	174955	28073.7	745809	164961	682826	18394.6
Q92466	DNA damage-binding protein 2 OS=Homo sapiens GN=DDB2 PE=1 SV=1	3	2	74	2	1	427	47.8	9.47	212.12	2	0	0.736	-0.44	0.356754	0.856657	22.92	1.34066e+07	9.82074e+06	30.32	40.01	8.60501e+06	1.62568e+07	1.34066e+07	9.82074e+06	1.26718e+07	5.31629e+06	6.75769e+06	9.23724e+06	1.15906e+07	9.82074e+06	1.21107e+07	4.35541e+06
P31749	RAC-alpha serine/threonine-protein kinase OS=Homo sapiens GN=AKT1 PE=1 SV=2	4	1	74	1	1	480	55.7	6.07	114.84	1	0	1.258	0.33	0.291304	0.818421	54.82	1.67433e+06	3.10974e+06	45.86	38.86	1.67433e+06	1.43534e+06	3.21729e+06	3.10974e+06	4.06003e+06	1.7585e+06	1.31488e+06	815571	2.7815e+06	3.10974e+06	3.88025e+06	1.44066e+06
P40222	Alpha-taxilin OS=Homo sapiens GN=TXLNA PE=1 SV=3	9	2	74	2	1	546	61.9	6.52	135.9	2	0	0.765	-0.39	0.43596	0.901094	34.74	1.00258e+07	7051419	37.89	33.83	1.36196e+07	1.00258e+07	6.10604e+06	7051419	5.84181e+06	1.09934e+07	1.06957e+07	5.69675e+06	5.27894e+06	7051419	5.58313e+06	9.00641e+06
P25440	Bromodomain-containing protein 2 OS=Homo sapiens GN=BRD2 PE=1 SV=2	7	3	73	3	1	801	88	9.09	284.3	3	0	0.957	-0.06	0.875039	0.979125	34.96	624298	722225	59.37	77.75	399088		976595	722225	958491	77911.7	313412		844310	722225	916049	63829.8
P15056	Serine/threonine-protein kinase B-raf OS=Homo sapiens GN=BRAF PE=1 SV=4	9	4	73	4	1	766	84.4	7.53	108.54	4	0	0.996	-0.01	0.84642	0.977123	40.78	3.7378e+06	3.26287e+06	20.92	8.76	4.03332e+06	3.7378e+06	2.65302e+06	3.26287e+06	2.93872e+06	3.5031e+06	3.16745e+06	2.12384e+06	2.29366e+06	3.26287e+06	2.80859e+06	2.86994e+06
P21333	Filamin-A OS=Homo sapiens GN=FLNA PE=1 SV=4	3	6	73	6	1	2647	280.6	6.06	236.38	6	0	1.432	0.52	0.125667	0.593981	73.49	2.60865e+06	3.62457e+06	38.97	49.84	1.18842e+06	2.6797e+06	2.60865e+06	3.62457e+06	4.79799e+06	1.5328e+06	933288	1.52262e+06	2.2553e+06	3.62457e+06	4.58553e+06	1.25576e+06
Q5VTR2	E3 ubiquitin-protein ligase BRE1A OS=Homo sapiens GN=RNF20 PE=1 SV=2	6	3	73	3	1	975	113.6	5.94	149.79	3	0	0.798	-0.33	0.53318	0.936516	26.56	2.65201e+06	2.37653e+06	32.67	29.42	2.65201e+06	1.72031e+06	3.41333e+06	2.37653e+06	2.90513e+06	1.57062e+06	2.08268e+06	977490	2.95098e+06	2.37653e+06	2.77649e+06	1.28674e+06
Q9UHB7	AF4/FMR2 family member 4 OS=Homo sapiens GN=AFF4 PE=1 SV=1	11	8	73	8	1	1163	127.4	9.31	133.17	8	0	1.283	0.36	0.259289	0.776383	59.1	3.56543e+06	4.30898e+06	12.92	14.28	3.56543e+06	3.63424e+06	2.85233e+06	3.43571e+06	4.30898e+06	4.54662e+06	2.80001e+06	2.065e+06	2.46597e+06	3.43571e+06	4.11817e+06	3.72485e+06
Q96JP5	E3 ubiquitin-protein ligase ZFP91 OS=Homo sapiens GN=ZFP91 PE=1 SV=1	5	5	73	5	1	570	63.4	7.36	136.33	5	0	0.823	-0.28	0.612612	0.953413	28.86	6.25191e+06	4.55219e+06	14.8	11.38	4.95409e+06	6.25191e+06	6.63337e+06	4.55219e+06	5.40486e+06	4.39276e+06	3.89055e+06	3.55237e+06	5.73484e+06	4.55219e+06	5.16553e+06	3.59881e+06
O15047	Histone-lysine N-methyltransferase SETD1A OS=Homo sapiens GN=SETD1A PE=1 SV=3	5	3	73	3	1	1707	185.9	5.14	143.25	3	0	1.175	0.23	0.43075	0.901094	52.31	860385	1.21282e+06	55.72	82.46	280708	860385	1.07813e+06	1.21282e+06	1.50744e+06	60940.2	220446	488876	932090	1.21282e+06	1.44069e+06	49925.8
P16104	Histone H2AX OS=Homo sapiens GN=H2AFX PE=1 SV=2	38	5	73	2	1	143	15.1	10.74	177.51	5	3	0.577	-0.79	0.0698713	0.439855	14.48	8.36878e+06	5.69458e+06	40.27	28.51	8.36878e+06	6.96106e+06	1.44906e+07	4.62769e+06	5.69458e+06	8.03812e+06	6.57218e+06	3.95532e+06	1.25277e+07	4.62769e+06	5.44242e+06	6.5853e+06
P67809	Nuclease-sensitive element-binding protein 1 OS=Homo sapiens GN=YBX1 PE=1 SV=3	38	8	73	6	1	324	35.9	9.88	211.66	8	2	0.795	-0.33	0.524708	0.936516	27.64	1.21604e+07	1.09504e+07	16.81	32.94	1.21604e+07	9.48281e+06	1.32946e+07	1.09504e+07	5.90128e+06	1.16186e+07	9.54981e+06	5.38819e+06	1.14938e+07	1.09504e+07	5.63997e+06	9.5186e+06
P35269	General transcription factor IIF subunit 1 OS=Homo sapiens GN=GTF2F1 PE=1 SV=2	11	5	72	5	1	517	58.2	7.49	136.76	5	0	0.844	-0.24	0.679192	0.959137	28.74	3.8578e+06	3.88042e+06	27.41	10.78	3.41007e+06	5.63899e+06	3.8578e+06	3.49882e+06	3.88042e+06	4.33959e+06	2.678e+06	3.20411e+06	3.33524e+06	3.49882e+06	3.70859e+06	3.55524e+06
O14976	Cyclin-G-associated kinase OS=Homo sapiens GN=GAK PE=1 SV=2	5	2	72	2	1	1311	143.1	5.73	183.98	2	0	1.141	0.19	0.43203	0.901094	42.34	199710	559768	100.14	48.1	193109	199710	1.00395e+06	559768	721505	241617	151652	113477	867957	559768	689557	197947
Q96N67	Dedicator of cytokinesis protein 7 OS=Homo sapiens GN=DOCK7 PE=1 SV=4	2	5	72	5	1	2140	242.4	6.8	167.2	5	0	0.881	-0.18	0.796811	0.971474	28.72	2.71846e+06	2.48634e+06	18.09	5.41	2.53212e+06	3.52768e+06	2.71846e+06	2.26619e+06	2.48634e+06	2.49843e+06	1.98853e+06	2.00445e+06	2.35023e+06	2.26619e+06	2.37624e+06	2.04686e+06
O43432	Eukaryotic translation initiation factor 4 gamma 3 OS=Homo sapiens GN=EIF4G3 PE=1 SV=2	4	7	72	6	1	1585	176.5	5.38	169.47	7	0	1.058	0.08	0.681795	0.959137	41.37	2.28677e+06	1.96531e+06	23.06	24.89	1.5128e+06	2.28677e+06	2.37562e+06	1.96531e+06	2.90575e+06	1.90235e+06	1.18804e+06	1.29936e+06	2.05383e+06	1.96531e+06	2.77709e+06	1.55851e+06
Q9Y5K6	CD2-associated protein OS=Homo sapiens GN=CD2AP PE=1 SV=1	19	6	72	6	1	639	71.4	6.4	94.44	6	0	1.495	0.58	0.102811	0.540937	56.27	837127	1.8315e+06	35.55	14.53	922213	435278	837127	1.8315e+06	1.85604e+06	1.41626e+06	724233	247328	723734	1.8315e+06	1.77386e+06	1.16028e+06
Q9NRY4	Rho GTPase-activating protein 35 OS=Homo sapiens GN=ARHGAP35 PE=1 SV=3	6	5	72	5	1	1499	170.4	6.64	271.72	5	0	0.901	-0.15	0.871667	0.979125	57.67	1.73537e+06	3.03706e+06	79.5	56.89	1.73537e+06	319173	2.99263e+06	3.03706e+06	3.64843e+06	905979	1.36283e+06	181356	2.58726e+06	3.03706e+06	3.48687e+06	742231
P05455	Lupus La protein OS=Homo sapiens GN=SSB PE=1 SV=2	22	8	72	8	1	408	46.8	7.12	186.41	8	0	0.654	-0.61	0.176235	0.690574	15.2	2.59786e+07	1.70392e+07	12.61	15.67	2.98576e+07	2.59786e+07	2.32403e+07	1.7362e+07	1.70392e+07	1.29267e+07	2.34478e+07	1.47612e+07	2.00923e+07	1.7362e+07	1.62847e+07	1.05903e+07
Q14677	Clathrin interactor 1 OS=Homo sapiens GN=CLINT1 PE=1 SV=1	6	2	72	2	1	625	68.2	6.42	149.18	2	0	2.691	1.43	0.00162926	0.0277539	107.37	370616	356499	1.51	89.3	365081	376311	370616	304776	1.38447e+06	356499	286706	213822	320414	304776	1.32316e+06	292065
O43399	Tumor protein D54 OS=Homo sapiens GN=TPD52L2 PE=1 SV=2	15	2	72	2	1	206	22.2	5.36	190.2	2	0	1.005	0.01	0.82023	0.97477	76.95	3.69092e+06	5.26438e+06	33.23	52.88	2.08744e+06	3.69092e+06	4.20971e+06	5.26438e+06	6.19305e+06	1.77073e+06	1.63931e+06	2.0972e+06	3.63948e+06	5.26438e+06	5.91882e+06	1.45069e+06
P55327	Tumor protein D52 OS=Homo sapiens GN=TPD52 PE=1 SV=2	26	5	72	5	1	224	24.3	4.83	143.97	5	0	1.431	0.52	0.126158	0.594185	76.31	3.04631e+06	4.6402e+06	52.14	46.01	1.20624e+06	3.04631e+06	4.05323e+06	4.6402e+06	6.18304e+06	2.21619e+06	947285	1.73093e+06	3.5042e+06	4.6402e+06	5.90925e+06	1.81563e+06
Q8N1F8	Serine/threonine-protein kinase 11-interacting protein OS=Homo sapiens GN=STK11IP PE=1 SV=3	8	4	71	4	1	1099	121.3	5.39	161.53	4	0	1.047	0.07	0.696646	0.960445	43	1.3388e+06	1.33682e+06	12.04	29.21	1.09388e+06	1.37444e+06	1.3388e+06	1.33682e+06	1.84372e+06	1.03186e+06	859047	780967	1.15746e+06	1.33682e+06	1.76208e+06	845359
Q9Y4F5	Centrosomal protein of 170 kDa protein B OS=Homo sapiens GN=CEP170B PE=1 SV=4	16	12	71	12	1	1589	171.6	6.84	237.53	12	0	1.289	0.37	0.257202	0.774307	35.75	1.85104e+06	2.57104e+06	19.07	13.12	1.46151e+06	2.1547e+06	1.85104e+06	2.05451e+06	2.57104e+06	2.63248e+06	1.14776e+06	1.22431e+06	1.60031e+06	2.05451e+06	2.45719e+06	2.15668e+06
Q86YP4	Transcriptional repressor p66-alpha OS=Homo sapiens GN=GATAD2A PE=1 SV=1	8	2	71	2	1	633	68	9.94	324.14	2	0	0.751	-0.41	0.399235	0.880797	25.41	3.26103e+06	2.59965e+06	61.83	38.72	3.26103e+06	798650	3.91669e+06	2.59965e+06	2.99698e+06	1.29631e+06	2.56096e+06	453798	3.38616e+06	2.59965e+06	2.86427e+06	1.06201e+06
O60934	Nibrin OS=Homo sapiens GN=NBN PE=1 SV=1	5	3	71	3	1	754	84.9	6.9	111.11	3	0	1.344	0.43	0.198053	0.708969	59.99	906634	1.40514e+06	39.18	45.99	906634	889135	1.68505e+06	1.40514e+06	2.22176e+06	855941	711998	505212	1.4568e+06	1.40514e+06	2.12338e+06	701237
Q4ZG55	Protein GREB1 OS=Homo sapiens GN=GREB1 PE=2 SV=1	4	5	71	5	1	1949	216.3	6.95	133.14	5	0	0.669	-0.58	0.245802	0.763362	13.65	1.3655e+06	1.20852e+06	12.8	28.04	1.16936e+06	1.3655e+06	1.51372e+06	1.20852e+06	1.31267e+06	740302	918319	775885	1.30868e+06	1.20852e+06	1.25455e+06	606499
Q86X29	Lipolysis-stimulated lipoprotein receptor OS=Homo sapiens GN=LSR PE=1 SV=4	9	8	71	8	1	649	71.4	7.97	147.45	8	0	1.11	0.15	0.553566	0.936516	38.66	3.49101e+06	3.32145e+06	11.57	20.73	2.9297e+06	3.49101e+06	3.67819e+06	3.32145e+06	4.20181e+06	2.79088e+06	2.30075e+06	1.98361e+06	3.17996e+06	3.32145e+06	4.01575e+06	2.28645e+06
P30622	CAP-Gly domain-containing linker protein 1 OS=Homo sapiens GN=CLIP1 PE=1 SV=2	6	4	71	4	1	1438	162.1	5.36	165.2	4	0	1.066	0.09	0.629679	0.955673	80.41	1.00534e+06	1.02691e+06	23.64	45.9	723981	1.00534e+06	1.17772e+06	1.02691e+06	1.7104e+06	682437	568557	571240	1.01819e+06	1.02691e+06	1.63467e+06	559092
O60508	Pre-mRNA-processing factor 17 OS=Homo sapiens GN=CDC40 PE=1 SV=1	6	2	71	2	1	579	65.5	7.06	110.56	2	0	0.547	-0.87	0.174321	0.687102	38.67	395054	371790	29.85	51.76	395054	317582	566292	371790	583343	188896	310244	180452	489585	371790	557512	154754
P35580	Myosin-10 OS=Homo sapiens GN=MYH10 PE=1 SV=3	5	6	71	4	1	1976	228.9	5.54	259.16	6	0	1.127	0.17	0.483833	0.921299	52.39	1.46979e+06	2.01004e+06	86.35	82.16	1.46979e+06	17202.5	1.77095e+06	2.01004e+06	2.37898e+06	92792.8	1.15426e+06	9774.54	1.53106e+06	2.01004e+06	2.27364e+06	76021.3
Q93008	Probable ubiquitin carboxyl-terminal hydrolase FAF-X OS=Homo sapiens GN=USP9X PE=1 SV=3	1	2	71	2	1	2570	292.1	5.8	200.24	2	0	0.768	-0.38	0.517624	0.934984	62.34	869330	1.12596e+06	66.36	74.06	522507		1.44636e+06	1.12596e+06	1.53081e+06	171146	410335		1250447	1.12596e+06	1.46303e+06	140213
Q8TBE0	Bromo adjacent homology domain-containing 1 protein OS=Homo sapiens GN=BAHD1 PE=1 SV=2	7	4	71	4	1	780	84.6	9.07	167.57	4	0	0.804	-0.31	0.583254	0.946156	20.39	2.37924e+06	1.82021e+06	18.81	8.21	2.08756e+06	3.00469e+06	2.37924e+06	1.82021e+06	2.08256e+06	1.80432e+06	1.63941e+06	1.70728e+06	2.05696e+06	1.82021e+06	1.99034e+06	1.47821e+06
O75122	CLIP-associating protein 2 OS=Homo sapiens GN=CLASP2 PE=1 SV=2	9	9	71	9	1	1294	141	8.47	165.39	9	0	1.027	0.04	0.75748	0.960445	38.93	7.37101e+06	8.54127e+06	6.96	6.04	7.37101e+06	7.182e+06	8.17443e+06	8.54127e+06	9.27878e+06	8.2619e+06	5.78861e+06	4.08086e+06	7.06716e+06	8.54127e+06	8.86791e+06	6.76863e+06
O60524	Nuclear export mediator factor NEMF OS=Homo sapiens GN=NEMF PE=1 SV=4	3	2	71	2	1	1076	122.9	6.35	316.5	2	0	0.882	-0.18	0.838942	0.977017	46.51	2.08026e+06	1.67399e+06	48.56	35.18	2.08026e+06	1.14452e+06	3.23051e+06	1.67399e+06	2.30412e+06	1.11104e+06	1.63367e+06	650321	2.79292e+06	1.67399e+06	2.20209e+06	910226
Q7Z460	CLIP-associating protein 1 OS=Homo sapiens GN=CLASP1 PE=1 SV=1	4	4	71	4	1	1538	169.3	9.03	151.27	4	0	0.858	-0.22	0.747215	0.960445	13.44	2.34754e+06	1.87125e+06	8.71	11.9	2.34754e+06	2.55118e+06	2.14211e+06	1.85927e+06	2.27781e+06	1.87125e+06	1.84358e+06	1.4496e+06	1.85195e+06	1.85927e+06	2.17695e+06	1.53304e+06
Q99567	Nuclear pore complex protein Nup88 OS=Homo sapiens GN=NUP88 PE=1 SV=2	8	3	71	3	1	741	83.5	5.69	225.03	3	0	0.985	-0.02	0.870494	0.979125	69.13	1.38359e+06	1.51253e+06	21.24	28.31	974299	1.38359e+06	1.4906e+06	1.51253e+06	1.75795e+06	974771	765137	786163	1.28869e+06	1.51253e+06	1.68011e+06	798589
O43379	WD repeat-containing protein 62 OS=Homo sapiens GN=WDR62 PE=1 SV=4	3	2	70	2	1	1518	165.8	5.91	174.22	2	0	1.013	0.02	0.835128	0.976769	25.83	129321	213005	40.74	62.23	116055	129321	235104	213005	273257	55582.3	91140.1	73481	203258	213005	261157	45536.3
Q6ZTU2	EP400 N-terminal-like protein OS=Homo sapiens GN=EP400NL PE=2 SV=2	11	2	70	1	1	488	51.7	7.27	140.59	2	0	1.09	0.12	0.707701	0.960445	15.18	60838.2	63794.4	11.07	13.99	54608.4	60838.2	68142.9	63794.4	77450.7	59526	42885.1	34568.6	58912.6	63794.4	74021.1	48767.2
Q9H4L5	Oxysterol-binding protein-related protein 3 OS=Homo sapiens GN=OSBPL3 PE=1 SV=1	4	2	70	2	1	887	101.2	6.87	131.81	2	0	0.897	-0.16	0.960056	0.995341	35.91	663948	793256	3.7	47.15	663948	686910	637873	793256	1.23191e+06	454524	521412	390306	551469	793256	1.17736e+06	372373
Q13425	Beta-2-syntrophin OS=Homo sapiens GN=SNTB2 PE=1 SV=1	13	5	69	5	1	540	57.9	8.82	184.08	5	0	0.807	-0.31	0.56174	0.940088	25.44	6.06863e+06	3.86942e+06	31.52	23.36	7.26534e+06	6.06863e+06	3.73791e+06	2.94209e+06	3.86942e+06	4.74103e+06	5.70562e+06	3.44824e+06	3.23159e+06	2.94209e+06	3.69808e+06	3.88413e+06
Q96AT1	Uncharacterized protein KIAA1143 OS=Homo sapiens GN=KIAA1143 PE=1 SV=2	27	3	69	3	1	154	17.5	6.11	161.84	3	0	1.005	0.01	0.810598	0.974275	49.12	1.67416e+06	3.04006e+06	80.19	74.26	1.67416e+06	1.28671e+06	5.28226e+06	3.04006e+06	6.25356e+06	1.14286e+06	1.31475e+06	731119	4.56675e+06	3.04006e+06	5.97665e+06	936301
P46108	Adapter molecule crk OS=Homo sapiens GN=CRK PE=1 SV=2	9	2	69	2	1	304	33.8	5.55	102.91	2	0	1.084	0.12	0.619357	0.954449	48.65	1.27124e+06	1.61913e+06	14.13	11.17	1.01677e+06	1.34166e+06	1.27124e+06	1.61913e+06	1.71993e+06	1.37811e+06	798491	762341	1.09904e+06	1.61913e+06	1.64377e+06	1.12903e+06
Q96PE2	Rho guanine nucleotide exchange factor 17 OS=Homo sapiens GN=ARHGEF17 PE=1 SV=1	6	8	69	8	1	2063	221.5	6.29	174.73	8	0	0.867	-0.21	0.780907	0.964853	26.99	1.47121e+06	1.36094e+06	22.32	7.68	1.47121e+06	2.1002e+06	1.43894e+06	1.28209e+06	1.49179e+06	1.36094e+06	1.15538e+06	1.19335e+06	1.24403e+06	1.28209e+06	1.42573e+06	1.11496e+06
Q8TF01	Arginine/serine-rich protein PNISR OS=Homo sapiens GN=PNISR PE=1 SV=2	5	3	69	3	1	805	92.5	10.02	151.52	3	0	1.375	0.46	0.174011	0.687076	58.72	1.65499e+06	2.62917e+06	14.71	44.54	1.29747e+06	1.65499e+06	1.72536e+06	2.62917e+06	3.2342e+06	1.19411e+06	1.01893e+06	940376	1.49165e+06	2.62917e+06	3.09099e+06	978286
P30414	NK-tumor recognition protein OS=Homo sapiens GN=NKTR PE=1 SV=2	4	4	69	4	1	1462	165.6	9.99	180.03	4	0	1.096	0.13	0.584434	0.946443	53.21	1.77797e+06	2.05265e+06	33.35	31.44	1.77797e+06	1.11294e+06	2.25078e+06	2.05265e+06	2.54005e+06	1.3113e+06	1.39628e+06	632377	1.9459e+06	2.05265e+06	2.42758e+06	1.07429e+06
P42566	Epidermal growth factor receptor substrate 15 OS=Homo sapiens GN=EPS15 PE=1 SV=2	7	5	69	5	1	896	98.6	4.64	145.36	5	0	1.137	0.18	0.485408	0.921299	33.89	1.15495e+06	1.2183e+06	17.84	25.15	1.00768e+06	1.15495e+06	1.4284e+06	1.2183e+06	1.60062e+06	970114	791353	656251	1.23492e+06	1.2183e+06	1.52974e+06	794774
Q12802	A-kinase anchor protein 13 OS=Homo sapiens GN=AKAP13 PE=1 SV=2	6	9	69	9	1	2813	307.4	5.24	167.85	9	0	0.648	-0.63	0.206195	0.720305	14.72	1.38144e+06	1.05124e+06	10.77	28.5	1.38144e+06	1.34507e+06	1.63243e+06	1.05124e+06	1.19906e+06	663190	1.08487e+06	764276	1.41131e+06	1.05124e+06	1.14596e+06	543324
Q9UJX5	Anaphase-promoting complex subunit 4 OS=Homo sapiens GN=ANAPC4 PE=1 SV=2	3	2	69	2	1	808	92.1	5.53	175.6	2	0	0.863	-0.21	0.84818	0.977123	35.97	743988	732247	53.59	47.04	743988	326865	1.10272e+06	732247	1.13856e+06	421798	584269	185727	953354	732247	1.08814e+06	345561
P16615	Sarcoplasmic/endoplasmic reticulum calcium ATPase 2 OS=Homo sapiens GN=ATP2A2 PE=1 SV=1	14	8	68	7	1	1042	114.7	5.34	245.31	8	1	1.213	0.28	0.350035	0.852161	49.49	1.33847e+06	1.87082e+06	40.02	6.06	1.26678e+06	2.47472e+06	1.33847e+06	1.7514e+06	1.97752e+06	1.87082e+06	994826	1.40615e+06	1.15717e+06	1.7514e+06	1.88996e+06	1.53268e+06
Q8TDY2	RB1-inducible coiled-coil protein 1 OS=Homo sapiens GN=RB1CC1 PE=1 SV=3	4	4	68	4	1	1594	183	5.41	140.64	4	0	1.3	0.38	0.254809	0.77353	33.14	1.63781e+06	2.25691e+06	9.93	3.01	1.63781e+06	1.37944e+06	1.65609e+06	2.25691e+06	2.21278e+06	2.34689e+06	1.2862e+06	783806	1.43176e+06	2.25691e+06	2.1148e+06	1.92271e+06
Q96T88	E3 ubiquitin-protein ligase UHRF1 OS=Homo sapiens GN=UHRF1 PE=1 SV=1	5	3	68	3	1	793	89.8	7.56	182.86	3	0	0.638	-0.65	0.181978	0.694218	14.74	1.71948e+06	828997	27.64	19.54	1.01179e+06	1.71948e+06	1.7269e+06	828997	980113	658823	794580	977019	1.49298e+06	828997	936713	539746
Q15642	Cdc42-interacting protein 4 OS=Homo sapiens GN=TRIP10 PE=1 SV=3	3	1	68	1	1	601	68.3	5.73	123.22	1	0	1.072	0.1	0.635236	0.95667	57.64	1.98902e+06	2.57193e+06	31.13	37.01	1.78031e+06	1.98902e+06	3.10741e+06	2.57193e+06	2.96225e+06	1.33817e+06	1.39811e+06	1.13017e+06	2.68649e+06	2.57193e+06	2.83108e+06	1.09631e+06
P0C0S5	Histone H2A.Z OS=Homo sapiens GN=H2AFZ PE=1 SV=2	20	3	68	1	1	128	13.5	10.58	170.16	3	0	1.122	0.17	0.537634	0.936516	56.21	222255	310510	73.7	56.39	77913.1	222255	438409	343871	310510	87407.7	61186.8	126287	379024	343871	296761	71609.5
Q96RK0	Protein capicua homolog OS=Homo sapiens GN=CIC PE=1 SV=2	7	7	67	7	1	1608	163.7	8.56	152.08	7	0	1.566	0.65	0.0739314	0.452666	40.09	655031	1.30176e+06	38.68	11.02	383114	655031	875727	1.30176e+06	1.36919e+06	1.10251e+06	300867	372192	757105	1.30176e+06	1.30857e+06	903243
Q9Y6X9	MORC family CW-type zinc finger protein 2 OS=Homo sapiens GN=MORC2 PE=1 SV=2	10	6	67	6	1	1032	117.8	8.38	216.29	6	0	0.843	-0.25	0.674933	0.959137	34.45	3.54186e+06	2.94555e+06	16.84	30.45	3.35261e+06	3.54186e+06	4.54774e+06	2.94555e+06	4.53796e+06	2.62177e+06	2.63288e+06	2.01251e+06	3.93172e+06	2.94555e+06	4.33702e+06	2.1479e+06
Q14202	Zinc finger MYM-type protein 3 OS=Homo sapiens GN=ZMYM3 PE=1 SV=2	6	3	67	3	1	1370	152.3	6.35	132.33	3	0	0.658	-0.6	0.350698	0.852736	18.85	228581	283464	75.1	41.3	228581	87518.4	481664	283464	397451	164657	179510	49728.5	416420	283464	379852	134896
P11137	Microtubule-associated protein 2 OS=Homo sapiens GN=MAP2 PE=1 SV=4	7	7	67	7	1	1827	199.4	4.91	176.89	7	0	0.87	-0.2	0.761888	0.960445	33.26	3.38882e+06	2.99266e+06	19.33	21.87	2.4478e+06	3.38882e+06	3.58271e+06	2.99266e+06	3.66242e+06	2.34964e+06	1.92231e+06	1.92555e+06	3.09741e+06	2.99266e+06	3.50025e+06	1.92496e+06
Q6P1M3	Lethal(2) giant larvae protein homolog 2 OS=Homo sapiens GN=LLGL2 PE=1 SV=2	3	3	67	3	1	1020	113.4	7.52	183.59	3	0	0.767	-0.38	0.442963	0.902448	43.38	3.95345e+06	3.89126e+06	31.02	35.44	3.76936e+06	3.95345e+06	6.38305e+06	3.89126e+06	4.80949e+06	2.25458e+06	2.96016e+06	2.24638e+06	5.51843e+06	3.89126e+06	4.59652e+06	1.84708e+06
Q05639	Elongation factor 1-alpha 2 OS=Homo sapiens GN=EEF1A2 PE=1 SV=1	20	8	66	1	1	463	50.4	9.03	189.2	8	0	0.942	-0.09	0.956694	0.993973	35.81	110068	103691	5.11	38.41	114121	106159			78479	137002	89621.8	60320.4			75003.9	112240
Q99569	Plakophilin-4 OS=Homo sapiens GN=PKP4 PE=1 SV=2	7	7	66	7	1	1192	131.8	8.94	156.57	7	0	1.102	0.14	0.571509	0.94184	38.48	3.21552e+06	3.92019e+06	17.03	14.94	3.21552e+06	3.83185e+06	2.72475e+06	4.25108e+06	3.15189e+06	3.92019e+06	2.52521e+06	2.17728e+06	2.35567e+06	4.25108e+06	3.01232e+06	3.21165e+06
Q96QD9	UAP56-interacting factor OS=Homo sapiens GN=FYTTD1 PE=1 SV=3	10	3	66	3	1	318	35.8	11.78	216.47	3	0	0.941	-0.09	0.919658	0.986671	49.58	923155	702062	8.78	24.35	798002	923155	940843	604309	960476	702062	626688	524543	813401	604309	917945	575170
P25705	ATP synthase subunit alpha, mitochondrial OS=Homo sapiens GN=ATP5A1 PE=1 SV=1	28	13	66	13	1	553	59.7	9.13	201.41	13	0	0.795	-0.33	0.563701	0.940146	26.71	2.37905e+06	1.43076e+06	53.66	38.44	771435	2.37905e+06	2.76872e+06	1.65382e+06	1.43076e+06	720261	605823	1.35179e+06	2.39368e+06	1.65382e+06	1.3674e+06	590080
Q14684	Ribosomal RNA processing protein 1 homolog B OS=Homo sapiens GN=RRP1B PE=1 SV=3	14	6	66	6	1	758	84.4	9.76	159.5	6	0	0.593	-0.75	0.0859309	0.491994	14.18	3.00476e+06	2.05722e+06	25.73	41.65	2.23749e+06	3.00476e+06	3.78591e+06	2.05722e+06	2.49846e+06	998219	1.75715e+06	1.70732e+06	3.27309e+06	2.05722e+06	2.38783e+06	817799
A7KAX9	Rho GTPase-activating protein 32 OS=Homo sapiens GN=ARHGAP32 PE=1 SV=1	6	7	66	7	1	2087	230.4	6.74	204.5	7	0	0.739	-0.44	0.365854	0.861268	23.89	3.10413e+06	2.6883e+06	29.34	18.7	2.75367e+06	3.10413e+06	4.68996e+06	2.6883e+06	3.26647e+06	2.2468e+06	2.16251e+06	1.76379e+06	4.05468e+06	2.6883e+06	3.12183e+06	1.84071e+06
P50502	Hsc70-interacting protein OS=Homo sapiens GN=ST13 PE=1 SV=2	10	2	65	2	1	369	41.3	5.27	260.72	2	0	2.498	1.32	0.000650011	0.0125657	103.06	618872	2.07309e+06	103.82	92.72	618872	281835	2.41839e+06	2.07309e+06	3.9367e+06	137140	486013	160140	2.0908e+06	2.07309e+06	3.76238e+06	112353
P62158	Calmodulin OS=Homo sapiens GN=CALM1 PE=1 SV=2	43	5	65	5	1	149	16.8	4.22	163.58	5	0	0.553	-0.85	0.061044	0.398581	22.58	2.05629e+06	1.26233e+06	17.91	45.11	2.39646e+06	2.05629e+06	1.66652e+06	1.19254e+06	1.26233e+06	2.52214e+06	1.88199e+06	1.1684e+06	1.44078e+06	1.19254e+06	1.20643e+06	2.06628e+06
O14974	Protein phosphatase 1 regulatory subunit 12A OS=Homo sapiens GN=PPP1R12A PE=1 SV=1	11	7	65	7	1	1030	115.2	5.4	167.54	7	0	0.976	-0.04	0.888427	0.98222	60.08	1.86492e+06	1.99644e+06	56.59	21.72	786812	1.86492e+06	2.86947e+06	1.99644e+06	2.57074e+06	1.6787e+06	617900	1.05966e+06	2.48079e+06	1.99644e+06	2.45691e+06	1.37529e+06
O95365	Zinc finger and BTB domain-containing protein 7A OS=Homo sapiens GN=ZBTB7A PE=1 SV=1	11	3	65	3	1	584	61.4	5.19	146.81	3	0	1.283	0.36	0.260446	0.776383	47.16	4.01478e+06	4.8248e+06	30.49	9.4	2.39697e+06	4.52641e+06	4.01478e+06	4.65271e+06	4.8248e+06	5.53985e+06	1.88239e+06	2.57193e+06	3.47096e+06	4.65271e+06	4.61116e+06	4.53857e+06
Q9HC35	Echinoderm microtubule-associated protein-like 4 OS=Homo sapiens GN=EML4 PE=1 SV=3	5	2	65	2	1	981	108.8	6.4	127.12	2	0	0.787	-0.35	0.535129	0.936516	33.39	1.86488e+06	1.40341e+06	27.29	27.55	1.25674e+06	2.21638e+06	1.86488e+06	1.40341e+06	1.52996e+06	871540	986942	1.25936e+06	1.61227e+06	1.40341e+06	1.46221e+06	714017
O15417	Trinucleotide repeat-containing gene 18 protein OS=Homo sapiens GN=TNRC18 PE=1 SV=3	4	5	65	5	1	2968	314.3	8.7	180.54	5	0	1.207	0.27	0.382317	0.869094	29.67	458489	818204	53.66	49.37	458489	318938	891459	818204	964488	308803	360061	181223	770706	818204	921780	252990
P49588	Alanine--tRNA ligase, cytoplasmic OS=Homo sapiens GN=AARS PE=1 SV=2	5	3	65	3	1	968	106.7	5.53	250.61	3	0	0.79	-0.34	0.654878	0.959137	28.8	830826	492828	22.82	25.93	654524	1.03795e+06	830826	379472	492828	640208	514011	589769	718286	379472	471006	524496
Q9UK61	Protein TASOR OS=Homo sapiens GN=FAM208A PE=1 SV=3	5	7	65	7	1	1670	188.9	5.8	152.06	7	0	0.841	-0.25	0.764351	0.960445	23	1.03039e+06	868948	36.66	36.86	566493	1.03039e+06	1.24648e+06	868948	1.18227e+06	544446	444879	585473	1.07764e+06	868948	1.12992e+06	446042
Q96MW1	Coiled-coil domain-containing protein 43 OS=Homo sapiens GN=CCDC43 PE=1 SV=2	16	2	65	2	1	224	25.2	4.92	277.41	2	0	0.665	-0.59	0.244176	0.763362	35.17	1.44718e+06	871148	9.28	81.98	1.35516e+06		1.54545e+06	871148	1.75636e+06	210689	1.06424e+06		1.33611e+06	871148	1.67858e+06	172609
P49790	Nuclear pore complex protein Nup153 OS=Homo sapiens GN=NUP153 PE=1 SV=2	5	6	64	6	1	1475	153.8	8.73	111.33	6	0	1.14	0.19	0.46967	0.91204	50.94	778275	970737	20.8	33.15	625397	778275	951823	970737	1.13311e+06	561519	491137	442221	822893	970737	1.08294e+06	460029
P63167	Dynein light chain 1, cytoplasmic OS=Homo sapiens GN=DYNLL1 PE=1 SV=1	25	1	64	1	1	89	10.4	7.4	252.52	1	0	1.653	0.73	0.0727793	0.452046	40.05	422188	790648	25.62	41.44	422188	361957	588249	790648	1.34839e+06	619717	331553	205666	508568	790648	1.28868e+06	507708
P21675	Transcription initiation factor TFIID subunit 1 OS=Homo sapiens GN=TAF1 PE=1 SV=2	3	3	64	3	1	1872	212.5	5.07	118.86	3	0	0.752	-0.41	0.566106	0.940214	20.01	660063	515103	18.71	15.05	545417	794620	660063	515103	579056	427055	428327	451508	570654	515103	553415	349868
O75864	Protein phosphatase 1 regulatory subunit 37 OS=Homo sapiens GN=PPP1R37 PE=1 SV=4	5	1	64	1	1	691	74.7	5.06	166.03	1	0	0.946	-0.08	0.915371	0.985541	77.97	178959	243062	57.04	52.99	178959	77951.5	283422	281975	243062	80377.8	140541	44292.5	245031	281975	232299	65850.2
Q86W56	Poly(ADP-ribose) glycohydrolase OS=Homo sapiens GN=PARG PE=1 SV=1	9	4	64	4	1	976	111	6.43	148.44	4	0	0.91	-0.14	0.92659	0.988971	54.38	1.00247e+06	2.15356e+06	79.67	62.33	763490	1.00247e+06	3.12159e+06	2.15356e+06	2.70072e+06	543404	599584	569612	2.69875e+06	2.15356e+06	2.58113e+06	445188
Q8WWQ0	PH-interacting protein OS=Homo sapiens GN=PHIP PE=1 SV=2	4	7	64	7	1	1821	206.6	8.85	196.39	7	0	0.733	-0.45	0.350032	0.852161	28	6.21793e+06	4.82091e+06	36.79	27.79	6.21793e+06	3.40798e+06	7.52389e+06	4.82091e+06	5.98217e+06	3.36317e+06	4.88307e+06	1.93643e+06	6.50474e+06	4.82091e+06	5.71728e+06	2.75531e+06
Q6NZY4	Zinc finger CCHC domain-containing protein 8 OS=Homo sapiens GN=ZCCHC8 PE=1 SV=2	7	4	64	4	1	707	78.5	4.87	126.15	4	0	1.158	0.21	0.442642	0.902448	38.97	1.4342e+06	1.70683e+06	48.42	32.28	545458	1.4342e+06	1.652e+06	1.70683e+06	2.12053e+06	1.07341e+06	428359	814923	1.42823e+06	1.70683e+06	2.02663e+06	879404
Q6QNY0	Biogenesis of lysosome-related organelles complex 1 subunit 3 OS=Homo sapiens GN=BLOC1S3 PE=1 SV=1	11	1	64	1	1	202	21.2	5.15	223.86	1	0	1.513	0.6	0.100372	0.537731	42.19	1.24891e+06	1.78648e+06	43.59	11.37	1.24891e+06	880066	2.07255e+06	1.78648e+06	2.10613e+06	1.70491e+06	980796	500059	1.79181e+06	1.78648e+06	2.01286e+06	1.39676e+06
P54578	Ubiquitin carboxyl-terminal hydrolase 14 OS=Homo sapiens GN=USP14 PE=1 SV=3	8	2	64	2	1	494	56	5.3	244.37	2	0	1.029	0.04	0.752507	0.960445	36.08	2.50667e+06	2.59321e+06	25.75	27.46	1.80853e+06	2.50667e+06	3.07516e+06	2.59321e+06	3.07119e+06	1.73475e+06	1.42027e+06	1.42431e+06	2.65862e+06	2.59321e+06	2.9352e+06	1.42121e+06
Q7LBC6	Lysine-specific demethylase 3B OS=Homo sapiens GN=KDM3B PE=1 SV=2	2	1	64	1	1	1761	191.5	7.18	141.47	1	0	1.454	0.54	0.129132	0.598845	56.13	1.10807e+06	1.70272e+06	51.51	39.55	1.10807e+06	732779	2.02226e+06	1.70272e+06	1.96909e+06	833484	870192	416370	1.74834e+06	1.70272e+06	1.8819e+06	682839
Q08378	Golgin subfamily A member 3 OS=Homo sapiens GN=GOLGA3 PE=1 SV=2	6	4	64	4	1	1498	167.3	5.44	126.83	4	0	0.924	-0.11	0.965958	0.996362	21.13	141030	179125	19.74	32.17	140316	141030	194940	179125	213908	108384	110193	80134.2	168534	179125	204436	88794.3
Q99832	T-complex protein 1 subunit eta OS=Homo sapiens GN=CCT7 PE=1 SV=2	23	6	64	6	1	543	59.3	7.65	235.98	6	0	0.65	-0.62	0.252852	0.771059	21.81	1.00568e+06	776373	58.99	22.13	516674	1.81639e+06	1.00568e+06	776373	596861	937589	405755	1.03209e+06	869460	776373	570432	768127
Q15398	Disks large-associated protein 5 OS=Homo sapiens GN=DLGAP5 PE=1 SV=2	9	3	64	3	1	846	95.1	9	145.92	3	0	0.905	-0.14	0.940181	0.99243	35.96	1.05797e+06	909340	16.11	9.91	789550	1.05797e+06	1.06254e+06	909340	1.0457e+06	867364	620050	601146	918609	909340	999397	710595
Q9UQ80	Proliferation-associated protein 2G4 OS=Homo sapiens GN=PA2G4 PE=1 SV=3	29	8	63	8	1	394	43.8	6.55	198.75	8	0	0.697	-0.52	0.26908	0.786665	15.38	2.54527e+06	2.16121e+06	29.54	15.04	2.47878e+06	4.06049e+06	2.54527e+06	1.76333e+06	2.16121e+06	2.38876e+06	1.94664e+06	2.30719e+06	2.2005e+06	1.76333e+06	2.06552e+06	1.95701e+06
O95782	AP-2 complex subunit alpha-1 OS=Homo sapiens GN=AP2A1 PE=1 SV=3	5	3	63	3	1	977	107.5	7.03	165.13	3	0	1.281	0.36	0.258169	0.775397	50.14	408295	524556	20.68	20.44	408295	394092	563816	493726	711520	524556	320642	223925	487444	493726	680013	429747
Q14008	Cytoskeleton-associated protein 5 OS=Homo sapiens GN=CKAP5 PE=1 SV=3	1	1	63	1	1	2032	225.4	7.8	75.27	1	0	1.16	0.21	0.509753	0.930409	50.67	214543	201959	70.7	29.15	214731	27991.3	214543	163849	248933		168633	15904.8	185482	163849	237910
Q13029	PR domain zinc finger protein 2 OS=Homo sapiens GN=PRDM2 PE=1 SV=3	3	3	63	3	1	1718	188.8	7.31	115.9	3	0	1.193	0.25	0.387746	0.873762	33.56	824805	980655	18.06	10.98	783705	1.08263e+06	824805	980119	1.17949e+06	980655	615460	615156	713081	980119	1.12727e+06	803410
O60763	General vesicular transport factor p115 OS=Homo sapiens GN=USO1 PE=1 SV=2	7	5	63	5	1	962	107.8	4.91	285.71	5	0	1.233	0.3	0.339642	0.847029	84.49	1.20023e+06	1.53741e+06	46.72	76.1	1.20023e+06	493209	1.42269e+06	1.53741e+06	2.69057e+06	361956	942564	280244	1.22998e+06	1.53741e+06	2.57143e+06	296536
Q8N122	Regulatory-associated protein of mTOR OS=Homo sapiens GN=RPTOR PE=1 SV=1	4	3	63	3	1	1335	148.9	6.89	198.35	3	0	0.857	-0.22	0.718077	0.960445	15.51	4.70205e+06	4.0691e+06	13.21	17.71	3.78558e+06	4.70205e+06	4.88437e+06	4.0691e+06	5.15916e+06	3.69061e+06	2.97289e+06	2.67174e+06	4.22276e+06	4.0691e+06	4.93071e+06	3.02357e+06
P54105	Methylosome subunit pICln OS=Homo sapiens GN=CLNS1A PE=1 SV=1	12	2	63	2	1	237	26.2	4.11	303.91	2	0	0.694	-0.53	0.261098	0.776524	28.92	2.41487e+06	2.01127e+06	29.04	57.87	1.96082e+06		2.97406e+06	1.30225e+06	3.10632e+06		1.53987e+06		2.5712e+06	1.30225e+06	2.96877e+06
Q9H063	Repressor of RNA polymerase III transcription MAF1 homolog OS=Homo sapiens GN=MAF1 PE=1 SV=2	16	3	63	3	1	256	28.8	4.55	137.19	3	0	1.053	0.07	0.663846	0.959137	44.64	1.2348e+06	1.07076e+06	14.76	27.83	1.05131e+06	1.41567e+06	1.2348e+06	738513	1.07076e+06	1.31626e+06	825613	804395	1.06754e+06	738513	1.02335e+06	1.07835e+06
P23528	Cofilin-1 OS=Homo sapiens GN=CFL1 PE=1 SV=3	42	6	63	5	1	166	18.5	8.09	222	6	1	0.584	-0.78	0.0970838	0.530572	23.82	1.48239e+06	1.23558e+06	34.71	8.55	1.32774e+06	1.48239e+06	2.45069e+06	1.26794e+06	1.23558e+06	1.07717e+06	1.0427e+06	842305	2.11873e+06	1.26794e+06	1.18087e+06	882480
Q13286	Battenin OS=Homo sapiens GN=CLN3 PE=1 SV=1	4	3	63	3	1	438	47.6	6.38	165.13	3	0	1.214	0.28	0.369526	0.861268	50.87	951146	1.74011e+06	45.45	47.62	748976	951146	1.73412e+06	1.74011e+06	1.99953e+06	676620	588186	540447	1.49922e+06	1.74011e+06	1.91099e+06	554326
Q07955	Serine/arginine-rich splicing factor 1 OS=Homo sapiens GN=SRSF1 PE=1 SV=2	13	4	63	4	1	248	27.7	10.36	48.71	4	0	0.839	-0.25	0.661847	0.959137	35.41	4.12606e+07	4.68386e+07	35.39	16.09	6.57119e+07	3.39664e+07	4.12606e+07	4.68386e+07	3.93335e+07	5.44145e+07	5.16049e+07	1.92999e+07	3.56717e+07	4.68386e+07	3.75918e+07	4.45796e+07
P16471	Prolactin receptor OS=Homo sapiens GN=PRLR PE=1 SV=1	8	3	63	3	1	622	69.5	5.4	91.71	3	0	1.092	0.13	0.589876	0.949526	27.67	1.51725e+06	1.66521e+06	16.7	8.34	1.51725e+06	1.95356e+06	1.44873e+06	1.55582e+06	1.83466e+06	1.66521e+06	1.19153e+06	1.11003e+06	1.25249e+06	1.55582e+06	1.75342e+06	1.36423e+06
P13807	Glycogen [starch] synthase, muscle OS=Homo sapiens GN=GYS1 PE=1 SV=2	8	5	62	5	1	737	83.7	6.18	140.45	5	0	1.199	0.26	0.380986	0.869094	63.76	2.60045e+06	4.10274e+06	46.63	24.6	2.60045e+06	958310	2.66584e+06	4.10274e+06	2.74148e+06	4.52581e+06	2.04219e+06	544518	2.30474e+06	4.10274e+06	2.62008e+06	3.70781e+06
P07355	Annexin A2 OS=Homo sapiens GN=ANXA2 PE=1 SV=2	32	9	62	9	1	339	38.6	7.75	188.84	9	0	0.574	-0.8	0.0848266	0.489746	16.47	2.32033e+06	1.43088e+06	42.37	31.2	964859	2.32033e+06	2.37857e+06	1.43088e+06	1.53997e+06	810781	757723	1.31843e+06	2.05638e+06	1.43088e+06	1.47178e+06	664239
Q9UQR1	Zinc finger protein 148 OS=Homo sapiens GN=ZNF148 PE=1 SV=2	5	3	62	3	1	794	88.9	6.48	133.14	3	0	1.405	0.49	0.166037	0.673741	65.49	958804	1.43653e+06	31.64	13.05	886303	1.53711e+06	958804	1.31994e+06	1.69845e+06	1.43653e+06	696032	873394	828929	1.31994e+06	1.62325e+06	1.17689e+06
Q9BTA9	WW domain-containing adapter protein with coiled-coil OS=Homo sapiens GN=WAC PE=1 SV=3	7	3	62	3	1	647	70.7	9.45	108.4	3	0	1.183	0.24	0.406959	0.883704	31.27	2.62382e+06	4.44953e+06	58.19	32.05	5.7528e+06	2.62382e+06	1.99657e+06	4.44953e+06	3.10991e+06	6.00587e+06	4.51779e+06	1.49087e+06	1.72612e+06	4.44953e+06	2.9722e+06	4.92036e+06
Q4V328	GRIP1-associated protein 1 OS=Homo sapiens GN=GRIPAP1 PE=1 SV=1	7	3	62	3	1	841	95.9	5.11	119.12	3	0	1.094	0.13	0.535486	0.936516	85.84	225973	516748	31.18	55.5	225973	178317	327192	516748	571660	150193	177462	101321	282872	516748	546347	123047
Q13017	Rho GTPase-activating protein 5 OS=Homo sapiens GN=ARHGAP5 PE=1 SV=2	2	4	62	4	1	1502	172.4	6.62	188.85	4	0	0.874	-0.19	0.814794	0.97477	34.27	1.83106e+06	1.96698e+06	25.28	31.43	1.7376e+06	1.83106e+06	2.69511e+06	1.96698e+06	2.42768e+06	1.25321e+06	1.36457e+06	1.04042e+06	2.33004e+06	1.96698e+06	2.32019e+06	1.0267e+06
Q9UIG0	Tyrosine-protein kinase BAZ1B OS=Homo sapiens GN=BAZ1B PE=1 SV=2	6	6	62	6	1	1483	170.8	8.48	204.31	6	0	0.662	-0.59	0.19127	0.699972	16.94	7.448e+06	5.33088e+06	6.93	8.3	7.448e+06	7.68315e+06	6.71602e+06	4.79738e+06	5.66378e+06	5.33088e+06	5.84907e+06	4.36561e+06	5.8063e+06	4.79738e+06	5.41299e+06	4.36737e+06
Q9NV70	Exocyst complex component 1 OS=Homo sapiens GN=EXOC1 PE=1 SV=4	4	2	61	2	1	894	101.9	6.61	161.39	2	0	0.98	-0.03	0.892012	0.98222	62.29	3.82322e+06	3.30449e+06	24.65	25.72	5.47494e+06	3.5175e+06	3.82322e+06	2.84304e+06	3.30449e+06	4.62258e+06	4.29958e+06	1.99867e+06	3.30534e+06	2.84304e+06	3.15816e+06	3.78709e+06
O60256	Phosphoribosyl pyrophosphate synthase-associated protein 2 OS=Homo sapiens GN=PRPSAP2 PE=1 SV=1	8	1	61	1	1	369	40.9	7.44	174.85	1	0	0.353	-1.5	0.00846252	0.10785	6.54	631234	129739	14.21	74.26	645509	631234	493636		72399.6	232490	506932	358671	426770		69193.7	190470
R4GMW8	Protein BIVM-ERCC5 (Fragment) OS=Homo sapiens GN=BIVM-ERCC5 PE=4 SV=1	4	5	61	5	1	1385	156	5.78	117.25	5	0	1.2	0.26	0.378333	0.867892	38.74	3.64304e+06	4.74088e+06	16.82	11.12	3.64304e+06	4.67228e+06	3.44344e+06	4.19495e+06	4.74088e+06	5.24636e+06	2.86096e+06	2.65482e+06	2.97701e+06	4.19495e+06	4.53095e+06	4.29812e+06
P49959	Double-strand break repair protein MRE11A OS=Homo sapiens GN=MRE11A PE=1 SV=3	9	2	61	2	1	708	80.5	5.9	197.76	2	0	0.873	-0.2	0.973427	0.996989	84.96	282511	314305	79.93	62.78	282511	35340	429097	330137	314305	65337.1	221862	20080.4	370973	330137	300387	53527.9
Q9H8G2	Caspase activity and apoptosis inhibitor 1 OS=Homo sapiens GN=CAAP1 PE=1 SV=2	15	3	61	3	1	361	38.3	4.72	208.65	3	0	0.954	-0.07	0.928971	0.989806	25.27	1.69607e+06	1.43582e+06	24.89	20.47	1.69607e+06	1.36207e+06	2.23218e+06	1.43582e+06	1.65483e+06	1.0891e+06	1.33196e+06	773935	1.92982e+06	1.43582e+06	1.58155e+06	892256
Q06830	Peroxiredoxin-1 OS=Homo sapiens GN=PRDX1 PE=1 SV=1	37	8	61	7	1	199	22.1	8.13	126.77	8	1	1.02	0.03	0.768898	0.961612	66.32	2.01309e+06	2.54345e+06	31.06	42.55	1.6162e+06	2.01309e+06	2.94178e+06	3.06137e+06	2.54345e+06	1.19358e+06	1.26923e+06	1.14385e+06	2.5433e+06	3.06137e+06	2.43083e+06	977851
A0A0B4J1V8	HCG2039996 OS=Homo sapiens GN=PPAN-P2RY11 PE=3 SV=1	6	2	61	2	1	794	87.9	9.51	222.32	2	0	0.623	-0.68	0.124602	0.592184	15.01	9.52666e+06	5.71717e+06	16.52	13.41	9.14081e+06	1.22654e+07	9.52666e+06	4.64958e+06	6.05681e+06	5.71717e+06	7.17847e+06	6.96926e+06	8.23623e+06	4.64958e+06	5.78862e+06	4.68384e+06
O15068	Guanine nucleotide exchange factor DBS OS=Homo sapiens GN=MCF2L PE=1 SV=2	2	1	61	1	1	1137	128	6.43	57.86	1	0	1.395	0.48	0.211319	0.723532	17.68	223559	274743	14.43	12.2	177103	234760	223559	261078	327573	274743	139083	133392	193277	261078	313067	225086
Q8IV36	Protein HID1 OS=Homo sapiens GN=HID1 PE=1 SV=1	7	4	61	4	1	788	88.7	6.06	106.59	4	0	1.043	0.06	0.71464	0.960445	59.78	3.78608e+06	2.99216e+06	37.52	26.96	1.81946e+06	3.78608e+06	3.99676e+06	2.99216e+06	3.7355e+06	2.14263e+06	1.42886e+06	2.15127e+06	3.45537e+06	2.99216e+06	3.57009e+06	1.75537e+06
P55263	Adenosine kinase OS=Homo sapiens GN=ADK PE=1 SV=2	9	2	61	2	1	362	40.5	6.7	260.21	2	0	0.754	-0.41	0.5098	0.930409	42.22	847916	947658	33.66	34.26	847916	816472	1.43373e+06	947658	1.06789e+06	517699	665886	463925	1.23952e+06	947658	1.0206e+06	424130
Q9P2E9	Ribosome-binding protein 1 OS=Homo sapiens GN=RRBP1 PE=1 SV=4	16	5	61	5	1	1410	152.4	8.6	158.08	5	0	1.349	0.43	0.201934	0.715141	67.85	1.56973e+06	1.62035e+06	22.7	22.78	1.56973e+06	1.99819e+06	1.26979e+06	1.24775e+06	1.62035e+06	1.98482e+06	1.23274e+06	1.13539e+06	1.09779e+06	1.24775e+06	1.5486e+06	1.62608e+06
Q27J81	Inverted formin-2 OS=Homo sapiens GN=INF2 PE=1 SV=2	9	4	61	4	1	1249	135.5	5.38	152.66	4	0	0.69	-0.54	0.494521	0.925119	25.05	358774	408036	45.04	79.32	358774	279409	645787	408036	811771	110809	281753	158762	558312	408036	775825	90781.2
P12270	Nucleoprotein TPR OS=Homo sapiens GN=TPR PE=1 SV=3	6	6	61	6	1	2363	267.1	5.02	223.61	6	0	0.871	-0.2	0.797881	0.971474	50.06	1.32384e+06	1.15682e+06	34.5	32.43	712153	1.32384e+06	1.47437e+06	1.15682e+06	1.61738e+06	840344	559268	752212	1.27466e+06	1.15682e+06	1.54576e+06	688459
P0C1Z6	TCF3 fusion partner OS=Homo sapiens GN=TFPT PE=1 SV=1	13	3	61	3	1	253	28.3	5.21	149.53	3	0	0.85	-0.24	0.777956	0.963277	23.51	1.08787e+06	868445	23.55	15.27	825636	1.33563e+06	1.08787e+06	868445	1.08381e+06	818443	648389	758916	940516	868445	1.03582e+06	670517
Q6VMQ6	Activating transcription factor 7-interacting protein 1 OS=Homo sapiens GN=ATF7IP PE=1 SV=3	5	5	60	5	1	1270	136.3	4.7	207.98	5	0	1.182	0.24	0.390203	0.876216	77.95	1.60633e+06	1.7165e+06	16.58	36.02	1.60633e+06	1.5233e+06	2.05581e+06	1.7165e+06	2.38124e+06	1.12736e+06	1.26148e+06	865549	1.77734e+06	1.7165e+06	2.2758e+06	923597
O15357	Phosphatidylinositol 3,4,5-trisphosphate 5-phosphatase 2 OS=Homo sapiens GN=INPPL1 PE=1 SV=2	1	1	60	1	1	1258	138.5	6.54	157.58	1	0	1.587	0.67	0.0772529	0.459909	4.07	571589	887150	9.12	9.45	552253	654000	571589	881940	1.03757e+06	887150	433696	371607	494164	881940	991628	726805
P42694	Probable helicase with zinc finger domain OS=Homo sapiens GN=HELZ PE=1 SV=2	4	3	60	3	1	1942	218.8	7.42	95.97	3	0	1.177	0.23	0.391442	0.876216	91	319886	489497	93	59.56	61947.1	319886	764384	489497	951708	283185	48648.3	181761	660844	489497	909566	232002
P51610	Host cell factor 1 OS=Homo sapiens GN=HCFC1 PE=1 SV=2	4	4	60	4	1	2035	208.6	7.46	144.78	4	0	0.881	-0.18	0.832261	0.976743	17.69	1.65092e+06	1.40179e+06	16.07	7.85	1.42819e+06	1.96602e+06	1.65092e+06	1.38796e+06	1.59317e+06	1.40179e+06	1.12159e+06	1.1171e+06	1.42729e+06	1.38796e+06	1.52263e+06	1.14843e+06
P52594	Arf-GAP domain and FG repeat-containing protein 1 OS=Homo sapiens GN=AGFG1 PE=1 SV=2	9	3	60	3	1	562	58.2	8.63	85.24	3	0	1.091	0.13	0.595312	0.950709	37.26	4.29262e+06	4.46469e+06	5.58	33.05	4.39511e+06	4.29262e+06	3.94668e+06	4.46469e+06	6.96931e+06	3.78557e+06	3.45157e+06	2.43909e+06	3.41208e+06	4.46469e+06	6.6607e+06	3.10136e+06
G3V599	Uncharacterized protein OS=Homo sapiens PE=4 SV=1	6	7	60	7	1	1339	151.6	4.7	147.07	7	0	1.11	0.15	0.509577	0.930409	37.13	753167	947103	22.05	24.68	753167	677060	1.01998e+06	947103	1.08921e+06	655024	591478	384710	881815	947103	1.04097e+06	536634
Q9BTU6	Phosphatidylinositol 4-kinase type 2-alpha OS=Homo sapiens GN=PI4K2A PE=1 SV=1	7	3	60	3	1	479	54	8.29	161.88	3	0	1.147	0.2	0.475966	0.915731	29.52	4.62234e+06	5.12205e+06	16.27	14.94	4.62234e+06	5.87681e+06	4.37146e+06	4.81036e+06	5.12205e+06	6.34418e+06	3.63002e+06	3.33924e+06	3.77932e+06	4.81036e+06	4.89525e+06	5.19752e+06
P10588	Nuclear receptor subfamily 2 group F member 6 OS=Homo sapiens GN=NR2F6 PE=1 SV=2	9	1	60	1	1	404	43	7.78	166.94	1	0	0.832	-0.26	0.864192	0.979125	46.72	322655	577302	96.54	31.46	322655	131678	1.04801e+06	460416	723860		253388	74820.3	906052	460416	691807
O75367	Core histone macro-H2A.1 OS=Homo sapiens GN=H2AFY PE=1 SV=4	11	3	60	3	1	372	39.6	9.79	179	3	0	1.007	0.01	0.760726	0.960445	43.87	599671	595721	17.47	21.97	445415	625161	599671	595721	697617	444686	349794	355220	518442	595721	666727	364313
Q12905	Interleukin enhancer-binding factor 2 OS=Homo sapiens GN=ILF2 PE=1 SV=2	26	4	60	4	1	390	43	5.26	194.59	4	0	0.921	-0.12	0.959273	0.995341	43.3	1.13433e+06	1.046e+06	34.8	8.49	946887	1.80418e+06	1.13433e+06	1.02193e+06	1.046e+06	1.19249e+06	743610	1.02514e+06	980679	1.02193e+06	999684	976955
P51116	Fragile X mental retardation syndrome-related protein 2 OS=Homo sapiens GN=FXR2 PE=1 SV=2	13	4	59	4	1	673	74.2	6.23	201.46	4	0	0.968	-0.05	0.881283	0.982079	71.49	1.11573e+06	2.28134e+06	78	77.34	1.11573e+06	785848	3.25557e+06	2.28134e+06	3.0133e+06	252843	876207	446524	2.81459e+06	2.28134e+06	2.87987e+06	207143
Q6VY07	Phosphofurin acidic cluster sorting protein 1 OS=Homo sapiens GN=PACS1 PE=1 SV=2	12	5	59	5	1	963	104.8	7.74	191.58	5	0	1.097	0.13	0.582791	0.946156	62.22	1.42297e+06	3.55268e+06	64.26	51.5	1.42297e+06	1.30526e+06	3.77441e+06	3.55268e+06	4.21055e+06	1.25985e+06	1.11749e+06	741658	3.26315e+06	3.55268e+06	4.02411e+06	1.03214e+06
P55072	Transitional endoplasmic reticulum ATPase OS=Homo sapiens GN=VCP PE=1 SV=4	13	7	59	7	1	806	89.3	5.26	224.89	7	0	1.126	0.17	0.536824	0.936516	54.07	1.16833e+06	1.2647e+06	30.76	23.65	821564	1.54652e+06	1.16833e+06	996627	1.60483e+06	1.2647e+06	645191	878742	1.01008e+06	996627	1.53376e+06	1.03612e+06
P49411	Elongation factor Tu, mitochondrial OS=Homo sapiens GN=TUFM PE=1 SV=2	21	7	59	7	1	452	49.5	7.61	230.36	7	0	0.808	-0.31	0.660074	0.959137	25.85	1.15058e+06	772627	38.27	9.47	532418	1.15058e+06	1.17722e+06	772627	694041	839430	418119	653764	1.01776e+06	772627	663308	687710
Q9H6Y2	WD repeat-containing protein 55 OS=Homo sapiens GN=WDR55 PE=1 SV=2	11	2	59	2	1	383	42	4.92	321.91	2	0	0.784	-0.35	0.491009	0.923887	23.9	1.26159e+07	9.62577e+06	12.7	14.95	1.09347e+07	1.26159e+07	1.41235e+07	9.62577e+06	1.16764e+07	8.75917e+06	8.58727e+06	7.16845e+06	1.22104e+07	9.62577e+06	1.11594e+07	7.17602e+06
Q9BVC5	Ashwin OS=Homo sapiens GN=C2orf49 PE=1 SV=1	19	3	59	3	1	232	25.8	9.74	168.01	3	0	1.253	0.33	0.303179	0.829285	39.8	891108	2.27756e+06	70.21	49.58	891108	711888	2.42825e+06	2.27756e+06	2.70384e+06	859950	699805	404499	2.09933e+06	2.27756e+06	2.58412e+06	704521
O43765	Small glutamine-rich tetratricopeptide repeat-containing protein alpha OS=Homo sapiens GN=SGTA PE=1 SV=1	16	5	59	5	1	313	34	4.87	92.85	5	0	1.049	0.07	0.699922	0.960445	64.5	3.91841e+06	4.75223e+06	29.07	8.84	3.91841e+06	4.7702e+06	2.59941e+06	5.39884e+06	4.57371e+06	4.75223e+06	3.07721e+06	2.71046e+06	2.24731e+06	5.39884e+06	4.37119e+06	3.89331e+06
O00559	Receptor-binding cancer antigen expressed on SiSo cells OS=Homo sapiens GN=EBAG9 PE=1 SV=1	9	1	58	1	1	213	24.4	6.29	185.5	1	0	1.819	0.86	0.0158673	0.167483	54.95	3.13324e+06	5.69943e+06	12.94	54.09	3.13324e+06	3.81819e+06	3.02413e+06	5.69943e+06	1.05676e+07	3.58685e+06	2.4606e+06	2.16952e+06	2.61449e+06	5.69943e+06	10099676	2.93856e+06
P50395	Rab GDP dissociation inhibitor beta OS=Homo sapiens GN=GDI2 PE=1 SV=2	27	9	58	7	1	445	50.6	6.47	181.6	9	2	0.796	-0.33	0.534277	0.936516	39.21	1.96318e+06	2.88076e+06	29.17	41.14	1.22484e+06	1.96318e+06	2.24943e+06	2.88076e+06	3.41285e+06	1.38268e+06	961890	1.11549e+06	1.94473e+06	2.88076e+06	3.26173e+06	1.13277e+06
P06576	ATP synthase subunit beta, mitochondrial OS=Homo sapiens GN=ATP5B PE=1 SV=3	37	13	58	13	1	529	56.5	5.4	185.81	13	0	0.648	-0.63	0.250299	0.767874	16.46	1.13755e+06	712882	19.86	5.61	787283	1.13973e+06	1.13755e+06	745131	666154	712882	618270	647601	983460	745131	636657	584035
Q07157	Tight junction protein ZO-1 OS=Homo sapiens GN=TJP1 PE=1 SV=3	7	6	58	6	1	1748	195.3	6.7	151.85	6	0	1.876	0.91	0.0115722	0.135904	81.18	4.7106e+06	5.28536e+06	10.08	9.36	5.50952e+06	4.7106e+06	4.59557e+06	5.28536e+06	5.92695e+06	4.93388e+06	4.32674e+06	2.67659e+06	3.97308e+06	5.28536e+06	5.6645e+06	4.04213e+06
Q05519	Serine/arginine-rich splicing factor 11 OS=Homo sapiens GN=SRSF11 PE=1 SV=1	12	6	58	6	1	484	53.5	10.52	147.65	6	0	0.68	-0.56	0.225826	0.746533	22	1.89001e+07	1.47199e+07	14.16	28.13	2.15241e+07	1.61818e+07	1.89001e+07	1.47199e+07	1.3884e+07	2.2585e+07	1.69033e+07	9.1946e+06	1.634e+07	1.47199e+07	1.32692e+07	1.8503e+07
A1L170	Uncharacterized protein C1orf226 OS=Homo sapiens GN=C1orf226 PE=1 SV=1	10	3	58	3	1	272	29	5.27	89.81	3	0	1.756	0.81	0.0259593	0.231414	45.1	1.29446e+06	2.47512e+06	14.25	25.11	1.03604e+06	1.3719e+06	1.29446e+06	2.47512e+06	2.69001e+06	1.61693e+06	813625	779521	1.11912e+06	2.47512e+06	2.57089e+06	1.32469e+06
Q9UHR4	Brain-specific angiogenesis inhibitor 1-associated protein 2-like protein 1 OS=Homo sapiens GN=BAIAP2L1 PE=1 SV=2	8	2	58	2	1	511	56.8	8.68	214.3	2	0	0.906	-0.14	0.922384	0.986916	30.6	1.28675e+06	1.10549e+06	21.64	6.07	889411	1.36649e+06	1.28675e+06	1.05065e+06	1.10549e+06	1.18511e+06	698473	776450	1.11245e+06	1.05065e+06	1.05654e+06	970913
O60502	Protein O-GlcNAcase OS=Homo sapiens GN=MGEA5 PE=1 SV=2	3	1	58	1	1	916	102.8	4.91	231.79	1	0	0.672	-0.57	0.256535	0.773651	39.83	1.40391e+06	1.05892e+06	79.32	75.14	1.40391e+06	98152.9	1.64294e+06	1.05892e+06	1.2095e+06	110513	1.10252e+06	55771.1	1.42039e+06	1.05892e+06	1.15595e+06	90538.6
P53396	ATP-citrate synthase OS=Homo sapiens GN=ACLY PE=1 SV=3	5	4	58	4	1	1101	120.8	7.33	179.52	4	0	1.09	0.12	0.598116	0.951903	44.7	2.66252e+07	2.17089e+07	23.91	8.66	2.66252e+07	2.70791e+07	1.70882e+07	1.88978e+07	2.17089e+07	2.22916e+07	2.09093e+07	1.53865e+07	1.47735e+07	1.88978e+07	2.07476e+07	1.82625e+07
P35568	Insulin receptor substrate 1 OS=Homo sapiens GN=IRS1 PE=1 SV=1	7	5	58	5	1	1242	131.5	8.54	121.89	5	0	2.586	1.37	0.000209171	0.00449849	42.32	2.65192e+06	5.17558e+06	11.96	10.81	2.65192e+06	2.79e+06	2.20651e+06	4.28002e+06	5.21429e+06	5.17558e+06	2.08261e+06	1.58529e+06	1.90763e+06	4.28002e+06	4.9834e+06	4.24014e+06
Q05655	Protein kinase C delta type OS=Homo sapiens GN=PRKCD PE=1 SV=2	5	2	58	2	1	676	77.5	7.75	115.8	2	0	0.366	-1.45	0.00929691	0.115908	4.92	351851	143495	25.42	19.75	269997	451643	351851	143495	150812	102372	212034	256626	304191	143495	144134	83868.8
Q8WZ73	E3 ubiquitin-protein ligase rififylin OS=Homo sapiens GN=RFFL PE=1 SV=1	11	3	58	3	1	363	40.5	5.48	177.21	3	0	1.145	0.2	0.487609	0.921902	67.92	295162	361789	75.37	63.53	295162	77164.9	530855	361789	416107	78412.6	231797	43845.6	458948	361789	397681	64240.2
Q7KZI7	Serine/threonine-protein kinase MARK2 OS=Homo sapiens GN=MARK2 PE=1 SV=2	8	5	57	5	1	788	87.9	9.72	132.02	5	0	0.766	-0.38	0.441111	0.902415	26.23	5.44364e+06	4.28176e+06	19.31	30.3	5.44364e+06	7.42152e+06	5.34289e+06	4.28176e+06	5.58951e+06	2.99111e+06	4.275e+06	4.21695e+06	4.61917e+06	4.28176e+06	5.342e+06	2.45049e+06
Q8NHM5	Lysine-specific demethylase 2B OS=Homo sapiens GN=KDM2B PE=1 SV=1	8	5	57	5	1	1336	152.5	8.56	121.69	5	0	0.95	-0.07	0.905572	0.982515	35.6	726038	790540	23.26	7.29	658577	726038	1.00826e+06	704492	809721	790540	517194	412539	871688	704492	773867	647656
Q96ST3	Paired amphipathic helix protein Sin3a OS=Homo sapiens GN=SIN3A PE=1 SV=2	3	3	57	3	1	1273	145.1	7.25	218.07	3	0	0.818	-0.29	0.612216	0.953413	39.66	2.31088e+06	1.93791e+06	46.79	56.36	2.31088e+06	978741	2.82793e+06	1.93791e+06	2.89468e+06	786367	1.81478e+06	556127	2.44487e+06	1.93791e+06	2.76651e+06	644238
P35251	Replication factor C subunit 1 OS=Homo sapiens GN=RFC1 PE=1 SV=4	4	4	57	4	1	1148	128.2	9.36	274.5	4	0	0.563	-0.83	0.0566007	0.379655	11.73	4.15077e+06	2.31873e+06	21.05	8.88	5.31087e+06	4.15077e+06	3.51497e+06	2.22372e+06	2.62961e+06	2.31873e+06	4.17074e+06	2.35849e+06	3.03885e+06	2.22372e+06	2.51317e+06	1.89964e+06
Q8WWA1	Transmembrane protein 40 OS=Homo sapiens GN=TMEM40 PE=1 SV=2	8	4	57	4	1	233	25.5	5.59	172.26	4	0	1.881	0.91	0.0112171	0.134022	47.12	7.94928e+06	1.42133e+07	29.41	34.44	5.14728e+06	9.52538e+06	7.94928e+06	1.42133e+07	1.52618e+07	7.45058e+06	4.04227e+06	5.41238e+06	6.87251e+06	1.42133e+07	1.4586e+07	6.10395e+06
Q9Y3L3	SH3 domain-binding protein 1 OS=Homo sapiens GN=SH3BP1 PE=1 SV=3	3	1	57	1	1	701	75.7	6.77	79.02	1	0	0.644	-0.63	0.349931	0.852161	8.61	188038	121116	20.02	7.76	188038	242333	164944	121116	112448	131296	147670	137695	142601	121116	107469	107565
O15347	High mobility group protein B3 OS=Homo sapiens GN=HMGB3 PE=1 SV=4	12	1	57	1	1	200	23	8.37	273.67	1	0	0.891	-0.17	0.895715	0.982291	106.35	678336	1.37132e+06	93.25	76.51	305213	678336	2.14478e+06	1.37132e+06	1.9105e+06	183318	239690	385435	1.85426e+06	1.37132e+06	1.8259e+06	150185
A1L390	Pleckstrin homology domain-containing family G member 3 OS=Homo sapiens GN=PLEKHG3 PE=1 SV=1	6	4	57	4	1	1219	134.3	6.55	155.48	4	0	0.997	0	0.810714	0.974275	36.83	1.10817e+06	1.13862e+06	13.69	6.87	983843	1.29068e+06	1.10817e+06	1.13862e+06	1.21539e+06	1.05913e+06	772632	733372	958064	1.13862e+06	1.16157e+06	867701
P31948	Stress-induced-phosphoprotein 1 OS=Homo sapiens GN=STIP1 PE=1 SV=1	16	9	57	9	1	543	62.6	6.8	184.51	9	0	0.771	-0.38	0.453913	0.90796	26.11	4.43408e+06	3.36339e+06	22.9	35.72	4.43408e+06	2.89165e+06	4.46683e+06	3.36339e+06	2.72149e+06	5.32976e+06	3.48217e+06	1.64305e+06	3.86177e+06	3.36339e+06	2.60098e+06	4.36645e+06
Q5VZK9	F-actin-uncapping protein LRRC16A OS=Homo sapiens GN=LRRC16A PE=1 SV=1	4	5	57	5	1	1371	151.5	7.85	92.31	5	0	1.001	0	0.831982	0.976743	54.81	2.90715e+06	6.04862e+06	23	28.36	3.92212e+06	2.90715e+06	2.53493e+06	6.04862e+06	3.9291e+06	7.09818e+06	3.08012e+06	1.65186e+06	2.19156e+06	6.04862e+06	3.75512e+06	5.81524e+06
O95251	Histone acetyltransferase KAT7 OS=Homo sapiens GN=KAT7 PE=1 SV=1	18	5	57	5	1	611	70.6	8.85	111.58	5	0	0.736	-0.44	0.357951	0.858334	20.52	2.9807e+06	2.38299e+06	23.9	16.82	4.13982e+06	2.9807e+06	2.65869e+06	2.38299e+06	1.92676e+06	2.71059e+06	3.25108e+06	1.69365e+06	2.29856e+06	2.38299e+06	1.84144e+06	2.22067e+06
Q8N684	Cleavage and polyadenylation specificity factor subunit 7 OS=Homo sapiens GN=CPSF7 PE=1 SV=1	14	4	57	4	1	471	52	8	97.62	4	0	0.734	-0.45	0.406802	0.883704	15.18	1.31967e+06	1.01043e+06	29.39	10.99	1.14963e+06	1.97419e+06	1.31967e+06	887594	1.10732e+06	1.01043e+06	902829	1.12175e+06	1.14091e+06	887594	1.05829e+06	827805
O43847	Nardilysin OS=Homo sapiens GN=NRDC PE=1 SV=2	2	4	57	4	1	1150	131.5	5	124.01	4	0	0.986	-0.02	0.875511	0.979125	39.59	6.91358e+06	7.41094e+06	33.41	25.27	5.04221e+06	9.86224e+06	6.91358e+06	7.41094e+06	9.53306e+06	5.72267e+06	3959750	5.60378e+06	5.9771e+06	7.41094e+06	9.11093e+06	4.68835e+06
Q92882	Osteoclast-stimulating factor 1 OS=Homo sapiens GN=OSTF1 PE=1 SV=2	16	2	57	2	1	214	23.8	5.68	153.93	2	0	0.871	-0.2	0.764282	0.960445	28.94	6.77233e+06	6.56167e+06	17.2	65.28	7.65264e+06		5.9933e+06	6.56167e+06	6.59166e+06	1.17625e+06	6.00977e+06		5.18147e+06	6.56167e+06	6.29977e+06	963653
Q7Z478	ATP-dependent RNA helicase DHX29 OS=Homo sapiens GN=DHX29 PE=1 SV=2	1	1	56	1	1	1369	155.1	8.09	184.76	1	0	1.014	0.02	0.667823	0.959137	22.38	470306	476785	25.71	11.19	354809	598785	470306	413993	518440	476785	278639	340233	406600	413993	495483	390610
P63244	Receptor of activated protein C kinase 1 OS=Homo sapiens GN=RACK1 PE=1 SV=3	16	4	56	4	1	317	35.1	7.69	174.16	4	0	0.968	-0.05	0.908462	0.982515	40.94	1.49789e+06	1.45118e+06	15.8	30.09	1.12976e+06	1.49789e+06	1.517e+06	1.45118e+06	1.79981e+06	959190	887226	851112	1.31151e+06	1.45118e+06	1.72011e+06	785824
Q9H0U4	Ras-related protein Rab-1B OS=Homo sapiens GN=RAB1B PE=1 SV=1	61	9	56	3	1	201	22.2	5.73	173.01	9	5	1.078	0.11	0.59559	0.950709	62.53	717016	672281	42.72	17.62	329604	717016	848890	841676	672281	599721	258844	407413	733903	841676	642512	491326
Q12873	Chromodomain-helicase-DNA-binding protein 3 OS=Homo sapiens GN=CHD3 PE=1 SV=3	4	4	56	4	1	2000	226.5	7.3	162.23	4	0	0.833	-0.26	0.649872	0.959137	25.33	2.43175e+06	2.08151e+06	19.83	13.76	2.18269e+06	3.17239e+06	2.43175e+06	2.08151e+06	2.56468e+06	2.00115e+06	1.71411e+06	1.80257e+06	2.10235e+06	2.08151e+06	2.45111e+06	1.63946e+06
P49321	Nuclear autoantigenic sperm protein OS=Homo sapiens GN=NASP PE=1 SV=2	22	7	56	7	1	788	85.2	4.3	105.31	7	0	0.97	-0.04	0.922332	0.986916	67.88	2.82119e+06	3.60536e+06	71.65	8.1	2.82119e+06	1.65931e+06	6.79449e+06	3.30379e+06	3.60536e+06	3.8869e+06	2.21554e+06	942832	5.87414e+06	3.30379e+06	3.44572e+06	3.18437e+06
Q96IF1	LIM domain-containing protein ajuba OS=Homo sapiens GN=AJUBA PE=1 SV=1	10	3	56	3	1	538	56.9	7.14	68.74	3	0	0.704	-0.51	0.372289	0.863821	17.84	1.14649e+06	676146	34.89	63.22	1.40559e+06	1.14649e+06	667555	280992	676146	1.17916e+06	1.10384e+06	651445	577131	280992	646206	966037
Q8TEW0	Partitioning defective 3 homolog OS=Homo sapiens GN=PARD3 PE=1 SV=2	4	4	56	4	1	1356	151.3	7.68	143.96	4	0	0.926	-0.11	0.977276	0.996989	39.76	877923	963739	9.58	47.41	877923	842898	1.00836e+06	963739	1.47554e+06	536245	689451	478940	871772	963739	1.4102e+06	439323
Q9BQA1	Methylosome protein 50 OS=Homo sapiens GN=WDR77 PE=1 SV=1	22	4	56	4	1	342	36.7	5.17	90.04	4	0	0.907	-0.14	0.911627	0.983665	38.59	1.17822e+06	1.02269e+06	33.25	27.68	756190	1.52077e+06	1.17822e+06	1.02269e+06	1.38528e+06	798969	593851	864111	1.01863e+06	1.02269e+06	1.32394e+06	654562
O43237	Cytoplasmic dynein 1 light intermediate chain 2 OS=Homo sapiens GN=DYNC1LI2 PE=1 SV=1	7	3	55	3	1	492	54.1	6.38	177.94	3	0	0.763	-0.39	0.498759	0.92582	30.64	1.30206e+06	825405	31.54	7.5	773029	1.30206e+06	1.50007e+06	825405	928666	811164	607076	739836	1.29688e+06	825405	887544	664553
O75145	Liprin-alpha-3 OS=Homo sapiens GN=PPFIA3 PE=1 SV=3	7	6	55	6	1	1194	133.4	5.68	159.36	6	0	0.91	-0.14	0.950985	0.992546	23.62	1.0428e+06	1.01962e+06	30.62	42.99	617609	1.0428e+06	1.16864e+06	1.01962e+06	1.3046e+06	504724	485021	592526	1.01034e+06	1.01962e+06	1.24683e+06	413499
Q8NI35	InaD-like protein OS=Homo sapiens GN=INADL PE=1 SV=3	3	3	55	3	1	1801	196.2	4.94	223.88	3	0	1.141	0.19	0.499973	0.925825	27.27	1.36782e+06	1.53466e+06	21.54	3.41	1.42869e+06	936960	1.36782e+06	1.45569e+06	1.55291e+06	1.53466e+06	1.12198e+06	532387	1.18254e+06	1.45569e+06	1.48415e+06	1.25729e+06
Q96JY6	PDZ and LIM domain protein 2 OS=Homo sapiens GN=PDLIM2 PE=1 SV=1	20	4	55	4	1	352	37.4	8.72	125.13	4	0	0.998	0	0.805197	0.973194	26.9	1.05907e+06	1.23695e+06	19.89	7.44	968572	1.39951e+06	1.05907e+06	1.1514e+06	1.3359e+06	1.23695e+06	760639	795208	915613	1.1514e+06	1.27674e+06	1.01338e+06
Q13188	Serine/threonine-protein kinase 3 OS=Homo sapiens GN=STK3 PE=1 SV=2	6	2	55	2	1	491	56.3	5.24	160.06	2	0	0.857	-0.22	0.747557	0.960445	57.75	1.1745e+06	2.94481e+06	74.77	59.99	973617	1.1745e+06	3.51055e+06	2.94481e+06	4.22293e+06	985802	764601	667359	3.03503e+06	2.94481e+06	4.03594e+06	807626
Q13427	Peptidyl-prolyl cis-trans isomerase G OS=Homo sapiens GN=PPIG PE=1 SV=2	6	6	55	6	1	754	88.6	10.29	77.73	6	0	1.009	0.01	0.807298	0.974275	61.65	1.63725e+07	1.84565e+07	22.25	12.47	1.40642e+07	2.15979e+07	1.63725e+07	1.54131e+07	1.84565e+07	1.97562e+07	1.10449e+07	1.22721e+07	1.41547e+07	1.54131e+07	1.76393e+07	1.61854e+07
P18615	Negative elongation factor E OS=Homo sapiens GN=NELFE PE=1 SV=3	16	5	55	5	1	380	43.2	9.33	125.4	5	0	1.003	0	0.826788	0.975644	36.9	5.47385e+06	6.11185e+06	8.57	5.83	4.70091e+06	5.47385e+06	5.47647e+06	6.11185e+06	6.60427e+06	5.89857e+06	3.69172e+06	3.11028e+06	4.73465e+06	6.11185e+06	6.31183e+06	4.83245e+06
Q8NC74	RBBP8 N-terminal-like protein OS=Homo sapiens GN=RBBP8NL PE=2 SV=3	18	8	55	8	1	664	71.4	6.51	155.37	8	0	0.992	-0.01	0.84958	0.977123	48.7	2.33338e+06	2.04368e+06	2.31	22.79	2.42085e+06	2.32098e+06	2.33338e+06	1.84226e+06	2.04368e+06	2.80604e+06	1.90115e+06	1.31879e+06	2.01731e+06	1.84226e+06	1.95318e+06	2.29887e+06
O43149	Zinc finger ZZ-type and EF-hand domain-containing protein 1 OS=Homo sapiens GN=ZZEF1 PE=1 SV=6	3	3	55	3	1	2961	330.9	5.95	88.93	3	0	0.968	-0.05	0.874041	0.979125	43.23	1.12408e+06	825794	33.7	35.91	576200	1.12924e+06	1.12408e+06	825794	1.04623e+06	485911	452502	641640	971819	825794	999905	398086
Q76L83	Putative Polycomb group protein ASXL2 OS=Homo sapiens GN=ASXL2 PE=1 SV=1	4	4	55	4	1	1435	153.7	8.81	67.68	4	0	1.174	0.23	0.412484	0.887099	34.21	997657	893966	11.87	32.23	883130	1.12058e+06	997657	893966	1.21372e+06	626899	693540	636721	862519	893966	1.15997e+06	513592
Q9H2Y7	Zinc finger protein 106 OS=Homo sapiens GN=ZNF106 PE=1 SV=1	5	7	54	7	1	1883	208.8	7.15	125.74	7	0	0.72	-0.47	0.36503	0.861268	18.5	1.16547e+06	1.07653e+06	21.24	37.26	931260	1.16547e+06	1.43046e+06	1.07653e+06	1.42457e+06	644713	731337	662226	1.2367e+06	1.07653e+06	1.36149e+06	528186
Q13769	THO complex subunit 5 homolog OS=Homo sapiens GN=THOC5 PE=1 SV=2	4	2	54	2	1	683	78.5	6.87	220.16	2	0	0.838	-0.25	0.882596	0.982079	53.87	375078	547884	102.7	48.43	149377		941804	383446	782840		117309		814232	383446	748175
Q96JH7	Deubiquitinating protein VCIP135 OS=Homo sapiens GN=VCPIP1 PE=1 SV=2	6	5	54	5	1	1222	134.2	7.2	102.83	5	0	0.889	-0.17	0.823655	0.974936	37.76	5.43099e+06	5.30231e+06	6.24	16	5.38815e+06	5.43099e+06	6.01473e+06	5.30231e+06	5.70141e+06	4.14614e+06	4.23142e+06	3.08592e+06	5.2e+06	5.30231e+06	5.44894e+06	3.39676e+06
P50991	T-complex protein 1 subunit delta OS=Homo sapiens GN=CCT4 PE=1 SV=4	15	5	54	5	1	539	57.9	7.83	239.06	5	0	0.774	-0.37	0.517577	0.934984	30.9	1.40726e+06	947166	36.1	4.79	730264	1.57301e+06	1.40726e+06	947166	908021	998863	573491	893791	1.21664e+06	947166	867813	818327
Q02790	Peptidyl-prolyl cis-trans isomerase FKBP4 OS=Homo sapiens GN=FKBP4 PE=1 SV=3	39	14	54	14	1	459	51.8	5.43	119.84	14	0	1.274	0.35	0.270859	0.788472	47.64	4.26895e+06	4.81819e+06	31.04	18.29	2.61925e+06	5.03255e+06	4.26895e+06	5.23406e+06	4.81819e+06	3.62748e+06	2.05695e+06	2.85953e+06	3.6907e+06	5.23406e+06	4.60484e+06	2.97185e+06
Q5VV41	Rho guanine nucleotide exchange factor 16 OS=Homo sapiens GN=ARHGEF16 PE=1 SV=1	6	2	54	2	1	709	80.1	7.36	186.82	2	0	1.171	0.23	0.439658	0.901094	24.98	1.25049e+06	1.74126e+06	30.29	23.87	1.25049e+06	855942	1.60502e+06	1.74126e+06	1.97518e+06	1.21028e+06	982039	486352	1.38761e+06	1.74126e+06	1.88772e+06	991532
O43150	Arf-GAP with SH3 domain, ANK repeat and PH domain-containing protein 2 OS=Homo sapiens GN=ASAP2 PE=1 SV=3	3	2	54	2	1	1006	111.6	6.68	129.64	2	0	1.234	0.3	0.324669	0.835498	80.47	542917	1.29698e+06	99.74	65.15	542917	91863.6	1.45659e+06	1.29698e+06	1.72193e+06	311898	426364	52197.5	1.25928e+06	1.29698e+06	1.64568e+06	255525
Q8TB72	Pumilio homolog 2 OS=Homo sapiens GN=PUM2 PE=1 SV=2	6	6	54	6	1	1066	114.1	7.08	108.56	6	0	1.225	0.29	0.338662	0.847029	32.49	3.88232e+06	3.77243e+06	19.14	25.21	4.00288e+06	3.88232e+06	2.76968e+06	3.12739e+06	3.77243e+06	5.10546e+06	3.14354e+06	2.20596e+06	2.39452e+06	3.12739e+06	3.60539e+06	4.18269e+06
P26358	DNA (cytosine-5)-methyltransferase 1 OS=Homo sapiens GN=DNMT1 PE=1 SV=2	1	2	53	2	1	1616	183.1	7.75	162.19	2	0	0.447	-1.16	0.00821037	0.107228	8.06	2.44395e+06	1.06167e+06	18.33	12.2	1.92307e+06	2.79237e+06	2.44395e+06	938120	1.19806e+06	1.06167e+06	1.51023e+06	1.58664e+06	2.11291e+06	938120	1.14501e+06	869780
Q9H501	ESF1 homolog OS=Homo sapiens GN=ESF1 PE=1 SV=1	8	5	53	5	1	851	98.7	5.11	106.63	5	0	0.936	-0.1	0.972824	0.996989	33.86	2.61737e+06	2.29833e+06	17.76	20.75	1.9788e+06	2.81996e+06	2.61737e+06	2.29833e+06	2.62879e+06	1.72029e+06	1.554e+06	1.60232e+06	2.26283e+06	2.29833e+06	2.51239e+06	1.40936e+06
Q9NSI6	Bromodomain and WD repeat-containing protein 1 OS=Homo sapiens GN=BRWD1 PE=1 SV=4	6	7	53	7	1	2320	262.8	8.46	123.51	7	0	1.003	0	0.781948	0.965413	37.4	930588	1.10767e+06	40.77	38.3	748339	930588	1.59329e+06	1.10767e+06	1.52374e+06	678599	587686	528766	1.37747e+06	1.10767e+06	1.45627e+06	555948
Q8IXQ4	GPALPP motifs-containing protein 1 OS=Homo sapiens GN=GPALPP1 PE=1 SV=1	6	2	53	2	1	340	38.1	5.41	177.77	2	0	1.114	0.16	0.536639	0.936516	26.23	322393	308858	23.05	32.55	322393	374344	233111	273478	490434	308858	253182	212704	201535	273478	468717	253035
O43318	Mitogen-activated protein kinase kinase kinase 7 OS=Homo sapiens GN=MAP3K7 PE=1 SV=1	9	4	53	4	1	606	67.2	7.11	134.75	4	0	0.942	-0.09	0.950328	0.992546	40.94	886693	1.15056e+06	28.09	7.41	886693	864689	1.3837e+06	1.15056e+06	1.27168e+06	1.10278e+06	696339	491322	1.19627e+06	1.15056e+06	1.21537e+06	903466
Q92805	Golgin subfamily A member 1 OS=Homo sapiens GN=GOLGA1 PE=1 SV=3	3	2	53	2	1	767	88.1	5.27	185.17	2	0	1.478	0.56	0.0976593	0.531718	59.05	1.23582e+06	2.19571e+06	40.41	17.57	1.23582e+06	1.04352e+06	2.16249e+06	2.19571e+06	2.39768e+06	1.68447e+06	970513	592936	1.86957e+06	2.19571e+06	2.29151e+06	1.38002e+06
Q9Y3E7	Charged multivesicular body protein 3 OS=Homo sapiens GN=CHMP3 PE=1 SV=3	15	1	53	1	1	222	25.1	5.12	147.84	1	0	2.217	1.15	0.00535629	0.073724	92.21	373668	693814	4.55	36.91	385885		361838	531145	906304		303044		312825	531145	866172
Q8TDM6	Disks large homolog 5 OS=Homo sapiens GN=DLG5 PE=1 SV=4	6	8	53	8	1	1919	213.7	7.42	145.85	8	0	0.706	-0.5	0.283254	0.806852	19.43	1.71333e+06	4.05586e+06	26.03	34.23	1.47752e+06	2.41225e+06	1.71333e+06	4.05586e+06	4.86684e+06	2.34773e+06	1.16033e+06	1.37066e+06	1.48125e+06	4.05586e+06	4.65134e+06	1.9234e+06
Q9H7L9	Sin3 histone deacetylase corepressor complex component SDS3 OS=Homo sapiens GN=SUDS3 PE=1 SV=2	12	2	53	2	1	328	38.1	5.66	144.31	2	0	0.975	-0.04	0.908985	0.982515	46.17	2.62122e+06	3.68005e+06	61.64	50.76	1.73729e+06	2.62122e+06	5.66221e+06	3.68005e+06	4.65473e+06	1.43217e+06	1.36433e+06	1.48939e+06	4.89524e+06	3.68005e+06	4.44861e+06	1.17332e+06
Q9BRG2	SH2 domain-containing protein 3A OS=Homo sapiens GN=SH2D3A PE=1 SV=1	8	3	53	3	1	576	63.1	7.42	147.14	3	0	1.454	0.54	0.112234	0.558358	35.43	2.49691e+06	3.28731e+06	13.46	11.83	2.0382e+06	2.66107e+06	2.49691e+06	3.28731e+06	3.76877e+06	2.98392e+06	1.60064e+06	1.51204e+06	2.15869e+06	3.28731e+06	3.60189e+06	2.4446e+06
Q9Y5T5	Ubiquitin carboxyl-terminal hydrolase 16 OS=Homo sapiens GN=USP16 PE=1 SV=1	5	3	53	3	1	823	93.5	6.93	161.29	3	0	0.922	-0.12	0.947075	0.99243	37.97	1.42088e+06	1.49e+06	34.74	25.09	1.42088e+06	1.40568e+06	2.4768e+06	1.49e+06	1.70658e+06	1.01742e+06	1.11584e+06	798718	2.1413e+06	1.49e+06	1.63101e+06	833529
Q93100	Phosphorylase b kinase regulatory subunit beta OS=Homo sapiens GN=PHKB PE=1 SV=3	2	1	53	1	1	1093	124.8	6.95	60.42	1	0	0.624	-0.68	0.289859	0.816111	6.47	596475	382839	18.66	24.94	436256	596475	629660	382839	392736	241585	342601	338921	544369	382839	375345	197920
Q9Y2K6	Ubiquitin carboxyl-terminal hydrolase 20 OS=Homo sapiens GN=USP20 PE=1 SV=2	4	2	53	2	1	914	101.9	6.11	106.42	2	0	1.03	0.04	0.709445	0.960445	57.3	1.50205e+06	1.91646e+06	52.71	44.11	1.50205e+06	654682	2.17259e+06	1.91646e+06	2.27568e+06	850092	1.17959e+06	371994	1.8783e+06	1.91646e+06	2.17491e+06	696445
O14545	TRAF-type zinc finger domain-containing protein 1 OS=Homo sapiens GN=TRAFD1 PE=1 SV=1	8	3	52	3	1	582	64.8	5.29	107.2	3	0	0.732	-0.45	0.348384	0.852161	19.19	1.06558e+07	1.04009e+07	24.1	7.87	1.03342e+07	1.55742e+07	1.06558e+07	9.19271e+06	1.06905e+07	1.04009e+07	8.1157e+06	8.84936e+06	9.2124e+06	9.19271e+06	1.02171e+07	8.52105e+06
Q9UBF8	Phosphatidylinositol 4-kinase beta OS=Homo sapiens GN=PI4KB PE=1 SV=1	8	4	52	4	1	816	91.3	6.25	86.68	4	0	1.061	0.09	0.668249	0.959137	63.54	2.97801e+06	5.08596e+06	63.68	52.69	1.42708e+06	2.97801e+06	5.64451e+06	5.08596e+06	6.05361e+06	1.74197e+06	1.12072e+06	1.69213e+06	4.87993e+06	5.08596e+06	5.78555e+06	1.42713e+06
Q9H6S0	Probable ATP-dependent RNA helicase YTHDC2 OS=Homo sapiens GN=YTHDC2 PE=1 SV=2	3	3	52	3	1	1430	160.1	8.4	58.31	3	0	0.822	-0.28	0.676208	0.959137	22.59	1.15092e+06	934300	15.64	15.59	995530	1.35972e+06	1.15092e+06	934300	1.12534e+06	829315	781810	772599	995022	934300	1.07551e+06	679423
Q9BXK1	Krueppel-like factor 16 OS=Homo sapiens GN=KLF16 PE=1 SV=1	22	2	52	2	1	252	25.4	9.88	74.49	2	0	1.241	0.31	0.344962	0.852044	37.95	360511	264856	46.03	50.6	380582	137643	360511	264856	440682	153340	298879	78209.8	311678	264856	421169	125625
P07737	Profilin-1 OS=Homo sapiens GN=PFN1 PE=1 SV=2	40	4	52	4	1	140	15	8.27	167.57	4	0	0.697	-0.52	0.30213	0.828389	14.35	1.7406e+06	1.40702e+06	30.03	31.17	1.06887e+06	1.7406e+06	2.00309e+06	1.59076e+06	1.40702e+06	828864	839409	989020	1.73176e+06	1.59076e+06	1.34472e+06	679054
Q8TBB5	Kelch domain-containing protein 4 OS=Homo sapiens GN=KLHDC4 PE=1 SV=1	6	2	52	2	1	520	57.9	5.72	158.55	2	0	0.549	-0.86	0.0601154	0.394048	24.4	1.99888e+06	1.45623e+06	78.16	67.29	1.99888e+06	400620	3.44464e+06	1.45623e+06	1.82357e+06	289985	1.56976e+06	227635	2.97804e+06	1.45623e+06	1.74282e+06	237573
Q9UBB9	Tuftelin-interacting protein 11 OS=Homo sapiens GN=TFIP11 PE=1 SV=1	6	5	52	5	1	837	96.8	5.67	209.3	5	0	1.217	0.28	0.328636	0.838666	76.45	954822	2.54603e+06	86.83	62.13	954822	392657	2.5831e+06	2.54603e+06	3.66716e+06	789903	749841	223110	2.23321e+06	2.54603e+06	3.50478e+06	647135
Q8N8S7	Protein enabled homolog OS=Homo sapiens GN=ENAH PE=1 SV=2	12	4	52	4	1	591	66.5	6.93	125.06	4	0	0.788	-0.34	0.503102	0.926257	41.16	4.18996e+06	3.21648e+06	31.43	28.65	4.73593e+06	4.18996e+06	2.45313e+06	3.21648e+06	1.92176e+06	3.43781e+06	3.71922e+06	2.38076e+06	2.12084e+06	3.21648e+06	1.83667e+06	2.81645e+06
Q7Z434	Mitochondrial antiviral-signaling protein OS=Homo sapiens GN=MAVS PE=1 SV=2	20	4	52	4	1	540	56.5	5.52	143.72	4	0	1.162	0.22	0.434412	0.901094	26.57	675644	796368	30.34	30.32	400262	751523	675644	796368	890313	473944	314334	427020	584124	796368	850890	388282
Q9ULH7	MKL/myocardin-like protein 2 OS=Homo sapiens GN=MKL2 PE=1 SV=3	10	5	52	5	1	1088	118.1	6.28	111.91	5	0	1.255	0.33	0.345176	0.852044	57.94	222202	273435	22.67	42.76	164419	222202	261862	273435	435607	184453	129122	126256	226391	273435	416318	151114
Q9P035	Very-long-chain (3R)-3-hydroxyacyl-CoA dehydratase 3 OS=Homo sapiens GN=HACD3 PE=1 SV=2	3	1	52	1	1	362	43.1	8.94	206.45	1	0	0.963	-0.06	0.945378	0.99243	107.7	2.30246e+06	3.06879e+06	94.95	68.94	2.30246e+06	82080.6	4.33225e+06	3.06879e+06	3.29256e+06	469027	1.80817e+06	46638.7	3.74542e+06	3.06879e+06	3.14676e+06	384254
O75385	Serine/threonine-protein kinase ULK1 OS=Homo sapiens GN=ULK1 PE=1 SV=2	9	6	52	6	1	1050	112.6	8.79	128.29	6	0	1.173	0.23	0.441542	0.902448	34.96	1.13094e+06	1.38053e+06	22.45	25.8	789767	1.13094e+06	1.2451e+06	1.38053e+06	1.53141e+06	903006	620220	642606	1.07644e+06	1.38053e+06	1.4636e+06	739795
Q9P1Y6	PHD and RING finger domain-containing protein 1 OS=Homo sapiens GN=PHRF1 PE=1 SV=3	6	6	52	6	1	1649	178.6	8.95	109.13	6	0	0.79	-0.34	0.540693	0.936516	27.54	2.40905e+06	1.82336e+06	36.93	32.94	1.20311e+06	2.40905e+06	2.6316e+06	1.82336e+06	2.39249e+06	1.2029e+06	944827	1.36884e+06	2.27513e+06	1.82336e+06	2.28655e+06	985489
Q96L91	E1A-binding protein p400 OS=Homo sapiens GN=EP400 PE=1 SV=4	3	3	51	2	1	3159	343.3	9.19	120.29	3	4	0.882	-0.18	0.928034	0.989769	35.21	705010	546974	21.39	16.76	705010	917174	606249	515867	699829	546974	553659	521144	524129	515867	668840	448113
P78371	T-complex protein 1 subunit beta OS=Homo sapiens GN=CCT2 PE=1 SV=4	29	9	51	9	1	535	57.5	6.46	202.11	9	0	0.727	-0.46	0.385091	0.871201	37.6	1.32278e+06	829080	47.72	13.76	710222	1.98954e+06	1.32278e+06	829080	708601	935360	557752	1.13047e+06	1.1436e+06	829080	677224	766302
Q9BYJ9	YTH domain-containing family protein 1 OS=Homo sapiens GN=YTHDF1 PE=1 SV=1	14	2	51	2	1	559	60.8	8.79	148.77	2	0	1.103	0.14	0.548775	0.936516	37.95	705309	651613	43.96	49.63	365128	705309	957077	651613	1.15891e+06	435114	286742	400761	827435	651613	1.1076e+06	356471
Q96QR8	Transcriptional activator protein Pur-beta OS=Homo sapiens GN=PURB PE=1 SV=3	16	3	51	3	1	312	33.2	5.43	178.17	3	0	0.992	-0.01	0.856575	0.978778	26.13	6.61176e+06	5.92194e+06	7.11	24.04	6.61176e+06	6.87431e+06	5.97699e+06	5.47242e+06	5.92194e+06	8.4196e+06	5.19235e+06	3.90602e+06	5.16738e+06	5.47242e+06	5.65971e+06	6.89783e+06
Q86X10	Ral GTPase-activating protein subunit beta OS=Homo sapiens GN=RALGAPB PE=1 SV=1	4	3	51	3	1	1494	166.7	6.79	79.09	3	0	1.159	0.21	0.441653	0.902448	35.2	695409	1.1176e+06	29.55	40.5	589812	695409	1.02618e+06	1.1176e+06	1.70741e+06	750506	463191	395136	887175	1.1176e+06	1.63181e+06	614858
Q9NQX3	Gephyrin OS=Homo sapiens GN=GPHN PE=1 SV=1	6	4	51	4	1	736	79.7	5.43	152.73	4	0	0.717	-0.48	0.415879	0.889912	25.76	930873	792645	15.37	51.87	910423	930873	1.18893e+06	792645	1.43096e+06	508601	714974	528928	1.02789e+06	792645	1.3676e+06	416676
Q9NRA8	Eukaryotic translation initiation factor 4E transporter OS=Homo sapiens GN=EIF4ENIF1 PE=1 SV=2	6	4	51	4	1	985	108.1	8.32	119.44	4	0	1.036	0.05	0.734601	0.960445	32.46	5.11034e+06	4.81739e+06	17.76	7.35	3.97684e+06	5.69918e+06	5.11034e+06	4.49625e+06	4.81739e+06	5.20711e+06	3.12309e+06	3.23831e+06	4.41811e+06	4.49625e+06	4.60408e+06	4.26597e+06
Q13813	Spectrin alpha chain, non-erythrocytic 1 OS=Homo sapiens GN=SPTAN1 PE=1 SV=3	6	7	51	7	1	2472	284.4	5.35	175.91	7	0	0.703	-0.51	0.367482	0.861268	22.25	1.20169e+06	718544	22.08	23.16	807618	1.20169e+06	1.23941e+06	718544	1.00496e+06	661418	634239	682806	1.07153e+06	718544	960459	541872
Q9BQA9	Uncharacterized protein C17orf62 OS=Homo sapiens GN=C17orf62 PE=1 SV=1	17	1	51	1	1	187	20.8	6.8	82.29	1	0	0.796	-0.33	0.705747	0.960445	34.87	564754	591166	49.07	40.13	564754	355333	961200	591166	678073	282991	443513	201902	831001	591166	648047	231843
Q8WYP5	Protein ELYS OS=Homo sapiens GN=AHCTF1 PE=1 SV=3	4	7	51	7	1	2266	252.3	6.6	109.46	7	0	0.77	-0.38	0.451516	0.906986	24.98	5.18522e+06	3.20202e+06	9.34	11.84	5.42651e+06	5.18522e+06	4.51743e+06	3.20202e+06	3.86716e+06	3.1406e+06	4.26155e+06	2.94627e+06	3.90552e+06	3.20202e+06	3.69592e+06	2.57297e+06
O60231	Putative pre-mRNA-splicing factor ATP-dependent RNA helicase DHX16 OS=Homo sapiens GN=DHX16 PE=1 SV=2	3	2	51	2	1	1041	119.2	6.8	174.45	2	0	0.68	-0.56	0.225362	0.746533	18.47	3.8032e+06	2.20089e+06	31.78	14.03	3.8032e+06	2.45682e+06	4.78846e+06	2.20089e+06	2.7741e+06	2.18708e+06	2.98673e+06	1.39598e+06	4.13984e+06	2.20089e+06	2.65126e+06	1791786
Q9UQR0	Sex comb on midleg-like protein 2 OS=Homo sapiens GN=SCML2 PE=1 SV=1	5	3	51	3	1	700	77.2	8.54	112.87	3	0	0.74	-0.43	0.449877	0.906986	23.09	1.11605e+06	996063	15.86	21.38	1.01732e+06	1.11605e+06	1.37641e+06	996063	1.15301e+06	744203	798920	634144	1.18997e+06	996063	1.10196e+06	609695
P35658	Nuclear pore complex protein Nup214 OS=Homo sapiens GN=NUP214 PE=1 SV=2	3	5	51	5	1	2090	213.5	7.47	122.37	5	0	0.698	-0.52	0.265079	0.779736	19.69	5.42444e+06	3.38316e+06	20.02	9.3	5.50705e+06	5.42444e+06	3.76831e+06	2.96062e+06	3.38316e+06	3.55787e+06	4.3248e+06	3.0822e+06	3.25787e+06	2.96062e+06	3.23335e+06	2.91481e+06
Q9BQE9	B-cell CLL/lymphoma 7 protein family member B OS=Homo sapiens GN=BCL7B PE=1 SV=1	29	2	50	2	1	202	22.2	4.75	106.22	2	0	1.053	0.07	0.662861	0.959137	51.32	1.19622e+06	1.05085e+06	27.26	13.06	824001	1.45132e+06	1.19622e+06	1.05085e+06	1.25378e+06	978070	647105	824648	1.03419e+06	1.05085e+06	1.19826e+06	801292
Q9BRK4	Leucine zipper putative tumor suppressor 2 OS=Homo sapiens GN=LZTS2 PE=1 SV=2	5	1	50	1	1	669	72.7	6.51	81.35	1	0	1.778	0.83	0.121094	0.5837	115.11	67622.3	185844	61.93	72.92	67622.3	36625.5	132341	185844	235257	26879.6	53105.2	20810.9	114414	185844	224839	22021.4
Q8NDT2	Putative RNA-binding protein 15B OS=Homo sapiens GN=RBM15B PE=1 SV=3	10	8	50	8	1	890	97.1	9.85	130.41	8	0	0.828	-0.27	0.63541	0.95667	36.8	2.33554e+06	2.17718e+06	9.64	35.12	2.58819e+06	2.33554e+06	2.13552e+06	2.17718e+06	2.5123e+06	1.1886e+06	2.03256e+06	1.32707e+06	1.84625e+06	2.17718e+06	2.40105e+06	973771
Q6KB66	Keratin, type II cytoskeletal 80 OS=Homo sapiens GN=KRT80 PE=1 SV=2	5	2	50	1	1	452	50.5	5.67	189	2	0	0.759	-0.4	0.49831	0.92582	13.33	1.20783e+06	916530	35.31	10.43	672776	1.43134e+06	1.20783e+06	834431	916530	1.0268e+06	528345	813298	1.04422e+06	834431	875945	841218
Q9HCH0	Nck-associated protein 5-like OS=Homo sapiens GN=NCKAP5L PE=1 SV=2	8	5	50	5	1	1330	138.9	8.13	145.21	5	0	0.697	-0.52	0.302782	0.828856	24.5	1.71317e+06	1.08021e+06	17.75	29.65	1.26714e+06	1.71317e+06	1.78985e+06	1.08021e+06	1.35323e+06	729580	995113	973435	1.54741e+06	1.08021e+06	1.29331e+06	597714
Q9H3P7	Golgi resident protein GCP60 OS=Homo sapiens GN=ACBD3 PE=1 SV=4	12	2	50	2	1	528	60.6	5.06	134.45	2	0	2.253	1.17	0.00332034	0.050779	71.52	543411	998681	69.09	51.04	543411	1.61034e+06	533460	898006	998681	2.1323e+06	426752	915006	461200	898006	954459	1.7469e+06
Q13620	Cullin-4B OS=Homo sapiens GN=CUL4B PE=1 SV=4	6	3	50	3	1	913	103.9	7.37	81.28	3	0	0.592	-0.76	0.107089	0.54999	13.13	2.50986e+06	1.37079e+06	18.79	40.1	2.7379e+06	2.50986e+06	1.87684e+06	1.37079e+06	1.10801e+06	2.32904e+06	2.15013e+06	1.42612e+06	1.62261e+06	1.37079e+06	1.05895e+06	1.90809e+06
P57060	RWD domain-containing protein 2B OS=Homo sapiens GN=RWDD2B PE=1 SV=1	7	1	50	1	1	319	36.3	5.87	55.14	1	0	0.752	-0.41	0.601595	0.951903	8.33	162294	116092	27.68	7.39	95457.5	162294	163143	110173		122329	74964.7	92216.7	141044	110173		100219
P31949	Protein S100-A11 OS=Homo sapiens GN=S100A11 PE=1 SV=2	50	5	50	5	1	105	11.7	7.12	162.54	5	0	1.022	0.03	0.772909	0.961692	52.64	4.69905e+06	7.50618e+06	43.35	31.23	4.24679e+06	8.92974e+06	4.69905e+06	7.50618e+06	4.50279e+06	8.67799e+06	3.33509e+06	5.07393e+06	4.06254e+06	7.50618e+06	4.3034e+06	7.10951e+06
O94888	UBX domain-containing protein 7 OS=Homo sapiens GN=UBXN7 PE=1 SV=2	4	1	50	1	1	489	54.8	5.16	145.33	1	0	0.977	-0.03	0.82347	0.974936	43.7	691370	675184	50.07	33.88	691370	327306	1.00065e+06	675184	716899	355990	542947	185978	865105	675184	685154	291647
Q14103	Heterogeneous nuclear ribonucleoprotein D0 OS=Homo sapiens GN=HNRNPD PE=1 SV=1	14	4	50	4	1	355	38.4	7.81	81.56	4	0	1.642	0.72	0.0418461	0.314457	72.9	2.62797e+07	4.14984e+07	4.28	36.4	2.45284e+07	2.62797e+07	2.65699e+07	4.14984e+07	2.64994e+07	5.67831e+07	1.92627e+07	1.49323e+07	2.29709e+07	4.14984e+07	2.5326e+07	4.652e+07
Q9Y2H0	Disks large-associated protein 4 OS=Homo sapiens GN=DLGAP4 PE=1 SV=3	8	5	49	5	1	992	107.9	7.08	118.3	5	0	1.191	0.25	0.403958	0.883674	61.9	531761	813959	38.42	36.06	443591	531761	895655	813959	971916	448409	348361	302150	774333	813959	928879	367363
P38159	RNA-binding motif protein, X chromosome OS=Homo sapiens GN=RBMX PE=1 SV=3	17	6	49	2	1	391	42.3	10.05	69.14	6	4	0.755	-0.41	0.40831	0.884764	25.84	3.45361e+07	2.87505e+07	22.2	10.23	3.45361e+07	4.24702e+07	2.70714e+07	2.60714e+07	2.87505e+07	3.1983e+07	2.71219e+07	2.41318e+07	2.34044e+07	2.60714e+07	2.74774e+07	2.62024e+07
Q99460	26S proteasome non-ATPase regulatory subunit 1 OS=Homo sapiens GN=PSMD1 PE=1 SV=2	6	3	49	3	1	953	105.8	5.39	86.24	3	0	1.35	0.43	0.190765	0.699972	86.29	2.30659e+06	2.47495e+06	21.33	8.75	1.62658e+06	2.49597e+06	2.30659e+06	2.32261e+06	2.75681e+06	2.47495e+06	1.27739e+06	1.41822e+06	1.99415e+06	2.32261e+06	2.63474e+06	2.02762e+06
Q86VP1	Tax1-binding protein 1 OS=Homo sapiens GN=TAX1BP1 PE=1 SV=2	3	1	49	1	1	789	90.8	5.43	111.46	1	0	1.758	0.81	0.0371099	0.289799	59.78	429627	608991	27.66	8.92	281517	500481	429627	542913	608991	648940	221081	284376	371432	542913	582024	531650
Q96GY3	Protein lin-37 homolog OS=Homo sapiens GN=LIN37 PE=1 SV=1	11	2	49	2	1	246	28.4	8.7	93.1	2	0	1.179	0.24	0.385649	0.871498	78.17	378708	508184	49.64	61.14	279800	378708	712878	508184	733045	164313	219733	215184	616315	508184	700585	134615
Q9HCN4	GPN-loop GTPase 1 OS=Homo sapiens GN=GPN1 PE=1 SV=1	10	2	49	2	1	374	41.7	4.92	140.28	2	0	1.039	0.06	0.725429	0.960445	34.46	4.30053e+06	6.09661e+06	53.73	33.19	4.30053e+06	3.15186e+06	8.6075e+06	6.09661e+06	7.23086e+06	3.57712e+06	3.37729e+06	1.79091e+06	7.44157e+06	6.09661e+06	6.91067e+06	2.93058e+06
Q15678	Tyrosine-protein phosphatase non-receptor type 14 OS=Homo sapiens GN=PTPN14 PE=1 SV=2	4	3	49	3	1	1187	135.2	8.31	135.77	3	0	0.865	-0.21	0.87829	0.981232	29.27	754820	522383	12.76	11.71	606063	754820	770155	515563	631663	522383	475954	428893	665833	515563	603692	427967
Q8WUM4	Programmed cell death 6-interacting protein OS=Homo sapiens GN=PDCD6IP PE=1 SV=1	11	4	49	4	1	868	96	6.52	148.57	4	0	1.221	0.29	0.336408	0.846721	53.18	273731	599004	75.64	58.73	64165.7	273731	473015	599004	678518	157196	50390.7	155535	408942	599004	648473	128784
P60174	Triosephosphate isomerase OS=Homo sapiens GN=TPI1 PE=1 SV=3	22	5	49	5	1	286	30.8	5.92	164.57	5	0	1.059	0.08	0.673585	0.959137	40.8	2.53047e+06	4.07115e+06	10.24	46.7	2.53047e+06	2.79514e+06	2.27619e+06	2.61877e+06	6.7411e+06	4.07115e+06	1.98723e+06	1.58821e+06	1.96787e+06	2.61877e+06	6.4426e+06	3.33532e+06
Q86UE4	Protein LYRIC OS=Homo sapiens GN=MTDH PE=1 SV=2	15	5	49	5	1	582	63.8	9.32	87.1	5	0	0.729	-0.46	0.339753	0.847029	11.95	8.59212e+06	5.87769e+06	21.41	4.54	8.59212e+06	8.90723e+06	5.87315e+06	5.58079e+06	6.11129e+06	5.87769e+06	6.74757e+06	5.06114e+06	5.0776e+06	5.58079e+06	5.84068e+06	4.81534e+06
Q09472	Histone acetyltransferase p300 OS=Homo sapiens GN=EP300 PE=1 SV=2	5	4	49	4	1	2414	264	8.5	87.66	4	0	0.99	-0.01	0.848918	0.977123	36.46	1.56382e+06	1.47465e+06	22.08	9.89	1.56382e+06	2.01741e+06	1.30704e+06	1.23964e+06	1.4837e+06	1.47465e+06	1.2281e+06	1.14631e+06	1.12999e+06	1.23964e+06	1.418e+06	1.20812e+06
P49916	DNA ligase 3 OS=Homo sapiens GN=LIG3 PE=1 SV=2	7	4	48	4	1	1009	112.8	9.01	82.57	4	0	0.727	-0.46	0.334489	0.845684	32.57	4.04997e+06	2.39852e+06	20.11	22.25	3.12068e+06	4.70483e+06	4.04997e+06	2.39852e+06	3.01253e+06	1.92733e+06	2.45073e+06	2.67331e+06	3.50138e+06	2.39852e+06	2.87914e+06	1.57898e+06
Q8NFH5	Nucleoporin NUP53 OS=Homo sapiens GN=NUP35 PE=1 SV=1	10	2	48	2	1	326	34.8	9.09	169.96	2	0	0.855	-0.23	0.892809	0.98222	40.33	675072	372364	30.04	8.74	419680	787506	675072	415241	372364	350031	329583	447466	583630	415241	355875	286766
Q9H019	Mitochondrial fission regulator 1-like OS=Homo sapiens GN=MTFR1L PE=1 SV=2	12	3	48	3	1	292	31.9	6.1	90.91	3	0	1.464	0.55	0.106721	0.548917	61.25	2.9036e+06	3.681e+06	14.92	5.12	2.9036e+06	3.70601e+06	2.87522e+06	3.60894e+06	3.97213e+06	3.681e+06	2.28026e+06	2.10578e+06	2.48575e+06	3.60894e+06	3.79624e+06	3.01569e+06
O14617	AP-3 complex subunit delta-1 OS=Homo sapiens GN=AP3D1 PE=1 SV=1	3	2	48	2	1	1153	130.1	8.48	69.36	2	0	0.538	-0.89	0.0381033	0.294637	16.33	3.66491e+06	2.06712e+06	33.9	27.45	2.23711e+06	4.59085e+06	3.66491e+06	2.06712e+06	2.58445e+06	1.46591e+06	1.75685e+06	2.60855e+06	3.16848e+06	2.06712e+06	2.47001e+06	1.20096e+06
Q96RT1	Protein LAP2 OS=Homo sapiens GN=ERBB2IP PE=1 SV=2	6	5	48	5	1	1412	158.2	5.5	94.82	5	0	0.766	-0.38	0.549008	0.936516	43.78	950550	775958	10.27	48.2	1.10258e+06	910151	950550	775958	821711	278261	865879	517153	821793	775958	785325	227968
A6NKF1	SAC3 domain-containing protein 1 OS=Homo sapiens GN=SAC3D1 PE=1 SV=2	5	1	48	1	1	404	43.5	8.69	161.27	1	0	1.028	0.04	0.686314	0.959997	61.33	965951	712129	39.62	25.16	965951	428635	975411	712129	915675	551006	758581	243553	843287	712129	875128	451416
Q8WY36	HMG box transcription factor BBX OS=Homo sapiens GN=BBX PE=1 SV=1	4	2	48	2	1	941	105.1	8.79	75.26	2	0	0.791	-0.34	0.706585	0.960445	29.98	575571	455060	48	9.8	850737	575571	298737	412644	455060	502067	668101	327043	258272	412644	434910	411322
Q147X3	N-alpha-acetyltransferase 30 OS=Homo sapiens GN=NAA30 PE=1 SV=1	22	6	48	6	1	362	39.3	5.52	150.65	6	0	0.797	-0.33	0.659972	0.959137	22.71	605742	810110	62.4	31.1	605742	444344	1.39463e+06	810110	1.127e+06	603990	475702	252479	1.20572e+06	810110	1.0771e+06	494824
Q96K21	Abscission/NoCut checkpoint regulator OS=Homo sapiens GN=ZFYVE19 PE=1 SV=3	6	2	48	2	1	471	51.5	5.73	234.19	2	0	1.093	0.13	0.591285	0.950682	84.16	3.2372e+06	6.23386e+06	39.4	1.7	2.8286e+06	3.2372e+06	5.68136e+06	6.146e+06	6.35707e+06	6.23386e+06	2.22136e+06	1839398	4.91179e+06	6.146e+06	6.07558e+06	5.10714e+06
Q9Y6X4	Soluble lamin-associated protein of 75 kDa OS=Homo sapiens GN=FAM169A PE=1 SV=2	6	2	48	2	1	670	74.9	4.6	92.03	2	0	0.852	-0.23	0.836332	0.976806	55.23	188579	202797	24.35	47.8	158471		224406	202797	243155	81627.4	124451		194009	202797	232388	66874
Q96I25	Splicing factor 45 OS=Homo sapiens GN=RBM17 PE=1 SV=1	8	2	47	2	1	401	44.9	5.97	67.11	2	0	1.274	0.35	0.271443	0.788472	74.7	5.65639e+06	5.19572e+06	26.99	51.11	5.65639e+06	3.37176e+06	5.66579e+06	5.19572e+06	7.08541e+06	2.1951e+06	4.44208e+06	1.91585e+06	4.89833e+06	5.19572e+06	6.77166e+06	1.79836e+06
O94804	Serine/threonine-protein kinase 10 OS=Homo sapiens GN=STK10 PE=1 SV=1	5	3	47	3	1	968	112.1	6.95	154.86	3	0	0.867	-0.21	0.752743	0.960445	20.26	2.77445e+06	2.4925e+06	19.46	12.86	2.44831e+06	3.55639e+06	2.77445e+06	2.4925e+06	2.74299e+06	2.11678e+06	1.92271e+06	2.02076e+06	2.39864e+06	2.4925e+06	2.62153e+06	1.73419e+06
P55081	Microfibrillar-associated protein 1 OS=Homo sapiens GN=MFAP1 PE=1 SV=2	9	3	47	3	1	439	51.9	4.98	240.92	3	0	0.534	-0.91	0.0513306	0.35413	20.29	1.47909e+06	740095	95.76	82.91	1.47909e+06	15288	2.66734e+06	740095	987968	43598	1.16156e+06	8686.75	2.30603e+06	740095	944221	35718
O60292	Signal-induced proliferation-associated 1-like protein 3 OS=Homo sapiens GN=SIPA1L3 PE=1 SV=3	4	4	46	4	1	1781	194.5	8.32	84.82	4	0	0.965	-0.05	0.92521	0.988096	32.36	1.39264e+06	1.32669e+06	18.72	13.14	1.1862e+06	1.71792e+06	1.39264e+06	1.32669e+06	1.54169e+06	1.18904e+06	931551	976132	1.204e+06	1.32669e+06	1.47343e+06	974130
P57740	Nuclear pore complex protein Nup107 OS=Homo sapiens GN=NUP107 PE=1 SV=1	6	3	46	3	1	925	106.3	5.43	78	3	0	1.108	0.15	0.501013	0.925878	37.72	431650	472608	42.96	20.48	254486	631638	431650	402908	601689	472608	199853	358901	373181	402908	575046	387188
Q8IVT2	Mitotic interactor and substrate of PLK1 OS=Homo sapiens GN=MISP PE=1 SV=1	9	5	46	5	1	679	75.3	6.83	83.72	5	0	1.493	0.58	0.101253	0.537731	35.72	1.14903e+06	2.04115e+06	3.28	21.86	1.11725e+06	1.19264e+06	1.14903e+06	2.04115e+06	2.5821e+06	1.67001e+06	877400	677663	993386	2.04115e+06	2.46776e+06	1.36817e+06
P22670	MHC class II regulatory factor RFX1 OS=Homo sapiens GN=RFX1 PE=1 SV=2	3	1	46	1	1	979	104.7	6.29	71.66	1	0	1.026	0.04	0.725479	0.960445	27.1	238030	244255	34.52	12.24	139554	291265	238030	244255	275378	215415	109595	165499	205788	244255	263184	176481
O75592	E3 ubiquitin-protein ligase MYCBP2 OS=Homo sapiens GN=MYCBP2 PE=1 SV=3	1	3	46	3	1	4640	509.8	7.03	66.21	3	0	0.908	-0.14	0.93493	0.991882	48.83	1.5772e+06	1.85263e+06	52.13	53.71	586425	1.5772e+06	1.99194e+06	1.85263e+06	2.32258e+06	648289	460532	896175	1.72212e+06	1.85263e+06	2.21974e+06	531116
Q6PFW1	Inositol hexakisphosphate and diphosphoinositol-pentakisphosphate kinase 1 OS=Homo sapiens GN=PPIP5K1 PE=1 SV=1	3	3	46	3	1	1433	159.4	5.4	119.56	3	0	0.751	-0.41	0.514895	0.93447	17.67	853415	777751	24.88	11.32	707269	1.14831e+06	853415	777751	845968	673838	555433	652476	737816	777751	808508	552048
Q96E39	RNA binding motif protein, X-linked-like-1 OS=Homo sapiens GN=RBMXL1 PE=1 SV=1	13	5	46	1	1	390	42.1	9.89	69.58	5	0	0.669	-0.58	0.431135	0.901094	14.89	495072	331003	31.68	4.82	638545	495072	329775	331003	327282	357200	501463	281303	285105	331003	312790	292639
Q9BWU0	Kanadaptin OS=Homo sapiens GN=SLC4A1AP PE=1 SV=1	4	3	46	3	1	796	88.8	5.19	206.94	3	0	1.041	0.06	0.716659	0.960445	54.88	1.35245e+06	1.63383e+06	34.47	27.61	1.35245e+06	1.25275e+06	2.26862e+06	1.63383e+06	1.78727e+06	1.01584e+06	1.0621e+06	711821	1.96133e+06	1.63383e+06	1.70813e+06	832232
P61204	ADP-ribosylation factor 3 OS=Homo sapiens GN=ARF3 PE=1 SV=2	36	5	46	3	1	181	20.6	7.43	149.14	5	2	1.142	0.19	0.460241	0.90796	55.08	686846	917362	54.5	47.89	287316	686846	1.00474e+06	917362	1.13572e+06	380686	225635	390270	868642	917362	1.08543e+06	311880
Q13242	Serine/arginine-rich splicing factor 9 OS=Homo sapiens GN=SRSF9 PE=1 SV=1	13	3	46	3	1	221	25.5	8.65	58.18	3	0	1	0	0.833072	0.976743	39.43	8.46394e+06	6.92014e+06	10.07	28.28	9.56512e+06	7.85004e+06	8.46394e+06	6.92014e+06	6.16053e+06	1.03006e+07	7.51168e+06	4.46044e+06	7.31745e+06	6.92014e+06	5.88774e+06	8.43889e+06
Q9NYZ3	G2 and S phase-expressed protein 1 OS=Homo sapiens GN=GTSE1 PE=1 SV=3	4	3	46	3	1	720	76.6	9.39	90.89	3	0	0.853	-0.23	0.756122	0.960445	18.43	1.20728e+06	1.03323e+06	6.9	6.65	1.20728e+06	1.33127e+06	1.16802e+06	919142	1.03428e+06	1.03323e+06	948098	756437	1.00981e+06	919142	988480	846483
Q9H0F6	Sharpin OS=Homo sapiens GN=SHARPIN PE=1 SV=1	11	3	46	3	1	387	39.9	5.8	105.14	3	0	1.317	0.4	0.222627	0.746109	27.01	730191	960968	19.92	15.18	545862	818499	730191	793315	1.07843e+06	960968	428677	465076	631283	793315	1.03067e+06	787281
P12268	Inosine-5'-monophosphate dehydrogenase 2 OS=Homo sapiens GN=IMPDH2 PE=1 SV=2	9	4	46	4	1	514	55.8	6.9	107.02	4	0	0.788	-0.34	0.541396	0.936516	30.33	1.50376e+06	1.39165e+06	16.93	11.75	1.50376e+06	1.89624e+06	1.37956e+06	1.13973e+06	1.39165e+06	1.42163e+06	1.18093e+06	1.07746e+06	1.19269e+06	1.13973e+06	1.33003e+06	1.16468e+06
Q86U86	Protein polybromo-1 OS=Homo sapiens GN=PBRM1 PE=1 SV=1	5	4	46	4	1	1689	192.8	6.89	81.73	4	0	0.835	-0.26	0.680845	0.959137	47.07	999402	2.26313e+06	82.62	46	999402	366204	2.38633e+06	2.26313e+06	2.48478e+06	889205	784851	208080	2.06309e+06	2.26313e+06	2.37476e+06	728489
Q8TAD8	Smad nuclear-interacting protein 1 OS=Homo sapiens GN=SNIP1 PE=1 SV=1	16	5	46	5	1	396	45.8	9.99	99.44	5	0	0.917	-0.13	0.912456	0.984251	34.23	4.96543e+06	4.39002e+06	17.27	3.61	3.76639e+06	4.96543e+06	5.304e+06	4.17736e+06	4.48345e+06	4.39002e+06	2.95783e+06	2.82139e+06	4.58555e+06	4.17736e+06	4.28492e+06	3.59656e+06
Q9Y5X3	Sorting nexin-5 OS=Homo sapiens GN=SNX5 PE=1 SV=1	6	1	45	1	1	404	46.8	6.76	112.48	1	0	0.77	-0.38	0.684859	0.959137	32.28	567191	436847	50.83	23.95	567191	927181	316732	436847	282956	452020	445426	526830	273829	436847	270426	370321
Q15847	Adipogenesis regulatory factor OS=Homo sapiens GN=ADIRF PE=1 SV=1	59	2	45	2	1	76	7.9	5.31	194.32	2	0	1.2	0.26	0.406212	0.883704	55.24	534792	656757	37.61	28.84	433073	874077	534792	561846	656757	963180	340101	496656	462352	561846	627675	789093
Q8NHG8	E3 ubiquitin-protein ligase ZNRF2 OS=Homo sapiens GN=ZNRF2 PE=1 SV=1	22	4	45	4	1	242	24.1	7.09	86.38	4	0	1.05	0.07	0.697607	0.960445	34.78	3.83118e+06	5.49444e+06	37.99	33.64	5.32412e+06	3.83118e+06	2.39807e+06	5.5185e+06	2.81962e+06	5.49444e+06	4.18114e+06	2.1769e+06	2.07324e+06	5.5185e+06	2.69477e+06	4.50137e+06
Q9Y2I9	TBC1 domain family member 30 OS=Homo sapiens GN=TBC1D30 PE=1 SV=2	8	4	45	4	1	924	102.7	8.29	152.2	4	0	0.995	-0.01	0.778938	0.963939	45.83	566454	998467	58.4	47.44	566454	246128	920629	998467	1.26782e+06	431854	444848	139851	795925	998467	1.21168e+06	353800
Q00536	Cyclin-dependent kinase 16 OS=Homo sapiens GN=CDK16 PE=1 SV=1	10	4	45	3	1	496	55.7	7.62	133.49	4	1	0.838	-0.26	0.755586	0.960445	39.05	953531	944268	21.25	43.44	1.02895e+06	672154	953531	738627	1.66091e+06	944268	808056	381922	824370	738627	1.58736e+06	773600
P17987	T-complex protein 1 subunit alpha OS=Homo sapiens GN=TCP1 PE=1 SV=1	18	6	45	6	1	556	60.3	6.11	167.39	6	0	0.72	-0.47	0.463867	0.908694	22.65	825760	492968	43.34	15.74	365144	954825	825760	492968	527726	386091	286755	542537	713907	492968	504358	316308
Q5M775	Cytospin-B OS=Homo sapiens GN=SPECC1 PE=1 SV=1	7	5	45	5	1	1068	118.5	6.7	69.56	5	0	1.195	0.26	0.404512	0.883704	28.65	1.12817e+06	1.3684e+06	25.36	16.15	1.12817e+06	1.45326e+06	870887	1.3684e+06	1.58341e+06	1.1426e+06	885974	825752	752920	1.3684e+06	1.51329e+06	936083
Q9ULJ8	Neurabin-1 OS=Homo sapiens GN=PPP1R9A PE=1 SV=2	6	4	45	4	1	1098	123.3	5.1	80.63	4	0	1.178	0.24	0.493612	0.925068	39.67	105415	281996	61.81	57.75	105415	191363	49672.6	162072	281996	529633	82784.8	108734	42944.2	162072	269509	433907
Q70EL4	Ubiquitin carboxyl-terminal hydrolase 43 OS=Homo sapiens GN=USP43 PE=1 SV=2	2	1	45	1	1	1123	122.7	9.19	66.13	1	0	0.817	-0.29	0.799946	0.972312	5.91	70212	57328.9	10.27	4.92	78672.3	64153.7	70212	55112.5	60753.8	57328.9	61783	36452.5	60701.4	55112.5	58063.6	46967.2
Q01167	Forkhead box protein K2 OS=Homo sapiens GN=FOXK2 PE=1 SV=3	12	5	45	5	1	660	69	9.54	117.18	5	0	1.23	0.3	0.343517	0.851296	39.63	1.48809e+06	1.59861e+06	21.48	27.15	1.01493e+06	1.48809e+06	1.54062e+06	1.59861e+06	1.98443e+06	1.13231e+06	797042	845541	1.33194e+06	1.59861e+06	1.89656e+06	927653
P49768	Presenilin-1 OS=Homo sapiens GN=PSEN1 PE=1 SV=1	4	1	45	1	1	467	52.6	5.31	61.51	1	0	0.907	-0.14	0.936522	0.992171	14.99	477672	421021	12.05	15.65	391177	492303	477672	421021	486360	354679	307199	279729	412969	421021	464823	290574
Q8TCJ2	Dolichyl-diphosphooligosaccharide--protein glycosyltransferase subunit STT3B OS=Homo sapiens GN=STT3B PE=1 SV=1	3	2	45	2	1	826	93.6	8.91	63.27	2	0	1.611	0.69	0.0494451	0.346307	55.49	4.65464e+06	8.03881e+06	30.04	36.15	6.60624e+06	4.65464e+06	3.66883e+06	8.03881e+06	6.23375e+06	1.25012e+07	5.18801e+06	2.6448e+06	3.17187e+06	8.03881e+06	5.95772e+06	1.02417e+07
O43815	Striatin OS=Homo sapiens GN=STRN PE=1 SV=4	6	3	45	3	1	780	86.1	5.27	121.44	3	0	1.04	0.06	0.720754	0.960445	52.72	1.0309e+06	1.49947e+06	88.72	72.6	1.0309e+06	188237	2.20354e+06	1.49947e+06	1.61741e+06	180170	809586	106958	1.90506e+06	1.49947e+06	1.54579e+06	147606
Q9BQG0	Myb-binding protein 1A OS=Homo sapiens GN=MYBBP1A PE=1 SV=2	7	5	45	5	1	1328	148.8	9.28	131	5	0	0.401	-1.32	0.00161256	0.027606	7.65	6.99305e+06	2.66765e+06	20.35	12.91	6.99305e+06	7.98229e+06	5.26928e+06	2.66765e+06	2.56055e+06	3.23814e+06	5.49179e+06	4.53559e+06	4.55553e+06	2.66765e+06	2.44717e+06	2.65288e+06
Q9NQZ2	Something about silencing protein 10 OS=Homo sapiens GN=UTP3 PE=1 SV=1	5	2	44	2	1	479	54.5	5.62	206.07	2	0	0.674	-0.57	0.260468	0.776383	27.11	1.41148e+06	931779	89.47	68.26	1.41148e+06	35287.2	2.14594e+06	931779	1.1029e+06	163719	1.10847e+06	20050.4	1.85526e+06	931779	1.05406e+06	134128
Q9Y485	DmX-like protein 1 OS=Homo sapiens GN=DMXL1 PE=1 SV=3	3	4	44	4	1	3027	337.6	6.34	117.54	4	0	0.813	-0.3	0.751298	0.960445	23.63	589378	538090	16.36	23.8	575349	589378	764207	538090	736369	469952	451834	334888	660691	538090	703762	385012
P49848	Transcription initiation factor TFIID subunit 6 OS=Homo sapiens GN=TAF6 PE=1 SV=1	6	2	44	2	1	677	72.6	8.6	140.79	2	0	0.848	-0.24	0.905601	0.982515	31.73	545719	423153	20.33	19.28	509457	735419	545719	423153	575955	414421	400087	417870	471798	423153	550451	339518
Q9NQG5	Regulation of nuclear pre-mRNA domain-containing protein 1B OS=Homo sapiens GN=RPRD1B PE=1 SV=1	4	1	44	1	1	326	36.9	5.97	86.33	1	0	0.785	-0.35	0.495225	0.925119	21.55	2.20043e+06	3.1798e+06	46.82	32.32	4.53159e+06	2.20043e+06	2.09442e+06	3.1798e+06	2.45005e+06	4.62e+06	3.55875e+06	1.2503e+06	1.81072e+06	3.1798e+06	2.34156e+06	3.78497e+06
Q6P597	Kinesin light chain 3 OS=Homo sapiens GN=KLC3 PE=1 SV=2	8	3	44	3	1	504	55.3	6.49	127.86	3	0	1.353	0.44	0.202327	0.715141	35.52	1.73532e+06	2.39509e+06	16.4	7.19	1.73532e+06	2.15915e+06	1.58115e+06	2.39509e+06	2.6016e+06	2.25596e+06	1.36278e+06	1.22684e+06	1.36697e+06	2.39509e+06	2.4864e+06	1.84821e+06
Q9H7D0	Dedicator of cytokinesis protein 5 OS=Homo sapiens GN=DOCK5 PE=1 SV=3	2	2	44	2	1	1870	215.2	7.96	59.33	2	0	0.769	-0.38	0.700782	0.960445	15.06	473056	340686	22.78	5.57	391329	613200	473056	318087	355497	340686	307319	348424	408978	318087	339755	279110
P37802	Transgelin-2 OS=Homo sapiens GN=TAGLN2 PE=1 SV=3	33	6	44	6	1	199	22.4	8.25	122.87	6	0	0.662	-0.59	0.190595	0.699972	17.39	4.61321e+06	3.11755e+06	23.84	8.59	3.66074e+06	5.90565e+06	4.61321e+06	3.21557e+06	3.11755e+06	2.72516e+06	2.87485e+06	3.35563e+06	3.98833e+06	3.21557e+06	2.97951e+06	2.23261e+06
Q9H4L4	Sentrin-specific protease 3 OS=Homo sapiens GN=SENP3 PE=1 SV=2	8	2	44	2	1	574	65	8.56	139.24	2	0	0.919	-0.12	0.945989	0.99243	34.47	1.5253e+06	1.16956e+06	31.93	6.06	837751	1.60687e+06	1.5253e+06	1.16956e+06	1.28812e+06	1.15524e+06	657903	913036	1.31869e+06	1.16956e+06	1.23109e+06	946437
Q9Y4L1	Hypoxia up-regulated protein 1 OS=Homo sapiens GN=HYOU1 PE=1 SV=1	11	6	44	6	1	999	111.3	5.22	189.52	6	0	0.911	-0.14	0.939732	0.99243	52.3	1.21355e+06	1.1232e+06	37.75	46.34	977830	1.98219e+06	1.21355e+06	1.1232e+06	611658	1.66051e+06	767910	1.12629e+06	1.04917e+06	1.1232e+06	584574	1.36039e+06
P40855	Peroxisomal biogenesis factor 19 OS=Homo sapiens GN=PEX19 PE=1 SV=1	6	1	44	1	1	299	32.8	4.34	104.88	1	0	0.901	-0.15	0.914336	0.985254	25.26	1.74355e+06	1.67952e+06	33.27	3.23	1.21814e+06	2.40628e+06	1.74355e+06	1.67952e+06	1.72918e+06	1.62108e+06	956629	1.36726e+06	1.50738e+06	1.67952e+06	1.65261e+06	1.32808e+06
Q9Y2J4	Angiomotin-like protein 2 OS=Homo sapiens GN=AMOTL2 PE=1 SV=3	10	4	44	4	1	779	85.7	7.3	88.96	4	0	0.702	-0.51	0.319701	0.835498	19.98	1.60392e+06	1.0795e+06	19.45	8.77	1.33874e+06	1.97346e+06	1.60392e+06	1.0795e+06	1.2088e+06	1.01966e+06	1.05134e+06	1.12133e+06	1.38666e+06	1.0795e+06	1.15528e+06	835367
Q13596	Sorting nexin-1 OS=Homo sapiens GN=SNX1 PE=1 SV=3	8	1	44	1	1	522	59	5.15	117.87	1	0	3.234	1.69	3.58489e-05	0.000881114	102.03	519959	1.08401e+06	81.1	86.32	519959	33537.6	653444	1.08401e+06	1.86334e+06	108471	408334	19056.2	564932	1.08401e+06	1.78083e+06	88866.1
Q69YQ0	Cytospin-A OS=Homo sapiens GN=SPECC1L PE=1 SV=2	6	3	44	3	1	1117	124.5	5.72	74.56	3	0	1.697	0.76	0.0433558	0.321524	111.69	615987	1.47161e+06	65.54	76.58	1.0386e+06	219767	615987	1.96891e+06	1.47161e+06	178958	815638	124873	532549	1.96891e+06	1.40644e+06	146613
Q8N0Z3	Spindle and centriole-associated protein 1 OS=Homo sapiens GN=SPICE1 PE=1 SV=1	5	2	43	2	1	855	96.2	7.44	89.46	2	0	1.597	0.68	0.107728	0.552447	37.87	200397	339210	16.03	26.44	160490	221849	200397	472449	339210	284623	126036	126056	173253	472449	324190	233180
Q5THJ4	Vacuolar protein sorting-associated protein 13D OS=Homo sapiens GN=VPS13D PE=1 SV=2	2	6	43	6	1	4388	491.6	6.58	108.06	6	0	0.733	-0.45	0.398914	0.880797	23.97	1.51807e+06	1.0985e+06	17.11	19.66	1.12328e+06	1.51807e+06	1.55499e+06	1.0985e+06	1.3225e+06	888741	882136	862576	1.34436e+06	1.0985e+06	1.26393e+06	728108
Q8TD19	Serine/threonine-protein kinase Nek9 OS=Homo sapiens GN=NEK9 PE=1 SV=2	7	3	43	3	1	979	107.1	5.74	88.15	3	0	0.647	-0.63	0.193837	0.703309	8.56	2.28332e+06	1.72133e+06	53.4	57.76	791177	2.28332e+06	2.81073e+06	1.76216e+06	1.72133e+06	435366	621327	1.29739e+06	2.43001e+06	1.76216e+06	1.64511e+06	356678
P52597	Heterogeneous nuclear ribonucleoprotein F OS=Homo sapiens GN=HNRNPF PE=1 SV=3	26	6	43	6	1	415	45.6	5.58	157.79	6	0	0.933	-0.1	0.859815	0.978891	49.73	420954	507017	27.37	14.44	345264	420954	586542	391920	511966	507017	271143	239189	507092	391920	489296	415378
P43243	Matrin-3 OS=Homo sapiens GN=MATR3 PE=1 SV=2	7	5	43	5	1	847	94.6	6.25	114.65	5	0	1.042	0.06	0.717714	0.960445	55.84	1.27104e+07	2.80581e+07	60.7	34.03	3.05082e+07	1.06852e+07	1.27104e+07	2.80581e+07	1.628e+07	3.35827e+07	2.39587e+07	6.0714e+06	1.09887e+07	2.80581e+07	1.55591e+07	2.75129e+07
Q8TBC5	Zinc finger and SCAN domain-containing protein 18 OS=Homo sapiens GN=ZSCAN18 PE=2 SV=2	7	2	43	2	1	510	54.8	4.82	105.27	2	0	1.535	0.62	0.0870576	0.496168	36.39	728462	1.06063e+06	22.58	7.39	531843	845507	728462	1.06063e+06	1.18594e+06	1.0348e+06	417667	480422	629788	1.06063e+06	1.13343e+06	847769
Q92994	Transcription factor IIIB 90 kDa subunit OS=Homo sapiens GN=BRF1 PE=1 SV=1	11	3	43	3	1	677	73.8	5.43	173.03	3	0	0.774	-0.37	0.712905	0.960445	65.12	321455	389757	79.74	74.54	321455	46860.9	512796	389757	596303	73577.7	252445	26626.7	443335	389757	569898	60279.1
Q14CS0	UBX domain-containing protein 2B OS=Homo sapiens GN=UBXN2B PE=1 SV=1	11	1	43	1	1	331	37.1	5.64	87.35	1	0	2.323	1.22	0.021008	0.20363	102.77	64016.2	251813	100.96	49.7	64016.2	35906.1	255973	251813	252050	83416.3	50273.2	20402.1	221300	251813	240889	68339.5
Q15910	Histone-lysine N-methyltransferase EZH2 OS=Homo sapiens GN=EZH2 PE=1 SV=2	5	3	43	3	1	746	85.3	7.02	110.81	3	0	0.947	-0.08	0.886225	0.98222	42.73	500176	580661	23.66	56.25	451084	500176	696726	580661	955040	276658	354246	284203	602350	580661	912751	226655
Q13111	Chromatin assembly factor 1 subunit A OS=Homo sapiens GN=CHAF1A PE=1 SV=2	7	4	43	4	1	956	106.9	5.94	90.22	4	0	0.833	-0.26	0.7161	0.960445	25.99	1.061e+06	999745	17.67	51.59	979126	1.061e+06	1.35948e+06	999745	1.116e+06	334897	768928	602867	1.17533e+06	999745	1.06659e+06	274367
Q9BUH6	Protein PAXX OS=Homo sapiens GN=C9orf142 PE=1 SV=2	16	3	43	3	1	204	21.6	5.48	105.62	3	0	0.86	-0.22	0.728726	0.960445	20.85	9.16117e+06	8.73234e+06	21.23	9.05	8.53511e+06	1.25115e+07	9.16117e+06	7.97175e+06	9.5554e+06	8.73234e+06	6.7028e+06	7.10914e+06	7.92024e+06	7.97175e+06	9.13228e+06	7.15404e+06
P78347	General transcription factor II-I OS=Homo sapiens GN=GTF2I PE=1 SV=2	7	4	43	4	1	998	112.3	6.39	74.46	4	0	0.824	-0.28	0.684254	0.959137	27.45	897012	1.11133e+06	93.05	41.94	377127	897012	2.75326e+06	721084	1.11133e+06	1.70278e+06	296166	509688	2.38032e+06	721084	1.06212e+06	1.39502e+06
P42684	Abelson tyrosine-protein kinase 2 OS=Homo sapiens GN=ABL2 PE=1 SV=1	3	3	43	3	1	1182	128.3	8.07	67.03	3	0	0.808	-0.31	0.615064	0.954449	37.94	1.83992e+06	1.81543e+06	42.29	50.54	892710	1.83992e+06	2.27211e+06	1.81543e+06	2.20151e+06	679559	701063	1.04545e+06	1.96434e+06	1.81543e+06	2.10403e+06	556734
Q9BVJ6	U3 small nucleolar RNA-associated protein 14 homolog A OS=Homo sapiens GN=UTP14A PE=1 SV=1	11	5	42	5	1	771	87.9	7.87	146.32	5	0	0.448	-1.16	0.0328727	0.269321	7.31	856217	388720	32.07	41.66	856217	595619	1.15184e+06	388720	522481	211627	672405	338434	995814	388720	499345	173377
Q9NZN5	Rho guanine nucleotide exchange factor 12 OS=Homo sapiens GN=ARHGEF12 PE=1 SV=1	2	2	42	2	1	1544	173.1	5.74	87.41	2	0	0.525	-0.93	0.11372	0.561419	5.28	665509	356946	30.6	14.26	493696	914393	665509	356946	449239	351247	387709	519564	575363	356946	429347	287762
Q70CQ2	Ubiquitin carboxyl-terminal hydrolase 34 OS=Homo sapiens GN=USP34 PE=1 SV=2	3	5	42	5	1	3546	404	5.82	92.74	5	0	1.006	0.01	0.762355	0.960445	29.24	661511	765826	8.17	24.62	613561	722076	661511	765826	938545	566234	481842	410288	571905	765826	896986	463892
Q9NUL3	Double-stranded RNA-binding protein Staufen homolog 2 OS=Homo sapiens GN=STAU2 PE=1 SV=1	7	2	42	2	1	570	62.6	9.61	96.74	2	0	0.804	-0.32	0.663566	0.959137	27.6	958557	891567	30.31	5.34	835504	1.45553e+06	958557	824575	914839	891567	656138	827041	828715	824575	874330	730424
P00761	Trypsin CONTAMINANT OS=Sus scrofa PE=1 SV=1	16	3	42	3	1	231	24.4	7.18	113.85	3	0	0.805	-0.31	0.555593	0.936516	26.05	6.94735e+06	4.31723e+06	27.96	14.95	4.1163e+06	7.15551e+06	6.94735e+06	5.38219e+06	4.09683e+06	4.31723e+06	3.23261e+06	4.06581e+06	6.00629e+06	5.38219e+06	3.91542e+06	3.53693e+06
Q9HB58	Sp110 nuclear body protein OS=Homo sapiens GN=SP110 PE=1 SV=5	11	4	42	4	1	689	78.3	8.87	106.9	4	0	0.902	-0.15	0.907565	0.982515	28.38	1.80333e+06	1.96571e+06	30.92	6.19	1.44522e+06	2.62623e+06	1.80333e+06	1.96571e+06	2.18241e+06	1.96261e+06	1.13496e+06	1.49224e+06	1.55906e+06	1.96571e+06	2.08577e+06	1.60789e+06
A8CG34	Nuclear envelope pore membrane protein POM 121C OS=Homo sapiens GN=POM121C PE=1 SV=2	6	4	42	4	1	1229	125	10.37	89.13	4	0	0.852	-0.23	0.803382	0.973194	29.02	1.02926e+06	817371	18.72	10.44	831484	1.2153e+06	1.02926e+06	807585	968538	817371	652982	690542	889845	807585	925651	669638
O95613	Pericentrin OS=Homo sapiens GN=PCNT PE=1 SV=4	2	3	42	3	1	3336	377.8	5.55	102.27	3	0	1.025	0.04	0.702167	0.960445	23.25	315233	311661	43.58	10.85	138594	364893	315233	291033	358896	311661	108841	207334	272533	291033	343004	255331
O00429	Dynamin-1-like protein OS=Homo sapiens GN=DNM1L PE=1 SV=2	2	1	42	1	1	736	81.8	6.81	73.75	1	0	0.923	-0.12	0.931552	0.990566	83	4.13663e+06	3.0071e+06	57.74	41.33	1.09348e+06	4.51434e+06	4.13663e+06	3.0071e+06	3.33873e+06	1.35748e+06	858730	2.56508e+06	3.5763e+06	3.0071e+06	3.19089e+06	1.11212e+06
Q16512	Serine/threonine-protein kinase N1 OS=Homo sapiens GN=PKN1 PE=1 SV=2	8	3	42	3	1	942	103.9	6.37	112.42	3	0	0.537	-0.9	0.11326	0.561419	10.03	775767	438573	19.21	10.12	701725	1.00663e+06	775767	438573	503853	415569	551079	571973	670685	438573	481542	340458
Q5UIP0	Telomere-associated protein RIF1 OS=Homo sapiens GN=RIF1 PE=1 SV=2	4	7	42	7	1	2472	274.3	5.52	135.36	7	0	0.53	-0.92	0.0442274	0.324492	7.54	2.52107e+06	1.2189e+06	6.15	21.45	2.28102e+06	2.52107e+06	2.5596e+06	1.2189e+06	1.52482e+06	992454	1.79133e+06	1.43249e+06	2.21289e+06	1.2189e+06	1.4573e+06	813076
P62820	Ras-related protein Rab-1A OS=Homo sapiens GN=RAB1A PE=1 SV=3	53	8	42	2	1	205	22.7	6.21	122.95	8	0	2.029	1.02	0.0893023	0.502928	74.26	42464.1	41174.1	64.51	34.15	43344.4	42464.1	7979.2	41174.1	26064.6	53503.6	34039.2	24128.3	6898.38	41174.1	24910.4	43833.3
Q96FV2	Secernin-2 OS=Homo sapiens GN=SCRN2 PE=1 SV=3	4	1	42	1	1	425	46.6	5.67	64.65	1	0	0.809	-0.31	0.735555	0.960445	45.04	240210	265068	47.15	54.01	191915	240210	453502	265068	366733	104013	150715	136489	392072	265068	350494	85213.2
Q14671	Pumilio homolog 1 OS=Homo sapiens GN=PUM1 PE=1 SV=3	5	4	42	4	1	1186	126.4	6.84	133.97	4	0	1.109	0.15	0.563977	0.940146	62.08	1.39377e+06	1.48169e+06	24.6	40.55	942470	1.55981e+06	1.39377e+06	1.48169e+06	1.51484e+06	645956	740141	886293	1.20498e+06	1.48169e+06	1.44776e+06	529205
P98175	RNA-binding protein 10 OS=Homo sapiens GN=RBM10 PE=1 SV=3	3	2	42	2	1	930	103.5	5.97	172.31	2	0	0.7	-0.52	0.268957	0.786665	27.09	5.67287e+06	3.19346e+06	45.37	11.22	6.71813e+06	5.67287e+06	2.4226e+06	2.71861e+06	3.19346e+06	3.39707e+06	5.27589e+06	3.22336e+06	2.09445e+06	2.71861e+06	3.05205e+06	2.78308e+06
Q13615	Myotubularin-related protein 3 OS=Homo sapiens GN=MTMR3 PE=1 SV=3	4	3	42	3	1	1198	133.5	5.8	89.02	3	0	1.357	0.44	0.224494	0.746533	39.33	403427	847698	70.71	63.78	403427	230528	943261	847698	1.35833e+06	295158	316820	130988	815491	847698	1.29818e+06	241811
Q9NSY1	BMP-2-inducible protein kinase OS=Homo sapiens GN=BMP2K PE=1 SV=2	4	2	41	2	1	1161	129.1	6.51	76.08	2	0	1.372	0.46	0.215851	0.732489	49.27	539994	652362	26.02	6.87	340774	574724	539994	653753	652362	578291	267617	326562	466849	653753	623475	473770
Q07960	Rho GTPase-activating protein 1 OS=Homo sapiens GN=ARHGAP1 PE=1 SV=1	4	2	41	2	1	439	50.4	6.29	67.62	2	0	1.292	0.37	0.248762	0.76729	93.64	3.65482e+06	4.62623e+06	49.15	47.66	1.38357e+06	4.29082e+06	3.65482e+06	4.62623e+06	4.97341e+06	1.70397e+06	1.08655e+06	2.43807e+06	3.15975e+06	4.62623e+06	4.75318e+06	1.39599e+06
Q9UKL0	REST corepressor 1 OS=Homo sapiens GN=RCOR1 PE=1 SV=1	5	1	41	1	1	482	53	7.03	219.9	1	0	2.197	1.14	0.00189306	0.0314687	74.37	1.75396e+06	3852910	82.46	60.9	1.75396e+06	406239	3.51926e+06	3852910	4.74115e+06	1.00944e+06	1.37742e+06	230827	3042561	3852910	4.53121e+06	826994
Q13451	Peptidyl-prolyl cis-trans isomerase FKBP5 OS=Homo sapiens GN=FKBP5 PE=1 SV=2	8	2	41	2	1	457	51.2	5.9	99.18	2	0	0.77	-0.38	0.492634	0.924305	33.9	2.45051e+06	1.36898e+06	20.3	20.91	1.77794e+06	2.67567e+06	2.45051e+06	1.36898e+06	1.81473e+06	1.22549e+06	1.39625e+06	1.52033e+06	2.11858e+06	1.36898e+06	1.73437e+06	1.004e+06
P0DJ93	Small integral membrane protein 13 OS=Homo sapiens GN=SMIM13 PE=3 SV=1	33	1	41	1	1	91	10.3	6.67	82.18	1	0	1.088	0.12	0.607997	0.952261	76.47	1.49263e+06	1.55808e+06	42.66	52.53	1.09332e+06		2.03777e+06	1.55808e+06	1.88827e+06	546387	858605		1.76174e+06	1.55808e+06	1.80466e+06	447632
Q9NZT2	Opioid growth factor receptor OS=Homo sapiens GN=OGFR PE=1 SV=3	13	5	41	5	1	677	73.3	4.84	149.09	5	0	0.881	-0.18	0.797684	0.971474	28.42	5.60923e+06	5.60716e+06	19.02	16.58	6.28358e+06	5.60923e+06	4.27023e+06	5.60716e+06	4.41385e+06	6.16516e+06	4.93462e+06	3.1872e+06	3.6918e+06	5.60716e+06	4.2184e+06	5.05086e+06
Q9Y320	Thioredoxin-related transmembrane protein 2 OS=Homo sapiens GN=TMX2 PE=1 SV=1	9	2	41	2	1	296	34	8.69	66.86	2	0	1.109	0.15	0.537724	0.936516	42.86	1.02246e+06	1.29986e+06	50.92	47.99	491729	1.02246e+06	1.52242e+06	1.29986e+06	1.51403e+06	506032	386165	580970	1.3162e+06	1.29986e+06	1.44699e+06	414571
Q9H4Z3	Phosphorylated CTD-interacting factor 1 OS=Homo sapiens GN=PCIF1 PE=1 SV=1	7	2	41	2	1	704	80.6	7.42	90.8	2	0	1.445	0.53	0.166647	0.675421	46.51	267506	870756	79.36	58.03	136600	267506	690708	870756	999878	237814	107275	151998	597148	870756	955603	194831
Q5JTH9	RRP12-like protein OS=Homo sapiens GN=RRP12 PE=1 SV=2	3	2	41	2	1	1297	143.6	8.75	154.16	2	0	0.41	-1.29	0.00212224	0.0347745	5.45	8.04652e+06	3.98375e+06	9.22	79.91	7.53791e+06		8.58944e+06	3.98375e+06	4.16547e+06	217711	5.91967e+06		7.42596e+06	3.98375e+06	3.98102e+06	178362
Q86WP2	Vasculin OS=Homo sapiens GN=GPBP1 PE=1 SV=1	4	1	41	1	1	473	53.3	7.05	2.1	1	0	1.214	0.28	0.402551	0.883457	76.03	273633	263210	51.35	35.79	284431	87775.4	273633	263210	345392	161885	223370	49874.5	236568	263210	330098	132626
P30086	Phosphatidylethanolamine-binding protein 1 OS=Homo sapiens GN=PEBP1 PE=1 SV=3	28	4	41	4	1	187	21	7.53	119.99	4	0	0.881	-0.18	0.896386	0.982291	36.79	861953	870215	50.58	42.57	413297	861953	1.27188e+06	870215	1.16318e+06	459164	324571	489767	1099593	870215	1.11168e+06	376174
P30101	Protein disulfide-isomerase A3 OS=Homo sapiens GN=PDIA3 PE=1 SV=4	26	11	41	11	1	505	56.7	6.35	118.55	11	0	1.146	0.2	0.474441	0.915731	37.51	2.07266e+06	2.2444e+06	24.87	10.83	1.29814e+06	2.09164e+06	2.07266e+06	2.65404e+06	2.2444e+06	2.18386e+06	1.01945e+06	1.18848e+06	1.7919e+06	2.65404e+06	2.14502e+06	1.78914e+06
Q5T481	RNA-binding protein 20 OS=Homo sapiens GN=RBM20 PE=1 SV=3	9	8	41	8	1	1227	134.3	5.69	72.44	8	0	0.734	-0.45	0.353401	0.854717	29.64	3.09689e+06	1.97044e+06	29.22	31.42	1.84203e+06	3.09689e+06	3.34943e+06	1.97044e+06	2.48586e+06	1.28688e+06	1.44658e+06	1.75967e+06	2.89574e+06	1.97044e+06	2.37578e+06	1.05429e+06
Q8NHZ8	Anaphase-promoting complex subunit CDC26 OS=Homo sapiens GN=CDC26 PE=1 SV=1	39	2	41	2	1	85	9.8	6.81	137.93	2	0	0.963	-0.06	0.807772	0.974275	47.09	320370	392961	60.02	92.7	319486	320370	828920	392961	1.27095e+06	192440	250899	182037	716638	392961	1.21467e+06	157658
Q9Y4I1	Unconventional myosin-Va OS=Homo sapiens GN=MYO5A PE=1 SV=2	2	2	41	2	1	1855	215.3	8.48	58.82	2	0	0.734	-0.45	0.545976	0.936516	17.68	279517	159602	32.19	60.23	329782	167092	279517	159602	163379	36522.8	258984	94942.7	241655	159602	156145	29921.6
Q6ISB3	Grainyhead-like protein 2 homolog OS=Homo sapiens GN=GRHL2 PE=1 SV=1	9	4	41	4	1	625	71.1	6.44	71.16	4	0	0.709	-0.5	0.352459	0.854091	26.75	1.30677e+06	717046	28.87	18.26	759264	1.34759e+06	1.30677e+06	717046	869927	604174	596266	765709	1.12976e+06	717046	831406	494975
Q92576	PHD finger protein 3 OS=Homo sapiens GN=PHF3 PE=1 SV=3	3	6	41	6	1	2039	229.3	6.96	82.84	6	0	0.774	-0.37	0.498454	0.92582	22.88	2.17259e+06	1.88453e+06	23.07	21.42	2.04092e+06	3.07035e+06	2.17259e+06	2.02407e+06	1.31908e+06	1.88453e+06	1.60278e+06	1.74459e+06	1.8783e+06	2.02407e+06	1.26067e+06	1.54392e+06
O60825	6-phosphofructo-2-kinase/fructose-2,6-bisphosphatase 2 OS=Homo sapiens GN=PFKFB2 PE=1 SV=2	6	3	41	3	1	505	58.4	8.38	93.33	3	0	1.931	0.95	0.00845015	0.10785	44.35	1.17117e+06	2.49256e+06	65.65	69.05	338367	1.17117e+06	1.76488e+06	2.49256e+06	3.78774e+06	625705	265727	665468	1.52582e+06	2.49256e+06	3.62002e+06	512614
Q99549	M-phase phosphoprotein 8 OS=Homo sapiens GN=MPHOSPH8 PE=1 SV=2	8	4	41	4	1	860	97.1	6.06	139.24	4	0	0.977	-0.03	0.895486	0.982291	55.22	2.07441e+06	2.16844e+06	55.75	14.56	2.07441e+06	852772	3.08325e+06	2.35093e+06	2.16844e+06	1.75623e+06	1.62908e+06	484550	2.66561e+06	2.35093e+06	2.07242e+06	1.43881e+06
Q12830	Nucleosome-remodeling factor subunit BPTF OS=Homo sapiens GN=BPTF PE=1 SV=3	3	5	40	5	1	3046	338.1	6.54	55.48	5	0	0.75	-0.41	0.512359	0.931783	20.65	948507	699409	23.26	28.16	687492	1.10919e+06	948507	699409	812552	452058	539902	630246	820027	699409	776572	370352
O43426	Synaptojanin-1 OS=Homo sapiens GN=SYNJ1 PE=1 SV=2	3	3	40	3	1	1573	173	7.42	37.94	3	0	1.159	0.21	0.443532	0.902539	27.04	796301	1.2004e+06	32.6	44.17	796301	669185	1.22754e+06	1.2004e+06	1.56653e+06	588600	625352	380235	1.06126e+06	1.2004e+06	1.49717e+06	482216
Q9H1C4	Protein unc-93 homolog B1 OS=Homo sapiens GN=UNC93B1 PE=1 SV=2	7	1	40	1	1	597	66.6	6.96	108.42	1	0	1.034	0.05	0.657592	0.959137	89.05	348599	360388	82.93	26.1	178001		682697	299018	434355		139788		590222	299018	415122
Q9UBB5	Methyl-CpG-binding domain protein 2 OS=Homo sapiens GN=MBD2 PE=1 SV=1	4	1	40	1	1	411	43.2	10.04	154.16	1	0	0.981	-0.03	0.855028	0.978419	17.5	1.23357e+06	1.13557e+06	3.4	11.14	1.18396e+06	1.23357e+06	1.26704e+06	1.02693e+06	1.13557e+06	1.28173e+06	929788	700924	1.09542e+06	1.02693e+06	1.08529e+06	1.05007e+06
A0MZ66	Shootin-1 OS=Homo sapiens GN=SHTN1 PE=1 SV=4	9	4	40	4	1	631	71.6	5.33	92.35	4	0	0.884	-0.18	0.916105	0.985715	33.19	752066	655290	14.91	15.87	595719	799835	752066	655290	703072	512830	467831	454471	650194	655290	671939	420141
Q96D46	60S ribosomal export protein NMD3 OS=Homo sapiens GN=NMD3 PE=1 SV=1	3	1	40	1	1	503	57.6	7.14	107.24	1	0	0.725	-0.46	0.366691	0.861268	22.26	1.78954e+06	1.005e+06	14.06	40.99	1.55972e+06	1.78954e+06	2.06668e+06	893325	1.82493e+06	1.005e+06	1.22488e+06	1.01683e+06	1.78674e+06	893325	1.74412e+06	823353
Q8WXG6	MAP kinase-activating death domain protein OS=Homo sapiens GN=MADD PE=1 SV=2	4	3	40	3	1	1647	183.2	6.04	135.25	3	0	1.107	0.15	0.530606	0.936516	96.87	864073	780695	39.62	65.3	988414	418122	864073	780695	1.04705e+06	189255	776222	237579	747030	780695	1.00069e+06	155049
O00488	Zinc finger protein 593 OS=Homo sapiens GN=ZNF593 PE=1 SV=2	14	2	40	2	1	134	15.2	9.82	38.16	2	0	1.008	0.01	0.776088	0.961897	40.71	272432	184706	52.31	14.08	272432	99981.7	341833	184706	218726	166022	213946	56810.2	295530	184706	209041	136015
Q9NUA8	Zinc finger and BTB domain-containing protein 40 OS=Homo sapiens GN=ZBTB40 PE=1 SV=4	4	2	40	2	1	1239	138	6.57	146.25	2	0	0.908	-0.14	0.978412	0.99717	31.32	954542	702722	35.66	29.24	513200	1.09867e+06	954542	702722	870158	472984	403027	624269	825245	702722	831627	387496
O60784	Target of Myb protein 1 OS=Homo sapiens GN=TOM1 PE=1 SV=2	8	3	40	3	1	492	53.8	4.7	76.62	3	0	2.161	1.11	0.00770394	0.101959	41.75	200556	891513	81.95	36.82	200556	111688	563020	891513	1.11111e+06	503614	157501	63461.8	486756	891513	1.06191e+06	412590
Q68DK7	Male-specific lethal 1 homolog OS=Homo sapiens GN=MSL1 PE=1 SV=3	16	5	40	5	1	614	67.1	8.92	133.95	5	0	0.818	-0.29	0.690672	0.960445	12.12	901555	912439	33.71	52.54	502513	901555	1.02463e+06	912439	1.10619e+06	319990	394634	512269	885841	912439	1.0572e+06	262154
P00338	L-lactate dehydrogenase A chain OS=Homo sapiens GN=LDHA PE=1 SV=2	29	8	40	8	1	332	36.7	8.27	114.22	8	0	0.615	-0.7	0.14734	0.641333	13.36	1.88599e+06	1.1082e+06	9.64	35.95	1.88599e+06	2.12032e+06	1.75473e+06	1.1082e+06	670532	1.43946e+06	1.4811e+06	1.20478e+06	1.51705e+06	1.1082e+06	640841	1.17929e+06
O75175	CCR4-NOT transcription complex subunit 3 OS=Homo sapiens GN=CNOT3 PE=1 SV=1	8	2	40	2	1	753	81.8	6.2	68.01	2	0	1.037	0.05	0.710178	0.960445	23.76	1.13762e+06	1.2104e+06	32.31	61.23	1.40911e+06	1.13762e+06	712618	1.2104e+06	295259	1.41434e+06	1.1066e+06	646402	616091	1.2104e+06	282185	1.15871e+06
Q9UFC0	Leucine-rich repeat and WD repeat-containing protein 1 OS=Homo sapiens GN=LRWD1 PE=1 SV=2	9	3	40	3	1	647	70.8	7.21	166.01	3	0	0.823	-0.28	0.61044	0.953413	40.4	3.82161e+06	3.31651e+06	18.11	7.76	3.82161e+06	3.84991e+06	2.74661e+06	3.31651e+06	2.91319e+06	3.36511e+06	3.00119e+06	2.18754e+06	2.37456e+06	3.31651e+06	2.7842e+06	2.75689e+06
Q14568	Heat shock protein HSP 90-alpha A2 OS=Homo sapiens GN=HSP90AA2P PE=1 SV=2	16	4	40	1	1	343	39.3	4.65	126.21	4	0	2.73	1.45	0.0184663	0.185255	39.04	30695.4	84208	35.85	23.12		39775.5	23688.1	66368.7	84208	105825		22600.7	20479.4	66368.7	80479.3	86697.9
Q14789	Golgin subfamily B member 1 OS=Homo sapiens GN=GOLGB1 PE=1 SV=2	4	7	40	7	1	3259	375.8	5	106.92	7	0	1.286	0.36	0.29934	0.823827	42.43	703583	501052	29.07	41.55	408502	703583	729947	501052	643393	258922	320805	399780	631072	501052	614904	212124
O43166	Signal-induced proliferation-associated 1-like protein 1 OS=Homo sapiens GN=SIPA1L1 PE=1 SV=4	6	7	40	7	1	1804	199.9	8.19	111.33	7	0	1.066	0.09	0.658931	0.959137	27.67	1.6084e+06	2.34682e+06	17.22	24.51	1.33405e+06	1.88852e+06	1.6084e+06	2.68394e+06	2.34682e+06	1.62057e+06	1.04766e+06	1.07307e+06	1.39053e+06	2.68394e+06	2.2429e+06	1.32767e+06
P49755	Transmembrane emp24 domain-containing protein 10 OS=Homo sapiens GN=TMED10 PE=1 SV=2	10	1	40	1	1	219	25	7.44	168.6	1	0	0.782	-0.36	0.733695	0.960445	17.9	395769	317691	14.26	25.89	395769	473953	359621	216788	317691	370516	310805	269303	310908	216788	303624	303548
Q2TAZ0	Autophagy-related protein 2 homolog A OS=Homo sapiens GN=ATG2A PE=1 SV=3	1	1	40	1	1	1938	212.7	5.88	68.51	1	0	1.108	0.15	0.651661	0.959137	24.43	124988	136494	18.51	13.44	105790	152871	124988	136494	169332	134027	83079	86862.4	108058	136494	161834	109802
Q96HR8	H/ACA ribonucleoprotein complex non-core subunit NAF1 OS=Homo sapiens GN=NAF1 PE=1 SV=2	4	1	40	1	1	494	53.7	4.87	75.48	1	0	0.704	-0.51	0.343635	0.851296	25.9	1.1761e+06	828399	23.07	53.7	1.1761e+06	903056	1.44518e+06	828399	1.37641e+06	435512	923616	513122	1.24942e+06	828399	1.31546e+06	356797
Q8WTW3	Conserved oligomeric Golgi complex subunit 1 OS=Homo sapiens GN=COG1 PE=1 SV=1	2	1	39	1	1	980	108.9	7.31	62.74	1	0	2.259	1.18	0.032298	0.267801	35.07	73135.3	126145	22.77	23.05	49229.2	73135.3	77311.3	126145	174667	114495	38660.7	41555.9	66839	126145	166932	93801.2
P78344	Eukaryotic translation initiation factor 4 gamma 2 OS=Homo sapiens GN=EIF4G2 PE=1 SV=1	2	1	39	1	1	907	102.3	7.14	113.45	1	0	0.569	-0.81	0.080084	0.469453	8.32	1.76379e+06	1.07539e+06	28.75	10.62	1.61077e+06	2.68403e+06	1.76379e+06	916491	1.12893e+06	1.07539e+06	1.26497e+06	1.52508e+06	1.52488e+06	916491	1.07894e+06	881023
Q14573	Inositol 1,4,5-trisphosphate receptor type 3 OS=Homo sapiens GN=ITPR3 PE=1 SV=2	2	3	39	3	1	2671	303.9	6.48	81.97	3	0	1.652	0.72	0.0494517	0.346307	56.28	681150	943669	30.57	16.76	456645	681150	863932	1.01323e+06	943669	725867	358612	387034	746908	1.01323e+06	901882	594673
Q9BZ23	Pantothenate kinase 2, mitochondrial OS=Homo sapiens GN=PANK2 PE=1 SV=3	6	4	39	4	1	570	62.6	9.28	68.25	4	0	0.979	-0.03	0.864501	0.979125	24.85	1.19503e+06	1.16128e+06	31.1	8.03	1.01626e+06	1.81111e+06	1.19503e+06	1.09273e+06	1.27971e+06	1.16128e+06	798094	1.02909e+06	1.03316e+06	1.09273e+06	1.22304e+06	951385
Q8WYQ5	Microprocessor complex subunit DGCR8 OS=Homo sapiens GN=DGCR8 PE=1 SV=1	5	2	39	2	1	773	86	5.95	84.33	2	0	1.396	0.48	0.150869	0.645937	67.66	882068	1.40456e+06	30.01	30.08	829284	882068	1.39126e+06	1.40456e+06	1.66713e+06	886967	651254	501196	1.20281e+06	1.40456e+06	1.59331e+06	726655
Q9UKY7	Protein CDV3 homolog OS=Homo sapiens GN=CDV3 PE=1 SV=1	30	4	39	4	1	258	27.3	6.4	88.89	4	0	0.654	-0.61	0.182286	0.694626	21.17	2.52565e+06	1.84466e+06	27.37	9.42	3.91313e+06	2.48189e+06	2.52565e+06	2.15199e+06	1.8267e+06	1.84466e+06	3.07306e+06	1.41022e+06	2.18354e+06	2.15199e+06	1.74581e+06	1.51125e+06
P42345	Serine/threonine-protein kinase mTOR OS=Homo sapiens GN=MTOR PE=1 SV=1	1	1	39	1	1	2549	288.7	7.17	68.92	1	0	1.155	0.21	0.591551	0.950682	79.01	105535	123356	72.23	32.68	251500	105535	59417.5	68626	123356	135683	197508	59965.4	51369.1	68626	117894	111160
P31150	Rab GDP dissociation inhibitor alpha OS=Homo sapiens GN=GDI1 PE=1 SV=2	9	3	39	1	1	447	50.6	5.14	130.01	3	0	1.186	0.25	0.516337	0.934984	39.5	162458	192748	44.88	31.05	72159.2	197398	162458	204180	192748	108423	56668.1	112163	140452	204180	184213	88826.8
Q8NHQ9	ATP-dependent RNA helicase DDX55 OS=Homo sapiens GN=DDX55 PE=1 SV=3	6	3	39	3	1	600	68.5	9.25	166.2	3	0	0.618	-0.69	0.25824	0.775397	32.49	566627	456820	91.57	69.81	944461	16943.9	566627	456820	601204	85441	741704	9627.64	489874	456820	574583	69998.2
Q96G74	OTU domain-containing protein 5 OS=Homo sapiens GN=OTUD5 PE=1 SV=1	12	3	39	3	1	571	60.6	6.54	74.07	3	0	0.946	-0.08	0.87131	0.979125	54.35	508949	554502	44.52	40.22	347788	508949	842178	554502	735506	308563	273125	289188	728100	554502	702937	252793
Q4LE39	AT-rich interactive domain-containing protein 4B OS=Homo sapiens GN=ARID4B PE=1 SV=2	8	6	39	6	1	1312	147.7	5.12	134.17	6	0	0.927	-0.11	0.950461	0.992546	40.99	524213	655662	60.13	67.73	332916		825430	655662	907895	148790	261446		713621	655662	867693	121898
O15372	Eukaryotic translation initiation factor 3 subunit H OS=Homo sapiens GN=EIF3H PE=1 SV=1	3	1	39	1	1	352	39.9	6.54	122.84	1	0	0.821	-0.28	0.653341	0.959137	15.72	1.38569e+06	1.11413e+06	21.84	11.59	1.04826e+06	1.63937e+06	1.38569e+06	1.11413e+06	1.28766e+06	1.02758e+06	823221	931498	1.19799e+06	1.11413e+06	1.23064e+06	841852
Q16875	6-phosphofructo-2-kinase/fructose-2,6-bisphosphatase 3 OS=Homo sapiens GN=PFKFB3 PE=1 SV=1	3	1	39	1	1	520	59.6	8.21	97.95	1	0	0.926	-0.11	0.951083	0.992546	23.52	2.23057e+06	2.13089e+06	27.94	6.92	1.85215e+06	3.16317e+06	2.23057e+06	2.13089e+06	2.32368e+06	2.02908e+06	1.45453e+06	1.79733e+06	1.92843e+06	2.13089e+06	2.22079e+06	1.66234e+06
P04406	Glyceraldehyde-3-phosphate dehydrogenase OS=Homo sapiens GN=GAPDH PE=1 SV=3	37	9	39	9	1	335	36	8.46	110.51	9	0	0.976	-0.04	0.897524	0.982291	50.92	1.25195e+06	1.593e+06	66.45	27.92	370144	1.25195e+06	1.94814e+06	1.72649e+06	1.593e+06	976926	290682	711364	1.68426e+06	1.72649e+06	1.52246e+06	800355
P56537	Eukaryotic translation initiation factor 6 OS=Homo sapiens GN=EIF6 PE=1 SV=1	29	4	39	4	1	245	26.6	4.68	67.82	4	0	0.78	-0.36	0.72885	0.960445	26.28	246436	351059	39.61	61.54	167935	246436	374193	351059	396693	81809.4	131883	140027	323507	351059	379127	67023
O95232	Luc7-like protein 3 OS=Homo sapiens GN=LUC7L3 PE=1 SV=2	6	2	39	2	1	432	51.4	9.79	191.16	2	0	0.997	0	0.794213	0.971176	30.81	1.77629e+06	1.75368e+06	10.33	15.15	1.77629e+06	2.06609e+06	1.70543e+06	1.54268e+06	1.75368e+06	2.0815e+06	1.39496e+06	1.17397e+06	1.47442e+06	1.54268e+06	1.67603e+06	1.70529e+06
P21796	Voltage-dependent anion-selective channel protein 1 OS=Homo sapiens GN=VDAC1 PE=1 SV=2	20	5	39	5	1	283	30.8	8.54	87.98	5	0	0.819	-0.29	0.633843	0.95667	34.32	1.77848e+06	2.24407e+06	46.05	53.82	786927	1.77848e+06	2.2222e+06	2.24407e+06	2.94607e+06	827064	617990	1.01054e+06	1.92119e+06	2.24407e+06	2.81561e+06	677579
Q8N201	Integrator complex subunit 1 OS=Homo sapiens GN=INTS1 PE=1 SV=2	3	4	38	4	1	2190	244.1	6.13	97.48	4	0	0.825	-0.28	0.62828	0.955673	24.3	2.8116e+06	1.9668e+06	5.52	13.16	2.5758e+06	2.8116e+06	2.85879e+06	1.61513e+06	2.09679e+06	1.9668e+06	2.02283e+06	1.59757e+06	2.47155e+06	1.61513e+06	2.00394e+06	1.61132e+06
Q9UPP1	Histone lysine demethylase PHF8 OS=Homo sapiens GN=PHF8 PE=1 SV=3	8	5	38	5	1	1060	117.8	8.72	118.86	5	0	0.419	-1.25	0.00960598	0.1189	6.11	1.16205e+06	612405	30.12	41.43	1.16205e+06	983630	1.72874e+06	612405	739232	297096	912583	558905	1.49458e+06	612405	706498	243399
Q9H5H4	Zinc finger protein 768 OS=Homo sapiens GN=ZNF768 PE=1 SV=2	12	6	38	6	1	540	60.2	7.97	106.84	6	0	0.854	-0.23	0.711176	0.960445	24.88	2.66468e+06	2.44391e+06	10.82	3.39	2.65888e+06	3.19369e+06	2.66468e+06	2.44391e+06	2.42215e+06	2.57729e+06	2.08807e+06	1.81467e+06	2.30373e+06	2.44391e+06	2.31489e+06	2.11147e+06
Q03701	CCAAT/enhancer-binding protein zeta OS=Homo sapiens GN=CEBPZ PE=1 SV=3	2	1	38	1	1	1054	120.9	5.94	189.96	1	0	0.786	-0.35	0.639911	0.95667	51.96	653161	720947	92.94	64.2	653161	146472	1.6242e+06	720947	1.01426e+06	197704	512941	83226.2	1.4042e+06	720947	969350	161971
Q8WUA4	General transcription factor 3C polypeptide 2 OS=Homo sapiens GN=GTF3C2 PE=1 SV=2	6	3	38	3	1	911	100.6	7.31	50.17	3	0	1.165	0.22	0.439919	0.901094	54.38	3.2377e+06	4.04366e+06	30.69	33.02	4.22353e+06	3.2377e+06	2.23887e+06	4.04366e+06	2.70268e+06	5.36974e+06	3.31683e+06	1.83968e+06	1.9356e+06	4.04366e+06	2.58301e+06	4399203
Q8TBA6	Golgin subfamily A member 5 OS=Homo sapiens GN=GOLGA5 PE=1 SV=3	3	2	38	2	1	731	83	5.83	166.66	2	0	1.253	0.33	0.37063	0.861268	61.42	198117	261046	10.85	9.37	171794	198117	213539	224126	261046	267847	134914	112571	184614	224126	249487	219436
P62979	Ubiquitin-40S ribosomal protein S27a OS=Homo sapiens GN=RPS27A PE=1 SV=2	20	3	38	3	1	156	18	9.64	107.91	3	0	1.158	0.21	0.460433	0.90796	26.77	1.11384e+06	1.09696e+06	22.87	11.83	887441	1.40554e+06	1.11384e+06	1.27364e+06	1.01227e+06	1.09696e+06	696926	798637	962962	1.27364e+06	967445	898694
Q96TC7	Regulator of microtubule dynamics protein 3 OS=Homo sapiens GN=RMDN3 PE=1 SV=2	13	2	38	2	1	470	52.1	5.1	85.45	2	0	1.935	0.95	0.00832018	0.10785	25.72	4.42213e+06	8.47402e+06	16.2	5.31	4.42213e+06	5.76338e+06	4.3802e+06	8.52929e+06	8.47402e+06	7.74506e+06	3472787	3.27479e+06	3.78688e+06	8.52929e+06	8.09879e+06	6.34521e+06
Q9UJU6	Drebrin-like protein OS=Homo sapiens GN=DBNL PE=1 SV=1	9	3	38	3	1	430	48.2	5.05	87.07	3	0	0.832	-0.27	0.67332	0.959137	39.48	1.58325e+06	1.20625e+06	24.85	21.57	1.4697e+06	2.28606e+06	1.58325e+06	1.67173e+06	1.20625e+06	1.14209e+06	1.15419e+06	1.29895e+06	1.36879e+06	1.67173e+06	1.15283e+06	935667
Q9Y2K5	R3H domain-containing protein 2 OS=Homo sapiens GN=R3HDM2 PE=1 SV=3	7	4	38	3	1	976	106.9	8.85	74.26	4	1	1.449	0.54	0.134665	0.614568	39.77	370660	576286	13.07	20.77	364433	370660	457385	576286	740629	494355	286197	210611	395430	576286	707834	405005
Q8N3F8	MICAL-like protein 1 OS=Homo sapiens GN=MICALL1 PE=1 SV=2	8	4	38	4	1	863	93.4	7.25	94.63	4	0	0.966	-0.05	0.89612	0.982291	38.77	1.79217e+06	1.57076e+06	31.37	19.57	1.00816e+06	1.91946e+06	1.79217e+06	1.57076e+06	1.74619e+06	1.17433e+06	791730	1.09065e+06	1.54941e+06	1.57076e+06	1.66887e+06	962079
Q9UN79	Transcription factor SOX-13 OS=Homo sapiens GN=SOX13 PE=1 SV=3	8	3	38	3	1	622	69.2	6.71	79.18	3	0	0.694	-0.53	0.362713	0.860385	11.81	998256	720019	15.43	7.39	864183	1.17573e+06	998256	643613	742626	720019	678661	668060	863037	643613	709742	589881
Q9P2R6	Arginine-glutamic acid dipeptide repeats protein OS=Homo sapiens GN=RERE PE=1 SV=2	7	5	38	5	1	1566	172.3	7.69	127.04	5	0	0.918	-0.12	0.969544	0.996989	33.76	1.26928e+06	1.11371e+06	30.98	15.99	1.36994e+06	724306	1.26928e+06	910128	1.11371e+06	1.25823e+06	1.07584e+06	411555	1.09735e+06	910128	1.0644e+06	1.03082e+06
Q24JP5	Transmembrane protein 132A OS=Homo sapiens GN=TMEM132A PE=1 SV=1	2	2	38	2	1	1023	110	5.62	133.23	2	0	0.293	-1.77	3.02349e-05	0.000748477	2.62	2.45343e+06	773140	14.98	20.48	2.09048e+06	2.82629e+06	2.45343e+06	773140	877894	578048	1.6417e+06	1.60591e+06	2.1211e+06	773140	839021	473571
Q9NR48	Histone-lysine N-methyltransferase ASH1L OS=Homo sapiens GN=ASH1L PE=1 SV=2	3	4	38	4	1	2969	332.6	9.39	67.2	4	0	1.165	0.22	0.445287	0.904264	60.85	230565	365855	77.37	19.42	230565	374729	41908.5	365855	396962	268885	181067	212923	36231.7	365855	379385	220286
P46087	Probable 28S rRNA (cytosine(4447)-C(5))-methyltransferase OS=Homo sapiens GN=NOP2 PE=1 SV=2	8	4	38	4	1	812	89.2	9.23	95.02	4	0	0.435	-1.2	0.00429979	0.0621662	6.17	3.41363e+06	2.00913e+06	15.68	6.46	3.08299e+06	4.17029e+06	3.41363e+06	2.05782e+06	1.81801e+06	2.00913e+06	2.42114e+06	2.36959e+06	2.95124e+06	2.05782e+06	1.73751e+06	1.646e+06
Q13459	Unconventional myosin-IXb OS=Homo sapiens GN=MYO9B PE=1 SV=3	6	7	38	7	1	2157	243.2	8.75	157.57	7	0	0.624	-0.68	0.127391	0.59559	15.1	3.18134e+06	2.17731e+06	16.17	19.16	3.5943e+06	3.18134e+06	2.58992e+06	1.65072e+06	2.17731e+06	2.4357e+06	2.82268e+06	1.80765e+06	2.2391e+06	1.65072e+06	2.0809e+06	1.99547e+06
Q8TF72	Protein Shroom3 OS=Homo sapiens GN=SHROOM3 PE=1 SV=2	5	5	37	5	1	1996	216.7	7.8	159.77	5	0	1.33	0.41	0.231277	0.747957	44.31	284176	544376	49.87	48.92	284176	200042	522716	544376	873048	311852	223169	113665	451911	544376	834389	255487
Q9Y487	V-type proton ATPase 116 kDa subunit a isoform 2 OS=Homo sapiens GN=ATP6V0A2 PE=1 SV=2	3	1	37	1	1	856	98	6.61	169.62	1	0	1.349	0.43	0.26666	0.780916	91.23	265188	174856	80.09	62.73	337025	20133.5	265188	174856	454583	161724	264673	11440	229267	174856	434454	132494
Q15477	Helicase SKI2W OS=Homo sapiens GN=SKIV2L PE=1 SV=3	2	2	37	2	1	1246	137.7	6.06	123.48	2	0	0.896	-0.16	0.846504	0.977123	19.88	2.39312e+06	4.05445e+06	52.05	42.17	2.39312e+06	2.22924e+06	5.28521e+06	4.05445e+06	5.26082e+06	2.08611e+06	1.87936e+06	1.26667e+06	4.5693e+06	4.05445e+06	5.02787e+06	1.70907e+06
P31943	Heterogeneous nuclear ribonucleoprotein H OS=Homo sapiens GN=HNRNPH1 PE=1 SV=4	7	2	37	2	1	449	49.2	6.3	104.69	2	0	0.764	-0.39	0.435062	0.901094	24.47	1.14422e+07	8.61516e+06	37.36	17.48	6.78708e+06	1.50558e+07	1.14422e+07	8.61516e+06	1.02093e+07	7.18063e+06	5.33004e+06	8.5548e+06	9.89226e+06	8.61516e+06	9.75721e+06	5.88279e+06
Q86TN4	tRNA 2'-phosphotransferase 1 OS=Homo sapiens GN=TRPT1 PE=1 SV=2	7	1	37	1	1	253	27.7	9.98	120.49	1	0	1.456	0.54	0.108385	0.554167	10.82	1.39925e+06	1.90978e+06	32.14	33.23	744183	1.39925e+06	1.40637e+06	1.90978e+06	2.18621e+06	1.08364e+06	584422	795060	1.21587e+06	1.90978e+06	2.0894e+06	887780
Q92766	Ras-responsive element-binding protein 1 OS=Homo sapiens GN=RREB1 PE=1 SV=3	7	6	37	6	1	1687	181.3	6.98	96.89	6	0	0.973	-0.04	0.867822	0.979125	44.68	1.78169e+06	1.80324e+06	25.98	10.55	1.11028e+06	1.85761e+06	1.78169e+06	1.80324e+06	1.96573e+06	1.58995e+06	871928	1.05551e+06	1.54035e+06	1.80324e+06	1.87869e+06	1.30258e+06
Q9BU76	Multiple myeloma tumor-associated protein 2 OS=Homo sapiens GN=MMTAG2 PE=1 SV=1	6	1	37	1	1	263	29.4	10.02	36.55	1	0	1.409	0.49	0.141028	0.631079	54.66	9.03085e+06	1.67822e+07	50.59	36.81	1.61574e+07	9.03085e+06	5.92428e+06	1.67822e+07	8.64982e+06	1.90067e+07	12688745	5.13138e+06	5121808	1.67822e+07	8.2668e+06	15571410
O75153	Clustered mitochondria protein homolog OS=Homo sapiens GN=CLUH PE=1 SV=2	4	2	37	2	1	1309	146.6	6.13	126.57	2	0	1.024	0.03	0.654155	0.959137	39.64	509563	491239	23.83	7.59	509563	734030	484828	432776	498402	491239	400171	417081	419156	432776	476333	402452
O14639	Actin-binding LIM protein 1 OS=Homo sapiens GN=ABLIM1 PE=1 SV=3	10	6	37	6	1	778	87.6	8.59	70.08	6	0	0.646	-0.63	0.167507	0.676307	15.76	2.09669e+06	2.27819e+06	19.06	41.1	2.0296e+06	2.82578e+06	2.09669e+06	2.27819e+06	3.38946e+06	1.44683e+06	1.59388e+06	1.60563e+06	1.81268e+06	2.27819e+06	3.23937e+06	1.18533e+06
Q9H2G2	STE20-like serine/threonine-protein kinase OS=Homo sapiens GN=SLK PE=1 SV=1	7	5	37	5	1	1235	142.6	5.15	127.94	5	0	0.946	-0.08	0.963423	0.995907	41.11	1.79551e+06	1.99761e+06	40.19	30.19	1.79551e+06	1.61636e+06	3.24233e+06	1.99761e+06	2.12995e+06	1.15086e+06	1.41005e+06	918427	2.80314e+06	1.99761e+06	2035632	942856
Q96FV9	THO complex subunit 1 OS=Homo sapiens GN=THOC1 PE=1 SV=1	8	3	37	3	1	657	75.6	4.98	120.09	3	0	1.162	0.22	0.44396	0.902876	53.62	594302	724560	17.64	42.72	515191	728957	594302	724560	1.10376e+06	456308	404590	414198	513801	724560	1.05488e+06	373834
Q15811	Intersectin-1 OS=Homo sapiens GN=ITSN1 PE=1 SV=3	2	2	37	2	1	1721	195.3	7.77	68.47	2	0	0.8	-0.32	0.584884	0.946443	13.09	1.65215e+06	1.36107e+06	18.71	5.24	1.50366e+06	2.13473e+06	1.65215e+06	1.2529e+06	1.36107e+06	1.38365e+06	1.18085e+06	1.21297e+06	1.42836e+06	1.2529e+06	1.3008e+06	1.13356e+06
Q92903	Phosphatidate cytidylyltransferase 1 OS=Homo sapiens GN=CDS1 PE=2 SV=2	5	1	37	1	1	461	53.3	8.09	24.78	1	0	1.522	0.61	0.0791886	0.466725	46.11	2.08927e+06	3.81865e+06	17.53	31.95	2.08927e+06	2.78572e+06	2.07575e+06	3.81865e+06	2.17661e+06	4.23965e+06	1.64075e+06	1.58287e+06	1.79458e+06	3.81865e+06	2080232	3.47337e+06
Q9BYW2	Histone-lysine N-methyltransferase SETD2 OS=Homo sapiens GN=SETD2 PE=1 SV=3	4	7	37	7	1	2564	287.4	6.14	101.98	7	0	0.718	-0.48	0.357399	0.857609	23.4	1.48441e+06	1.08023e+06	11.7	7.11	1.20663e+06	1.48441e+06	1.49375e+06	995279	1.1477e+06	1.08023e+06	947588	843448	1.29141e+06	995279	1.09688e+06	884989
Q9NY27	Serine/threonine-protein phosphatase 4 regulatory subunit 2 OS=Homo sapiens GN=PPP4R2 PE=1 SV=3	12	3	37	3	1	417	46.9	4.54	153.14	3	0	0.91	-0.14	0.891667	0.98222	38.95	3.65884e+06	3.37572e+06	36.39	4.72	3.65884e+06	6.55491e+06	3.63292e+06	3.19243e+06	3.50791e+06	3.37572e+06	2.87336e+06	3.72454e+06	3.14082e+06	3.19243e+06	3.35258e+06	2.76558e+06
Q9H4I2	Zinc fingers and homeoboxes protein 3 OS=Homo sapiens GN=ZHX3 PE=1 SV=3	2	1	36	1	1	956	104.6	6.07	92.28	1	0	1.235	0.3	0.454826	0.90796	17.26	152661	210434	11.25	8.22	150588	152661	183169	185927	218186	210434	118260	86742.7	158358	185927	208525	172399
Q96BY7	Autophagy-related protein 2 homolog B OS=Homo sapiens GN=ATG2B PE=1 SV=5	3	4	36	4	1	2078	232.6	5.76	37.06	4	0	0.882	-0.18	0.82515	0.975024	32.87	1.60088e+06	1.26495e+06	11.7	10.48	1.60088e+06	1.87338e+06	1.49808e+06	1.24233e+06	1.49491e+06	1.26495e+06	1.2572e+06	1.06447e+06	1.29516e+06	1.24233e+06	1.42871e+06	1036318
P04626	Receptor tyrosine-protein kinase erbB-2 OS=Homo sapiens GN=ERBB2 PE=1 SV=1	3	2	36	2	1	1255	137.8	5.91	106.81	2	0	1.312	0.39	0.237029	0.754177	76.02	765337	1.04337e+06	32.79	32.53	772684	765337	401851	1.04337e+06	1.49269e+06	781491	606805	434869	347418	1.04337e+06	1.42659e+06	640243
O96013	Serine/threonine-protein kinase PAK 4 OS=Homo sapiens GN=PAK4 PE=1 SV=1	4	2	36	2	1	591	64	9.73	106.59	2	0	1.152	0.2	0.463805	0.908694	100.21	1.1699e+06	1.9298e+06	74.42	70.36	444975	1.1699e+06	2.42652e+06	1.9298e+06	2.78289e+06	410703	349448	664747	2.09784e+06	1.9298e+06	2.65966e+06	336472
Q13469	Nuclear factor of activated T-cells, cytoplasmic 2 OS=Homo sapiens GN=NFATC2 PE=1 SV=2	4	3	36	3	1	925	100.1	7.28	57.55	3	0	0.917	-0.13	0.993305	0.99836	24.82	888182	900823	30.65	2.62	820772	1.40187e+06	888182	883228	930185	900823	644570	796550	767873	883228	888996	738007
Q7Z309	Protein FAM122B OS=Homo sapiens GN=FAM122B PE=1 SV=2	28	5	36	5	1	247	26.9	6.37	112.94	5	0	0.666	-0.59	0.293195	0.818421	39.58	858426	863142	93.71	56.54	858426	175025	2.1128e+06	863142	962521	243022	674140	99450.3	1.82661e+06	863142	919900	199098
Q92738	USP6 N-terminal-like protein OS=Homo sapiens GN=USP6NL PE=1 SV=3	6	3	36	3	1	828	94	9.07	122.13	3	0	0.81	-0.3	0.700591	0.960445	19.36	770377	624026	33.46	18.26	542930	1.07358e+06	770377	624026	724365	499812	426374	610016	666026	624026	692290	409475
P55209	Nucleosome assembly protein 1-like 1 OS=Homo sapiens GN=NAP1L1 PE=1 SV=1	18	4	36	3	1	391	45.3	4.46	121.54	4	1	0.661	-0.6	0.389327	0.876176	9.73	314644	222838	22.5	71.27	380981	240622	314644	222838	462397	96683.7	299192	136723	272024	222838	441922	79208.9
O95785	Protein Wiz OS=Homo sapiens GN=WIZ PE=1 SV=2	2	3	36	3	1	1651	178.6	6.86	108.24	3	0	0.779	-0.36	0.540411	0.936516	29.1	1.38529e+06	1.00453e+06	35.56	27.75	879768	1.85683e+06	1.38529e+06	1.00453e+06	1.21607e+06	682796	690900	1.05506e+06	1.19765e+06	1.00453e+06	1.16222e+06	559387
Q9H3N1	Thioredoxin-related transmembrane protein 1 OS=Homo sapiens GN=TMX1 PE=1 SV=1	14	4	36	4	1	280	31.8	4.98	169.15	4	0	1.068	0.1	0.650754	0.959137	28.75	2.43065e+07	2.63166e+07	28.24	5.81	1.92651e+07	3.35826e+07	2.43065e+07	2.63166e+07	2.89595e+07	2.6149e+07	1.51293e+07	1.90819e+07	2.10141e+07	2.63166e+07	2.76771e+07	2.14228e+07
Q3MHD2	Protein LSM12 homolog OS=Homo sapiens GN=LSM12 PE=1 SV=2	7	1	36	1	1	195	21.7	7.74	137.72	1	0	0.628	-0.67	0.340286	0.847269	6.01	452176	313060	15.56	12.2	405755	452176	548750	254924	321206	313060	318648	256929	474419	254924	306983	256477
P15531	Nucleoside diphosphate kinase A OS=Homo sapiens GN=NME1 PE=1 SV=1	39	5	36	5	1	152	17.1	6.19	69.6	5	0	1.058	0.08	0.676297	0.959137	61.58	2.67061e+06	2.99287e+06	55.26	59.15	1.20525e+06	2.67061e+06	4.16875e+06	3.13824e+06	2.99287e+06	726858	946505	1.51746e+06	3.60407e+06	3.13824e+06	2.86035e+06	595485
Q9UNE7	E3 ubiquitin-protein ligase CHIP OS=Homo sapiens GN=STUB1 PE=1 SV=2	6	2	36	2	1	303	34.8	5.87	120.51	2	0	0.733	-0.45	0.351053	0.852736	12.16	1.45022e+07	1.18398e+07	19.07	9.77	1.45022e+07	1.9858e+07	1.44628e+07	1.03582e+07	1.25821e+07	1.18398e+07	1.13888e+07	1.12834e+07	1.25037e+07	1.03582e+07	1.2025e+07	9.69984e+06
Q14181	DNA polymerase alpha subunit B OS=Homo sapiens GN=POLA2 PE=1 SV=2	5	2	36	2	1	598	65.9	5.24	79.08	2	0	0.371	-1.43	0.00328915	0.0507532	4.86	1.02331e+06	484291	20.31	32.71	1.02331e+06	889746	1.31715e+06	484291	518576	264049	803625	505559	1.13874e+06	484291	495613	216324
P40227	T-complex protein 1 subunit zeta OS=Homo sapiens GN=CCT6A PE=1 SV=3	18	5	35	5	1	531	58	6.68	153.9	5	0	0.702	-0.51	0.437016	0.901094	19.9	713162	517485	64.5	16.06	185746	978867	713162	433514	599509	517485	145870	556198	616561	433514	572963	423954
P05023	Sodium/potassium-transporting ATPase subunit alpha-1 OS=Homo sapiens GN=ATP1A1 PE=1 SV=1	7	4	35	4	1	1023	112.8	5.49	135.15	4	0	1.038	0.05	0.658022	0.959137	45.63	313814	277243	22.48	29.32	244412	313814	385890	277243	420126	247369	191942	178311	333619	277243	401523	202659
Q9C0E8	Protein lunapark OS=Homo sapiens GN=LNP PE=1 SV=2	6	1	35	1	1	428	47.7	5.11	88.92	1	0	1.441	0.53	0.202842	0.715141	28.97	174351	276433	26.17	10.82	160471	255839	174351	231242	276433	284060	126021	145369	150734	231242	264192	232719
Q96RP9	Elongation factor G, mitochondrial OS=Homo sapiens GN=GFM1 PE=1 SV=2	3	1	35	1	1	751	83.4	7.01	172.63	1	0	0.63	-0.67	0.29851	0.823056	21.72	329446	187969	32.98	37.1	267615	500553	329446	187969	167427	321630	210164	284417	284821	187969	160013	263498
Q7Z2W4	Zinc finger CCCH-type antiviral protein 1 OS=Homo sapiens GN=ZC3HAV1 PE=1 SV=3	4	3	35	3	1	902	101.4	8.4	82.72	3	0	0.924	-0.11	0.944222	0.99243	20.15	2.40231e+06	2.12663e+06	8.41	26.44	2.40231e+06	2.2499e+06	2.65546e+06	2.12663e+06	1.3572e+06	2.32753e+06	1.88658e+06	1.27841e+06	2.29576e+06	2.12663e+06	1.2971e+06	1.90685e+06
Q96KQ7	Histone-lysine N-methyltransferase EHMT2 OS=Homo sapiens GN=EHMT2 PE=1 SV=3	7	3	35	3	1	1210	132.3	5.45	57.32	3	0	0.868	-0.2	0.903319	0.982515	34.44	508288	617966	29.4	17.94	426051	742746	508288	617966	722681	502362	334587	422033	439438	617966	690680	411564
P46060	Ran GTPase-activating protein 1 OS=Homo sapiens GN=RANGAP1 PE=1 SV=1	6	2	35	2	1	587	63.5	4.68	102.23	2	0	0.73	-0.45	0.448128	0.906495	16.14	1.09375e+06	750438	7.41	13.03	964741	1.09375e+06	1.10572e+06	750438	865349	667931	757631	621476	955940	750438	827031	547208
P49841	Glycogen synthase kinase-3 beta OS=Homo sapiens GN=GSK3B PE=1 SV=2	8	2	35	2	1	420	46.7	8.78	62.48	2	0	0.706	-0.5	0.28411	0.80862	16.35	5.01002e+06	4.06134e+06	21.78	14.82	4.53406e+06	6.78362e+06	5.01002e+06	3321115	4.06134e+06	4.47817e+06	3.56069e+06	3.85449e+06	4.33139e+06	3321115	3.8815e+06	3.66878e+06
Q2NKX8	DNA excision repair protein ERCC-6-like OS=Homo sapiens GN=ERCC6L PE=1 SV=1	2	2	35	2	1	1250	141	5.31	116.2	2	0	0.469	-1.09	0.0245617	0.22067	6.66	1.19554e+06	544169	14.56	2.09	1.06471e+06	1.41786e+06	1.19554e+06	542368	563072	544169	836137	805636	1.0336e+06	542368	538139	445815
P21266	Glutathione S-transferase Mu 3 OS=Homo sapiens GN=GSTM3 PE=1 SV=3	29	6	35	6	1	225	26.5	5.54	103.52	6	0	0.852	-0.23	0.747052	0.960445	35.63	1.49222e+06	1.58821e+06	6.34	36.08	1.49222e+06	1.62263e+06	1.43486e+06	1.64453e+06	781492	1.58821e+06	1.17187e+06	921989	1.2405e+06	1.64453e+06	746887	1.30116e+06
Q9NSK0	Kinesin light chain 4 OS=Homo sapiens GN=KLC4 PE=1 SV=3	6	3	35	3	1	619	68.6	6.18	91.56	3	0	0.909	-0.14	0.941386	0.99243	16.51	1.7671e+06	1.76951e+06	22.43	15.04	1.38791e+06	2.18633e+06	1.7671e+06	1.76951e+06	1.95936e+06	1.44621e+06	1.08995e+06	1.24229e+06	1.52774e+06	1.76951e+06	1.8726e+06	1.18482e+06
Q9UKE5	TRAF2 and NCK-interacting protein kinase OS=Homo sapiens GN=TNIK PE=1 SV=1	4	5	35	5	1	1360	154.8	7.17	79.22	5	0	1.444	0.53	0.133237	0.611289	33.44	1.7439e+06	2.32048e+06	27.02	10.16	1.37623e+06	2.35234e+06	1.7439e+06	2.2499e+06	2.70751e+06	2.32048e+06	1.08078e+06	1.33661e+06	1.50768e+06	2.2499e+06	2.58762e+06	1.90107e+06
Q9ULR3	Protein phosphatase 1H OS=Homo sapiens GN=PPM1H PE=1 SV=2	3	3	35	3	1	514	56.4	6.6	49.02	3	0	1.299	0.38	0.245386	0.763362	57.29	1.31418e+06	1.89368e+06	42.41	50.91	567894	1.31418e+06	1.43134e+06	1.89368e+06	2.2551e+06	687612	445979	746725	1.23746e+06	1.89368e+06	2.15524e+06	563332
Q6VN20	Ran-binding protein 10 OS=Homo sapiens GN=RANBP10 PE=1 SV=1	2	1	35	1	1	620	67.2	6.77	105.12	1	0	0.991	-0.01	0.797638	0.971474	61.29	785039	985393	22.95	31.31	547720	785039	874417	985393	1.14058e+06	590613	430136	446064	755973	985393	1.09008e+06	483865
Q96ER3	Protein SAAL1 OS=Homo sapiens GN=SAAL1 PE=1 SV=2	7	2	35	2	1	474	53.5	4.5	55.21	2	0	0.891	-0.17	0.839261	0.977017	52.16	2.33176e+06	2255551	41.55	51.95	3.53671e+06	2.33176e+06	1.50588e+06	2255551	1.01927e+06	3.29003e+06	2.77745e+06	1.32492e+06	1.3019e+06	2255551	974139	2.69539e+06
Q14166	Tubulin--tyrosine ligase-like protein 12 OS=Homo sapiens GN=TTLL12 PE=1 SV=2	4	1	35	1	1	644	74.4	5.53	24.82	1	0	0.554	-0.85	0.0601207	0.394048	7.45	2.08481e+06	1.15577e+06	14.76	19.7	1.79059e+06	2.40858e+06	2.08481e+06	899752	1.15577e+06	1.34463e+06	1.40619e+06	1.36857e+06	1.80241e+06	899752	1.10459e+06	1.1016e+06
Q99714	3-hydroxyacyl-CoA dehydrogenase type-2 OS=Homo sapiens GN=HSD17B10 PE=1 SV=3	30	4	35	4	1	261	26.9	7.78	144.87	4	0	0.475	-1.07	0.0300497	0.257217	11.94	1.22302e+06	430150	42.16	16.32	548831	1.38557e+06	1.22302e+06	430150	526230	383251	431008	787290	1.05735e+06	430150	502929	313981
Q5VSL9	Striatin-interacting protein 1 OS=Homo sapiens GN=STRIP1 PE=1 SV=1	2	1	35	1	1	837	95.5	6.29	140.01	1	0	0.966	-0.05	0.896495	0.982291	16.42	1.89422e+06	1.82976e+06	23.44	5.7	1.89422e+06	2.61509e+06	1.69327e+06	1.67359e+06	1.86555e+06	1.82976e+06	1.48757e+06	1.48591e+06	1.46391e+06	1.67359e+06	1.78294e+06	1.49904e+06
P51148	Ras-related protein Rab-5C OS=Homo sapiens GN=RAB5C PE=1 SV=2	20	2	34	2	1	216	23.5	8.41	133.05	2	0	0.554	-0.85	0.177685	0.692428	14.11	457196	191766	41.92	42.7	217397	548071	457196	191766	142110	323107	170726	311417	395266	191766	135818	264708
Q8NFC6	Biorientation of chromosomes in cell division protein 1-like 1 OS=Homo sapiens GN=BOD1L1 PE=1 SV=2	2	6	34	6	1	3051	330.3	5.08	64.61	6	0	0.621	-0.69	0.121698	0.585683	12.24	2.98169e+06	2.10805e+06	12.36	9.88	2.98169e+06	3.62952e+06	2.9213e+06	2.10805e+06	2.39936e+06	1.98269e+06	2.34158e+06	2.06232e+06	2.5256e+06	2.10805e+06	2.29311e+06	1.62433e+06
O15446	DNA-directed RNA polymerase I subunit RPA34 OS=Homo sapiens GN=CD3EAP PE=1 SV=1	5	1	34	1	1	510	55	8.51	59.5	1	0	0.409	-1.29	0.0271855	0.239584	5.63	630951	227832	18.33	1.56	451835	636498	630951	221921	228240	227832	354835	361662	545485	221921	218133	186653
Q9NZM3	Intersectin-2 OS=Homo sapiens GN=ITSN2 PE=1 SV=3	3	2	34	2	1	1697	193.3	8.12	68.22	2	0	0.985	-0.02	0.764776	0.960445	62.24	200258	378916	93.71	53.96	200258	151081	793697	378916	808669	311619	157267	85845.4	686187	378916	772861	255297
Q9BZQ8	Protein Niban OS=Homo sapiens GN=FAM129A PE=1 SV=1	8	4	34	4	1	928	103.1	4.78	111.71	4	0	2.52	1.33	0.00177765	0.0298385	31.24	255233	630285	26.02	9	255233	346444	208263	630285	732881	628523	200439	196852	180053	630285	700429	514922
O75052	Carboxyl-terminal PDZ ligand of neuronal nitric oxide synthase protein OS=Homo sapiens GN=NOS1AP PE=1 SV=3	12	3	34	3	1	506	56.1	6.3	96.71	3	0	2.423	1.28	0.00535201	0.073724	76.97	123722	407971	65.28	40.93	179507	34043.7	123722	428572	407971	178951	140971	19343.8	106964	428572	389906	146607
P62753	40S ribosomal protein S6 OS=Homo sapiens GN=RPS6 PE=1 SV=1	19	6	34	6	1	249	28.7	10.84	62.84	6	0	0.548	-0.87	0.0451482	0.328446	23.71	1.57606e+07	1.62502e+07	56.11	46.26	1.57606e+07	7.52469e+06	2.58874e+07	1.62502e+07	1.9006e+07	6.68426e+06	1.23771e+07	4.27558e+06	2.23808e+07	1.62502e+07	1.81644e+07	5.47614e+06
Q03468	DNA excision repair protein ERCC-6 OS=Homo sapiens GN=ERCC6 PE=1 SV=1	3	3	34	2	1	1493	168.3	8.09	65.16	3	1	0.801	-0.32	0.610317	0.953413	25.01	1.21882e+06	906673	29.93	21.45	837602	1.55846e+06	1.21882e+06	906673	1.24774e+06	850775	657786	885527	1.05372e+06	906673	1.19248e+06	697005
Q9BW85	Coiled-coil domain-containing protein 94 OS=Homo sapiens GN=CCDC94 PE=1 SV=1	11	1	34	1	1	323	37.1	5.92	108.3	1	0	100	6.64	1e-17	3.15688e-16			27036.6		134.53				27036.6	208673	9912.19				27036.6	199433	8120.64
Q96JG6	Syndetin OS=Homo sapiens GN=VPS50 PE=1 SV=3	2	2	34	2	1	964	111.1	6.2	70.84	2	0	0.833	-0.26	0.695152	0.960445	31.35	1.84243e+06	1.53867e+06	35.98	7.73	997939	2.15668e+06	1.84243e+06	1.35454e+06	1.53867e+06	1.56545e+06	783702	1.22544e+06	1.59286e+06	1.35454e+06	1.47054e+06	1.28251e+06
Q5T2W1	Na(+)/H(+) exchange regulatory cofactor NHE-RF3 OS=Homo sapiens GN=PDZK1 PE=1 SV=2	18	4	34	4	1	519	57.1	5.55	58.14	4	0	0.161	-2.63	1.89839e-06	5.18442e-05	2.98	523755	38838.3	87.1	20.2	73223.3	523755	1.00091e+06	44846.4	33635.1		57503.8	297601	865333	44846.4	32145.8
P51531	Probable global transcription activator SNF2L2 OS=Homo sapiens GN=SMARCA2 PE=1 SV=2	5	4	34	4	1	1590	181.2	7.2	167.32	4	0	0.703	-0.51	0.325361	0.835498	26.71	1.5796e+06	938934	24.78	19.06	1.63853e+06	1.00673e+06	1.5796e+06	938934	1.1583e+06	793491	1.28677e+06	572033	1.36563e+06	938934	1.10701e+06	650074
Q96DB5	Regulator of microtubule dynamics protein 1 OS=Homo sapiens GN=RMDN1 PE=1 SV=1	6	1	34	1	1	314	35.8	8.5	144.67	1	0	0.837	-0.26	0.839315	0.977017	24.05	289583	245025	17.83	37.48	237792	341015	289583	127193	285268	245025	186743	193767	250358	127193	272636	200739
P82094	TATA element modulatory factor OS=Homo sapiens GN=TMF1 PE=1 SV=2	6	3	34	3	1	1093	122.8	4.92	88.1	3	0	0.971	-0.04	0.919316	0.986671	22.52	2.82406e+06	2.93114e+06	14.27	8.15	2.82406e+06	3.57004e+06	2.80133e+06	2.93114e+06	3.18896e+06	2.70994e+06	2.21779e+06	2.02852e+06	2.42187e+06	2.93114e+06	3.04775e+06	2.22014e+06
O43741	5'-AMP-activated protein kinase subunit beta-2 OS=Homo sapiens GN=PRKAB2 PE=1 SV=1	13	2	34	2	1	272	30.3	6.46	65.21	2	0	1.886	0.92	0.0239138	0.220224	94.68	378366	629909	58.27	36.4	378366	92844.5	380280	629909	696404	321681	297139	52754.8	328769	629909	665567	263540
Q92622	Run domain Beclin-1-interacting and cysteine-rich domain-containing protein OS=Homo sapiens GN=RUBCN PE=1 SV=4	7	6	34	6	1	972	108.6	6.25	65.31	6	0	1.114	0.16	0.523408	0.936516	20.82	794531	1.13895e+06	52.13	62.14	262059	794531	889209	1.13895e+06	1.24385e+06	250864	205800	451457	768761	1.13895e+06	1.18878e+06	205522
Q9Y4R8	Telomere length regulation protein TEL2 homolog OS=Homo sapiens GN=TELO2 PE=1 SV=2	1	1	34	1	1	837	91.7	5.76	59.33	1	0	0.589	-0.76	0.225725	0.746533	13.37	247953	146047	28.14	19.21	247953	335004	190875	136614	146047	193509	194723	190352	165020	136614	139580	158534
O75643	U5 small nuclear ribonucleoprotein 200 kDa helicase OS=Homo sapiens GN=SNRNP200 PE=1 SV=2	1	2	34	2	1	2136	244.4	6.06	163.41	2	0	0.975	-0.04	0.907884	0.982515	36.56	9.9259e+06	6.97877e+06	17.59	7.02	7.21345e+06	9.9259e+06	1.00156e+07	6.91522e+06	7.82609e+06	6.97877e+06	5.66487e+06	5.63996e+06	8.65892e+06	6.91522e+06	7.47955e+06	5.71742e+06
Q13470	Non-receptor tyrosine-protein kinase TNK1 OS=Homo sapiens GN=TNK1 PE=1 SV=3	3	1	34	1	1	666	72.4	9.48	33.52	1	0	1.564	0.65	0.0922333	0.514384	110.17	560263	876137	88.14	64.13	560263	40170.4	944714	876137	1.17919e+06	225116	439986	22825.1	816748	876137	1.12698e+06	184428
Q8NHH9	Atlastin-2 OS=Homo sapiens GN=ATL2 PE=1 SV=2	6	1	34	1	1	583	66.2	5.48	67.67	1	0	1.073	0.1	0.734361	0.960445	37.26	117372	180916	85.73	29.36	58115.3		237048	146550	223341		45639.1		204938	146550	213451
Q969H4	Connector enhancer of kinase suppressor of ras 1 OS=Homo sapiens GN=CNKSR1 PE=1 SV=1	5	2	34	2	1	720	79.7	5.38	80.82	2	0	1.4	0.49	0.185528	0.697708	44.58	519724	768057	7.4	29.55	519724	475924	551946	768057	918600	494741	408150	270423	477182	768057	877924	405320
O95067	G2/mitotic-specific cyclin-B2 OS=Homo sapiens GN=CCNB2 PE=1 SV=1	7	1	33	1	1	398	45.3	8.9	111.71	1	0	0.412	-1.28	0.0401321	0.306191	13.97	202470	92107.7	41.13	37.08	152695	335915	202470	62180.9	92107.7	132905	119914	190869	175044	62180.9	88029.1	108884
Q96PK6	RNA-binding protein 14 OS=Homo sapiens GN=RBM14 PE=1 SV=2	7	2	33	2	1	669	69.4	9.67	47.22	2	0	0.991	-0.01	0.860403	0.978891	38.05	3.33426e+06	3.125e+06	18.28	7.24	3.33426e+06	4.3567e+06	3.12495e+06	2.98958e+06	3.4393e+06	3.125e+06	2.61846e+06	2.4755e+06	2.70166e+06	2.98958e+06	3.287e+06	2.56018e+06
P16989	Y-box-binding protein 3 OS=Homo sapiens GN=YBX3 PE=1 SV=4	23	3	33	1	1	372	40.1	9.77	72.98	3	0	1.266	0.34	0.432862	0.901094	45.05	127565	161526	14.91	77.92	127565	121112	158991	161526	468143	112442	100180	68816.7	137455	161526	447413	92119.3
Q9H6S3	Epidermal growth factor receptor kinase substrate 8-like protein 2 OS=Homo sapiens GN=EPS8L2 PE=1 SV=2	4	2	33	2	1	715	80.6	6.84	33.91	2	0	1.799	0.85	0.0354862	0.283972	105.61	116773	985873	118.48	55.11	113028	116773	861235	653339	1.48766e+06		88763.4	66351.4	744576	653339	1.42178e+06
P18206	Vinculin OS=Homo sapiens GN=VCL PE=1 SV=4	5	4	33	4	1	1134	123.7	5.66	100.75	4	0	1.028	0.04	0.749372	0.960445	52.61	1.01885e+06	1.50831e+06	22.62	6.15	775998	1.23205e+06	1.01885e+06	1.43047e+06	1.50831e+06	1.61642e+06	609407	700057	880842	1.43047e+06	1.44153e+06	1.32427e+06
P39023	60S ribosomal protein L3 OS=Homo sapiens GN=RPL3 PE=1 SV=2	11	4	33	4	1	403	46.1	10.18	104.83	4	0	0.91	-0.14	0.901473	0.982515	34.22	2.54328e+06	2.08268e+06	29.07	11.47	1.88784e+06	3.40098e+06	2.54328e+06	1.72378e+06	2.14567e+06	2.08268e+06	1.48256e+06	1.93246e+06	2.19878e+06	1.72378e+06	2.05066e+06	1.70625e+06
P13051	Uracil-DNA glycosylase OS=Homo sapiens GN=UNG PE=1 SV=2	17	2	33	2	1	313	34.6	9.32	102.93	2	0	0.641	-0.64	0.235596	0.754177	24.76	977714	676711	10.88	58.83	977714	1.14669e+06	937497	676711	987429	242911	767819	651557	810508	676711	943705	199007
Q6NWY9	Pre-mRNA-processing factor 40 homolog B OS=Homo sapiens GN=PRPF40B PE=1 SV=1	4	3	33	3	1	871	99.3	6.83	21.91	3	0	1.856	0.89	0.0127335	0.144996	47.43	862180	3.74992e+06	36.53	55.76	862180	538810	1.16301e+06	3.74992e+06	5.0667e+06	1.34273e+06	677088	306155	1.00548e+06	3.74992e+06	4.84234e+06	1.10004e+06
Q8IXJ6	NAD-dependent protein deacetylase sirtuin-2 OS=Homo sapiens GN=SIRT2 PE=1 SV=2	13	3	33	3	1	389	43.2	5.36	37.74	3	0	0.985	-0.02	0.811765	0.974275	38.88	817118	769723	106.87	27.79		304791	2.19062e+06	848073	769723	479378		173184	1.89389e+06	848073	735639	392734
P08708	40S ribosomal protein S17 OS=Homo sapiens GN=RPS17 PE=1 SV=2	24	2	33	2	1	135	15.5	9.85	110.14	2	0	0.534	-0.91	0.158153	0.656457	3.93	464773	267292	7.44	9.35	442963	511877	464773	295355	267292	245103	347868	290852	401817	295355	255456	200802
Q9P2K5	Myelin expression factor 2 OS=Homo sapiens GN=MYEF2 PE=1 SV=3	4	1	33	1	1	600	64.1	8.75	105.28	1	0	1.901	0.93	0.0100713	0.123769	49.72	4.28449e+06	8.56701e+06	48.39	50.4	1.91399e+06	4.28449e+06	5.72128e+06	8.56701e+06	1.08735e+07	3.38516e+06	1.5031e+06	2.43447e+06	4.9463e+06	8.56701e+06	1.03921e+07	2.77332e+06
Q76FK4	Nucleolar protein 8 OS=Homo sapiens GN=NOL8 PE=1 SV=1	4	4	33	4	1	1167	131.5	7.09	121.06	4	0	0.874	-0.2	0.890704	0.98222	37.89	741411	963731	46.12	31.93	741411	560859	1.33593e+06	963731	1.19935e+06	612369	582245	318684	1.15497e+06	963731	1.14624e+06	501688
P26583	High mobility group protein B2 OS=Homo sapiens GN=HMGB2 PE=1 SV=2	19	3	33	3	1	209	24	7.81	159.38	3	0	0.701	-0.51	0.325151	0.835498	30.27	1.38668e+06	973955	47.06	53.18	809931	1.38668e+06	2.17616e+06	973955	1.2896e+06	370550	636055	787922	1.88139e+06	973955	1.2325e+06	303576
Q9C0B0	RING finger protein unkempt homolog OS=Homo sapiens GN=UNK PE=1 SV=2	2	1	33	1	1	810	88	6.86	132.96	1	0	1.224	0.29	0.33811	0.847029	30.91	333048	528255	19.75	21.46	420763	333048	285901	416816	644170	528255	330434	189240	247174	416816	615646	432777
Q9H425	Uncharacterized protein C1orf198 OS=Homo sapiens GN=C1orf198 PE=1 SV=1	6	2	33	2	1	327	36.3	5.72	41.4	2	0	1.105	0.14	0.555616	0.936516	17.13	581392	642912	17.01	6.96	581392	692285	492399	613708	702939	642912	456579	393360	425701	613708	671813	526711
P23396	40S ribosomal protein S3 OS=Homo sapiens GN=RPS3 PE=1 SV=2	16	4	33	4	1	243	26.7	9.66	67.64	4	0	0.847	-0.24	0.687547	0.960445	24.04	7.10948e+06	6.39774e+06	23.49	6.46	7.10948e+06	1.0297e+07	6.90064e+06	5.92135e+06	6.73862e+06	6.39774e+06	5.58322e+06	5.85084e+06	5.96591e+06	5.92135e+06	6.44023e+06	5.2414e+06
Q92623	Tetratricopeptide repeat protein 9A OS=Homo sapiens GN=TTC9 PE=1 SV=3	20	2	33	2	1	222	24.4	8.98	105.41	2	0	0.924	-0.11	0.977868	0.996991	38.55	1.22713e+06	905625	19.17	3.6	1.29162e+06	1.22713e+06	886679	867254	931707	905625	1.01433e+06	697264	766574	867254	890451	741940
Q8TF74	WAS/WASL-interacting protein family member 2 OS=Homo sapiens GN=WIPF2 PE=1 SV=1	5	1	33	1	1	440	46.3	10.93	41.45	1	0	0.962	-0.06	0.798792	0.971744	31.01	433903	417532	32.08	11.4	433903	621832	329517	417532	388719	484345	340753	353329	284882	417532	371506	396804
Q86WR0	Coiled-coil domain-containing protein 25 OS=Homo sapiens GN=CCDC25 PE=1 SV=2	8	1	33	1	1	208	24.5	6.8	134.01	1	0	1.08	0.11	0.617761	0.954449	52.63	2.29916e+06	2.0622e+06	50.43	8.99	2.29916e+06	931078	2.98156e+06	2.0622e+06	2.12337e+06	1.78741e+06	1.80558e+06	529044	2.57769e+06	2.0622e+06	2.02935e+06	1.46435e+06
P52272	Heterogeneous nuclear ribonucleoprotein M OS=Homo sapiens GN=HNRNPM PE=1 SV=3	8	5	33	5	1	730	77.5	8.7	84.71	5	0	0.838	-0.25	0.728944	0.960445	23.58	1.20559e+06	866896	22.87	0.26	823201	1.30435e+06	1.20559e+06	866896	867912	863630	646477	741137	1.04229e+06	866896	829481	707536
P02786	Transferrin receptor protein 1 OS=Homo sapiens GN=TFRC PE=1 SV=2	15	9	33	9	1	760	84.8	6.61	103.35	9	0	0.526	-0.93	0.0309495	0.260567	11.34	4.28942e+06	2.05364e+06	20.2	3.96	4.28942e+06	4.8647e+06	3.22229e+06	2.01286e+06	2.17143e+06	2.05364e+06	3.36857e+06	2.76415e+06	2.78582e+06	2.01286e+06	2.07527e+06	1.68246e+06
Q5QJE6	Deoxynucleotidyltransferase terminal-interacting protein 2 OS=Homo sapiens GN=DNTTIP2 PE=1 SV=2	10	3	33	3	1	756	84.4	6.16	90.16	3	0	0.692	-0.53	0.502972	0.926257	20.55	394471	368790	53.56	52.26	189474	394471	618733	368790	518548	156639	148798	224141	534923	368790	495586	128328
Q2M3G4	Protein Shroom1 OS=Homo sapiens GN=SHROOM1 PE=1 SV=1	3	1	33	1	1	852	90.7	6.15	71.25	1	0	0.522	-0.94	0.126332	0.594185	5.05	277752	148315	20.45	12.22	277752	370485	254130	148315	132621	169164	218124	210512	219707	148315	126749	138589
Q9Y3Z3	Deoxynucleoside triphosphate triphosphohydrolase SAMHD1 OS=Homo sapiens GN=SAMHD1 PE=1 SV=2	3	1	33	1	1	626	72.2	7.14	117.42	1	0	0.455	-1.13	0.0576139	0.383944	10.09	282919	127115	48.49	28.28	412946	282919	142133		103789	155683	324295	160756	122881		99193.1	127545
O95994	Anterior gradient protein 2 homolog OS=Homo sapiens GN=AGR2 PE=1 SV=1	36	5	33	4	1	175	20	9	120.07	5	2	0.59	-0.76	0.101723	0.537731	13.96	2.10409e+06	1.21089e+06	23.15	24.19	1.71273e+06	2.71269e+06	2.10409e+06	1.21089e+06	791407	1.2811e+06	1.34504e+06	1.54137e+06	1.81908e+06	1.21089e+06	756363	1.04955e+06
O75379	Vesicle-associated membrane protein 4 OS=Homo sapiens GN=VAMP4 PE=1 SV=2	26	2	33	2	1	141	16.4	7.34	178.28	2	0	2.283	1.19	0.0236148	0.220224	55.18	62866.5	253151	18.85	45.92	54979.1		71885.4	180739	354576		43176.2		62148.1	180739	338875
P57768	Sorting nexin-16 OS=Homo sapiens GN=SNX16 PE=1 SV=2	17	3	32	3	1	344	39.1	4.65	75.87	3	0	1.509	0.59	0.11928	0.57829	20.74	486330	787235	9.14	16.14	435186	486330	522767	787235	847523	614415	341760	276336	451956	787235	809995	503365
P45880	Voltage-dependent anion-selective channel protein 2 OS=Homo sapiens GN=VDAC2 PE=1 SV=2	18	5	32	5	1	294	31.5	7.56	104.38	5	0	1.172	0.23	0.439307	0.901094	60.21	1.87297e+06	2.05478e+06	46.82	38.42	688551	1.87297e+06	1.93032e+06	2.05478e+06	2.68612e+06	1.1769e+06	540733	1.06423e+06	1.66885e+06	2.05478e+06	2.56717e+06	964186
P30041	Peroxiredoxin-6 OS=Homo sapiens GN=PRDX6 PE=1 SV=3	38	7	32	7	1	224	25	6.38	86.65	7	0	1.015	0.02	0.762868	0.960445	34.31	969226	1.27603e+06	32.98	28.39	643341	969226	1.27893e+06	1.34079e+06	1.27603e+06	758129	505229	550720	1.10569e+06	1.34079e+06	1.21953e+06	621103
Q9H6U6	Breast carcinoma-amplified sequence 3 OS=Homo sapiens GN=BCAS3 PE=1 SV=3	7	5	32	5	1	928	101.2	6.7	84.73	5	0	1.117	0.16	0.518643	0.935352	32.57	758909	1.20353e+06	21.05	30.08	665851	758909	995170	1.20353e+06	1.43116e+06	761509	522907	431217	860369	1.20353e+06	1.36779e+06	623873
O94915	Protein furry homolog-like OS=Homo sapiens GN=FRYL PE=1 SV=2	1	2	32	2	1	3013	339.4	5.58	50.63	2	0	0.905	-0.14	0.994879	0.99836	27.98	263147	258257	20.97	25.45	210455	263147	321554	258257	326859	194615	165274	149522	277997	258257	312385	159440
Q01130	Serine/arginine-rich splicing factor 2 OS=Homo sapiens GN=SRSF2 PE=1 SV=4	30	6	32	6	1	221	25.5	11.85	84.32	6	0	0.983	-0.03	0.884747	0.982079	23.72	2.73967e+07	2.61611e+07	29.74	10.28	3.39874e+07	2.73967e+07	1.82629e+07	2.26487e+07	2.61611e+07	2.77802e+07	2.6691e+07	1.5567e+07	1.57891e+07	2.26487e+07	2.50027e+07	22759191
Q8NAF0	Zinc finger protein 579 OS=Homo sapiens GN=ZNF579 PE=1 SV=2	7	2	32	2	1	562	60.5	8.69	105.95	2	0	0.912	-0.13	0.983547	0.99836	29.26	243375	258965	33.3	6.99	221974	397555	243375	229053	258965	259431	174321	225893	210409	229053	247498	212541
P23284	Peptidyl-prolyl cis-trans isomerase B OS=Homo sapiens GN=PPIB PE=1 SV=2	31	8	32	8	1	216	23.7	9.41	80.22	8	0	0.911	-0.13	0.977577	0.996989	39.99	876789	943652	32.56	13.9	1.10413e+06	556018	876789	778737	1.02976e+06	943652	867098	315933	758023	778737	984164	773095
Q9NRF8	CTP synthase 2 OS=Homo sapiens GN=CTPS2 PE=1 SV=1	3	2	32	2	1	586	65.6	6.9	119.47	2	0	0.757	-0.4	0.517054	0.934984	38.5	1.0255e+06	776256	97.18	54.46	1.0255e+06	79905.5	2.24426e+06	776256	935472	253508	805347	45402.8	1.94026e+06	776256	894049	207689
O43306	Adenylate cyclase type 6 OS=Homo sapiens GN=ADCY6 PE=1 SV=2	2	2	32	2	1	1168	130.5	8.22	95.91	2	0	0.963	-0.05	0.930214	0.990367	39.46	1.21931e+06	1.3884e+06	34.37	6.05	1.21931e+06	2.06353e+06	1.15168e+06	1.37244e+06	1.52955e+06	1.3884e+06	957549	1.17251e+06	995680	1.37244e+06	1.46182e+06	1.13746e+06
P49590	Probable histidine--tRNA ligase, mitochondrial OS=Homo sapiens GN=HARS2 PE=1 SV=1	4	2	32	2	1	506	56.9	8.24	64.04	2	0	1.452	0.54	0.113471	0.561419	37.61	2.20004e+06	2.93539e+06	28.72	28.44	1.36542e+06	2.20004e+06	2.47674e+06	2.93539e+06	3.43128e+06	1.89651e+06	1.07229e+06	1.25008e+06	2.14125e+06	2.93539e+06	3.27934e+06	1.55373e+06
Q9NVU7	Protein SDA1 homolog OS=Homo sapiens GN=SDAD1 PE=1 SV=3	3	2	32	2	1	687	79.8	9.25	69.78	2	0	1.608	0.69	0.0889096	0.502361	90.26	482312	668599	76.33	66.36	482312	194766	1.06451e+06	668599	1.2488e+06	282169	378770	110667	920319	668599	1.1935e+06	231169
Q92667	A-kinase anchor protein 1, mitochondrial OS=Homo sapiens GN=AKAP1 PE=1 SV=1	9	4	32	4	1	903	97.3	4.94	64.28	4	0	0.628	-0.67	0.160468	0.660492	8.66	1.70679e+06	1.09063e+06	17.81	9.6	1.70304e+06	2.29104e+06	1.70679e+06	1.05023e+06	1.25546e+06	1.09063e+06	1.33743e+06	1.30178e+06	1.47559e+06	1.05023e+06	1.19987e+06	893511
Q9H9Z2	Protein lin-28 homolog A OS=Homo sapiens GN=LIN28A PE=1 SV=1	8	1	32	1	1	209	22.7	8.07	46.49	1	0	0.226	-2.14	4.89043e-05	0.00119347	1.14	773501	201335	15.41	8.41	773501	1.00002e+06	773261	175073	201335	204951	607446	568220	668519	175073	192420	167908
Q9NWV8	BRISC and BRCA1-A complex member 1 OS=Homo sapiens GN=BABAM1 PE=1 SV=1	14	3	32	3	1	329	36.5	4.64	100.99	3	0	0.806	-0.31	0.559451	0.939058	13.57	3.53834e+06	3.09807e+06	14.39	24.84	3.53834e+06	4.41733e+06	3.4181e+06	2.4369e+06	3.09807e+06	4.01091e+06	2.77873e+06	2.50996e+06	2.9551e+06	2.4369e+06	2.96089e+06	3.28597e+06
P49407	Beta-arrestin-1 OS=Homo sapiens GN=ARRB1 PE=1 SV=2	5	2	31	2	1	418	47	6.2	138.92	2	0	0.941	-0.09	0.987292	0.99836	23.15	9.97605e+06	1.0583e+07	16.26	22.49	9.97605e+06	1.26245e+07	9.36556e+06	1.0583e+07	9.21307e+06	1.41421e+07	7.8344e+06	7.17332e+06	8.09694e+06	1.0583e+07	8.80511e+06	1.1586e+07
Q12774	Rho guanine nucleotide exchange factor 5 OS=Homo sapiens GN=ARHGEF5 PE=1 SV=3	5	4	31	4	1	1597	176.7	5.53	96.41	4	0	1.099	0.14	0.584636	0.946443	35.54	1.1795e+06	1.27433e+06	21.72	6.48	915204	1.42459e+06	1.1795e+06	1.27465e+06	1.27433e+06	1.13661e+06	718729	809463	1.01973e+06	1.27465e+06	1.2179e+06	931174
Q92804	TATA-binding protein-associated factor 2N OS=Homo sapiens GN=TAF15 PE=1 SV=1	13	3	31	3	1	592	61.8	8.02	68.61	3	0	0.578	-0.79	0.205072	0.719318	19.25	580164	411377	33.02	24.34	429196	580164	830023	411377	436383	268541	337056	329653	717592	411377	417059	220005
Q99959	Plakophilin-2 OS=Homo sapiens GN=PKP2 PE=1 SV=2	4	3	31	3	1	881	97.4	9.33	85.66	3	0	1.115	0.16	0.542695	0.936516	38.53	3.11594e+06	3900832	47.12	33.13	3.11594e+06	1.65865e+06	4.60471e+06	3900832	4.65123e+06	2.3036e+06	2.44701e+06	942454	3.98097e+06	3900832	4.44527e+06	1.88724e+06
P49756	RNA-binding protein 25 OS=Homo sapiens GN=RBM25 PE=1 SV=3	6	5	31	5	1	843	100.1	6.32	55.29	5	0	0.936	-0.09	0.973514	0.996989	51.34	1.97158e+07	1.44414e+07	28.08	20.47	2.28299e+07	1.97158e+07	1.27267e+07	1.44414e+07	1.34946e+07	1.95144e+07	1.79288e+07	1.12027e+07	1.10028e+07	1.44414e+07	1.28971e+07	1.59873e+07
Q92925	SWI/SNF-related matrix-associated actin-dependent regulator of chromatin subfamily D member 2 OS=Homo sapiens GN=SMARCD2 PE=1 SV=3	6	1	31	1	1	531	58.9	9.64	32.07	1	0	0.989	-0.02	0.859816	0.978891	27.43	144103	142475	28.95	14.07		117086	177354	128937	157436			66529.2	153330	128937	150464
Q3MIN7	Ral guanine nucleotide dissociation stimulator-like 3 OS=Homo sapiens GN=RGL3 PE=1 SV=2	5	2	31	2	1	710	78	7.68	55.38	2	0	0.928	-0.11	0.875835	0.979125	20.5	434876	455614	22.2	15.06	424956	619314	434876	371650	455614	503640	333727	351898	375970	371650	435439	412611
Q96EZ8	Microspherule protein 1 OS=Homo sapiens GN=MCRS1 PE=1 SV=1	4	2	31	2	1	462	51.8	9.38	141.94	2	0	0.83	-0.27	0.888693	0.98222	42.52	421033	351404	76.73	76.93	421033	36276.9	465667	351404	527228	54055	330646	20612.8	402590	351404	503882	44285
Q9P2K3	REST corepressor 3 OS=Homo sapiens GN=RCOR3 PE=1 SV=2	10	2	31	2	1	495	55.5	8.27	73.97	2	0	1.221	0.29	0.355878	0.855748	51.99	236887	502335	78.6	6.37	236887	227112	810131	507031	502335	451103	186033	129046	700394	507031	480091	369570
Q8IWZ3	Ankyrin repeat and KH domain-containing protein 1 OS=Homo sapiens GN=ANKHD1 PE=1 SV=1	3	3	31	3	1	2542	269.3	5.73	61.7	3	0	0.88	-0.18	0.996569	0.998601	43.51	539083	461994	9.9	0.81	469899	572142	539083	461994	458494	465996	369022	325095	466061	461994	438192	381771
Q96N64	PWWP domain-containing protein 2A OS=Homo sapiens GN=PWWP2A PE=1 SV=2	8	2	31	2	1	755	81.9	9	64.65	2	0	1.056	0.08	0.680492	0.959137	43.1	1.02888e+06	1.13118e+06	17.17	20.9	885714	1.02888e+06	1.24494e+06	1.13118e+06	1.44365e+06	957920	695570	584618	1.07631e+06	1.13118e+06	1.37972e+06	784784
Q9Y3X0	Coiled-coil domain-containing protein 9 OS=Homo sapiens GN=CCDC9 PE=1 SV=1	6	2	31	2	1	531	59.7	5.4	54.49	2	0	1.039	0.06	0.684558	0.959137	27.81	744413	767627	24.51	6.91	473887	744413	763152	713394	767627	819352	372153	422980	659779	713394	733636	671261
Q9H3Q1	Cdc42 effector protein 4 OS=Homo sapiens GN=CDC42EP4 PE=1 SV=1	30	5	31	5	1	356	38	5.19	113.31	5	0	0.797	-0.33	0.530196	0.936516	19.71	1.95778e+06	2.47042e+06	38.92	40.16	2.98658e+06	1.95778e+06	1.36841e+06	2.47042e+06	1.21484e+06	2.92133e+06	2.34542e+06	1.11242e+06	1.18305e+06	2.47042e+06	1.16104e+06	2.39332e+06
Q9NRL2	Bromodomain adjacent to zinc finger domain protein 1A OS=Homo sapiens GN=BAZ1A PE=1 SV=2	3	4	31	4	1	1556	178.6	6.6	69.03	4	0	0.633	-0.66	0.162996	0.666979	25.25	2.6281e+06	1.60556e+06	48.49	58.09	957078	2.87918e+06	2.6281e+06	1.60556e+06	2.14897e+06	522217	751613	1.63597e+06	2.27211e+06	1.60556e+06	2.05381e+06	427831
Q9BXP5	Serrate RNA effector molecule homolog OS=Homo sapiens GN=SRRT PE=1 SV=1	5	4	31	4	1	876	100.6	5.96	66.57	4	0	0.824	-0.28	0.615125	0.954449	22.88	6.83308e+06	1.06465e+07	61.49	46.83	1.47732e+07	6.83308e+06	4.55781e+06	1.06465e+07	4.63042e+06	1.33683e+07	1.16017e+07	3.8826e+06	3.94043e+06	1.06465e+07	4.42538e+06	1.09521e+07
Q15054	DNA polymerase delta subunit 3 OS=Homo sapiens GN=POLD3 PE=1 SV=2	3	1	31	1	1	466	51.4	9.35	79.17	1	0	0.654	-0.61	0.175948	0.690351	18.69	4.30397e+06	2.4288e+06	18.08	16.03	3.12712e+06	4.30397e+06	4.4153e+06	2.4288e+06	3.02444e+06	2.23623e+06	2.45579e+06	2.44554e+06	3.81722e+06	2.4288e+06	2.89052e+06	1.83205e+06
Q8NC44	Protein FAM134A OS=Homo sapiens GN=FAM134A PE=1 SV=3	18	4	30	4	1	543	57.8	4.45	68.74	4	0	0.983	-0.03	0.885264	0.982079	31.25	4.35042e+06	4.42408e+06	5.69	11.72	4.35042e+06	4.21327e+06	4.70108e+06	4.42408e+06	4.97981e+06	3.93848e+06	3.41647e+06	2.394e+06	4.06429e+06	4.42408e+06	4.7593e+06	3.22663e+06
O43395	U4/U6 small nuclear ribonucleoprotein Prp3 OS=Homo sapiens GN=PRPF3 PE=1 SV=2	3	4	30	4	1	683	77.5	9.5	123.94	4	0	0.631	-0.66	0.13708	0.619219	20.17	5.32487e+06	5.68793e+06	26.19	28.3	7.54931e+06	5.32487e+06	4.62409e+06	5.68793e+06	3.55641e+06	6.38754e+06	5.92863e+06	3.02562e+06	3.99773e+06	5.68793e+06	3.39893e+06	5.23305e+06
Q92734	Protein TFG OS=Homo sapiens GN=TFG PE=1 SV=2	6	1	30	1	1	400	43.4	5.1	115.02	1	0	1.828	0.87	0.0308607	0.260567	61.74	267244	609923	46.91	30.02	267244	229402	522376	609923	677992	363813	209872	130348	451617	609923	647970	298057
Q8TEA8	D-tyrosyl-tRNA(Tyr) deacylase 1 OS=Homo sapiens GN=DTD1 PE=1 SV=2	8	2	30	2	1	209	23.4	8.24	72.58	2	0	0.509	-0.97	0.0228182	0.216899	5.43	3.88697e+06	2.1221e+06	35.63	11.1	3.6808e+06	6.71709e+06	3.88697e+06	2.04234e+06	2.1221e+06	2.50389e+06	2.89061e+06	3.81669e+06	3.36046e+06	2.04234e+06	2.02813e+06	2.05133e+06
Q96KR1	Zinc finger RNA-binding protein OS=Homo sapiens GN=ZFR PE=1 SV=2	1	4	30	4	1	1074	116.9	9.04	113.38	4	0	1.547	0.63	0.0837475	0.485961	77.99	734379	2.18757e+06	72.02	62.11	734379	617348	2.11294e+06	2.18757e+06	2.71625e+06	550397	576723	350781	1.82673e+06	2.18757e+06	2.59597e+06	450917
O15014	Zinc finger protein 609 OS=Homo sapiens GN=ZNF609 PE=1 SV=2	5	6	30	6	1	1411	151.1	8.03	72.38	6	0	0.701	-0.51	0.272722	0.790595	26.16	4.29252e+06	3.09458e+06	6.95	31.11	4.29252e+06	3.85565e+06	4.40653e+06	3.09458e+06	2.35639e+06	4.36939e+06	3.371e+06	2.1908e+06	3.80964e+06	3.09458e+06	2.25205e+06	3.57966e+06
Q9UH99	SUN domain-containing protein 2 OS=Homo sapiens GN=SUN2 PE=1 SV=3	4	1	30	1	1	717	80.3	6.73	95.21	1	0	0.985	-0.02	0.816175	0.97477	115.7	141848	340338	74.15	62.86	123761	141848	430325	340338	424037	83223.8	97191.8	80598.8	372036	340338	405260	68181.8
P63208	S-phase kinase-associated protein 1 OS=Homo sapiens GN=SKP1 PE=1 SV=2	45	6	30	6	1	163	18.6	4.54	97.93	6	0	0.823	-0.28	0.610872	0.953413	30.97	8.18698e+06	5.85505e+06	35.79	30.07	9.75437e+06	8.18698e+06	4.52966e+06	5.85505e+06	4.41648e+06	8.0654e+06	7.66031e+06	4.65189e+06	3.91609e+06	5.85505e+06	4.22092e+06	6.60765e+06
Q15643	Thyroid receptor-interacting protein 11 OS=Homo sapiens GN=TRIP11 PE=1 SV=3	3	3	30	3	1	1979	227.4	5.26	91.7	3	0	1.252	0.32	0.308395	0.831731	66.64	340009	1.21812e+06	81.69	65.25	159476	340009	882502	1.21812e+06	1.53993e+06	272113	125240	193195	762963	1.21812e+06	1.47175e+06	222931
O95400	CD2 antigen cytoplasmic tail-binding protein 2 OS=Homo sapiens GN=CD2BP2 PE=1 SV=1	9	3	30	3	1	341	37.6	4.61	95.62	3	0	0.998	0	0.83961	0.977017	37.22	1.30132e+07	1.32039e+07	23.55	25.53	1.48166e+07	1.30132e+07	9.13718e+06	1.32039e+07	1.01006e+07	1.69408e+07	1.16358e+07	7.39416e+06	7899499	1.32039e+07	9.6533e+06	1.38789e+07
Q8NBJ4	Golgi membrane protein 1 OS=Homo sapiens GN=GOLM1 PE=1 SV=1	13	2	30	2	1	401	45.3	4.97	109.04	2	0	1.269	0.34	0.280855	0.804012	50.91	334426	697152	78.02	49.77	334426	168076	837286	697152	881769	279829	262632	95501.7	723871	697152	842723	229253
Q13200	26S proteasome non-ATPase regulatory subunit 2 OS=Homo sapiens GN=PSMD2 PE=1 SV=3	7	5	30	5	1	908	100.1	5.2	112.25	5	0	0.861	-0.22	0.733565	0.960445	27.34	1.61209e+07	1.06577e+07	26.99	38.07	1.61209e+07	1.70877e+07	9.93344e+06	1.01875e+07	1.06577e+07	1.92191e+07	1.26601e+07	9.70931e+06	8.58791e+06	1.01875e+07	1.01858e+07	1.57454e+07
Q96S94	Cyclin-L2 OS=Homo sapiens GN=CCNL2 PE=1 SV=1	8	3	30	3	1	520	58.1	10.26	93.62	3	0	0.862	-0.21	0.804112	0.973194	29.55	1.13322e+06	862942	24.24	9.03	1.22295e+06	1.13322e+06	750400	814606	970312	862942	960405	643903	648754	814606	927346	706973
P51580	Thiopurine S-methyltransferase OS=Homo sapiens GN=TPMT PE=1 SV=1	6	1	30	1	1	245	28.2	6.23	77.65	1	0	1.068	0.09	0.627112	0.955673	34.1	591569	631639	31.1	12.45	591569	445151	828350	631639	681019	530930	464571	252937	716145	631639	650863	434969
Q9UMN6	Histone-lysine N-methyltransferase 2B OS=Homo sapiens GN=KMT2B PE=1 SV=1	2	2	30	2	1	2715	293.3	8.22	68.84	2	0	1.148	0.2	0.604354	0.951903	36.19	83359.6	87270.8	72.07	19.74	83359.6	10629.1	91871.8	75830.3	100437		65464	6039.5	79427.3	75830.3	95989.8
Q8WVB6	Chromosome transmission fidelity protein 18 homolog OS=Homo sapiens GN=CHTF18 PE=1 SV=1	5	2	30	2	1	975	107.3	7.21	122.79	2	0	0.637	-0.65	0.26356	0.779103	15.31	870009	470756	11.15	19.32	904502	728830	870009	470756	589119	402939	710324	414126	752162	470756	563032	330112
Q92560	Ubiquitin carboxyl-terminal hydrolase BAP1 OS=Homo sapiens GN=BAP1 PE=1 SV=2	7	3	30	3	1	729	80.3	6.84	59.74	3	0	1.144	0.19	0.497708	0.92582	42.2	1.11394e+06	1.32077e+06	57.22	9.58	438663	1.66315e+06	1.11394e+06	1.32077e+06	1.36203e+06	1.13345e+06	344491	945014	963048	1.32077e+06	1.30172e+06	928589
Q9BUA3	Uncharacterized protein C11orf84 OS=Homo sapiens GN=C11orf84 PE=1 SV=3	17	3	30	3	1	381	41	5.01	63.5	3	0	1.437	0.52	0.145335	0.639513	50.85	1.10742e+06	1.32336e+06	15	8.42	1.04503e+06	1.37704e+06	1.10742e+06	1.2257e+06	1.44955e+06	1.32336e+06	820685	782441	957413	1.2257e+06	1.38536e+06	1.08418e+06
Q13043	Serine/threonine-protein kinase 4 OS=Homo sapiens GN=STK4 PE=1 SV=2	5	1	30	1	1	487	55.6	5.07	137.42	1	0	0.904	-0.15	0.938461	0.99243	37.87	1.18553e+06	778352	30.02	7.54	1.18553e+06	784376	1.46941e+06	708722	824123	778352	931019	445687	1.27037e+06	708722	787631	637672
O14980	Exportin-1 OS=Homo sapiens GN=XPO1 PE=1 SV=1	4	2	30	2	1	1071	123.3	6.06	93.87	2	0	0.558	-0.84	0.16463	0.67112	12.11	185466	167236	29.92	26.1	137486	251601	185466	167236	170524	102584	107970	142961	160344	167236	162973	84042.9
Q8WX93	Palladin OS=Homo sapiens GN=PALLD PE=1 SV=3	4	4	30	4	1	1383	150.5	7.09	78.77	4	0	1.005	0.01	0.811505	0.974275	69.45	1.55187e+06	1.47794e+06	6.38	31.19	1.55187e+06	1.61782e+06	1.4256e+06	1.47794e+06	1.35341e+06	2.34094e+06	1.21872e+06	919256	1.23249e+06	1.47794e+06	1.29348e+06	1.91783e+06
Q9NRF2	SH2B adapter protein 1 OS=Homo sapiens GN=SH2B1 PE=1 SV=3	3	1	30	1	1	756	79.3	5.38	28.58	1	0	0.672	-0.57	0.375464	0.866513	28.94	260340	205039	40.78	43.12	157826	260340	372784	205039	250612	96236	123944	147927	322288	205039	239515	78842.1
Q13895	Bystin OS=Homo sapiens GN=BYSL PE=1 SV=3	4	1	30	1	1	437	49.6	8.12	133.92	1	0	0.616	-0.7	0.165001	0.67112	29.91	1.27234e+06	767595	82.89	46.58	1.27234e+06	156250	2.09781e+06	767595	896550	312359	999191	88782.2	1.81365e+06	767595	856850	255903
P48735	Isocitrate dehydrogenase [NADP], mitochondrial OS=Homo sapiens GN=IDH2 PE=1 SV=2	11	4	29	4	1	452	50.9	8.69	124.18	4	0	0.707	-0.5	0.328788	0.838666	27.13	1.53455e+06	1.10023e+06	37.13	27.71	770358	1.53455e+06	1.69924e+06	1.18613e+06	1.10023e+06	675190	604978	871940	1.46907e+06	1.18613e+06	1.05151e+06	553155
Q9BTK6	PAXIP1-associated glutamate-rich protein 1 OS=Homo sapiens GN=PAGR1 PE=1 SV=1	7	1	29	1	1	254	27.7	4.46	129.84	1	0	1.016	0.02	0.678001	0.959137	24.18	515533	466222	28.11	19.8	529545	303959	515533	466222	537760	359020	415862	172712	445702	466222	513947	294131
Q9Y2F5	Little elongation complex subunit 1 OS=Homo sapiens GN=ICE1 PE=1 SV=5	3	5	29	5	1	2266	247.7	5.48	52.41	5	0	0.776	-0.37	0.578586	0.94398	12.27	1.02914e+06	746063	12.73	10.55	1.02914e+06	1.13595e+06	878874	627431	746063	767131	808201	645452	759826	627431	713027	628478
Q14161	ARF GTPase-activating protein GIT2 OS=Homo sapiens GN=GIT2 PE=1 SV=2	10	3	29	3	1	759	84.5	7.23	103.68	3	0	0.821	-0.28	0.832938	0.976743	64.46	269631	423558	104.71	42.92	104125		698206	309618	579429		81771.6		603630	309618	553772
Q8IWW6	Rho GTPase-activating protein 12 OS=Homo sapiens GN=ARHGAP12 PE=1 SV=1	8	3	29	3	1	846	96.2	7.61	71.29	3	0	1.259	0.33	0.293435	0.818421	55.47	550396	1.0137e+06	52.32	33.17	550396	407747	1.08327e+06	1.0137e+06	1.22734e+06	607337	432237	231684	936534	1.0137e+06	1.17299e+06	497566
Q8NEZ4	Histone-lysine N-methyltransferase 2C OS=Homo sapiens GN=KMT2C PE=1 SV=3	3	5	29	5	1	4911	541	6.49	102.77	5	0	1.061	0.09	0.641587	0.95667	31.7	215602	331831	59.37	55.25	133620	215602	433253	331831	402593	106170	104935	122506	374567	331831	384766	86980.9
P25445	Tumor necrosis factor receptor superfamily member 6 OS=Homo sapiens GN=FAS PE=1 SV=1	8	1	29	1	1	335	37.7	7.94	45.29	1	0	0.844	-0.24	0.852859	0.977589	21.85	72879.3	61506.8	15.23	51.6	82189.2	60390.5	72879.3	61506.8	74231.3	22140.6	64544.9	34314.3	63007.4	61506.8	70944.3	18138.9
P35611	Alpha-adducin OS=Homo sapiens GN=ADD1 PE=1 SV=2	8	5	29	5	1	737	80.9	5.83	48.7	5	0	1.495	0.58	0.0911675	0.510093	32.63	1.5029e+06	4.01771e+06	14.68	17.91	1.5029e+06	1.30531e+06	1.75067e+06	4.01771e+06	3.15292e+06	4.53645e+06	1.18026e+06	741683	1.51353e+06	4.01771e+06	3.01331e+06	3.71653e+06
Q96Q42	Alsin OS=Homo sapiens GN=ALS2 PE=1 SV=2	4	4	29	4	1	1657	183.5	6.27	50.74	4	0	1.55	0.63	0.123546	0.590307	64.58	207518	460899	39.8	40.91	126201	207518	292273	460899	583764	238512	99108.6	117913	252683	460899	557914	195403
Q96SI1	BTB/POZ domain-containing protein KCTD15 OS=Homo sapiens GN=KCTD15 PE=1 SV=1	8	2	29	2	1	283	31.9	7.44	84.72	2	0	0.845	-0.24	0.843195	0.977123	18.33	243407	197783	11.25	32.66	206881	258577	243407	197783	271495	139279	162468	146925	210436	197783	259473	114106
Q13586	Stromal interaction molecule 1 OS=Homo sapiens GN=STIM1 PE=1 SV=3	6	3	29	3	1	685	77.4	6.67	52.74	3	0	0.655	-0.61	0.216933	0.73272	12.54	1.83087e+06	1.14572e+06	24.78	21.09	1.20295e+06	1.98596e+06	1.83087e+06	1.14572e+06	1.30916e+06	850723	944700	1.12843e+06	1.58287e+06	1.14572e+06	1.25119e+06	696962
Q01850	Cerebellar degeneration-related protein 2 OS=Homo sapiens GN=CDR2 PE=1 SV=2	4	1	29	1	1	454	51.8	5.06	34.99	1	0	1.221	0.29	0.509038	0.930409	19.15	78213.1	95503.7	20.24	12.79	93666.2	78213.1	62099.2	95503.7	107839	83384.7	73558	44441.2	53687.5	95503.7	103064	68313.6
Q96SB3	Neurabin-2 OS=Homo sapiens GN=PPP1R9B PE=1 SV=2	4	1	29	1	1	815	89.1	4.97	76.74	1	0	0.509	-0.98	0.143281	0.635346	6.41	191273	85173.2	29.31	10.88	111358	191273	201052	85173.2	102259	85093.8	87451.4	108682	173819	85173.2	97730.7	69713.8
Q68CZ2	Tensin-3 OS=Homo sapiens GN=TNS3 PE=1 SV=2	7	4	29	4	1	1445	155.2	6.81	56.62	4	0	1.047	0.07	0.640249	0.95667	69.83	479603	118721	23.9	25.56	479603	523605	322680	118721	161144	97987.5	376642	297516	278971	118721	154008	80277
Q7L8J4	SH3 domain-binding protein 5-like OS=Homo sapiens GN=SH3BP5L PE=1 SV=1	15	3	29	3	1	393	43.5	5.77	80.91	3	0	0.905	-0.14	0.896192	0.982291	18.34	1.31421e+06	1.24411e+06	13.97	10.59	1.14063e+06	1.31421e+06	1.50978e+06	1.24411e+06	1.40309e+06	1.1377e+06	895758	746743	1.30527e+06	1.24411e+06	1.34096e+06	932071
O95295	SNARE-associated protein Snapin OS=Homo sapiens GN=SNAPIN PE=1 SV=1	11	1	29	1	1	136	14.9	9.31	116.59	1	0	0.671	-0.58	0.355235	0.855399	16.12	687234	566653	19.84	28.44	687234	911896	633632	701339	566653	388352	539699	518145	547803	701339	541561	318160
Q12792	Twinfilin-1 OS=Homo sapiens GN=TWF1 PE=1 SV=3	5	1	29	1	1	350	40.3	6.96	51.51	1	0	1.337	0.42	0.370532	0.861268	46.37	88431.1	118265	39.56	26.5	98122.4	41805.7	88431.1	118265	124702	73394.5	77057.5	23754.3	76452.6	118265	119180	60129.1
Q14137	Ribosome biogenesis protein BOP1 OS=Homo sapiens GN=BOP1 PE=1 SV=2	2	1	29	1	1	746	83.6	6.19	156.98	1	0	0.461	-1.12	0.0561552	0.378883	13.51	237084	121722	24.83	65.54	198539		283113	121722	139753	23886.2	155917		244764	121722	133565	19569
Q86UU1	Pleckstrin homology-like domain family B member 1 OS=Homo sapiens GN=PHLDB1 PE=1 SV=1	5	6	29	6	1	1377	151.1	8.63	58.13	6	0	0.523	-0.93	0.0386774	0.297738	14.65	2.29609e+06	1.356e+06	20.46	35.19	2.90692e+06	1.94357e+06	2.29609e+06	1.356e+06	1.55799e+06	736247	2.28287e+06	1.10435e+06	1.98507e+06	1.356e+06	1.48901e+06	603176
P36915	Guanine nucleotide-binding protein-like 1 OS=Homo sapiens GN=GNL1 PE=1 SV=2	3	2	29	2	1	607	68.6	5.8	9.42	2	0	0.745	-0.42	0.39039	0.876216	38.11	2.3352e+06	2.19811e+06	27.85	47.97	2.3352e+06	1.90726e+06	3.27112e+06	2.19811e+06	2.6035e+06	869822	1.83388e+06	1.08372e+06	2.82803e+06	2.19811e+06	2.48821e+06	712609
P08559	Pyruvate dehydrogenase E1 component subunit alpha, somatic form, mitochondrial OS=Homo sapiens GN=PDHA1 PE=1 SV=3	6	2	29	2	1	390	43.3	8.06	49.39	2	0	0.519	-0.95	0.0272238	0.239584	24.49	9.66274e+06	4.61674e+06	10.83	22.97	9.66274e+06	1.10145e+07	8.90598e+06	4.61674e+06	4.27495e+06	6.45984e+06	7.58835e+06	6.25853e+06	7.69962e+06	4.61674e+06	4.08565e+06	5.29228e+06
Q04724	Transducin-like enhancer protein 1 OS=Homo sapiens GN=TLE1 PE=1 SV=2	3	2	29	2	1	770	83.1	7.24	47.03	2	0	1.11	0.15	0.544135	0.936516	25.48	291349	340958	37.87	12.33	291349	507195	262026	290956	340958	372906	228802	288191	226534	290956	325860	305506
P27708	CAD protein OS=Homo sapiens GN=CAD PE=1 SV=3	2	4	29	4	1	2225	242.8	6.46	80.56	4	0	0.612	-0.71	0.110232	0.556938	24.62	6.21459e+06	4.54243e+06	28.64	33.24	3.59448e+06	6.30019e+06	6.21459e+06	4.54243e+06	4.88827e+06	2.45422e+06	2.82282e+06	3.57981e+06	5.37279e+06	4.54243e+06	4.67181e+06	2.01064e+06
P68431	Histone H3.1 OS=Homo sapiens GN=HIST1H3A PE=1 SV=2	17	3	29	3	1	136	15.4	11.12	47.8	3	0	0.483	-1.05	0.0135887	0.14844	8.81	6.47123e+06	2.9389e+06	47.11	36.23	2.43271e+06	6.47123e+06	6.99424e+06	2.9389e+06	2.99579e+06	1.42804e+06	1.91046e+06	3.67699e+06	6.04683e+06	2.9389e+06	2.86314e+06	1.16993e+06
O15234	Protein CASC3 OS=Homo sapiens GN=CASC3 PE=1 SV=2	10	3	29	3	1	703	76.2	6.48	113.41	3	0	1.141	0.19	0.487578	0.921902	68.5	3.87074e+06	3.19601e+06	21.53	42.21	4.25925e+06	3.87074e+06	2.75472e+06	3.19601e+06	2.55373e+06	5.57903e+06	3.34488e+06	2.19938e+06	2.38158e+06	3.19601e+06	2.44065e+06	4.57067e+06
Q13796	Protein Shroom2 OS=Homo sapiens GN=SHROOM2 PE=1 SV=1	3	4	28	4	1	1616	176.3	7.09	70.33	4	0	0.81	-0.3	0.607506	0.951925	35.21	1.4344e+06	1.1206e+06	21.85	7.15	1.90295e+06	1.4344e+06	1.25527e+06	1.18173e+06	1.02443e+06	1.1206e+06	1.49442e+06	815034	1.08524e+06	1.18173e+06	979072	918058
P29590	Protein PML OS=Homo sapiens GN=PML PE=1 SV=3	4	3	28	3	1	882	97.5	6.21	26.37	3	0	1.099	0.14	0.578556	0.94398	53.63	3.08661e+06	5.09725e+06	43.71	36.58	3.83566e+06	3.08661e+06	1.45018e+06	5.09725e+06	2.48251e+06	5.29426e+06	3.01222e+06	1.75383e+06	1.25375e+06	5.09725e+06	2.37258e+06	4.33736e+06
Q6PD62	RNA polymerase-associated protein CTR9 homolog OS=Homo sapiens GN=CTR9 PE=1 SV=1	5	4	28	4	1	1173	133.4	6.77	93.46	4	0	0.969	-0.05	0.926604	0.988971	72.63	4.46749e+06	6.80137e+06	62.42	37.62	1.03905e+07	3.34119e+06	4.46749e+06	6.80137e+06	4.26575e+06	9.39804e+06	8.1599e+06	1.89848e+06	3.86234e+06	6.80137e+06	4.07687e+06	7.69942e+06
P82909	28S ribosomal protein S36, mitochondrial OS=Homo sapiens GN=MRPS36 PE=1 SV=2	20	1	28	1	1	103	11.5	9.99	63.71	1	0	1.066	0.09	0.755873	0.960445	59.64	171520	130159	26.16	58.97	104803	174030	171520	130159	247972	73855.4	82303.7	98885.2	148287	130159	236992	60506.6
Q7Z6J0	E3 ubiquitin-protein ligase SH3RF1 OS=Homo sapiens GN=SH3RF1 PE=1 SV=2	4	1	28	1	1	888	93.1	8.54	114.69	1	0	1.225	0.29	0.488654	0.923263	61.06	76237.6	106287	78.68	60.36	76237.6	19958.2	147469	110758	106287	24456.6	59870.9	11340.3	127493	110758	101581	20036.3
P53367	Arfaptin-1 OS=Homo sapiens GN=ARFIP1 PE=1 SV=2	7	1	28	1	1	373	41.7	6.7	61.48	1	0	1.063	0.09	0.736676	0.960445	25.01	119954	133574	15.79	31.81	119954	104486	142906	133574	161710	82643.3	94202	59369.9	123549	133574	154549	67706.2
Q96P16	Regulation of nuclear pre-mRNA domain-containing protein 1A OS=Homo sapiens GN=RPRD1A PE=1 SV=1	10	2	28	2	1	312	35.7	7.55	77.76	2	0	8.919	3.16	2.75546e-11	8.46567e-10	57.46	70616.9	678849	31.46	79.48	57941	70616.9	105310	678849	743387	41696.2	45502.3	40125	91045.2	678849	710470	34160
Q8WU17	E3 ubiquitin-protein ligase RNF139 OS=Homo sapiens GN=RNF139 PE=1 SV=1	6	2	28	2	1	664	75.9	6.44	148.67	2	0	0.538	-0.89	0.10218	0.538438	31.5	730535	586077	48.23	62.26	512082		1.04218e+06	586077	830249	176169	402148		901012	586077	793486	144328
Q9BWH6	RNA polymerase II-associated protein 1 OS=Homo sapiens GN=RPAP1 PE=1 SV=3	2	1	28	1	1	1393	152.7	6.38	114.62	1	0	0.51	-0.97	0.172767	0.685088	9.84	134474	68543.8	36.84	21.04	134474	180987	83126.9	52986.6	68543.8	81411.9	105605	102838	71866.9	52986.6	65508.7	66697.4
Q9BUL9	Ribonuclease P protein subunit p25 OS=Homo sapiens GN=RPP25 PE=1 SV=1	12	1	28	1	1	199	20.6	9.61	33.49	1	0	1.482	0.57	0.156097	0.652647	36.74	254942	377766	36.89	12.45	154992	254942	338917	383285	377766	304089	121718	144860	293009	383285	361038	249127
P38432	Coilin OS=Homo sapiens GN=COIL PE=1 SV=1	12	5	28	5	1	576	62.6	9.07	68.79	5	0	0.814	-0.3	0.584747	0.946443	28.28	4.06124e+06	3.40142e+06	30.98	8.79	4.06104e+06	6.7148e+06	4.06124e+06	3.14421e+06	3.7452e+06	3.40142e+06	3.18922e+06	3.81539e+06	3.51112e+06	3.14421e+06	3.57937e+06	2.78664e+06
Q8IZP0	Abl interactor 1 OS=Homo sapiens GN=ABI1 PE=1 SV=4	8	3	28	3	1	508	55	7.06	47.41	3	0	1.141	0.19	0.487607	0.921902	42.61	3.2184e+06	3.62091e+06	6.15	19.17	2.96532e+06	3.2184e+06	3.35003e+06	3.26866e+06	3.62091e+06	4.68926e+06	2.32872e+06	1.82871e+06	2.89625e+06	3.26866e+06	3.46057e+06	3.84171e+06
Q17RY0	Cytoplasmic polyadenylation element-binding protein 4 OS=Homo sapiens GN=CPEB4 PE=1 SV=1	3	1	28	1	1	729	80.1	7.18	88.66	1	0	1.028	0.04	0.645277	0.95748	24.06	435005	447340	32.66	6.7	374266	680617	435005	416129	475971	447340	293919	386731	376081	416129	454895	366487
P60842	Eukaryotic initiation factor 4A-I OS=Homo sapiens GN=EIF4A1 PE=1 SV=1	23	8	28	8	1	406	46.1	5.48	80.23	8	0	0.774	-0.37	0.560249	0.939482	31.67	979030	828881	11.41	24.8	979030	814667	1.01511e+06	1.00188e+06	828881	601121	768853	462899	877605	1.00188e+06	792178	492473
Q9HCK8	Chromodomain-helicase-DNA-binding protein 8 OS=Homo sapiens GN=CHD8 PE=1 SV=5	3	5	28	5	1	2581	290.3	6.47	91.75	5	0	1.096	0.13	0.562795	0.940146	61.26	880032	1.09522e+06	20.51	28.66	808661	880032	1.17806e+06	1.09522e+06	1.25239e+06	690038	635058	500040	1.01848e+06	1.09522e+06	1.19694e+06	565320
Q9BXL6	Caspase recruitment domain-containing protein 14 OS=Homo sapiens GN=CARD14 PE=1 SV=2	3	2	28	2	1	1004	113.2	5.92	58.47	2	0	1.012	0.02	0.738531	0.960445	21.99	736623	660556	5.44	8.61	679929	755569	736623	605937	660556	719972	533963	429319	636844	605937	631306	589843
Q99459	Cell division cycle 5-like protein OS=Homo sapiens GN=CDC5L PE=1 SV=2	6	3	28	3	1	802	92.2	8.18	82.92	3	0	0.899	-0.15	0.96976	0.996989	60.18	539731	458128	53.74	53.28	252812	539731	836438	458128	708063	216871	198539	306679	723138	458128	676710	177673
P08648	Integrin alpha-5 OS=Homo sapiens GN=ITGA5 PE=1 SV=2	2	1	28	1	1	1049	114.5	5.77	52.25	1	0	0.739	-0.44	0.568817	0.940214	18.65	164206	120167	37.51	21.08	86466.3	194298	164206	120167	143652	93467.4	67903.8	110401	141964	120167	137291	76573.9
Q9HA82	Ceramide synthase 4 OS=Homo sapiens GN=CERS4 PE=1 SV=2	6	1	28	1	1	394	46.4	9.07	75.71	1	0	0.478	-1.07	0.0845486	0.489186	28.45	388911	239471	47.7	78.62	273784		552449	239471	291050	19591.3	215008		477617	239471	278162	16050.4
Q15036	Sorting nexin-17 OS=Homo sapiens GN=SNX17 PE=1 SV=1	6	2	28	2	1	470	52.9	7.46	22.25	2	0	0.957	-0.06	0.928311	0.989769	36.8	1.2044e+06	943765	25.92	6.2	939982	1.58033e+06	1.2044e+06	913611	1.02859e+06	943765	738187	897955	1.04126e+06	913611	983042	773187
Q9UID6	Zinc finger protein 639 OS=Homo sapiens GN=ZNF639 PE=1 SV=1	6	2	28	2	1	485	56	5.57	80.56	2	0	2.289	1.19	0.00726235	0.0972363	83.28	202693	503630	83.5	47.47	202693	78116.9	502057	503630	504553	178795	159179	44386.5	434051	503630	482211	146479
Q7L4I2	Arginine/serine-rich coiled-coil protein 2 OS=Homo sapiens GN=RSRC2 PE=1 SV=1	6	5	28	5	1	434	50.5	11.33	45.51	5	0	1.052	0.07	0.691976	0.960445	39.39	1.70491e+07	1.67941e+07	29.7	32.72	1.86554e+07	1.70491e+07	1.01197e+07	1.67941e+07	1.24773e+07	2.39729e+07	1.46505e+07	9.68741e+06	8.74891e+06	1.67941e+07	1.19248e+07	1.964e+07
P25205	DNA replication licensing factor MCM3 OS=Homo sapiens GN=MCM3 PE=1 SV=3	8	5	28	5	1	808	90.9	5.77	81.28	5	0	0.486	-1.04	0.0144082	0.156895	15.5	5.07905e+06	1566915	19.8	63.83	5.07905e+06	5.72744e+06	3.82719e+06	1566915	2.64979e+06	600968	3.98868e+06	3.25437e+06	3.30878e+06	1566915	2.53245e+06	492348
Q96EB6	NAD-dependent protein deacetylase sirtuin-1 OS=Homo sapiens GN=SIRT1 PE=1 SV=2	7	5	28	5	1	747	81.6	4.67	74.71	5	0	0.925	-0.11	0.938307	0.99243	31.23	2.85502e+06	3.2778e+06	50.16	61.94	4.67573e+06	1.63138e+06	2.85502e+06	3.2778e+06	1.28026e+06	5.38655e+06	3.67194e+06	926958	2.46829e+06	3.2778e+06	1.22357e+06	4.41298e+06
Q2TB10	Zinc finger protein 800 OS=Homo sapiens GN=ZNF800 PE=1 SV=1	3	1	28	1	1	664	75.2	9.47	32.48	1	0	0.794	-0.33	0.698699	0.960445	26.31	161246	128045	19.86	34.16	161246	112265	163428	128045	164078	79705.3	126630	63789.6	141290	128045	156813	65299.2
Q96MH2	Protein HEXIM2 OS=Homo sapiens GN=HEXIM2 PE=1 SV=1	10	2	28	2	1	286	32.4	6.55	71.09	2	0	1.578	0.66	0.0565928	0.379655	26.49	1.31775e+06	2.114e+06	38.38	10.17	1.31775e+06	1.48982e+06	651859	1.82399e+06	2.22976e+06	2.114e+06	1.03486e+06	846528	563561	1.82399e+06	2.13103e+06	1.73192e+06
O60343	TBC1 domain family member 4 OS=Homo sapiens GN=TBC1D4 PE=1 SV=2	3	3	28	3	1	1298	146.5	7.01	71.31	3	0	0.388	-1.36	0.0147073	0.159646	5.96	622518	275058	26.16	35.69	622518	482898	816668	275058	328019	152702	488877	274385	706046	275058	313495	125103
P23193	Transcription elongation factor A protein 1 OS=Homo sapiens GN=TCEA1 PE=1 SV=2	5	2	28	2	1	301	33.9	8.38	80.16	2	0	1.079	0.11	0.624187	0.955673	36.15	2.10428e+07	2.37087e+07	41.58	31.99	2.91243e+07	2.10428e+07	1.19228e+07	2.37087e+07	1.66788e+07	3.2125e+07	2.28719e+07	1.19567e+07	1.03078e+07	2.37087e+07	1.59403e+07	2.63187e+07
Q8TEV9	Smith-Magenis syndrome chromosomal region candidate gene 8 protein OS=Homo sapiens GN=SMCR8 PE=1 SV=2	3	2	28	2	1	937	105	5.58	85.31	2	0	1.096	0.13	0.521268	0.936516	49.74	502755	468145	17.46	22.2	502755	376707	530780	468145	637925	423365	394824	214047	458883	468145	609677	346846
Q9BX95	Sphingosine-1-phosphate phosphatase 1 OS=Homo sapiens GN=SGPP1 PE=1 SV=2	3	2	27	2	1	441	49.1	8.82	84.91	2	0	0.928	-0.11	0.947281	0.99243	25.16	1.08067e+07	9.73966e+06	36.18	29.8	5.93883e+06	1.2911e+07	1.08067e+07	9.73966e+06	1.07546e+07	5.80793e+06	4.66389e+06	7.33614e+06	9.3429e+06	9.73966e+06	1.02784e+07	4.75819e+06
Q99614	Tetratricopeptide repeat protein 1 OS=Homo sapiens GN=TTC1 PE=1 SV=1	15	3	27	3	1	292	33.5	4.84	124.7	3	0	1.108	0.15	0.569284	0.940214	42.87	192292	339247	57.78	73.45	192292	145760	417972	339247	516972	67785.6	151011	82821.9	361356	339247	494081	55533.9
Q6ZRP7	Sulfhydryl oxidase 2 OS=Homo sapiens GN=QSOX2 PE=1 SV=3	3	1	27	1	1	698	77.5	7.72	76.27	1	0	0.466	-1.1	0.0746057	0.4537	14.11	429674	187927	47.94	32.94	429674	162789	484468	187927	225523	112194	337432	92497.6	418845	187927	215537	91915.5
Q13330	Metastasis-associated protein MTA1 OS=Homo sapiens GN=MTA1 PE=1 SV=2	8	4	27	4	1	715	80.7	9.26	55.54	4	0	0.822	-0.28	0.650563	0.959137	27.17	1.26872e+06	1.21295e+06	24.81	22.91	879451	1.46712e+06	1.26872e+06	797239	1.21295e+06	1.23985e+06	690651	833625	1.09686e+06	797239	1.15924e+06	1.01576e+06
O15400	Syntaxin-7 OS=Homo sapiens GN=STX7 PE=1 SV=4	6	2	27	2	1	261	29.8	5.55	67.75	2	0	1.08	0.11	0.595616	0.950709	24.02	1.10005e+06	1.20921e+06	29.64	5.35	914245	1.60519e+06	1.10005e+06	1.11782e+06	1.2402e+06	1.20921e+06	717976	912077	951044	1.11782e+06	1.18529e+06	990657
Q9UKJ3	G patch domain-containing protein 8 OS=Homo sapiens GN=GPATCH8 PE=1 SV=2	2	3	27	3	1	1502	164.1	8.66	59.91	3	0	0.869	-0.2	0.758453	0.960445	39.66	2.99081e+06	2.59632e+06	28.11	18.77	2.99081e+06	3.8827e+06	2.18587e+06	2.59632e+06	2.40013e+06	3.39098e+06	2.34874e+06	2.20618e+06	1.88979e+06	2.59632e+06	2.29386e+06	2.77809e+06
Q9UKA4	A-kinase anchor protein 11 OS=Homo sapiens GN=AKAP11 PE=1 SV=1	4	4	27	4	1	1901	210.4	5.39	69.29	4	0	1.082	0.11	0.682427	0.959137	35.78	88278.9	195225	76.34	65.67	88278.9	24417.1	166056	195225	256929	45235	69327.2	13873.9	143563	195225	245552	37059.1
Q15435	Protein phosphatase 1 regulatory subunit 7 OS=Homo sapiens GN=PPP1R7 PE=1 SV=1	14	4	27	4	1	360	41.5	4.91	96.25	4	0	1.185	0.24	0.411323	0.886542	71.68	2.22836e+06	2.20239e+06	86.48	103.76	6.65615e+06	1.18833e+06	2.22836e+06	2.20239e+06	1.96829e+06	1.14272e+07	5.22721e+06	675215	1.92651e+06	2.20239e+06	1.88113e+06	9.36186e+06
Q96EV2	RNA-binding protein 33 OS=Homo sapiens GN=RBM33 PE=1 SV=3	6	4	27	4	1	1170	129.9	6.93	107.51	4	0	1.234	0.3	0.325226	0.835498	40.04	3.34416e+06	3.23654e+06	29.66	31.88	4.072e+06	3.34416e+06	2.18887e+06	3.23654e+06	2.97318e+06	5.19073e+06	3.19783e+06	1.90017e+06	1.89238e+06	3.23654e+06	2.84153e+06	4.25255e+06
Q5SRE5	Nucleoporin NUP188 homolog OS=Homo sapiens GN=NUP188 PE=1 SV=1	1	1	27	1	1	1749	195.9	6.73	49.45	1	0	1.005	0.01	0.767151	0.960445	64.78	258604	259780	51.53	3.14	162824	459253	258604	252955	259780	269260	127869	260950	223575	252955	248277	220594
Q9UHI6	Probable ATP-dependent RNA helicase DDX20 OS=Homo sapiens GN=DDX20 PE=1 SV=2	6	3	27	3	1	824	92.2	6.95	80.06	3	0	0.771	-0.37	0.575218	0.942536	30.32	732408	872837	45.62	43.58	540390	732408	1.29088e+06	872837	1.00644e+06	382498	424380	416159	1.11602e+06	872837	961871	313365
Q12893	Transmembrane protein 115 OS=Homo sapiens GN=TMEM115 PE=1 SV=1	5	1	27	1	1	351	38.2	8.16	15.38	1	0	1.088	0.12	0.552455	0.936516	13.99	350188	380837	31.63	6.03	350188	575324	339032	380837	416761	372527	275010	326903	293108	380837	398307	305196
Q6W2J9	BCL-6 corepressor OS=Homo sapiens GN=BCOR PE=1 SV=1	3	4	27	4	1	1755	192.1	6.48	67.21	4	0	0.788	-0.34	0.662308	0.959137	18.45	622390	575075	31.64	31.7	552265	975380	622390	575075	894347	502693	433705	554217	538084	575075	854745	411836
G3V3G9	Uncharacterized protein OS=Homo sapiens PE=4 SV=1	3	1	27	1	1	751	84.7	5.12	130.59	1	0	0.552	-0.86	0.0707791	0.44282	41.56	602002	1.66542e+06	112.45	76.98	602002	523202	3.68451e+06	1.66542e+06	2.03393e+06	162951	472765	297286	3.18542e+06	1.66542e+06	1.94386e+06	133499
Q9Y6I3	Epsin-1 OS=Homo sapiens GN=EPN1 PE=1 SV=2	11	3	27	3	1	576	60.3	4.83	47.39	3	0	0.962	-0.06	0.822404	0.974936	22.78	367485	328254	15.43	47.8	283334	367485	381474	328254	395892	132920	222508	208807	329801	328254	378362	108896
Q9NZ63	Uncharacterized protein C9orf78 OS=Homo sapiens GN=C9orf78 PE=1 SV=1	12	3	27	3	1	289	33.7	6.74	89.21	3	0	0.731	-0.45	0.344159	0.851368	24.47	8.68295e+06	1.02173e+07	44.27	44.78	1.54094e+07	8.68295e+06	6.73961e+06	1.02173e+07	5.54556e+06	1.46114e+07	1.21013e+07	4.93371e+06	5.82669e+06	1.02173e+07	5.3e+06	1.19705e+07
Q15390	Mitochondrial fission regulator 1 OS=Homo sapiens GN=MTFR1 PE=1 SV=2	8	2	27	2	1	333	37	9.01	77.15	2	0	1.162	0.22	0.439941	0.901094	23.31	830553	698331	25.55	49.41	1.13395e+06	830553	691617	1.25165e+06	698331	475809	890515	471926	597934	1.25165e+06	667408	389810
Q96C57	Uncharacterized protein C12orf43 OS=Homo sapiens GN=C12orf43 PE=1 SV=2	12	2	27	2	1	262	28.2	9.42	35.69	2	0	1.026	0.04	0.707525	0.960445	44.92	769054	689973	54.44	57.86	672283	769054	1.7065e+06	689973	1.46929e+06	501370	527958	436981	1.47535e+06	689973	1.40423e+06	410751
Q15758	Neutral amino acid transporter B(0) OS=Homo sapiens GN=SLC1A5 PE=1 SV=2	9	3	27	3	1	541	56.6	5.48	39.38	3	0	0.467	-1.1	0.0693788	0.438847	8.82	489062	208893	15.06	20.91	398692	540275	489062	208893	266191	176507	313101	306988	422816	208893	254404	144605
P19532	Transcription factor E3 OS=Homo sapiens GN=TFE3 PE=1 SV=4	13	3	27	3	1	575	61.5	5.58	64.83	3	0	0.753	-0.41	0.483037	0.921299	15.34	1.21114e+06	904628	17.21	3.86	1.05599e+06	1.4809e+06	1.21114e+06	904628	956115	888293	829293	841459	1.04708e+06	904628	913777	727741
Q58WW2	DDB1- and CUL4-associated factor 6 OS=Homo sapiens GN=DCAF6 PE=1 SV=1	7	3	27	3	1	860	96.2	5.27	81.55	3	0	0.921	-0.12	0.971632	0.996989	55.62	139534	327233	70.33	43.64	139534	107653	374498	327233	452571	175176	109579	61169.3	323771	327233	432531	143515
Q96K76	Ubiquitin carboxyl-terminal hydrolase 47 OS=Homo sapiens GN=USP47 PE=1 SV=3	4	3	26	3	1	1375	157.2	5.08	85.14	3	0	1.127	0.17	0.505915	0.928951	34.69	225169	480353	44.4	50.04	225169	207757	439632	480353	619896	195724	176830	118049	380081	480353	592447	160348
Q9UGU0	Transcription factor 20 OS=Homo sapiens GN=TCF20 PE=1 SV=3	2	4	26	4	1	1960	211.6	9.04	51.84	4	0	0.84	-0.25	0.696503	0.960445	25.86	2.05512e+06	1.98437e+06	13.5	37.16	2.05512e+06	2.20096e+06	1.68269e+06	1.98437e+06	1.10351e+06	2.45686e+06	1.61393e+06	1.2506e+06	1.45476e+06	1.98437e+06	1.05465e+06	2.0128e+06
Q96S38	Ribosomal protein S6 kinase delta-1 OS=Homo sapiens GN=RPS6KC1 PE=1 SV=2	5	4	26	4	1	1066	118.6	4.87	66.55	4	0	1.587	0.67	0.108266	0.554167	76.53	89585.5	430967	121.25	64.61	89585.5	19361.4	419060	430967	593440	112227	70353.3	11001.3	362296	430967	567162	91942.5
Q8TEK3	Histone-lysine N-methyltransferase, H3 lysine-79 specific OS=Homo sapiens GN=DOT1L PE=1 SV=2	4	4	26	4	1	1739	184.7	9.33	21.69	4	0	0.727	-0.46	0.444727	0.903901	14.07	914856	720216	7.74	12.89	812048	914856	942984	598326	720216	773705	637718	519827	815252	598326	688324	633864
Q96KC8	DnaJ homolog subfamily C member 1 OS=Homo sapiens GN=DNAJC1 PE=1 SV=1	8	2	26	2	1	554	63.8	8.63	116.39	2	0	1.645	0.72	0.0644544	0.412245	66.96	377796	1.02778e+06	62.94	46.24	278588	377796	879795	1.02778e+06	1.11859e+06	398441	218781	214666	760622	1.02778e+06	1.06906e+06	326426
Q12931	Heat shock protein 75 kDa, mitochondrial OS=Homo sapiens GN=TRAP1 PE=1 SV=3	6	2	26	1	1	704	80.1	8.21	100.81	2	0	0.558	-0.84	0.229278	0.747056	14.98	149939	63352.6	47.68	14.33	68904.5	201372	149939	63352.6	60134.5	78193.1	54112.2	114421	129629	63352.6	57471.7	64060.3
Q9BST9	Rhotekin OS=Homo sapiens GN=RTKN PE=1 SV=2	10	4	26	4	1	563	62.6	7.44	37.09	4	0	0.821	-0.28	0.604504	0.951903	20.3	4.2498e+06	4.24145e+06	27.35	28.57	4.83826e+06	4.2498e+06	2.74619e+06	4.24145e+06	2.79339e+06	5.07096e+06	3.79959e+06	2.41476e+06	2.3742e+06	4.24145e+06	2.66969e+06	4.15442e+06
Q9UPQ9	Trinucleotide repeat-containing gene 6B protein OS=Homo sapiens GN=TNRC6B PE=1 SV=4	1	1	26	1	1	1833	193.9	6.76	74.66	1	0	1.113	0.16	0.666553	0.959137	37.66	137445	161518	43.28	18.41	137445	183897	71207	161518	196165	135813	107938	104491	61561.6	161518	187479	111266
Q9UKN8	General transcription factor 3C polypeptide 4 OS=Homo sapiens GN=GTF3C4 PE=1 SV=2	3	1	26	1	1	822	91.9	6.65	131.22	1	0	0.919	-0.12	0.967085	0.996627	22.99	1.85661e+06	1.86303e+06	12.12	9.38	1.65085e+06	2.10357e+06	1.85661e+06	1.60591e+06	1.9236e+06	1.86303e+06	1.29645e+06	1.19526e+06	1.60512e+06	1.60591e+06	1.83842e+06	1.5263e+06
Q99436	Proteasome subunit beta type-7 OS=Homo sapiens GN=PSMB7 PE=1 SV=1	10	2	26	2	1	277	29.9	7.68	81.32	2	0	0.91	-0.14	0.93954	0.99243	45.49	321794	257142	57.91	15.72	177584	592850	321794	257142	301146	219707	139460	336861	278206	257142	287812	179997
O43482	Protein Mis18-beta OS=Homo sapiens GN=OIP5 PE=1 SV=2	13	1	26	1	1	229	24.7	7.37	52.3	1	0	0.61	-0.71	0.33833	0.847029	14.31	99415	60688.2	36.03	17.71	56525	122387	99415	44967.2	60688.2	63485.4	44390.2	69541	85948.7	44967.2	58000.9	52010.9
P30044	Peroxiredoxin-5, mitochondrial OS=Homo sapiens GN=PRDX5 PE=1 SV=4	32	4	26	4	1	214	22.1	8.7	89.18	4	0	1.162	0.22	0.465545	0.909677	38.7	239389	321261	46.69	11.2	98008	282319	239389	340805	321261	272996	76967.7	160415	206963	340805	307035	223654
Q15233	Non-POU domain-containing octamer-binding protein OS=Homo sapiens GN=NONO PE=1 SV=4	8	3	26	2	1	471	54.2	8.95	92.28	3	0	0.923	-0.12	0.863813	0.979125	34.3	350768	432258	78.59	28.33	350768	342211	1.20987e+06	432258	446679	254481	275465	194446	1.04599e+06	432258	426900	208485
P12956	X-ray repair cross-complementing protein 6 OS=Homo sapiens GN=XRCC6 PE=1 SV=2	16	6	26	6	1	609	69.8	6.64	72.39	6	0	0.697	-0.52	0.425548	0.901094	15.65	693470	541033	27.68	15.45	433486	693470	765412	541033	558804	415649	340425	394034	661733	541033	534060	340524
P25054	Adenomatous polyposis coli protein OS=Homo sapiens GN=APC PE=1 SV=2	4	7	26	7	1	2843	311.5	7.8	74.41	7	0	0.963	-0.05	0.873013	0.979125	47.18	660243	690417	62.48	38.89	1.53542e+06	492873	660243	628977	690417	1.22961e+06	1.20579e+06	280053	570810	628977	659845	1.00736e+06
O43768	Alpha-endosulfine OS=Homo sapiens GN=ENSA PE=1 SV=1	16	3	26	3	1	121	13.4	7.24	74.88	3	0	0.66	-0.6	0.187386	0.698091	16.92	7.752e+06	4.99622e+06	33.13	33.49	7.752e+06	6.88351e+06	1.24429e+07	4.99622e+06	4.34774e+06	7.97333e+06	6.0878e+06	3.91126e+06	1.07574e+07	4.99622e+06	4.15522e+06	6.53222e+06
Q16385	Protein SSX2 OS=Homo sapiens GN=SSX2 PE=1 SV=2	21	3	26	3	1	188	21.6	5.77	93.67	3	0	1.944	0.96	0.0129235	0.144996	112.05	318087	1.79891e+06	122.73	59.57	318087	14115.9	1.27165e+06	1.79891e+06	2.25966e+06	509631	249801	8020.75	1.0994e+06	1.79891e+06	2.1596e+06	417519
O60936	Nucleolar protein 3 OS=Homo sapiens GN=NOL3 PE=1 SV=2	25	2	26	2	1	208	22.6	4.18	78.8	2	0	1.646	0.72	0.0511238	0.353958	14.57	1.10363e+06	1.75102e+06	26.5	7.78	691271	1.17968e+06	1.10363e+06	1.6709e+06	1.94182e+06	1.75102e+06	542869	670303	954135	1.6709e+06	1.85583e+06	1.43454e+06
Q5T8D3	Acyl-CoA-binding domain-containing protein 5 OS=Homo sapiens GN=ACBD5 PE=1 SV=1	6	2	26	2	1	534	60.1	5.33	105.72	2	0	0.957	-0.06	0.881182	0.982079	30.08	719581	724244	57.52	26.47	719581	201138	829322	724244	855734	494135	565102	114288	716986	724244	817842	404824
P31939	Bifunctional purine biosynthesis protein PURH OS=Homo sapiens GN=ATIC PE=1 SV=3	18	5	26	5	1	592	64.6	6.71	95.74	5	0	0.823	-0.28	0.855584	0.978419	29.29	500428	335094	58.23	40.69	418030	1.15142e+06	500428	335094	271030	574874	328288	654247	432643	335094	259029	470971
P07741	Adenine phosphoribosyltransferase OS=Homo sapiens GN=APRT PE=1 SV=2	27	3	26	3	1	180	19.6	6.02	81.79	3	0	0.746	-0.42	0.622247	0.954593	42.39	395338	264491	70.68	36	262430	992378	395338	246737	264491	456042	206092	563876	341788	246737	252779	373616
Q8TEQ6	Gem-associated protein 5 OS=Homo sapiens GN=GEMIN5 PE=1 SV=3	3	2	26	2	1	1508	168.5	6.62	87.11	2	0	0.741	-0.43	0.561977	0.940088	35.84	122060	332012	125.99	32.76		29317.9	508176	262232	420361			16658.6	439341	262232	401747
Q5QP82	DDB1- and CUL4-associated factor 10 OS=Homo sapiens GN=DCAF10 PE=1 SV=1	5	1	26	1	1	559	60.5	7.5	97.84	1	0	0.728	-0.46	0.58997	0.949526	15.53	404401	326379	18.8	14.07	404401	355807	511602	340085	326379	258975	317584	202172	442302	340085	311927	212167
Q9Y3T9	Nucleolar complex protein 2 homolog OS=Homo sapiens GN=NOC2L PE=1 SV=4	5	3	26	3	1	749	84.9	5.62	58.08	3	0	0.727	-0.46	0.334758	0.845743	21.51	9.87488e+06	1.09964e+07	57.78	38.49	1.8012e+07	9.87488e+06	5.37304e+06	1.09964e+07	5.69863e+06	1.31321e+07	1.41452e+07	5.61097e+06	4.64523e+06	1.09964e+07	5.44629e+06	1.07586e+07
Q92598	Heat shock protein 105 kDa OS=Homo sapiens GN=HSPH1 PE=1 SV=1	6	2	26	2	1	858	96.8	5.39	50.94	2	0	0.729	-0.46	0.339944	0.847029	29.04	8.87791e+06	4.96129e+06	34.22	10.05	1.14802e+07	8.87791e+06	5.57726e+06	4.83267e+06	5.79437e+06	4.96129e+06	9.01564e+06	5.04448e+06	4.82179e+06	4.83267e+06	5.53779e+06	4.06458e+06
Q70EL1	Inactive ubiquitin carboxyl-terminal hydrolase 54 OS=Homo sapiens GN=USP54 PE=1 SV=4	3	3	26	3	1	1684	187.3	7.28	43.39	3	0	1.723	0.79	0.101776	0.537731	51.72	103055	223040	47.37	64.01	39105.2	113958	103055	223040	336233	69109.4	30710.1	64751.7	89095.4	223040	321344	56618.4
O60303	Protein KIAA0556 OS=Homo sapiens GN=KIAA0556 PE=1 SV=4	1	1	26	1	1	1618	180.8	5.87	50.54	1	0	1.046	0.07	0.767141	0.960445	8.78	177539	185790	5.97	8.78	164735	185574	177539	185790	196794	165194	129370	105444	153491	185790	188080	135337
Q9UNN5	FAS-associated factor 1 OS=Homo sapiens GN=FAF1 PE=1 SV=2	5	2	26	2	1	650	73.9	4.88	94.89	2	0	1.156	0.21	0.456157	0.90796	33.94	278577	357355	18.08	8.04	203275	278577	287861	359398	310741	357355	159636	158289	248869	359398	296981	292766
Q92614	Unconventional myosin-XVIIIa OS=Homo sapiens GN=MYO18A PE=1 SV=3	4	4	26	4	1	2054	233	6.3	57.58	4	0	1.58	0.66	0.0971177	0.530572	90.43	225364	984672	116.41	89.6	225364	18105.5	798991	984672	1.55525e+06	33733.6	176983	10287.6	690763	984672	1.48639e+06	27636.6
Q9P0K7	Ankycorbin OS=Homo sapiens GN=RAI14 PE=1 SV=2	3	2	26	2	1	980	110	6.21	44.15	2	0	0.179	-2.48	0.000316883	0.00649045	2.45	31712.4	30992.6	65.03	94.86	52133	19290.6		13758.5	69814.6		40941.1	10961		13758.5	66723.1
P78527	DNA-dependent protein kinase catalytic subunit OS=Homo sapiens GN=PRKDC PE=1 SV=3	2	4	26	4	1	4128	468.8	7.12	92.41	4	0	0.569	-0.81	0.191461	0.699972	7.69	558767	350541	22.98	8.02	558767	803834	543716	350541	379127	322849	438812	456744	470067	350541	362339	264496
Q9NQX5	Neural proliferation differentiation and control protein 1 OS=Homo sapiens GN=NPDC1 PE=1 SV=2	10	2	25	2	1	325	34.5	7.01	48.13	2	0	0.733	-0.45	0.349751	0.852161	20.22	2.80718e+06	2.55491e+06	85.69	47.21	4.32814e+06	2.80718e+06	190926	2.55491e+06	1.43508e+06	3.9211e+06	3.39898e+06	1.59506e+06	165064	2.55491e+06	1.37154e+06	3.21239e+06
Q8N0Y2	Zinc finger protein 444 OS=Homo sapiens GN=ZNF444 PE=1 SV=1	15	2	25	2	1	327	35.2	8.56	37.55	2	0	0.929	-0.11	0.962988	0.995907	28.74	52601.2	137828	56.32	4.45	33664.2	52601.2	102163	133556	142237		26437.2	29888.3	88324.1	133556	135939
Q02447	Transcription factor Sp3 OS=Homo sapiens GN=SP3 PE=1 SV=3	5	1	25	1	1	781	81.9	5.26	86	1	0	1.321	0.4	0.234523	0.753494	92.52	664463	817356	81.1	50.24	664463	38021.3	796519	817356	1.05222e+06	330033	521817	21603.9	688626	817356	1.00563e+06	270382
Q96G46	tRNA-dihydrouridine(47) synthase [NAD(P)(+)]-like OS=Homo sapiens GN=DUS3L PE=1 SV=2	4	1	25	1	1	650	72.5	8.05	57.73	1	0	0.661	-0.6	0.337694	0.847029	12.86	669467	500555	30.36	22.23	631917	1.06408e+06	669467	417596	500555	646650	496257	604618	578784	417596	478390	529774
Q9BXJ9	N-alpha-acetyltransferase 15, NatA auxiliary subunit OS=Homo sapiens GN=NAA15 PE=1 SV=1	4	2	25	2	1	866	101.2	7.42	47.73	2	0	0.54	-0.89	0.145157	0.639513	10.48	310770	141786	19.29	21.04	350851	236951	310770	141786	198169	138462	275531	134637	268674	141786	189394	113436
Q3KQU3	MAP7 domain-containing protein 1 OS=Homo sapiens GN=MAP7D1 PE=1 SV=1	7	4	25	4	1	841	92.8	10.11	53.38	4	0	1.515	0.6	0.0932302	0.519102	64.21	1.23229e+06	1.53628e+06	22.23	20.6	1.23229e+06	1.31299e+06	843349	1.53628e+06	1.39443e+06	2.04415e+06	967747	746052	729113	1.53628e+06	1.33269e+06	1.67469e+06
Q9BUQ8	Probable ATP-dependent RNA helicase DDX23 OS=Homo sapiens GN=DDX23 PE=1 SV=3	3	6	25	6	1	820	95.5	9.55	47.5	6	0	0.851	-0.23	0.701002	0.960445	43.25	9.97227e+06	7.84539e+06	32.05	25.67	9.97227e+06	7.23275e+06	1.38336e+07	6.77742e+06	7.84539e+06	1.09932e+07	7.83143e+06	4.10969e+06	1.19598e+07	6.77742e+06	7.49799e+06	9.00626e+06
Q86VX9	Vacuolar fusion protein MON1 homolog A OS=Homo sapiens GN=MON1A PE=1 SV=2	3	1	25	1	1	555	62.1	6.3	33.8	1	0	0.974	-0.04	0.76603	0.960445	22.56	511520	491744	29.56	22.7	310473	511520	573515	491744	558616	350907	243821	290649	495829	491744	533881	287484
Q9H0N0	Ras-related protein Rab-6C OS=Homo sapiens GN=RAB6C PE=1 SV=2	9	1	25	1	1	254	28.3	7.71	110.01	1	0	1.005	0.01	0.709281	0.960445	34.56	365573	367371	32.09	12.55	244336	476712	365573	306836	367371	394095	191882	270870	316054	306836	351103	322866
Q9BY44	Eukaryotic translation initiation factor 2A OS=Homo sapiens GN=EIF2A PE=1 SV=3	3	1	25	1	1	585	64.9	8.87	62.96	1	0	0.662	-0.6	0.189773	0.699972	8.82	7.84963e+06	5.71799e+06	26.45	8.17	7.60815e+06	1.19026e+07	7.84963e+06	5.03415e+06	5.89208e+06	5.71799e+06	5.97484e+06	6.76313e+06	6.78635e+06	5.03415e+06	5.63117e+06	4.68451e+06
Q9UBQ5	Eukaryotic translation initiation factor 3 subunit K OS=Homo sapiens GN=EIF3K PE=1 SV=1	6	1	25	1	1	218	25	4.93	58.51	1	0	0.824	-0.28	0.764158	0.960445	25.43	736121	452016	45.25	25.38	920933	333655	736121	452016	529777	313475	723227	189585	636409	452016	506318	256817
Q9UPQ0	LIM and calponin homology domains-containing protein 1 OS=Homo sapiens GN=LIMCH1 PE=1 SV=4	4	3	25	3	1	1083	121.8	6.47	77.16	3	0	1.664	0.73	0.0600178	0.394048	41.69	388200	617623	29.68	22.22	388200	270836	500230	617623	732823	464792	304862	153891	432471	617623	700373	380785
Q96T60	Bifunctional polynucleotide phosphatase/kinase OS=Homo sapiens GN=PNKP PE=1 SV=1	4	2	25	2	1	521	57	8.46	67.72	2	0	1.366	0.45	0.20281	0.715141	47.08	280158	467033	35.71	9.1	273345	492307	280158	467033	521573	436253	214663	279732	242209	467033	498477	357404
Q8NEF9	Serum response factor-binding protein 1 OS=Homo sapiens GN=SRFBP1 PE=1 SV=1	6	2	25	2	1	429	48.6	9.58	43.02	2	0	0.985	-0.02	0.832411	0.976743	76.86	1.81447e+06	1.57231e+06	33.27	34	2.61295e+06	1.81447e+06	1.34652e+06	1.17713e+06	1.57231e+06	2.30621e+06	2.052e+06	1.03099e+06	1.16413e+06	1.17713e+06	1.50269e+06	1.88938e+06
Q9BXY0	Protein MAK16 homolog OS=Homo sapiens GN=MAK16 PE=1 SV=2	10	2	25	2	1	300	35.3	5.38	52.7	2	0	0.497	-1.01	0.0405516	0.307353	10.27	1.29569e+06	486769	1.94	41.92	1.27804e+06		1.31358e+06	486769	608929	241902	1.00368e+06		1.13565e+06	486769	581966	198180
Q13464	Rho-associated protein kinase 1 OS=Homo sapiens GN=ROCK1 PE=1 SV=1	2	1	25	1	1	1354	158.1	5.9	72.88	1	0	0.915	-0.13	0.908096	0.982515	15.7	444207	373630	15.21	18.7	444207	346541	466306	373630	459566	317177	348845	196907	403143	373630	439216	259850
Q9H9C1	Spermatogenesis-defective protein 39 homolog OS=Homo sapiens GN=VIPAS39 PE=1 SV=1	8	2	25	2	1	493	57	7.4	101.1	2	0	1.261	0.33	0.446318	0.904851	54.64	141255	178165	29.1	52.05	137451	141255	223697	178165	395399	167573	107943	80261.7	193396	178165	377891	137286
P61247	40S ribosomal protein S3a OS=Homo sapiens GN=RPS3A PE=1 SV=2	22	5	25	5	1	264	29.9	9.73	50.54	5	0	0.626	-0.68	0.160083	0.660487	17.68	1.52201e+06	1.17465e+06	23.56	12.38	1.52201e+06	2.20158e+06	1.47078e+06	1.17465e+06	1.17394e+06	1.44547e+06	1.19526e+06	1.25095e+06	1.27156e+06	1.17465e+06	1.12196e+06	1.18421e+06
O94876	Transmembrane and coiled-coil domains protein 1 OS=Homo sapiens GN=TMCC1 PE=1 SV=3	6	4	25	4	1	653	72	6.55	91.58	4	0	1.936	0.95	0.0109122	0.130832	33.42	716067	1.52908e+06	24.16	39.93	527183	716067	866140	1.52908e+06	1.97545e+06	830678	414007	406873	748816	1.52908e+06	1.88797e+06	680540
O95292	Vesicle-associated membrane protein-associated protein B/C OS=Homo sapiens GN=VAPB PE=1 SV=3	13	3	25	3	1	243	27.2	7.3	44.13	3	0	1.266	0.34	0.27838	0.802266	35.02	1.27522e+06	1.83157e+06	12.22	23.49	1.06696e+06	1.36005e+06	1.27522e+06	1.83157e+06	2.07012e+06	1.27925e+06	837905	772789	1.10248e+06	1.83157e+06	1.97845e+06	1.04803e+06
Q8N271	Prominin-2 OS=Homo sapiens GN=PROM2 PE=1 SV=1	2	1	25	1	1	834	91.8	6.15	35.16	1	0	1.976	0.98	0.0299286	0.256819	80.06	128802	319964	78.57	68.2	128802	54840.1	303151	189102	541384		101151	31160.5	262088	189102	517412
Q7L1V2	Vacuolar fusion protein MON1 homolog B OS=Homo sapiens GN=MON1B PE=1 SV=1	4	1	25	1	1	547	59.2	6.29	87.7	1	0	1.127	0.17	0.477489	0.916874	33.86	503317	567062	40.59	27.43	269741	652308	503317	567062	629075	357858	211834	370645	435140	567062	601219	293178
P38606	V-type proton ATPase catalytic subunit A OS=Homo sapiens GN=ATP6V1A PE=1 SV=2	7	3	25	3	1	617	68.3	5.52	110.13	3	0	1.077	0.11	0.663758	0.959137	54.78	142605	245209	73.25	76.97	142605	358507	86734.1	45202.2	245209	396640	111990	203706	74985.5	45202.2	234351	324951
Q7Z3B3	KAT8 regulatory NSL complex subunit 1 OS=Homo sapiens GN=KANSL1 PE=1 SV=2	7	4	25	4	1	1105	121	8.81	33.36	4	0	0.956	-0.07	0.867596	0.979125	13.16	581107	525436	27.53	26.48	355878	621002	581107	525436	677863	395832	279479	352857	502393	525436	647847	324289
A0A0A6YYL6	Protein RPL17-C18orf32 OS=Homo sapiens GN=RPL17-C18orf32 PE=3 SV=1	21	3	25	3	1	228	26.4	10.1	11.3	3	0	0.594	-0.75	0.247368	0.7653	14.31	599101	268313	43.12	25.85	274967	599101	716289	317289	268313	185755	215937	340413	619264	317289	256432	152182
Q9BZZ5	Apoptosis inhibitor 5 OS=Homo sapiens GN=API5 PE=1 SV=3	3	2	25	2	1	524	59	7.34	44.22	2	0	0.839	-0.25	0.661036	0.959137	87.26	7.79951e+06	1.24464e+07	28.35	41.14	1.08164e+07	7.79951e+06	6.19845e+06	1.24464e+07	5.9811e+06	1.47645e+07	8494368	4.43173e+06	5.35884e+06	1.24464e+07	5.71625e+06	1.20959e+07
Q659C4	La-related protein 1B OS=Homo sapiens GN=LARP1B PE=1 SV=2	5	3	25	3	1	914	105.3	7.61	69.95	3	0	0.881	-0.18	0.990976	0.99836	24.38	348995	284668	27.06	17.03	348995	234000	410592	284668	365762	268370	274073	132960	354975	284668	349566	219864
Q53T59	HCLS1-binding protein 3 OS=Homo sapiens GN=HS1BP3 PE=1 SV=1	5	1	25	1	1	392	42.8	5.01	106.48	1	0	0.755	-0.41	0.5198	0.936457	51.35	916472	745151	77.41	72.92	916472	73601.5	1.01426e+06	745151	888910	98376.4	719725	41820.8	876873	745151	849549	80595.7
P08133	Annexin A6 OS=Homo sapiens GN=ANXA6 PE=1 SV=3	7	3	25	3	1	673	75.8	5.6	82.33	3	0	0.827	-0.27	0.775558	0.961692	35.53	560543	647071	31.61	27.96	560543	910412	531196	736386	647071	412320	440206	517302	459242	736386	618419	337796
A3KN83	Protein strawberry notch homolog 1 OS=Homo sapiens GN=SBNO1 PE=1 SV=1	3	2	25	2	1	1393	154.2	7.88	68.94	2	0	1.076	0.11	0.716586	0.960445	51.74	78818.6	138995	98.59	81.01	33295.9		186580	138995	193999	12221.7	26148		161307	138995	185409	10012.7
O60333	Kinesin-like protein KIF1B OS=Homo sapiens GN=KIF1B PE=1 SV=5	2	2	25	2	1	1816	204.3	5.6	59.31	2	0	0.835	-0.26	0.873045	0.979125	19.25	312044	304640	19.3	26.41	308311	312044	426828	304640	350927	203153	242123	177305	369012	304640	335388	166435
P34932	Heat shock 70 kDa protein 4 OS=Homo sapiens GN=HSPA4 PE=1 SV=4	11	5	25	5	1	840	94.3	5.19	70.71	5	0	1.313	0.39	0.242874	0.762592	56.43	898662	1.28005e+06	42.63	40.22	409190	898662	1.05049e+06	1.28005e+06	1.50842e+06	626292	321345	510626	908192	1.28005e+06	1.44163e+06	513095
Q5VZL5	Zinc finger MYM-type protein 4 OS=Homo sapiens GN=ZMYM4 PE=1 SV=1	3	3	24	3	1	1548	172.7	6.84	72.78	3	0	0.998	0	0.839121	0.977017	38.38	2.47589e+06	2.3752e+06	14.39	32.95	2.4779e+06	1.90682e+06	2.47589e+06	1.60381e+06	2.3752e+06	3.17536e+06	1.94595e+06	1.08347e+06	2.14051e+06	1.60381e+06	2.27003e+06	2601437
Q08999	Retinoblastoma-like protein 2 OS=Homo sapiens GN=RBL2 PE=1 SV=3	5	4	24	4	1	1139	128.3	7.44	67.91	4	0	0.666	-0.59	0.36539	0.861268	10.38	685974	454903	33.42	21.3	354789	685974	692282	454903	570059	372509	278623	389775	598509	454903	544816	305181
Q08357	Sodium-dependent phosphate transporter 2 OS=Homo sapiens GN=SLC20A2 PE=1 SV=1	4	3	24	3	1	652	70.3	6.54	50.71	3	0	1.447	0.53	0.126823	0.595319	67	850547	1.13496e+06	58.59	48.97	850547	291577	1.19704e+06	1.13496e+06	1.42618e+06	463485	667952	165676	1.0349e+06	1.13496e+06	1.36303e+06	379714
Q96EV8	Dysbindin OS=Homo sapiens GN=DTNBP1 PE=1 SV=1	12	2	24	2	1	351	39.5	4.67	104.58	2	0	1.027	0.04	0.70092	0.960445	65.1	544209	567133	57.39	14.39	715988	177532	544209	502978	567133	668369	562280	100875	470493	502978	542020	547567
P11586	C-1-tetrahydrofolate synthase, cytoplasmic OS=Homo sapiens GN=MTHFD1 PE=1 SV=3	10	6	24	6	1	935	101.5	7.3	72.18	6	0	0.758	-0.4	0.637802	0.95667	26.02	399210	278525	5.89	11.41	407236	399210	364023	325788	278525	262380	319811	226834	314715	325788	266191	214957
Q9P0P8	Uncharacterized protein C6orf203 OS=Homo sapiens GN=C6orf203 PE=1 SV=1	13	1	24	1	1	240	27.9	9.29	64.59	1	0	0.834	-0.26	0.793298	0.970747	78.5	102306	143071	132.93	108.68	17998.2		581534	143071	419495	11845.4	14134.3		502762	143071	400919	9704.47
O60244	Mediator of RNA polymerase II transcription subunit 14 OS=Homo sapiens GN=MED14 PE=1 SV=2	3	2	24	2	1	1454	160.5	8.73	67.86	2	0	0.525	-0.93	0.138741	0.624881	8.42	452691	190511	19.79	18.49	315009	452691	457109	167828	190511	239953	247383	257222	395191	167828	182075	196584
P31350	Ribonucleoside-diphosphate reductase subunit M2 OS=Homo sapiens GN=RRM2 PE=1 SV=1	9	2	24	2	1	389	44.8	5.38	99.32	2	0	0.584	-0.78	0.0761547	0.456309	6.12	3.19842e+06	1.73482e+06	16.95	16.1	2.67885e+06	3.76878e+06	3.19842e+06	1.73482e+06	2.19952e+06	1.64054e+06	2.10376e+06	2141443	2765180	1.73482e+06	2.10212e+06	1.34403e+06
Q6UUV9	CREB-regulated transcription coactivator 1 OS=Homo sapiens GN=CRTC1 PE=1 SV=2	5	1	24	1	1	634	67.3	6.05	43.32	1	0	1.377	0.46	0.211311	0.723532	12.83	228555	344066		12.9			228555	313981	377034				197596	313981	360339
Q13614	Myotubularin-related protein 2 OS=Homo sapiens GN=MTMR2 PE=1 SV=4	6	2	24	2	1	643	73.3	7.4	84.05	2	0	0.732	-0.45	0.477157	0.916874	17.21	799111	616355	8.98	16.04	799111	798561	929917	616355	660713	480364	627558	453747	803955	616355	631456	393542
Q9BZL6	Serine/threonine-protein kinase D2 OS=Homo sapiens GN=PRKD2 PE=1 SV=2	4	2	24	2	1	878	96.7	6.84	45.9	2	0	0.589	-0.76	0.226664	0.746533	21.81	375289	593710	70.45	82.84	136831	375289	706819	593710	694311	23060.4	107457	213242	611077	593710	663566	18892.5
O14950	Myosin regulatory light chain 12B OS=Homo sapiens GN=MYL12B PE=1 SV=2	10	1	24	1	1	172	19.8	4.84	50.4	1	0	0.562	-0.83	0.207385	0.720305	14.89	197244	100484	53.57	6.4	58156.1	201727	197244	100484	104037	91751.7	45671.2	114623	170526	100484	99430	75168.4
O95394	Phosphoacetylglucosamine mutase OS=Homo sapiens GN=PGM3 PE=1 SV=1	4	1	24	1	1	542	59.8	6.25	42.46	1	0	1.361	0.44	0.195123	0.70453	57.43	390729	489284	90.84	79.66	86343.3	390729	924937	489284	935346	117511	67807.2	222014	799649	489284	893929	96272.2
Q86XP3	ATP-dependent RNA helicase DDX42 OS=Homo sapiens GN=DDX42 PE=1 SV=1	7	2	24	2	1	938	102.9	7.02	47.94	2	0	0.651	-0.62	0.361766	0.860287	39.21	108600	217590	114.8	90.03	45041.7	108600	519726	217590	436230	27590.5	35372.2	61707.2	449327	217590	416913	22603.7
P08621	U1 small nuclear ribonucleoprotein 70 kDa OS=Homo sapiens GN=SNRNP70 PE=1 SV=2	7	2	24	2	1	437	51.5	9.94	73.74	2	0	0.642	-0.64	0.155716	0.651847	14.02	3.95585e+06	2.50977e+06	41.02	37.68	1.96025e+06	4.82507e+06	3.95585e+06	2.50977e+06	2.9845e+06	1.3222e+06	1.53943e+06	2.74164e+06	3.42001e+06	2.50977e+06	2.85235e+06	1.08323e+06
P50895	Basal cell adhesion molecule OS=Homo sapiens GN=BCAM PE=1 SV=2	10	3	24	3	1	628	67.4	5.81	40.96	3	0	0.499	-1	0.0868393	0.496168	5.13	270513	115389	19.87	29.38	189456	270513	277087	115389	180951	109297	148784	153707	239554	115389	172939	89542.1
Q9BY11	Protein kinase C and casein kinase substrate in neurons protein 1 OS=Homo sapiens GN=PACSIN1 PE=1 SV=1	7	3	24	3	1	444	50.9	5.24	68.79	3	0	0.944	-0.08	0.920435	0.986671	14.78	795035	751898	23.46	25.99	795035	778652	1.15637e+06	751898	1.14318e+06	742856	624357	442435	999736	751898	1.09256e+06	608591
O14683	Tumor protein p53-inducible protein 11 OS=Homo sapiens GN=TP53I11 PE=1 SV=2	5	1	24	1	1	189	21	9.55	70.51	1	0	2.628	1.39	0.000165579	0.00369973	63.29	1.31998e+07	3.58794e+07	56.35	32.05	2.41602e+07	1.31998e+07	7.56483e+06	3.8459e+07	1.98799e+07	3.58794e+07	1.89735e+07	7.50021e+06	6540131	3.8459e+07	1.89996e+07	2.93945e+07
Q8NBN3	Transmembrane protein 87A OS=Homo sapiens GN=TMEM87A PE=1 SV=3	5	1	24	1	1	555	63.4	6.74	88.13	1	0	1.706	0.77	0.0794616	0.467397	83.84	160146	273238	29.59	80.03	129508		198033	273238	445440	41401	101705		171209	273238	425715	33918.1
Q12929	Epidermal growth factor receptor kinase substrate 8 OS=Homo sapiens GN=EPS8 PE=1 SV=1	4	2	24	2	1	822	91.8	7.5	51.49	2	0	0.778	-0.36	0.481401	0.919257	22.94	2.71745e+06	1.82465e+06	32.86	9.82	3.35643e+06	2.71745e+06	1.67487e+06	1.56547e+06	1.82465e+06	1.8932e+06	2.63587e+06	1.54407e+06	1.448e+06	1.56547e+06	1.74385e+06	1.55102e+06
P51532	Transcription activator BRG1 OS=Homo sapiens GN=SMARCA4 PE=1 SV=2	3	3	24	3	1	1647	184.5	7.88	80.28	3	0	1.009	0.01	0.809902	0.974275	42.12	2.54119e+06	2.35763e+06	29.13	12.55	3.36723e+06	2.54119e+06	1.86061e+06	1.94317e+06	2.35763e+06	2.48655e+06	2.64436e+06	1.44392e+06	1.60858e+06	1.94317e+06	2.25323e+06	2.03713e+06
Q9Y6M7	Sodium bicarbonate cotransporter 3 OS=Homo sapiens GN=SLC4A7 PE=1 SV=2	6	4	24	4	1	1214	136	6.71	45.03	4	0	0.686	-0.54	0.327839	0.838666	15.44	1.15255e+06	760336	11.48	8.5	1.15255e+06	1.26997e+06	1.00788e+06	760336	853808	725556	905122	721605	871359	760336	816001	594418
P10412	Histone H1.4 OS=Homo sapiens GN=HIST1H1E PE=1 SV=2	15	4	24	1	1	219	21.9	11.03	62.8	4	0	0.072	-3.8	1e-17	3.15688e-16	0.51	2.99169e+06	232056	108.05	69.24	543983	2.99169e+06	9.83421e+06	277542	39051.8	232056	427201	1.6999e+06	8502117	277542	37322.5	190113
P33991	DNA replication licensing factor MCM4 OS=Homo sapiens GN=MCM4 PE=1 SV=5	3	1	24	1	1	863	96.5	6.74	124.15	1	0	0.614	-0.7	0.265577	0.779736	24.36	299440	199441	18.99	21.09	294578	299440	406645	199441	247911	162439	231338	170144	351563	199441	236933	133079
O94964	Protein SOGA1 OS=Homo sapiens GN=SOGA1 PE=1 SV=2	3	4	24	4	1	1423	159.7	6.46	40.13	4	0	0.896	-0.16	0.95671	0.993973	14.11	455726	486944	18.4	31.01	455726	605521	438169	486944	698895	380847	357891	344061	378816	486944	667948	312012
Q4KMQ1	Taperin OS=Homo sapiens GN=TPRN PE=1 SV=2	6	2	24	2	1	711	75.5	7.25	57.59	2	0	1.128	0.17	0.471596	0.914232	24.52	420365	442138	39.87	16.33	253481	589223	420365	442138	498184	357831	199064	334800	363424	442138	476124	293156
Q9NRF9	DNA polymerase epsilon subunit 3 OS=Homo sapiens GN=POLE3 PE=1 SV=1	18	2	24	2	1	147	16.8	4.74	93.21	2	0	0.775	-0.37	0.711529	0.960445	26.24	440655	416382	73.27	67.8	152388	440655	856648	416382	654193	118080	119673	250383	740610	416382	625225	96738
Q01105	Protein SET OS=Homo sapiens GN=SET PE=1 SV=3	18	5	24	5	1	290	33.5	4.32	75.45	5	0	1.048	0.07	0.695554	0.960445	37.2	1.22332e+06	1.42892e+06	43.55	35.54	561862	1.22332e+06	1.48116e+06	1.50229e+06	1.42892e+06	719226	441242	695098	1.28053e+06	1.50229e+06	1.36565e+06	589232
Q8WXE0	Caskin-2 OS=Homo sapiens GN=CASKIN2 PE=1 SV=2	4	3	24	3	1	1202	126.7	7.09	51.49	3	0	0.921	-0.12	0.971374	0.996989	33.9	673727	532495	16.22	22.96	746605	537965	673727	532495	654364	409909	586324	305675	582467	532495	625388	335822
Q53EZ4	Centrosomal protein of 55 kDa OS=Homo sapiens GN=CEP55 PE=1 SV=3	5	2	23	2	1	464	54.1	7.01	83.11	2	0	1.139	0.19	0.451321	0.906986	35.44	389501	486151	23.53	11.33	389501	375915	562776	486151	550641	439652	305883	213597	486545	486151	526259	360188
P49915	GMP synthase [glutamine-hydrolyzing] OS=Homo sapiens GN=GMPS PE=1 SV=1	2	1	23	1	1	693	76.7	6.87	28.24	1	0	0.828	-0.27	0.68194	0.959137	22.05	1.96712e+06	1.50769e+06	17.85	20.69	1.96712e+06	2.02306e+06	1.43774e+06	1.27883e+06	1.50769e+06	1.91938e+06	1.54482e+06	1.14952e+06	1.24299e+06	1.27883e+06	1.44093e+06	1.57247e+06
Q9UPZ3	Hermansky-Pudlak syndrome 5 protein OS=Homo sapiens GN=HPS5 PE=1 SV=2	2	2	23	2	1	1129	127.4	5.54	63.28	2	0	0.579	-0.79	0.240118	0.75733	8.31	409735	224135	26.09	18.06	323649	544123	409735	224135	273561	191175	254168	309174	354234	224135	261448	156621
Q9HCD5	Nuclear receptor coactivator 5 OS=Homo sapiens GN=NCOA5 PE=1 SV=2	3	2	23	2	1	579	65.5	9.6	44.92	2	0	1.295	0.37	0.231623	0.74837	59.94	1.48534e+06	1.90062e+06	26.5	2.84	976611	1.6883e+06	1.48534e+06	1.9189e+06	1.90062e+06	1.81859e+06	766953	959300	1.28414e+06	1.9189e+06	1.81646e+06	1.48989e+06
P46782	40S ribosomal protein S5 OS=Homo sapiens GN=RPS5 PE=1 SV=4	7	1	23	1	1	204	22.9	9.72	88.44	1	0	0.451	-1.15	0.10088	0.537731	12.51	102336	46113.4	16.67	67.3	102336	134107	100971	26945.1	46113.4	102820	80366.8	76200.6	87293.8	26945.1	44071.4	84236.1
Q92508	Piezo-type mechanosensitive ion channel component 1 OS=Homo sapiens GN=PIEZO1 PE=1 SV=4	1	2	23	2	1	2521	286.6	7.47	57.89	2	0	0.684	-0.55	0.291888	0.818421	9.59	1.34251e+06	939411	26.25	6.31	1.28126e+06	2.0126e+06	1.34251e+06	865044	980652	939411	1.0062e+06	1.14357e+06	1.16066e+06	865044	937228	769620
O15440	Multidrug resistance-associated protein 5 OS=Homo sapiens GN=ABCC5 PE=1 SV=2	1	1	23	1	1	1437	160.6	8.66	50.81	1	0	1.242	0.31	0.306415	0.830217	56.14	402978	582787	46.08	48.04	306290	402978	727592	582787	785374	266143	240536	228975	629035	582787	750597	218040
Q8WVM8	Sec1 family domain-containing protein 1 OS=Homo sapiens GN=SCFD1 PE=1 SV=4	3	1	23	1	1	642	72.3	6.27	81.4	1	0	0.821	-0.28	0.60514	0.951903	15.89	3.7905e+06	2.94958e+06	25.12	24.16	2.54972e+06	4.27183e+06	3.7905e+06	2.94958e+06	3.5071e+06	2.13205e+06	2.00235e+06	2.42728e+06	3.27706e+06	2.94958e+06	3.3518e+06	1.7467e+06
O43583	Density-regulated protein OS=Homo sapiens GN=DENR PE=1 SV=2	13	2	23	2	1	198	22.1	5.3	91.25	2	0	0.567	-0.82	0.0600743	0.394048	14.32	5.50303e+06	3.28056e+06	16.88	24.57	4.36916e+06	6.1508e+06	5.50303e+06	3.28056e+06	3.29564e+06	2.06271e+06	3.43119e+06	3.49492e+06	4.75761e+06	3.28056e+06	3.14971e+06	1.68989e+06
Q9UNX4	WD repeat-containing protein 3 OS=Homo sapiens GN=WDR3 PE=1 SV=1	3	1	23	1	1	943	106	6.64	38.87	1	0	0.533	-0.91	0.157386	0.656328	11.68	339636	222869	22.71	33.44	339636	332394	487998	222869	260119	128030	266723	188869	421896	222869	248601	104889
O00204	Sulfotransferase family cytosolic 2B member 1 OS=Homo sapiens GN=SULT2B1 PE=1 SV=2	7	1	23	1	1	365	41.3	5.4	33.56	1	0	0.596	-0.75	0.106051	0.548496	33.69	2.64376e+06	1.59472e+06	34.45	46.34	3.04066e+06	2.64376e+06	1.46285e+06	1.28539e+06	1.59472e+06	2.98685e+06	2.38789e+06	1.5022e+06	1.2647e+06	1.28539e+06	1.5241e+06	2.447e+06
Q9P2D1	Chromodomain-helicase-DNA-binding protein 7 OS=Homo sapiens GN=CHD7 PE=1 SV=3	1	2	23	2	1	2997	335.7	6.34	79.04	2	0	0.687	-0.54	0.332203	0.843264	13.99	1.14468e+06	723491	22.93	20.34	817659	1.30864e+06	1.14468e+06	723491	867697	574057	642125	743579	989628	723491	829275	470301
O94842	TOX high mobility group box family member 4 OS=Homo sapiens GN=TOX4 PE=1 SV=1	3	2	23	2	1	621	66.2	5.06	36.35	2	0	0.922	-0.12	0.983577	0.99836	72.49	485790	935938	117.38	67.89	485790	48607.7	1.81052e+06	935938	1.13223e+06	172423	381501	27619.2	1.56528e+06	935938	1.08209e+06	141259
Q9HC52	Chromobox protein homolog 8 OS=Homo sapiens GN=CBX8 PE=1 SV=3	13	4	23	4	1	389	43.4	9.91	43.29	4	0	1.622	0.7	0.0466985	0.335327	83.83	1.61027e+06	2.83824e+06	4.3	17.73	1.61027e+06	1.5616e+06	1.6992e+06	2.83824e+06	2.44558e+06	3.4709e+06	1.26458e+06	887312	1.46904e+06	2.83824e+06	2.33729e+06	2.84356e+06
O75674	TOM1-like protein 1 OS=Homo sapiens GN=TOM1L1 PE=1 SV=2	5	1	23	1	1	476	53	5.24	111.58	1	0	0.745	-0.42	0.387477	0.873727	10.61	2.65692e+06	1.89131e+06	10.67	14.93	2.23163e+06	2.7361e+06	2.65692e+06	1.89131e+06	2.23446e+06	1.66229e+06	1.75254e+06	1.55467e+06	2.29702e+06	1.89131e+06	2.13552e+06	1.36185e+06
Q68E01	Integrator complex subunit 3 OS=Homo sapiens GN=INTS3 PE=1 SV=1	2	3	23	3	1	1043	118	5.8	77.34	3	0	1.285	0.36	0.33405	0.845195	37.96	165570	264946	18.49	21.65	165570	126369	183746	264946	337113	219519	130026	71803.4	158857	264946	322185	179842
P51149	Ras-related protein Rab-7a OS=Homo sapiens GN=RAB7A PE=1 SV=1	21	4	23	4	1	207	23.5	6.7	67.82	4	0	1.121	0.16	0.471122	0.913827	16.56	310977	643161	5.39	42.86	287470	310977	319286	643161	746512	289171	225756	176699	276037	643161	713456	236906
Q8N554	Zinc finger protein 276 OS=Homo sapiens GN=ZNF276 PE=1 SV=4	5	1	23	1	1	614	67.2	8.51	18.18	1	0	1.129	0.18	0.642642	0.95667	24.76	149108	168377	24.86	12.1	103656	173171	149108	168377	171151	136597	81403.2	98397	128910	168377	163573	111908
P40939	Trifunctional enzyme subunit alpha, mitochondrial OS=Homo sapiens GN=HADHA PE=1 SV=2	11	6	23	6	1	763	82.9	9.04	80.15	6	0	1.007	0.01	0.736989	0.960445	49.39	283608	305995	54.22	51.51	88525.3	283608	323404	494955	305995	164538	69520.7	161148	279597	494955	292445	134799
Q9NXR1	Nuclear distribution protein nudE homolog 1 OS=Homo sapiens GN=NDE1 PE=1 SV=2	6	2	23	2	1	346	38.8	5.27	58.34	2	0	0.691	-0.53	0.369528	0.861268	12.89	855866	629313	23.92	1.21	855866	1.22704e+06	805281	618838	629313	633628	672129	697213	696202	618838	601446	519105
O75151	Lysine-specific demethylase PHF2 OS=Homo sapiens GN=PHF2 PE=1 SV=4	5	3	23	3	1	1096	120.7	9.17	26.16	3	0	1.222	0.29	0.347899	0.852161	31.14	342361	401861	21.38	29.8	342361	422436	274450	401861	615114	360044	268863	240031	237274	401861	587876	294969
P55036	26S proteasome non-ATPase regulatory subunit 4 OS=Homo sapiens GN=PSMD4 PE=1 SV=1	19	3	23	3	1	377	40.7	4.79	69.24	3	0	0.965	-0.05	0.813789	0.97477	53.39	497404	541696	52.2	47.02	463286	497404	1.10104e+06	541696	784430	280789	363828	282628	951902	541696	749695	230038
Q8IU81	Interferon regulatory factor 2-binding protein 1 OS=Homo sapiens GN=IRF2BP1 PE=1 SV=1	9	5	23	5	1	584	61.6	8.18	77.13	5	0	1.28	0.36	0.262981	0.779103	50.48	5.67335e+06	1.17878e+07	38.69	38.54	1.02625e+07	5.67335e+06	5.3555e+06	1.17878e+07	6.68112e+06	1.53119e+07	8.05936e+06	3.22363e+06	4.63007e+06	1.17878e+07	6.38528e+06	1.25444e+07
P62857	40S ribosomal protein S28 OS=Homo sapiens GN=RPS28 PE=1 SV=1	30	2	22	2	1	69	7.8	10.7	62.96	2	0	0.583	-0.78	0.232371	0.750082	18.19	370421	203325	48.43	29.49	128058	373121	370421	203325	208878	116253	100566	212009	320246	203325	199629	95241.6
Q86Z20	Coiled-coil domain-containing protein 125 OS=Homo sapiens GN=CCDC125 PE=1 SV=2	4	2	22	2	1	511	58.6	7.24	35.78	2	0	1.069	0.1	0.613151	0.953821	40.79	327742	357354	10.3	11.83	327742	366042	298095	357354	396847	312731	257382	207987	257716	357354	379275	256208
P41252	Isoleucine--tRNA ligase, cytoplasmic OS=Homo sapiens GN=IARS PE=1 SV=2	3	2	22	2	1	1262	144.4	6.15	58.52	2	0	1.306	0.39	0.245481	0.763362	38.1	754644	894085	37.38	22.93	443204	985119	754644	894085	1.12478e+06	708717	348057	559751	652423	894085	1.07497e+06	580622
Q9NYL9	Tropomodulin-3 OS=Homo sapiens GN=TMOD3 PE=1 SV=1	5	2	22	2	1	352	39.6	5.19	74.27	2	0	0.863	-0.21	0.942301	0.99243	19.81	367990	295274	80.96	76.75	367990	17534.9	396479	295274	361640	29703.6	288990	9963.46	342774	295274	345627	24334.9
Q9UP95	Solute carrier family 12 member 4 OS=Homo sapiens GN=SLC12A4 PE=1 SV=2	2	1	22	1	1	1085	120.6	6.44	73.18	1	0	1.328	0.41	0.230782	0.747056	20.69	599913	796738	4.27	19.04	572702	599913	623764	685563	996074	796738	449755	340874	539272	685563	951967	652735
Q9UN81	LINE-1 retrotransposable element ORF1 protein OS=Homo sapiens GN=L1RE1 PE=1 SV=1	12	4	22	4	1	338	40	9.51	29.97	4	0	2.229	1.16	0.00157699	0.0272685	56.84	4.01378e+06	7.87168e+06	26.42	19.41	4.1847e+06	4.01378e+06	2.47747e+06	7.87168e+06	6.80199e+06	9.93391e+06	3.28633e+06	2.28066e+06	2.14188e+06	7.87168e+06	6.50079e+06	8.13844e+06
Q9Y570	Protein phosphatase methylesterase 1 OS=Homo sapiens GN=PPME1 PE=1 SV=3	9	2	22	2	1	386	42.3	5.97	73.34	2	0	1.112	0.15	0.49185	0.923887	28.05	421655	578602	28.12	9.59	421655	646668	397495	498587	578602	600374	331134	367441	343652	498587	552982	491862
Q00341	Vigilin OS=Homo sapiens GN=HDLBP PE=1 SV=2	5	3	22	3	1	1268	141.4	6.87	83.87	3	0	0.796	-0.33	0.589006	0.949178	34.84	1.26616e+06	1.02093e+06	23.88	3.06	906649	1.48285e+06	1.26616e+06	1.05623e+06	993713	1.02093e+06	712010	842563	1.09465e+06	1.05623e+06	949711	836403
Q9UJX2	Cell division cycle protein 23 homolog OS=Homo sapiens GN=CDC23 PE=1 SV=3	7	3	22	3	1	597	68.8	7.02	58.38	3	0	0.6	-0.74	0.189851	0.699972	11.65	808183	517545	25.66	24.84	520356	875208	808183	517545	563450	340574	408646	497299	698710	517545	538500	279018
P52701	DNA mismatch repair protein Msh6 OS=Homo sapiens GN=MSH6 PE=1 SV=2	3	3	22	3	1	1360	152.7	6.9	73.46	3	0	0.661	-0.6	0.237226	0.754177	11.43	1.31493e+06	824075	13.87	17.12	1.48616e+06	1.12342e+06	1.31493e+06	789938	1.07067e+06	824075	1.16712e+06	638333	1.13682e+06	789938	1.02326e+06	675130
P55786	Puromycin-sensitive aminopeptidase OS=Homo sapiens GN=NPEPPS PE=1 SV=2	8	6	22	6	1	919	103.2	5.72	61.02	6	0	0.942	-0.09	0.856764	0.978778	49.09	179695	429237	59.26	45.68	149926	179695	419977	429237	519211	185507	117740	102104	363089	429237	496220	151979
Q14669	E3 ubiquitin-protein ligase TRIP12 OS=Homo sapiens GN=TRIP12 PE=1 SV=1	2	5	22	5	1	1992	220.3	8.48	58.85	5	0	0.853	-0.23	0.706347	0.960445	26.36	2.65728e+06	2.51664e+06	12.34	24.59	2.48263e+06	3.14006e+06	2.65728e+06	1.70485e+06	2.51664e+06	2.82165e+06	1.94966e+06	1.7842e+06	2.29733e+06	1.70485e+06	2.4052e+06	2.31166e+06
P19419	ETS domain-containing protein Elk-1 OS=Homo sapiens GN=ELK1 PE=1 SV=2	8	1	22	1	1	428	44.9	6.89	31.74	1	0	0.468	-1.09	0.14553	0.639552	13.75	76598.6	46759.2	50.67	48.25		111438	52651.3	46759.2	19313.1	58211.8		63319.6	45519.4	46759.2	18457.9	47690.5
Q8TF76	Serine/threonine-protein kinase haspin OS=Homo sapiens GN=GSG2 PE=1 SV=3	5	2	22	2	1	798	88.4	9.16	64.45	2	0	0.98	-0.03	0.832408	0.976743	35.81	177169	288772	49.13	27.86	154051	360885	177169	288772	352097	197290	120980	205057	153170	288772	336506	161631
Q6ZUM4	Rho GTPase-activating protein 27 OS=Homo sapiens GN=ARHGAP27 PE=1 SV=3	3	2	22	2	1	889	98.3	5.59	70.34	2	0	0.789	-0.34	0.54778	0.936516	9.71	1.95827e+06	1.37465e+06	18.38	7.22	1.95827e+06	2.46772e+06	1.73109e+06	1.3415e+06	1.37465e+06	1.53277e+06	1.53787e+06	1.40217e+06	1.4966e+06	1.3415e+06	1.31378e+06	1.25573e+06
E7EV46	Protein ERCC6-PGBD3 OS=Homo sapiens GN=ERCC6-PGBD3 PE=4 SV=1	3	2	22	1	1	1061	119.4	6.58	82.37	2	0	0.804	-0.31	0.760187	0.960445	12.3	314898	228734	15.76	15.51	314898	262835	361455	220638	290564	228734	247296	149344	312494	220638	277697	187393
O00505	Importin subunit alpha-4 OS=Homo sapiens GN=KPNA3 PE=1 SV=2	8	2	22	2	1	521	57.8	4.94	86.98	2	0	1.222	0.29	0.355161	0.855399	63.91	1.71669e+06	2.11824e+06	68.84	33.31	1.71669e+06	338484	2.25786e+06	2.11824e+06	2.43552e+06	1.20424e+06	1.34815e+06	192329	1.95202e+06	2.11824e+06	2.32768e+06	986587
O15394	Neural cell adhesion molecule 2 OS=Homo sapiens GN=NCAM2 PE=1 SV=2	4	2	22	2	1	837	93	5.6	46.49	2	0	2.246	1.17	0.00258586	0.0419715	35.45	702035	1.92451e+06	17.8	13.5	621639	877063	702035	1.92451e+06	2.0064e+06	1.54457e+06	488186	498352	606941	1.92451e+06	1.91755e+06	1.2654e+06
Q8IX01	SURP and G-patch domain-containing protein 2 OS=Homo sapiens GN=SUGP2 PE=1 SV=2	10	3	22	3	1	1082	120.1	7.28	41.85	3	0	1.142	0.19	0.478389	0.917067	47.49	324312	366613	15.13	27.73	324312	291385	391019	350922	563416	366613	254689	165567	338053	350922	538467	300351
Q96HB5	Coiled-coil domain-containing protein 120 OS=Homo sapiens GN=CCDC120 PE=1 SV=1	7	3	22	3	1	630	67.5	9.38	55.31	3	0	0.608	-0.72	0.223224	0.746465	12.09	778443	485062	16.24	11.66	778443	947414	690050	431037	485062	544526	611327	538326	596579	431037	463583	446107
P15291	Beta-1,4-galactosyltransferase 1 OS=Homo sapiens GN=B4GALT1 PE=1 SV=5	7	1	22	1	1	398	43.9	8.65	62.42	1	0	0.686	-0.54	0.479827	0.918289	14.34	389256	322054	25.4	24.93	374836	389256	578571	322054	397185	238137	294367	221178	500201	322054	379597	195095
P05412	Transcription factor AP-1 OS=Homo sapiens GN=JUN PE=1 SV=2	7	2	22	2	1	331	35.7	8.76	47	2	0	1.245	0.32	0.336621	0.846721	38.1	1.19206e+06	1.37518e+06	9.78	9.99	1.19206e+06	1.27109e+06	1.04556e+06	1.37518e+06	1.47471e+06	1.20741e+06	936148	722243	903936	1.37518e+06	1.40941e+06	989178
Q9NPB6	Partitioning defective 6 homolog alpha OS=Homo sapiens GN=PARD6A PE=1 SV=1	8	1	22	1	1	346	37.4	9.2	55.32	1	0	1.051	0.07	0.671583	0.959137	22.53	248559	268764	9.93	42.02	231684		266663	268764	292104	117196	181946		230542	268764	279169	96013.7
Q9NQQ7	Solute carrier family 35 member C2 OS=Homo sapiens GN=SLC35C2 PE=1 SV=2	4	1	22	1	1	365	40.4	8.18	75.16	1	0	1.436	0.52	0.144248	0.636998	46.32	682345	820616	38.05	34.83	682345	364869	831350	820616	1.19352e+06	593832	535860	207321	718739	820616	1.14067e+06	486502
Q16637	Survival motor neuron protein OS=Homo sapiens GN=SMN1 PE=1 SV=1	6	1	22	1	1	294	31.8	6.55	61.08	1	0	0.703	-0.51	0.499814	0.925825	17.58	539501	402455	84.8	10.2	539501	22450.6	722605	374392	432620		423681	12756.6	624724	374392	413464
Q96SB4	SRSF protein kinase 1 OS=Homo sapiens GN=SRPK1 PE=1 SV=2	9	3	22	3	1	655	74.3	6.16	126.67	3	0	0.58	-0.79	0.215498	0.732011	23.22	631929	262438	66.1	98.96	380713		1.04891e+06	262438	605467	21595.9	298982		906829	262438	578657	17692.6
P08758	Annexin A5 OS=Homo sapiens GN=ANXA5 PE=1 SV=2	25	5	22	5	1	320	35.9	5.05	68.51	5	0	1.117	0.16	0.543901	0.936516	65.55	244883	298909	34.94	43.61	135785	244883	286025	221560	298909	511194	106635	139144	247281	221560	285673	418800
Q92522	Histone H1x OS=Homo sapiens GN=H1FX PE=1 SV=1	6	2	22	2	1	213	22.5	10.76	39.13	2	0	0.455	-1.13	0.00722884	0.0971657	9.07	1.83698e+07	6.69368e+06	31.72	42.16	2.00357e+07	1.83698e+07	1.03853e+07	5.51948e+06	6.69368e+06	1.18824e+07	1.57345e+07	1.04378e+07	8.97858e+06	5.51948e+06	6.39728e+06	9.73478e+06
P43007	Neutral amino acid transporter A OS=Homo sapiens GN=SLC1A4 PE=1 SV=1	5	1	22	1	1	532	55.7	6.25	49.79	1	0	0.835	-0.26	0.802471	0.973194	21.48	266984	213578	59.23	16.59	70314.8	266984	310105	189841	240284		55219.7	151702	268100	189841	229644
P62826	GTP-binding nuclear protein Ran OS=Homo sapiens GN=RAN PE=1 SV=3	25	5	22	5	1	216	24.4	7.49	53.62	5	0	1.141	0.19	0.498349	0.92582	82.76	1.01274e+06	1.19061e+06	57.38	44.37	431600	1.01274e+06	1.59382e+06	1.27554e+06	1.19061e+06	481564	338944	575445	1.37793e+06	1.27554e+06	1.13789e+06	394526
Q8N655	Uncharacterized protein C10orf12 OS=Homo sapiens GN=C10orf12 PE=1 SV=1	3	2	22	2	1	1247	137.1	8.24	34.41	2	0	0.79	-0.34	0.55975	0.939102	29.19	1.22565e+06	1.19505e+06	22.06	51.79	874069	1.22565e+06	1.37011e+06	1.19505e+06	1.3554e+06	403109	686424	696421	1.18452e+06	1.19505e+06	1.29539e+06	330250
Q9NY61	Protein AATF OS=Homo sapiens GN=AATF PE=1 SV=1	8	3	22	3	1	560	63.1	4.94	84.73	3	0	1.105	0.14	0.541587	0.936516	89.14	263727	326662	88.53	75.88	126488		549869	326662	593063	84984.1	99333.9		475387	326662	566802	69623.9
Q69YN4	Protein virilizer homolog OS=Homo sapiens GN=KIAA1429 PE=1 SV=2	2	2	22	2	1	1812	201.9	5.01	37.11	2	0	0.991	-0.01	0.821791	0.974936	19.6	1.4876e+06	1.62885e+06	28.4	7.97	1.44898e+06	2.33159e+06	1.4876e+06	1.62885e+06	1.67286e+06	1.4361e+06	1.13791e+06	1.32482e+06	1.2861e+06	1.62885e+06	1.59878e+06	1.17654e+06
Q7Z5J4	Retinoic acid-induced protein 1 OS=Homo sapiens GN=RAI1 PE=1 SV=2	3	3	22	3	1	1906	203.2	8.79	102.6	3	0	0.615	-0.7	0.309331	0.832766	17.34	438787	272562	31.17	19.47	284701	547571	438787	272562	354772	246046	223581	311133	379351	272562	339062	201575
Q9BRJ6	Uncharacterized protein C7orf50 OS=Homo sapiens GN=C7orf50 PE=1 SV=1	18	2	22	2	1	194	22.1	9.64	69.78	2	0	1.025	0.04	0.753569	0.960445	30.94	1.97069e+06	1.88758e+06	25.09	14.3	1.26574e+06	2.09007e+06	1.97069e+06	1.88758e+06	2.381e+06	1.86266e+06	994012	1.18759e+06	1.70375e+06	1.88758e+06	2.27557e+06	1.526e+06
P17655	Calpain-2 catalytic subunit OS=Homo sapiens GN=CAPN2 PE=1 SV=6	7	2	22	2	1	700	79.9	4.98	82.74	2	0	0.827	-0.27	0.760017	0.960445	11.43	203624	178342	15.31	6.94	186661	249774	203624	158406	178342	179809	146589	141923	176042	158406	170445	147310
Q96T51	RUN and FYVE domain-containing protein 1 OS=Homo sapiens GN=RUFY1 PE=1 SV=2	3	1	22	1	1	708	79.8	5.74	58.12	1	0	7.547	2.92	1.12276e-06	3.09074e-05	44.16	21149.2	159614		31.64		21149.2		107212	207157	159614		12017.1		107212	197984	130765
Q14152	Eukaryotic translation initiation factor 3 subunit A OS=Homo sapiens GN=EIF3A PE=1 SV=1	1	2	21	2	1	1382	166.5	6.79	34.27	2	0	0.946	-0.08	0.976487	0.996989	43.08	1.58947e+06	1.15311e+06	31.61	7.15	1.64911e+06	1.58947e+06	871065	1.15311e+06	1.25682e+06	1.0916e+06	1.29508e+06	903144	753074	1.15311e+06	1.20117e+06	894304
Q9BWG4	Single-stranded DNA-binding protein 4 OS=Homo sapiens GN=SSBP4 PE=1 SV=1	4	1	21	1	1	385	39.4	6.8	34.88	1	0	0.56	-0.84	0.143599	0.635939	10.97	817109	433462	73.89	30.58	817109	119526	1.08185e+06	433462	592228	319282	641693	67915.5	935311	433462	566004	261575
P51003	Poly(A) polymerase alpha OS=Homo sapiens GN=PAPOLA PE=1 SV=4	6	2	21	2	1	745	82.8	7.37	35.67	2	0	1.124	0.17	0.503992	0.927399	70.76	779599	776427	16.81	27.43	922295	779599	658080	776427	620926	1.06463e+06	724298	442973	568940	776427	593431	872207
Q9H5J0	Zinc finger and BTB domain-containing protein 3 OS=Homo sapiens GN=ZBTB3 PE=1 SV=1	8	2	21	2	1	574	61.8	5.62	70.9	2	0	0.903	-0.15	0.99356	0.99836	27.53	212700	286666	35.9	34.51	155961	317885	212700	286666	356088	170824	122480	180624	183888	286666	340320	139949
Q00537	Cyclin-dependent kinase 17 OS=Homo sapiens GN=CDK17 PE=1 SV=2	9	3	21	2	1	523	59.5	9.03	44.92	3	0	0.867	-0.21	0.902376	0.982515	18.94	65980.1	57204.8	39.59	9.54	65980.1	114891	56524.6	61204.7	53466.3		51815.5	65282	48868.1	61204.7	51098.8
Q15121	Astrocytic phosphoprotein PEA-15 OS=Homo sapiens GN=PEA15 PE=1 SV=2	10	2	21	2	1	130	15	5.02	20.09	2	0	1.314	0.39	0.224775	0.746533	45.51	3.97608e+06	5.84319e+06	16.15	19.98	3.97608e+06	5.10091e+06	3.83113e+06	4.85261e+06	5.84319e+06	7.22873e+06	3.1225e+06	2.89837e+06	3.31219e+06	4.85261e+06	5.58445e+06	5.92219e+06
Q6NXT4	Zinc transporter 6 OS=Homo sapiens GN=SLC30A6 PE=1 SV=2	6	1	21	1	1	461	51.1	9.16	41.13	1	0	1.51	0.59	0.255211	0.77353	64.78	53445.3	95397	73.64	36.28	53445.3	156213	43953.6	95397	138577	66389.6	41971.7	88761	37999.9	95397	132441	54390.3
P62701	40S ribosomal protein S4, X isoform OS=Homo sapiens GN=RPS4X PE=1 SV=2	19	5	21	5	1	263	29.6	10.15	49.46	5	0	0.62	-0.69	0.147382	0.641333	23.94	1.62872e+06	1.77844e+06	9.8	10.98	1.62872e+06	1.8895e+06	1.57952e+06	1.77844e+06	1.63913e+06	2.03267e+06	1.27906e+06	1.07363e+06	1.36557e+06	1.77844e+06	1.56654e+06	1.66528e+06
Q8TBZ3	WD repeat-containing protein 20 OS=Homo sapiens GN=WDR20 PE=1 SV=2	5	2	21	2	1	569	62.9	8	42.06	2	0	0.908	-0.14	0.903121	0.982515	31.14	1.50071e+06	1.38891e+06	20.01	13.66	1.50071e+06	1.85027e+06	1.24007e+06	1.26357e+06	1.64748e+06	1.38891e+06	1.17854e+06	1.05134e+06	1.0721e+06	1.26357e+06	1.57453e+06	1.13788e+06
Q9NWS9	Zinc finger protein 446 OS=Homo sapiens GN=ZNF446 PE=1 SV=1	6	1	21	1	1	450	48.9	6.09	53.51	1	0	1.311	0.39	0.238979	0.755814	22.77	420944	488808	17.54	14.63	328674	420944	468824	488808	614957	475422	258115	239183	405319	488808	587726	389494
Q8N5Y2	Male-specific lethal 3 homolog OS=Homo sapiens GN=MSL3 PE=1 SV=1	4	2	21	2	1	521	59.8	8.21	48.47	2	0	0.698	-0.52	0.489402	0.923263	18.05	538279	405672	20.75	13.29	511024	737339	538279	359000	467860	405672	401318	418961	465367	359000	447143	332351
Q16890	Tumor protein D53 OS=Homo sapiens GN=TPD52L1 PE=1 SV=1	21	2	21	2	1	204	22.4	5.62	53.04	2	0	1.164	0.22	0.448085	0.906495	84.24	696818	1.97592e+06	82.53	72.35	287479	696818	1.74191e+06	1.97592e+06	2.44948e+06	287411	225763	395936	1.50596e+06	1.97592e+06	2.34102e+06	235464
Q8N565	Melanoregulin OS=Homo sapiens GN=MREG PE=1 SV=1	5	1	21	1	1	214	24.9	5.73	43.33	1	0	1.53	0.61	0.128626	0.598845	30.22	209998	280697	39.22	37.61	209998	99271.6	230365	280697	352559	156766	164916	56406.7	199161	280697	336947	128432
Q9UPN6	Protein SCAF8 OS=Homo sapiens GN=SCAF8 PE=1 SV=1	2	2	21	2	1	1271	140.4	8.29	60.98	2	0	1.116	0.16	0.532509	0.936516	30.27	2.25204e+06	2.44261e+06	29.77	9.72	1.62363e+06	2.98389e+06	2.25204e+06	2.17264e+06	2.64082e+06	2.44261e+06	1.27507e+06	1.69547e+06	1.94699e+06	2.17264e+06	2.52388e+06	2.00113e+06
O75494	Serine/arginine-rich splicing factor 10 OS=Homo sapiens GN=SRSF10 PE=1 SV=1	6	3	21	3	1	262	31.3	11.27	20.85	3	0	0.725	-0.46	0.360547	0.860287	31.05	1.80951e+06	2.41845e+06	62.38	43.89	1.80951e+06	1.80568e+06	4.86019e+06	2.41845e+06	3.25535e+06	1.24138e+06	1.42105e+06	1.026e+06	4.20185e+06	2.41845e+06	3.1112e+06	1.01701e+06
O60216	Double-strand-break repair protein rad21 homolog OS=Homo sapiens GN=RAD21 PE=1 SV=2	5	1	21	1	1	631	71.6	4.65	81.93	1	0	0.951	-0.07	0.841484	0.977017	40.77	305884	278339	8.97	20.32	279010	333947	305884	278339	332951	220291	219113	189751	264450	278339	318208	180476
P55199	RNA polymerase II elongation factor ELL OS=Homo sapiens GN=ELL PE=1 SV=1	7	3	21	3	1	621	68.2	9.33	44.16	3	0	0.946	-0.08	0.903794	0.982515	38.17	200007	235974	22.51	57.8	183100	200007	275954	235974	376436	101389	143792	113645	238574	235974	359767	83064.1
P53985	Monocarboxylate transporter 1 OS=Homo sapiens GN=SLC16A1 PE=1 SV=3	7	3	21	3	1	500	53.9	8.66	75.98	3	0	1.026	0.04	0.710649	0.960445	50.27	1.05675e+06	862524	61.9	55.14	304001	1.05675e+06	1.43988e+06	862524	999579	264564	238738	600450	1.24484e+06	862524	955317	216746
O76015	Keratin, type I cuticular Ha8 CONTAMINANT OS=Homo sapiens GN=KRT38 PE=1 SV=3	4	2	21	1	1	456	50.4	4.84	43.24	2	0
P60981	Destrin OS=Homo sapiens GN=DSTN PE=1 SV=3	34	5	21	4	1	165	18.5	7.85	34.04	5	0	0.495	-1.02	0.0985311	0.534772	9.31	457619	221696	39.16	18.84	209945	479499	457619	258050	175869	221696	164874	272454	395632	258050	168082	181626
Q5T5Y3	Calmodulin-regulated spectrin-associated protein 1 OS=Homo sapiens GN=CAMSAP1 PE=1 SV=2	4	3	21	3	1	1602	177.9	6.73	73.6	3	0	1.554	0.64	0.111754	0.558358	116.77	252526	466183	38.41	57.8	190064	252526	400203	466183	657574	165046	149261	143487	345993	466183	628456	135215
Q14155	Rho guanine nucleotide exchange factor 7 OS=Homo sapiens GN=ARHGEF7 PE=1 SV=2	5	3	21	3	1	803	90	7.09	58.37	3	0	0.696	-0.52	0.360114	0.860287	17.21	924005	694977	13.18	6.71	934596	924005	732375	682532	771324	694977	733958	525025	633171	682532	737169	569365
Q9ULX3	RNA-binding protein NOB1 OS=Homo sapiens GN=NOB1 PE=1 SV=1	9	2	21	2	1	412	46.6	7.18	90.69	2	0	0.751	-0.41	0.565608	0.940214	40.7	704649	475184	56.05	37.44	704649	206711	806397	475184	515184	233034	553376	117454	697166	475184	492371	190915
Q14558	Phosphoribosyl pyrophosphate synthase-associated protein 1 OS=Homo sapiens GN=PRPSAP1 PE=1 SV=2	8	1	21	1	1	356	39.4	7.2	68.61	1	0	0.329	-1.6	0.0126038	0.144996	10.02	195335	13429.2	93.07	109.05	403945	20102.5	195335		4827.96	37353.8	317226	11422.3	168875		4614.18	30602.4
Q8NC51	Plasminogen activator inhibitor 1 RNA-binding protein OS=Homo sapiens GN=SERBP1 PE=1 SV=2	18	6	21	6	1	408	44.9	8.65	42.43	6	0	0.64	-0.64	0.226932	0.746533	8.25	1.02727e+06	859325	40.17	9.07	1.02727e+06	503907	1.21197e+06	859325	869328	735586	806739	286323	1.0478e+06	859325	830834	602635
Q15907	Ras-related protein Rab-11B OS=Homo sapiens GN=RAB11B PE=1 SV=4	20	3	21	3	1	218	24.5	5.94	59.62	3	0	0.711	-0.49	0.529908	0.936516	26	428819	225359	28.18	22.05	282379	508104	428819	245286	157275	225359	221758	288708	370733	245286	150311	184628
O94887	FERM, RhoGEF and pleckstrin domain-containing protein 2 OS=Homo sapiens GN=FARP2 PE=1 SV=3	2	2	21	2	1	1054	119.8	8.79	33.42	2	0	0.687	-0.54	0.472332	0.914786	19.38	369447	271224	30.87	18.91	250888	476555	369447	271224	344412	239322	197028	270781	319404	271224	329161	196067
Q99728	BRCA1-associated RING domain protein 1 OS=Homo sapiens GN=BARD1 PE=1 SV=2	3	1	21	1	1	777	86.6	8.72	35.31	1	0	0.57	-0.81	0.250379	0.767874	10.88	151378	105756	20.96	15.84	150417	213213	151378	85709.4	105756	118105	118126	121149	130873	85709.4	101073	96758.6
P50990	T-complex protein 1 subunit theta OS=Homo sapiens GN=CCT8 PE=1 SV=4	16	7	21	7	1	548	59.6	5.6	68.25	7	0	0.68	-0.56	0.274399	0.794106	21.56	1.40038e+06	799955	13.45	16.05	1.09815e+06	1.40158e+06	1.40038e+06	799955	855679	622292	862397	796385	1.21069e+06	799955	817789	509818
Q9C0D0	Phosphatase and actin regulator 1 OS=Homo sapiens GN=PHACTR1 PE=1 SV=3	4	2	21	2	1	580	66.3	6.96	42.74	2	0	1.718	0.78	0.0407969	0.308532	27.5	466707	1.05016e+06	47.9	47.55	236983	466707	678085	1.05016e+06	1.19986e+06	407114	186108	265186	586235	1.05016e+06	1.14673e+06	333531
O00515	Ladinin-1 OS=Homo sapiens GN=LAD1 PE=1 SV=2	10	4	21	4	1	517	57.1	9.67	64.56	4	0	0.698	-0.52	0.312914	0.832766	20.21	1.42588e+06	1.11731e+06	21.77	26.33	1.03114e+06	1.60825e+06	1.42588e+06	1.11731e+06	1.16464e+06	690908	809774	913816	1.23273e+06	1.11731e+06	1.11307e+06	566032
Q99575	Ribonucleases P/MRP protein subunit POP1 OS=Homo sapiens GN=POP1 PE=1 SV=2	2	1	21	1	1	1024	114.6	9.22	52.69	1	0	0.553	-0.86	0.062817	0.404871	7.35	1.69581e+06	1.02606e+06	18.27	21.71	1.58733e+06	2.21378e+06	1.69581e+06	784740	1.22312e+06	1.02606e+06	1.24657e+06	1.25789e+06	1466100	784740	1.16896e+06	840611
P48730	Casein kinase I isoform delta OS=Homo sapiens GN=CSNK1D PE=1 SV=2	11	2	21	2	1	415	47.3	9.74	40.36	2	0	0.553	-0.86	0.187003	0.698091	13.75	370155	366841	31.63	76.71	298016	370155	547031	366841	786575	136197	234038	210325	472933	366841	751745	111581
Q8IX15	Homeobox and leucine zipper protein Homez OS=Homo sapiens GN=HOMEZ PE=1 SV=2	4	1	20	1	1	550	61.2	4.93	33.14	1	0	1.291	0.37	0.42894	0.901094	15.92	99143.7	124254	13.07	7.04	82918.9	107794	99143.7	124254	139201	122848	65117.9	61249.2	85714.1	124254	133037	100644
O15042	U2 snRNP-associated SURP motif-containing protein OS=Homo sapiens GN=U2SURP PE=1 SV=2	6	4	20	4	1	1029	118.2	8.47	48.35	4	0	0.568	-0.82	0.199025	0.710206	16.25	424442	441184	62.38	38.35	294237	424442	949362	441184	561880	245567	231071	241171	820766	441184	537000	201183
Q53GS9	U4/U6.U5 tri-snRNP-associated protein 2 OS=Homo sapiens GN=USP39 PE=1 SV=2	3	3	20	3	1	565	65.3	8.91	50.81	3	0	0.984	-0.02	0.881446	0.982079	37.98	3.68989e+06	4.50947e+06	35.19	32.36	6.04715e+06	3.68989e+06	3.20981e+06	4.50947e+06	3.17335e+06	6.15291e+06	4.74895e+06	2.09662e+06	2.77502e+06	4.50947e+06	3.03283e+06	5.04082e+06
Q14974	Importin subunit beta-1 OS=Homo sapiens GN=KPNB1 PE=1 SV=2	5	2	20	2	1	876	97.1	4.78	87.58	2	0	0.543	-0.88	0.149138	0.644704	10.89	304201	151388	20.55	16.05	228567	347749	304201	131331	151388	180619	179498	197593	262996	131331	144684	147974
Q13185	Chromobox protein homolog 3 OS=Homo sapiens GN=CBX3 PE=1 SV=4	14	4	20	4	1	183	20.8	5.33	66.27	4	0	1.046	0.07	0.707286	0.960445	54.58	1.30385e+07	1.29376e+07	13.71	29	1.30385e+07	1.59122e+07	1.23552e+07	1.29376e+07	1.26465e+07	2.05057e+07	1.02394e+07	9.04143e+06	1.06816e+07	1.29376e+07	1.20865e+07	1.67995e+07
Q8IY92	Structure-specific endonuclease subunit SLX4 OS=Homo sapiens GN=SLX4 PE=1 SV=3	4	4	20	4	1	1834	199.9	6.06	72.69	4	0	1.094	0.13	0.588774	0.949178	43.98	210515	303593	40.58	16.45	189939	210515	382902	270106	341232		149163	119616	331036	270106	326122
Q9H9J4	Ubiquitin carboxyl-terminal hydrolase 42 OS=Homo sapiens GN=USP42 PE=1 SV=3	5	3	20	3	1	1324	145.3	8.63	62.21	3	0	0.76	-0.4	0.500303	0.925825	20.14	1.11091e+06	880860	29.51	17.92	974593	1.67188e+06	1.11091e+06	880860	644941	910528	765368	949975	960429	880860	616383	745957
O60437	Periplakin OS=Homo sapiens GN=PPL PE=1 SV=4	1	2	20	2	1	1756	204.6	5.6	29.39	2	0	1.069	0.1	0.621598	0.954449	81.83	1.11708e+06	919825	49.16	42.47	1.81426e+06	1.11708e+06	648497	867899	919825	1.76334e+06	1.42477e+06	634730	560655	867899	879095	1.44463e+06
P27448	MAP/microtubule affinity-regulating kinase 3 OS=Homo sapiens GN=MARK3 PE=1 SV=4	5	2	20	2	1	753	84.4	9.57	61.2	2	0	0.58	-0.79	0.21084	0.723532	10.95	623415	345178	20.26	19.1	591917	847405	623415	340460	470198	345178	464845	481501	538970	340460	449378	282790
Q5VTL8	Pre-mRNA-splicing factor 38B OS=Homo sapiens GN=PRPF38B PE=1 SV=1	3	3	20	3	1	546	64.4	10.54	39.14	3	0	1.109	0.15	0.554523	0.936516	61.33	1.57112e+07	1.31069e+07	27.23	31.94	1.57691e+07	9.32439e+06	1.57112e+07	1.31069e+07	9.73683e+06	1.84564e+07	1.23838e+07	5.29817e+06	1.35831e+07	1.31069e+07	9.30568e+06	1.51206e+07
P23381	Tryptophan--tRNA ligase, cytoplasmic OS=Homo sapiens GN=WARS PE=1 SV=2	7	3	20	3	1	471	53.1	6.23	60.48	3	0	2.479	1.31	0.00274451	0.0438438	49.81	171125	647261	62.13	53.58	147748	171125	425804	647261	954027	282081	116029	97234.6	368126	647261	911782	231097
P54253	Ataxin-1 OS=Homo sapiens GN=ATXN1 PE=1 SV=2	5	2	20	2	1	815	86.9	8.35	60.4	2	0	1.741	0.8	0.048936	0.344353	58.19	364667	886181	25.53	3.23	364667	293264	485831	880177	886181	933274	286381	166634	420022	880177	846940	764593
Q99501	GAS2-like protein 1 OS=Homo sapiens GN=GAS2L1 PE=1 SV=2	6	2	20	2	1	681	72.7	10.05	32.77	2	0	0.917	-0.12	0.981781	0.998316	23.44	223154	200056	25.66	19.22	146901	223154	248570	200056	239249	162189	115365	126798	214899	200056	228655	132875
Q8IYB1	Protein MB21D2 OS=Homo sapiens GN=MB21D2 PE=1 SV=3	5	1	20	1	1	491	55.8	7.03	21.57	1	0	1.244	0.31	0.470839	0.913793	23.6	121931	142707	23.58	15.44		144286	103040	130966	175577	142707		81984.3	89082.6	130966	167802	116914
P62070	Ras-related protein R-Ras2 OS=Homo sapiens GN=RRAS2 PE=1 SV=1	8	4	20	4	1	204	23.4	6.01	65.42	4	0	0.636	-0.65	0.188887	0.699972	17.67	1.32286e+06	990332	41.71	5.03	1.17672e+06	2.43007e+06	1.32286e+06	990332	1.06053e+06	962504	924100	1.38078e+06	1.14367e+06	990332	1.01357e+06	788540
Q9NYY8	FAST kinase domain-containing protein 2, mitochondrial OS=Homo sapiens GN=FASTKD2 PE=1 SV=1	3	1	20	1	1	710	81.4	8.05	47.21	1	0	0.895	-0.16	0.966545	0.996419	49.51	125219	72716.5	38.76	56.88	125219	63881.8	148164	72716.5	158815	57190.2	98337	36298	128095	72716.5	151782	46853.6
O75400	Pre-mRNA-processing factor 40 homolog A OS=Homo sapiens GN=PRPF40A PE=1 SV=2	7	5	20	5	1	957	108.7	7.56	37.45	5	0	0.939	-0.09	0.992253	0.99836	53.28	1.11267e+06	1.5054e+06	71.96	45.2	3.03165e+06	838181	1.11267e+06	1.5054e+06	1.25462e+06	2.81995e+06	2.38082e+06	476260	961953	1.5054e+06	1.19906e+06	2.31027e+06
Q96AY4	Tetratricopeptide repeat protein 28 OS=Homo sapiens GN=TTC28 PE=1 SV=4	1	1	20	1	1	2481	270.7	6.89	39.12	1	0	1.064	0.09	0.750011	0.960445	38.37	62619.8	59986.7	30.65	17.12	35301.1	65638.7	62619.8	59986.7	69850.5	49392.8	27722.6	37296.3	54137.7	59986.7	66757.4	40465.4
Q9Y4J8	Dystrobrevin alpha OS=Homo sapiens GN=DTNA PE=1 SV=2	4	2	20	2	1	743	83.8	6.89	58.7	2	0	1.146	0.2	0.475497	0.915731	44.35	292949	300635	17.21	18.67	225149	292949	317789	300635	380861	265931	176814	166455	274743	300635	363996	217866
Q5JTD0	Tight junction-associated protein 1 OS=Homo sapiens GN=TJAP1 PE=1 SV=1	5	2	20	2	1	557	61.8	5.97	75.38	2	0	1.212	0.28	0.359435	0.860287	23.78	2.33604e+06	2.68734e+06	13.82	17.38	2.33604e+06	1.84961e+06	2.40818e+06	2.68734e+06	3.25721e+06	2.30765e+06	1.83454e+06	1.05096e+06	2.08198e+06	2.68734e+06	3.11297e+06	1.89056e+06
O95696	Bromodomain-containing protein 1 OS=Homo sapiens GN=BRD1 PE=1 SV=1	1	1	20	1	1	1058	119.4	8.6	29.73	1	0	0.85	-0.23	0.849559	0.977123	23.18	608513	497284	60.49	32.17	608513	138751	630598	497284	563226	286657	477878	78839.1	545180	497284	538287	234846
Q9BWW4	Single-stranded DNA-binding protein 3 OS=Homo sapiens GN=SSBP3 PE=1 SV=1	4	1	20	1	1	388	40.4	6.9	85.79	1	0	1.005	0.01	0.716137	0.960445	16.18	360247	355101	18.79	16.54	318504	360247	457216	355101	459582	343707	250128	204695	395284	355101	439232	281585
Q6ZNJ1	Neurobeachin-like protein 2 OS=Homo sapiens GN=NBEAL2 PE=1 SV=2	3	3	20	3	1	2754	302.3	6.38	43.64	3	0	1.554	0.64	0.142302	0.634221	46.71	138716	263183	68.59	58.76	75639.4	138716	305782	263183	283607	66190.1	59401.2	78819.3	264362	263183	271048	54226.8
P78332	RNA-binding protein 6 OS=Homo sapiens GN=RBM6 PE=1 SV=5	3	2	20	2	1	1123	128.6	6.32	51.99	2	0	0.978	-0.03	0.816067	0.97477	40.15	608169	540670	22.34	20.6	435718	608169	688124	540670	616451	404815	342178	345565	594914	540670	589154	331648
Q15084	Protein disulfide-isomerase A6 OS=Homo sapiens GN=PDIA6 PE=1 SV=1	11	2	20	2	1	440	48.1	5.08	89.19	2	0	1.484	0.57	0.11949	0.57829	58.29	342091	610576	57.11	66.65	393183	96837.7	342091	610576	674853	109048	308775	55023.8	295753	610576	644970	89338.5
P53999	Activated RNA polymerase II transcriptional coactivator p15 OS=Homo sapiens GN=SUB1 PE=1 SV=3	16	2	20	2	1	127	14.4	9.6	56.43	2	0	1.063	0.09	0.625219	0.955673	22.35	459800	648687	12.99	25.28	459800	451552	566270	773622	648687	458846	361091	256575	489566	773622	619963	375913
Q08AD1	Calmodulin-regulated spectrin-associated protein 2 OS=Homo sapiens GN=CAMSAP2 PE=1 SV=3	4	4	20	4	1	1489	168	6.8	60.76	4	0	0.622	-0.69	0.160321	0.660492	15.33	1.54591e+06	996816	19.33	25.96	1.24305e+06	1.83957e+06	1.54591e+06	996816	1.16745e+06	681986	976193	1.04526e+06	1.33651e+06	996816	1.11575e+06	558722
Q70E73	Ras-associated and pleckstrin homology domains-containing protein 1 OS=Homo sapiens GN=RAPH1 PE=1 SV=3	5	2	20	2	1	1250	135.2	8.85	54.69	2	0	1.104	0.14	0.570044	0.940394	22.92	251703	261501	35.03	54.2	205518	396581	251703	80564.6	293575	261501	161398	225340	217608	80564.6	280575	214237
[truncated: 1,856 more rows]
