# Supplementary material for: Quantitative phosphoproteomic analysis identifies novel functional pathways of tumor suppressor DLC1 in estrogen receptor positive breast cancer
Source: PLoS One. 2018 Oct 2;13(10):e0204658. doi: 10.1371/journal.pone.0204658 (PMC6168143; doi:10.1371/journal.pone.0204658)
Supplement: S7 Table — (XLSX) [file pone.0204658.s007.xlsx]

## Sheet: PeptideGroups
Table S7. Phosphoenriched peptide level MS/MS results from Proteome Discoverer 2.2-DLC1-FL Overexpressing versus Control Cells
Confidence	Sequence	Modifications	Qvality PEP	Qvality q-value	# Protein Groups	# Proteins	# PSMs	Master Protein Accessions	# Missed Cleavages	Theo. MH+ [Da]	# Razor Quan Results	Abundance Ratio: (DLC1) / (WT)	Abundance Ratio (log2): (DLC1) / (WT)	Abundance Ratio P-Value: (DLC1) / (WT)	Abundance Ratio Adj. P-Value: (DLC1) / (WT)	Abundance Ratio Variability [%]: (DLC1) / (WT)	Abundances (Grouped): WT	Abundances (Grouped): DLC1	Abundances (Grouped) CV [%]: WT	Abundances (Grouped) CV [%]: DLC1	Abundances (Normalized): F19: Control, WT	Abundances (Normalized): F20: Control, WT	Abundances (Normalized): F21: Control, WT	Abundances (Normalized): F22: Sample, DLC1	Abundances (Normalized): F23: Sample, DLC1	Abundances (Normalized): F24: Sample, DLC1	Abundance: F19: Control, WT	Abundance: F20: Control, WT	Abundance: F21: Control, WT	Abundance: F22: Sample, DLC1	Abundance: F23: Sample, DLC1	Abundance: F24: Sample, DLC1	Quan Info	Confidence (by Search Engine): Sequest HT	RT [min] (by Search Engine): Sequest HT	Percolator q-Value (by Search Engine): Sequest HT	Percolator PEP (by Search Engine): Sequest HT	XCorr (by Search Engine): Sequest HT	Top Apex RT [min]
High	AAAAAAAAAAAATGTEAGPGTAGGSENGSEVAAQPAGLSGPAEVGPGAVGERTPR	1xPhospho [S/T]	8.52709e-06	0	1	1	2	O60341	1	4836.28	0	100	6.64	1e-17	1.8991e-16			47730.8		82.29				24539	92841.3					24539	88730.2			High	87.486	0	3.743e-08	5	88.39
High	STPSHGSVSSLNSTGSLSPK	1xPhospho [S/T]	5.44692e-09	0	1	1	45	Q9UBC2	0	2009.92	0	0.871	-0.2	0.663048	0.977386	27.97	4.5428e+06	4.30689e+06	33.38	23.8	3.41318e+06	6.60896e+06	4.5428e+06	4.30689e+06	4.83958e+06	2.97283e+06	2.68044e+06	3.75525e+06	3.92746e+06	4.30689e+06	4.62528e+06	2.43552e+06		High	35.1403	0	2.528e-12	6.03	36.65
High	STPSHGSVSSLNSTGSLSPK	2xPhospho [T/S]	0.000397658	0	1	1	7	Q9UBC2	0	2089.88	0	1.187	0.25	0.538943	0.95362	96.34	97203.1	190361	56.93	50.27	228391	97203.1	88094.3	190361	271105	87559.4	179360	55231.4	76161.5	190361	259100	71733.8		High	48.7214	0	3.726e-05	3.83	48.61
High	LPGPTGSVVSTGTSFSSSSPGLASAGAAEGK	2xPhospho [S/T]	0.000132227	0	1	1	18	Q7Z434	0	2924.3	0	1.073	0.1	0.862685	0.998631	6.87	87089.6	93420.2	2.86	6.68	85344.7		88870.2	89110.2	97938.8		67023		76832.2	89110.2	93602			High	108.423	5.421e-06	0.0001563	4.15	108.4
High	LPGPTGSVVSTGTSFSSSSPGLASAGAAEGK	1xPhospho [S/T]	1.53862e-06	0	1	1	15	Q7Z434	0	2844.33	0	1.376	0.46	0.368666	0.872607	48.29	97972.1	134806	66.44	10.55	26576.3	145295	97972.1	125535	154092	134806	20871	82557.7	84701.2	125535	147268	110441		High	93.8481	0	8.945e-09	5.27	94.73
High	IPGGNIYISPLKSPYK	2xPhospho [S9; S13]	8.25725e-06	0	1	1	69	P06400	1	1906.91	0	0.53	-0.92	0.0942604	0.482642	10.27	1.0413e+06	665972	23.37	30.5	1.0413e+06	990770	1.48919e+06	665972	789652	416120	817758	562961	1.28747e+06	665972	754686	340910		High	100.008	0	4.29e-06	5.21	100.04
High	IPGGNIYISPLK	1xPhospho [S9]	0.000633706	0	1	1	2	P06400	0	1351.7	0	0.38	-1.4	0.090015	0.471637	2.45	85064	33385.1	18.02	8.95	85064	109936	78843.5	35836.1	33385.1	29949.5	66802.5	62466.4	68163.7	35836.1	31906.8	24536.4		High	96.7211	0	1.03e-05	3.2	96.4
High	LPFPIIDDR		0.00266514	0	1	1	2	P30041	0	1085.6	0	100	6.64	1e-17	1.8991e-16			85334.4		34.65				66451.3	109583					66451.3	104731			High	96.7197	5.421e-06	8.127e-05	2.64	97.69
High	IPEISIQDMTAQVTSPSGK	1xPhospho [S15]	1.03418e-05	0	1	1	3	P21333	0	2081.98	0	2.523	1.34	0.0857144	0.461988	0	19958.1	50354				19958.1			50354			11340.3			48124.3			High	116.037	0	4.772e-08	4.96	115.88
High	IPEINSSDMSAHVTSPSGR	1xPhospho [S/T]	2.46412e-05	0	1	1	2	O75369	0	2064.91	0	0.437	-1.19	0.090666	0.472226	10.78	106859	46709.7	67.15	47.45		179076	63764.9	32946.9	66221.6			101752	55127.6	32946.9	63289.3			High	62.083	0	1.489e-07	2.16	63.23
High	LPELDPRGSDEENLDSETSASTESLLEER	2xPhospho [S9; S16]	0.00093178	0	1	1	1	Q13459	1	3378.41	0	0.461	-1.12	0.182098	0.676122	17.72	46407.7	21398.3		69.3			46407.7	12519.2	36574.8				40121.5	12519.2	34955.3			High	113.747	0	1.697e-05	4.75	114.49
High	LPELDPRGSDEENLDSETSASTESLLEER	1xPhospho [S9]	1.66517e-08	0	1	1	14	Q13459	1	3298.45	0	1.102	0.14	0.767274	0.988442	50.94	170381	165938	75.78	29.6	170381	17914.7	203414	134182	205210		133804	10179.2	175860	134182	196123			High	107.94	0	3.498e-11	5.93	109.19
High	LPEGPVDSEDDEEEDEEIDRTDPLQGR	1xPhospho [S8]	1.78414e-07	0	1	2	14	E9PCH4	1	3164.31	0	1.088	0.12	0.709505	0.982021	31.1	293869	319691	35.99	37.13	226543		381202	244322	418308		177909		329566	244322	399785			High	91.0118	0	5.819e-08	4.48	86.61
High	IPGTPGAGGRLSPENNQVLTK	1xPhospho [S12]	0.000149171	0	1	1	11	Q16514	1	2186.1	0	1.268	0.34	0.537228	0.95355	111.21	369344	696418	71.76	75.27		211123	646142	696418	964469	100868		119961	558619	696418	921762	82637.3		High	58.0226	0	1.557e-06	3.22	58.2
High	LPEGPVDSEDDEEEDEEIDR	1xPhospho [S8]	2.17401e-06	0	1	2	1	E9PCH4	0	2396.91	0	0.825	-0.28	0.784587	0.989373	18.65	119862	110639	19.16	19.82	104584		137372	116144	110639	78755.9	82131.9		118764	116144	105740	64521.4		High	71.2748	0	6.247e-09	5.48	71.87
High	LPEDPLLSGLLDSPALK		2.07578e-09	0	1	1	10	P49327	0	1777.99	0	0.719	-0.48	0.569584	0.961893	25.42	58020.8	41725.9	44.58	66.74	56551.1	116838	58020.8	41725.9	36135.9	111885	44410.8	66387.9	50161.6	41725.9	34535.8	91662.9		High	141.607	0	7.135e-13	5.42	142.75
High	LPEASQSPLVLK	1xPhospho [S7]	0.000826038	0	1	1	1	Q13330	0	1361.71	0	0.975	-0.04	0.924009	0.999971	46.43	113787	119323	36.69	15.66	92062.4	183152	113787	89750.4	119323	119600	72298.5	104068	98373.5	89750.4	114039	97983.5		High	77.4193	0	1.452e-05	4.05	76.19
High	STQIENQHQGAQDTSDLMSPSKR	1xPhospho [S19]	9.73014e-07	0	1	1	8	Q9NVR2	1	2638.16	0	0.676	-0.56	0.416958	0.902868	24.68	494909	334689	58.78	31.65		317974	770299	420252	266547			180675	665958	420252	254744			High	32.1148	0	2.185e-09	5.77	33.11
High	LPDSDDDEDEETAIQR	1xPhospho [S4]	4.64417e-07	0	1	1	45	Q96K21	0	1927.74	0	2.089	1.06	0.0254699	0.20534	41.65	2.87261e+06	6.00134e+06	47.88	2.43	2.2426e+06	2.87261e+06	5.4176e+06	6.00134e+06	6.13418e+06	5.84379e+06	1.76116e+06	1.63224e+06	4.68376e+06	6.00134e+06	5.86255e+06	4.78757e+06		High	54.9665	0	8.357e-10	7.1	54.67
High	LPDLSPVENK	1xPhospho [S5]	0.000962194	0	1	1	7	Q9Y520	0	1191.57	0	0.922	-0.12	0.946625	0.999971	9.35	928856	856219	12.24	3.11	785126	1.00328e+06	928856	857013	856219	811358	616575	570071	803037	857013	818305	664712		High	69.3443	0.0001074	0.001542	3.87	69.76
High	STQIENQHQGAQDTSDLMSPSKR	1xPhospho [S19]; 1xOxidation [M18]	1.8598e-05	0	1	1	1	Q9NVR2	1	2654.15	0	0.719	-0.48	0.577483	0.962564	19.17	219390	157811	29.02	44.56	178161	270160		94220.6	157811	239975	139914	153507		94220.6	150823	196602		High	25.7818	0	1.029e-07	5	25.95
High	STRPGSSDINVAPGEQGPDQEETNTLVANTSNSNGLK	1xPhospho [T/S]	2.71917e-08	0	1	1	19	Q9Y6M5	0	3864.75	0	2.433	1.28	0.0306869	0.23549	38.98	117803	286608	26.02	42.7		141900	97798.5	209872	391402			80628.5	84551.2	209872	374071			High	74.538	0	2.057e-11	6.9	75.82
High	IPCKSSPELEDTATSSK	1xCarbamidomethyl [C3]; 1xPhospho [S]	5.84393e-06	0	1	1	24	P46013	1	1929.85	0	0.894	-0.16	0.870288	0.998631	28.84	259809	232397	40.06	20.01	259809	455585	222424	213354	308449	232397	204033	258866	192295	213354	294791	190393		High	31.1602	0	3.917e-07	3.84	32.18
High	IPCESPPLEVVDTTASTK	1xCarbamidomethyl [C3]; 1xPhospho [S5]	5.73123e-05	0	1	1	2	P46013	0	2023.93	0	0.628	-0.67	0.354477	0.862342	9.56	92906.5	61338.9	7.9	23.79	92906.5	104982	90937.7		72694.9	51756.9	72961.4	59651.4	78619.7		69475.9	42402.3		High	88.1411	0	4.462e-07	3.65	88.26
High	LPASPSGSEDLSSVSSSPTSSPK	2xPhospho [T/S]	0.000137649	0	1	1	4	Q9P2N6	0	2363.99	0	0.729	-0.46	0.577003	0.962406	9.42	135422	98777.9	7.38	22.34	139507	135422	120973	66188.1	98777.9	102256	109557	76947.8	104587	66188.1	94403.9	83773.9		High	73.4323	0	1.401e-06	3.49	73.63
High	STSAPQMSPGSSDNQSSSPQPAQQK	1xPhospho [S/T]	4.92948e-08	0	1	1	72	Q14157	0	2612.09	0	0.799	-0.32	0.484905	0.933807	22.51	1.02046e+07	8.15492e+06	36.49	9.98	6.16522e+06	1.33865e+07	1.02046e+07	6.82311e+06	8.15492e+06	8.15668e+06	4.84167e+06	7.60631e+06	8.82237e+06	6.82311e+06	7.79382e+06	6.68243e+06		High	30.9014	0	4.451e-11	5.53	31.37
High	INVYYNEATGGK		6.36258e-05	0	1	1	3	P68371	0	1328.65	0	0.864	-0.21	0.866502	0.998631	46.01	341145	294655	60.01	16.75		216882	536604	331891	261597			123234	463918	331891	250013			High	43.9445	0	8.445e-07	2.71	43.75
High	STPVPEVVQELPLTSPVDDFR	1xPhospho [T/S]	3.11108e-05	0	1	1	5	Q16625	0	2405.16	0	1.453	0.54	0.393695	0.886297	21.57	21245.3	30863.5	22.95	17.22	18036.6		25024.7	27307.9	34882.1		14164.5		21635	27307.9	33337.5			High	138.595	0	1.222e-05	3.21	139.57
High	LPHSSSSENIK	1xPhospho [S]	0.00107666	0	1	1	9	Q76I76	0	1278.57	0	2.297	1.2	0.00783394	0.0837611	88.57	457699	1.16162e+06	33.28	61.49	457699	739481	409455	1.16162e+06	378699	1.69889e+06	359441	420177	353992	1.16162e+06	361930	1.39183e+06		High	23.9775	0.000116	0.001708	3.34	25.32
High	LPLCSLPGEPGNGPDQQLQRSPPEFQ	1xCarbamidomethyl [C4]; 1xPhospho [S21]	6.20297e-07	0	1	1	16	Q96GX2	1	2941.36	0	0.899	-0.15	0.919989	0.999971	19.4	105674	110375	16.71	20.47	105674	105324	139289	110375	125208	82472.3	82987.9	59845.7	120422	110375	119663	67566.1		High	111.371	0	1.22e-09	5.9	111.84
High	LPLLPPESPGPLR	1xPhospho [S8]	0.000561765	0	1	1	31	Q14160	0	1465.78	0	0.885	-0.18	0.95723	0.999971	6.93	307004	260535	10.41	9.1	307004	341909	277713	258639	302718	260535	241096	194275	240095	258639	289313	213446		High	111.454	5.421e-06	0.00011	3.25	110.86
High	STLESEKPGSPEAAETSPPSNIIDHCEK	1xCarbamidomethyl [C26]; 2xPhospho [S/T]	4.97596e-06	0	1	1	41	Q96T23	0	3170.33	0	1.171	0.23	0.564075	0.960142	106.86	585628	1.70446e+06	74.16	53.63	585628	518819	1.79029e+06	1.70446e+06	2.09678e+06	585474	459906	294796	1.54779e+06	1.70446e+06	2.00393e+06	479654		High	68.5965	0	3.997e-07	5.1	63.09
High	IPRPSVSQGCSR	1xCarbamidomethyl [C10]; 1xPhospho [S]	4.93612e-06	0	1	1	13	O75122	0	1423.65	0	0.825	-0.28	0.591666	0.964327	8.27	1.55426e+06	1.28262e+06	13.58	7.2	1.79547e+06	1.55426e+06	1.3696e+06	1.17761e+06	1.36033e+06	1.28262e+06	1.41002e+06	883142	1.18408e+06	1.17761e+06	1.3001e+06	1.0508e+06		High	28.4294	0	6.592e-05	3.66	28.29
High	STIGVMVTASHNPEEDNGVK	1xPhospho [S/T]	2.92714e-06	0	1	1	13	O95394	0	2164.96	0	1.019	0.03	0.796997	0.989714	67.52	373152	380180	84.03	63.52		188274	739575	234394	616641			106978	639396	234394	589336			High	58.7923	0	1.085e-07	3.91	59.92
High	STIGVMVTASHNPEEDNGVK	1xPhospho [S/T]; 1xOxidation [M6]	8.16317e-05	0	1	1	11	O95394	0	2180.95	0	1.375	0.46	0.379278	0.879178	37.12	185362	254890	39.66	44.63	86343.3	202455	185362	254890	318705	117511	67807.2	115036	160254	254890	304593	96272.2		High	47.6684	0	7.117e-07	3.34	47.46
High	LPQLVGVSTPLQGGSNSAAAIGQSSGELR	1xPhospho [S]	2.23153e-09	0	1	1	22	P15291	0	2874.44	0	0.686	-0.54	0.484697	0.933803	14.34	389256	322054	25.4	24.93	374836	389256	578571	322054	397185	238137	294367	221178	500201	322054	379597	195095		High	115.81	0	1.762e-11	6.62	116.57
High	STNEAMEWMNNK		0.000455863	0	1	1	3	P34932	0	1454.6	0	1.408	0.49	0.528539	0.949583	95.21	55992.9	78843.5	85.61	23.7		27760.7	112937	66570.5	93379.1			15773.8	97638.8	66570.5	89244.2			High	62.9792	0	6.731e-06	3.13	60.42
High	LPPPPPQAPPEEENESEPEEPSGVEGAAFQSR	1xPhospho [S]	2.96458e-05	0	1	1	79	O60341	0	3478.53	0	1.102	0.14	0.71814	0.982335	13.9	586266	662980	14.36	8.23	557261	586266	724568	662980	723787	614238	437629	333120	626421	662980	691737	503219		High	89.5115	0	1.886e-07	5.35	88.95
High	LPPPFPGLEPESEGAAGGSEPEAGDSDTEGEDIFTGAAVVSK	2xPhospho [S19; S26]	1.72999e-05	0	1	1	14	Q13596	0	4273.83	0	5.269	2.4	5.50986e-05	0.000882332	55.22	161473	850763	8.67	52.07	171691		151863	578114	1.252e+06		134832		131292	578114	1.19656e+06			High	150.425	0	9.424e-08	5.24	150.76
High	LPPPFPGLEPESEGAAGGSEPEAGDSDTEGEDIFTGAAVVSK	1xPhospho [S/T]	9.9343e-06	0	1	1	30	Q13596	0	4193.86	0	1.453	0.54	0.293672	0.812444	116.47	348268	505895	81.03	64.91	348268	33537.6	501582	505895	611347	108471	273502	19056.2	433640	505895	584277	88866.1		High	145.21	0	7.168e-08	4.74	145.6
High	STPDSTYSESFK	1xPhospho [T/S]	0.00135886	0	1	1	12	Q6ISB3	0	1428.56	0	0.895	-0.16	0.950472	0.999971	20.28	361970	323963	39.82	9.31	309184	631560	361970	304704	365084	323963	242809	358856	312939	304704	348918	265409		High	47.2089	5.421e-06	8.026e-05	3.17	48
High	IPPMLSPVHVQDSTDLAPPSPEPPMLAPVAK	2xPhospho [T/S]; 1xOxidation [M]	0.0018285	0	1	1	33	Q5VWG9	0	3407.61	0	0.947	-0.08	0.987593	0.999971	34.39	104910	96993.3	40.17	31.06	131960	104910	54938.9	96993.3	124997	65495	103631	59610.3	47497.2	96993.3	119462	53657.3		High	129.104	5.421e-06	0.0001933	3.96	128.05
High	IPPMLSPVHVQDSTDLAPPSPEPPMLAPVAK	2xPhospho [S20; S/T]	1.23426e-05	0	1	1	50	Q5VWG9	0	3391.61	0	1.182	0.24	0.526957	0.949377	64.6	130224	153900	57.02	37.68	130224	73281.2	238722	153900	195412	86846	102267	41638.8	206386	153900	186759	71149.3		High	139.344	0	6.108e-08	4.43	140.38
High	LPPLPVTPGMEGAGVVIAVGEGVSDR		7.71651e-05	0	1	1	2	Q99536	0	2517.34	0	0.623	-0.68	0.563967	0.960142	22.65	21706	11979.9	57.44	52.32		33401.1	14105.8	11979.9	8126.88	22477.7		18978.7	12195.1	11979.9	7767.02	18415.1		High	140.514	0	6.567e-07	3.24	138.18
High	IPNYQLSPTKLPSINK	1xPhospho [Y/T/S]	6.80835e-06	0	1	1	61	O60934	1	1892.99	0	0.994	-0.01	0.911719	0.999971	60.19	688461	684042	28.22	58.26	487847	688461	873420	684042	1.42327e+06	469417	383117	391188	755110	684042	1.36025e+06	384574		High	84.9443	0	1.549e-06	4.44	85.7
High	STPESGDSDKESVGSSSTSNEGGR	2xPhospho [S5; S8]	8.59592e-06	0	1	1	3	Q6GQQ9	1	2516.93	0	1.917	0.94	0.0863916	0.463515	62.51	228756	438626	46.3	40.45	228756	160124	395492	438626	346760	739886	179647	90983.5	341921	438626	331405	606158		High	24.9815	0	3.77e-08	4.17	25.36
High	STPFIVPSSPTEQEGR	1xPhospho [S/T]	0.000397658	0	1	1	27	Q12888	0	1811.82	0	1.074	0.1	0.837557	0.994193	17.86	4.96704e+06	5.33694e+06	16.74	8.13	4.43313e+06	6.12759e+06	4.96704e+06	5.33694e+06	6.05853e+06	5.2298e+06	3.48143e+06	3.48173e+06	4.29423e+06	5.33694e+06	5.79026e+06	4.28455e+06		High	81.4402	5.421e-06	0.0001003	3.09	82.12
High	LPNNSSRPSTPTINVLESK	2xPhospho [S6; S]	0.000101419	0	1	1	17	Q15910	0	2214.02	0	1.03	0.04	0.83161	0.994193	15.46	260098	267846	18.04	24.3	192968	260098	275251	267846	290943	177998	151542	147789	237967	267846	278060	145827		High	80.4887	0	1.693e-06	3.94	80.67
High	LPNNSSRPSTPTINVLESK	1xPhospho [T/S]	1.75803e-05	0	1	1	4	Q15910	0	2134.05	0	0.955	-0.07	0.961646	0.999971	39.56	118016	112731		39.69			118016	84489.1	150414				102030	84489.1	143754			High	64.7241	0	9.61e-08	3.58	65.86
High	LPNLSSPSAEGPPGPPSGPAPR	1xPhospho [S]	4.26536e-08	0	1	1	20	O60784	0	2162.03	0	2.101	1.07	0.0616739	0.37507	9.23	122678	248876	9.09	4.27	115027		130838	248346	248876	267435	90333.2		113115	248346	237856	219099		High	79.5026	0	4.831e-11	4.14	79.74
High	STPLASPSPSPGRSPQR	1xPhospho [S]	0.000281475	0	1	1	6	Q8WYP5	1	1801.86	0	0.865	-0.21	0.837804	0.994193	31.96	857149	741043	31.68	12.13	659031	1.23019e+06	857149	602419	756805	741043	517550	699002	741043	602419	723293	607106		High	29.8046	0	3.566e-06	3.01	30.65
High	STPLASPSPSPGRSPQR	3xPhospho [S10; S14; S/T]	0.00211242	0	1	1	4	Q8WYP5	1	1961.79	0	1.148	0.2	0.654939	0.977207	64.69	180944	138181	66.89	36.72	180944	34130.1	213473	138181	245134	133246	142099	19392.9	184557	138181	234280	109163		High	46.4716	0.0002617	0.004514	3.44	46.53
High	IPMTPTSSFVSPPPPTASPHSNR	1xPhospho [S/T]; 1xOxidation [M3]	0.000142147	0	1	1	17	Q7Z5L9	0	2501.15	0	2.891	1.53	0.0126023	0.121865	83.6	63894.3	184735	83.44	14.43	20499.1	63894.3	147278	166760	204648		16098.3	36305.1	127328	166760	195586			High	65.9383	0	1.458e-06	4.03	65.97
High	IPMTPTSSFVSPPPPTASPHSNR	1xPhospho [S/T]	1.51407e-06	0	1	1	29	Q7Z5L9	0	2485.16	0	1.088	0.12	0.751022	0.988338	62.02	182101	127285	47.7	40	68362.5	182101	201156	127285	218813	105319	53686.5	103471	173908	127285	209124	86283.5		High	76.988	0	3.754e-07	4.84	78.67
High	STPLSQPSANGVQTEGLDYDR	1xPhospho [T/S]	1.83013e-05	0	1	1	25	Q8N8S7	0	2315.02	0	0.791	-0.34	0.641957	0.974244	36.73	210620	232569	36.24	20.49	210620	372754	205099	232569	241641	162227	165404	211801	177317	232569	230941	132906		High	79.3119	0	2.799e-07	4.38	79.5
High	LPLSPPLVEDSAFEPSRK	1xPhospho [S4]	3.43773e-06	0	1	1	1	O96007	1	2062.03	0	2.291	1.2	0.104751	0.513076	38.07	16900.8	38716.3		35.18			16900.8	30030.2	49914.9				14611.5	30030.2	47704.6			High	102	0	1.134e-08	4.26	103.47
High	LPLSPPLVEDSAFEPSR	1xPhospho [S4]	1.12075e-05	0	1	1	2	O96007	0	1933.93	0	2.084	1.06	0.170222	0.656971	29.89	23310.9	48172.8	28.18	16.87	28527.7		19048.1	48172.8	57505.5	41057.2	22403.4		16467.9	48172.8	54959.1	33636.4		High	124.104	0	5.325e-08	3.69	124.81
High	STPPPNNLVNPVQELETER	1xPhospho [T/S]	2.06193e-07	0	1	1	4	Q8NDI1	0	2214.04	1	0.544	-0.88	0.277242	0.795249	18.59	78742.6	42825.7	101.21	16.28	347937	55298.2	78742.6	42825.7	55020.3	41214.8	273242	31420.8	68076.5	42825.7	52583.9	33765.6		High	107.736	0	2.883e-10	4.09	108.3
High	STSAPQMSPGSSDNQSSSPQPAQQK	1xPhospho [S]; 1xOxidation [M7]	1.51915e-07	0	1	1	10	Q14157	0	2628.09	0	1.313	0.39	0.396775	0.887491	52.71	2.59316e+06	2.93216e+06	41.48	27.27	2.59316e+06	2.90804e+06	1.17499e+06	2.93216e+06	2.19389e+06	3.81739e+06	2.03646e+06	1.65237e+06	1.01583e+06	2.93216e+06	2.09674e+06	3.12743e+06		High	24.2914	0	4.614e-10	5.28	25.01
High	LNTSDFQK	1xPhospho [T3]	0.00251978	0	1	1	7	Q96B36	0	1032.44	0	1.027	0.04	0.899279	0.999971	33.14	1.39943e+06	1.4367e+06	26.87	12.69	1.13801e+06	1.92246e+06	1.39943e+06	1.19119e+06	1.53244e+06	1.4367e+06	893704	1.09235e+06	1.20987e+06	1.19119e+06	1.46458e+06	1.17703e+06		High	33.1814	1.058e-05	0.0002682	3.42	33.46
High	STSAPQMSPGSSDNQSSSPQPAQQK	2xPhospho [T/S]	3.01263e-05	0	1	1	16	Q14157	0	2692.06	0	0.807	-0.31	0.551729	0.957622	19.94	1.92233e+06	1.44228e+06	26.06	17.23	1.313e+06	1.92233e+06	2.25261e+06	1.3121e+06	1.44228e+06	1.81768e+06	1.03113e+06	1.09228e+06	1.94748e+06	1.3121e+06	1.37842e+06	1.48915e+06		High	38.2817	0	3.282e-06	4.84	37.68
High	LNTLEPLEDQDLPMNELDESEEEEMITVVLEEAK	1xPhospho [S20]; 2xOxidation [M14; M25]	0.00123409	0	1	1	1	Q96GA3	0	4056.8	0																						No Quan Values	High	146.82	0	2.467e-05	3.92
High	LNEAQPSTIATSMRDSLIDSLT	1xPhospho [S/T]	0.00199713	0	1	1	19	P56537	1	2443.14	0																						No Quan Values	High	128.115	0.002993	0.07058	3.45	128.58
High	STSPVTDPSIPIR	1xPhospho [T/S]	0.00275193	0	1	1	12	Q99607	0	1449.7	0	0.391	-1.35	0.0511758	0.333594	4.97	274996	107642	40.5	9.29	351983	274996	145596	92042.3	107642	109460	276420	156254	125875	92042.3	102876	89676.1		High	72.8542	0	6.989e-05	3.44	72.98
High	LNDPFQPFPGNDSPK	1xPhospho [S13]	0.000887951	0	1	1	2	P42566	0	1752.76	0	0.96	-0.06	0.911134	0.999971	34.82	53438.4	51290.6	20.29	34.67	53438.4	38829.7	58446.9	51290.6	64366.5	30792.2	41966.3	22063.3	50529.9	51290.6	61516.3	25226.8		High	103.924	1.058e-05	0.0002622	3.73	104.64
High	LNDFASTVR		0.000535329	0	1	1	2	P20674	0	1022.53	0	0.603	-0.73	0.437167	0.914037	7.96	165001	99422.5	0.32	20.74		165379	164624	115247	85770.8			93969.3	142325	115247	81972.8			High	41.2329	0	8.229e-06	2.99	40.9
High	STSQGSINSPVYSR	1xPhospho [S/T]	3.56667e-05	0	1	1	19	O14639	0	1562.68	0	0.634	-0.66	0.364933	0.871219	11.28	437898	308792	22.47	22.15	373066	513996		219278	344256	308792	292977	292056		219278	329012	252981		High	43.5823	0	2.827e-07	3.77	44.24
High	INALTAASEAACLIVSVDETIK	1xCarbamidomethyl [C12]	2.23153e-09	0	1	1	6	Q99832	0	2289.2	0	0.296	-1.75	0.00361215	0.0443448	4.23	624673	185099		43.71		624673		134475		254780		354943		134475		208730		High	148.536	0	7.888e-13	5.86	149.04
High	IMVGSTDDPSVFSLPDSK	1xPhospho [S/T]; 1xOxidation [M2]	1.5889e-06	0	1	1	20	O43741	0	1990.87	0	3.723	1.9	0.00302704	0.0380495	66.85	73535.4	273780	79.58	23.91	218180	50681.6	73535.4	273780	344876	212518	171342	28797.6	63574.7	273780	329605	174107		High	109.505	0	7.353e-07	4.39	108.96
High	IMVGSTDDPSVFSLPDSK	1xPhospho [T/S]	6.28243e-06	0	1	1	8	O43741	0	1974.88	0	1.754	0.81	0.142896	0.606099	70.64	160186	280898	69.02	45.85	160186	42162.9	249313	280898	302052	109164	125797	23957.2	215542	280898	288677	89433.2		High	116.342	0	8.128e-08	4.74	116.82
High	STSQSIVSLLTGTAGEDEK	1xPhospho [S/T]	1.07875e-08	0	1	1	45	Q70EL4	0	2002.92	0	0.817	-0.29	0.690869	0.979423	5.91	70212	57328.9	10.27	4.92	78672.3	64153.7	70212	55112.5	60753.8	57328.9	61783	36452.5	60701.4	55112.5	58063.6	46967.2		High	135.246	0	5.339e-11	5.39	135.09
High	IMSCSPDTQCSR	2xCarbamidomethyl [C4; C10]; 1xPhospho [S5]	0.00187303	0	1	1	7	Q9C0C9	0	1521.55	0	0.546	-0.87	0.213144	0.719813	7.58	408550	223033	27.62	12.05	248955	434694	408550	184769	223033	233807	195510	246996	353210	184769	213157	191549		High	28.9697	0	5.883e-05	4.03	29.75
High	IMQSSSEVGYDAMAGDFVNMVEK	1xOxidation [M]	3.40562e-08	0	1	1	15	P10809	0	2524.1	0	0.242	-2.05	0.00201883	0.0262548	2.22	264774	61306	34.51	25.62	163625	264774	339689	49721.5	61306	82287.1	128498	150446	293676	49721.5	58591.3	67414.4		High	126.662	0	1.63e-10	4.3	124.13
High	IMQSSSEVGYDAMAGDFVNMVEK		3.49573e-11	0	1	1	24	P10809	0	2508.11	0	0.158	-2.66	2.45222e-05	0.000403122	1.8	283376	44771.9	62.22	34.02	92792.1	283376	422976	34492.2	44771.9	66935.1	72871.5	161016	365682	34492.2	42789.4	54837.1		High	126.839	0	3.667e-12	5.52	128.23
High	IMNTFSVVPSPK		5.73123e-05	0	4	5	3	Q13509; P04350; P07437; P68371	0	1319.7	0	0.521	-0.94	0.207604	0.712394	10.62	116245	53466.1	25.97	37.57	96537.4		139975	53466.1	91909.7	47394.7	75812.8		121015	53466.1	87839.9	38828.5	Shared	High	88.9322	0	4.468e-07	3.56	77.36
High	LMLSTSEYSQSPK	2xPhospho [S9; S11]; 1xOxidation [M2]	4.00506e-06	0	1	1	17	Q12888	0	1646.64	0	1.271	0.35	0.446494	0.919079	59	358324	455331	60.85	10.4	595153	148440	358324	455874	455331	378204	467386	84344.4	309787	455874	435169	309846		High	69.8471	0	1.385e-08	4.82	69.49
High	LMLSTSEYSQSPK	2xPhospho [S9; S11]	1.10287e-05	0	1	1	21	Q12888	0	1630.65	0	0.597	-0.74	0.213255	0.719813	24.2	889262	628688	37.25	47.9	679006		1.16462e+06	628688	768236	257219	533238		1.00687e+06	628688	734218	210729		High	82.8004	0	5.22e-08	5.29	82.97
High	STSTLEIQPSRASPTSDIESVER	1xPhospho [S/T]	5.20419e-05	0	1	1	11	Q96JK2	1	2570.2	0	1.227	0.3	0.548768	0.957622	42.41	142527	174905	1.84	39.36		144389	140689	131417	232782			82042.8	121632	131417	222475			High	74.801	0	3.546e-06	3.99	75.36
High	LMLSTSEYSQSPK	1xPhospho [S/T]	1.807e-06	0	1	1	15	Q12888	0	1550.68	0	1.138	0.19	0.687212	0.979423	24.46	505990	575959	14.99	26.72	434344	586880	505990	575959	723595	417719	341099	333469	437451	575959	691554	342219		High	66.0809	0	3.847e-07	4.6	65.81
High	LMIEMDGTENK	1xOxidation [M]	0.000128043	0	1	1	3	P06733	0	1296.58	0	0.597	-0.74	0.272569	0.790001	11.49	320023	191194		72.7			320023	232715	191194	26399.2			276674	232715	182727	21627.8		High	35.2823	0	1.278e-06	3.11	35.33
High	LMIEMDGTENK		0.000404101	0	1	1	1	P06733	0	1280.59	0	0.859	-0.22	0.752093	0.988338	52.09	228391	196107	67.14	17.43		136301	382702	221969	173257			77446.9	330863	221969	165585			High	56.6571	0	5.736e-06	2.6	56.55
High	LMKPPSPEHQSLDTQQEGGEEEVGPVAQQAIAVAEPSTSECLR	1xCarbamidomethyl [C41]; 1xPhospho [S/T]	0.000378941	0	1	1	6	Q9Y6X9	0	4710.17	0	0.01	-6.64	1e-17	1.8991e-16		39909.1		29.3		62595.6	37904.2	39909.1				49157.6	21537.4	34503.2					High	106.546	0	5.251e-06	4.43	106.44
High	IMFVDPSLTVR	1xOxidation [M2]	0.00244029	0	2	2	3	O95994; Q8TD06	0	1293.69	0	0.709	-0.5	0.506515	0.941195	5.54	99614.6	70667.4		12.97	99614.6			83871.6	70667.4	65418.5	78229.4			83871.6	67538.2	53594.7	Shared	High	98.1772	0	5.978e-05	3.02	88.59
High	IMFVDPSLTVR		0.000494001	0	2	2	7	O95994; Q8TD06	0	1277.69	0	0.702	-0.51	0.481628	0.931473	6.95	103544	72712	20.9		114428	103544	74930.6			72712	89862.9	58834.3	64780.8			59569.9	Shared	High	109.691	0	7.449e-06	3.24	110.28
High	STSTPNVHMVSTTAPMDSNLIQLTGQSFSTDAAGSR	1xPhospho [S/T]	5.23938e-07	0	1	1	53	P10398	0	3789.71	0	0.361	-1.47	0.0230191	0.190396	3.78	228512	82497.9	21.32	24.11	185179	228512	284108	82497.9	107504	66598.4	145425	129842	245624	82497.9	102743	54561.3		High	122.399	0	3.019e-08	4.65	121.14
High	STSTPNVHMVSTTAPMDSNLIQLTGQSFSTDAAGSR	1xPhospho [T/S]; 1xOxidation [M]	8.55572e-07	0	1	1	19	P10398	0	3805.7	0	0.12	-3.05	0.000138958	0.00216589	0.84	117649	14157.6	43.6		117649	81901.2	193845			14157.6	92392.1	46536.8	167588			11598.7		High	113.23	0	2.348e-09	5.57	111.02
High	STSTPNVHMVSTTLPVDSR	1xPhospho [T/S]	1.22437e-05	0	1	1	72	P04049	0	2108.97	0	1.078	0.11	0.729149	0.984363	72.8	740771	1.07028e+06	68.96	55	377044	740771	1.58986e+06	1.07028e+06	1.48088e+06	406342	296101	420911	1.37451e+06	1.07028e+06	1.41531e+06	332899		High	72.9562	0	2.89e-07	4.26	73.55
High	STSTPNVHMVSTTLPVDSR	1xPhospho [S/T]; 1xOxidation [M9]	2.59461e-06	0	1	1	84	P04049	0	2124.96	0	2.263	1.18	0.0485818	0.321548	109.82	182325	819081	48.1	56.21	171928	381140	182325	819081	862590	223646	135018	216566	157628	819081	824394	183224		High	61.0151	0	3.531e-07	3.92	58.54
High	IMEETSGMEEEEEEESIAAVPGR	1xPhospho [S/T]	1.37023e-05	0	1	1	23	Q9UIF9	0	2632.07	0	1.477	0.56	0.272254	0.789599	71.97	228566	337524	76.61	31.76	228566	101728	529024	337524	401998	205665	179498	57802.8	457365	337524	384197	168493		High	94.9759	0	3.122e-05	4.74	95.73
High	STSPSPLEACLEAEEAGLPLQVILTPPEAPNLK	1xCarbamidomethyl [C10]; 1xPhospho [T/S]	1.47304e-05	0	1	1	22	P19419	0	3551.76	0	0.468	-1.09	0.175612	0.666288	13.75	76598.6	46759.2	50.67	48.25		111438	52651.3	46759.2	19313.1	58211.8		63319.6	45519.4	46759.2	18457.9	47690.5		High	149.414	0	2.328e-06	5.42	149.58
High	STLESEKPGSPEAAETSPPSNIIDHCEK	1xCarbamidomethyl [C26]; 1xPhospho [S/T]	4.59159e-06	0	1	1	44	Q96T23	0	3090.36	0	2.731	1.45	0.0132048	0.126528	107.42	153929	420417		82.84			153929	420417	904863	115807			133078	420417	864795	94875.9		High	56.4018	0	8.353e-08	4.65	54.01
High	STSPSDSLPCSLAGSPAPSPAPSPAPAGL	1xCarbamidomethyl [C10]; 1xPhospho [S/T]	0.000159078	0	1	1	44	Q9BXK1	0	2756.25	0	1.183	0.24	0.592813	0.964465	39.05	177435	209873	21.57	26.69	177435	137643	213662	209873	265154	153340	139343	78209.8	184720	209873	253413	125625		High	129.57	0	2.278e-06	5.68	129.71
High	LNESDEQHQENEGTNQLVMGIQK	1xPhospho [S4]	1.82769e-07	0	1	1	4	Q15545	0	2721.18	0	1.449	0.53	0.339782	0.851559	133.77	61566	187893	126.92	77.41	50465.2	61566	516405	187893	416523	73107.9	39631.4	34982.2	446455	187893	398079	59894.3		High	66.3318	0	2.483e-10	5.81	66.47
High	STSAPQMSPGSSDNQSSSPQPAQQK	2xPhospho [T/S]; 1xOxidation [M7]	2.56519e-05	0	1	1	13	Q14157	0	2708.05	0	1.048	0.07	0.80058	0.989995	36.25	465588	378683	39.72	39.13	465588	668528	291439	368664	378683	700662	365636	379862	251962	368664	361914	574023		High	25.9581	0	1.566e-07	4.08	26.21
High	STSATDTHHVEMAR	1xPhospho [S/T]	0.000101419	0	1	1	6	O14874	0	1622.66	0	0.44	-1.18	0.0345612	0.254676	1.2	1.03535e+06	455951	1.53	5.94		1.04659e+06	1.02423e+06	475518	437189			594679	885496	475518	417830			High	24.4625	0	9.429e-07	3.25	25
High	STSFMSVSPSK	1xPhospho [S]	0.00032268	0	1	1	10	Q8TB45	0	1237.52	0	0.756	-0.4	0.596661	0.964476	13.53	293086	221436	24.56	11.16	262489	412464	293086	213457	261806	221436	206138	234364	253386	213457	250213	181413		High	58.9483	0	1.658e-05	3.24	57.44
High	LNSNNALIEFLLEGTPEIR	1xPhospho [S3]	6.57049e-05	0	1	1	3	Q96JB2	0	2223.11	0																						No Quan Values	High	150.855	0	5.343e-07	4.19
High	STSFPLSGPPR	1xPhospho [S3]	0.000173783	0	1	1	12	Q92622	0	1225.56	0	0.957	-0.06	0.968597	0.999971	26.57	262059	250864	22.45	2.73	262059	340462	219192	240827	253774	250864	205800	193453	189501	240827	242537	205522		High	72.7057	0	3.722e-06	2.77	72.89
High	LNSDDTYQTALLSGSDEE	1xPhospho [S]	1.74395e-05	0	1	1	9	Q96B21	0	2037.82	0	0.864	-0.21	0.877534	0.998631	36.3	423048	365607	55.07	23.79	544308	145714	423048	365607	397461	245766	427456	82795.7	365744	365607	379862	201346		High	107.734	0	9.519e-08	3.58	107.68
High	LNRSNSELEDEILCLEK	1xCarbamidomethyl [C14]; 1xPhospho [S]	8.73525e-06	0	1	6	12	G3V599	1	2141.98	0	0.64	-0.64	0.396077	0.887176	1.21	82582.6	52893.2	3.45		84252	82582.6	78747.3			52893.2	66164.8	46923.9	68080.6			43333.2		High	108.685	0	3.838e-08	4.64	111.81
High	LNQSSPDNVTDTK	1xPhospho [S]	9.90022e-05	0	1	1	2	Q08AD1	0	1498.64	0	0.424	-1.24	0.0417875	0.290914	2.78	772786	328039	29.51	24.15	772786	862630	467890	213129	328039	343415	606885	490152	404512	213129	313514	281346		High	28.0492	0	9.137e-07	4.49	28.81
High	LNQSGTSVGTDEESDVTQEEER	1xPhospho [T6]	0.000623606	0	1	5	1	P49792	0	2490.02	0																						Not Reliable	High	49.0269	0	1.008e-05	3.95
High	LNQPGTPTR	1xPhospho [T6]	0.000853004	0	1	1	6	P36507	0	1063.49	0	1.376	0.46	0.337481	0.849231	37.36	5.39411e+06	7.42056e+06	34.21	39.5	6.30472e+06	5.39411e+06	3.04606e+06	7.42056e+06	3.93478e+06	9.2903e+06	4.95122e+06	3.06497e+06	2633454	7.42056e+06	3760547	7611159		High	25.119	0	3.459e-05	3.08	25.42
High	STSLSALVR	1xPhospho [S3]	0.00286439	0	1	1	7	Q5VZ89	0	1013.5	0	1.086	0.12	0.657328	0.977207	8.72	140532	148125	10.97	4.15	144898	140532	117480	148125	157378	145504	113791	79851	101567	148125	150410	119205		High	73.7207	5.421e-06	0.00014	3.01	74.01
High	LNNDLVGSTENLLKEDSCTASSK	1xCarbamidomethyl [C18]; 1xPhospho [T/S]	7.90486e-05	0	1	1	2	Q8N5G2	1	2575.16	0	100	6.64	1e-17	1.8991e-16			91178.9							91178.9						87141.5			High	89.131	0	6.833e-07	3.29	89.76
High	LNNDLVGSTENLLK	1xPhospho [T/S]	0.00019138	0	1	1	4	Q8N5G2	0	1609.78	0	1.156	0.21	0.816778	0.992054	11.09	52863.6	61101	20.97	25.29	51842.6	52863.6	73968.9	61101	88682.4	56529.5	40713.1	30037.4	63949.4	61101	84755.5	46312.3		High	99.2539	0	2.162e-06	4.02	99.98
High	INISEGNCPER	1xCarbamidomethyl [C8]	0.000147976	0	2	3	7	Q15366; Q15365	0	1288.6	0	0.794	-0.33	0.72154	0.982377	19.1	465914	318618	21.95	21.4	333230	521255	465914	413823	273276	318618	261692	296180	402804	413823	261175	261030	Shared	High	29.8059	0	2.388e-06	3.41	31.03
High	STSPASEKADPGAVK	2xPhospho [S6; T/S]	2.42482e-05	0	1	1	8	Q9ULU4	1	1604.66	0	1.096	0.13	0.702637	0.981721	63.62	306814	231229	49.86	55.85	466051	157026	306814	191986	231229	510848	366000	89223	265254	191986	220991	418517		High	26.0016	0	2.478e-06	3.34	26.23
High	LNIISNLDCVNEVIGIR	1xCarbamidomethyl [C9]	0.000561765	0	1	2	2	P30154	0	1942.04	0	0.67	-0.58	0.645493	0.974911	36.46	31968.6	10543.4	41.81	77.78	13407.7	32371.7	31968.6	10543.4	8987.29	33576.9	10529.3	18393.8	27638.2	10543.4	8589.33	27508.1		High	135.531	0	8.816e-06	3.04	135.49
High	LNLGTDSDSSPQK	1xPhospho [S]	1.98333e-05	0	1	1	6	Q16512	0	1441.62	0	0.502	-1	0.120887	0.553509	2.9	568723	299027	20.75	4.61	568723	794413	559682	280801	307479	299027	446630	451391	483870	280801	293863	244981		High	40.6069	0	4.258e-07	4.09	40.59
High	LNLEAINYMAADGDFK		3.50517e-07	0	1	1	5	P09382	0	1784.85	0	0.01	-6.64	1e-17	1.8991e-16		51983.8		54.46		34635.4		78021.9				27199.9		67453.4					High	117.153	0	8.403e-10	4.25	118.55
High	LNLAQFLNEDLS	1xPhospho [S12]	6.13272e-06	0	1	1	10	Q9BPX3	0	1456.67	0	0.549	-0.86	0.169488	0.655348	8.91	599329	382282	35.95	37.47	599329	332408	718702	394720	382282	181428	470666	188877	621350	394720	365354	148636		High	151.853	0	9.248e-07	4.44	152.25
High	LNLAPAATTSNEPSGNNPPTHLSLDPTNAENTASQSPR	1xPhospho [S]	9.09352e-06	0	1	1	11	Q9UER7	0	3964.83	0	1.628	0.7	0.229597	0.737583	42.67	79442.3	137156	58.18	34.59	73523.6	79442.3	192371	137156	223094	119728	57739.6	45139.6	166313	137156	213216	98088.3		High	86.7332	0	4.033e-08	5.18	90.36
High	INKTSPVTASDPAGPSYAAATLQASSAASSASPVSR	2xPhospho [T4; S35]	3.18282e-07	0	1	1	24	P18887	1	3578.64	0	0.778	-0.36	0.682331	0.979361	16.85	413483	351767	28.02	16.62	344976	413483	588950	351767	371819	268227	270916	234943	509174	351767	355355	219747		High	88.0638	0	5.081e-10	7.21	87.78
High	INKTSPVTASDPAGPSYAAATLQASSAASSASPVSR	1xPhospho [T/S]	2.06884e-08	0	1	1	26	P18887	1	3498.67	0	1.052	0.07	0.931518	0.999971	72.29	74532.1	78372.4	13.75	91.94	91306.7	74532.1	70983.5	40161.2	254488	78372.4	71705	42349.6	61368.4	40161.2	243219	64207.2		High	84.4627	0	3.037e-11	5.93	82.88
High	LNHVAAGLVSPSLK	1xPhospho [S]	5.28167e-07	0	1	1	21	Q05519	0	1485.78	0	2.856	1.51	0.00988281	0.100461	103.25	207379	807701	111.55	73.41	71255.6		603546	807701	1.46856e+06	238836	55958.5		521793	807701	1.40353e+06	195668		High	63.4666	0	8.513e-09	4.82	61.88
High	LNHSPPQSSSR	1xPhospho [S4]	0.000212459	0	1	1	9	Q5T8P6	0	1289.56	0	1.584	0.66	0.164892	0.648508	55.08	3.11411e+06	5.8113e+06	46.24	49.19	4.271e+06	3.11411e+06	1.53289e+06	5.8113e+06	2.17905e+06	6.76379e+06	3.3541e+06	1.76946e+06	1.32525e+06	5.8113e+06	2.08256e+06	5.54129e+06		High	22.8623	0	2.614e-05	4.02	23.55
High	LNGPGENVSEDEAQSSNQR	1xPhospho [S9]	8.87683e-06	0	1	1	3	Q659C4	0	2110.87	0	0.788	-0.34	0.80026	0.989995	14.83	148454	135891	13.67	14.81	133053	174151	148454	104349	135891	137316	104489	98953.8	128345	104349	129874	112497		High	35.6099	0	3.943e-08	3.91	35.38
High	STSPIIGSPPVR	1xPhospho [S3]	5.63982e-05	0	1	1	11	Q86TB9	0	1290.65	0	0.825	-0.28	0.578347	0.962796	14.88	1.47615e+06	1.26249e+06	25.1	9.89	1.33384e+06	2.10664e+06	1.47615e+06	1.26249e+06	1.33924e+06	1.10017e+06	1.04749e+06	1.19701e+06	1.2762e+06	1.26249e+06	1.27993e+06	901320		High	61.0556	0	3.809e-05	3.12	61.48
High	LNESDEQHQENEGTNQLVMGIQK	1xPhospho [S4]; 1xOxidation [M19]	2.06193e-07	0	1	1	8	Q15545	0	2737.18	0	1.532	0.62	0.279281	0.798106	49.72	131681	201773	1.77	55.51		133336	130047	201773	269422	71756.2		75762.4	112432	201773	257492	58786.9		High	56.2123	0	4.938e-10	5.78	56.6
High	LNEQASEEILK	1xPhospho [S6]	0.000141009	0	1	1	10	Q01105	0	1353.63	0	1.084	0.12	0.811246	0.990542	12.01	493944	535667	23.43	4.95	456942	695910	493944	496846	546329	535667	358846	395420	427037	496846	522138	438849		High	53.3093	0	1.451e-06	4.77	54.98
High	IPSASPQTQR	1xPhospho [S5]	0.000768438	0	1	1	6	Q13233	0	1164.54	0	0.678	-0.56	0.445107	0.918049	12.64	416016	281929	34.14	16.61	476918	416016	231224	229573	321531	281929	374534	236383	199904	229573	307293	230973		High	26.8251	0	1.331e-05	3.24	27.02
High	LPSDEDESGTEESDNTPLLK	1xPhospho [S8]	2.37502e-06	0	1	1	8	Q9ULH0	0	2255.94	0	1.06	0.08	0.78563	0.989373	8.68	105942	115929	3.6	8.09	105021	105942	112146	101903	118900	115929	82475.3	60197.1	96955	101903	113635	94975.6		High	75.3494	0	8.143e-08	5.58	75.31
High	LPSGSGAASPTGSAVDIR	1xPhospho [S/T]	6.68175e-10	0	1	1	88	Q09666	0	1722.81	0	0.902	-0.15	0.742878	0.986347	16.58	3.13424e+07	2.43945e+07	10.84	10.79	2.6229e+07	3.13424e+07	3.22461e+07	2.43945e+07	2.90944e+07	2.41357e+07	2.05982e+07	1.78089e+07	2.78782e+07	2.43945e+07	2.78061e+07	1.97734e+07		High	58.1515	0	1.527e-09	5.52	58.77
High	LQSSQEPEAPPPR	1xPhospho [S4]	0.000361104	0	1	1	5	Q9UNF1	0	1515.68	0	0.551	-0.86	0.171236	0.660108	7.81	271610	159002	34.3	11	255487	458137	271610	140741	175599	159002	200639	260316	234819	140741	167823	130264		High	31.1633	0	4.941e-06	3.42	31.54
High	LQSSDGEIFEVDVEIAK		3.2344e-07	0	1	2	12	P63208	0	1878.93	0	0.705	-0.5	0.519392	0.948373	15.88	133602	96085.3	15.93	29.24	133602	159639	116438	77904.7		118509	104920	90707.7	100666	77904.7		97089.2		High	107.516	0	1.804e-09	4.46	109.28
High	LQSIGTENTEENR		8.45882e-06	0	1	2	6	P04075	0	1490.71	0	0.807	-0.31	0.70173	0.981639	9.85	511452	412655	12.32	6.67	526523	511452	416336	420141	370546	412655	413489	290610	359941	420141	354138	338071		High	29.0034	0	3.679e-08	4.31	29.05
High	SSYSSPTSLSPR	1xPhospho [S10]	9.74233e-05	0	1	1	6	Q96JY6	0	1348.58	0	1.023	0.03	0.825071	0.993079	15.89	404199	413498	22.7	3.98	365062	554809	404199	387567	413498	417208	286691	315246	349448	387567	395188	341801		High	42.1486	0	6.476e-06	3.5	43.27
High	LQQTVPADASPDSK	1xPhospho [S]	0.000117208	0	1	1	9	Q9NS56	0	1536.69	0	0.827	-0.27	0.794526	0.989373	15.33	405916	386301	19.42	10.28	392572	550039	405916	324770	386301	393753	308295	312536	350933	324770	369195	322586		High	32.7588	5.421e-06	8.955e-05	3.15	32.86
High	LQQQAALSPTTAPAVSSVSK	1xPhospho [S/T]	6.32463e-08	0	1	1	15	Q8WXI9	0	2064.04	0	1.17	0.23	0.570683	0.9621	25.29	310034	362817	25.04	14.24	258906	420486	310034	320112	424696	362817	203325	238923	268039	320112	405891	297241		High	66.4173	0	6.161e-11	5.73	65.36
High	LQQGAGLESPQGQPEPGAASPQR	2xPhospho [S9; S20]	2.05228e-08	0	1	1	13	Q9H6F5	0	2463.07	0	1.007	0.01	0.995427	0.999971	25.18	4.03622e+06	4.06263e+06	24.66	3.07	3.45029e+06	5.52453e+06	4.03622e+06	3980406	4.22719e+06	4.06263e+06	2.70959e+06	3.13907e+06	3.48949e+06	3980406	4040011	3.32835e+06		High	58.9313	0	1.88e-07	5.91	58.74
High	LQQGAGLESPQGQPEPGAASPQR	1xPhospho [S20]	1.15041e-08	0	1	1	31	Q9H6F5	0	2383.1	0	1.015	0.02	0.97622	0.999971	41.24	1.58008e+07	1.60302e+07	32.3	4.98	1.21972e+07	2.29797e+07	1.58008e+07	1.60302e+07	1.68289e+07	1.5232e+07	9.57869e+06	1.30572e+07	1.36605e+07	1.60302e+07	1.60837e+07	1.2479e+07		High	49.3771	0	6.702e-12	6.86	49.26
High	IQQFDDGGSDEEDIWEEK	1xPhospho [S9]	9.15463e-08	0	1	1	11	Q5H9R7	0	2219.87	0	0.582	-0.78	0.240317	0.751929	32.85	247044	155208	39.52	83.25	185390		329201	155208	236304	13968.9	145591		284609	155208	225840	11444.1		High	99.3828	0	1.105e-10	6.72	99.34
High	LQQELEFLEVQEEYIKDEQK		2.16671e-05	0	1	1	3	P43686	1	2538.26	0	0.23	-2.12	0.0115094	0.113306	9.44	54785.3	12183.5	11.7	113.7	54785.3	59542.5	47066.3		4015.81	36963.1	43024	33832.4	40690.9		3837.99	30282.4		High	116.459	0	1.256e-07	4.21	121.16
High	STAGDTHLGGEDFDNR		6.23213e-06	0	1	2	29	P11142	0	1691.73	0	0.957	-0.06	0.938354	0.999971	58.09	3.12351e+06	2.98833e+06	68.08	60.19	526907	3.12351e+06	3.53176e+06	3.2843e+06	2.98833e+06	719891	413791	1.7748e+06	3.05336e+06	3.2843e+06	2.85601e+06	589777		High	32.7267	0	2.486e-08	3.96	32.77
High	LQPSSSPENSLDPFPPR	1xPhospho [S]	2.54127e-07	0	1	1	126	Q8WWM7	0	1947.88	0	0.963	-0.05	0.931932	0.999971	32.14	761635	733817	29.32	3.72	544217	993691	761635	709958	764558	733817	427385	564621	658467	709958	730703	601186		High	97.776	0	1.267e-08	4.92	96.6
High	IQPQPPDEDGDHSDKEDEQPQVVVLK	1xPhospho [S13]	0.000344106	0	1	1	49	Q96AT1	1	3022.37	0	1.154	0.21	0.66193	0.97722	131.96	919570	2.52606e+06	109.45	85.47	919570	624761	4.72668e+06	2.52606e+06	5.45414e+06	599700	722157	354993	4.08643e+06	2.52606e+06	5.21262e+06	491309		High	58.7931	0	4.663e-06	3.88	60.39
High	STAISLFYELSENDLNFIK		4.47615e-08	0	1	1	4	P13639	0	2204.11	0																						No Quan Values	High	147.194	0	3.93e-11	4.98
High	STAPSAAASASASAAASSPAGGGAEALELLEHCGVCR	2xCarbamidomethyl [C33; C36]; 1xPhospho [S]	1.90646e-10	0	1	1	251	Q13263	0	3522.56	0	0.883	-0.18	0.694188	0.980318	23.08	1.01348e+07	8.50632e+06	12.89	26.79	8.11234e+06	1.01348e+07	1.03288e+07	8.50632e+06	1.19471e+07	7.1649e+06	6.37079e+06	5.75863e+06	8929717	8.50632e+06	1.14181e+07	5.8699e+06		High	114.709	0	6.907e-12	5.57	113.04
High	IQPLEPDSPTGLSENPTPATEK	1xPhospho [S/T]	1.06298e-06	0	1	1	12	Q9ULJ3	0	2401.12	0	0.933	-0.1	0.964725	0.999971	13.67	250025	233347	10.39	16.62	250025	295942	246887	287678	233347	208642	196350	168156	213445	287678	223014	170932		High	80.7568	0	5.11e-08	4.1	80.85
High	STAQQELDGKPASPTPVIVASHTANK	1xPhospho [S/T]	2.01009e-09	0	1	1	77	P35606	0	2727.33	0	1.44	0.53	0.2551	0.770643	127.47	923216	5.38798e+06	107.36	70.57	822744	923216	5.14131e+06	5.38798e+06	7.40417e+06	1.03826e+06	646118	524577	4.44489e+06	5.38798e+06	7.07631e+06	850601		High	47.9128	0	1.633e-10	5.47	48.46
High	STAQQELDGKPASPTPVIVASHTANKEEK	1xPhospho [T/S]	3.07179e-06	0	1	1	224	P35606	1	3113.52	0	1.88	0.91	0.0558901	0.354426	99.17	5.48567e+06	1.43775e+07	58.17	72.85	4.45884e+06	5.48567e+06	1.24359e+07	1.43775e+07	2.33765e+07	3.41416e+06	3.50162e+06	3.11699e+06	1.07514e+07	1.43775e+07	2.23414e+07	2.79708e+06		High	75.1832	0	9.799e-09	6.01	41.61
High	IQIVTAVDASGSPK	1xPhospho [S12]	2.96458e-05	0	1	1	5	P49116	0	1465.73	0	0.88	-0.18	0.99126	0.999971	17.78	135499	137761	17.81	13.54	125012	135499	173991	142846	137761	110072	98174.7	76991.4	150423	142846	131661	90177.2		High	71.7191	0	5.989e-07	3.5	71.85
High	IQLVEEELDR		0.000221171	0	1	4	3	P06753	0	1243.65	0	2.558	1.35	0.0341017	0.252637	106.24	73321.7	187547	112.95	77.59		24530.2	219162	101254	347382			13938.2	189475	101254	332000			High	67.87	0	2.974e-06	2.72	68.59
High	STDEYSEADEEEEEEEGKPSR	1xPhospho [S6]	0.000142147	0	1	1	3	Q96T23	0	2524.94	0	1.099	0.14	0.706133	0.982021	30.15	127262	139828	52.29		127262	105754	265986		139828		99941.1	60090.1	229957		133636			High	34.1753	0	1.462e-06	3.44	34.03
High	LQIQCVVEDDKVGTDLLEEEITK	1xCarbamidomethyl [C5]	3.51691e-08	0	1	1	2	P29692	1	2674.35	0	1.186	0.25	0.784546	0.989373	57.28	51921.1	61589.3	50.97		35600.9	75722.7				61589.3	27958.1	43026.1				50457.6		High	127.964	0	2.874e-11	4.25	125.45
High	IQIISTDSAVASPQR	1xPhospho [S12]	1.22849e-06	0	1	1	1	P49116	0	1665.82	0	0.978	-0.03	0.974293	0.999971	17.67	84246.3	89607.8	20.57	10.65	84246.3	117715	83412.2	89607.8	100841	81617.5	66160.3	66886.2	72113.6	89607.8	96376.1	66865.9		High	71.8626	0	2.981e-09	4.64	72.11
High	STDSEVSQSPAK	1xPhospho [S9]	0.00011259	0	1	1	2	O75175	0	1315.54	0	1.301	0.38	0.365763	0.871876	40.58	798491	1.03178e+06	42.49	22.64	1.08843e+06	798491	432769	877916		1.21262e+06	854770	453708	374148	877916		993449		High	23.9357	0	1.077e-06	4.61	24.45
High	LQIGPPSPGEAQGPLLPSPAR	1xPhospho [S7]	4.06997e-06	0	1	1	6	Q9HCH0	0	2162.1	0	1.243	0.31	0.743968	0.986509	9.03	41967.6	52179.7	8.98	4.1	47096.2	39557.8	41967.6	54370	52179.7	50085	36985.6	22477	36282.9	54370	49869.1	41032.6		High	111.404	0	1.484e-08	4.57	111.99
High	LQLERPVSPETQADLQR	1xPhospho [S8]	1.51407e-06	0	1	1	8	Q9P206	0	2060.02	0	1.55	0.63	0.282875	0.802437	120.23	166631	258308	12.49	93.88		152511	182059	258308	468028	8609.34		86657.6	157398	258308	447304	7053.28		High	64.1934	0	5.668e-08	3.72	63.51
High	STDSPGADAELPESAAR	1xPhospho [S/T]	5.82412e-05	0	1	1	15	Q9Y4K1	0	1753.73	0	0.593	-0.75	0.285851	0.805852	13.76	461566	297901	36.77	33.55	286453	622193	461566	297901	345988	169915	224957	353534	399044	297901	330668	139204		High	52.3293	0	4.571e-07	4.45	51.98
High	LQTATMETSRSPSPQFAPQK	2xPhospho [S11; S13]; 1xOxidation [M6]	0.000168285	0	1	1	4	Q13796	1	2381.02	0	1.805	0.85	0.148919	0.618157	58.03	85508.6	154304	64.54	39.82	140504	30240.9	85508.6	154304	165931	70789.1	110341	17183.1	73926	154304	158584	57994.5		High	45.5391	0	1.824e-06	4.77	45.34
High	LQLATLEAGPGAAGAGSE	1xPhospho [S17]	8.48721e-07	0	1	1	8	C9JI98	0	1692.78	0	0.844	-0.25	0.849848	0.995384	12.03	304489	254753	13.74	11.66	355698	271046	304489	254753	300094	241003	279337	154010	263245	254753	286806	197443		High	114.415	0	1.828e-09	4.79	114.56
High	SSYHNITDVCELAVGPAGAPATLLNEAGK	1xCarbamidomethyl [C10]; 1xPhospho [Y/S/T]	2.20925e-06	0	1	1	45	P16471	0	3035.42	0	1.132	0.18	0.732431	0.985033	22.11	519852	573349	21.64	10.84	382383	595457	519852	573349	673817	552098	300293	338342	449436	573349	643980	452311		High	121.11	0	1.007e-08	5.55	122.5
High	SSVQGASSR	1xPhospho [S]	0.00227046	0	1	1	3	O95817	0	958.399	0	0.817	-0.29	0.772813	0.988442	6.67	356436	291203	9.52		381284		333208	291203			299430		288073	291203				High	22.7803	0	5.472e-05	2.15	22.97
High	LSCSLEDLR	1xCarbamidomethyl [C3]; 1xPhospho [S4]	0.000977771	0	1	1	3	Q8ND30	0	1172.5	0	0.984	-0.02	0.931506	0.999971	35.33	112882	128632	12.69	54.72	133662	112882	104872	131585	128632	36420	104967	64140.3	90666.9	131585	122936	29837.4		High	66.9949	0	3.857e-05	3.65	67.39
High	SSTPPGESYFGVSSLQLK	1xPhospho [T/S/Y]	1.72768e-07	0	1	1	83	Q9UQ35	0	1963.9	0	0.999	0	0.99337	0.999971	22.98	2.54966e+06	2.54611e+06	23.35	8.77	2.06282e+06	3.28354e+06	2.54966e+06	2.54611e+06	2.76923e+06	2.32264e+06	1.61997e+06	1.86573e+06	2204293	2.54611e+06	2.64661e+06	1.90284e+06		High	116.588	0	3.497e-10	5.87	115.57
High	LSASTASELSPK	1xPhospho [S10]	2.80236e-05	0	1	1	8	Q3KQU3	0	1270.59	0	0.662	-0.59	0.344575	0.854815	9.78	286710	203066	19.68	15.58	286710	360972	245331	162459	203066	222255	225159	205106	212100	162459	194074	182084		High	40.8171	0	1.753e-07	3.87	41.83
High	LSASSEDISER	1xPhospho [S4]	4.95913e-05	0	1	1	6	Q13233	0	1273.53	0	0.863	-0.21	0.826008	0.993079	14.77	848355	731727	25.57	4.24	848355	1.2023e+06	748187	698521	731727	760330	666230	683154	646841	698521	699325	622907		High	37.5462	0	4.958e-07	4.29	37.45
High	LSAQGQAISVVGSLSSMSPLEEEAPQAK	1xPhospho [S]; 1xOxidation [M17]	5.91086e-07	0	1	1	7	Q92797	0	2910.38	0	2.019	1.01	0.240307	0.751929	65.54	41255	83298.5	24.08	65.25	48994.4		34738.2	83298.5	119006	22366.8	38476.3		30032.7	83298.5	113736	18324.2		High	107.449	0	1.146e-09	5.46	108.01
High	LSAQGQAISVVGSLSSMSPLEEEAPQAK	1xPhospho [S]	3.38967e-09	0	1	1	13	Q92797	0	2894.39	0	1.134	0.18	0.795428	0.989373	42.03	74489.7	84465.5	16.08	48.09	66452.8		83498.7	84465.5	107706	36012.2	52186.7		72188.4	84465.5	102937	29503.3		High	124.798	0	1.357e-12	5.05	125.12
High	ISAPNVDFNLEGPK	1xPhospho [S2]	3.5453e-08	0	1	1	19	Q09666	0	1580.74	0	0.83	-0.27	0.56075	0.960073	9.03	5.387e+06	4.11078e+06	12.52	15.46	4.31179e+06	5.42142e+06	5.387e+06	4.11078e+06	4.8679e+06	3.58005e+06	3.38614e+06	3.08049e+06	4.6573e+06	4.11078e+06	4.65235e+06	2.93298e+06		High	102.876	0	2.901e-11	5.26	103.37
High	ISAAASDSGVESFDEGSSH	1xPhospho [S8]	3.09242e-08	0	1	1	2	Q12929	0	1932.75	0	0.841	-0.25	0.740011	0.985814	24.43	87342.2	73473.4	31.05	21.2	113855	59824.1	87342.2	73473.4	76463.9	50569.7	89413	33992.4	75511.2	73473.4	73078.1	41429.6		High	63.719	0	2.443e-11	4.88	63.92
High	SSTRPPSIADPDPSDLPVDR	1xPhospho [S7]	0.000526796	0	1	1	2	Q9NX94	0	2202.01	0	1.943	0.96	0.275166	0.792957	49.79	40568.3	78839.1	49.95	16.48		28048.1	58677.1	70130.2	88629.6			15937.1	50729	70130.2	84705			High	71.4415	0	8.122e-06	2.7	72.29
High	SSTSFANIQENSN	1xPhospho [S]	7.17795e-05	0	1	1	15	Q86WC4	0	1478.58	0	2.109	1.08	0.040762	0.285714	9.85	383819	832864	6.89	9.48	383819	423023	371095	832864	892150	737929	301421	240364	320828	832864	852646	604555		High	67.5302	0	5.115e-05	4.07	68.15
High	SSTSGDTEEEEEEEVVPFSSDEQK	1xPhospho [S/T]	1.5263e-06	0	1	1	54	O15231	0	2754.07	0	0.76	-0.4	0.553486	0.957622	8.45	259476	182924	7.88	12.25	233868	259476	273640	182924	177718	221243	183661	147436	236574	182924	169848	181255		High	87.2009	0	9.678e-09	5.64	86.85
High	LRSPSNDSAHR	1xPhospho [S]	0.000128043	0	1	1	5	Q5T200	1	1319.59	0	1.161	0.22	0.597963	0.965026	50.44	642155	745476		45.55			642155		533813	1.04107e+06			555172		510176	852902		High	21.9721	0	2.043e-06	3.94	22.89
High	LRSPRGSPDGSLQTGKPSAPK	2xPhospho [S3; S7]	5.67798e-07	0	1	1	15	Q8IZL8	2	2296.08	0	0.999	0	0.966719	0.999971	65.38	1.40623e+06	1.40499e+06	27.05	51.65	1.40623e+06	1.13394e+06	1.92646e+06	1.40499e+06	2.02565e+06	630283	1.10434e+06	644311	1.66551e+06	1.40499e+06	1.93596e+06	516364		High	26.8141	0	6.714e-09	4.85	26.8
High	LRSPPEALVQGR	1xPhospho [S3]	1.29525e-05	0	1	1	44	Q9UHB6	1	1402.72	0	0.898	-0.16	0.808009	0.990286	34.55	1.27162e+06	1.3277e+06	32.41	40.27	831710	1.63925e+06	1.27162e+06	1.3277e+06	1.47175e+06	615512	653159	931432	1.09937e+06	1.3277e+06	1.40658e+06	504263		High	44.4973	0	1.106e-07	4.21	44.15
High	IRQEDENFNSLLQNGDILNSSTEEK	1xPhospho [T/S]	3.18282e-07	0	1	1	15	Q96RT1	1	2973.35	0	0.682	-0.55	0.508548	0.942543	42.71	58955.9	40185.2	25.73	75.6	49048.2		70865.1	40185.2	77669.7	12301.9	38518.5		61266.1	40185.2	74230.4	10078.4		High	109.272	0	4.739e-08	5.62	107.88
High	LRLSPSPTSQR	2xPhospho [S4; S6]	0.0023633	0	1	1	103	P02545	1	1401.63	0	1.44	0.53	0.272356	0.789599	37.55	4.13307e+07	5.94977e+07	41.31	30.27	4.13307e+07	2.26077e+07	5.53489e+07	5.94977e+07	6.90382e+07	3.6614e+07	3.24579e+07	1.28458e+07	47851606	5.94977e+07	65981202	2.99963e+07		High	54.1564	0.008943	0.2533	3.28	42.22
High	SSTSGDTEEEEEEEVVPFSSDEQKR	1xPhospho [T/S]	8.49796e-05	0	1	1	3	O15231	1	2910.17	0																						No Quan Values	High	72.3762	0	7.456e-07	3.98	72.85
High	SSTVTEAPIAVVTSR	1xPhospho [S/T]	8.01198e-09	0	1	1	23	Q8TD19	0	1597.78	0	0.642	-0.64	0.376758	0.878713	5.11	462531	284398	12.11	7.25	374985	469863	462531	284398	301605	260829	294483	266979	399879	284398	288250	213686		High	86.5347	0	3.652e-09	4.88	86.61
High	IRELESQISELQEDLESER		2.43299e-06	0	1	1	4	P35579	1	2303.14	0	0.206	-2.28	0.00416977	0.050023	8.7	74298.1	14243.9	9.78	118.22	75974.1	63176.3	74298.1	4258.39		47644.1	59664	35897.2	64234	4258.39		39032.8		High	119.025	0	7.037e-08	4.72	118.72
High	SSVASGPISPTNYR	1xPhospho [S/T]	5.41763e-05	0	1	1	3	Q9BYK8	0	1515.68	0	1.754	0.81	0.260733	0.778205	14.19	54440.7	103462	7.98	11.29	52769	54440.7	61224.5	103462	107380	86342.8	41440.6	30933.5	52931.3	103462	102626	70737.1		High	56.1723	0	4.145e-07	3.42	56.06
High	LQWDGSSDLSPSDSGSSK	1xPhospho [S10]	6.07545e-08	0	1	1	8	Q14CW9	0	1932.79	0	0.936	-0.1	0.974681	0.999971	12.21	187903	175830	17.65	20.61	137766	192935	187903	175830	192370	126947	108190	109627	162451	175830	183851	104003		High	72.3335	0	2.595e-10	5.21	72.6
High	SSVKTPEPVVPTAPELQPSTSTDQPVTSEPTSQVTR	1xPhospho [S/T]	2.30757e-07	0	1	1	22	Q14676	1	3857.87	0	1.672	0.74	0.206356	0.709744	43.84	126472	211522	40.71	2.31		94046.9	170076	215003	208097			53438	147038	215003	198882			High	84.8399	0	3.336e-10	6.46	84.91
High	LQVVDQPLPVR		8.09781e-05	0	1	1	2	P49327	0	1263.74	0	1.148	0.2	0.773818	0.988442	21.91	73273.3	84107.7		20.67			73273.3	72592.4	97449.8				63348.1	72592.4	93134.7			High	67.6452	0	7.035e-07	3.45	68.52
High	LQVELDNVTGLLSQSDSK		3.61484e-09	0	1	1	2	P35579	0	1946.01	0	0.98	-0.03	0.955043	0.999971	21.38	55566.1	54434.7	29.55	4.82	35227.9	55566.1	65394	52259.9	57507.3	54434.7	27665.2	31573	56536	52259.9	54960.9	44596.1		High	114.053	0	3.436e-11	5.53	115.19
High	LQTTDNLLPMSPEEFDEVSR	1xPhospho [S11]	3.62448e-05	0	1	1	7	P42224	0	2401.06	0	1.075	0.1	0.73469	0.985514	54.5	145410	156332	54.88	25.75	145410	45104.2	168893	156332	165433	98859.8	114194	25628.5	146016	156332	158108	80991.7		High	130.538	0	5.611e-07	4.03	130.29
High	IQTQPGYANTLR		0.000247511	0	1	1	5	Q00325	0	1361.72	0	1.04	0.06	0.79013	0.989373	51.16	196140	203973	64.04	68.19	44746.9	241187	196140	274360	203973	43134.1	35140.7	137044	169571	274360	194941	35338		High	37.4961	5.421e-06	0.0001238	2.6	38.55
High	SSVKTPETVVPTAPELQASASTDQPVTSEPTSR	1xPhospho [S/T]	6.40568e-07	0	1	1	22	Q14676	1	3477.66	0	1.676	0.75	0.181715	0.675319	19.84	132936	222812		18.75			132936	194986	254609				114929	194986	243335			High	79.9959	0	1.265e-09	4.7	80.93
High	SSVQGASSREGSPAR	2xPhospho [S8; S]	1.25426e-05	0	1	1	14	O95817	1	1635.65	0	0.95	-0.07	0.873031	0.998631	29	3.51356e+06	3.46436e+06	27.9	29.99	5.06631e+06	2.99761e+06	3.51356e+06	3.46436e+06	2.64937e+06	4.81186e+06	3.97868e+06	1.70326e+06	3.03763e+06	3.46436e+06	2.53205e+06	3.94216e+06		High	23.539	0	6.492e-08	4.02	24.06
High	STSTPTSPGPR	1xPhospho [S]	0.00150828	0	1	1	4	Q8WWM7	0	1167.5	0																						No Quan Values	High	24.027	0.0001369	0.002188	2.62	24.94
High	STDSSSVSGSLQQETK	1xPhospho [S/T]	1.41785e-08	0	1	1	6	Q9H8G2	0	1720.73	0	0.988	-0.02	0.878581	0.998631	3.54	313325	309464	23.03	1.06	305835	451834	313325	309464	313456	306946	240178	256735	270883	309464	299576	251468		High	38.8803	0	9.057e-09	5.27	39.54
High	LQGVGALGQAASDNSGPEDAKR	1xPhospho [S15]	0.00155747	0	1	2	1	Q5JPE7	1	2221.02	0	1.999	1	0.164304	0.647918	7.33	50543.2	101026		6.98			50543.2	96155.4	106143				43696.9	96155.4	101443			High	50.8669	0	3.347e-05	2.29	50.99
High	STFSLPEEEEEPEPLVFAEQPSVK	1xPhospho [S/T]	1.23426e-05	0	1	1	19	Q6Q0C0	0	2798.27	0	0.916	-0.13	0.974877	0.999971	20.79	118805	111252	35.86	32.63	118805	67654.1	145892	111252	122343	61950.8	93300.2	38441.5	126131	111252	116926	50753.7		High	135.87	0	7.65e-08	5	135.41
High	STGEAFVQFASQEIAEK		2.85354e-08	0	1	2	8	P31943	0	1841.89	0	0.76	-0.4	0.554766	0.957622	24.59	653575	496748	38.35	23.33	410466	916794	653575	323923	496748	508608	322348	520928	565044	323923	474752	416681		High	104.606	0	1.435e-09	4.7	113.76
High	LQAAVDGPMDKKEE		0.000103894	0	1	1	6	P51572	2	1530.75	0	0.801	-0.32	0.674559	0.978655	31.17	931352	769116	50.03	37.26	481025	1.42802e+06	931352	769116	852982	385329	377759	811408	805195	769116	815212	315684		High	30.0396	2.075e-05	0.0003849	3.09	30.1
High	LQAALDDEEAGGRPAMEPGNGSLDLGGDSAGR	1xPhospho [S]; 1xOxidation [M16]	6.76737e-09	0	1	1	28	Q00839	0	3222.4	0	2.583	1.37	0.0177549	0.158708	63.35	168306	434750	25.46	71.87	145852	168306	235487	434750	620525	83412.9	114540	95632.4	203589	434750	593047	68336.7		High	78.7174	0	8.66e-10	6.03	73.93
High	LQAALDDEEAGGRPAMEPGNGSLDLGGDSAGR	1xPhospho [S]	7.29954e-10	0	1	1	23	Q00839	0	3206.41	0	3.52	1.82	0.00115725	0.0160203	124.28	170651	600718	123.2	61.14	170651	83371.1	1.05505e+06	600718	1.10542e+06	297155	134016	47372	912139	600718	1.05647e+06	243447		High	85.2349	0	4.315e-12	5.83	84.36
High	LQAALDDEEAGGRPAMEPGNGSLDLGGDSAGR		2.41351e-06	0	1	1	2	Q00839	0	3126.44	0	100	6.64	1e-17	1.8991e-16			114604							114604						109529			High	75.877	0	7.148e-09	4.11	76.42
High	LPVVIGGLLDVDCSEDVIK	1xCarbamidomethyl [C13]	3.7631e-09	0	1	1	26	Q00610	0	2041.09	0	0.968	-0.05	0.971782	0.999971	42.17	160018	154944	45.99	26.1	86151.3	233099	160018	108727	154944	186628	67656.4	132448	138342	108727	148083	152897		High	136.146	0	1.699e-12	5.28	137.17
High	IPVGPETLGR		0.000288343	0	1	1	3	P06576	0	1038.59	0	0.753	-0.41	0.55993	0.959884	24.2	255706	192535	43.35	15.8		186290	350989	215398	172099			105851	303446	215398	164478			High	51.9895	0	3.692e-06	2.67	52.18
High	STGFETLVVTSEDGITK		1.71385e-07	0	1	1	3	O75521	0	1783.9	0	1.749	0.81	0.278819	0.798106	15.72	26306.3	46009.2		79.34	26306.3			41130.9	153897	46009.2	20658.9			41130.9	147082	37693.4		High	96.9825	0	2.273e-10	4.2	97.97
High	LPSVPTVDSVSQDPVSNMSITER	1xPhospho [S/T]; 1xOxidation [M18]	1.66742e-06	0	1	1	7	P50851	0	2554.17	0	1.71	0.77	0.162342	0.645307	86.92	307894	655382	32.05	80.24		387770	244472	655382	671183	33416.7		220333	211357	655382	641463	27376.9		High	95.717	0	1.142e-08	4.42	96.47
High	LPSVPTVDSVSQDPVSNMSITER	1xPhospho [S/T]	2.06193e-07	0	1	1	17	P50851	0	2538.18	0	1.388	0.47	0.28198	0.801575	28.91	636560	883619	16.89	20.74	506174	636560	712804	883619	1.05593e+06	692225	397509	361697	616251	883619	1.00917e+06	567111		High	111.642	0	1.214e-07	5.47	111.78
High	LPSTSDDCPAIGTPLR	1xCarbamidomethyl [C8]; 1xPhospho [T13]	2.71368e-05	0	1	1	1	Q15648	0	1779.8	0	0.914	-0.13	0.968092	0.999971	10.66	130058	118861	13.7	3.98	119747	155708	130058	118861	120516	111750	94039.5	88474.1	112441	118861	115179	91552.3		High	73.9673	0	1.692e-07	4.61	74.07
High	LPSSSGLPAADVSPATAEEPLSPSTPTR	1xPhospho [S22]	2.56179e-07	0	1	1	2	O43149	0	2815.34	0	1.024	0.03	0.783118	0.989373	19.18	137484	140787	19.21	6.74	116652	170584	137484	152081	133044	140787	91609.2	96927.2	118861	152081	127153	115341		High	95.0887	0	3.85e-10	4.44	95.15
High	LPSSPVYEDAASFK	1xPhospho [S]	2.81181e-06	0	1	1	39	Q14247	0	1590.71	0	1.015	0.02	0.975569	0.999971	32.6	5.54203e+06	5.624e+06	37	26.94	3.21646e+06	7.10425e+06	5.54203e+06	5.624e+06	6.06556e+06	3.51126e+06	2.52595e+06	4.03668e+06	4.79133e+06	5.624e+06	5.79697e+06	2.87663e+06		High	86.4199	0	8.732e-09	4.05	85.08
High	LPSQENELLENPSVVLSTNSPAALK	1xPhospho [S3]	1.60172e-06	0	1	1	5	Q96DR7	0	2730.36	0	0.743	-0.43	0.615304	0.965454	8.33	375080	278619	6.26	14.63	358826		392071	278619	317496	236322	281793		338963	278619	303437	193609		High	130.599	0	1.173e-08	5.88	131.46
High	LPSPTSPFSSLSQDQAATSK	1xPhospho [S/T]	6.63719e-08	0	1	1	17	Q8WWI1	0	2128.98	0	2.031	1.02	0.0809258	0.444239	21.22	125185	229392	26.84	22.73	77058.9	131824	125185	229392	267710	167858	60516	74903.2	108228	229392	255856	137519		High	98.1631	0	2.047e-10	4.29	98.67
High	LPSPTSAPQQPASQAAPPTQGQGR	1xPhospho [T/S]	0.00268658	0	1	1	2	P17600	0	2452.16	0	0.608	-0.72	0.323264	0.836406	5.53	150372	88082.6	24.36	22.92	98761.8	161024	150372	61408.1	97954.1	88082.6	77559.7	91494.7	130003	61408.1	93616.6	72162.4		High	49.7455	0	6.819e-05	2.74	49.94
High	STGGAPTFNVTVTK		2.10521e-06	0	1	1	3	P07737	0	1379.72	0	1.439	0.52	0.311043	0.827012	88.78	232736	334869	83.27	27.38		118398	457491	407398	275252			67274.7	395521	407398	263063			High	54.538	0	3.158e-08	3.31	54.11
High	LPSPLPAHPSVDSSVLLQALKPIPPLNLETKD	1xPhospho [S3]	1.24422e-05	0	1	1	1	O14503	1	3466.86	0																						No Quan Values	High	143.595	0	6.097e-08	4.17
High	STGPGASLGTGYDR	1xPhospho [T/S]	0.000526796	0	1	1	4	O15551	0	1418.59	0	3.037	1.6	0.00807546	0.0855609	15.76	60839.9	171505	16.09	14		68202.8	54271.9	171505	210209	162394		38753.2	46920.5	171505	200901	133043		High	48.7671	0	2.037e-05	2.96	48.72
High	STGQLNLSTSPINSSSYLGYNSNAR	1xPhospho [T/S]	1.79253e-06	0	1	1	22	O94915	0	2711.23	0	1.063	0.09	0.767375	0.988442	26.82	119978	127558	11.81	24.73	112694	119978	141021	127558	161978	98136	88500.7	68172.3	121919	127558	154805	80398.7		High	106.602	0	6.771e-08	4.36	106.62
High	STGQLNLSTSPINSSSYLGYNSNAR	2xPhospho [S/T]	0.00089511	0	1	1	3	O94915	0	2791.2	0	0.231	-2.12	0.00699975	0.076633	2.83	59329.7	13692.4		67.01			59329.7	13692.4	31819.7	8794.01			51293.1	13692.4	30410.7	7204.56		High	120.566	0	1.614e-05	2.49	120.89
High	STGVSFWTQDSDENEQEQQSDTEEGSNKK	1xPhospho [S/T]	3.80359e-05	0	1	1	12	O14974	1	3370.35	0	0.721	-0.47	0.594518	0.964465	19.66	146263	105466		34.94			146263	81947	135736				126451	81947	129726			High	68.4751	0	3.428e-07	5.86	68.1
High	IPSIVSSPLNSPLDR	1xPhospho [S]	2.85739e-06	0	1	1	7	P49790	0	1674.85	0	1.123	0.17	0.70702	0.982021	46.62	91853	103115	4.23	33.52	87567	95299.9	91853	103115	135833	67393.2	68768.1	54150	79411	103115	129818	55212.4		High	107.691	0	8.937e-09	4.35	108.38
High	LPSLSGSDGIPYR	1xPhospho [S]	0.00187303	0	1	1	4	P21709	0	1441.67	0	0.999	0	0.998834	0.999971	47.39	82177	95117.1	48.81	23.48	57337.1		117778	95117.1	104091	64686.8	45028		101824	95117.1	99481.4	52995.2		High	92.8196	0	6.386e-05	3.38	93.38
High	IPSKEEEADMSSPTQR	1xPhospho [T/S]	1.93607e-05	0	1	1	12	O00515	1	1884.8	0	0.906	-0.14	0.919446	0.999971	27.51	460864	417355	25.67	3.03	361317	604070	460864	426006	401238	417355	283749	343236	398437	426006	383471	341922		High	27.0312	0	3.268e-06	4.14	28.41
High	LPSGSGAASPTGSAVDIR	2xPhospho [S/T]	1.65184e-08	0	1	1	23	Q09666	0	1802.77	0	0.81	-0.3	0.510896	0.943171	9.17	6.04374e+06	4.8951e+06	13.69	3.33	6.67271e+06	5.06318e+06	6.04374e+06	4.8951e+06	5.03875e+06	4.71382e+06	5.24022e+06	2.87693e+06	5.22508e+06	4.8951e+06	4.81563e+06	3.86183e+06		High	76.6338	0	1.068e-11	5.73	76.54
High	LQAEIEGLK		0.00100161	0	1	1	25	P05787	0	1000.57	0	0.727	-0.46	0.322552	0.836	34.41	6.67977e+06	3.60782e+06	56.34	37.56	1.9677e+06	6.67977e+06	7.766e+06	5.64204e+06	3.60782e+06	2.71915e+06	1.54528e+06	3.79549e+06	6.71405e+06	5.64204e+06	3.44806e+06	2.22769e+06		High	56.4861	0	1.909e-05	2.69	48.78
High	STELVLSPDMPR	1xPhospho [S/T]	0.000143294	0	1	1	30	Q8TDY2	0	1424.65	0	1.321	0.4	0.399632	0.890487	48.52	497299	809434	45.19	25.77	397754	497299	910697	809434	888758	525511	312364	282568	787338	809434	849403	430530		High	94.1966	0	3.249e-06	3.97	94.15
High	LQAEVLECVSLVELTSLK	1xCarbamidomethyl [C8]	9.79547e-09	0	1	1	5	P07741	0	2031.1	0	0.43	-1.22	0.226695	0.734544	24.34	28335.1	12176	135.18	95.19	8993.35	214448	28335.1	10223.6	12176	52121.5	7062.67	121851	24496.9	10223.6	11636.9	42701		High	143.614	0	6e-11	4.96	142.44
High	LQASLSSSDVR	1xPhospho [S]	0.000253551	0	1	1	7	Q13796	0	1242.57	0	0.744	-0.43	0.615831	0.965454	7.25	336928	252367	29	6.48	322704	528357	336928	240058	272776	252367	253426	300216	291289	240058	260697	206753		High	47.2624	0	3.108e-06	3.96	46.97
High	LQGSGVSLASK	1xPhospho [S4]	0.000916936	0	1	1	5	Q09666	0	1126.55	0	0.822	-0.28	0.683574	0.979361	20.95	661678	655534	29.39	16.83	661678	1.0086e+06	595270	489240	674902	655534	519630	573094	514638	489240	645017	537052		High	37.8475	5.421e-06	0.0001181	2.96	38.1
High	IQEVADELQK		0.00127436	0	1	1	2	P18085	0	1172.62	0	1.057	0.08	0.762143	0.988442	50.89	133128	96795	42.55	27.21	55796.9	133128	139402	147350	96795	92419.2	43818.5	75644.2	120519	147350	92508.9	75715.2		High	37.9847	0	2.574e-05	2.61	37.96
High	IQEQSTSPDTSLGSTTPSSHTLELVALDSEVLR	1xPhospho [T/S]	2.22708e-06	0	1	1	5	Q17R98	0	3578.71	0	0.649	-0.62	0.637466	0.972702	40.7	16359.7	10494.3	93.73	56.67	7367.55		36327	5895.97	19106	10494.3	5785.89		31406.3	5895.97	18259.9	8597.58		High	126.189	0	6.476e-09	4.96	128.44
High	LQEQHLSSPQGVQLDIASQSLDQEILLK	1xPhospho [S]	8.55572e-07	0	1	1	4	Q9BXK5	0	3197.61	0	1.224	0.29	0.614766	0.965454	19.47	27765.4	33993.9	20.47	15.19	32121.8		23999.9	30519.4	37863.9		25225.9		20749	30519.4	36187.3			High	124.219	0	1.852e-09	6.61	125.22
High	IQEQESSGEEDSDLSPEER	2xPhospho [S6; S7]	1.34657e-07	0	1	2	97	P41236	0	2323.85	0	1.196	0.26	0.595222	0.964465	40.68	6.27679e+06	7.50522e+06	49.01	16.82	6.27679e+06	2.867e+06	8.65005e+06	7.50522e+06	7.54437e+06	5.52701e+06	4.92929e+06	1629049	7.47836e+06	7.50522e+06	7210300	4.52805e+06		High	55.7396	0	1.863e-10	6.71	57.02
High	IQEQESSGEEDSDLSPEER	1xPhospho [S]	3.00865e-07	0	1	2	59	P41236	0	2243.88	0	1.394	0.48	0.365764	0.871876	14.43	2.13815e+06	2.95189e+06	16.69	13.13	1.67604e+06	2.34554e+06	2.13815e+06	2.50931e+06	2.95189e+06	3.27019e+06	1.31623e+06	1.33275e+06	1.84853e+06	2.50931e+06	2.82118e+06	2.67913e+06		High	43.3366	0	3.106e-09	5.35	43.4
High	LQELNAHIVVSDPEDITDCPR	1xCarbamidomethyl [C19]; 1xPhospho [S11]	2.9468e-08	0	1	1	3	Q16513	0	2501.14	0																						No Quan Values	High	90.0631	0	2.29e-11	5.18
High	IQEIIEQLDVTTSEYEKEK		6.69976e-06	0	1	1	30	P10809	1	2295.16	0	0.363	-1.46	0.0163371	0.149333	3.9	689231	250355	18.98	42.73	689231	860799	593074	208731	250355	451221	541268	489112	512739	208731	239269	369666		High	107.845	0	1.133e-05	3.21	108
High	IQEIIEQLDVTTSEYEK		5.14886e-09	0	1	1	39	P10809	0	2038.02	0	0.465	-1.11	0.0457253	0.309374	5.28	1.23836e+06	568576	15.01	30.15	1.08799e+06	1.46482e+06	1.23836e+06	505620	568576	871308	854425	832319	1.07062e+06	505620	543399	713826		High	104.837	0	4.78e-11	6.37	108.76
High	LQELESCSGLGSTSDDTDVR	1xCarbamidomethyl [C7]; 1xPhospho [S/T]	1.74746e-08	0	1	1	32	Q14C86	0	2248.93	0	0.993	-0.01	0.897311	0.999971	10.44	430478	434438	10.03	4.8	430478	419111	502500	458023	416222	434438	338063	238141	434434	458023	397791	355917		High	69.7327	0	2.581e-11	6.52	70.04
High	LQEKEDLQELNDR		1.59635e-05	0	1	1	1	P02545	1	1629.81	0	3.613	1.85	0.000194079	0.00296358	69.77	310973	1.12361e+06	62.25	5.77		193888	498762	1170442	1.07865e+06			110168	431202	1170442	1.03088e+06			High	34.2326	0	8.426e-08	3.19	35.48
High	LQEEQDGGSSDEDRAGPAPPGASDGVDIQDVK	2xPhospho [S9; S10]	1.1952e-05	0	1	1	3	Q14147	1	3399.39	0	0.742	-0.43	0.56138	0.960108	38.4	178095	132143	60.45	0.7	112792		281207	132795	131495		88577.8		243116	132795	125672			High	79.2504	0	7.077e-07	4.05	78.51
High	LQEEGGGSDEEETGSPSEDGMQSAR	2xPhospho [S8; S15]; 1xOxidation [M21]	8.62478e-07	0	1	1	4	Q13610	0	2757.97	0	1.601	0.68	0.221804	0.729477	8.53	125697	201229	0.7	19.02	125074		126322	189648	201229	266969	98223.1		109211	189648	192318	218717		High	37.4745	0	1.872e-09	6.08	37.26
High	LQEEGGGSDEEETGSPSEDGMQSAR	2xPhospho [S8; S15]	7.27516e-09	0	1	1	13	Q13610	0	2741.98	0	0.861	-0.22	0.803364	0.990009	12.43	887326	750479	20.87	9.09	643971	887326	983297	750479	710174	846234	505724	504184	850104	750479	678727	693284		High	53.1406	0	3.685e-12	6.82	52.65
High	LQEEGGGSDEEETGSPSEDGMQSAR	1xPhospho [S8]; 1xOxidation [M21]	1.71154e-09	0	1	1	7	Q13610	0	2678	0	1.468	0.55	0.253686	0.769174	36.76	1.00465e+06	1.4752e+06	34.25	10.91	1.00465e+06	1.54535e+06	805037	1.38359e+06	1.4752e+06	1.70564e+06	788972	878076	695990	1.38359e+06	1.40988e+06	1.39736e+06		High	30.4829	0	1.945e-10	5.84	30.96
High	LQEEGGGSDEEETGSPSEDGMQSAR	1xPhospho [S8]	4.04547e-09	0	1	1	7	Q13610	0	2662.01	0	0.836	-0.26	0.58977	0.964327	16.03	3.9006e+06	3.26052e+06	29.23	10.69	2.30051e+06	3.9006e+06	4.16934e+06	2.75603e+06	3.39076e+06	3.26052e+06	1806637	2216344	3.60458e+06	2.75603e+06	3.24062e+06	2671209		High	41.9324	0	1.704e-12	6.05	42.17
High	STEPELIQVKSELPLDPLPVPTEEGNPLLK	1xPhospho [S/T]	0.000633706	0	1	1	4	Q15758	1	3362.74	0	0.2	-2.32	0.0164124	0.149761	0.79	31958	6384.63	18.76		36519.6	27966.1			6384.63		28679.6	15890.5			6101.91			High	143.643	0	1.026e-05	3.07	143.46
High	LQEDPNYSPQR	1xPhospho [S8]	0.000279222	0	1	1	6	P46379	0	1426.6	0	0.859	-0.22	0.772518	0.988442	24.75	734563	631344	29.43	7.03	599157	1.0556e+06	734563	558427	631344	633533	470530	599799	635063	558427	603388	519027		High	34.0592	5.421e-06	9.869e-05	3.7	34.29
High	STETSDFENIESPLNER	1xPhospho [S12]	5.81659e-07	0	1	1	4	Q96K76	0	2047.85	0	1.128	0.17	0.669198	0.978655	69.53	75838.4	125626	27.76	37.29	70556.6	75838.4	114815	129470	125626	59824	55409.5	43091.9	99262.4	129470	120063	49011.3		High	87.125	0	1.119e-09	4.87	87.77
High	STFAGSPER	1xPhospho [S6]	0.00245992	0	1	1	8	Q2TBE0	0	1031.42	0	0.839	-0.25	0.751453	0.988338	19.69	518801	435025	34.9	12.9	458417	853820	518801	404349	435025	517179	360004	485146	448527	404349	415761	423704		High	29.5761	5.421e-06	9.61e-05	3.2	29.79
High	LQDSSDPDTGSEEEGSSRLSPPHSPR	2xPhospho [S/T]	7.99594e-06	0	1	1	98	Q92974	1	2927.17	0	0.947	-0.08	0.983032	0.999971	27.17	1.11016e+06	1.09422e+06	24.99	18.34	881422	1.11016e+06	1.45142e+06	1.09422e+06	1.2096e+06	834994	692199	630803	1.25482e+06	1.09422e+06	1.15603e+06	684075		High	43.4508	0	6.115e-06	4.75	41.02
High	LQDSSDPDTGSEEEGSSRLSPPHSPR	1xPhospho [S]	9.13554e-05	0	1	1	11	Q92974	1	2847.21	0	0.842	-0.25	0.793727	0.989373	67.74	253140	266351	42.72	61.7		185334	345754	266351	318312	65242.8		105308	298920	266351	304217	53450.7		High	36.3171	0	5.518e-05	3.93	36.56
High	LQDSFASETNLDFR	1xPhospho [S4]	2.71368e-05	0	1	1	6	Q92621	0	1722.74	0	0.828	-0.27	0.772698	0.988442	41.3	104659	97479.4	23.98	46.51	88191.5		124202	97479.4	108410	38112.8	69258.6		107378	97479.4	103610	31224.3		High	100.063	0	3.647e-07	4.36	100.74
High	LQDISELLATGAGLSESEAEPDGDHNITELPQAVAGR	2xPhospho [S/T]	6.88633e-07	0	1	2	16	A0A0B4J1V8	0	3963.79	0	1.087	0.12	0.768345	0.988442	42.3	93668.4	101841	31.08	47.52	117121		74911.9	71796.1	144458		91977.8		64764.7	71796.1	138061			High	144.875	0	1.391e-09	6.32	145.29
High	LQDISELLATGAGLSESEAEPDGDHNITELPQAVAGR	1xPhospho [S/T]	4.47615e-08	0	1	2	34	A0A0B4J1V8	0	3883.82	0	0.569	-0.81	0.26026	0.777535	23.44	430145	244818	61.15	50.17	430145	166606	691919	244818	374228	125339	337802	94666.4	598195	244818	357657	102685		High	137.367	0	1.974e-10	5.71	135.6
High	LQDAEIAR		0.00185807	0	1	1	6	P06703	0	915.489	0	0.801	-0.32	0.650774	0.976853	21.87	811892	800146	16.07	17.23	1.05483e+06	811892	802760	800146	602593	845383	828379	461322	694022	800146	575910	692587		High	27.5315	5.421e-06	8.712e-05	2.68	28.36
High	STFAGSPERESIHILSVDEK	1xPhospho [S6]	1.88994e-05	0	1	1	7	Q2TBE0	1	2282.07	0	0.848	-0.24	0.825735	0.993079	60.86	145312	89636.1	82.13	56.81	180109	145312	7665.92		137204	58559.9	141443	82567.4	6627.53		131128	47975.7		High	98.1607	0	1.058e-07	4.01	96.96
High	LQAFSAAIESCNK	1xCarbamidomethyl [C11]	3.4102e-06	0	1	1	4	Q02790	0	1438.7	0	1.564	0.65	0.21519	0.722021	25.7	238714	373319		24.16			238714	314164	443613				206379	314164	423969			High	58.7588	0	1.602e-08	3.56	59.04
High	ISDAELEAELEK	1xPhospho [S2]	0.000506053	0	1	1	1	Q8WUX9	0	1426.63	0	0.761	-0.39	0.567573	0.961893	18.34	911614	563624	36.48	32.73	443503	911614	941377	563624	716603	359959	348292	517985	813862	563624	684871	294900		High	92.0325	0	7.691e-06	2.9	91.14
High	IIYGGSVTGATCK	1xCarbamidomethyl [C12]; 1xPhospho [S/T]	0.000118154	0	1	1	2	P60174	0	1406.64	0	1.735	0.8	0.324062	0.836468	46.75	31254.2	54232.1		33.96		31254.2		54232.1	71334.4	35000.7		17758.8		54232.1	68175.6	28674.6		High	53.0862	0	1.152e-06	3.47	52.65
High	IIYDSDSESEETLQVK	1xPhospho [S5]	3.40562e-08	0	1	1	6	P35251	0	1935.85	0	0.762	-0.39	0.64461	0.974697	18.26	183854	140038	21.2	36.03	158084		213824	140038	189504	88988.5	124147		184860	140038	181112	72904.6		High	77.0072	0	2.745e-11	6.17	77.22
High	LIEAEDNMNCQMSNITVTYR	1xCarbamidomethyl [C10]; 1xOxidation [M8]	0.000173783	0	1	1	8	P62318	0	2418.07	0	1.693	0.76	0.267273	0.785688	77.05	54850.4	126348	71.95	27.8	49109.7	162597	54850.4	83140.2	126348	148297	38566.9	92388.5	47420.6	83140.2	120753	121493		High	74.997	0	9.203e-06	3.33	75.95
High	LIEAEDNMNCQMSNITVTYR	1xCarbamidomethyl [C10]	2.82124e-07	0	1	1	11	P62318	0	2402.08	0	1.435	0.52	0.371431	0.876392	55.36	142156	203949	56.35		64177.9	226870	142156			203949	50400.2	128909	122900			167087		High	90.6815	0	4.359e-10	4.24	91.6
High	SVSKESVASMGADSGDDFASDGSSSR	1xPhospho [S]	1.67075e-09	0	1	1	13	Q92805	1	2616.04	0	2.544	1.35	0.0247286	0.199883	78.06	94238.8	318205	97.78	66.35	22457.3	94238.8	264201	318205	347580	57126.4	17636.2	53547.1	228413	318205	332189	46801.3		High	58.1986	0	1.287e-12	5.92	59.61
High	ILDSVGIEADDDR		2.33714e-06	0	1	1	4	P05387	0	1417.68	0	4.725	2.24	0.00177	0.0234241	107.13	13795.2	141495	66.45	53.78	13795.2	35015.9	10795.7	141495	165438	45894.4	10833.7	19896.2	9333.37	141495	158112	37599.4		High	61.6907	0	3.445e-08	3.87	63.07
High	LIDSSGSASVLTHSSSGNSLK	1xPhospho [S/T]	0.00155747	0	1	1	17	Q96SU4	0	2127	0	3.523	1.82	0.00193101	0.0251845	123.62	93148.8	465056	62.09	78.27	51703.2	93148.8	185137	465056	652303	54536.3	40603.6	52927.7	160059	465056	623418	44679.3		High	54.2101	0.0001029	0.001438	2.8	53.84
High	SVSKESVASMGADSGDDFASDGSSSR	2xPhospho [S]	1.79854e-07	0	1	1	19	Q92805	1	2696.01	0	1.266	0.34	0.384789	0.881163	68.72	691207	875391	63.42	13.83	691207	323631	1.28844e+06	875391	985325	745314	542819	183889	1.11391e+06	875391	941694	610605		High	67.0869	0	1.178e-08	5.08	66.41
High	ILDPNTGEPAPVLSSPPPADVSTFLAFPSPEK	2xPhospho [S29; S/T]	0.000197633	0	1	1	15	P46060	0	3450.62	0	0.942	-0.09	0.952604	0.999971	25.78	364190	374563	21.27	27.93	364190	332390	491607	374563	463283	259536	286006	188866	425016	374563	442769	212627		High	150.359	5.421e-06	0.0001267	4.7	150.71
High	ILDPNTGEPAPVLSSPPPADVSTFLAFPSPEK	1xPhospho [S/T]	1.03418e-05	0	1	1	17	P46060	0	3370.65	0	0.669	-0.58	0.380765	0.879178	7.81	600551	402066	18.24	4.36	600551	761361	537389	375875	402066	408394	471625	432610	464597	375875	384262	334581		High	146.422	0	4.782e-08	4.71	146.61
High	LIDMLSEAGLSVIETTSFVSPK		1.28316e-07	0	1	1	2	P35914	0	2337.23	0																						No Quan Values	High	147.113	0	1.551e-10	4.25
High	SVSKESVASMGADSGDDFASDGSSSR	2xPhospho [S]; 1xOxidation [M10]	4.13594e-06	0	1	1	11	Q92805	1	2712	0	1.95	0.96	0.092114	0.475998	12.58	362855	749380	22.36	4.68	362855	517821	354253	749380	750497	690754	284958	294229	306268	749380	717265	565906		High	47.4859	0	2.263e-08	5.84	47.71
High	LLDLSDSTSVASFPSADETDGNLPESR	1xPhospho [S]	6.00667e-07	0	1	1	20	Q13464	0	2903.28	0	0.915	-0.13	0.994215	0.999971	15.06	440987	357263	13.51	15.12	444207	346541	440987	357263	426879	317177	348845	196907	381253	357263	407977	259850		High	120.892	0	1.198e-09	5.15	121.17
High	LIDLESPTPESQK	1xPhospho [S/T]	1.53862e-06	0	1	1	7	O43166	0	1536.72	0	1.248	0.32	0.562375	0.960142	4.27	491974	624283	19.82	1.64	491974	678666	486323	606826	624283	624518	386357	385622	420448	606826	596639	511642		High	70.2854	0	3.968e-09	4.67	70.73
High	LLEAHEEQNVDSYTESVK		0.00212943	0	1	1	3	P54920	0	2090.99	0																						No Quan Values	High	55.0595	0	5.008e-05	2.19
High	SVSKESVASMGADSGDDFASDGSSSR	3xPhospho [S6; S9; S14]	6.7852e-05	0	1	1	1	Q92805	1	2775.97	0	0.766	-0.39	0.642076	0.974244	46.75	61347.8	46975.2	73.77	18.05	34396.6		109416	41316.7	53408.6		27012.3		94595.4	41316.7	51043.6			High	78.2658	0	5.577e-07	4.78	78.3
High	ILDELDKDDSTHESLSQESESEEDGIHVDSQK	2xPhospho [S]	0.00032268	0	1	1	15	Q9H6T3	1	3774.54	0	100	6.64	1e-17	1.8991e-16			183145		55.7				120774	277727					120774	265429			High	70.405	0	4.269e-06	5.63	70.95
High	LLDEEEATDNDLR		5.05661e-06	0	1	1	3	Q8WUM4	0	1532.71	0	1.174	0.23	0.60882	0.965026	14.04	115507	135550		13.33			115507	148992	123321				99861	148992	117860			High	52.8607	0	1.877e-08	4.19	52.97
High	SVSSPTSSNTPTPTK	1xPhospho [T/S]	2.87077e-05	0	1	1	7	Q5M775	0	1570.7	0	1.053	0.07	0.784254	0.989373	20.01	121834	128286	39.14	1.19	213940	121834	107345	127541	128286	130496	168011	69227	92804.7	127541	122606	106910		High	27.3482	0	1.811e-07	3.62	27.61
High	ILCKSPQSDPADTPTNTK	1xCarbamidomethyl [C3]; 2xPhospho [S8; S/T]	0.00264388	0	1	1	2	P46013	1	2132.9	0																						No Quan Values	High	33.3488	0	6.67e-05	2.67	33.06
High	ILCKSPQSDPADTPTNTK	1xCarbamidomethyl [C3]; 1xPhospho [S5]	3.07179e-06	0	1	1	3	P46013	1	2052.93	0	0.571	-0.81	0.341659	0.85359	11.66	183031	104593	29.85	7.31	133610	245185	183031	92759.4	106363	104593	104926	139316	158239	92759.4	101653	85688.4		High	29.4433	0	1.139e-07	4.16	30.25
High	LLCGLLAER	1xCarbamidomethyl [C3]	0.000539647	0	1	1	6	P14174	0	1044.59	0	0.816	-0.29	0.844194	0.994228	0	151444	123617			151444					123617	118932					101274		High	96.0821	0	1.223e-05	3.07	94.51
High	LICCDILDVLDK	2xCarbamidomethyl [C3; C4]	4.53943e-05	0	1	1	10	P62258	0	1476.74	0	0.949	-0.07	0.99865	0.999971	24.77	160298	152189	13.14	26.9	160298	140398	182730	152189	103176	180396	125885	79775	157978	152189	98607.2	147791		High	128.885	0	4.956e-07	3.14	127.24
High	LIAVIGDEDTVTGFLLGGIGELNK		2.48401e-05	0	1	1	2	Q16864	0	2444.33	0																						No Quan Values	High	148.02	0	1.497e-07	4.06
High	SVSSYGNIR	1xPhospho [S4]	0.00284153	0	1	1	6	Q8N122	0	1062.46	0	0.943	-0.08	0.962088	0.999971	13.86	787757	771590	21.06	7.54	748451	1.08499e+06	787757	706104	771590	821242	587774	616498	681052	706104	737424	672810		High	40.8968	0	7.317e-05	2.7	40.68
High	IIAPPERKYSVWIGGSILASLSTFQQMWISK		9.77585e-06	0	3	5	10	P60709; P62736; Q562R1	2	3506.89	0	0.495	-1.01	0.129488	0.573226	5.91	206731	97052.4	26.42	22.05	206731	254518	147514	113572	82935.4		162350	144619	127533	113572	79263		Shared	High	147.749	0	1.421e-06	4.65	147.71
High	ILAIGLINEALDEGDAQK		4.99916e-05	0	1	1	1	P46940	0	1883.01	0	0.782	-0.35	0.846339	0.994641	19.14	17789.9	15079.8	21.33	27.02	15750.2	23579.7	17789.9	12427.4		18298.3	12368.9	13398.1	15380.1	12427.4		14991.1		High	135.662	0	3.727e-07	3.04	135.02
High	SVSTPSEAGSQDSGDGAVGSR	1xPhospho [T/S]	3.06766e-08	0	1	1	3	Q13409	0	2030.83	0	1.043	0.06	0.802678	0.990009	22.5	95504	108389	22.59	10.7		112199	81293.1	90211.9	110070	108389		63752.3	70281.5	90211.9	105196	88798.4		High	31.0979	0	2.412e-11	4.42	30.89
High	SVSSNVASVSPIPAGSK	1xPhospho [S]	3.42615e-05	0	1	1	12	Q9Y6G9	0	1666.8	0	0.844	-0.24	0.782369	0.989373	64.83	193254	264277	36.27	43.39	185257	339452	193254	286616	264277	110826	145486	192879	167076	286616	252575	90795.1		High	54.6018	0	1.082e-06	4.68	54.47
High	LIEAYVIQCQAEAQEVTIAR	1xCarbamidomethyl [C9]	4.79594e-07	0	1	1	5	Q5VW32	0	2305.19	0	0.438	-1.19	0.13372	0.583763	27.72	62050	28682.2	46.62	118.97	41126.3	104455	62050	8421.22		97690	32297.3	59352.2	53645	8421.22		80033.4		High	110.882	0	8.744e-10	4.85	110.27
High	LLEDGEDFNLGDALDSSNSMQTIQK		4.01308e-09	0	1	1	50	P05783	0	2740.26	0	0.651	-0.62	0.285618	0.805852	7.79	2.86218e+06	1.86332e+06	27.38	9.41	1.81883e+06	2.86218e+06	3.19807e+06	1.86332e+06	1.96687e+06	1.63224e+06	1.42837e+06	1.62631e+06	2.76488e+06	1.86332e+06	1.87978e+06	1.33723e+06		High	119.978	0	1.697e-12	6.36	118.32
High	LLEDGEDFNLGDALDSSNSMQTIQK	1xOxidation [M20]	1.08237e-09	0	1	1	13	P05783	0	2756.26	0	0.84	-0.25	0.624753	0.967678	21.68	1.94086e+06	1.29326e+06	20.89	17.97	1.94086e+06	2.06595e+06	1.3648e+06	1.2841e+06	1.73616e+06	1.29326e+06	1.5242e+06	1.17388e+06	1.17993e+06	1.2841e+06	1.65928e+06	1.05952e+06		High	110.521	0	3.063e-13	6.23	109.3
High	LIEVANLACSISNNEEGVK	1xCarbamidomethyl [C9]	9.56205e-09	0	1	1	7	P35221	0	2060.03	0	0.785	-0.35	0.614354	0.965158	25.25	84350.7	68251.1	19.62	39	73355.5	96994.1		36417.3	84921.5	68251.1	57607.6	55112.6		36417.3	81161.1	55915.3		High	97.2903	0	5.241e-12	4.62	105.32
High	LLESSLSSSEGEEPVEYK	1xPhospho [S]	1.71385e-07	0	1	1	28	P08648	0	2062.91	0	0.739	-0.44	0.692588	0.979924	18.65	164206	120167	37.51	21.08	86466.3	194298	164206	120167	143652	93467.4	67903.8	110401	141964	120167	137291	76573.9		High	79.8689	0	4.258e-10	5.3	80.41
High	SVPNTPLRPNQQSVVNSSFSELFVK	1xPhospho [S/T]	3.0228e-06	0	1	1	6	Q15643	0	2854.41	0	0.932	-0.1	0.863782	0.998631	26.88	47323.7	44103.8	39.74	12.38	25198.5	59810	47323.7	38364.6	44103.8	49223.4	19788.9	33984.4	40913.5	38364.6	42150.9	40326.7		High	124.913	0	1.043e-05	4.67	121.95
High	SVPNTPLRPNQQSVVNSSFSELFVK	2xPhospho [S1; S13]	0.00162122	0	1	1	15	Q15643	0	2934.38	0	2.471	1.31	0.133206	0.581759	102.75	26650.8	91231.5	53.55	66.55	26650.8	16502.5	48527.2	91231.5	119932	20217.8	20929.5	9376.8	41953.9	91231.5	114621	16563.6		High	131.986	0	7.045e-05	3.59	132.53
High	IIEQLSPQAATSR	1xPhospho [S6]	9.66433e-05	0	2	2	5	Q03468; E7EV46	0	1493.74	0	0.713	-0.49	0.550306	0.957622	11.01	224410	160011	24	13.07	195800	307919	224410	160011	190930	148914	153766	174961	194012	160011	182475	121999	Shared	High	55.679	0	8.863e-07	4.29	56.47
High	SVQEGENPDDGVR	1xPhospho [S1]	1.12075e-05	0	1	1	6	P42696	0	1481.59	0	0.847	-0.24	0.78546	0.989373	18.43	502150	425441	23.72	13.46	412884	658739	502150	352367	425441	461471	324246	374300	434131	352367	406602	378064		High	29.866	0	5.308e-08	4.19	29.81
High	SVQEGENPDDGVRGSPPEDYR	1xPhospho [S15]	0.00133723	0	1	1	2	P42696	1	2382.98	0	1.048	0.07	0.810647	0.990542	29.61	1.18113e+06	1.23786e+06	58.21	52.22	313195	1.18113e+06	1.32301e+06	1.23786e+06	1.32741e+06	393799	245959	671128	1.1438e+06	1.23786e+06	1.26863e+06	322623		High	42.2403	0	2.729e-05	2.67	42.34
High	LLEPPVLTLDPNDENLILEIPDEKEEATSNSPSK	1xPhospho [S/T]	1.27289e-07	0	1	1	38	P21675	1	3839.87	0	0.835	-0.26	0.750083	0.988059	22.97	511337	427055	26.07	5.25	387211	657363	511337	401620	446078	427055	304085	373518	442073	401620	426325	349868		High	144.982	0	4.133e-08	5.4	145.05
High	SVSDPVEDKKEQESDEEEEEEEEDEPSGATTR	1xPhospho [S]	8.73525e-06	0	1	1	9	Q8NFC6	2	3718.48	0	0.586	-0.77	0.215306	0.722021	5.52	569086	333366		15.26			569086	299151	371495				492000	299151	355045			High	36.5828	0	3.855e-08	5.18	36.51
High	LLELTSSYSPDVSDYK	1xPhospho [S/Y]	2.66686e-07	0	1	1	5	P38432	0	1896.85	0	0.911	-0.13	0.927133	0.999971	34.43	85975.3	96104.8	33.56	34.79	85975.3	54230	110032	96104.8	100240	49017.4	67518.2	30813.8	95127.8	96104.8	95801	40157.9		High	103.254	0	1.943e-09	5.6	103.8
High	ILELTPEPDRPR	1xPhospho [T5]	0.000561765	0	1	1	3	Q14004	0	1515.76	0	2.932	1.55	0.011501	0.113306	23.01	60124.7	176286		21.69			60124.7	151036	205759				51980.5	151036	196648			High	59.215	0	8.849e-06	2.84	59.31
High	LLEIITTTIEETETQNQGIK		5.57989e-09	0	1	1	15	P58107	0	2274.21	0	0.872	-0.2	0.788563	0.989373	50.47	79202.2	65623.6	48.23	45.78	51953.2	136172	79202.2	50517.4	65623.6	118772	40799.9	77373.6	68473.9	50517.4	62717.8	97304.9		High	132.415	0	4.158e-11	6.02	132.44
High	LLEGEESR		0.00160826	0	2	6	6	P08729; P05787	0	932.468	0	0.689	-0.54	0.250529	0.76489	22.8	9.89875e+06	6.82452e+06	42.82	21	1.5053e+07	9.89875e+06	6.20055e+06	7.02084e+06	4.68273e+06	6.82452e+06	11821457	5624529	5.36065e+06	7.02084e+06	4.47538e+06	5.59104e+06	Shared	High	26.5117	0	3.469e-05	2.65	26.66
High	SVSEESANSLVSVGVEAK	1xPhospho [S]	2.28909e-07	0	1	1	8	Q8NEZ4	0	1871.86	0	0.946	-0.08	0.96374	0.999971	8.47	116462	110182	9.14	2.09		109163	124249	108567	111822			62027.2	107419	108567	106871			High	84.5038	0	3.306e-10	5.52	84.88
High	ILEGDNGMDSDMEEEADDGSK	1xPhospho [S10]; 1xOxidation [M8]	4.85086e-08	0	1	1	6	Q9H8G2	0	2352.84	0	0.968	-0.05	0.979359	0.999971	14.29	230641	223313	9.65	13.06	230641	243872	201371	223313	246278	189277	181127	138569	174094	223313	235373	155067		High	54.8629	0	4.357e-11	5.78	55.14
High	ILEGDNGMDSDMEEEADDGSK	1xPhospho [S10]	1.90903e-08	0	1	1	14	Q9H8G2	0	2336.84	0	0.586	-0.77	0.230255	0.739297	18.88	592971	347749	49.7	35.16	592971	337851	961334	347749	459283	219013	465673	191969	831116	347749	438946	179428		High	71.8843	0	8.592e-11	6.42	72.3
High	SVSEINSDDELSGK	1xPhospho [S7]	2.25558e-05	0	1	1	6	P82094	0	1559.65	0	0.918	-0.12	0.863258	0.998631	10.31	2.07418e+06	2.00145e+06	10.62	4.92	2.07418e+06	2.44109e+06	2.01437e+06	2.02716e+06	2.00145e+06	1.84885e+06	1.62889e+06	1.38704e+06	1741511	2.02716e+06	1912828	1.51469e+06		High	47.0362	0	1.717e-07	4.79	47.58
High	LLEENETEAVTVPTPSPTPVR	1xPhospho [S/T]	0.000150374	0	1	1	17	Q9UHR4	0	2359.14	0	0.825	-0.28	0.777158	0.988572	9.89	350468	289103	15.27	19.1	269000	350468	359488	317452	289103	215957	211251	199138	310794	317452	276302	176925		High	91.5506	0	1.057e-05	4.11	92.21
High	SVSGSPEPAAK	1xPhospho [S5]	0.000366954	0	1	1	6	Q8IYB3	0	1109.49	0	1.105	0.14	0.740588	0.986045	41.62	1.74618e+06	1.92902e+06	48.85	38.33	1.88791e+06	1.74618e+06	622780	1.92902e+06	881135	1.93214e+06	1.48261e+06	992189	538421	1.92902e+06	842118	1.58292e+06		High	24.0515	0	5.033e-06	3.43	24.55
High	LLEDSEESSEETVSR	2xPhospho [S8; S]	9.5429e-06	0	1	1	23	O60231	0	1869.7	0	0.597	-0.74	0.13301	0.581759	10.58	2.08973e+06	1.24757e+06	64.38	17.39	2.08973e+06	440806	2.43415e+06	997820	1.42036e+06	1.24757e+06	1.64111e+06	250469	2.10443e+06	997820	1357468	1.02208e+06		High	65.5743	0	3.633e-07	5.85	64.88
High	LLEDSEESSEETVSR	1xPhospho [S]	9.5429e-06	0	1	1	15	O60231	0	1789.74	0	0.816	-0.29	0.671298	0.978655	6.42	699722	570859	5.47	7.46	699722	656986	733058	528415	613574	570859	549506	373304	633762	528415	586405	467681		High	49.1811	0	3.499e-06	5.13	49.11
High	LLEDSDSEDEAAPSPLQPALRPNPTAILDEAPKPK	2xPhospho [S5; S7]	1.23426e-05	0	1	1	34	Q9BW85	0	3884.82	0	100	6.64	1e-17	1.8991e-16			27036.6		134.53				27036.6	208673	9912.19				27036.6	199433	8120.64		High	124.107	0	3.71e-05	4.14	122.61
High	IIEDQQESLNK		7.53265e-05	0	1	1	1	P05455	0	1316.67	0	0.654	-0.61	0.46842	0.926884	7.22	178538	116839	1.59	13.6	179056	173932	178538	135668	103551	116839	140616	98829.4	154354	135668	98965.9	95721.7		High	28.9598	0	6.384e-07	3.68	29.74
High	SVSHGSNHTQKPDEQR	1xPhospho [S]	0.000675766	0	1	1	4	Q9Y520	0	1886.81	0	0.6	-0.74	0.318059	0.832	13.04	216683	129910	33.62			276106	170050		129910			156885	147015		124158			High	22.4179	0	1.124e-05	1.95	22.24
High	ILEDHGSPAGEIDDEDKDKDETETVK	1xPhospho [S7]	5.91086e-07	0	1	1	5	Q15154	2	2965.28	0	3.168	1.66	0.0052871	0.0607266	80.33	246029	779336	77.34	26.14	133160		454565	646444	939548		104574		392992	646444	897944			High	38.966	0	4.047e-08	5.81	39.06
High	LLEDGEDFNLGDALDSSNSMQTIQK	1xPhospho [S/T]; 1xOxidation [M20]	8.01198e-09	0	1	1	97	P05783	0	2836.22	0	0.932	-0.1	0.817721	0.992223	50.35	3.596e+06	4.66095e+06	47.52	33.81	6.50114e+06	2.6282e+06	3.596e+06	4.66095e+06	4.90688e+06	2.44836e+06	5.10548e+06	1.49336e+06	3.1089e+06	4.66095e+06	4.6896e+06	2.00584e+06		High	121.088	0	1.672e-11	7.44	119.51
High	LLEDGEDFNLGDALDSSNSMQTIQK	1xPhospho [S/T]	1.42737e-10	0	1	1	276	P05783	0	2820.23	0	0.737	-0.44	0.344997	0.855257	19.04	6.47006e+06	5.6105e+06	43.18	43.72	8.06623e+06	3.09525e+06	6.47006e+06	5.6105e+06	5.89734e+06	2.28204e+06	6.33458e+06	1.75874e+06	5.59366e+06	5.6105e+06	5.63621e+06	1.86958e+06		High	129.827	0	2.18e-14	6.24	128.61
High	LLADQAEAR		0.00102603	0	1	1	1	P84098	0	986.527	0	0.383	-1.39	0.0345604	0.254676	2.36	297110	107871	6.92	16.1	297110	264505	300576	96215		120940	233327	150293	259862	96215		99080.9		High	28.7195	0	1.94e-05	2.53	28.76
High	SVSVDLNVDPSLQIDIPDALSER	1xPhospho [S]	9.4538e-08	0	1	1	45	Q9Y5X3	0	2562.23	0	0.77	-0.38	0.590607	0.964327	32.28	567191	436847	50.83	23.95	567191	927181	316732	436847	282956	452020	445426	526830	273829	436847	270426	370321		High	146.09	0	4.483e-10	5.64	146.43
High	LLAASGSNSPTRSESPEPAATCSLPSDLTR	1xCarbamidomethyl [C22]; 2xPhospho [S]	2.53278e-06	0	1	1	8	Q9NS37	1	3232.42	0	0.825	-0.28	0.738887	0.98579	58.68	158199	152531	31.93	64.48	125726		199059	152531	176629	31829.2	98735.2		172095	152531	168808	26076.3		High	90.0078	0	7.674e-09	5.38	90.3
High	IKTEPSSPLSDPSDIIR	2xPhospho [S6; S7]	5.37425e-05	0	1	1	1	Q9ULJ3	1	2014.91	0																						No Quan Values	High	86.5581	0	4.106e-07	3.41
High	LKAESISEEADSEPGR	1xPhospho [S12]	4.61301e-05	0	1	1	2	Q9NSI6	1	1797.79	0	1.133	0.18	0.718105	0.982335	47.88	73560.3	112595	47.25	39.26		51969.3	104122	123522	112595	53170.8		29529.3	90017.7	123522	107610	43560.6		High	34.9666	0	3.38e-07	3.4	34.88
High	SVVSDLEADDVKGSVPLSSSPPATHFPDETEITNPVPK	1xPhospho [S19]	0.00219882	0	1	1	1	P11388	1	4041.92	0	100	6.64	1e-17	1.8991e-16			43904.2		74.55				24429.6	78903.6					24429.6	75409.7			High	109.681	0	5.21e-05	2.97	110.99
High	IHVSDQELQSANASVDDSR		7.5584e-06	0	1	1	1	P22314	0	2070.97	0	100	6.64	1e-17	1.8991e-16			75074.1		48.03				52709.1	106929					52709.1	102194			High	44.1583	0	3.186e-08	2.86	44.24
High	LHVGNISPTCTNK	1xCarbamidomethyl [C10]; 1xPhospho [T/S]	0.000243564	0	1	1	15	Q9BWF3	0	1520.69	0	0.709	-0.5	0.417206	0.902868	41.43	811058	1.02199e+06	50.02	33.58	788297	1.77366e+06	811058	1.02199e+06	1.13076e+06	559105	619066	1.00781e+06	701196	1.02199e+06	1.08069e+06	458051		High	38.029	0	2.969e-06	3.77	37.62
High	LHSSNPNLSTLDFGEEK	1xPhospho [S]	2.23454e-07	0	1	1	68	Q9H4L5	0	1967.87	0	1.209	0.27	0.515654	0.945434	64.91	601753	727324	6.33	48.8	601753	603217	538815	727324	1.15027e+06	408875	472569	342752	465830	727324	1.09933e+06	334975		High	75.4505	0	3.206e-10	5.1	75.68
High	SVVSFDKVKEPR	1xPhospho [S4]	0.00260185	0	1	1	4	Q15424	2	1470.74	0	2.687	1.43	0.0144283	0.135657	29.16	138434	372029	30.94	18.4	110836		172904	326398	424038		87041.4		149483	326398	405261			High	76.4218	0.003355	0.08092	1.99	45.3
High	LHSPGATSTAELGSR	1xPhospho [T/S]	2.32929e-05	0	1	1	4	Q9BV73	0	1563.72	0	0.713	-0.49	0.553199	0.957622	13.48	115722	95736.7	28.2	17.42	94547	141639		70026.1	97149.3	95736.7	74249.7	80479.9		70026.1	92847.5	78433.1		High	29.7469	0	4.031e-07	3.26	30.9
High	IHRASDPGLPAEEPKEK	1xPhospho [S5]	0.000366954	0	1	1	4	P27708	2	1953.94	0	0.57	-0.81	0.203869	0.706722	5.39	624980	356351		15.71			624980	398395	318744				540323	398395	304630			High	26.9044	0	5.073e-06	3.01	26.61
High	IHRASDPGLPAEEPK	1xPhospho [S5]	1.84245e-07	0	1	1	18	P27708	1	1696.81	0	0.754	-0.41	0.478267	0.929955	54.16	2.57293e+06	2.3042e+06	47.07	71.33	1.09186e+06	2.57293e+06	3.17912e+06	2.3042e+06	2.39792e+06	294796	857458	1.46196e+06	2.74849e+06	2.3042e+06	2.29174e+06	241514		High	29.5224	0	6.111e-06	3.69	29.51
High	SVWGSLAVQNSPK	1xPhospho [S11]	1.70239e-05	0	1	1	8	P18615	0	1452.69	0	0.985	-0.02	0.897082	0.999971	65.99	157659	193452	54.61	45.79	85275.4	157659	270821	193452	235725	83961.7	66968.6	89583	234137	193452	225287	68786.3		High	86.4598	0	3.014e-07	3.97	87.57
High	LHNENAEMDSDSSSSGTETDLHGSLR	2xPhospho [S12; S]	0.00227046	0	1	1	2	Q9H832	0	2949.12	0	0.01	-6.64	1e-17	1.8991e-16		63485.2						63485.2						54885.8					High	46.1008	0	5.471e-05	3.55	46.23
High	LHNENAEMDSDSSSSGTETDLHGSLR	1xPhospho [S10]	5.09743e-06	0	1	1	1	Q9H832	0	2869.16	0	0.01	-6.64	1e-17	1.8991e-16		77383.9						77383.9						66901.8					High	37.9421	0	1.902e-08	3.22	38.06
High	IHLPLNYPPGSPDLGR	1xPhospho [S11]	1.87231e-07	0	1	1	33	Q08174	0	1825.9	0	1.124	0.17	0.643563	0.974244	98.95	161349	208822	41.62	70.26	126978	161349	276612	311002	208822	47480.5	99718.2	91679.3	239144	311002	199575	38898.8		High	96.1638	0	4.826e-09	4.25	100.8
High	SWDNILAPGPR	1xPhospho [S1]	0.000594261	0	1	1	3	C9J069	0	1305.6	0	1.977	0.98	0.257268	0.773086	52.78	39742.6	83537.5	21.4	45.97	34121		46290.4	83537.5	100248	35511.7	26795.9		40020.1	83537.5	95808.8	29093.2		High	106.462	0	2.209e-05	2.99	107.38
High	SWDSSSPVDRPEPEAASPTTR	1xPhospho [S/T]	3.39872e-05	0	1	1	7	Q86WB0	0	2352.01	0	0.764	-0.39	0.665003	0.977712	5.96	140273	107211		9.7			140273	114837	100091				121273	114837	95658.6			High	51.5258	0	1.168e-06	3.64	51.72
High	SWDSSSPVDRPEPEAASPTTR	2xPhospho [S6; S17]	1.70582e-08	0	1	1	5	Q86WB0	0	2431.98	0	0.451	-1.15	0.146545	0.613186	7.47	194205	87564.7	35.66	20.99	121808	194205	258227	92679	87564.7	61197.5	95658.1	110348	223249	92679	83687.3	50136.6		High	59.1555	0	1.121e-11	4.93	59.44
High	LHGGFDSDCSEDGEALNGEPELDLTSK	1xCarbamidomethyl [C9]; 2xPhospho [S7; S10]	9.051e-07	0	1	1	8	O00178	0	3052.18	0	1.079	0.11	0.92942	0.999971	58.14	61043	65881.3	81.36	74.34	31696		117562	36733	118159		24891.5		101638	36733	112927			High	106.662	0	1.546e-08	5.62	107.41
High	IGVVGGSDFEK		0.000732285	0	1	1	3	O15305	0	1107.57	0	0.944	-0.08	0.93214	0.999971	75.33	132523	125064	75.59	65.91	15555.1	132523	167111	125064	137088	23054.2	12215.8	75300.5	144475	125064	131017	18887.3		High	49.0465	0	1.245e-05	2.52	48.49
High	SWSPPPEVSR	1xPhospho [S3]	0.00268658	0	1	1	20	Q9NR19	0	1221.53	0	1.841	0.88	0.079282	0.438552	66.55	1.12382e+06	2.34439e+06	56.75	21.18	1.12382e+06	878684	2.442e+06	2.34439e+06	2.44937e+06	1.61807e+06	882556	499274	2.11122e+06	2.34439e+06	2.34091e+06	1.32562e+06		High	63.1292	7.13e-05	0.001118	2.52	63.65
High	SYDNLTTACDNTVPLASR	1xCarbamidomethyl [C9]; 1xPhospho [Y/S]	5.21484e-08	0	1	1	24	Q13615	0	2077.89	0	1.283	0.36	0.481491	0.931379	32.1	169248	211188	24.64	23.9	135294	169248	221002	211188	283582	178763	106249	96167.5	191066	211188	271025	146453		High	84.1579	0	1.87e-10	5.48	84.52
High	LGVSVSPSR	1xPhospho [S]	0.000344106	0	1	1	9	Q86VM9	0	981.476	0	1.036	0.05	0.924915	0.999971	12.13	9.92379e+06	1.05992e+07	22.81	4.89	9.73616e+06	1.42983e+07	9.92379e+06	10088292	1.05992e+07	1.11243e+07	7.64601e+06	8.12437e+06	8579556	10088292	10129836	9113662		High	42.3103	0	4.632e-06	3.45	42.44
High	SYDSSMESR	1xPhospho [Y/S]	0.00135886	0	1	1	10	Q9HCG8	0	1141.39	0	0.651	-0.62	0.394509	0.886395	8.63	470416	277744	16.09	14.67	375266	519192	470416	255484	277744	337830	294704	295008	406695	255484	265445	276770		High	28.6343	1.058e-05	0.0002555	2.68	29.22
High	SYDVPPPPMEPDHPFYSNISK	1xPhospho [Y/S]	0.00199713	0	1	2	55	P18669	0	2497.08	0	0.372	-1.43	0.0219663	0.184296	13.31	298591	131222	67.54	68.45	298591	128688	576233	131222	214290	38941	234490	73121.5	498179	131222	204801	31902.7		High	98.274	0.0001784	0.00307	3.57	96.96
High	SYEDLTESEDGAASGDSHK	1xPhospho [S/Y]	6.37569e-08	0	1	1	25	Q86VX9	0	2077.79	0	0.974	-0.04	0.984661	0.999971	22.56	511520	491744	29.56	22.7	310473	511520	573515	491744	558616	350907	243821	290649	495829	491744	533881	287484		High	39.7923	0	6.234e-11	5.37	39.75
High	LGVEPSDDDCVSVQHVCTIVSFR	2xCarbamidomethyl [C10; C17]	3.83429e-05	0	1	1	1	P19367	0	2619.22	0	1.377	0.46	0.542659	0.955545	35.14	57063.1	78601.6	32.62		45117.8	72171.1				78601.6	35431.9	41008				64395		High	108.686	0	2.653e-07	2.53	106.96
High	LGVADIIDCVVLTSSPEATETSQQLQLR	1xCarbamidomethyl [C9]; 1xPhospho [S/T]	3.24962e-06	0	1	1	29	Q8NCF5	0	3123.53	0	1.305	0.38	0.386708	0.881163	63.1	325712	425135	71.92	26.77	325712	567060	93984.2	425135	281956	491109	255788	322207	81253.5	425135	269471	402345		High	148.178	0	2.647e-08	5.06	148.36
High	SYELPDGQVITIGNER		7.92128e-08	0	3	10	45	P60709; P62736; Q562R1	0	1790.89	0	0.875	-0.19	0.718593	0.982377	24.18	1.69599e+06	1.75768e+06	31.36	18.13	1.69599e+06	2.58725e+06	1.44791e+06	1.26634e+06	1.75768e+06	1.78028e+06	1.3319e+06	1.47009e+06	1.25178e+06	1.26634e+06	1.67985e+06	1.45851e+06	Shared	High	105.037	0	4.683e-10	4.22	103.58
High	LKAESISEEADSEPGR	2xPhospho [S7; S12]	0.000200835	0	1	1	5	Q9NSI6	1	1877.76	0	1.778	0.83	0.189185	0.68517	81.05	74828.8	196308	91.84	53.62	74828.8	33919.6	231016	196308	214154	60313.7	58764.6	19273.3	199723	196308	204671	49412.5		High	43.797	0	3.277e-06	5.7	43.9
High	IIEVAPQVATQNVNPTPGATS	1xPhospho [T/S]	8.3239e-06	0	1	1	2	P49903	0	2187.07	0	1.074	0.1	0.900552	0.999971	16.7	37868.1	40684	10.05	21.99	37868.1	42676.5	35019.9	36522.7	55000.8	40684	29738.6	24249.1	30276.2	36522.7	52565.3	33330.7		High	104.139	0	3.601e-08	4.63	103.93
High	LKDLFDYSPPLHK	1xPhospho [Y/S]	2.01548e-05	0	1	1	65	Q9NYF8	1	1652.81	0	0.595	-0.75	0.255225	0.770643	12.56	585385	348214	20.69	43.4	769609	520196	585385	272684	612462	348214	604390	295579	506092	272684	585342	285277		High	104.031	0	1.811e-06	2.79	102.2
High	LKEDILENEDEQNSPPK	1xPhospho [S14]	8.51566e-08	0	1	1	26	Q9NTI5	1	2077.93	0	1.053	0.07	0.774738	0.988442	72.96	1.02657e+06	1.1687e+06	48.4	63.76	533993	1.02657e+06	1.53177e+06	1.1687e+06	1.61295e+06	317026	419356	583302	1.32429e+06	1.1687e+06	1.54153e+06	259727		High	51.414	0	9.028e-08	6.06	51.57
High	LKTEKEPDATPPSPR	1xPhospho [S13]	0.000157804	0	1	2	2	R4GMW8	2	1745.85	0	0.973	-0.04	0.883932	0.998631	37.37	441472	348150	24.52	40.9	536248	441472	323854	314981	348150	637287	421127	250847	279986	314981	332734	522102		High	25.1648	0	1.063e-05	3.65	25.53
High	LKSPSMAVPSPGWVASPK	3xPhospho [S5; S10; S16]; 1xOxidation [M6]	0.000263947	0	1	1	2	Q86UU0	1	2094.88	0	1.031	0.04	0.992515	0.999971	10.93	52657.1	54309.6	0.32	10.42	52777.4		52537.2	50444.1	58471.2		41447.2		45420.8	50444.1	55882.1			High	95.938	0	3.281e-06	3.3	96.11
High	SVSVDSGEQR	1xPhospho [S3]	0.00193409	0	1	1	5	Q86UU0	0	1143.47	0	0.89	-0.17	0.906426	0.999971	46.9	1.00075e+06	591989	27.11	53.53	1.02272e+06	1.00075e+06	601352	535378	591989	1.3177e+06	803162	568632	519895	535378	565776	1.07954e+06		High	25.5284	0	4.438e-05	3.08	25.86
High	SVTEQGAELSNEER		1.14274e-06	0	1	1	11	P63104	0	1548.71	0	1.001	0	0.898395	0.999971	30.65	1.08618e+06	1.0129e+06	28.46	18.97	647125	1.14904e+06	1.08618e+06	1.15008e+06	781637	1.0129e+06	508201	652889	939047	1.15008e+06	747026	829826		High	30.8588	0	2.711e-09	5	31.12
High	SVTSNQSDGTQESCESPDVLDR	1xCarbamidomethyl [C14]; 1xPhospho [S/T]	3.32446e-08	0	1	1	50	Q9UGV2	0	2490.99	0	0.876	-0.19	0.733994	0.985514	14.82	1.42159e+06	1245545	20.14	10.44	1.08324e+06	1.63437e+06	1.42159e+06	1245545	1.34909e+06	1.09385e+06	850688	928658	1.22903e+06	1245545	1.28935e+06	896148		High	58.9621	0	2.204e-09	5.3	58.49
High	LKSEDGVEGDLGETQSR	1xPhospho [S3]	1.46419e-08	0	1	1	26	Q09666	1	1899.83	0	1.205	0.27	0.578622	0.962796	27.78	7.05111e+06	8.49797e+06	34.73	26.34	4.10586e+06	7.05111e+06	8.61332e+06	8.49797e+06	1.00903e+07	5.8446e+06	3.22442e+06	4.00649e+06	7.4466e+06	8.49797e+06	9.64347e+06	4788236		High	39.549	0	1.097e-10	5.27	39.65
High	LKSEDGVEGDLGETQSR		3.73801e-07	0	1	1	2	Q09666	1	1819.87	0	0.663	-0.59	0.429184	0.910487	0.99	144521	95759.7		2.15			144521	97226.9	94314.6				124945	97226.9	90138.3			High	32.2615	0	6.268e-10	3.19	32.55
High	IKPVTENLVLSSHTGFCQSSGDEALSK	1xCarbamidomethyl [C17]; 2xPhospho [S19; S20]	2.84778e-05	0	1	1	1	P46100	0	3064.37	0																						No Quan Values	High	91.3419	0	1.792e-07	4.02
High	IKPNLSSSPR	1xPhospho [S]	0.000552811	0	1	1	13	Q8N655	0	1178.59	0	0.617	-0.7	0.277204	0.795249	11.22	700148	431738	36.07	8.01	874069	700148	403756	431738	472578	403109	686424	397829	349065	431738	451652	330250		High	25.2451	0	3.136e-05	2.22	27.12
High	IKNENTEGSPQEDGVELEGLK	1xPhospho [S9]	5.3243e-07	0	1	1	33	P11388	1	2366.08	0	1.491	0.58	0.254822	0.770643	126.7	954979	2.66487e+06	90.82	74.38	954979	510980	3.09153e+06	2.66487e+06	4.60961e+06	670275	749965	290342	2.67277e+06	2.66487e+06	4.40549e+06	549128		High	62.2969	0	4.603e-07	5.83	60.92
High	SVVDSLDIESMTIEDEYSGPK		0.000623606	0	1	1	2	P53041	0	2314.06	0	0.346	-1.53	0.0784725	0.435677	0.92	41853.4	14480.4	7.65	6.51		44180.5	39648.8	13828.6	15162.9			25103.6	34278.2	13828.6	14491.5			High	122.22	0	1.008e-05	3.3	121.66
High	SVVGTPAYLAPEVLLNQGYNR	1xPhospho [S/T]	9.34678e-07	0	1	1	8	Q9BZL6	0	2341.16	0	0.445	-1.17	0.132959	0.581759	6.24	51826.7	23060.4	27.23	8.36	51826.7	39138.5	67917	24969.7	21117.2	23060.4	40700.6	22238.7	58717.2	24969.7	20182.2	18892.5		High	140.35	0	2.073e-09	4.85	140.57
High	LKLEDDSEESDAEFDEGFK	2xPhospho [S7; S10]	3.1615e-05	0	1	1	4	Q03468	1	2362.89	0	1.508	0.59	0.430757	0.910715	96.59	67059.1	101133	90.89	35.01	31275.5		143784	78539.5	130226		24561.3		124308	78539.5	124460			High	97.4138	0	2.051e-07	5.64	97.51
High	LKLEAELGNMQGLVEDFK		6.72224e-07	0	1	1	4	P05787	1	2034.06	0	0.536	-0.9	0.270698	0.788945	25.26	64563.7	29935.9	36.33	80.01	37896.6	82377.6	64563.7	15765.3		56843.7	29761	46807.5	55818.2	15765.3		46569.7		High	128.757	0	8.082e-09	4.07	130.43
High	SVVSDLEADDVK	1xPhospho [S4]	0.00132654	0	1	1	15	P11388	0	1356.59	0	0.92	-0.12	0.839709	0.994228	64.44	1.47194e+06	1.38177e+06	41.39	53.38	951793	1.47194e+06	2.2283e+06	1.38177e+06	2.04934e+06	611775	747462	836363	1.92646e+06	1.38177e+06	1.9586e+06	501202		High	92.2546	5.421e-06	8.717e-05	4.25	91.93
High	LKFSDEEDGRDSDEEGAEGHR	2xPhospho [S4; S12]	0.00020409	0	1	1	8	P48634	2	2537.95	0	1.694	0.76	0.17835	0.670868	165.41	423726	717804	115.25	32.16	135303		1.32697e+06	569508	904715		106256		1.14723e+06	569508	864654			High	32.4184	0	2.344e-06	3.76	32.14
High	LKFSDDEEEEEVVKDGRPK	1xPhospho [S4]	0.00251978	0	1	1	2	Q5JSZ5	2	2329.06	0	100	6.64	1e-17	1.8991e-16			181482							181482						173446			High	49.2225	0	6.257e-05	3.25	49.2
High	LKFSDDEEEEEVVK	1xPhospho [S4]	1.09404e-05	0	1	1	46	Q5JSZ5	1	1775.76	0	1.512	0.6	0.182974	0.677758	124.73	848428	1.27236e+06	92.23	80.87	848428	149550	1.94373e+06	1.27236e+06	2.93847e+06	466336	666288	84975.2	1.68044e+06	1.27236e+06	2.80835e+06	382050		High	60.1157	0	1.969e-07	5.2	60.61
High	LKEIVTNFLAGFEA		0.00110291	0	1	1	1	P25705	1	1551.84	0	0.519	-0.95	0.375056	0.878004	11.55	22401.2	12678.5	36.34	36.28	17206.6	34740.2	22401.2	9752.05		16483.1	13512.7	19739.6	19366.9	9752.05		13503.9		High	139.292	0	2.117e-05	2.65	137.6
High	LKEGHETPMDIDSDDSK	1xPhospho [S13]	0.000859882	0	1	1	1	Q8TDB6	1	1996.82	0	0.744	-0.43	0.603534	0.965026	16.83	433017	322146		28.42			433017	262769	394941				374363	262769	377453			High	33.7527	0	1.537e-05	3.45	33.99
High	IKEEVLSESEAENQQAGAAALAPEIVIK	1xPhospho [S]	4.18331e-07	0	1	1	57	Q9UJX5	1	3017.51	0	1.052	0.07	0.79535	0.989373	66.22	709381	697266	52.19	47.29	709381	326865	1.05366e+06	697266	1.10868e+06	413019	557092	185727	910935	697266	1.05959e+06	338369		High	107.038	0	9.359e-09	6.42	107.93
High	IKEETEIIEGEVVEIQIDRPATGTGSK		0.000638817	0	1	1	2	Q9Y230	1	2941.54	0	0.01	-6.64	1e-17	1.8991e-16		45012.1		59.85		28655.9	70704.3					22504	40174.6						High	106.28	0	1.043e-05	3.58	105.74
High	IKEEPVSEEGEEDEEQEAEEEPMDTSPSGLHSK	2xPhospho [S7; S26]	1.38593e-06	0	1	1	4	Q9NVU0	1	3860.51	0	0.275	-1.86	0.00773459	0.0829517	3.12	167407	46010.3		37.95			167407	34944.6	60580				144731	34944.6	57897.5			High	62.5731	0	3.476e-09	7.1	62.18
High	IKEEPVSEEGEEDEEQEAEEEPMDTSPSGLHSK	1xPhospho [S7]	4.07812e-09	0	1	1	13	Q9NVU0	1	3780.55	0	0.456	-1.13	0.0680385	0.396768	19.56	343173	156361		75.85			343173	85899.3	284621				296689	85899.3	272018			High	57.994	0	2.362e-10	7	55.98
High	IKEEEEGAEASARSPR	1xPhospho [S]	5.56874e-06	0	1	1	16	P06401	2	1838.83	0	0.931	-0.1	0.815076	0.991296	63.51	4.75722e+06	6.61682e+06	45.55	49.21	8.22053e+06	4.75722e+06	3.39797e+06	6.61682e+06	2.46459e+06	7.6495e+06	6455749	2.70308e+06	2.93769e+06	6.61682e+06	2.35546e+06	6266915		High	23.555	0	2.132e-08	3.31	24.24
High	LKEEEEDKK		0.00131593	0	1	1	2	P27797	2	1147.58	0																						No Quan Values	High	21.9542	0	2.679e-05	3.24
High	LKEDILENEDEQNSPPKK	1xPhospho [S14]	2.83451e-06	0	1	1	7	Q9NTI5	2	2206.03	0	1.027	0.04	0.825785	0.993079	142.93	577831	1.23344e+06	100.52	85.08	132562	577831	1.69972e+06	1.23344e+06	1.74582e+06	62709.9	104103	328327	1.46949e+06	1.23344e+06	1.66852e+06	51375.6		High	36.8706	0	2.078e-06	4.81	36.97
High	LKDLGHPVEEEDELESGDQEDEDDESEDPGKDLDHI	1xPhospho [S16]	2.40541e-05	0	1	1	9	O60763	2	4157.7	0	0.404	-1.31	0.0706924	0.407313	50.13	148981	60190.3		127.36	148981			13767.1	263154		116998			13767.1	251502			High	77.8388	0	1.307e-06	5.48	78.96
High	SVPGTTSSPLVGDISPK	1xPhospho [S15]	1.53346e-05	0	1	1	8	Q9UQR0	0	1721.84	0	0.669	-0.58	0.38673	0.881163	9.41	292085	201954	29.78	8.26	264416	449540	292085	176852	206939	201954	207651	255432	252520	176852	197775	165452		High	80.8352	0	5.898e-06	3.25	81.35
High	IIEYIGEEEATLVDFVCSK	1xCarbamidomethyl [C17]	1.78652e-05	0	1	1	4	P49756	0	2215.08	0	0.302	-1.73	0.0381035	0.272105	7.1	76581.2	27642	61.99	66.66		122549	47855.9	27642	10601.9	49490.5		69633	41373.6	27642	10132.4	40545.5		High	143.929	0	5.992e-07	3.76	143.89
High	SVNPNDTCLASCVK	2xCarbamidomethyl [C8; C12]; 1xPhospho [S11]	0.00013876	0	1	1	1	O95857	0	1644.68	0	0.713	-0.49	0.52139	0.94922	24.06	105077	74876	3.37	34.58		107608	102605	74876	103794	50934		61143.7	88706.6	74876	99198.2	41728.1		High	53.5866	0	1.414e-06	2.81	53.69
High	IISPGSSTPSSTR	1xPhospho [S3]	0.00100968	0	1	1	5	Q5VT52	0	1369.64	0	1.18	0.24	0.594451	0.964465	9.95	137840	162681	22.3	3.82	137840	197427	135784	162681	173600	162532	108249	112179	117391	162681	165913	133156		High	35.5396	0	1.889e-05	2.73	35.66
High	LLSNSVDAECEGGSTPRPPEDALSGDSDVDTASTVSLR	1xCarbamidomethyl [C10]; 2xPhospho [S24; S27]	1.60924e-05	0	1	1	2	Q9Y4F5	0	4064.73	0	4.551	2.19	0.00429016	0.0513501	0	14570.9	66316.2					14570.9		66316.2				12597.2		63379.7			High	101.429	0	8.489e-08	5.65	102.29
High	IISNASCTTNCLAPLAK	2xCarbamidomethyl [C7; C11]	7.74291e-06	0	1	1	2	P04406	0	1833.92	0	2.391	1.26	0.0330038	0.24767	75.26	153695	367478	67.35	9.17		91543.8	258041	344375	392131			52015.8	223088	344375	374767			High	62.4065	0	3.274e-08	3.75	63.32
High	SVCGHLENTSVGNSPNPSSAENSFR	1xCarbamidomethyl [C3]; 2xPhospho [S10; S14]	2.6974e-08	0	1	1	8	Q96HH9	0	2807.11	0	0.814	-0.3	0.768159	0.988442	18.26	322367	262332		25.86			322367	218044	315615				278701	218044	301640			High	67.0184	0	2.044e-11	5.54	67.73
High	LLSMPGAQGAAAAGSEPPPATTSPEGQPK	1xPhospho [T/S]	7.86841e-06	0	1	1	20	Q96KQ7	0	2798.31	0	0.415	-1.27	0.0614202	0.373959	4.04	418934	174017		19.58		418934		174017	216061	146507		238041		174017	206494	120027		High	80.8567	0	3.582e-08	4.02	80.68
High	LISLTDENALSGNEELTVK		1.33399e-09	0	1	1	22	P14625	0	2046.06	0	1.117	0.16	0.676915	0.978655	42	109229	144843	38.76	38.05	109229	180975	87728	91005.1	144843	202084	85780.1	102831	75844.8	91005.1	138429	165559		High	96.9437	0	5.659e-12	6.04	101.91
High	ILSISADIETIGEILKK		3.26482e-05	0	1	1	3	P61978	1	1843.08	0	0.183	-2.45	0.00134578	0.0183169	3.43	65804.2	11375.3	90.36	89.26		140193	30887.4	11375.3	4553.73	31889.4		79658.3	26703.6	11375.3	4352.09	26125.7		High	144.029	0	2.145e-07	1.34	143.64
High	ILSISADIETIGEILK		4.23121e-08	0	1	1	8	P61978	0	1714.98	0	0.01	-6.64	1e-17	1.8991e-16		133394		64.65			218543	81421.1					124177	70392.2					High	146.633	0	2.576e-10	4.37	146.95
High	LLSFSPEEFPTLK	1xPhospho [S5]	0.00216385	0	1	1	1	Q5JSZ5	0	1587.77	0	1.737	0.8	0.263745	0.78099	22.54	22060.6	38314.2	24.29	19.25	26239		18547.6	33409.3	43939.3		20606		16035.2	33409.3	41993.6			High	136.59	0	5.115e-05	3.49	137.12
High	SVDALDDLTPPSTAESGSR	1xPhospho [S1]	1.20889e-06	0	1	1	5	Q86X29	0	1997.87	0	1.422	0.51	0.462882	0.924776	31.8	73577.4	104613	28.22	16.45	73577.4	52352.3	93665.6	104613	107632	78624.2	57781.8	29746.9	80978.1	104613	102866	64413.6		High	92.0292	0	1.671e-06	3.86	92.25
High	IISENSMDSAISDATSELEGK	1xPhospho [S]	8.55572e-07	0	1	1	11	Q9BYW2	0	2276.98	0	0.231	-2.11	0.00566486	0.0643628	2.19	60131.9	13899.9	51.68	15.17	60131.9	25423.6	83157.4	13899.9	16759.2	12476.6	47222.8	14445.8	71893.3	13899.9	16017.1	10221.5		High	135.138	0	1.846e-09	4.95	134.85
High	LLSEEVFDFSSGQITQVK		3.19348e-08	0	1	1	16	O14980	0	2027.03	0	0.558	-0.84	0.306592	0.824402	12.11	185466	103401	29.92	1.77	137486	251601	185466	106103	103401	102584	107970	142961	160344	106103	98822.1	84042.9		High	122.105	0	8.98e-11	5.07	120.8
High	SVDALDDLTPPSTAESGSRSPTSNGGR	1xPhospho [S/T]	0.00117606	0	1	1	14	Q86X29	1	2754.22	0	1.874	0.91	0.144587	0.608237	71.59	95119.7	178263	86.38	45.75	34394.3	95119.7	242847	178263	251056	92186.5	27010.5	54047.6	209952	178263	239939	75524.6		High	73.1898	0	6.216e-05	2.98	73.3
High	SVDETTQAMAFDGIIFQGQSLK		2.16383e-07	0	1	1	3	P26368	0	2386.16	0	0.541	-0.89	0.26035	0.777535	16.02	95251.3	36639.9	39.84	29.68	43770.9	102752	95251.3	32420.3	36639.9	55573.3	34374.2	58384.2	82349	32420.3	35017.5	45528.9		High	124.463	0	3.084e-10	4.11	127.14
High	LLQTDDEEEAGLLELLK		3.51691e-08	0	1	1	4	P55060	0	1929.01	0	0.615	-0.7	0.402655	0.892188	13.86	71509	41297.6	32.41	22.68	41503.2	82166.8	71509	31826.5	41297.6	50517.3	32593.3	46687.7	61822.8	31826.5	39468.9	41386.8		High	138.722	0	2.158e-10	4.8	136.94
High	LLQTCFSSPADDSMDR	1xCarbamidomethyl [C5]; 1xPhospho [S8]	0.000664997	0	1	1	1	Q9NZL4	0	1922.77	0	0.995	-0.01	0.998044	0.999971	65.48	72138.3	103790	50.99	35.09	58787	72138.3	146231	103790	123781	58483.2	46166.7	40989.4	126423	103790	118300	47912.9		High	83.3198	0	1.099e-05	3.98	82.33
High	LLQQQEEEEACLEEEEEEEDSDEEDQRSGK	1xCarbamidomethyl [C11]; 2xPhospho [S21; S28]	0.00125406	0	1	1	1	Q96F63	1	3799.42	0	0.272	-1.88	0.0156925	0.144698	0	65688.4	17874.7					65688.4	17874.7					56790.6	17874.7				High	79.6154	0	2.506e-05	4.89	79.71
High	LLQQQEEEEACLEEEEEEEDSDEEDQR	1xCarbamidomethyl [C11]; 1xPhospho [S21]	5.03951e-05	0	1	1	16	Q96F63	0	3447.31	0	0.754	-0.41	0.561199	0.960108	36.36	238225	179566	56.67	1.85	155823		364201	177235	181927		122371		314868	177235	173871			High	84.4145	0	3.765e-07	4.59	83.13
High	LLQDSSSPVDLAK	1xPhospho [S7]	0.00055727	0	1	1	4	Q15596	0	1452.7	0	1.327	0.41	0.589131	0.964327	13.76	74382.7	94758.4	39.19	41.99	74382.7	132782	67480.5	94758.4	89527	180462	58414.3	75447.7	58339.9	94758.4	85562.7	147845		High	68.8287	0	8.746e-06	3.98	69.04
High	SVDETTQAMAFDGIIFQGQSLK	1xOxidation [M9]	4.59159e-06	0	1	1	2	P26368	0	2402.15	0	0.741	-0.43	0.63971	0.973933	17.02	37605.1	29168.4	34	13.31	34148.9	61955.5	37605.1	26540.2	32056.7		26817.8	35203.5	32511.3	26540.2	30637.2			High	118.613	0	1.659e-08	3.92	115.3
High	SVDEVFDEVVQIFDKEG		1.03418e-05	0	1	1	9	P30085	1	1954.93	0	0.202	-2.3	0.00328254	0.0405824	0.46	60717.4	12293.1		10.63		60717.4		11401.3	13254.6			34500		11401.3	12667.7			High	149.21	0	4.789e-08	4.06	149.41
High	LLPYPTLASPASD	2xPhospho [S9; S12]	0.000152811	0	1	1	24	P0C1Z6	0	1504.64	0	1.05	0.07	0.959099	0.999971	66.51	64197	67393	0.6	58.09	64469.7		63925.5	43554	104280		50629.4		55266.5	43554	99662.4			High	151.249	0	3.775e-05	3.64	152.66
High	LLPYPTLASPASD	1xPhospho [S12]	2.01548e-05	0	1	1	13	P0C1Z6	0	1424.67	0	0.903	-0.15	0.88878	0.999557	13.36	251366	209900	26.49	26.48	251366	154673	261439	209900	241534	139622	197403	87886.4	226026	209900	230839	114387		High	132.632	0	3.156e-07	3.59	132.69
High	IIPTLEEGLQLPSPTATSQLPLESDAVECLNYQHYK	1xCarbamidomethyl [C29]; 1xPhospho [S/T]	0.000251521	0	1	1	6	P61978	0	4135	0	0.664	-0.59	0.282561	0.802174	17.74	1.3605e+06	903008	26.76	35.1	1.10816e+06	1.86779e+06	1.3605e+06	903008	600492	1.24282e+06	870264	1.06129e+06	1.17621e+06	903008	573902	1.01819e+06		High	143.495	0	3.097e-06	4.29	143.56
High	LLPSAPQTLPDGPLASPAR	1xPhospho [S16]	7.36839e-08	0	1	1	18	O15027	0	1981.02	0	0.88	-0.18	0.80747	0.990139	23.63	1.09083e+06	1.15725e+06	23.55	14.85	1.09083e+06	1.57174e+06	1.04686e+06	1.15725e+06	1.23603e+06	920903	856653	893070	905060	1.15725e+06	1181301	754458		High	101.137	0	7.825e-10	4.38	101.01
High	SVDFDSLTVR	1xPhospho [S1]	0.000127018	0	1	1	15	Q9Y5K6	0	1218.54	0	1.352	0.44	0.345522	0.855827	85.15	294764	398588	71.23	54.05	294764	71781.2	466026	398588	584225	169674	231484	40786.5	402900	398588	558355	139006		High	95.2325	0	1.267e-06	3.5	95.43
High	LIPITGGNARSPEDQLGK	1xPhospho [S/T]	0.000372899	0	1	1	3	Q9UK61	1	1945.97	0	0.662	-0.6	0.44196	0.916842	21.57	394959	261271		44.61			394959	188481	362172				341460	188481	346135			High	64.7423	0	5.149e-06	4.43	65.64
High	SVCGHLENTSVGNSPNPSSAENSFR	1xCarbamidomethyl [C3]; 1xPhospho [T/S]	8.52709e-06	0	1	1	3	Q96HH9	0	2727.15	0	0.149	-2.75	0.000202852	0.00308857	0	127595	18963.7					127595	18963.7					110312	18963.7				High	60.2521	0	3.723e-08	4.37	59.99
High	SVDIHDSIQPR	1xPhospho [S1]	0.000279222	0	1	1	31	Q9Y6D6	0	1346.61	0	1.116	0.16	0.753594	0.988338	30.76	3.48799e+06	4.00552e+06	27.14	37.25	2.27382e+06	3.48799e+06	3.98911e+06	4.00552e+06	4.45044e+06	2.01053e+06	1.78568e+06	1.9819e+06	3.44877e+06	4.00552e+06	4.25337e+06	1.64715e+06		High	42.987	5.421e-06	7.78e-05	2.63	42.72
High	SVAVSDEEEVEEEAER	1xPhospho [S5]	1.80457e-08	0	1	1	25	Q9Y6X9	0	1886.75	0	0.874	-0.19	0.849036	0.995384	42.73	790283	717438	26.61	44.79	649290	1.08848e+06	790283	352526	951333	717438	509901	618478	683235	352526	909208	587767		High	68.0443	0	1.052e-09	6.48	68.81
High	SVASNQSEMEFSSLQDMPK	2xPhospho [S4; S]; 2xOxidation [M9; M17]	2.18861e-08	0	1	1	15	Q8N163	0	2306.86	0	2.632	1.4	0.0206595	0.1759	99.75	88882.5	233927	105.45	36.1	324224	29895.4	88882.5	233927	279197	128657	254620	16986.7	76842.9	233927	266834	105403		High	82.0693	0	1.531e-09	5.7	87.15
High	STTLAVDYPKTPTGSPATEVSAK	2xPhospho [T/Y]	1.83013e-05	0	1	1	6	Q8NHM5	1	2481.12	0	1.229	0.3	0.750492	0.988338	35.38	55469.6	68162.9	31.59	11.72	37858.7	55469.6	72856.7	80017	68162.9	64044.5	29731.2	31518.2	62987.9	80017	65144.6	52469		High	73.9248	0	1.941e-06	4.7	74.3
High	LLVVDPETDEQLQK		5.28853e-05	0	1	1	6	O14745	0	1626.86	0	1.093	0.13	0.721744	0.982377	55.33	126933	138693	52.01	8.2		86296.4	186705	146978	130876			49034.2	161415	146978	125081			High	73.273	0	4.695e-07	3.19	74.68
High	LLVSASQDGK		0.000288343	0	1	4	3	P16520	0	1017.56	0	1.179	0.24	0.583399	0.963644	23.18	122782	134582	30.3	27.81	72292.6	122782	135349	159521	89381.9	134582	56772.9	69765.6	117015	159521	85424	110258		High	31.0404	0	3.678e-06	2.54	30.91
High	STTPPPAEPVSLPQEPPK	1xPhospho [S/T]	7.90486e-05	0	1	1	78	Q9UN86	0	1951.94	1	0.945	-0.08	0.946644	0.999971	23.92	290652	267336	24.4	17.23	208839	290652	345400	267336	326330	232447	164005	165150	298614	267336	311880	190434		High	74.0795	0	1.278e-06	3.8	73.44
High	ILVNQLSVDDVNVLTCATGTLSNLTCNNSK	2xCarbamidomethyl [C16; C26]	4.23121e-08	0	1	1	8	P14923	0	3263.62	0	0.698	-0.52	0.50365	0.940426	47.43	46556.8	32476.6	112.57	13.51	27710.6	242119	46556.8	29509.5	35742.1		21761.7	137574	40250.4	29509.5	34159.4			High	143.564	0	3.673e-11	5.2	143.34
High	LLVDVDESTLSPEEQKER	1xPhospho [S/T]	0.00199713	0	1	1	4	O75533	1	2167.02	0	2.388	1.26	0.0419483	0.291312	68.57	63775.7	152297	68.55	25.31		37570	108260	127094	182498			21347.5	93595.8	127094	174417			High	75.2779	0	4.622e-05	2.73	76.53
High	LLVDSQGLSGCSPR	1xCarbamidomethyl [C11]; 1xPhospho [S12]	1.20889e-06	0	1	1	7	O94885	0	1568.71	0	0.869	-0.2	0.836866	0.994193	18.76	793347	689492	24.26	8.54	793347	1.07944e+06	678775	665862	780950	689492	623032	613347	586832	665862	746369	564872		High	70.8259	0	1.291e-08	4.3	70.99
High	IIVDELKQEVISTSSK		5.81659e-07	0	1	1	26	P63244	1	1789	0	1.602	0.68	0.192181	0.689611	85.03	112020	179488	71.17	62.01	262658	63339.1	112020	114374	382388	179488	206271	35989.7	96846.4	114374	365456	147047		High	98.2593	0	1.523e-08	3.82	97.02
High	LIVDEAINEDNSVVSLSQPK		1.38406e-08	0	1	1	30	P55072	0	2170.12	0	1.022	0.03	0.778371	0.989073	82.79	605408	1.05299e+06	41.41	38.07	605408	1.15611e+06	585154	521771	1.18163e+06	1.05299e+06	475439	656908	505892	521771	1.12931e+06	862673		High	97.0059	0	8.586e-12	5.27	98.03
High	LITSFLELHCLESPTELSQSSDSEAGDPASQS	1xCarbamidomethyl [C10]; 1xPhospho [S/T]	0.000793525	0	1	1	51	Q9BQA9	0	3515.54	0	0.796	-0.33	0.632038	0.971264	34.87	564754	591166	49.07	40.13	564754	355333	961200	591166	678073	282991	443513	201902	831001	591166	648047	231843		High	144.784	0	6.485e-05	4.47	144.78
High	LITSEEERSPAKR	2xPhospho [S9; T/S]	0.000126001	0	1	1	11	Q12888	2	1675.75	0	1.081	0.11	0.711223	0.982335	11.26	831275	966635	10.38	8.88	961032	831275	789736	853490	966635	1.01765e+06	754718	472336	682762	853490	923832	833720		High	28.7035	0	2.525e-05	3.62	28.44
High	STVTGERQSGDGQESTEPVENK	1xPhospho [S9]	3.41703e-09	0	1	1	6	O15234	1	2415.03	0	0.884	-0.18	0.751625	0.988338	35.38	2.13216e+06	1.63692e+06	23.08	50.21	2.13216e+06	2.66716e+06	1.67249e+06	1.63692e+06	1.47807e+06	3.45819e+06	1.67443e+06	1.5155e+06	1.44594e+06	1.63692e+06	1.41262e+06	2.83315e+06		High	24.9218	0	1.377e-12	6.64	25.53
High	LITSEEERSPAK	1xPhospho [S/T]	0.000257659	0	1	1	10	Q12888	1	1439.68	0	0.671	-0.58	0.33313	0.845748	26.66	1.27676e+06	580506	39.54	59.31	1.77275e+06	1.27676e+06	766809	580506	514550	1.40004e+06	1.39218e+06	725461	662941	580506	491766	1.14699e+06		High	24.5853	0	3.186e-06	3.43	26.2
High	SVAAEGALLPQTPPSPR	1xPhospho [S15]	7.03084e-06	0	1	1	14	Q86X27	0	1770.88	0	1.04	0.06	0.86606	0.998631	26.32	492480	512384	26.88	5.84	418224	696268	492480	512384	565383	511296	328440	395624	425771	512384	540347	418883		High	81.0101	0	2.26e-06	4.02	81.29
High	IITITGTQDQIQNAQYLLQNSVK		5.62493e-09	0	1	1	7	P61978	0	2589.39	0	0.697	-0.52	0.528245	0.949583	12.38	332600	231807	35.87	25.33	283818	544952	332600	223386	231807	344296	222888	309645	287548	223386	221542	282067		High	127.436	0	7.958e-12	6.14	125.01
High	LITLEEEMTK		0.00258108	0	1	1	2	P07237	0	1206.63	0	0.27	-1.89	0.00906315	0.0934838	0	148971	40287.3					148971	40287.3					128792	40287.3				High	72.6628	5.421e-06	7.832e-05	2.95	72.11
High	ILTFDQLALDSPK		1.42643e-05	0	1	1	2	Q07020	0	1460.8	0	0.24	-2.06	0.00972268	0.0990118	3.3	59873.2	11194.3	25.92	90.82	60622	36728.9	59873.2	11194.3	8819.84	42970.3	47607.7	20869.6	51763	11194.3	8429.29	35203.7		High	114.285	0	7.295e-08	3.67	112.49
High	SVAAEGALLPQTPPSPR	2xPhospho [T12; S15]	4.5701e-07	0	1	1	39	Q86X27	0	1850.84	0	0.805	-0.31	0.747613	0.987385	24.23	404742	349110	19.11	31.6	353295		463681	349110	399267	205663	277450		400873	349110	381587	168491		High	95.6126	0	1.535e-07	4.43	96.09
High	LITEDVQGK		0.00114808	0	1	1	5	P61247	0	1002.55	0	0.585	-0.77	0.293412	0.81211	6.61	390437	228383	27.66	3.99	252796	448923	390437	228383	227821	244224	198526	255081	337550	228383	217733	200083		High	30.2439	0	2.239e-05	2.33	31.49
High	SVASNQSEMEFSSLQDMPK	1xPhospho [S]	2.3639e-07	0	1	1	28	Q8N163	0	2194.9	0	100	6.64	1e-17	1.8991e-16			435784		13.82				480665		395093				480665		323683		High	103.183	0	3.468e-10	5.64	103.41
High	SVASNQSEMEFSSLQDMPK	1xPhospho [S]; 1xOxidation [M]	7.36839e-08	0	1	1	109	Q8N163	0	2210.9	0	1.294	0.37	0.400089	0.890487	22.6	991359	1.28316e+06	22.89	20.39	730894	1.16964e+06	991359	1.28316e+06	1.46102e+06	963632	573986	664595	857074	1.28316e+06	1.39632e+06	789463		High	82.4781	0	7.51e-11	6.38	83.16
High	LLSSSLTADCSLR	1xCarbamidomethyl [C10]; 1xPhospho [S]	0.00045954	0	1	1	7	Q147X3	0	1502.69	0																						No Quan Values	High	79.7366	0	1.73e-05	3.25
High	LLSSNEDDANILSSPTDR	1xPhospho [S]	1.35108e-08	0	1	1	18	O75448	0	2026.9	0	0.956	-0.06	0.97031	0.999971	38.54	397018	443364	22.65	30.9	397018	357940	543960	443364	520106	271662	311786	203384	470277	443364	497076	222562		High	81.7462	0	1.183e-10	6.18	80.86
High	SVASNQSEMEFSSLQDMPK	1xPhospho [S]; 2xOxidation [M9; M17]	9.1977e-07	0	1	1	38	Q8N163	0	2226.89	0	1.144	0.19	0.624612	0.967678	41.25	469136	413690	52.65	20.63	469136	500886	146701	413690	402375	573178	368422	284606	126830	413690	384557	469581		High	71.1157	0	2.472e-09	5.84	69.93
High	ILSQSTDSLNMR	1xPhospho [S5]	3.83429e-05	0	1	1	3	Q92974	0	1444.65	0	0.721	-0.47	0.677277	0.978655	3.1	156523	112866	5.83	3.61		150199	163114	115786	110019			85343.9	141020	115786	105148			High	65.7925	0	7.359e-07	3.61	66.01
High	SVASNQSEMEFSSLQDMPK	2xPhospho [S4; S]	5.15581e-07	0	1	1	48	Q8N163	0	2274.87	0	0.751	-0.41	0.573234	0.962406	76.2	255225	248565	91.03	85.08	255225	25767.1	499060	248565	374575	16791.9	200434	14641	431460	248565	357989	13756.9		High	124.208	0	1.584e-08	5.7	121.52
High	SVASNQSEMEFSSLQDMPK	2xPhospho [S4; S]; 1xOxidation [M]	3.51691e-08	0	1	1	37	Q8N163	0	2290.86	0	1.112	0.15	0.604094	0.965026	128.62	748439	815220	81	70.41	748439	33202.1	755867	815220	840863	110295	587765	18865.7	653481	815220	803629	90359.9		High	101.224	0	1.947e-09	5.67	101.89
High	LLSPQMSGEEEDSDLAAK	1xPhospho [S7]	1.62006e-07	0	1	1	6	P42858	0	1999.86	0	0.649	-0.62	0.427596	0.909204	27.47	114671	74411	58.64	15.14	58366.7	204759	114671	58780.9	79313.8	74411	45836.6	116346	99138.3	58780.9	75801.8	60961.8		High	77.1142	0	2.112e-10	5.52	77.25
High	IIYDSDSESEETLQVK	2xPhospho [S7; S]	1.11029e-07	0	1	1	43	P35251	0	2015.81	0	0.57	-0.81	0.163381	0.646457	8.52	755521	430989	13.28	26.94	687598		830154	355394	522664		539985		717705	355394	499520			High	95.6629	0	1.283e-10	7.17	94.92
High	LIPLDEECSMDETPYVETLEPGGSGGSPDGAGGSK	1xCarbamidomethyl [C8]; 1xPhospho [S/T]	1.06797e-05	0	1	1	23	Q96QC0	0	3631.53	0	0.921	-0.12	0.955096	0.999971	46.37	445440	410124	52.1	26.67	445440	274416	788889	410124	458340	264825	349813	155925	682030	410124	438044	216960		High	125.514	0	9.774e-06	4.43	125.76
High	SVEDVRPHHTDANNQSACFEAPDQK	1xCarbamidomethyl [C18]; 1xPhospho [S/T]	4.10282e-06	0	1	1	9	Q9Y520	0	2932.23	0	0.503	-0.99	0.155448	0.631453	24.99	199953	100558	14.24	75.63	221210		180739	100558	201266	33372.8	173720		156257	100558	192354	27340.9		High	33.279	0	1.433e-08	6.05	32.96
High	SVLCSTPTINIPASPFMQK	1xCarbamidomethyl [C4]; 2xPhospho [S14; S/T]	3.56667e-05	0	1	1	9	Q96KB5	0	2250.99	0	0.819	-0.29	0.706298	0.982021	37.87	50725.7	53631	42.79	42.34	50725.7	27981.9	70509.8	53631	57372.5	22924.2	39836	15899.5	60958.9	53631	54832	18780.9		High	139.746	0	2.423e-07	3.86	139.98
High	SVLPTAIPAVLPAASPCSSPK	1xCarbamidomethyl [C17]; 2xPhospho [S18; S]	9.77585e-06	0	1	1	12	O94806	0	2223.05	0	0.857	-0.22	0.755312	0.988442	42.52	80286.8	67286.7	63.28	69.47	89372.9	17066.1	80286.8	67286.7	95688.2	14631.5	70186.4	9697.06	69411.5	67286.7	91451.1	11987		High	143.651	0	2.35e-07	3.68	143.81
High	LLKPGEEPSEYTDEEDTKDHNKQD	1xPhospho [Y/T/S]	2.1465e-07	0	1	1	218	O15173	2	2897.24	0	1.115	0.16	0.749686	0.98788	137.66	4.89671e+06	1.57129e+07	87.11	78.54	4.01522e+06	4.89671e+06	1.79388e+07	1.57129e+07	2.00085e+07	1.43014e+06	3.15323e+06	2.78234e+06	1.55089e+07	1.57129e+07	1.91225e+07	1.17166e+06		High	63.9271	0	3.058e-10	5.54	31.45
High	LLKPGEEPSEYTDEEDTKDHNK	1xPhospho [T/Y]	5.09743e-06	0	1	1	7	O15173	1	2654.15	0	0.97	-0.04	0.945988	0.999971	43.2	911828	884674		86.86			911828	884674	1.15849e+06	16325.4			788316	884674	1.10719e+06	13374.7		High	30.6382	0	1.033e-07	4.18	31.26
High	LLKPGEEPSEYTDEEDTK	1xPhospho [Y/T]	1.66517e-08	0	1	1	16	O15173	0	2159.93	0	1.512	0.6	0.295947	0.814666	95.32	313762	779187	51.72	52.76	228253	313762	605576	779187	915365	262808	179252	178282	523547	779187	874832	215308		High	44.9401	0	1.034e-10	5.31	44.91
High	LLKEGEEPTVYSDEEEPKDESAR	1xPhospho [S/Y]	9.9343e-06	0	1	1	5	O00264	2	2730.2	0	0.987	-0.02	0.849945	0.995384	34.28	285034	281376		32.65			285034	222431	355943				246424	222431	340181			High	43.299	0	4.549e-08	5.34	43.54
High	LIHGEDSDSEGEEEGR	2xPhospho [S7; S9]	3.3829e-06	0	1	1	18	Q9C0C9	0	1918.67	0	0.666	-0.59	0.450409	0.920862	25.87	394753	263090	6.99	44.49	375707		414764	263090	375857	143725	295051		358582	263090	359214	117748		High	29.2279	0	1.823e-08	5.48	29.61
High	LIHEQEQQSSS	1xPhospho [S11]	0.000349681	0	1	1	1	Q96FQ6	0	1365.57	0	1.201	0.26	0.532942	0.951482	44.06	349740	420127	49.04	28.5	587008	349740	215127	342483		515373	460989	198724	185987	342483		422223		High	25.0502	0	4.755e-06	2.7	25.37
High	LLHEDLDESDDDMDEK	1xPhospho [S9]; 1xOxidation [M13]	1.09258e-07	0	1	1	11	O43150	0	2014.75	0	1.745	0.8	0.134798	0.586032	67.46	346042	509987	59.75	50.12	346042	91863.6	413260	509987	720961	233182	271754	52197.5	357281	509987	689036	191036		High	41.6534	0	1.267e-10	6.64	41.57
High	LLHEDLDESDDDMDEK	1xPhospho [S9]	4.08362e-07	0	1	1	14	O43150	0	1998.75	0	0.813	-0.3	0.658295	0.977207	68.59	415578	634106	89.58	75	196875		877233	634106	803112	78715.5	154610		758408	634106	767550	64488.3		High	52.6526	0	1.18e-09	6.04	52.97
High	LLGTIYTAAEEIEAVGGK		6.96518e-08	0	1	1	2	Q6YN16	0	1834.98	0	1.224	0.29	0.698063	0.980738	28.27	37825.1	46294.4	45.03		31768.5	70961.6	37825.1			46294.4	24948.4	40320.8	32701.5			37927.1		High	135.623	0	6.985e-11	4.18	132.75
High	LLGSSEDLSSDSESHLPEEPAPLSPQQAFR	2xPhospho [S14; S24]	0.000793525	0	1	1	8	Q86TI0	0	3383.47	0	1.634	0.71	0.429697	0.91049	64.09	49940.3	76606.9	57.89	40.75	49940.3	21405.1	79689	56947.2	103054		39219.2	12162.5	68894.7	56947.2	98490.5			High	120.365	5.421e-06	9.731e-05	4.4	121.32
High	LLGSSEDLSSDSESHLPEEPAPLSPQQAFR	1xPhospho [S]	1.83629e-06	0	1	1	2	Q86TI0	0	3303.51	0	0.988	-0.02	0.994918	0.999971	62.06	36372.2	35946.7		60.22			36372.2	35946.7	51351.4	11858.2			31445.4	35946.7	49077.5	9714.94		High	107.526	0	5.033e-09	5.14	109.76
High	LLGSLDEVVLLSPVPELRDSSK	2xPhospho [S12; S]	0.000603886	0	1	1	5	Q9H1A4	1	2526.25	0	0.931	-0.1	0.866665	0.998631	24.32	61026.5	60404.3	12.19	68.45	55974.5		66534.4	60404.3	63584.8	9366.15	43957.9		57522	60404.3	60769.3	7673.3		High	148.597	0.00165	0.03545	3.08	148.85
High	LLGSLDEVVLLSPVPELRDSSK	1xPhospho [S]	0.000427482	0	1	1	2	Q9H1A4	1	2446.28	0	0.61	-0.71	0.513742	0.945109	13.29	30252.6	17481.3	34.31	19.61	17268.1	35858.5	30252.6	20099.2	15204.3		13561	20375	26154.7	20099.2	14531.1			High	144.247	0	6.169e-06	3.3	144.33
High	ILGSASPEEEQEKPILDRPTR	1xPhospho [S]	1.92057e-05	0	1	1	10	Q7Z422	0	2445.2	0	100	6.64	1e-17	1.8991e-16			316740		87.79				316740	968240	168625				316740	925366	138147		High	78.601	0	2.549e-07	3.67	54.55
High	SVNEDDNPPSPIGGDMMDSLISQLQPPPQQQPFPK	1xPhospho [S]	0.000121037	0	1	1	23	O60244	0	3883.76	0	0.525	-0.93	0.192741	0.690162	8.42	391733	190511	26.82	18.49	261979	391733	457109	167828	190511	239953	205738	222585	395191	167828	182075	196584		High	147.56	0	1.19e-06	4.37	147.7
High	ILGQEGDASYLASEISTWDGVIVTPSEK		0.0014145	0	1	1	1	Q12905	0	2965.47	0	0.274	-1.87	0.0428702	0.294989	0	41005.7	11240.1					41005.7			11240.1			35451.2			9208.56		High	144.671	0	2.952e-05	3.26	144.67
High	LLGPSAAADILQLSSSLPLQSR	2xPhospho [S15; S]	0.000283746	0	1	1	4	Q7Z6Z7	0	2397.18	0	1.437	0.52	0.420709	0.904523	20.78	22889.5	32900.6	12.75	21.44	20910.8		25055.4	28238.4	38332.6		16421.7		21661.5	28238.4	36635.2			High	148.941	0	9.838e-06	4.36	149.27
High	LLGPSAAADILQLSSSLPLQSR	1xPhospho [S]	3.2824e-09	0	1	1	15	Q7Z6Z7	0	2317.22	0	0.796	-0.33	0.720881	0.982377	17.32	206008	174026	25.19	13.47	179711	288196	206008	174026	143111	187232	141131	163755	178103	174026	136774	153392		High	146.301	0	1.416e-12	6.42	146.25
High	LLGLTPPEGGAGDRSEEEASSTEKPTK	1xPhospho [S/T]	0.00143738	0	1	2	6	Q9UGY1	1	2836.32	0	1.602	0.68	0.226381	0.734203	103.42	145613	233218		80.91			145613	121670	447036				125889	121670	427241			High	56.8417	0	3.014e-05	2.82	57.15
High	ILGLLDAYLK		0.00030749	0	1	1	4	P26641	0	1118.68	0	0.69	-0.53	0.500319	0.940344	21.09	62401.6	43078.5	15.95	34.22	62401.6	66706	48619.1	43078.5	29625	59792.9	49005.3	37902.8	42033.4	43078.5	28313.2	48985.8		High	127.22	0	4.022e-06	2.9	130.62
High	LLGGVTIAQGGVLPNIQAVLLPK		4.9064e-09	0	1	3	2	P16104	0	2271.38	0																						No Quan Values	High	145.333	0	2.192e-12	4.69
High	SVNEILGLAESSPNEPK	1xPhospho [S]	1.81062e-09	0	1	1	35	Q9H8G2	0	1863.87	0	0.98	-0.03	0.996622	0.999971	35.69	566623	555293	38.93	25.72	566623	328510	756154	555293	635813	373868	444981	186661	653729	555293	607658	306294		High	101.527	0	5.967e-13	5.27	102.34
High	LIGEPDLVVSVIPNNSNENIPR	1xPhospho [S16]	0.000552811	0	1	1	6	Q9H9A7	0	2469.24	0	0.761	-0.39	0.591957	0.964327	22.51	51757.1	39412.2	26.23	43.88	51757.1	31760.8	53063.8	47499.8	39412.2	17853	40645.9	18046.7	45876.1	47499.8	37667.1	14626.2		High	132.039	0	5.99e-05	2.96	131.81
High	ILGATIENSR		7.29429e-05	0	1	1	10	P08727	0	1073.59	0	1.244	0.32	0.426171	0.908561	50.77	754139	757539	51.85	52.98	274269	754139	926079	1.15207e+06	757539	352973	215389	428506	800637	1.15207e+06	723995	289176		High	38.9571	0	6.101e-07	3	40.3
High	ILGADTSVDLEETGR		2.12932e-07	0	1	1	8	P25705	0	1575.79	0	1.145	0.2	0.65888	0.977207	87.94	153419	175658	100.09	20.47	16937.8	153419	381124	151831	203224		13301.6	87173.8	329499	151831	194225			High	71.4731	0	3.029e-10	3.36	71.6
High	LLLAEDSEEEVDFLSER	1xPhospho [S7]	1.98733e-08	0	1	1	117	Q14676	0	2073.93	0	0.965	-0.05	0.975066	0.999971	58.37	1.27316e+06	1.22818e+06	51.83	67.06	1.27316e+06	417636	1.39774e+06	1.22818e+06	1.46427e+06	232429	999838	237303	1.20841e+06	1.22818e+06	1.39943e+06	190420		High	137.732	0	4.494e-11	5.88	132.12
High	SVEDDEEGHLICQSGDVLSAR	1xCarbamidomethyl [C12]; 1xPhospho [S1]	6.30351e-07	0	1	1	4	P49759	0	2396.01	0	3.128	1.65	0.00495358	0.0579694	122.81	56359.9	176293		90.65			56359.9	176293	322327	13183.6			48725.7	176293	308055	10800.8		High	81.4174	0	1.245e-09	6.02	82.76
High	IILDLISESPIK		5.75072e-06	0	1	1	13	P61978	0	1340.8	0	0.747	-0.42	0.60258	0.965026	9.62	109570	81825.3	17.79	24.51	81066.6	109570	114656	87466.1	53497	81825.3	63663.2	62258.2	99125.4	87466.1	51128.2	67036.1		High	117.234	0	7.659e-08	4.58	122.36
High	IILDLISESPIKGR	1xPhospho [S]	8.36242e-05	0	1	1	16	P61978	1	1633.89	0	1.008	0.01	0.880864	0.998631	45.69	105739	106576	25.15	55.7	152839	105739	97517.3	106576	241710	93547.6	120027	60081.3	84308.1	106576	231007	76639.6		High	103.29	0	2.179e-06	3.78	104.77
High	IIPGFMCQGGDFTR	1xCarbamidomethyl [C7]	1.81548e-05	0	1	2	17	P62937	0	1598.75	0	0.745	-0.42	0.60818	0.965026	24.01	187739	136463	18.6	36.49	188014	187739	133217	99297.4	136463	204961	147651	106675	115172	99297.4	130420	167916		High	99.8013	3.58e-05	0.0004574	2.64	102.56
High	LIPEMDQIFTEVEMTTLEK		2.9037e-06	0	1	1	3	Q9Y4L1	0	2267.12	0	100	6.64	1e-17	1.8991e-16			10887.8		91.23				23441.7	5057.01					23441.7	4833.08			High	147.32	0	9.128e-09	4.12	147.07
High	IIPELVGSPTQSTSSR	1xPhospho [S/T]	4.70367e-06	0	1	1	20	Q9NSI6	0	1751.86	0	0.859	-0.22	0.794932	0.989373	17.73	512548	440384	25.73	13.07	441091	717129	512548	416719	531326	440384	346398	407477	443121	416719	507799	360789		High	83.0081	0	6.471e-05	3.23	81.79
High	SVENLPECGITHEQR	1xCarbamidomethyl [C8]; 1xPhospho [S1]	4.32568e-05	0	1	1	30	Q9UBF8	0	1848.79	0	1.221	0.29	0.552317	0.957622	74.59	2.8721e+06	4.76493e+06	62.91	48.88	1.42708e+06	2.8721e+06	5.46987e+06	4.76493e+06	5.32684e+06	1.74197e+06	1.12072e+06	1.63194e+06	4.72895e+06	4.76493e+06	5.09096e+06	1.42713e+06		High	49.9487	0	3.976e-06	3.91	46.57
High	SVEPQDAGPLER	1xPhospho [S1]	0.000247511	0	1	1	7	Q9NZT2	0	1377.6	0	0.831	-0.27	0.683406	0.979361	12.59	607839	567197	13.79	8.99	607839	764172	605626	503250	567197	602052	477348	434207	523591	503250	542081	493236		High	49.9009	0	3.029e-06	3.31	49.65
High	LINSELGSPSR	1xPhospho [S8]	0.000165601	0	1	1	3	Q68CP4	0	1252.59	1	0.372	-1.42	0.0368164	0.265305	2.63	385416	143550	34.9	7.75	385416	669246	376553	143550	161886	140646	302675	380270	325546	143550	154718	115225		High	48.6492	0	1.79e-06	3.54	48.55
High	IINEPTAAAIAYGLDR		2.84401e-07	0	1	2	5	P0DMV9	0	1687.9	0	0.928	-0.11	0.886756	0.998631	39.95	86417.6	80188.1	11.07	39.22	93465.9	79900.8		48114.2	80188.1	110570	73400.7	45400.1		48114.2	76637.3	90585.4		High	107.319	0	4.398e-10	3.98	105.24
High	IINEPTAAAIAYGLDKK		0.00188811	0	1	2	8	P11142	1	1787.99	0	2.119	1.08	0.0609867	0.372181	199.54	64494.5	136671	113.52		194943	21337.2				136671	153093	12123.9				111969		High	101.701	7.13e-05	0.001185	1.62	100.4
High	IINEPTAAAIAYGLDK		2.59112e-08	0	2	4	26	P11142; P11021	0	1659.9	0	1.342	0.42	0.414695	0.902004	50.6	173830	312856	26.39	27.96	242724	173830	146609	186525	312856	325686	190616	98771.3	126750	186525	299003	266821	Shared	High	92.6774	0	7.39e-11	4.71	93.9
High	ILMVGLDAAGK		0.000388187	0	2	5	1	P61204; P18085	0	1087.62	0	2.734	1.45	0.0740002	0.419255	148.67	35694.9	97594.7	103.45	9.53	14056.9		90640.5	91227.7	104406		11039.2		78362.8	91227.7	99782.9		Shared	High	77.9827	0	5.461e-06	2.87	77.06
High	LLIVQDASER	1xPhospho [S8]	0.000300166	0	1	1	6	O95772	0	1223.6	0	1.844	0.88	0.10741	0.518854	75.6	168767	469838	50.72	30.17	168767	145587	350952	469838	494386	268428	132536	82723.5	303414	469838	472494	219912		High	66.1395	0	4.857e-06	3.31	66.48
High	ILLVDSPGMGNADDEQQEEGTSSK	1xPhospho [S6]; 1xOxidation [M9]	2.26013e-08	0	1	1	10	Q9UKN8	0	2616.1	0	1.076	0.11	0.688748	0.979423	27.75	777796	836820	37.51	11.96	777796	956927	425906	681835	836820	853195	610819	543732	368215	681835	799765	698987		High	74.9557	0	1.608e-11	7.54	75.48
High	ILLVDSPGMGNADDEQQEEGTSSK	1xPhospho [S6]	9.68458e-08	0	1	1	16	Q9UKN8	0	2600.11	0	0.881	-0.18	0.803866	0.990009	22.83	1.14664e+06	1.00983e+06	24.24	8.08	873054	1.14664e+06	1.4307e+06	924071	1.08678e+06	1.00983e+06	685627	651531	1.23691e+06	924071	1.03866e+06	827314		High	88.1692	0	1.076e-10	6.27	88.48
High	LILTDSGSAPTFCSDDEDVAPLSAK	1xCarbamidomethyl [C13]; 1xPhospho [T/S]	2.96458e-05	0	1	1	10	P78312	0	2689.2	0	1.511	0.6	0.246602	0.759741	48.71	223175	337127	84.4	20.49	223175	16572.6	335913	291358	390086		175264	9416.65	290412	291358	372813			High	115.273	0	4.483e-07	4.52	115.72
High	ILIPSDIESSK	1xPhospho [S5]	0.000603886	0	1	1	6	P30414	0	1281.63	0	1.097	0.13	0.672515	0.978655	34.62	964146	1.05795e+06	28.52	21.73	964146	702181	1.2579e+06	1.05795e+06	1.37026e+06	896495	757164	398984	1.08751e+06	1.05795e+06	1.30959e+06	734461		High	87.7539	0	9.634e-06	2.52	88.29
High	LLLPGELAK		0.00245992	0	1	15	37	O60814	0	953.603	0	1.09	0.12	0.779821	0.989073	38.25	1.65954e+06	1.7372e+06	21.58	30.5	1.67347e+06	1.11267e+06	1.65954e+06	1.7372e+06	2.27497e+06	1.21248e+06	1.31421e+06	632226	1.43475e+06	1.7372e+06	2.17424e+06	993336		High	76.0552	5.421e-06	0.0001034	2.54	75.86
High	LLLINNAGSLGDVSK	1xPhospho [S9]	8.79395e-08	0	1	1	3	P35270	0	1593.82	0	1.279	0.35	0.700133	0.981269	25.53	47088.4	60204.2	1.17	55.43	46701		47479.1	60204.2	70568.3	18477.2	36675.3		41047.8	60204.2	67443.5	15137.6		High	107.194	0	9.528e-11	5.89	107.75
High	LLIIGDSGVGK		0.000172392	0	2	9	12	P62820; Q9H0U4	0	1071.64	0	1.783	0.83	0.134138	0.584861	13.64	106609	190111		12.96			106609	173420	208407				92168.6	173420	199179		Shared	High	76.2731	0	1.894e-06	2.89	77.44
High	LLIHQSLAGGIIGVK		1.2384e-06	0	1	1	1	P61978	0	1518.94	0	0.495	-1.02	0.199969	0.700364	0	57399.7	28395			57399.7					28395	45077.1					23262.9		High	106.217	0	3.01e-09	4.3	105.41
High	SVESTSPEPSK	1xPhospho [S6]	0.00187303	0	1	1	6	P18583	0	1227.51	0	1.658	0.73	0.137207	0.591439	52.16	2.8728e+06	4.06844e+06	42.58	44.44	3.78487e+06	2.8728e+06	1.48858e+06	4.06844e+06	2.49147e+06	6.27662e+06	2.97234e+06	1.63234e+06	1.28695e+06	4.06844e+06	2381146	5142174		High	24.1568	0	4.227e-05	3.3	24.68
High	SVGDGETVEFDVVEGEK		1.64632e-07	0	2	3	6	P16989; P67809	0	1795.82	0	0.22	-2.18	2.69083e-05	0.000440284	8.89	1.33915e+06	321312	130.87	62		263581	6.80371e+06	581311	321312	149431		149769	5.88211e+06	581311	307084	122423	Shared	High	78.9581	0	6.584e-10	4.11	81.82
High	SVGGDSDTEDMR	1xPhospho [S6]	0.00122423	0	1	1	6	Q9UK61	0	1348.47	0	0.84	-0.25	0.736946	0.985514	10.81	230734	189822	15.62	13.49	184198	230734	252122	161241	211723	189822	144655	131104	217971	161241	202347	155513		High	29.417	0	3.28e-05	3.49	30.06
High	SVGGSGGGSFGDNLVTR	1xPhospho [S]	1.00011e-07	0	1	1	24	P02545	0	1646.72	0	1.443	0.53	0.186225	0.682672	14.65	693522	1.02944e+06	13.51	16.25	580531	762042	693522	1.02944e+06	1.09986e+06	796895	455903	432997	599581	1.02944e+06	1.05116e+06	652863		High	72.7376	0	7.868e-10	5.33	73.06
High	LLLELNAVQHNPPGFPADEANSSPPLPGALSPLYGVPETNSPLGGK	1xPhospho [S]	0.0004173	0	1	1	13	P49023	0	4755.37	0	0.577	-0.79	0.317019	0.831287	12.9	85759.7	41633.8	15.24	44.52	71833.6	97754.7	85759.7	41434	41633.8	84647.2	56412.4	55544.8	74143.1	41434	39790.3	69348		High	144.97	0	5.994e-06	4.2	145.06
High	LLLEFTDTSYEEK		1.5889e-06	0	1	1	20	P21266	0	1587.78	0	0.924	-0.11	0.931417	0.999971	65.83	194079	276328	38.48	34.65	194079	336057	169873	149238	276328	310660	152414	190950	146862	149238	264092	254511		High	97.2871	0	8.127e-09	4.12	104.76
High	ILLDQVEEAVADFDECIR	1xCarbamidomethyl [C16]	1.70582e-08	0	1	1	6	O94826	0	2135.03	0	0.537	-0.9	0.25191	0.766056	9.6	54483.6	29271.7	30.96		43612.6	68064.3		29271.7			34249.9	38674.5		29271.7				High	147.327	0	2.715e-11	4.92	147.49
High	LLLDPSSPPTK	1xPhospho [S/T]	0.00211242	0	1	1	13	Q6IAA8	0	1247.63	0	1.08	0.11	0.770322	0.988442	37.21	193484	211935	35.7	3.92		250438	149483	211935	201119	217269		142301	129234	211935	192213	177999		High	76.5785	0	4.977e-05	3.13	76.79
High	IILDLISESPIK	1xPhospho [S9]	7.93192e-06	0	1	1	13	P61978	0	1420.77	0	1.23	0.3	0.537272	0.95355	38.16	197711	182906	35.42	27.09	197711	97671.9	200315	182906	246307	143786	155266	55497.8	173181	182906	235400	117798		High	127.63	0	6.892e-07	4.34	128.21
High	LSDCEGSVHCEVPSEQYACEGKPPDPDSEGSTK	3xCarbamidomethyl [C4; C10; C19]; 2xPhospho [S31; S/T]	0.000531045	0	1	1	4	Q9NSI6	0	3811.45	0	0.381	-1.39	0.0978247	0.493628	4.31	82027.3	31237.6		27.81			82027.3	25594.5	38124.9				70916.3	25594.5	36436.7			High	58.8997	0	8.161e-06	4.96	58.41
High	LSDGVAVLK		0.00214657	0	1	1	3	P10809	0	901.535	0	0.645	-0.63	0.422216	0.906358	32.48	404338	173434	65.16	58.23	76198.6	434570	404338	280180	173434	75018.6	59840.3	246925	349568	280180	165754	61459.6		High	45.1273	5.421e-06	9.32e-05	2.34	44.14
High	SSTPLPTISSSAENTR	2xPhospho [S/T]	9.69758e-06	0	1	1	30	P42166	0	1807.75	0	2.313	1.21	0.0218581	0.183534	62.5	246737	570685	75.69	11.73	426559	246737	57722.4	570685	674526	541657	334986	140197	49903.6	570685	644657	443757		High	72.0557	0	4.423e-08	3.88	75.19
High	MAPPPKEVEEDSEDEEMSEDEEDDSSGEEVVIPQKK	3xPhospho [S18; S25; S]	0.00167408	0	1	1	17	P19338	2	4302.63	0	0.24	-2.06	0.00157795	0.0211755	4.28	537844	129180	72.86	25.65	304236		950829	107532	155186		238923		822034	107532	148314			High	76.9886	0.0001029	0.001466	4.15	77.46
High	MAPALSGANLTSPR	1xPhospho [S12]	1.10287e-05	0	1	1	1	Q9UQ35	0	1465.69	0	0.903	-0.15	0.928643	0.999971	24.97	159862	161639	28.53	22.69	148373	244649	159862	161639	133957	209464	116521	139011	138208	161639	128026	171605		High	71.0181	0	5.209e-08	3.84	69.55
High	SSPELLPSGVTDENEVTTAVTEK	1xPhospho [S]	2.11227e-07	0	1	1	38	P42566	0	2483.14	0	0.9	-0.15	0.930413	0.999971	8.21	838921	703657	6.58	5.13	753328	852147	838921	703657	767137	702016	591604	484195	725285	703657	733168	575132		High	104.895	0	2.972e-10	4.72	103.71
High	SSPEQPIGQGR	1xPhospho [S]	0.000793525	0	1	1	12	Q8N201	0	1235.54	0	0.709	-0.5	0.345185	0.855514	4.09	2.22763e+06	1.662e+06	14.55	13.97	2.22763e+06	2.44139e+06	1.8218e+06	1.29138e+06	1.662e+06	1.66569e+06	1.7494e+06	1.38722e+06	1575029	1.29138e+06	1588408	1.36463e+06		High	28.0012	4.019e-05	0.0005497	2.69	28.26
High	MALPPQEDATASPPR	1xPhospho [S/T]; 1xOxidation [M1]	2.58247e-07	0	1	1	172	Q9UQ35	0	1676.73	0	1.057	0.08	0.80737	0.990132	46.08	1.21853e+06	1.44715e+06	34.8	41.28	1.21853e+06	1.98566e+06	1.06097e+06	1.44715e+06	2.09969e+06	881938	956933	1.12827e+06	917257	1.44715e+06	2.00671e+06	722535		High	45.2581	0	3.89e-10	3.75	45.07
High	MALPPQEDATASPPR	1xPhospho [S/T]	5.23938e-07	0	1	1	146	Q9UQ35	0	1660.74	0	0.891	-0.17	0.764037	0.988442	19.35	1.99113e+06	1.77369e+06	22.78	10.76	1.49409e+06	2.38302e+06	1.99113e+06	1.47846e+06	1.77369e+06	1.8092e+06	1.17334e+06	1.35405e+06	1.72143e+06	1.47846e+06	1.69515e+06	1.4822e+06		High	63.4927	0	1.033e-08	3.61	61.95
High	MAESPCSPSGQQPPSPPSPDELPANVK	1xCarbamidomethyl [C6]; 2xPhospho [S15; S]; 1xOxidation [M1]	8.97852e-07	0	1	1	45	Q14160	0	2980.21	0	1.154	0.21	0.644539	0.974697	63.46	244872	282548	70.68	26.09	428143	75526.8	244872	282548	398132	243607	336230	42914.8	211703	282548	380503	199577		High	88.1137	0	6.188e-07	5.19	87.44
High	MAESPCSPSGQQPPSPPSPDELPANVK	1xCarbamidomethyl [C6]; 2xPhospho [S15; S]	6.23213e-06	0	1	1	58	Q14160	0	2964.22	0	0.953	-0.07	0.949573	0.999971	70.46	607465	578860	77.45	40.96	607465	106311	974607	578860	677191	275877	477055	60406.3	842591	578860	647204	226014		High	91.4553	0	2.486e-08	5.77	91.76
High	MAESPCSPSGQQPPSPPSPDELPANVK	1xCarbamidomethyl [C6]; 1xPhospho [S]; 1xOxidation [M1]	7.89482e-07	0	1	1	37	Q14160	0	2900.25	0	1.286	0.36	0.448424	0.92002	51.85	376830	484763	50.75	19.31	376830	664548	239909	375063	484763	555930	295933	377601	207412	375063	463298	455450		High	76.7387	0	1.669e-09	4.55	76.21
High	MAESPCSPSGQQPPSPPSPDELPANVK	1xCarbamidomethyl [C6]; 1xPhospho [S]	2.9037e-06	0	1	1	57	Q14160	0	2884.25	0	0.772	-0.37	0.543087	0.955545	10.92	1.13447e+06	876258	31	7.22	676130	1.29421e+06	1.13447e+06	820933	947909	876258	530979	735377	980800	820933	905935	717882		High	79.7538	0	9.169e-09	4.91	80.23
High	MAEESSSSSSSSSPTAATSQQQQLK	2xPhospho [S]	3.26482e-05	0	1	1	13	Q13620	0	2704.07	0	0.473	-1.08	0.106171	0.516423	3.9	154190	72979.4	2.63	16.81		151350	157083	64761.8		82239.8		85997.9	135805	64761.8		67375.6		High	44.4058	0	2.232e-07	4.04	44.14
High	MAEESSSSSSSSSPTAATSQQQQLK	1xPhospho [S/T]; 1xOxidation [M1]	7.21691e-09	0	1	1	11	Q13620	0	2640.1	0	1.034	0.05	0.857004	0.997847	39.72	223176	230776	30	19.8	223176	304850	166690	201780	230776	295646	175265	173218	144111	201780	220557	242211		High	29.4058	0	7.556e-11	4.69	29.69
High	MAPPPKEVEEDSEDEEMSEDEEDDSSGEEVVIPQKK	3xPhospho [S12; S18; S25]; 1xOxidation [M]	0.000128043	0	1	1	17	P19338	2	4318.63	0	0.298	-1.74	0.00809802	0.0856274	3.09	462732	138106	3.29	32.95	473634		452080	175096	108930		371954		390844	175096	104106			High	72.2566	0	3.327e-05	5.44	71.93
High	MAEESSSSSSSSSPTAATSQQQQLK	1xPhospho [S/T]	2.66686e-07	0	1	1	19	Q13620	0	2624.1	1	0.56	-0.84	0.162354	0.645307	9.9	978430	531519	15.28	49.92	1.20721e+06	978430	905559	506803	531519	1.1493e+06	948046	555950	782896	506803	507983	941571		High	33.0644	0	8.243e-08	5.28	33.42
High	MAATFIGNSTAIQELFK	1xOxidation [M1]	0.00013988	0	1	1	1	P04350	0	1857.94	1	0.999	0	0.846306	0.994641	89.33	13683.1	13672.9	75		7854.06	34502.5	13683.1			13672.9	6167.96	19604.5	11829.7			11201.6		High	134.897	0	1.436e-06	3.22	133.13
High	IYVDDGLISLQVK		1.68088e-06	0	1	1	8	P14618	0	1462.82	0	0.558	-0.84	0.260404	0.777535	3.9	138905	74181.8	16.97	15.12	145362	104466	138905	74181.8	59805.8	81045.2	114156	59358.1	120089	74181.8	57157.6	66397		High	108.003	0	4.46e-09	4.41	110.32
High	SSPGAVAGLSNAPGTPR	1xPhospho [S]	1.18961e-06	0	1	1	20	Q9BWG4	0	1618.76	0	0.426	-1.23	0.0319831	0.242606	5.46	843846	354490	22.18	34.51	720407		988437	354490	525303	266040	565751		854548	354490	502043	217956		High	58.1721	0	1.343e-08	3.85	58
High	IYSVEALPVAAVNVQSTQ	1xPhospho [T/S]	1.63314e-07	0	1	1	20	Q9NYY8	0	1968.97	0	0.895	-0.16	0.906496	0.999971	49.51	125219	72716.5	38.76	56.88	125219	63881.8	148164	72716.5	158815	57190.2	98337	36298	128095	72716.5	151782	46853.6		High	136.011	0	2.131e-10	4.93	135.29
High	LYSILQGDSPTK	1xPhospho [S/T]	5.59466e-05	0	1	1	15	O15042	0	1401.67	0	0.568	-0.82	0.260364	0.777535	10.89	381031	209565	20.35	26.55	294237	381031	445790	209565	282421	167093	231071	216504	385406	209565	269915	136893		High	83.4867	0	5.215e-07	3.61	83.67
High	LYSLLGIDLTAPSNNSSPRDSPCKENK	1xCarbamidomethyl [C23]; 2xPhospho [S/T]	4.53943e-05	0	1	1	22	A3KN83	2	3136.41	0	2.95	1.56	0.0268136	0.213555	195.43	46459.3	137044	119.65	25.96	13415.8		160890	113821	165005		10535.7		139097	113821	157699			High	115.915	0	7.963e-06	3.99	114.89
High	SSPGGQDEGGFMAQGK	1xPhospho [S]	4.55482e-06	0	1	1	14	P49023	0	1632.64	0	0.747	-0.42	0.504227	0.940426	18.75	923398	690136	24.72	6.38	735499	1.20427e+06	923398	619542	690136	696297	577602	684276	798319	619542	659577	570447		High	46.9563	0	3.282e-08	4.16	46.92
High	SSPGGQDEGGFMAQGK	1xPhospho [S]; 1xOxidation [M12]	8.12555e-06	0	1	1	12	P49023	0	1648.63	0	1.021	0.03	0.862441	0.998631	29.58	448634	458057	31.37	6.19	448634	560439	290056	434765	491633	458057	352321	318445	250767	434765	469863	375267		High	31.4774	0	5.473e-08	4.29	31.72
High	SSPGPDTLVVLEFNPASK	1xPhospho [T/S]	2.43299e-06	0	1	1	26	O60303	0	1937.93	0	1.046	0.07	0.78601	0.989373	8.78	177539	185790	5.97	8.78	164735	185574	177539	185790	196794	165194	129370	105444	153491	185790	188080	135337		High	131.156	0	7.237e-09	4.65	130.47
High	IYNISGNGSPLADSK	1xPhospho [S9]	8.31273e-08	0	1	1	6	Q53HL2	0	1615.74	0	0.729	-0.46	0.47379	0.928264	12.91	595689	434179	23.88	12.69	595689	807570	511806	434179	507809	396538	467807	458866	442479	434179	485323	324867		High	68.0008	0	7.941e-10	5.13	66.45
High	IYISNTFSPSKAEGDSAGTAGTPGGTPAGDK	1xPhospho [S/Y/T]	5.77001e-07	0	1	1	31	Q92925	1	3034.37	0	0.989	-0.02	0.820078	0.992532	27.43	144103	142475	28.95	14.07		117086	177354	128937	157436			66529.2	153330	128937	150464			High	71.5897	0	5.844e-07	4.19	72.72
High	LYIGLAGLATDVQTVAQR		3.2236e-06	0	1	1	4	P49720	0	1889.05	0	0.959	-0.06	0.928215	0.999971	31.03	27323.1	26209.4	52.07		22259.7	56324.6	27323.1			26209.4	17481	32004	23622			21472.3		High	131.375	0	1.042e-08	4.27	130.64
High	MADHLEGLSSDDEETSTDITNFNLEK	2xPhospho [S10; S]	0.00153268	0	1	1	3	Q9Y5B6	0	3071.21	0																						No Quan Values	High	116.098	0.0007661	0.01411	2.87
High	MAPPVDDLSPK	1xPhospho [S9]	0.000561765	0	1	1	5	Q92576	0	1249.55	0	0.508	-0.98	0.114073	0.538432	8.11	646097	315189	27.76	17.82	381700	646097	657141	315189	333944	235059	299757	367116	568128	315189	319157	192574		High	61.863	0	8.779e-06	2.13	62.19
High	SSPCLSTASQMSSVSMASGSVK	1xCarbamidomethyl [C4]; 1xPhospho [S]	4.87368e-07	0	1	1	2	Q5T5Y3	0	2268.95	0	0.401	-1.32	0.110249	0.527426	6.64	81436.4	33795.5	10.31	40.58	81436.4	76218.3	93048.6		45402.5	25155.8	63953.7	43307.7	80444.7		43392.1	20609.1		High	80.2313	0	8.851e-10	4.42	80.15
High	MAPTPIPTRSPSDSSTASTPVAEQIER	1xPhospho [S/T]	1.59957e-08	0	1	1	52	Q16643	1	2906.36	0	1.425	0.51	0.230543	0.739378	66.86	551684	1.01985e+06	60.42	51.06	302890	551684	1.05904e+06	1.01985e+06	1.39127e+06	431666	237865	313470	915587	1.01985e+06	1.32966e+06	353646		High	72.9792	0	4.705e-11	6.17	73.67
High	MEESDEEAVQAK	1xPhospho [S4]	6.21097e-05	0	1	1	3	Q9Y2K7	0	1445.55	0	0.675	-0.57	0.578029	0.962796	5.75	163415	110228	18.45	5.08	123184	163415	178541	100828	110289	110228	96739.1	92853.2	154357	100828	105405	90305		High	29.3083	0	4.947e-07	4.56	29.93
High	MEEIVEGCTGALHILAR	1xCarbamidomethyl [C8]	3.19778e-06	0	2	2	2	P14923; P35222	0	1898.95	0	1.009	0.01	0.988652	0.999971	11.27	49885.5	50325.5	10.72		46237.4	53821.4				50325.5	36311.2	30581.7				41229.6	Shared	High	105.797	0	1.037e-08	3.11	104.03
High	SSPAAFINPPIGTVTPALK	1xPhospho [S]	3.63674e-06	0	1	1	12	Q9BY77	0	1961.01	0	0.645	-0.63	0.464547	0.925093	13.04	42782.2	26833.7	32.15	18.95	26278.2	51829.7	42782.2	26833.7	33422.5	23023.4	20636.8	29450	36987.1	26833.7	31942.5	18862.1		High	120.408	0	6.949e-05	3.41	120.77
High	MDSTANEVEAVK	1xOxidation [M1]	3.56667e-05	0	1	1	1	P07237	0	1309.59	0	0.748	-0.42	0.562759	0.960142	19.61	191345	143100	33.92	23.76	215076	191345	105166	143100	97245.3	157641	168904	108723	90920.4	143100	92939.2	129149		High	29.0221	0	2.422e-07	3.55	29.12
High	MDSTANEVEAVK		1.27459e-05	0	1	1	6	P07237	0	1293.6	0	0.613	-0.7	0.337669	0.849287	7.53	425664	261126	37.24	9.09	203409	440331	425664	268805	225882	261126	159741	250199	368005	268805	215880	213929		High	31.8688	0	6.305e-08	3.63	32.96
High	MDSNFGLAGLPGSPK	1xPhospho [S13]; 1xOxidation [M1]	6.20297e-07	0	1	1	3	O43463	0	1586.69	0	0.469	-1.09	0.143334	0.606849	11.59	117755	55270.3	44.25	18.48	117755	182511	72995.8	55270.3	71605.4	50821	92475.2	103704	63108.1	55270.3	68434.7	41635.6		High	94.9727	0	1.214e-09	4.16	94.66
High	MDSNFGLAGLPGSPK	1xPhospho [S13]	1.09258e-07	0	1	1	9	O43463	0	1570.7	0	0.4	-1.32	0.0653943	0.391361	5.13	214763	83137.5	23.25	17.27	165318	214763	265337	83137.5	106106	77041.9	129828	122030	229396	83137.5	101408	63117.2		High	102.989	0	2.511e-09	4.78	103.49
High	MDSFDEDLARPSGLLAQER	1xPhospho [S3]	0.00187303	0	1	1	1	Q9Y2W1	0	2229.98	0	100	6.64	1e-17	1.8991e-16			26735.7		50.07				18466	38708.6					18466	36994.6			High	100.095	0	4.233e-05	2.75	101.26
High	SSPAPPDLPTPGSAAGVQQEEPETIPER	1xPhospho [S]	7.46281e-07	0	1	1	28	Q8TBC5	0	2937.35	0	1.535	0.62	0.149669	0.618995	34.75	637970	978966	25.99	5.83	503829	845507	637970	954360	1.06532e+06	978966	395668	480422	551554	954360	1.01815e+06	802026		High	92.6815	0	4.109e-05	4.54	92
High	MDSDEDEKEGEEEK	1xPhospho [S3]	1.37483e-06	0	1	1	8	Q96ST2	1	1749.6	0	1.548	0.63	0.179177	0.671537	31.84	1.47772e+06	2223162	41.61	33.67	1.62004e+06	655589	1.47772e+06	2223162	1.23255e+06	2.5073e+06	1.27225e+06	372510	1.27756e+06	2223162	1.17798e+06	2.05413e+06		High	23.8366	0	3.451e-09	4.7	23.89
High	MDRTPPPPTLSPAAITVGR	2xPhospho [T4; S11]; 1xOxidation [M1]	2.03585e-08	0	1	1	33	Q8NDX5	1	2152.99	0	1.49	0.58	0.227829	0.736313	17.26	1.37965e+06	1.9835e+06	19.1	7.04	1.37965e+06	1.40322e+06	977322	1.81654e+06	1.9835e+06	2.09094e+06	1083468	797316	844939	1.81654e+06	1.89567e+06	1.71302e+06		High	86.6583	0	2.918e-11	6.06	87.33
High	MDRTPPPPTLSPAAITVGR	2xPhospho [T4; S/T]	5.9029e-09	0	1	1	36	Q8NDX5	1	2136.99	0	1.5	0.58	0.256842	0.772509	35.53	1.99916e+06	3.0641e+06	36.77	16.65	1.78589e+06	1.99916e+06	3.40854e+06	3.0641e+06	3.71655e+06	2.67824e+06	1.40249e+06	1.13594e+06	2.94684e+06	3.0641e+06	3.55198e+06	2.19417e+06		High	90.1376	0	4.328e-12	6.17	90.97
High	MDRTPPPPTLSPAAITVGR	1xPhospho [T]; 1xOxidation [M1]	1.13891e-05	0	1	1	10	Q8NDX5	1	2073.02	0	8.799	3.14	5.19479e-07	9.00401e-06	27.93	20852.4	183481		26.18		20852.4		152145	221272			11848.5		152145	211474			High	75.7687	0	1.09e-07	4.3	76.07
High	MDRTPPPPTLSPAAITVGR	1xPhospho [T]	4.20298e-06	0	1	1	19	Q8NDX5	1	2057.02	0	1.605	0.68	0.204978	0.708547	37.41	136233	253399	30.21	33.91	136233	119570	207389	253399	332758	163429	106987	67940.2	179297	253399	318024	133891		High	87.0476	0	7.367e-08	4.72	80.33
High	SSPATSLFVELDEEEVK	1xPhospho [S/T]	6.30351e-07	0	1	1	70	Q9BXK5	0	1959.88	0	1.475	0.56	0.318458	0.832248	22.89	414742	712125	9.07	9.36	483400	414742	414514	712977	712125	602917	379624	235659	358366	712977	680592	493945		High	130.795	0	2.444e-08	5.28	130.57
High	MDISEILESSSSDDEDGPAEENDEEKEK	1xPhospho [S]	4.34033e-06	0	1	1	4	P29374	1	3207.26	0	100	6.64	1e-17	1.8991e-16			32245.9		62.02				20144.4	51617.3					20144.4	49331.6			High	100.245	0	3.098e-06	4.68	100.9
High	MDIETNDTFSDEAVPESSK	1xPhospho [T/S]	6.38426e-06	0	1	1	6	O60934	0	2194.87	0	1.38	0.46	0.404942	0.894354	53.99	81639.5	112660	52.71	9.73	81639.5	40594	128699	120700	105156		64113.2	23065.8	111266	120700	100499			High	81.1293	0	2.562e-08	3.74	81.59
High	MDKHEPHQDSGEEAEGCPSAPEETPVDK	1xCarbamidomethyl [C17]; 1xPhospho [S]	0.00201321	0	1	1	2	Q96JQ2	1	3186.27	0	0.89	-0.17	0.895258	0.999971	30.22	273120	243056	41.83	25.85		201343	370484	202026	292418			114404	320300	202026	279469			High	27.8087	0	4.66e-05	1.92	27.84
High	MCYQCESEDEPQADGSGLTTAPPTPR	2xCarbamidomethyl [C2; C5]; 1xPhospho [Y/S]	0.00105104	0	1	1	10	Q9HBM0	0	2977.17	0	0.735	-0.44	0.582764	0.96335	27.06	112062	82399.6	38.05	14.23	78864.9	112062	169169	82279.8	104451	82399.6	61934.2	63674.3	146254	82279.8	99826	67506.6		High	74.0763	0	1.996e-05	3.92	74.41
High	MAVTFIGNSTAIQELFK	1xOxidation [M1]	1.16126e-06	0	1	1	6	P07437	0	1885.97	0	0.467	-1.1	0.181034	0.673262	18.24	71792	33562.3	69.88		40406.1	164297	71792			33562.3	31731.8	93354.3	62067.4			27496.2		High	133.29	0	1.921e-08	4.11	132.73
High	MAVTFIGNSTAIQELFK		3.93588e-08	0	1	1	8	P07437	0	1869.98	0	0.255	-1.97	0.019674	0.170644	5.82	84402.9	13365.8	69.47	71.06	32696.7	160490	84402.9	13365.8	13141.2	40913.5	25677.4	91191.6	72970.1	13365.8	12559.3	33518.7		High	140.62	0	5.217e-11	4.9	140.02
High	MASTFIGNSTAIQELFK	1xOxidation [M1]	7.1928e-08	0	0	1	8		0	1873.94	0																						No Quan Values	High	127.775	0	2.88e-10	4.53	125.6
High	MAQLLDLSVDESEAFLSNLVVNK	1xOxidation [M1]	6.8633e-06	0	1	1	2	O00232	0	2551.3	0																						No Quan Values	High	147.87	0	5.087e-08	4.78
High	MAQLLDLSVDESEAFLSNLVVNK		2.31064e-05	0	1	1	2	O00232	0	2535.3	0																						No Quan Values	High	149.053	0	1.363e-07	4
High	SSPCASSTPVAVGDFPDCAYPPDAEPK	2xCarbamidomethyl [C4; C18]; 1xPhospho [T/S]	0.000166938	0	1	1	61	P06401	0	2902.19	0	1.055	0.08	0.77355	0.988442	38.96	114170	136725	16.18	28.15	111741	147794	114170	86951.4	155995	136725	87752.7	83977.6	98705.2	86951.4	149088	112013		High	102.225	0	1.625e-05	4.26	103.58
High	MAPTPIPTRSPSDSSTASTPVAEQIER	2xPhospho [T8; T16]	0.00018682	0	1	1	1	Q16643	1	2986.33	0	1.611	0.69	0.423501	0.906726	76.61	34702.3	79681.8	52.63	52.61	23473		51303.5	85689.8	79681.8	25071.5	18433.8		44354.2	85689.8	76153.5	20540		High	80.7543	0	2.102e-06	4.87	81.21
High	MAPTPIPTRSPSDSSTASTPVAEQIER	1xPhospho [T/S]; 1xOxidation [M1]	1.76157e-08	0	1	1	59	Q16643	1	2922.36	0	3.691	1.88	0.00142261	0.0192629	48.08	215294	794562	59.45	51.28	73780.9	215294	309383	794562	1.05224e+06	321438	57941.7	122332	267476	794562	1.00564e+06	263341		High	72.3523	0	5.942e-11	6.03	66.88
High	IYIDSNNNPER		0.000128043	0	1	1	6	Q00610	0	1334.63	0	0.991	-0.01	0.98656	0.999971	29.15	560310	555403	32.39	12.73	353877	700461	560310	555403	627157	485631	277907	398006	484413	555403	599386	397857		High	32.1643	0	4.024e-06	3.38	33.38
High	IYHLPDAESDEDEDFKEQTR	1xPhospho [S9]	1.9335e-07	0	1	1	103	Q15019	1	2517.05	0	0.395	-1.34	0.0161248	0.148036	8.65	3.24879e+06	1.28169e+06	21.65	96.64	2.78435e+06		3.79069e+06	1.28169e+06	4.90943e+06	791720	2.18661e+06		3.27722e+06	1.28169e+06	4.69204e+06	648623		High	62.0977	0	3.019e-09	4.97	63.61
High	IYHLPDAESDEDEDFK	1xPhospho [S9]	1.08528e-05	0	1	1	1	Q15019	0	2002.8	0	2.096	1.07	0.075933	0.425395	66.53	112916	236619		57.9			112916	153171	365530				97620.5	153171	349344			High	74.6216	0	5.088e-08	3.05	75.96
High	SSPGQPEAGPEGAQERPSQAAPAVEAEGPGSSQAPR	1xPhospho [S]	8.15282e-07	0	1	1	58	P40222	0	3564.6	0	0.736	-0.44	0.487614	0.9348	31.99	1.05459e+06	775948	55.33	33.47	370528	1.38845e+06	1.05459e+06	775948	949448	466707	290983	788927	911740	775948	907406	382354		High	50.9294	0	1.732e-09	5.85	50
High	SSPVEFECINEK	1xCarbamidomethyl [C8]; 1xPhospho [S]	0.00100161	0	1	1	6	O75131	0	1518.62	0	1.114	0.16	0.721843	0.982377	58.9	135257	203691	22.55	41.23	135257	194344	133031	203691	216579	89350	106220	110427	115011	203691	206989	73200.7		High	67.7375	5.421e-06	8.787e-05	3.06	67.39
High	SSPVPEMLEESQELLEPVVDDVPK	1xPhospho [S]	3.99967e-08	0	1	1	22	Q5VZ89	0	2746.28	0	0.721	-0.47	0.470465	0.927608	6.69	627747	436995	19.8	14.87	436653	627747	633591	456857	436995	342185	342912	356690	547768	456857	417644	280338		High	148.587	0	3.402e-11	5.98	148.85
High	LVLVGDGGTGK		4.32568e-05	0	1	1	7	P62826	0	1015.58	0	0.611	-0.71	0.250788	0.765247	14.09	734466	356756	40.75	19.35	327012	734466	783599	478662	339690	356756	256809	417328	677457	478662	324648	292275		High	40.6249	5.421e-06	0.000132	2.75	42.72
High	LVIVGDGACGK	1xCarbamidomethyl [C9]	0.00254005	0	1	3	3	U3KQV3	0	1088.58	0	0.693	-0.53	0.446567	0.919079	25.32	198038	137285	63.61	25.67	51043.5	262909	198038	148939	137285	88491.4	40085.5	149387	171212	148939	131206	72497.4		High	41.7354	0	6.318e-05	2.6	41.49
High	IVLQIDNAR		0.000434407	0	2	2	21	P08727; P05783	0	1041.61	0	1.207	0.27	0.499969	0.940344	72.37	1.0715e+06	1.29336e+06	58.21	67.11	297312	1.0715e+06	1.25941e+06	1.92468e+06	1.29336e+06	342507	233485	608835	1.08882e+06	1.92468e+06	1.23609e+06	280602	Shared	High	54.8038	0	3.249e-05	2.97	53.63
High	LVINGNPITIFQER		2.00607e-06	0	1	1	5	P04406	0	1613.9	0	0.783	-0.35	0.654559	0.977207	12.87	76566.1	59934.8	18.57	15.66	60371.2	76566.1	88101.6	68428.1	49848.4	59934.8	47410.7	43505.3	76167.8	68428.1	47641	49102.1		High	120.064	0	3.897e-08	4.2	118.94
High	LVIIEGDLER		0.000361104	0	1	1	1	P06753	0	1156.66	0	1.328	0.41	0.65965	0.97722	35.98	44848.2	59563.4		33.36			44848.2	46835.9	75749.5				38773.3	46835.9	72395.3			High	74.3273	0	4.947e-06	2.51	75.64
High	LVLEVAQHLGESTVR		5.46135e-05	0	1	1	2	P06576	0	1650.92	0	0.746	-0.42	0.620787	0.967678	0	119077	88808.3			119077					88808.3	93513.5					72756.9		High	101.434	0	4.185e-07	2.31	100.22
High	LVLEQVVTSIASVADTAEEK		4.14422e-09	0	1	1	9	O00410	0	2102.12	0	0.899	-0.15	0.950704	0.999971	35.38	343063	308514	54.58	5.97	264890	715470	343063	315287	281270	308514	208024	406534	296593	315287	268816	252753		High	145.891	0	4.445e-12	5.58	146.16
High	SSPVPEMLEESQELLEPVVDDVPK	1xPhospho [S]; 1xOxidation [M7]	9.02071e-06	0	1	1	12	Q5VZ89	0	2762.27	0	1.255	0.33	0.511113	0.943406	47.67	121958	189900	43.94	38.29	238518	114473	121958	189900	299410	142223	187313	65044.4	105438	189900	286152	116517		High	138.978	0	5.938e-07	4.33	139.2
High	LVHDSLEDLQMTR	1xPhospho [S5]; 1xOxidation [M11]	0.00033591	0	1	1	1	Q9H7F0	0	1652.73	0	1.424	0.51	0.344879	0.855167	15.76	106330	151402		14.95			106330	136162	168347				91926.8	136162	160892			High	51.2082	0	4.494e-06	2.98	51.18
High	LVHDSLEDLQMTR	1xPhospho [S5]	1.70239e-05	0	1	1	13	Q9H7F0	0	1636.74	0	1.13	0.18	0.607318	0.965026	57.15	341469	385999	67.37	46.38	203351		573399	274603	542584		159696		495729	274603	518558			High	67.8872	0	2.195e-07	4.43	67.25
High	SSPYGTLKPEEMSGPGLAEPK	1xPhospho [S/Y]	0.000137649	0	1	1	7	Q5JSZ5	0	2255.03	0	1.52	0.6	0.460996	0.924776	68.63	45799.8	88788.7	70.54	48.03	26484.2		79202.7	88788.7	119590	40526.6	20798.6		68474.3	88788.7	114294	33201.8		High	75.5504	0	1.398e-06	3.35	76.5
High	LVGPEGFVVTEAGFGADIGMEK	1xOxidation [M20]	3.96765e-08	0	1	1	1	P11586	0	2239.1	0	0.709	-0.5	0.700458	0.981269	5.92	25112.7	17815	62.72		23265.6	65338	25112.7			17815	18270.9	37125.5	21711.1			14595.1		High	124.886	0	3.379e-11	5.2	123.44
High	LVGATATSSPPPK	1xPhospho [S/T]	1.61465e-06	0	1	1	38	Q96QD9	0	1305.65	0	0.902	-0.15	0.839418	0.994228	23.96	600479	573170	27.76	17.46	600479	855852	504861	455566	649394	573170	471569	486300	436475	455566	620639	469574		High	30.5467	0	1.971e-08	4.06	31.9
High	SSQDGDTPAQASPPEEK	1xPhospho [S12]	4.14981e-07	0	1	1	12	Q6ZUM4	0	1823.73	0	0.01	-6.64	1e-17	1.8991e-16		224602		74.5		224602	297524	31465				176385	169055	27202.9					High	27.5763	0	7.229e-10	5.48	28.24
High	LVETLQADSGLLLDALLAR		5.82412e-05	0	1	1	1	O60936	0	2011.14	0																						No Quan Values	High	147.636	0	4.593e-07	2.86
High	LVESECLQANLVEMLFSED	1xCarbamidomethyl [C6]; 1xOxidation [M14]	0.000146792	0	1	1	12	Q9BRA2	0	2242.03	0	0.8	-0.32	0.661538	0.97722	41.78	79872	63871.1	56.78	5.5	55214.6	162838	79872		61434.9	66403.9	43361.1	92525.3	69052.9		58714.5	54402		High	148.534	0	1.205e-05	3.83	148.78
High	LVESECLQANLVEMLFSED	1xCarbamidomethyl [C6]	0.00256049	0	1	1	3	Q9BRA2	0	2226.03	0	1.189	0.25	0.781461	0.989373	151.21	41100.1	48874.9	110.16	27.54		116604	14486.7	40125.2		59532.7		66255.3	12524.4	40125.2		48772.7		High	151.433	6.278e-05	0.0008377	2.95	151.18
High	SSQSSSQQFSGIGR		4.15526e-05	0	1	1	1	Q92841	0	1455.68	0																						No Quan Values	High	32.1538	0	2.949e-07	2.63
High	LVEPHSPSPSSK	2xPhospho [S6; S8]	0.000175186	0	1	1	7	O15014	0	1424.59	0	0.991	-0.01	0.957812	0.999971	44.07	602906	597587	56.24	13.77	1.28723e+06	462863	602906	517044	682020	597587	1.01089e+06	263002	521240	517044	651820	489578		High	25.9372	0	1.931e-06	3.92	27.04
High	SSQTSGTNEQSSAIVSAR		1.2326e-07	0	1	1	1	O60763	0	1809.86	0																						No Quan Values	High	27.3823	0	1.485e-10	5.41
High	SSRGQEEISGALPVASPASSR	1xPhospho [S]	4.57607e-05	0	1	1	8	Q9UBK8	1	2166.02	0	2.246	1.17	0.0363343	0.262731	88.72	157436	353632	93.99	21.14	34128.8	157436	396509	304190	411110		26802.1	89456.3	342800	304190	392906			High	60.9554	0	3.344e-07	3.37	60.54
High	IVEPEVVGESDSEVEGDAWR	1xPhospho [S]	4.86711e-09	0	1	1	4	P55081	0	2281.99	0	0.984	-0.02	0.940794	0.999971	59.76	46685	45940.6	60.41	17.79	29577.9		73686.2	40482.1	52135.2		23228.1		63705	40482.1	49826.6			High	99.2187	0	2.182e-12	5.8	99.89
High	SSSADFGTFNTSQSHQTASAVSK	1xPhospho [S]	0.000394476	0	1	1	5	P52594	0	2425.03	0	3.177	1.67	0.0546643	0.350213	6.81	29092	92427.6		6.49			29092	88281.4	96768.5				25151.3	88281.4	92483.5			High	51.0108	0	5.546e-06	2.48	50.94
High	IVEIGDENATLDGTDVLFTGR		1.04462e-08	0	1	1	7	O95865	0	2235.11	0	2.229	1.16	0.128129	0.570481	14.07	42051.9	102563	6.98	10.66	42051.9	40332.2	46149.4	84854.2	102563	102884	33024.2	22917	39898.2	84854.2	98021.5	84288.2		High	117.566	0	5.906e-12	5.32	119.08
High	SSSAGPEGPQLDVPR	1xPhospho [S]	0.00051425	0	1	1	9	O75081	0	1576.7	0	0.84	-0.25	0.795666	0.989373	21.1	109825	92248.5	9.19	28.14	109825	114856	95905	73640.9	127874	92248.5	86248	65261.7	82914.2	73640.9	122212	75575.4		High	64.207	0	1.635e-05	4.08	64.37
High	LVPLLDTGDIIIDGGNSEYR		5.03951e-05	0	1	1	1	P52209	0	2160.12	0	0.667	-0.58	0.669212	0.978655	15.79	15868.9	12330.4	26.77	34.47	14548.2	15868.9	23457	15813.3	9614.63		11425	9016.83	20279.6	15813.3	9188.89			High	130.98	0	3.786e-07	2.79	130.78
High	MEGSDFESSGGR	1xPhospho [S4]	0.000358214	0	1	1	1	Q8WYH8	0	1338.47	0	0.627	-0.67	0.368205	0.872103	6.94	124939	78362.1	17.33	4.45	99751.2	124939	141824	78362.1	80523.1	73761.4	78336.7	70991.2	122614	78362.1	76957.5	60429.7		High	37.4079	0	4.912e-06	3.25	37.9
High	SSPVCSTAPVETEPK	1xCarbamidomethyl [C5]; 1xPhospho [S]	1.62223e-05	0	1	1	18	Q96BY7	0	1668.72	0	0.97	-0.04	0.905974	0.999971	27.03	313819	361656	25.77	13.66	313819	462536	294392	285520	369212	361656	246449	262816	254515	285520	352863	296289		High	37.9529	0	1.551e-05	3.76	38.59
High	LVPSQEETKLSVEESEAAGDGVDTK	1xPhospho [S/T]	0.00117606	0	1	1	3	P49321	1	2698.23	0	0.387	-1.37	0.058749	0.36562	12.2	112846	43709	68.01			66812.7	190596	43709				37963.4	164779	43709				High	70.9999	0	3.252e-05	3.28	71.65
High	SSPGQTPEEGAQALAEFAALHGPALR	1xPhospho [S/T]	1.07875e-08	0	1	1	35	Q14166	0	2685.27	0	0.554	-0.85	0.0902805	0.471889	7.45	2.08481e+06	1.15577e+06	14.76	19.7	1.79059e+06	2.40858e+06	2.08481e+06	899752	1.15577e+06	1.34463e+06	1.40619e+06	1.36857e+06	1.80241e+06	899752	1.10459e+06	1.1016e+06		High	131.996	0	7.382e-12	5.23	131.08
High	LYAYEPADTALLLDNMK		3.24524e-08	0	1	1	8	O95994	0	1940.97	0	0.509	-0.97	0.205001	0.708547	11.39	120055	61135.9	36.73		92607.8	120055	187865			61135.9	72726.8	68216	162418			50086.1		High	123.146	0	2.592e-11	4.69	124.5
High	LYADSDSGDDSDKR	2xPhospho [S5; S7]	0.000103062	0	1	1	4	O43896	1	1703.58	0	0.585	-0.77	0.300748	0.819679	22	215618	136334	55.46	43.36	326305		142478	136334	199667	79590.6	256254		123179	136334	190826	65205.3		High	26.8399	0	9.632e-07	5.3	27.33
High	LWTSASDQQMTEFSNPSPSTSISAEGK	1xPhospho [S/T]	0.00150828	0	1	1	3	Q9BTX1	0	2966.28	0	0.874	-0.19	0.802214	0.990009	0	54061.2	47269.6					54061.2			47269.6			46738.3			38726		High	101.558	5.421e-06	9.314e-05	3.22	102.07
High	IWLSTETLANED	1xPhospho [S/T]	0.000470752	0	1	1	13	Q9NXD2	0	1471.64	0	0.773	-0.37	0.62345	0.967678	13.58	68781.1	61311.5	14.66	10.83	87294.4	68781.1	67922.4	61311.5	65082.6	52499.6	68554.1	39081.8	58722	61311.5	62200.7	43010.7		High	134.243	0	6.996e-06	3.27	134.36
High	SSPKEELHPAAPSQLAPSFSSSSSSSSGPR	1xPhospho [S]	1.99001e-06	0	1	1	9	O43166	1	3079.4	0	100	6.64	1e-17	1.8991e-16			194280		91.66				89771.6	420451					89771.6	401834			High	61.6276	0	2.324e-07	4.44	62.43
High	SSPINPAQSGSPNHVDSAYFPGSSTSSSSDNDEGSGGATNHISGNK	2xPhospho [S2; S9]	0.000320097	0	1	1	2	Q9NZB2	0	4665.89	0	0.541	-0.89	0.228444	0.736313	40.53	95589	51750.6		96.46			95589	22500	119028				82640.9	22500	113757			High	68.6331	0.0002035	0.003543	3.01	68.46
High	SSPNPFITGLTR	1xPhospho [S]	0.00190331	0	1	1	21	O43426	0	1369.65	0	0.98	-0.03	0.85896	0.998246	56.53	403109	380741	33.26	43.53	243163	403109	492243	380741	586253	238378	190961	229049	425566	380741	560293	195293		High	99.5791	5.421e-06	0.0001255	3.06	99.76
High	SSPPAPPLPPGSGSPGTPQALPR	1xPhospho [S/T]	0.000518398	0	1	1	57	Q9Y3L3	0	2245.1	0	0.644	-0.63	0.361368	0.869586	8.61	188038	121116	20.02	7.76	188038	242333	164944	121116	112448	131296	147670	137695	142601	121116	107469	107565		High	83.685	0	7.898e-06	4.03	84.56
High	SSPPLRTPDVLESSGPAVR	1xPhospho [S]	0.000215901	0	1	1	2	O75676	1	2045.01	0	0.895	-0.16	0.83295	0.994193	29.58	90572.3	81055		34.19			90572.3	63338.4	103727				78303.8	63338.4	99134.2			High	76.2242	0	2.524e-06	3.07	77.11
High	SSPQHSLSNPLPR	1xPhospho [S]	0.000369915	0	1	1	2	Q86UE8	0	1499.7	0	100	6.64	1e-17	1.8991e-16			106449		20.79				91795.1	123441					91795.1	117975			High	41.7179	0	6.875e-06	2.94	41.61
High	LVTSGAESGNLNTSPSSNQTR	1xPhospho [S/T]	4.17767e-09	0	1	1	16	Q8NHV4	0	2199.99	0	0.49	-1.03	0.0779796	0.433628	6.31	941973	461797	19.86	1.98	800212	1.18321e+06	941973	455574	461797	473681	628423	672307	814378	455574	441349	388067		High	41.3046	0	1.784e-12	5.61	41.19
High	SSPQLDPLRKSPTMEQAVQTASAHLPAPAAVGR	2xPhospho [S2; S]	3.06146e-05	0	1	1	51	Q8ND56	2	3571.71	0	0.634	-0.66	0.316791	0.831162	28.32	561212	454676	64.06	64.99	561212	436227	1.36626e+06	454676	866238	209988	440731	247867	1.18119e+06	454676	827881	172035		High	113.542	5.421e-06	0.0001697	3.6	107.59
High	LVSPGSANETSSILVESVTR	1xPhospho [S/T]	2.09253e-09	0	1	1	45	O75369	0	2126.04	0	1.241	0.31	0.475161	0.92835	26.98	1.25005e+06	1352205	18.86	17.29	921977	1.25005e+06	1.34219e+06	1352205	1.6654e+06	1.18831e+06	724047	710285	1.16038e+06	1352205	1.59165e+06	973531		High	114.17	0	7.26e-13	6.3	114.07
High	LVSPGSANETSSILVESVTR		8.65368e-08	0	1	1	3	O75369	0	2046.07	0	1.858	0.89	0.258349	0.773943	10.92	27525	51145.9		49.9	27525			17563.9	54911.6	51145.9	21615.9			17563.9	52480.1	41901.7		High	91.7427	0	9.294e-11	4.22	92.82
High	SSPSARPPDVPGQQPQAAKSPSPVQGK	3xPhospho [S4; S20; S22]	0.000228396	0	1	2	6	Q96JP5	1	2938.29	0	1.18	0.24	0.580612	0.962796	55.89	93602.2	110450	54.96	24.73	93602.2	52619.6	165410	110450	121602	73479.1	73507.7	29898.8	143004	110450	116217	60198.3		High	43.9778	0	2.714e-06	5.58	43.97
High	LVSPETEASEESLQFNLEKPATGER	1xPhospho [S/T]	3.26482e-05	0	1	1	18	Q12888	0	2841.32	0	1.966	0.98	0.109428	0.525214	19.75	111837	224011	10.46	29.2	126735	103188	111837	136206	249174	224011	99527.3	58632.3	96688.2	136206	238141	183523		High	101.454	0	9.502e-07	3.39	95.74
High	LVSFHDDSDEDLLHI	1xPhospho [S]	1.65407e-06	0	1	1	105	P11717	0	1834.79	0	1.212	0.28	0.457679	0.922814	126.84	726666	880491	73.19	88.5	726666	126845	1.0296e+06	880491	1.75656e+06	127211	570666	72074.1	890136	880491	1.67878e+06	104219		High	118.259	0	7.554e-06	5.44	113.57
High	LVSESSDVLPK	1xPhospho [S3]	9.74233e-05	0	1	1	16	P05787	0	1253.6	0	0.788	-0.34	0.746091	0.987002	16.21	318980	251204	30.63	9.84	298303	506563	318980	249375	251204	295482	234263	287832	275772	249375	240081	242076		High	69.4388	0	1.689e-05	3.8	69.53
High	LVSESSDVLPK		9.5102e-05	0	1	1	25	P05787	0	1173.64	0	0.622	-0.69	0.143043	0.606104	12.8	6.08883e+06	3.42532e+06	42.24	16.95	2.79368e+06	7.0942e+06	6.08883e+06	4.4106e+06	3.24784e+06	3.42532e+06	2193935	4.03097e+06	5.26407e+06	4.4106e+06	3.10403e+06	2.80622e+06		High	50.2328	0	1.407e-06	3.4	44.42
High	LVSDEMVVELIEK		2.29986e-06	0	1	1	9	P54819	0	1503.8	0	0.892	-0.17	0.829532	0.993695	33.8	83616.4	74244.8	31.38	37.83	59639.5	113196	83616.4	53174.7	74244.8	112927	46836.2	64318.4	72290.1	53174.7	70957.2	92516.1		High	119.663	0	8.463e-09	4.39	123.47
High	IVSAQSLAEDDVE	1xPhospho [S]	4.29104e-05	0	1	1	12	Q15388	0	1455.63	0	0.599	-0.74	0.353207	0.861402	10.21	336296	232057	10.17	48.5	325012	391710	336296	80222.5	232057	234635	255239	222572	290743	80222.5	221781	192227		High	96.3386	0	3.068e-07	3.68	98.74
High	IVSAQSLAEDDVE		3.29117e-05	0	1	1	6	Q15388	0	1375.66	0	0.804	-0.31	0.616302	0.96552	8.14	1.11011e+06	910064	18.38	13.42	1.04339e+06	1.45538e+06	1.11011e+06	910064	1.0852e+06	838828	819393	826954	959742	910064	1.03715e+06	687217		High	75.2681	0	5.255e-07	3.61	75.56
High	SSPSTGSLDSGNESK	1xPhospho [S]	6.94192e-07	0	1	1	15	Q15057	0	1532.61	0	0.953	-0.07	0.912902	0.999971	36.05	1.83932e+06	1.55989e+06	24.57	34.25	1.83932e+06	2.14292e+06	1.29093e+06	1.23056e+06	1.55989e+06	2.3764e+06	1.44445e+06	1.21762e+06	1.11606e+06	1.23056e+06	1.49082e+06	1.94689e+06		High	25.7684	0	1.408e-09	5.7	26.13
High	IVRGDQPAASGDSDDDEPPPLPR	1xPhospho [S]	6.93257e-09	0	1	1	14	O00264	1	2484.1	0	1.964	0.97	0.0975962	0.493184	43.5	114538	224940	71.97	22.03	114538	21996.8	164102	192241	263202		89948.9	12498.7	141874	192241	251548			High	53.4949	0	1.53e-09	5.57	54.38
High	LVQDVANNTNEEAGDGTTTATVLAR		5.99858e-09	0	1	1	35	P10809	0	2560.25	0	0.729	-0.46	0.363087	0.869586	44.83	1.66112e+06	1.21103e+06	69.5	78.81	1.05876e+06	1.66112e+06	4.00945e+06	1.21103e+06	3.05814e+06	601078	831467	943857	3.46635e+06	1.21103e+06	2.92273e+06	492438		High	68.6253	0	6.881e-12	5.65	65.46
High	LVQAFQFTDK		0.00125406	0	1	1	7	Q06830	0	1196.63	0	1.645	0.72	0.184047	0.678661	47.6	106173	188274	24.18	40.63	89335.6		126183	228776	188274	93917.2	70157.1		109091	228776	179937	76942.5		High	70.9947	0	2.725e-05	2.95	71.59
High	SSPSTGSLDSGNESK	2xPhospho [S4; S7]	4.08898e-05	0	1	1	1	Q15057	0	1612.58	0	1.105	0.14	0.686659	0.979361	22.24	99329.2	124817	13.64	18.07	114226	86936.3	99329.2	89983.9	124817	126259	89704.3	49397.8	85874.5	89983.9	119290	103439		High	32.2973	0	2.892e-07	3.97	31.78
High	MEIDESNAGSSKEEAGETSPADESGAPK	1xPhospho [S]	1.46419e-08	0	1	1	2	Q9UKY1	1	2903.18	0	1.374	0.46	0.373586	0.877584	20.61	171034	239456	9.12	74.13		160340	182441	239456	262562	25938.4		91106	157728	239456	250936	21250.2		High	39.7153	0	9.196e-12	6.01	40.34
High	MEIDESNAGSSKEEAGETSPADESGAPK	2xPhospho [S11; S19]	3.36253e-09	0	1	1	6	Q9UKY1	1	2983.14	0	1.45	0.54	0.296359	0.815507	80.06	90877.1	202927	76.76	37.49	68148.6	90877.1	267509	218246	202927	98816	53518.5	51636.9	231274	218246	193942	80955.8		High	46.6981	0	1.29e-11	7.08	46.81
High	MEIGDTLSTAEESSPPK	1xPhospho [S]	1.27289e-07	0	1	1	5	Q9BYW2	0	1871.8	0	0.453	-1.14	0.100774	0.50296	0	166114	75180.9					166114			75180.9			143613			61592.6		High	78.2524	0	1.541e-10	4.92	78.65
High	SSKASLGSLEGEAEAEASSPK	2xPhospho [S]	1.01156e-08	0	1	1	115	Q09666	1	2194.92	1	1.546	0.63	0.187876	0.684709	98.58	1.90801e+06	3.65141e+06	98.05	63.22	1.90801e+06	639300	5.96565e+06	3.65141e+06	4.95489e+06	988073	1.4984e+06	363254	5.15757e+06	3.65141e+06	4.73549e+06	809487		High	89.0664	0	3.045e-09	7.14	86.99
High	MLQAISPKQSPSSSPTR	3xPhospho [S12; S]; 1xOxidation [M1]	3.34451e-05	0	1	1	45	P49585	1	2070.84	0	1.258	0.33	0.489345	0.936772	16.08	1.54383e+06	1.94234e+06	14.71	10.06	1.85365e+06	1.54383e+06	1.39278e+06	1.82419e+06	1.94234e+06	2.21539e+06	1.45571e+06	877213	1.20412e+06	1.82419e+06	1.85633e+06	1.81497e+06		High	49.6456	2.574e-05	0.000418	4.76	49.34
High	MLQAISPKQSPSSSPTR	3xPhospho [S12; S]	7.59344e-05	0	1	1	46	P49585	1	2054.84	0	1.702	0.77	0.110621	0.528541	17.55	2.11862e+06	3.68685e+06	65.87	8.39	2.00444e+06	2.11862e+06	5.85456e+06	3.68685e+06	4.0315e+06	3.41062e+06	1.57413e+06	1.20381e+06	5061525	3.68685e+06	3852987	2.79418e+06		High	63.612	0.0001029	0.001505	4.82	62.53
High	SSKASLGSLEGEAEAEASSPK	3xPhospho [S5; S8; S18]	4.5701e-07	0	1	1	19	Q09666	1	2274.88	0	0.562	-0.83	0.143841	0.607586	8.53	1.13958e+06	673567	11.79	57.53	1.04826e+06		1.23887e+06	673567	718765	176516	823218		1.07106e+06	673567	686938	144612		High	95.0908	0	8.92e-09	6.63	94.53
High	SSKASLGSLEGEAEAEASSPKGK	3xPhospho [S5; S8; S18]	5.82412e-05	0	1	1	5	Q09666	2	2460	0	1.029	0.04	0.772651	0.988442	77.75	129735	133547	80.08	37.3	68269.1		246541	101933	174967		53613.1		213146	101933	167219			High	77.1978	0	8.86e-07	5.68	77.92
High	MLPTIIADNAGYDSADLVAQLR		2.26318e-06	0	1	1	7	P78371	0	2347.2	0	0.981	-0.03	0.896812	0.999971	70.1	27472.2	26944.7	56.02		18418.9	54435.6	27472.2			26944.7	14464.7	30930.6	23751			22074.7		High	136.087	0	2.581e-07	3.94	134.58
High	MLPHAPGVQMQAIPEDAVHEDSGDEDGEDPDKR	1xPhospho [S22]; 2xOxidation [M1; M10]	0.00010643	0	1	1	13	Q92769	1	3697.54	0	0.368	-1.44	0.0343838	0.254218	3.75	238152	87645.7		105.09	238152			87645.7	446595	71282.8	187025			87645.7	426819	58399		High	56.1586	3.077e-05	0.0004363	3.34	54.72
High	MLPHAPGVQMQAIPEDAVHEDSGDEDGEDPDKR	1xPhospho [S22]; 1xOxidation [M]	1.29525e-05	0	1	1	56	Q92769	1	3681.55	0	1.291	0.37	0.480801	0.930819	143.22	420560	543055	81.12	102.36	498047	23315.7	420560	543055	1.25036e+06	18474.2	391127	13248.1	363593	543055	1.19499e+06	15135.1		High	68.379	0	3.987e-06	3.84	67.76
High	MLPHAPGVQMQAIPEDAVHEDSGDEDGEDPDKR	1xPhospho [S22]	6.03491e-06	0	1	1	57	Q92769	1	3665.55	0	0.309	-1.69	0.00261289	0.0333215	11.67	1.12699e+06	348185	8.76	92.99	1.05924e+06		1.19907e+06	348185	809854	60938.3	831845		1.03665e+06	348185	773994	49924.2		High	95.1801	0	2.067e-07	5.05	94.27
High	MLPHAPGVQMQAIPEDAIPEESGDEDEDDPDKR	1xPhospho [S22]; 2xOxidation [M1; M10]	5.54987e-05	0	1	1	14	Q13547	1	3743.57	0	1.176	0.23	0.613872	0.965158	134.09	199854	292122	93.8	113.58	444192		89920.1	292122	933535	16807.8	348834		77739.9	292122	892198	13770		High	73.592	0	6.431e-07	3.99	74.33
High	MLPHAPGVQMQAIPEDAIPEESGDEDEDDPDKR	1xPhospho [S22]; 1xOxidation [M]	1.73581e-06	0	1	1	56	Q13547	1	3727.58	0	0.987	-0.02	0.885903	0.998631	125.56	937866	600799	83.64	109.5	1.14615e+06	34844.4	937866	600799	1.73047e+06	34403.8	900097	19798.8	810827	600799	1.65385e+06	28185.6		High	77.0849	0	5.644e-07	5.4	78.16
High	MLPHAPGVQMQAIPEDAIPEESGDEDEDDPDKR	1xPhospho [S22]	1.31448e-07	0	1	1	37	Q13547	1	3711.58	0	0.606	-0.72	0.212191	0.719451	22.75	1.12001e+06	679091	66.05	80.5	675062		1.85825e+06	355793	1.29616e+06		530140		1.60654e+06	355793	1.23877e+06			High	94.6848	0	1.196e-07	5.35	91.39
High	SSLAELMAR	1xPhospho [S]	0.000954499	0	1	1	12	Q9ULE0	0	1057.47	0	0.347	-1.53	0.0417198	0.290685	4.45	179720	74679.5	20.64	30.6	174285	179720	248647	74679.5	86308.6	45439	136870	102118	214966	74679.5	82486.9	37226.3		High	82.4913	0	1.753e-05	2.99	82.65
High	MIGFPSSAGSVSPR	1xPhospho [S12]; 1xOxidation [M1]	0.00172867	0	1	1	1	P13646	0	1488.66	0	2.264	1.18	0.162783	0.64559	62.52	34504.6	80709	58.06	6.7		53374.1	22306.1	83412.1	73187.6	80709		30327.5	19284.6	83412.1	69946.8	66121.5		High	70.5832	0	3.809e-05	3.07	71.21
High	MIGFPSSAGSVSPR	1xPhospho [S]	4.41068e-06	0	1	1	6	P13646	0	1472.66	0	1.466	0.55	0.306981	0.824402	38.05	124821	182943	40.33	29.77	58399.8	124821	140242	182943	198089	107563	45862.6	70923.9	121245	182943	189317	88122		High	84.435	0	1.578e-08	3.73	85.01
High	MLGEDSDEEEEMDTSER	1xPhospho [S6]; 2xOxidation [M1; M12]	8.24617e-08	0	1	1	1	Q9BWU0	0	2113.71	0	1.327	0.41	0.582808	0.96335	27.46	58512.2	78285.4	25.54	11.99	70234.1	48746.6		68804.4	78285.4	87566	55156.3	27698.1		68804.4	74818.9	71739.2		High	35.9192	0	8.754e-11	5.63	35.97
High	MLGEDSDEEEEMDTSER	1xPhospho [S6]; 1xOxidation [M]	3.5287e-09	0	1	1	15	Q9BWU0	0	2097.71	0	1.203	0.27	0.527632	0.949412	33.67	235984	331528	18.96	23.99	203532	235984	295090	355055	331528	219452	159838	134088	255118	355055	316848	179788		High	49.1082	0	5.987e-10	5.99	51.67
High	MLGEDSDEEEEMDTSER	1xPhospho [S6]	2.01954e-08	0	1	1	11	Q9BWU0	0	2081.72	0	0.85	-0.23	0.760732	0.988442	45.43	542471	461088	59.59	22.92	542471	292333	1.0163e+06	461088	564648	353868	426014	166105	878634	461088	539645	289909		High	66.0606	0	4.19e-11	6.23	66.52
High	MLENTDNSSPSTEHSQGLEK	1xPhospho [S]	0.000497986	0	1	1	4	Q96H79	0	2283.94	0	0.516	-0.95	0.171872	0.661641	11	158577	81870.4	44.29		83573	219717	158577			81870.4	65631.6	124844	137097			67073		High	31.7632	0	7.512e-06	2.98	31.94
High	MIDQVFGVLESPELSR	1xPhospho [S11]; 1xOxidation [M1]	1.9517e-05	0	1	1	1	Q9Y4F5	0	1915.89	0	2.282	1.19	0.142123	0.603907	25.11	11010	25122.2		23.62			11010	21224.9	29735.1				9518.62	21224.9	28418.4			High	124.417	0	1.102e-07	3.4	125.02
High	MIDQVFGVLESPELSR	1xPhospho [S11]	1.95827e-06	0	1	1	3	Q9Y4F5	0	1899.89	0	1.427	0.51	0.396802	0.887491	34.66	20309.4	28983.1	39.1	28.96	15289.9		26976.9	23546.9	35674.3		12007.4		23322.7	23546.9	34094.6			High	133.539	0	5.48e-09	4.43	134.02
High	MLAGDPGCSPGAEGNAPAPGAGGQALASDSEEADEVPEWLR	1xCarbamidomethyl [C8]; 1xPhospho [S]	1.16672e-05	0	1	1	4	Q9NQT8	0	4116.76	0	0.764	-0.39	0.71435	0.982335	0	35150.9	26843.8					35150.9		26843.8				30389.6		25655.1			High	129.953	0	1.006e-07	4.2	130.92
High	MLAESDESGDEESVSQTDKTELQNTLR	2xPhospho [S8; S]; 1xOxidation [M1]	3.29784e-08	0	1	1	138	P22059	1	3188.29	0	1.506	0.59	0.216806	0.72458	89.05	3.38666e+06	6.10553e+06	32.56	84.39	2.67887e+06		4.28146e+06	6.10553e+06	6.8081e+06	130527	2.10377e+06		3.70152e+06	6.10553e+06	6.50663e+06	106935		High	83.1546	0	4.583e-11	6.13	81.28
High	MLAESDESGDEESVSQTDKTELQNTLR	2xPhospho [S8; S]	6.87706e-09	0	1	1	202	P22059	1	3172.29	1	1.956	0.97	0.0421013	0.291797	94.46	4.10876e+06	8.03489e+06	108.77	82	4.10876e+06	169481	1.13225e+07	8.03489e+06	1.07073e+07	540298	3.22669e+06	96300	9.78883e+06	8.03489e+06	1.02331e+07	442644		High	90.4152	0	3.805e-08	5.31	89.37
High	MLAESDESGDEESVSQTDKTELQNTLR	1xPhospho [S]; 1xOxidation [M1]	2.11227e-07	0	1	1	39	P22059	1	3108.32	0	2.102	1.07	0.0655757	0.391372	59.95	118936	251701	58.35	11.31	76695.8		184441	251701	280035	223140	60230.8		159458	251701	267635	182810		High	68.8046	0	2.185e-09	4.8	69.76
High	MLAESDESGDEESVSQTDKTELQNTLR	1xPhospho [S]	2.34181e-09	0	1	1	41	P22059	1	3092.32	0	0.982	-0.03	0.920427	0.999971	63.66	435228	427462	12.4	73.56	398613		475208	427462	1.03329e+06	236263	313039		410838	427462	987531	193560		High	84.8413	0	8.379e-13	5.31	76.81
High	MLAESDESGDEESVSQTDK	2xPhospho [S5; S8]; 1xOxidation [M1]	1.63861e-08	0	1	1	19	P22059	0	2232.78	0	2.237	1.16	0.0119586	0.116604	59.21	522279	1.16839e+06	49.9	9.96	869561	309088	522279	980512	1.17458e+06	1.16839e+06	682884	175626	451533	980512	1.12257e+06	957212		High	45.5649	0	3.196e-11	6.97	45.46
High	MLQDDDDTVHLPFEGGSLLQIPVK	1xPhospho [S17]	0.000309971	0	1	1	2	Q9Y6M7	0	2747.3	0	0.543	-0.88	0.332206	0.845134	8.56	39142.7	21272.2	32.48	36.78	45835.7	23073.7	39142.7	21272.2	25431.9	11523.6	35995.7	13110.6	33840.6	21272.2	24305.7	9440.79		High	142.308	0	4.068e-06	3.24	143.79
High	MLAESDESGDEESVSQTDK	2xPhospho [S5; S8]	9.79547e-09	0	1	1	21	P22059	0	2216.78	0	1.184	0.24	0.585347	0.964327	44.21	1.85163e+06	2.19188e+06	35.45	11.73	1.85163e+06	1.42634e+06	2.83438e+06	2.19188e+06	2.33362e+06	1.84877e+06	1.45412e+06	810454	2.45045e+06	2.19188e+06	2.23028e+06	1.51462e+06		High	59.1873	0	5.408e-12	6.72	59.43
High	MLQDDDDTVHLPFEGGSLLQIPVK	1xPhospho [S17]; 1xOxidation [M1]	0.000192924	0	1	1	1	Q9Y6M7	0	2763.29	0																						Not Reliable	High	139.509	0	2.174e-06	3.79
High	MIQTPDADLDVTNIIQADEPTTLTTNALDLNSVLGK	1xPhospho [T4]; 1xOxidation [M1]	6.55321e-09	0	1	1	7	Q13155	0	3936.9	0																						No Quan Values	High	148.125	0	1.526e-06	5.91
High	MPQDGSDDEDEEWPTLEK	1xPhospho [S6]	3.70807e-07	0	1	1	18	Q13895	0	2200.83	0	0.686	-0.54	0.392792	0.885795	46.75	733968	503741	100.75	53.88	733968	31022.1	1.64558e+06	503741	602471	166547	576400	17626.9	1.42268e+06	503741	575793	136445		High	94.4312	0	5.966e-09	5.23	94.07
High	SSGFISELPSEEGK	1xPhospho [S]	0.000107289	0	1	1	16	Q5VZK9	0	1546.67	0	0.838	-0.26	0.787588	0.989373	23.31	187570	159342	27	15.87	145554	249838	187570	159342	165708	121951	114307	141959	162163	159342	158371	99909.1		High	86.0386	0	1.013e-06	3.17	86.04
High	MPLLELGGETTPPLSTERSPEAVGSECPSR	1xCarbamidomethyl [C27]; 2xPhospho [T/S]; 1xOxidation [M1]	5.39251e-06	0	1	1	19	Q9Y4K1	1	3373.47	0	0.748	-0.42	0.58869	0.964327	13.55	68300.7	51102	18.64	25.92	77986.2		59818.1	61508.3	42456.4		61244.1		51715.5	61508.3	40576.4			High	106.822	0	7.48e-08	6.07	107.56
High	MPLLELGGETTPPLSTERSPEAVGSECPSR	1xCarbamidomethyl [C27]; 2xPhospho [T/S]	8.41925e-07	0	1	1	26	Q9Y4K1	1	3357.48	0	0.871	-0.2	0.84238	0.994228	19.36	450193	392150	26.21	12.92	373235		543019	357813	429781		293109		469464	357813	410750			High	122.21	0	3.931e-09	5.92	121.43
High	MPLLELGGETTPPLSTERSPEAVGSECPSR	1xCarbamidomethyl [C27]; 1xPhospho [S/T]; 1xOxidation [M1]	7.23589e-05	0	1	1	5	Q9Y4K1	1	3293.51	0	0.64	-0.64	0.46343	0.924776	32.05	41877	26791.1		66.05			41877	44448.6		16148.2			36204.5	44448.6		13229.5		High	96.3318	0	6.089e-07	4.72	97.84
High	MPLLELGGETTPPLSTERSPEAVGSECPSR	1xCarbamidomethyl [C27]; 1xPhospho [S/T]	3.84209e-08	0	1	1	22	Q9Y4K1	1	3277.51	0	1.223	0.29	0.607974	0.965026	37.8	196110	233145	51.84	46.05	196110	73082.6	246107	233145	301049	107069	154009	41526	212771	233145	287718	87717.3		High	109.989	0	3.226e-11	6.03	111.49
High	MPIEDSSPEKGREEAASK	1xPhospho [S]	0.00258108	0	1	1	10	O75376	2	2040.89	0	0.41	-1.29	0.048813	0.321982	5.79	432651	177526	22.47	27.29	432651	528369	334351	177526	235881	136364	339769	300223	289062	177526	225436	111717		High	24.9685	0	6.428e-05	3.33	26.81
High	SSGGREDLESSGLQR	1xPhospho [S]	4.81849e-06	0	1	1	14	Q9UK76	1	1657.72	0	0.882	-0.18	0.845574	0.994228	21.86	926050	824167	27.37	20.67	654337	1.15225e+06	926050	824167	867012	577371	513864	654715	800612	824167	828620	473016		High	31.0636	0	1.505e-06	3.83	32.18
High	SSGHSSSELSPDAVEK	1xPhospho [S]	2.1465e-07	0	1	1	25	Q9UQ35	0	1696.71	3	0.927	-0.11	0.844591	0.994228	33.48	3.42702e+06	3.17837e+06	33.58	5.98	2.71432e+06	5.17605e+06	3.42702e+06	2.95338e+06	3.3283e+06	3.17837e+06	2.13161e+06	2.94106e+06	2.96281e+06	2.95338e+06	3.18092e+06	2.6039e+06		High	30.6008	0	4.526e-09	5.39	30.72
High	SSGHSSSELSPDAVEK	2xPhospho [S7; S10]	3.60762e-06	0	1	1	16	Q9UQ35	0	1776.67	0	1.127	0.17	0.689415	0.979423	9.58	1.483e+06	1.67149e+06	6.06	9.32	1.483e+06	1.40535e+06	1.58541e+06	1.48479e+06	1.78959e+06	1.67149e+06	1.16463e+06	798527	1.37066e+06	1.48479e+06	1.71034e+06	1.36938e+06		High	38.8191	0	5.799e-07	5.1	39.05
High	MPFLSISSPK	1xPhospho [S]	0.00218126	0	1	1	12	Q09666	0	1186.56	0	0.807	-0.31	0.710444	0.982335	25.1	423940	404944	23.8	28.81	361227	423940	570847	404944	460520	253036	283679	240885	493523	404944	440128	207302		High	105.535	1.058e-05	0.0002577	2.86	106.28
High	MPETVPQEEMPGPPLNSESGEEAPTGR	1xPhospho [S]; 1xOxidation [M]	7.34378e-07	0	1	1	25	O15446	0	2962.25	0	0.456	-1.13	0.107034	0.518705	10.83	185010	114025	33.46	20.72	185010	310624	176828	121803	80652.4	114025	145292	176499	152876	121803	77081.1	93416.3		High	75.7683	0	1.521e-09	5.17	75.83
High	MPETVPQEEMPGPPLNSESGEEAPTGR	1xPhospho [S]	0.00105104	0	1	1	9	O15446	0	2946.25	0	0.349	-1.52	0.0123728	0.120216	4	325873	113807	27.44	20.28	266824	325873	454122	100118	147588	113807	209543	185163	392609	100118	141052	93237		High	92.433	6.278e-05	0.0007885	2.91	92.12
High	SSGHSSSELSPDAVEK	3xPhospho [S6; S]	0.00041396	0	1	1	8	Q9UQ35	0	1856.64	0	0.843	-0.25	0.766844	0.988442	24.76	185498	156376	51.49	18.54	185498	66576.7	222414	156376	174176	119632	145675	37829.3	192286	156376	166463	98009.6		High	52.3989	0	5.929e-06	4.83	52.44
High	MPDEPEEPVVAVSSPAVPPPTK	1xPhospho [S]	4.39579e-05	0	1	1	42	O60885	0	2353.1	0	0.779	-0.36	0.643104	0.974244	10.08	218377	189181	10.65	11.59	201723	248553	218377	155589	189181	193636	158417	141229	188796	155589	180804	158638		High	88.1728	0	3.163e-07	3.31	87.93
High	MPCESSPPESADTPTSTR	1xCarbamidomethyl [C3]; 1xPhospho [S]	1.4593e-07	0	1	1	25	P46013	0	2029.79	0	0.633	-0.66	0.357893	0.867601	10.84	321595	203444	25.83	16.85	230960	393481	321595	162829	229163	203444	181377	223579	278033	162829	219015	166673		High	40.3076	0	6.513e-10	4.62	40.24
High	SSGREEDDEELLR	1xPhospho [S]	0.000618617	0	1	1	2	O14639	1	1614.66	0	0.844	-0.24	0.736169	0.985514	43.85	71901.3	60712.6	62.66	18.04	29818.2	71901.3	123881	69020.4	53404.8		23416.8	40854.8	107100	69020.4	51040			High	42.0924	0	9.999e-06	2.06	41.63
High	SSGSETEQVVDFSDR	1xPhospho [S]	3.89132e-07	0	1	1	22	O95251	0	1722.69	0	0.814	-0.3	0.690612	0.979423	4.46	248094	196886	5.79	6.79	226423	252719	248094	184294	196886	211095	177814	143597	214488	184294	188168	172941		High	71.2083	0	6.597e-10	4.96	70.93
High	SSGSPEPSPAIAK	1xPhospho [S4]	0.00249967	0	1	1	6	Q66K64	0	1307.59	0	0.803	-0.32	0.654914	0.977207	9.69	244492	198148	29.6	9.14	223947	377723	244492	179929	198148	216115	175870	214624	211374	179929	189374	177054		High	32.3768	5.421e-06	0.0001316	3.58	33.18
High	MNDFHISDDEEKNPSK	1xPhospho [S7]; 1xOxidation [M1]	6.21097e-05	0	1	1	4	Q49MG5	1	2001.79	0	1.781	0.83	0.136274	0.589288	11.9	112289	199931	11.8	5.91		103281	122082	191747	208465			58684.8	105546	191747	199234			High	33.0802	0	4.951e-07	3.08	31.95
High	SSGSSSSGLGTVSNSPASQR	1xPhospho [S15]	3.63184e-08	0	1	1	3	Q9UPP1	0	1932.83	0	0.536	-0.9	0.271211	0.788945	9.39	117624	66284.3	21.6	24.94	100438	152823	117624	66284.3	81842.5	49074.4	78876	86835	101691	66284.3	78218.5	40204.6		High	31.7315	0	2.986e-11	5.01	32.48
High	SSGTASSVAFTPLQGLEIVNPQAAEK	1xPhospho [T/S]	3.27585e-06	0	1	1	8	Q8WWY3	0	2682.3	0	1.015	0.02	0.816048	0.991872	47.05	28764.1	21989.2	47.12	24.53	28764.1	31740.7	10978.3	21140.6	32210.6	21989.2	22589	18035.3	9491.27	21140.6	30784.3	18014.8		High	132.688	0	1.37e-05	4.56	132.78
High	MIVVLGEIGGTEEYK		1.22273e-07	0	1	1	1	P53396	0	1637.85	0	2.438	1.29	0.138352	0.59413	62.66	32570.1	79420	71.65		32570.1	56414.5	9415.88			79420	25578	32055.1	8140.45			65065.5		High	110.831	0	1.463e-10	4.28	108.17
High	MLVDDIGDVTITNDGATILK	1xOxidation [M1]	9.92099e-08	0	1	1	3	P17987	0	2120.08	0	1.027	0.04	0.987116	0.999971	29.92	48240	50065.7	10.23	27.87	48240	49113	40563.7	29360.8	50439.9	50065.7	37883.8	27906.3	35069.1	29360.8	48206.4	41016.7		High	111.463	0	1.112e-10	4.31	114.09
High	MLVDDIGDVTITNDGATILK		2.33399e-08	0	1	1	23	P17987	0	2104.08	0	0.578	-0.79	0.306849	0.824402	13.31	251335	112190	36.08	17.94	121954	251335	253761	106129	112190	146596	95772.8	142810	219388	106129	107222	120100		High	122.939	0	3.336e-10	5.63	122.81
High	SSKASLGSLEGEAEAEASSPK	1xPhospho [S8]	8.19113e-06	0	1	1	2	Q09666	1	2114.95	0	1.489	0.57	0.524346	0.94922	75	48868.3	72767.5		63.84			48868.3	44737.9	118358				42248.8	44737.9	113117			High	73.8272	0	3.528e-08	4.38	75.05
High	MISDAIPELK		0.00228874	0	1	1	2	P40926	0	1116.6	0	0.01	-6.64	1e-17	1.8991e-16		55689.9		105.93			21096.7	147007					11987.3	127094					High	77.944	5.421e-06	0.000115	2.64	78.83
High	MIQTPDADLDVTNIIQADEPTTLTTNALDLNSVLGK	1xPhospho [T4]	4.56394e-09	0	1	1	3	Q13155	0	3920.91	0																						No Quan Values	High	148.49	0	4.135e-09	5.64
High	IVEIDAHIGCAMSGLIADAK	1xCarbamidomethyl [C10]	5.05661e-06	0	1	1	5	P28066	0	2084.05	0	0.859	-0.22	0.765089	0.988442	59.61	48481	41643.2	67.67		28793.3	81630.5				41643.2	22612	46383				34116.5		High	120.714	0	1.884e-08	3.91	119.34
High	MLAESDESGDEESVSQTDK	1xPhospho [S]	7.15912e-09	0	1	1	9	P22059	0	2136.82	0	1	0	0.889297	0.999925	25.03	255834	246570	23.93	12.12	181219	296641	255834	238284	296647	246570	142315	168553	221180	238284	283512	202005		High	44.3881	0	2.087e-11	6.26	44.36
High	SSIEDAQCPGLPDLIEENHVVNK	1xCarbamidomethyl [C8]; 1xPhospho [S]	3.06146e-05	0	1	1	16	Q15398	0	2644.2	0	2.056	1.04	0.0694913	0.402155	42.92	100266	194116	41.56	47.49	74072.4		135722	194116	331141	128338	58170.6		117338	194116	316478	105142		High	103.872	0	1.132e-06	3.21	98.54
High	METVSNASSSSNPSSPGR	1xPhospho [S15]; 1xOxidation [M1]	6.1656e-10	0	1	1	7	Q9NTI5	0	1890.75	0	1.128	0.17	0.671038	0.978655	35.28	1.29958e+06	1.23544e+06	43.28	37.31	1.4374e+06	1.29958e+06	554629	1.23544e+06	731356	1.62118e+06	1.12882e+06	738431	479502	1.23544e+06	698971	1.32817e+06		High	24.5092	0	1.691e-12	6.06	25.32
High	METVSNASSSSNPSSPGR	1xPhospho [S]	7.59893e-10	0	1	1	15	Q9NTI5	0	1874.76	0	0.594	-0.75	0.197091	0.69607	7.57	2.77157e+06	1.64578e+06	8.25	22.55	2.77157e+06	2.93045e+06	2.48586e+06	1.18656e+06	1.8842e+06	1.64578e+06	2.17657e+06	1.6651e+06	2149137	1.18656e+06	1.80077e+06	1.34832e+06		High	28.9423	0	1.938e-13	6.05	29.22
High	METEADAPSPAPSLGER	2xPhospho [S9; S13]	9.34678e-07	0	1	1	2	Q12873	0	1917.73	0	0.516	-0.95	0.242241	0.754699	22.95	55712.3	49479.4	36.91	41.02	55712.3	53942.3	99344.1	51264.9	49479.4	21470.8	43752.1	30650.3	85887.4	51264.9	47288.5	17590.1		High	66.3188	0	6.488e-08	6.1	66.44
High	METEADAPSPAPSLGER	1xPhospho [S9]; 1xOxidation [M1]	2.30757e-07	0	1	1	7	Q12873	0	1853.76	0	0.823	-0.28	0.783869	0.989373	39.37	327301	269236	69.94	27.14	327301	430716	60753.8	269236	280647	163582	257036	244736	52524.4	269236	268220	134016		High	48.6466	0	1.224e-08	5.16	49.19
High	METEADAPSPAPSLGER	1xPhospho [S9]	2.1813e-07	0	1	1	7	Q12873	0	1837.77	0	0.834	-0.26	0.683356	0.979361	9.15	661850	549843	6.79	15.34	605324	661850	692836	549843	675810	505086	475373	376067	598988	549843	645885	413796		High	56.3655	0	3.111e-10	4.67	56.38
High	MESSFGSPSKQESSESLPK	1xPhospho [S7]; 1xOxidation [M1]	1.74395e-05	0	1	1	1	Q6VMQ6	1	2137.9	0	1.508	0.59	0.276782	0.795249	71.49	104017	215585	54.1	67.38	44963.8	154172	104017	215585	232463	36200.4	35311	87601.5	89927	215585	222169	29657.5		High	39.7359	0	9.512e-08	3.27	39.45
High	MESSFGSPSKQESSESLPK	1xPhospho [S]	2.03859e-06	0	1	1	15	Q6VMQ6	1	2121.9	0	1.316	0.4	0.37817	0.879178	76.76	320312	421673	73.79	46.57	125106	320312	664188	421673	489453	170694	98248.1	182003	574220	421673	467779	139843		High	46.3853	0	1.294e-06	4.21	46.37
High	MESPIPILPLPTPDAETEK	1xPhospho [S3]; 1xOxidation [M1]	0.00228874	0	1	1	1	Q99719	0	2174.03	0	0.681	-0.55	0.646723	0.975508	29.85	21345.5	14531	61.43	14.72		33991.1	13404.5	16130.9	13089.8			19313.9	11588.8	16130.9	12510.2			High	127.544	0	5.517e-05	3.89	127.7
High	SSLSNCNSDSEQENISMVEGLK	1xCarbamidomethyl [C6]; 1xPhospho [S]	2.25258e-07	0	1	1	13	Q8NEM2	0	2508.03	0	1.029	0.04	0.946113	0.999971	79.54	75716	78368.7	74.26	44.63	75716	32144.7	164381	78368.7	89487.8	33064.7	59461.4	18264.8	142115	78368.7	85525.2	27088.5		High	91.7799	0	3.236e-10	4.21	92.83
High	MESMEIIEEIQCQTQQENLSSNSDGISPK	1xCarbamidomethyl [C12]; 1xPhospho [S]	1.39712e-06	0	1	1	13	Q13535	0	3405.45	0	0.342	-1.55	0.0240284	0.195978	2.93	151374	51744.9	33.53	39.62	151374	85724.6	174304	51744.9	60507.9	25536.4	118877	48709.2	150694	51744.9	57828.6	20920.9		High	134.27	0	7.665e-08	5.33	133.94
High	MESEGGADDSAEEGDLLDDDDNEDRGDDQLELIKDDEK	2xPhospho [S3; S10]; 1xOxidation [M1]	6.14501e-09	0	1	1	11	P07910	2	4373.64	0	1.687	0.75	0.216761	0.72458	58.79	128398	216620		52.13			128398	147133	318923				111006	147133	304801			High	100.803	0	5.474e-12	7.03	101.88
High	MESEGGADDSAEEGDLLDDDDNEDRGDDQLELIKDDEK	2xPhospho [S3; S10]	4.78948e-09	0	1	1	16	P07910	2	4357.65	0	1.716	0.78	0.166785	0.65222	47.43	138510	237654	56.16	41.44	90989.7		210849	175731	321396		71456.1		182288	175731	307165			High	103.535	0	2.01e-11	8.03	104.73
High	MESEGGADDSAEEGDLLDDDDNEDRGDDQLELIKDDEK	1xPhospho [S]; 1xOxidation [M1]	8.61316e-09	0	1	1	41	P07910	2	4293.68	0	1.669	0.74	0.146862	0.613607	60.56	1.92312e+06	3.21022e+06	11.45	57.28	2.08569e+06		1.77322e+06	2.08904e+06	4.93312e+06		1.63793e+06		1.53303e+06	2.08904e+06	4.71468e+06			High	91.0303	0	6.226e-11	7.47	90.54
High	MESEGGADDSAEEGDLLDDDDNEDRGDDQLELIKDDEK	1xPhospho [S]	9.36547e-10	0	1	1	37	P07910	2	4277.68	0	0.62	-0.69	0.161066	0.643149	56.38	4.21131e+06	2.61199e+06	3.75	106.22	4.32453e+06		4.10106e+06	2.61199e+06	6.3849e+06	29993.1	3.39614e+06		3.54555e+06	2.61199e+06	6.10217e+06	24572.1		High	99.6301	0	2.52e-13	8.26	92.91
High	MESEGGADDSAEEGDLLDDDDNEDRGDDQLELIK	2xPhospho [S3; S10]; 1xOxidation [M1]	5.86354e-07	0	1	1	3	P07910	1	3886.45	0	2.291	1.2	0.0925213	0.47733	16.09	14965.3	34279.9	16.92	14.8	16877		13270.1	30862	38076.3		13253.8		11472.6	30862	36390.3			High	120.589	0	9.245e-07	5.48	119.62
High	MESEGGADDSAEEGDLLDDDDNEDRGDDQLELIK	2xPhospho [S3; S10]	1.39991e-09	0	1	1	4	P07910	1	3870.46	0	1.88	0.91	0.211382	0.71828	67.09	21969.3	41312.7	69.55	30.85	12822.8		37640	33098.6	51565.2		10070		32541.5	33098.6	49281.9			High	121.698	0	4.283e-13	6.23	122.63
High	MESEGGADDSAEEGDLLDDDDNEDRGDDQLELIK	1xPhospho [S]; 1xOxidation [M1]	5.42873e-08	0	1	1	35	P07910	1	3806.49	0	1.168	0.22	0.523516	0.94922	52.11	924752	1.08024e+06	9.4	87.86	988385		865216	1.08024e+06	1.45667e+06	15463.8	776199		748018	1.08024e+06	1392167	12668.9		High	107.321	0	2.573e-10	6.43	103.54
High	MESEGGADDSAEEGDLLDDDDNEDRGDDQLELIK	1xPhospho [S]	1.05658e-09	0	1	1	37	P07910	1	3790.49	0	1.143	0.19	0.682543	0.979361	28.31	1.5964e+06	1.82414e+06	23.81	31.21	1.89223e+06		1.34683e+06	1.45747e+06	2.28306e+06		1.48601e+06		1.16439e+06	1.45747e+06	2.18197e+06			High	105.337	0	8.916e-10	6.42	107.07
High	MESEGGADDSAEEGDLLDDDDNEDR	2xPhospho [S3; S10]; 1xOxidation [M1]	3.09242e-08	0	1	1	5	P07910	0	2874.93	0	0.837	-0.26	0.79751	0.989714	40.64	111417	103799	58.7	24.32	173302		71630.5	103799	119729	72552.3	136097		61927.7	103799	114427	59439.1		High	90.3232	0	2.542e-11	6.19	90.27
High	MESEGGADDSAEEGDLLDDDDNEDR	2xPhospho [S3; S10]	8.24617e-08	0	1	1	7	P07910	0	2858.93	0	0.48	-1.06	0.151031	0.620458	10.18	247449	118814	40.94	52.68	183681		333354	175713		80340.4	144248		288200	175713		65819.6		High	98.5151	0	8.771e-11	6.5	95.45
High	MESEGGADDSAEEGDLLDDDDNEDR	1xPhospho [S]; 1xOxidation [M1]	3.0046e-09	0	1	1	21	P07910	0	2794.96	0	1.175	0.23	0.621822	0.967678	14.65	1.93967e+06	2.23647e+06	28.37	9.14	2.09765e+06	1.93967e+06	1.17588e+06	2.05333e+06	2.23647e+06	2.46396e+06	1.64732e+06	1.10213e+06	1.0166e+06	2.05333e+06	2.13744e+06	2.01862e+06		High	71.266	0	1.498e-11	6.25	71.13
High	MESEGGADDSAEEGDLLDDDDNEDR	1xPhospho [S]	5.44692e-09	0	1	1	24	P07910	0	2778.97	0	1.057	0.08	0.866917	0.998631	39.32	3.33267e+06	3.69147e+06	36.36	15.83	3.15655e+06	3.33267e+06	5.82545e+06	3.69147e+06	4.52384e+06	3.33616e+06	2.47891e+06	1.89365e+06	5.03636e+06	3.69147e+06	4.32352e+06	2.73318e+06		High	75.5749	0	2.529e-12	6.28	76.21
High	MEREDSSEEEEEEIDDEEIER	2xPhospho [S6; S7]; 1xOxidation [M1]	5.63982e-05	0	1	1	9	P55081	1	2802.97	0	0.541	-0.89	0.213303	0.719813	14.85	422205	228231	12.54	78.42	461449		386298	228231	305237	23517.4	362386		333972	228231	291721	19266.8		High	64.2696	0	7.752e-07	5.83	63.38
High	MEREDSSEEEEEEIDDEEIER	2xPhospho [S6; S7]	1.54377e-07	0	1	1	20	P55081	1	2786.97	0	0.468	-1.1	0.0690215	0.400015	30.72	788987	369346	106.22	84.8	788987	15288	1.95809e+06	369346	524315	20080.6	619608	8686.75	1.69285e+06	369346	501099	16451.2		High	67.6075	0	1.977e-10	7.21	66.69
High	SSLSSLSPPSSPLDTPFLPASR	1xPhospho [S]	0.000205737	0	1	1	11	Q9ULE0	0	2323.12	0	0.633	-0.66	0.543928	0.955725	23.41	32393.7	20499	39.04	55.78	25654.7	53475	32393.7	10587.1	35031	20499	20147.2	30384.8	28005.8	10587.1	33479.8	16794		High	136.726	0	1.038e-05	4.29	136.09
High	MEISAELPQTPQR	1xPhospho [T10]	1.06797e-05	0	1	1	9	Q8IWV7	0	1579.72	0	0.755	-0.4	0.72517	0.983428	7.52	150667	113797	8.63	14.31	147588	150667	172423	113797	141811	109840	115904	85610	149068	113797	135531	89987.1		High	73.776	0	1.309e-05	4.46	74.33
High	SSLSSLSPPSSPLDTPFLPASR	2xPhospho [S]	2.37502e-06	0	1	1	12	Q9ULE0	0	2403.09	0	0.9	-0.15	0.943512	0.999971	41.34	158869	143970	60.31	69.04	158869	42310.9	194183	143970	174818	24987.4	124763	24041.3	167880	143970	167077	20471.1		High	147.296	0	3.118e-07	4.53	147.33
High	METVSNASSSSNPSSPGR	2xPhospho [S11; S14]	3.70807e-07	0	1	1	7	Q9NTI5	0	1954.72	0	0.952	-0.07	0.97284	0.999971	22.06	200691	217009	39	8.04	200691	200515	375479	190831	222382	217009	157607	113934	324619	190831	212534	177786		High	36.2002	0	5.221e-09	5.3	36.36
High	SSLAELMAR	1xPhospho [S]; 1xOxidation [M7]	0.00152043	0	1	1	6	Q9ULE0	0	1073.47	0	0.35	-1.51	0.0690455	0.400015	2.48	198324	67928.4	31.03	8.33	201441	198324	108803	70555	67928.4	59976.5	158196	112689	94065.4	70555	64920.5	49136.2		High	48.8066	6.278e-05	0.0007567	2.06	49.91
High	METVSNASSSSNPSSPGR	2xPhospho [S11; S14]; 1xOxidation [M1]	3.56198e-07	0	1	1	1	Q9NTI5	0	1970.72	0	0.875	-0.19	0.796421	0.989373	34.86	72045.1	63036.3	47.11	15.83	130869	72045.1	53729.9	61451.6	63036.3	80968.7	102774	40936.5	46451.9	61451.6	60245	66334.3		High	27.9701	0	5.878e-10	5.64	28.04
High	MFVEEVSTGQECGVVLDK	1xCarbamidomethyl [C12]	1.35108e-08	0	1	1	34	P49588	0	2026.95	0	0.603	-0.73	0.274533	0.792634	14.94	293098	176775	38.08	23.47	199985	433633	293098	127793	207126	176775	157053	246393	253396	127793	197954	144824		High	94.3521	0	6.161e-11	5.11	93.35
High	MKTPVQYSQQQNSPQK	2xPhospho [T3; S13]	0.00045954	0	1	1	1	P46013	1	2051.87	0	0.795	-0.33	0.685654	0.979361	17.28	64025.8	48781.6	28.75	14.51	39827.6	64025.8	72315.5	54071.5		44009.3	31277.4	36379.9	62520	54071.5		36054.9		High	31.0044	0	6.751e-06	4.19	31.49
High	MKSSSSVTTSETQPCTPSSSDYSDLQR	1xCarbamidomethyl [C15]; 1xPhospho [S]	4.50309e-05	0	1	1	6	P50552	1	3046.27	0	1.024	0.03	0.974467	0.999971	22.84	66116.1	67718.4		21.53			66116.1	58084.1	78950.7				57160.3	58084.1	75454.7			High	50.9445	0	3.263e-07	3.79	51.47
High	SSLEGPTILDIEK	1xPhospho [S]	0.00020409	0	1	1	4	Q7L576	0	1481.71	0	0.775	-0.37	0.6328	0.971673	18.92	66448.7	54672.2	31.74	8.48	52884.5		83491.9	55741	47528	54672.2	41531.3		72182.5	55741	45423.5	44790.6		High	105.846	0	2.359e-06	3.83	106.38
High	MKSLEQDALR	1xPhospho [S3]	0.00199713	0	1	1	7	Q14160	1	1270.59	0	1.031	0.04	0.779901	0.989073	19.18	353511	364436	3.8	18.63		344140	363138	319216	416063			195542	313949	319216	397640			High	39.1848	0	4.637e-05	3.49	40.77
High	MKPPAACAGDMADAASPCSVVNDLR	2xCarbamidomethyl [C7; C18]; 1xPhospho [S16]; 2xOxidation [M1; M11]	2.10521e-06	0	1	1	4	P52888	0	2716.12	0	4.475	2.16	0.0039304	0.0476952	35.12	13953.9	62443.7		32.59			13953.9	49381.1	78961.6				12063.8	49381.1	75465.1			High	73.7798	0	5.971e-09	4.37	74.33
High	MKPPAACAGDMADAASPCSVVNDLR	2xCarbamidomethyl [C7; C18]; 1xPhospho [S16]	3.40562e-08	0	1	1	5	P52888	0	2684.13	0	1.195	0.26	0.722796	0.982377	38.83	78896.6	94260.6	15.05	39.63	78896.6	62523.3	84264.5	48094	114150	94260.6	61959.1	35526.1	72850.5	48094	109095	77223.8		High	93.0714	0	6.971e-10	5.71	98.62
High	SSLETLEDIEENAPLR	1xPhospho [S]	4.37536e-06	0	1	1	10	Q8TDN4	0	1895.86	0	0.185	-2.44	0.0031051	0.0388914	2.37	103819	19154.7	38.49	114.71	78526.6		137257	19154.7	98347.2	9760.11	61668.6		118665	19154.7	93992.3	7996.06		High	119.848	0	2.453e-06	4.28	120.82
High	MHDGELEEQEEDDEKSDSEGGDLDK	2xPhospho [S16; S18]	2.58589e-05	0	1	1	6	Q9NU22	1	2996.05	0	0.358	-1.48	0.0170227	0.153954	2.29	369377	132233		16.9			369377	117269	149107				319343	117269	142504			High	42.1274	0	1.582e-07	5.8	42.35
High	SSLGQSASETEEDTVSVSK	1xPhospho [S/T]	1.48295e-07	0	1	1	103	Q13435	0	2020.86	0	1.25	0.32	0.508689	0.942543	15.98	2.2315e+06	2.78897e+06	23.8	9.92	2.02408e+06	2.2315e+06	3.12582e+06	2.78897e+06	3.08949e+06	2.53386e+06	1.58955e+06	1.26795e+06	2.70241e+06	2.78897e+06	2.95269e+06	2.07588e+06		High	51.2758	0	1.671e-08	5.87	53.98
High	MGSPAPLLPGDLLGGGSDSI	1xPhospho [S]; 1xOxidation [M1]	1.62768e-06	0	1	1	12	Q9UPQ9	0	1949.89	0	0.989	-0.02	0.990301	0.999971	30.61	77550.6	76666.5	5.56	25.21	80662.7	74558.6		76666.5	94842.3	56527.9	63346.1	42364.7		76666.5	90642.6	46310.9		High	151.336	0	1.269e-06	4.22	151.61
High	MGSPAPLLPGDLLGGGSDSI	1xPhospho [S]	4.39004e-07	0	1	1	14	Q9UPQ9	0	1933.9	0	1.192	0.25	0.7179	0.982335	32.96	71207	84851.3	34.33	12.95	56782	109339	71207	84851.3	101323	79284.7	44592.1	62126.8	61561.6	84851.3	96836	64954.7		High	153.063	0	1.98e-06	3.78	153.12
High	SSLGQSASETEEDTVSVSK	2xPhospho [S/T]	1.29785e-08	0	1	1	121	Q13435	0	2100.83	0	0.599	-0.74	0.129662	0.573663	12.87	4.05722e+06	2.42833e+06	58.47	21.9	4.05722e+06	1.17647e+06	5.01204e+06	1.83971e+06	2.88012e+06	2.42833e+06	3.18622e+06	668477	4.33313e+06	1.83971e+06	2.75258e+06	1.98943e+06		High	64.8507	0	7.856e-12	5.98	65.62
High	MGSKSPGNTSQPPAFFSK	1xPhospho [S]	1.35291e-06	0	1	1	7	Q9Y618	1	1947.87	0	2.092	1.06	0.086672	0.463823	30.19	67388.5	140951		28.22			67388.5	115143	172544				58260.4	115143	164904			High	56.6063	0	3.354e-09	4.24	56.85
High	MGSDGESDQASGTSSDEVQSPTGVCLR	1xCarbamidomethyl [C25]; 1xPhospho [T/S]	8.49796e-05	0	1	1	4	Q00537	0	2837.12	0	0.867	-0.21	0.771275	0.988442	18.94	65980.1	57204.8	39.59	9.54	65980.1	114891	56524.6	61204.7	53466.3		51815.5	65282	48868.1	61204.7	51098.8			High	66.2365	0	3.666e-06	5.22	65.82
High	MGSDGESDQASATSSDEVQSPVR	1xPhospho [S]	7.40305e-07	0	1	1	6	Q00536	0	2419.96	0	0.827	-0.27	0.761905	0.988442	10.63	107794	89136.6	31.46	4.66	97565.3	170339	107794	90297	82731.4	89136.6	76620.1	96787.7	93193.1	90297	79068	73025.9		High	39.0744	0	1.537e-09	5.62	39.43
High	MGQAPSQSLLPPAQDQPRSPVPSAFSDQSR	1xPhospho [S]; 1xOxidation [M1]	3.07179e-06	0	1	1	66	Q9UQ35	1	3275.52	0	1.145	0.19	0.596003	0.964465	42.28	933869	1.25235e+06	28.29	43	933869	1.13667e+06	630588	1.25235e+06	1.30108e+06	515961	733386	645866	545172	1.25235e+06	1.24347e+06	422706		High	82.0192	0	1.595e-07	4.64	83.79
High	MGQAPSQSLLPPAQDQPRSPVPSAFSDQSR	1xPhospho [S]	1.28488e-05	0	1	1	127	Q9UQ35	1	3259.52	1	0.874	-0.19	0.714594	0.982335	21.41	1.72336e+06	1.22178e+06	19.54	27.73	1.22818e+06	1.79672e+06	1.72336e+06	1.22178e+06	1.78885e+06	1.0736e+06	964517	1.02091e+06	1.48992e+06	1.22178e+06	1.70964e+06	879555		High	87.2773	0	2.329e-07	5.17	86.93
High	MGPSGGEGMEPERRDSQDGSSYR	1xPhospho [S]	8.56654e-05	0	1	1	7	Q14847	2	2565.01	0	1.091	0.13	0.703416	0.981744	122.25	393978	429802	99.21	24.79		165018	940615	360037	513085			93764.4	813204	360037	490365			High	30.6206	0	7.528e-07	2.84	30.93
High	SSLGQSASETEEDTVSVSKK	1xPhospho [S/T]	0.000378941	0	1	1	5	Q13435	1	2148.95	0	0.958	-0.06	0.903278	0.999971	85.18	241805	310530	53.59	61.34		162274	360314	310530	384016	80322.9		92205.2	311507	310530	367011	65805.2		High	40.6314	5.421e-06	0.0001054	3.55	40.77
High	SSLGQSASETEEDTVSVSKK	2xPhospho [S]	0.000192924	0	1	1	32	Q13435	1	2228.92	0	0.594	-0.75	0.155878	0.632511	20.96	2.13587e+06	1.45742e+06	55.24	38.3	1.4139e+06		3.22648e+06	1.45742e+06	1.91344e+06	841710	1.11037e+06		2.78943e+06	1.45742e+06	1.82871e+06	689578		High	47.3299	0	3.69e-05	3.96	47.37
High	SSLLPTDYLVEINK	1xPhospho [S]	0.000105578	0	1	1	4	P46939	0	1671.82	0	0.872	-0.2	0.790357	0.989373	9.03	47234.2	41180.5	3.6	32.4	47234.2	47239.8	44353.3	41180.5	66637.6	37881.1	37094	26841.9	38345.4	41180.5	63686.9	31034.4		High	128.229	0	9.938e-07	3.39	128.64
High	SSINSVDGESPNGSSDR	1xPhospho [S]	4.05624e-05	0	1	1	5	Q9NUY8	0	1787.71	0	0.812	-0.3	0.745043	0.986731	27.58	131745	83968.8	32.76	46.94	94547.6	183685	131745	76749.9	83968.8	169678	74250.2	104371	113900	76749.9	80250.6	139010		High	32.4117	0	2.854e-07	4.93	32.6
High	SSLSGDEEDELFK	1xPhospho [S]	7.43785e-06	0	1	1	30	Q5T1M5	0	1535.61	0	1.197	0.26	0.5757	0.962406	12.52	1.53019e+06	1.80489e+06	14.12	5.26	1.19358e+06	1.55327e+06	1.53019e+06	1.67698e+06	1.85935e+06	1.80489e+06	937347	882578	1.32292e+06	1.67698e+06	1.77702e+06	1.47867e+06		High	89.0766	0	1.377e-06	4	88.46
High	SSLSGDEEDELFK	2xPhospho [S2; S4]	3.87832e-06	0	1	1	22	Q5T1M5	0	1615.58	0	1.157	0.21	0.625812	0.968526	14.43	1.40107e+06	1.62115e+06	2.8	13.97	1.42908e+06		1.37361e+06	1.46821e+06	1.79002e+06		1.12229e+06		1.18755e+06	1.46821e+06	1.71076e+06			High	110.983	0	1.46e-06	4.63	110.8
High	MFVSSSGLPPSPVPSPR	2xPhospho [S11; S15]	2.37502e-06	0	1	1	4	Q7Z309	0	1901.83	0	0.291	-1.78	0.0295455	0.22907	1.71	90076.4	26245.8	69.39		90076.4	14431.9	104228		26245.8		70738.9	8200.27	90110.2		25083.7			High	104.742	0	7.016e-09	3.55	104.35
High	MFVLDEADEMLSR		5.70467e-06	0	1	2	9	P60842	0	1555.71	0	0.549	-0.87	0.284752	0.804479	16.64	68709.2	37702.4	44.31	41.09	40600.1	68709.2	103297	37702.4	23650.3	55617.9	31884.1	39041	89304.8	37702.4	22603	45565.4		High	127.986	0	2.211e-08	3.75	124.92
High	MFVEEVSTGQECGVVLDK	1xCarbamidomethyl [C12]; 1xOxidation [M1]	1.74746e-08	0	1	1	2	P49588	0	2042.94	0	0.935	-0.1	0.912751	0.999971	0	70569.2	65973.1			70569.2					65973.1	55419.5					54049		High	84.0427	0	1.154e-11	5.16	83.64
High	MEVGPFSTGQESPTAENAR	1xPhospho [S/T]	2.64902e-05	0	1	1	5	Q9Y4W2	0	2087.87	0	0.826	-0.28	0.710573	0.982335	21.45	66666.8	55043.1	34.96	25.73	51794.5	85809.7		66159.5		45794.6	40675.3	48757.6		66159.5		37517.6		High	86.93	0	1.638e-07	4.46	87.35
High	IVEFLQSFDEITAMTGDGVNDAPALK	1xOxidation [M14]	0.000173783	0	1	1	9	P16615	0	2797.36	0	1.273	0.35	0.708332	0.982021	29.39	55439.4	70558.3	32.41	14.89	38153	74450	55439.4	56570.7	76160.7	70558.3	29962.4	42303	47929.8	56570.7	72788.2	57805.5		High	140.747	0	2.949e-06	4.21	142.66
High	IVEFLQSFDEITAMTGDGVNDAPALK		3.96765e-08	0	1	1	10	P16615	0	2781.37	0	0.542	-0.88	0.283644	0.803082	5.34	167369	90729.5		17.19		167369		102518	80296.5			95099.9		102518	76740.9			High	145.886	0	3.966e-11	5.34	146.21
High	LVEALCAEHQINLIK	1xCarbamidomethyl [C6]	0.000750144	0	1	1	8	P25398	0	1750.95	0	0.706	-0.5	0.588448	0.964327	10.51	172877	122113	3.12	20.34	169100	176738			105651	141141	132798	100424			100973	115631		High	100.724	0	1.285e-05	1.98	99.65
High	SSSQPSPSDPK	1xPhospho [S]	0.000628636	0	1	4	5	Q9H321	0	1196.48	0	0.709	-0.5	0.287729	0.807013	28.1	1.17173e+07	8309071	35.22	44.85	1.68951e+07	1.17173e+07	8.29043e+06	8309071	5.17742e+06	1.30593e+07	13268052	6657865	7167444	8309071	4948159	10698922		High	23.4039	0	1.018e-05	2.83	23.97
High	LSPTPSMQDGLDLPSETDLR	1xPhospho [T/S]	2.13933e-06	0	1	1	4	Q9UK58	0	2252.02	0	1.603	0.68	0.300763	0.819679	18.18	17920.9	28723.9		17.21			17920.9	25416.8	32461.3				15493.4	25416.8	31023.9			High	114.097	0	6.117e-09	4.22	114.84
High	ISPTAGNQNGLLNK	1xPhospho [S2]	9.43406e-05	0	1	1	4	Q8WXX7	0	1506.73	0	0.598	-0.74	0.373262	0.877584	10.64	182238	108947	27.28	9.48	132910	232510	182238	111087	108947	92980	104377	132114	157553	111087	104122	76174.6		High	52.4239	0	8.586e-07	3.58	52.16
High	SSSQPSSCCSDPSKPGGNVEGATQSLAEQMR	2xCarbamidomethyl [C8; C9]; 1xPhospho [S]	3.66609e-06	0	1	1	62	Q13501	0	3319.37	0	2.703	1.43	0.0156367	0.144437	29.91	111846	302264	11.31	33.93	99391	111846	124720	363242	302264	176486	78053.8	63551.4	107826	363242	288880	144588		High	79.5523	0	1.36e-07	4.52	72.11
High	SSSQPSSCCSDPSKPGGNVEGATQSLAEQMR	2xCarbamidomethyl [C8; C9]; 1xPhospho [S]; 1xOxidation [M30]	3.44926e-07	0	1	1	23	Q13501	0	3335.36	0	5.959	2.57	3.69872e-05	0.000599603	101.7	22553.2	257917	68.45	41.06	19509.6	62123.3	22553.2	257917	283177	116252	15321.3	35298.8	19498.3	257917	270638	95240.7		High	49.7621	0	5.688e-10	4.59	50.18
High	SSSQPSSCCSDPSKPGGNVEGATQSLAEQMR	2xCarbamidomethyl [C8; C9]; 2xPhospho [S]	0.000654399	0	1	1	8	Q13501	0	3399.33	0	1.189	0.25	0.734348	0.985514	75.4	41351.7	107539	94.31	67.02	18485.8		92501.6	112463	107539	18002.3	14517.3		79971.8	112463	102777	14748.5		High	83.6088	0	1.07e-05	3.74	84.56
High	SSSQRSPSPGPNHTSNSSNASNATVVPQNSSAR	2xPhospho [S]	0.000327908	0	1	1	11	Q9BTA9	1	3470.47	0	1.033	0.05	0.792712	0.989373	17.48	824909	952422	12.07	8.78	988246	792619	824909	818614	961446	952422	776090	450371	713170	818614	918873	780280		High	27.3234	0	1.931e-05	4.29	27.53
High	ISPIQKPQGLDPVEILQER	1xPhospho [S2]	1.38129e-05	0	1	1	13	P51531	0	2240.17	0	0.953	-0.07	0.936052	0.999971	25.7	205525	159096	12.99	25.14	205525	213808	166330	158583	239731	159096	161403	121487	143800	158583	229116	130341		High	115.788	5.421e-06	0.0001234	3.56	110.71
High	SSSQSGSGPSSPDSVLRPR	1xPhospho [S]	0.000212459	0	1	1	4	O75427	0	1967.88	0	1.021	0.03	0.793061	0.989373	60.54	126696	168891	44.07	42.24	75125.8	190061	126696	168891	194037	76533.5	58997.8	107994	109534	168891	185445	62700.7		High	41.984	5.421e-06	8.587e-05	2.59	41.49
High	SSSSLLASPGHISVK	1xPhospho [S]	2.9986e-06	0	1	1	8	A0FGR8	0	1549.76	0	4.303	2.11	0.000631357	0.0091118	35.42	68395.8	294296		32.86			68395.8	232269	372887				59131.2	232269	356375			High	59.4386	0	1.14e-05	3.22	59.45
High	LSPGTDSSSNLGGVK	1xPhospho [S2]	6.95082e-05	0	1	1	5	Q7Z3B3	0	1498.68	0	0.968	-0.05	0.901354	0.999971	14.53	393102	380525	20.84	5.6	355878	524270	393102	354144	380525	395832	279479	297894	339854	354144	363675	324289		High	45.0981	0	2.479e-06	3.04	46.02
High	LSPGSYPTVIQQQNATSQR	1xPhospho [S/Y/T]	1.807e-06	0	1	1	13	Q13469	0	2155.02	0	1.063	0.09	0.735969	0.985514	32.49	305568	324822	41.72	4.74	250641	537097	305568	324822	342238	311431	196834	305182	264177	324822	327083	255142		High	76.7071	0	9.879e-09	5.26	77.19
High	LSPGSGGPEAQTAGPVTPASISGR	1xPhospho [S]	1.60172e-06	0	1	1	5	O95613	0	2274.08	0	1.012	0.02	0.871225	0.998631	24.6	106928	102496	24.41	6.58		127294	89819.8	102328	114540	102496		72329.4	77653.2	102328	109468	83970.9		High	75.8176	0	8.438e-09	3.69	75.22
High	LSPGNSGNYSSGASSASASGSSVTIPQK	1xPhospho [Y/S]	0.000263947	0	1	1	13	Q9UHB7	0	2678.19	0	1.015	0.02	0.92636	0.999971	45.02	527361	540235	42.27	3.13	387439	717817		518892	552104	540235	304264	407868		518892	527657	442592		High	60.2081	0	3.269e-06	4.95	60.01
High	SSSSLLASPGHISVK	2xPhospho [S3; S]	0.000111689	0	1	1	2	A0FGR8	0	1629.73	0	1.711	0.78	0.274678	0.792716	84.33	60506.7	103542	71.24	3.51	34760.6		105322	101004	106144		27298.2		91055.7	101004	101444			High	76.5927	0	4.731e-06	3.79	77
High	SSSSPELQTLQDILGDPGDK	1xPhospho [S]	1.13206e-08	0	1	1	102	P49815	0	2166.98	0	0.979	-0.03	0.932972	0.999971	22.74	963890	943345	24.74	5.19	830856	1.32832e+06	963890	886193	943345	983037	652488	754758	833326	886193	901573	805361		High	144.585	0	1.334e-11	4.74	144.98
High	SSSSPELQTLQDILGDPGDKADVGR	1xPhospho [S/T]	2.33714e-06	0	1	1	56	P49815	1	2665.24	0	0.645	-0.63	0.387241	0.881281	7	146872	94663	13.73	7.01	125605	146872	165692	104048	90916.5	94663	98640.4	83453.6	143248	104048	86890.7	77553.5		High	133.03	0	6.901e-09	3.18	130.56
High	LSPFFTLDLSPTEDK	1xPhospho [S10]	5.58742e-07	0	1	1	5	A7KAX9	0	1789.83	0	0.863	-0.21	0.823806	0.992804	24.48	165715	143058	38.53	1.16	165715	92748.5	212893	141886	144239		130140	52700.3	184055	141886	137852			High	144.842	0	2.573e-09	5.11	145.28
High	LSPEVAPPAHR	1xPhospho [S2]	0.00196536	0	1	1	10	Q8TAD8	0	1253.6	0	0.9	-0.15	0.871621	0.998631	16.37	703958	633624	20.35	8.11	658278	949930	703958	633624	719965	622232	516960	539756	608603	633624	688085	509769		High	33.6538	5.421e-06	0.0001129	2.8	33.76
High	SSSSPELQTLQDILGDPGDKADVGRLSPEVK	2xPhospho [S27; S/T]	0.000305029	0	1	1	22	P49815	2	3398.58	0	0.793	-0.33	0.75859	0.988442	39.26	144578	108156	66.54	58.91	144578	31466.7	187655	108156	148778	35458.2	113540	17879.6	162236	108156	142190	29049.4		High	135.812	4.019e-05	0.0005288	4.46	135.1
High	SSSSQTLTQFDSNIAPADPDTAIVHPVPIR	1xPhospho [T/S]	5.95055e-09	0	1	1	86	Q96D71	0	3244.55	0	1.287	0.36	0.503504	0.940426	23.48	124825	139913	22.47	22.18	83407.1	129191	124825	139913	168807	107324	65501.3	73406.9	107917	139913	161332	87925.7		High	111.481	0	1.055e-11	5.31	113.4
High	LSPAYSLGSLTGASPCQSPCVQR	2xCarbamidomethyl [C16; C20]; 1xPhospho [S/Y/T]	6.12449e-08	0	1	1	15	Q86UU1	0	2516.13	0	0.436	-1.2	0.0910338	0.473907	4.78	106200	46260.1	1.89	32.49	103819	106200	107806	46260.1	70648.5	38392.8	81531.3	60343.7	93203.1	46260.1	67520.2	31453.6		High	105.507	6.278e-05	0.0006892	3.38	105.14
High	LSNVSSSGSINLLESPQLATLAEDVTAALAK	1xPhospho [S/T]	1.81548e-05	0	1	1	6	P11137	0	3179.61	0																						No Quan Values	High	153.165	0	9.95e-08	6.02
High	ISNLSPEEEQGLWK	1xPhospho [S5]	3.0472e-06	0	1	1	13	Q5HYJ3	0	1709.78	0	0.594	-0.75	0.305594	0.824402	15.06	373049	278078	35.89	34.5	238185	373049	505323	278078	285380	141472	187051	211969	436874	278078	272744	115902		High	91.5288	0	5.664e-08	5.06	92.05
High	ISMSEVDLNVAAPK	1xPhospho [S2]; 1xOxidation [M3]	2.27378e-05	0	1	1	10	Q09666	0	1569.72	0	0.742	-0.43	0.621731	0.967678	25.92	331899	246154	36.72	15.6	331899	486574	231462	229654	306939	246154	260648	276474	200110	229654	293348	201663		High	75.2764	0	2.598e-07	4.02	75.69
High	ISMSEVDLNVAAPK	1xPhospho [S2]	5.54268e-07	0	1	1	8	Q09666	0	1553.73	0	0.575	-0.8	0.212767	0.719813	4.74	606446	348807	19.85	18.16	448034	606446	669363	348807	382484	265292	351851	344586	578694	348807	365547	217343		High	99.5443	0	3.647e-09	4.53	99.96
High	ISMQDVDLSLGSPK	1xPhospho [S12]; 1xOxidation [M3]	1.2384e-06	0	1	1	12	Q09666	0	1585.72	0	1.723	0.79	0.134916	0.586032	24.29	435281	778092	33.52	32.85	435281	517964	254165	778092	873066	438017	341835	294310	219737	778092	834407	358849		High	77.2697	0	6.279e-09	4.66	77.72
High	LSQLEEHLSQLQDNPPQEK	1xPhospho [S9]	3.1615e-05	0	1	1	4	Q14980	0	2313.08	0	1.276	0.35	0.700973	0.981269	60.87	57502.9	73379.9		53.71			57502.9	49197.5	109449				49713.8	49197.5	104602			High	70.3242	0	2.059e-07	4.7	71.4
High	ISMQDVDLSLGSPK	1xPhospho [S12]	7.71651e-05	0	1	1	13	Q09666	0	1569.72	0	0.865	-0.21	0.801493	0.989995	18.18	944253	817066	18.51	15.45	944253	811382	1.16842e+06	817066	989221	732645	741542	461032	1.01015e+06	817066	945418	600225		High	103.883	5.421e-06	0.0001245	4.12	104.67
High	LSQNSVNLSPSSHANNLSVVTYSK	1xPhospho [S]	0.000221171	0	1	1	2	Q9H6K1	0	2626.25	0	100	6.64	1e-17	1.8991e-16			103170		42.98				75382.7	141201					75382.7	134948			High	73.8712	0	2.616e-06	4.11	74.58
High	SSSQIPEGFGLTSGGSNYSLAR	1xPhospho [S]	4.88004e-05	0	1	1	7	Q9Y4E6	0	2295.03	0	0.753	-0.41	0.618303	0.966879	7.53	64527.9	48598.3	18.91	2.9	48399.8	70874.9	64527.9	46465.4	49080.6	48598.3	38009.4	40271.5	55787.3	46465.4	46907.3	39814.6		High	107.188	0	1.691e-06	3.13	107.57
High	SSSPIPLTPSKEGSAVFAGFEGR	2xPhospho [T/S]	3.52165e-06	0	1	1	12	Q8N5Y2	1	2481.11	0	0.576	-0.8	0.327207	0.839246	19.95	74107.1	42687.8	19.97	54.5	64285.1		85429.9	42687.8	65375.5	19155	50484.4		73857.9	42687.8	62480.7	15692.9		High	120.438	0	1.953e-08	3.97	121.36
High	SSSPTAGPSTEGAEGPEEK	1xPhospho [S]	0.00209556	0	1	1	5	Q8NHM5	0	1897.77	0	0.751	-0.41	0.623892	0.967678	17.56	118751	89227.3	31.18	17.78	81455.1	155357	118751	78635.8		101245	63968.4	88275	102665	78635.8		82946.2		High	29.0978	0	4.907e-05	3.42	29.72
High	LSSSDSIGPDVTDILSDIAEEASK	2xPhospho [S]	4.62865e-06	0	1	1	8	Q15648	0	2609.12	0	100	6.64	1e-17	1.8991e-16			17170.2		26.77				14176.3	20796.4					14176.3	19875.5			High	157.837	0	7.316e-07	4.94	158.21
High	LSSSDSIGPDVTDILSDIAEEASK	1xPhospho [S/T]	1.058e-07	0	1	1	58	Q15648	0	2529.15	0	1.484	0.57	0.299035	0.817819	39.96	215056	319204	41.05	24.5	215056	121824	294411	325962	319204	202801	168888	69221.3	254532	325962	305070	166147		High	151.77	0	1.212e-10	5.53	151.95
High	LSSSDRYSDASDDSFSEPR	3xPhospho [S8; S11; S14]	5.96628e-05	0	1	1	14	Q9NRF8	1	2360.8	0	0.422	-1.24	0.0778471	0.43312	7.67	252486	106626	45.64	22.69	180676		352838	90694.1	125357		141888		305044	90694.1	119806			High	63.246	5.421e-06	7.704e-05	4.9	63.82
High	LSSSDRYSDASDDSFSEPR	2xPhospho [S8; S11]	2.06468e-05	0	1	1	15	Q9NRF8	1	2280.83	0	0.649	-0.62	0.309739	0.826715	42.15	756692	490839	95.84	55.6	756692	55992.6	1.58809e+06	490839	609784	159226	594246	31815.4	1.37297e+06	490839	582783	130447		High	54.9587	0	1.186e-07	4.43	55.18
High	LSSSDRYSDASDDSFSEPR	1xPhospho [S8]	0.000286035	0	1	1	2	Q9NRF8	1	2200.87	0	0.595	-0.75	0.27576	0.793565	3.2	205558	122354		8.6			205558	115130	130031				177714	115130	124273			High	46.2228	0	3.637e-06	3.87	46.35
High	LSSQISAGEEK	1xPhospho [S6]	0.00216385	0	1	1	5	Q86UE4	0	1228.55	0																						Not Reliable	High	31.6038	0	5.108e-05	3.18
High	SSSPTQYGLTK	1xPhospho [S3]	0.00045954	0	1	1	9	Q9NYL2	0	1248.55	0	0.688	-0.54	0.42674	0.908852	18.2	560633	385578	29.42	4.25	438872	783674	560633	366621	385578	399096	344655	445288	484692	366621	368504	326963		High	39.1329	0	4.076e-05	3.51	39.91
High	SSSPTSSLTQPIEMPTLSSSPTEERPTVGPGQQDNPLLK	2xPhospho [S/T]	1.88112e-06	0	1	1	49	Q7LBC6	0	4253.96	0	1.184	0.24	0.532736	0.951437	58.18	971324	1.24528e+06	60.44	42.72	971324	463930	1.73162e+06	1.24528e+06	1.40728e+06	549127	762801	263608	1.49706e+06	1.24528e+06	1.34497e+06	449877		High	129.224	0	4.648e-07	4.78	129.34
High	SSSPTSSLTQPIEMPTLSSSPTEERPTVGPGQQDNPLLK	2xPhospho [T/S]; 1xOxidation [M14]	0.000531045	0	1	1	14	Q7LBC6	0	4269.95	0	1.74	0.8	0.124125	0.56048	28.95	268849	424217	35.88	27.65	136748	268849	290643	424217	505636	284357	107391	152762	251274	424217	483246	232962		High	112.771	0	5.16e-05	3.24	112.95
High	LSSPATLNSR		0.00140319	0	1	1	7	P00761	0	1045.56	1	0.747	-0.42	0.411252	0.899726	13.15	1.77886e+06	1.43198e+06	24.26	18.08	1.3994e+06	2.27921e+06	1.77886e+06	1.48051e+06	1.04536e+06	1.43198e+06	1.09898e+06	1295064	1.5379e+06	1.48051e+06	999076	1.17316e+06		High	30.2324	0	4.229e-05	2.44	30.31
High	LSSPAAFLPACNSPSK	1xCarbamidomethyl [C11]; 1xPhospho [S]	7.61941e-06	0	1	1	18	Q86YS7	0	1726.79	0	0.994	-0.01	0.913813	0.999971	41.1	1.09231e+06	1.00977e+06	41.7	32.25	530540	1.32985e+06	1.09231e+06	1.00977e+06	1.32149e+06	675198	416644	755632	944352	1.00977e+06	1.26297e+06	553161		High	93.0208	0	3.223e-08	3.22	92
High	SSSPVGLAK	1xPhospho [S3]	0.00168757	0	1	1	5	Q9NRA8	0	925.439	0	0.995	-0.01	0.940624	0.999971	28.9	2.12449e+06	2.11361e+06	25.22	11	2.12449e+06	2.89072e+06	1.77492e+06	1.77737e+06	2.11361e+06	2.20007e+06	1.66841e+06	1.64252e+06	1534496	1.77737e+06	2.02002e+06	1.80242e+06		High	30.7722	0	3.694e-05	2.56	31.73
High	ISSIQSIVPALEIANAHR		3.65374e-05	0	1	1	9	P10809	0	1919.07	0	0.809	-0.31	0.69669	0.980635	18.81	68788.1	55631.9	75.02		68788.1	85340.3	8221.02			55631.9	54020.7	48490.9	7107.44			45576.9		High	106.248	0	2.73e-07	2.86	116.08
High	ISSLPVSRPISPSPSAILER	2xPhospho [S7; S11]	3.31773e-05	0	1	1	4	Q5T5P2	0	2266.12	0	1.721	0.78	0.213534	0.719813	34	69920	120321	35.32	16.52	54176.1		90239.3	107000	135300		42545.6		78015.9	107000	129309			High	108.935	0	4.722e-06	3.45	109.22
High	ISSLPVSRPISPSPSAILER	1xPhospho [S]	0.000478377	0	1	1	7	Q5T5P2	0	2186.16	0	1.525	0.61	0.395486	0.886504	11.03	65296.1	99584.5	5.01	32.26	63024.5		67649.6	92119.8	161278	99584.5	49494.4		58486.1	92119.8	154136	81585.5		High	93.9564	0	7.162e-06	2.36	95.6
High	ISSKSPGHMVILDQTK	2xPhospho [S3; S5]; 1xOxidation [M9]	0.000189848	0	1	1	14	Q9NWH9	1	1916.86	0	2.133	1.09	0.0169799	0.153739	33.9	567022	1.20943e+06	13.5	47.52	461505	567022	602669	1.20943e+06	1.39175e+06	472222	362430	322185	521035	1.20943e+06	1.33013e+06	386872		High	38.3764	0.0007437	0.01329	3.51	37.79
High	ISSKSPGHMVILDQTK	2xPhospho [S3; S]	0.000164276	0	1	1	21	Q9NWH9	1	1900.86	0	1.908	0.93	0.0625961	0.379581	142.23	257647	2.18424e+06	134.92	81.22	257647	77656.4	1.90831e+06	2.18424e+06	2.81407e+06	148162	202335	44124.8	1.64982e+06	2.18424e+06	2.68946e+06	121383		High	57.0569	5.421e-06	0.0001951	4.37	57.2
High	ISSKSPGHMVILDQTK	1xPhospho [S]	3.11108e-05	0	1	1	10	Q9NWH9	1	1820.9	0	1.409	0.49	0.322685	0.836	19.29	358803	505488		70.27			358803	505488	571253	74725.2			310201	505488	545957	61219.3		High	44.0029	0	3.165e-07	3.92	44.11
High	LSSGPEQITLEASSTEGHPGAPSPQHTDQTEAFQK	1xPhospho [S/T]	5.70467e-06	0	1	1	37	Q6P996	0	3742.69	0	1.905	0.93	0.077633	0.432615	90.01	316270	559126	87.84	59.47	13010.6	480137	316270	559126	914457	236669	10217.5	272817	273430	559126	873965	193893		High	68.9812	0	1.813e-06	4.1	69.81
High	LSSGFDDIDLPSAVK	2xPhospho [S2; S3]	0.00191864	0	1	1	2	Q9Y446	0	1723.72	0																						No Quan Values	High	133.897	0	4.385e-05	4.19
High	LSSGFDDIDLPSAVK	1xPhospho [S]	3.75053e-08	0	1	1	55	Q9Y446	0	1643.76	0	0.721	-0.47	0.440411	0.915096	9.6	2.70626e+06	1.94994e+06	58.56	60.29	2.76145e+06	661950	2.70626e+06	1.94994e+06	2.19528e+06	477585	2.16862e+06	376124	2.33968e+06	1.94994e+06	2.09807e+06	391266		High	111.28	0	3.129e-11	5.24	113.21
High	LSSEDEEEDEAEDDQSEASGKK	1xPhospho [S]	2.27076e-07	0	1	1	8	Q8NEJ9	1	2506.95	0	0.852	-0.23	0.801097	0.989995	12.67	186612	158931	5.64	14.04	180149	201011	186612	133789	158931	177663	141475	114216	161335	133789	151894	145552		High	27.6339	0	1.182e-08	4.4	27.94
High	SSSPVTELASR	1xPhospho [S]	5.59466e-05	0	1	1	21	Q9UQ35	0	1213.55	0	0.952	-0.07	0.899103	0.999971	24.18	1.69571e+06	1.61513e+06	24.06	4.87	1.69571e+06	2.28502e+06	1.43735e+06	1.55554e+06	1.7125e+06	1.61513e+06	1.33167e+06	1298365	1.24265e+06	1.55554e+06	1.63667e+06	1.3232e+06		High	48.7579	0	7.682e-06	3.23	48.63
High	SSSPVTELASR	2xPhospho [S2; S3]	0.000245529	0	1	1	23	Q9UQ35	0	1293.51	0	1.089	0.12	0.704718	0.982021	45.82	1.08894e+06	1.15884e+06	53.68	20.55	1.13049e+06	322669	1.08894e+06	1.15884e+06	1.2316e+06	819674	887795	183342	941441	1.15884e+06	1.17706e+06	671525		High	71.6293	0	3.357e-05	4.12	71.14
High	LSSATANALYSSNLR	1xPhospho [S]	0.00198118	0	1	1	2	Q6ZRV2	0	1647.77	0	0.782	-0.36	0.645392	0.974911	20.43	65286.7	51035.5	48.8	37.23	27643.3	65286.7	84289.7	51035.5	51270.8	24004.3	21708.9	37096.3	72872.2	51035.5	49000.5	19665.7		High	77.3795	0	4.559e-05	2.44	77.99
High	LSQSSQDSSPVR	1xPhospho [S9]	8.3239e-06	0	1	1	5	O95251	0	1370.59	0	0.697	-0.52	0.388371	0.88295	16.51	2.62749e+06	1.83104e+06	37.67	36.38	3.29157e+06	2.62749e+06	1.46095e+06	1.83104e+06	1.03063e+06	2.25097e+06	2.58494e+06	1.49296e+06	1.26305e+06	1.83104e+06	984998	1.84413e+06		High	24.5922	0	3.598e-08	4.2	25.04
High	LSSSSATLLNSPDR	1xPhospho [S11]	6.69976e-06	0	1	1	3	Q14244	0	1527.71	0	0.612	-0.71	0.426866	0.908879	18.21	165387	112470	19.9	53.07		190549	143548	112470	120788	34803.8		108271	124103	112470	115440	28513.3		High	56.2644	0	2.714e-08	4.01	55.9
High	SSSSSASPSSPSSR	1xPhospho [S]	4.29104e-05	0	1	1	9	Q9NYF8	0	1390.55	0	0.966	-0.05	0.981807	0.999971	27.09	724393	562420	22.88	27.21	521020	724393	833390	562420	503103	825273	409168	411604	720503	562420	480826	676112		High	22.8019	0	3.068e-07	3.02	23.22
High	SSSSSGVPYSPAIPNK	1xPhospho [S10]	0.00010643	0	1	1	11	Q9UPT5	0	1657.75	0	1.04	0.06	0.775027	0.988442	21.33	317905	330756	20.3	12.24	266581	398549	317905	283180	362302	330756	209352	226458	274843	283180	346259	270975		High	60.676	0	3.573e-06	3.21	60.44
High	LSKDPNIVIAK		0.000126001	0	1	1	1	P30101	1	1197.72	0	1.009	0.01	0.968777	0.999971	33.32	88711.7	89489.1		31.01			88711.7	111836	71607.3				76695.2	111836	68436.5			High	33.8341	0	1.248e-06	3.42	33.96
High	SSTDSLPGPISR	2xPhospho [S2; S5]	0.00190331	0	1	1	10	Q9HCD5	0	1376.55	0	1.117	0.16	0.669971	0.978655	41.91	166918	186426	60.95	20.56	205734	43721.9	166918	202044	186426	133730	161567	24843	144308	202044	178171	109559		High	77.7119	5.421e-06	8.879e-05	3.32	76.77
High	LSGQNAMGSQDSLLEITFR	1xPhospho [S]; 1xOxidation [M7]	6.47903e-08	0	1	2	14	O75052	0	2162.98	0	2.977	1.57	0.0291238	0.226972	72.27	35264.6	122297	76.81	31.28	64812.8		19187.4	122297	145976	75524.6	50898.8		16588.4	122297	139512	61874.2		High	121.88	0	6.381e-11	6.15	123.15
High	LSGQNAMGSQDSLLEITFR	1xPhospho [S]	1.00818e-07	0	1	2	14	O75052	0	2146.98	0	2.423	1.28	0.114976	0.540206	63.66	38618.1	93588.1	74.12	36.52	38618.1	8387.25	62233.8	116901	93588.1	53400.7	30327.6	4765.69	53803.9	116901	89444	43749		High	132.342	0	3.47e-10	6.15	132.93
High	LSGINEIPRPFSPPVTSNTSPPPAAPLAR	2xPhospho [S/T]	5.42873e-08	0	1	1	52	Q0JRZ9	0	3143.53	0	1.348	0.43	0.388808	0.883177	43.22	263222	376762	48.27	39.93	263222	138327	394466	376762	445761	186479	206714	78598.4	341034	376762	426022	152774		High	124.274	0	1.317e-10	6.29	122.81
High	ISGLIYEETR		5.96628e-05	0	1	1	20	P62805	0	1180.62	0	0.441	-1.18	0.0281189	0.22094	25.34	626895	1.00386e+06	95.83	71.39	626895	417742	2.44388e+06	1.00386e+06	1.07809e+06	131136	492314	237364	2112847	1.00386e+06	1.03036e+06	107434		High	60.874	0	4.726e-07	3.37	58.42
High	LSGLANVVLHELSGDDDTDQNMR	1xPhospho [S13]	4.89001e-08	0	1	1	8	Q14789	0	2579.14	0	0.772	-0.37	0.642567	0.974244	39.19	46484.7	35890.1	24.82	66.17	38931.6		55503.2	21608.7	59610		30573.8		47985	21608.7	56970.4			High	123.623	0	4.442e-11	6.05	125.52
High	SSTEESSPQDQPPVMR	1xPhospho [S]	0.001348	0	1	1	2	O15327	0	1854.76	0	0.551	-0.86	0.233871	0.74348	10.39	97133.6	53541.8	31.27	10.51	65952.6	126260	97133.6	50456.7	53541.8	61689.7	51794	71741.7	83976.3	50456.7	51170.9	50539.8		High	43.1679	0	2.761e-05	3.28	43.27
High	ISFVEEDVHPK	1xPhospho [S2]	0.000369915	0	1	1	4	Q8WYP5	0	1379.62	0	0.988	-0.02	0.949673	0.999971	63.98	224742	222077		57.17			224742	144650	340947				194299	144650	325850			High	56.9245	0	5.087e-06	2.6	57.09
High	LSFSPENILIQNQDIVR	1xPhospho [S]	2.98851e-05	0	1	1	6	Q9Y2F5	0	2066.03	0	1.096	0.13	0.70736	0.982021	28.27	23344.5	26951.2	8.84	22.75	20649.4	24606	23344.5	17571.5	26972.8	26951.2	16216.4	13981.3	20182.4	17571.5	25778.4	22080		High	141.574	0	7.516e-07	3.8	141.5
High	LSESPASLPSCPPVETALINQR	1xCarbamidomethyl [C11]; 1xPhospho [S]	1.92704e-06	0	1	1	40	Q2TAZ0	0	2446.17	0	1.108	0.15	0.682149	0.979361	24.43	124988	136494	18.51	13.44	105790	152871	124988	136494	169332	134027	83079	86862.4	108058	136494	161834	109802		High	107.626	0	5.36e-09	5.06	107.73
High	LSELEAALQR		9.61993e-06	0	1	1	40	P05787	0	1129.62	0	1.41	0.5	0.308557	0.825599	37.75	1.4898e+06	2.1714e+06	56.79	14.3	1.42493e+06	1.4898e+06	3.58901e+06	2.00874e+06	2.63493e+06	2.1714e+06	1.11902e+06	846513	3.10286e+06	2.00874e+06	2.51826e+06	1.77894e+06		High	83.1458	0	2.025e-07	4.46	65.2
High	LSEGSQPAEEEEDQETPSR	2xPhospho [S2; S5]	3.4771e-07	0	1	1	5	Q9UKV3	0	2277.84	0	1.44	0.53	0.327672	0.839335	19.26	83953.2	120854	18.81	10.42	83953.2	74302.7	106650	120854	140884	116177	65930.2	42219.3	92203.3	120854	134646	95179.2		High	49.0242	0	5.729e-10	5.23	49.55
High	LSEGSQPAEEEEDQETPSR	1xPhospho [S]	9.65223e-07	0	1	1	25	Q9UKV3	0	2197.88	0	1.15	0.2	0.647518	0.975956	37.2	434676	500073	28.44	19.25	347480	606148	434676	443708	500073	641102	272884	344417	375797	443708	477930	525229		High	37.3826	0	3.271e-09	4.96	37.36
High	ISEGLPTPTKMTPR	2xPhospho [T9; T]; 1xOxidation [M11]	0.00100968	0	1	1	11	P06400	1	1703.75	0	0.699	-0.52	0.515385	0.945434	26.24	403005	281832	40.62	9.48	403005	634033	282436	238442	281832	282911	316488	360261	244178	238442	269353	231777		High	47.3248	0	1.894e-05	3.45	48.31
High	SSTPLHSPSPIR	1xPhospho [S/T]	0.00170116	0	1	1	12	O95817	0	1358.65	0	0.545	-0.88	0.114214	0.538786	8.72	998475	652084	26.19	17.01	877538	1.42622e+06	998475	652084	655456	478374	689149	810386	863226	652084	626432	391912		High	32.7325	5.421e-06	0.0001655	2.65	34.46
High	ISEEQQQLQQALAPAQASSNSSTPTR	2xPhospho [S/T]	0.000286035	0	1	1	15	Q13439	0	2930.29	0	0.933	-0.1	0.944202	0.999971	3.13	172931	161285		3.43	172931			157420	165246		135806			157420	157929			High	95.6477	0	3.656e-06	4.14	96.04
High	ISEEQQQLQQALAPAQASSNSSTPTR	1xPhospho [S/T]	1.02452e-07	0	1	1	44	Q13439	0	2850.33	0	0.9	-0.15	0.874488	0.998631	40.26	729766	581248	40.14	26.83	349072	836604	729766	581248	752927	436573	274134	475363	630916	581248	719587	357666		High	81.7355	0	1.164e-10	5.78	82.35
High	LSEEAECPNPSTPSK	1xCarbamidomethyl [C7]; 1xPhospho [T12]	7.37829e-06	0	1	1	4	O94804	0	1725.7	0	0.782	-0.35	0.648013	0.976055	10.1	171145	133870	28.86	6.36	171145	259058	154355	133163	133870	148768	134404	147198	133446	133163	127942	121879		High	30.1108	0	3.09e-08	4.58	30.77
High	LSEDYGVLK		0.00177077	0	1	1	3	P32119	0	1023.54	0	0.955	-0.07	0.890576	0.999971	22.91	138934	132627		23.64			138934	157010	112031				120115	157010	107070			High	49.9778	0	3.927e-05	2.19	50.1
High	LSDVDANTAIKHEEQSNEDIPIAEQSSK	1xPhospho [S/T]	5.82412e-05	0	1	1	5	Q12888	1	3148.43	0	1.789	0.84	0.163074	0.645995	134.46	69595.7	124477		106.58			69595.7	124477	352022	11584.9			60168.6	124477	336435	9491.03		High	61.9702	0	4.575e-07	4.6	64.08
High	LSDSYSNTLPVR	1xPhospho [Y/S]	0.000420667	0	1	1	11	Q9UQB8	0	1431.65	0	0.597	-0.74	0.450948	0.921251	5.77	162904	104597	20.64	19.49	162904	189254	124124	104597	107892	74116.1	127932	107535	107311	104597	103114	60720.2		High	70.6738	0	5.881e-05	3.37	70.45
High	LSDSTTGADSLLDISSEADQQDLLSLLQAK	1xPhospho [T/S]	1.03279e-07	0	1	1	9	Q9P0K7	0	3214.53	0	100	6.64	1e-17	1.8991e-16			24211.5		72.38				13758.5	42606.3					13758.5	40719.6			High	149.747	0	1.176e-10	5.71	149.46
High	SSTPLHSPSPIR	2xPhospho [S2; S7]	0.00204575	0	1	1	12	O95817	0	1438.61	0	0.633	-0.66	0.226332	0.734203	9.3	2.96744e+06	1.93193e+06	26.57	9.41	2.96744e+06	4.29483e+06	2.63863e+06	2.00515e+06	1.93193e+06	1.67054e+06	2.33039e+06	2.44035e+06	2.28121e+06	2.00515e+06	1.84639e+06	1.3686e+06		High	41.1918	0	4.754e-05	3.44	41.27
High	SSTPLPTISSSAENTR	1xPhospho [S/T]	7.7689e-07	0	1	1	96	P42166	0	1727.78	0	1.11	0.15	0.761273	0.988442	32.75	1.08529e+07	1.2634e+07	23.94	18.08	9.21337e+06	1.46112e+07	1.08529e+07	1.2634e+07	1.47557e+07	1.02252e+07	7.23545e+06	8.3022e+06	9.3828e+06	1.2634e+07	1.41023e+07	8.37708e+06		High	57.6549	0	7.368e-09	3.6	58
High	ISDSESEDPPR	2xPhospho [S2; S4]	0.00140319	0	1	1	27	Q96ST2	0	1391.48	0	0.943	-0.08	0.927071	0.999971	34.33	527131	497223	84.21	14.22	527131	25871.2	712547	432659	575118	497223	413967	14700.2	616029	432659	549651	407354		High	34.1405	0	4.955e-05	3.07	34.36
High	ISDSESEDPPR	1xPhospho [S]	0.000372899	0	1	1	7	Q96ST2	0	1311.51	0	0.844	-0.24	0.768436	0.988442	23.66	1.07245e+06	905547	24.43	19.24	1.38175e+06	1.07245e+06	846330	784448	905547	1.14152e+06	1.08512e+06	609372	731690	784448	865449	935204		High	27.5458	0	5.172e-06	2.44	27.86
High	LSKPPFQTNPSPEMVSK	1xPhospho [S11]	4.72561e-05	0	1	1	5	Q4LE39	0	1966.93	0	0.61	-0.71	0.408275	0.896382	6.85	180340	109994		17.44			180340	97174.2	124505				155912	97174.2	118992			High	60.6946	0	3.49e-07	3.45	60.16
High	LSMPQSAAVSTTPPHNR	1xPhospho [T/S]	0.000102237	0	1	1	15	Q86X10	0	1873.86	0	1.083	0.12	0.643093	0.974244	12.15	137315	144541	20.07	15.48	94906.3	137315	138347	149888	144541	111249	74531.9	78023.4	119608	149888	138140	91141.7		High	49.4432	0	1.838e-06	2.11	49.32
High	LSKSDEQLSSLDR	1xPhospho [S]	0.00120473	0	1	1	6	Q13905	1	1557.72	0	1.196	0.26	0.73006	0.984363	128.82	38913.3	128330	103.21	67.59	21010	38913.3	160212	128330	160552	25120.1	16499.6	22110.8	138511	128330	153443	20579.9		High	42.7005	5.421e-06	8.727e-05	2.95	42.65
High	SSTDSLPGPISR	1xPhospho [S/T]	0.000210758	0	1	1	11	Q9HCD5	0	1296.58	0	1.415	0.5	0.265055	0.783548	47.22	1.08519e+06	1.53599e+06	36.06	2.65	770877	1.59229e+06	1.08519e+06	1.5845e+06	1.53599e+06	1.50326e+06	605386	904749	938192	1.5845e+06	1.46797e+06	1.23155e+06		High	59.411	5.421e-06	7.952e-05	3.1	59.67
High	SSSTEPPPPVR	1xPhospho [S/T]	0.000202456	0	1	1	36	Q8N684	0	1233.55	0	0.692	-0.53	0.383203	0.881163	15.93	898330	703790	30.63	12.7	830824	1.41817e+06	898330	574771	703790	735822	652463	805812	776647	574771	672625	602828		High	31.4209	0	1.145e-05	3.21	31.36
High	ISMPDIDLNLK		0.000744143	0	1	1	6	Q09666	0	1258.67	0	0.612	-0.71	0.370957	0.875665	9.77	75705.5	54167.5	22.91	23.59	73969.9	75705.5	109021	45771.9	64103		58090.1	43016.3	94253.5	45771.9	61264.5			High	106.646	0	1.266e-05	2.58	109.08
High	ISMPDLDLHLKSPK	1xPhospho [S12]; 1xOxidation [M3]	0.000309971	0	1	1	23	Q09666	1	1689.83	0	1.322	0.4	0.373308	0.877584	144.76	333155	440513	69.46	104.67	333155	363174	49998.2	440513	1.06158e+06	11343	261633	206358	43225.7	440513	1.01457e+06	9292.85		High	82.6488	0	4.043e-06	2.48	60.88
High	ISMPDLDLHLKSPK	1xPhospho [S12]	0.000375908	0	1	1	39	Q09666	1	1673.83	0	0.711	-0.49	0.485447	0.93434	19.75	540080	384156	19.15	44.22	733075	540080	528245	384156	731475	339663	575699	306877	456691	384156	699085	278272		High	102.549	0	5.217e-06	2.31	102.13
High	LSMEDSKSPPPK	1xPhospho [S8]; 1xOxidation [M3]	0.00023968	0	1	1	9	Q9NQG5	1	1411.62	0	1.539	0.62	0.193823	0.690646	88.72	1.17919e+06	2.15773e+06	93.27	48.56	2.60325e+06		534133	2.15773e+06	1.06071e+06	3.10625e+06	2044386		461782	2.15773e+06	1.01374e+06	2.54482e+06		High	22.9796	0	2.986e-06	3.38	23.67
High	LSMEDSKSPPPK	1xPhospho [S]	0.000155288	0	1	1	35	Q9NQG5	1	1395.62	0	0.688	-0.54	0.267266	0.785688	9.9	1.92834e+06	1.38934e+06	16.94	19.54	1.92834e+06	2.20043e+06	1.56029e+06	1.02207e+06	1.38934e+06	1.51375e+06	1.51437e+06	1.2503e+06	1.34894e+06	1.02207e+06	1.32782e+06	1.24015e+06		High	26.2587	0	1.651e-06	3.84	27.04
High	SSSTGNLLDKDDLAIPPPDYGAASR	1xPhospho [S/T]	0.00131593	0	1	1	123	Q9UQB8	1	2640.22	0	1.014	0.02	0.859997	0.998631	79.96	502025	425333	55.84	39.08	538577	140734	502025	425333	546185	234556	422955	79965.8	434023	425333	522000	192162		High	99.5932	8.515e-05	0.001295	3.86	100.28
High	LSLTSDPEEGDPLALGPESPGEPQPPQLK	1xPhospho [S/T]	1.90519e-05	0	1	1	61	Q5T1M5	0	3078.46	0	1.545	0.63	0.157744	0.636542	54.89	587152	907236	6.88	61.67	559234		616463	907236	1.24165e+06	265172	439178		532959	907236	1.18667e+06	217245		High	127.706	0	2.291e-06	4.5	125.48
High	YYTSASGDEMVSLK		2.33714e-06	0	1	1	8	P07900	0	1550.7	0	1.241	0.31	0.524811	0.94922	72.43	197511	245159	79.41	36.5	197511	132688	577444	245159	361506	173433	155110	75394	499226	245159	345498	142087		High	60.5297	0	1.725e-07	3.46	61.38
High	SSSTGSSSSTGGGGQESQPSPLALLAATCSR	1xCarbamidomethyl [C29]; 1xPhospho [S/T]	9.15463e-08	0	1	1	105	P08047	0	3005.32	0	1.135	0.18	0.705944	0.982021	26.09	461791	540787	26.73	9.02	461791	712336	458865	540787	616568	520992	362654	404753	396710	540787	589266	426827		High	123.392	0	4.387e-07	5.44	112.08
High	ISLSKSPTK	1xPhospho [S6]	0.00157001	0	1	1	6	Q5BKZ1	1	1040.54	0	0.667	-0.58	0.287532	0.807013	20.89	1.36644e+06	911285	39.87	2.85	2e+06	1.36644e+06	875595	875617	925763	911285	1.57064e+06	776422	756991	875617	884769	746578		High	26.2829	0	4.514e-05	3.46	27.1
High	SSSTGSSSSTGGGGQESQPSPLALLAATCSR	1xCarbamidomethyl [C29]; 2xPhospho [S/T]	0.000570864	0	1	1	25	P08047	0	3085.28	0	1.279	0.36	0.456179	0.922619	31.22	107247	120557	44.28	36.24	107247	43299.9	114156	120557	146044	67060.3	84223.4	24603.3	98693	120557	139578	54939.7		High	146.899	0	9.02e-06	3.81	146.85
High	ISIPVDISDSDMMLNIINSSITTK		1.38593e-06	0	1	1	4	P49368	0	2607.33	0	100	6.64	1e-17	1.8991e-16			27396.6		24.71				22962.2		32687.4				22962.2		26779.4		High	147.119	0	3.471e-09	4.81	147.29
High	SSSTSDILEPFTVER	1xPhospho [S/T]	4.03738e-06	0	1	1	90	Q6GYQ0	0	1747.78	0	1.404	0.49	0.311493	0.827572	28.74	1.65274e+06	1.87765e+06	38	29.1	1.65869e+06	761979	1.65274e+06	1.87765e+06	2.32913e+06	1.27034e+06	1.3026e+06	432961	1.42887e+06	1.87765e+06	2.226e+06	1.04074e+06		High	114.455	0	1.397e-08	4.29	115.4
High	ISLPGQMAGTPITPLK	1xPhospho [T10]	0.000255597	0	1	1	6	Q9H8Y8	0	1703.88	0	1.109	0.15	0.749599	0.98788	2.94	87399.4	96963.9	20.1	20.47	60761.5	89100.9	87399.4	96963.9	98887.7	66915.6	47717.2	50627.7	75560.7	96963.9	94508.9	54821.2		High	107.733	0	3.137e-06	3.63	108.38
High	LSLNNDIFEANSDSDQQSETKEDTSPK	2xPhospho [T/S]	0.00117606	0	1	1	15	Q99549	1	3172.29	0																						No Quan Values	High	95.6989	0	2.302e-05	3.85	96.04
High	SSSVGSSSSYPISPAVSR	1xPhospho [S]	2.85354e-08	0	1	1	87	Q15149	0	1834.82	0	1.769	0.82	0.0841328	0.455799	14.44	9.77803e+06	1.58495e+07	23.13	24.04	9.92407e+06	6.37086e+06	9.77803e+06	1.12724e+07	1.84998e+07	1.58495e+07	7.79358e+06	3.61996e+06	8453547	1.12724e+07	1.76806e+07	1.29848e+07		High	58.669	0	1.844e-10	5.31	64.09
High	SSSVGSSSSYPISPAVSR	2xPhospho [S/Y]	1.17064e-06	0	1	1	48	Q15149	0	1914.79	0	1.107	0.15	0.703485	0.981744	23.69	2.20722e+06	2.44391e+06	28.93	10.64	2.20722e+06	1.43515e+06	2.6269e+06	2.44391e+06	2.83078e+06	2.31316e+06	1.73337e+06	815459	2.27107e+06	2.44391e+06	2.70543e+06	1.89508e+06		High	83.333	0	2.793e-09	5.38	83.28
High	LSLHEEEGSSGSEQK	1xPhospho [S]	0.000214173	0	1	1	9	Q12955	0	1696.71	0	0.867	-0.21	0.903929	0.999971	27.49	131465	121022	37.92	22.07	131465	218080	108295	103402	141644		103242	123914	93625.5	103402	135372			High	27.2167	0	2.505e-06	3.45	30.72
High	SSSVLSLEGSEK	1xPhospho [S6]	0.000470752	0	1	1	5	A1L390	0	1302.58	0	1.054	0.08	0.780184	0.989174	58.68	89011.1	162721	76.17	55.28	48742.4		162548	162721	180540	47778.6	38278.4		140530	162721	172546	39143		High	63.4705	0	4.093e-05	3.11	63.63
High	LSLGPLSPEKLEEILDEANR	2xPhospho [S2; S7]	5.87112e-05	0	1	1	1	Q6PGN9	1	2383.12	0	1.314	0.39	0.534738	0.952114	58.48	13575	17838.8		50.82			13575	24874.8	17838.8	7835.39			11736.2	24874.8	17048.9	6419.21		High	150.591	0	4.596e-07	4.35	150.71
High	LSLGPLSPEKLEEILDEANR	1xPhospho [S7]	1.96484e-07	0	1	1	1	Q6PGN9	1	2303.15	0	1.362	0.45	0.467062	0.92615	68.73	18909.7	25747.2	95.4		12920.2	73939.5	18909.7	25747.2			10146.5	42012.9	16348.2	25747.2				High	146.258	0	2.71e-10	5.59	146.96
High	LSLFSDGDSSESEDTLSSSER	1xPhospho [S]	1.15583e-07	0	1	1	15	Q8IV63	0	2327.94	0	1.096	0.13	0.896863	0.999971	75.05	52528.1	72508.9	81.91	39.14		27116.8	101752	72508.9	88103.1	37602.7		15407.9	87969.4	72508.9	84201.9	30806.4		High	103.379	0	1.365e-10	5.29	104.21
High	ISIFDNLDVVSEDEEAPEEAPENGSNK	1xPhospho [S]	0.000293015	0	1	1	7	P55201	0	3027.3	0	1.322	0.4	0.589411	0.964327	22.02	35755.4	47266.8	23.02	24.38	30339.5		42138.1	39713.1	56257.4		23826.2		36430.2	39713.1	53766.2			High	127.651	0	9.064e-06	3.81	128.28
High	ISLEQPPNGSDTPNPEK	1xPhospho [S/T]	0.00136981	0	1	1	15	Q9UHI6	0	1902.85	0	0.857	-0.22	0.810403	0.990542	12.72	169772	139276	22.21	9.61	117742	184091	169772	130928	157714	139276	92465.6	104602	146775	130928	150730	114103		High	63.2597	5.421e-06	8.188e-05	3.84	61.98
High	LSLEGDHSTPPSAYGSVK	1xPhospho [T/S]	0.00023968	0	1	2	8	P07355	0	1924.87	0	1.572	0.65	0.243957	0.756462	20.19	203447	319823	3.48	19.55		198495	208521	278276	367574			112786	180276	278276	351298			High	58.2979	0	4.201e-05	2.56	57.3
High	SSSVLSLEGSEK	2xPhospho [S6; S10]	0.000544	0	1	1	5	A1L390	0	1382.55	0	0.913	-0.13	0.968178	0.999971	34.43	129624	118305	50.2	19.87	129624	44566.4	141249	126715	118305	85323.9	101797	25322.9	122116	126715	113066	69902.3		High	83.102	0	8.479e-06	4.19	83.53
High	LSKSQGGEEEGPLSDK	1xPhospho [S4]	9.88785e-07	0	1	1	2	Q9H063	1	1740.77	0	1.269	0.34	0.477887	0.929955	54.19	101603	128928	43.99	23.7	70788	168578	101603	112509	128928	176048	55591.3	95786.8	87840.4	112509	123219	144229		High	30.0458	0	2.234e-09	3.95	30.05
High	SYELPDGQVITIGNER	1xPhospho [S/Y]	2.6704e-05	0	3	10	2	P60709; P62736; Q562R1	0	1870.86	0	1.552	0.63	0.349753	0.859153	19.58	22828.1	35439.9		43.96	22828.1			35439.9	40121.3	15123	17927.4			35439.9	38344.7	12389.6	Shared	High	111.781	0	4.718e-07	3.83	112.55
High	SSSPGKPQAVSSLNSSHSR	1xPhospho [S]	1.44083e-08	0	1	1	18	Q9UHB7	0	1992.91	0	1.203	0.27	0.551577	0.957622	52.37	2.07088e+06	1.61186e+06	32.93	40.6	2.52273e+06	2.07088e+06	1.25585e+06	1.55413e+06	1.61186e+06	3.03584e+06	1.98115e+06	1.17669e+06	1085737	1.55413e+06	1.54049e+06	2487140		High	23.9925	0	7.39e-09	3.08	25.49
High	LSSSSSNDSGNKVGIQLPEVELSVSTK	2xPhospho [S]	8.70538e-05	0	1	1	13	Q09666	1	2922.34	0																						No Quan Values	High	121.729	0	1.843e-05	4.88
High	ITQSNAILR		0.000916936	0	1	3	2	P21266	0	1015.59	0	0.712	-0.49	0.509074	0.942619	20.17	287259	180758	31.45	24.45	188567	364238	287259	259518	180758	167998	148085	206962	248348	259518	172754	137634		High	33.6312	0	1.665e-05	2.89	33.6
High	SSSFGSVSTSSNSSK	1xPhospho [S]	9.5429e-06	0	1	1	10	P57768	0	1528.62	0	1.56	0.64	0.199625	0.700364	22.27	288397	449912	16.64	0.45	242859	339379	288397	449912	453392	449810	190722	192837	249332	449912	433315	368511		High	31.5753	0	3.053e-06	3.66	32.34
High	SSSFSDTLEESSPIAAIFDTENLEK	1xPhospho [S/T]	8.36854e-10	0	1	1	144	P15924	0	2797.23	0	1.286	0.36	0.451772	0.921379	15.63	5.23327e+06	7.22036e+06	21.98	26.94	5.23327e+06	3.70313e+06	5.78481e+06	7.22036e+06	7.43689e+06	4.37419e+06	4.1098e+06	2.10414e+06	5.00122e+06	7.22036e+06	7.10758e+06	3.58359e+06		High	149.119	0	1.988e-12	6.76	149.01
High	LTPVSPESSSTEEK	1xPhospho [S]	0.000599055	0	1	1	9	Q13501	0	1570.69	0	2.474	1.31	0.00909493	0.0937196	16.06	1.04931e+06	2.59611e+06	31.04	8.35	1.04931e+06	1.66853e+06	972022	2.44286e+06	2.59611e+06	2.87731e+06	824041	948070	840357	2.44286e+06	2.48115e+06	2357263		High	36.6232	0	9.622e-06	2.82	36.97
High	SSSGLGSSGSLSQK	1xPhospho [S]	0.000137649	0	1	1	6	Q15648	0	1361.59	0	1.579	0.66	0.223965	0.731912	45.46	79281	125180	33.24	16.09	79281	114336	59016.2	121948	125180	161401	62261	64966.5	51022.1	121948	119637	132229		High	31.4237	0	2.66e-05	3.48	31.47
High	LTPVSLSNSPIKGADCQEVPQDK	1xCarbamidomethyl [C16]; 1xPhospho [S]	0.000126001	0	1	1	4	P46100	1	2563.21	0	0.676	-0.56	0.549297	0.957622	21.42	170864	115553	50.68	16.46	124136	170864	324035	129885	102802		97486.2	97086	280143	129885	98250.3			High	74.5132	0	1.417e-05	2.43	70.2
High	SSSHLSPSEEVR	1xPhospho [S6]	0.00185807	0	1	1	3	Q5VWN6	0	1394.59	0	0.816	-0.29	0.747652	0.987385	20.54	132280	88076.2	24.84	26.82	132280	136182	83818.8	68431.9	117054	88076.2	103883	77379.3	72465.1	68431.9	111870	72157.2		High	28.1384	6.278e-05	0.0009713	3.35	28.09
High	LTPVSLSNSPIK	1xPhospho [S]	0.001348	0	1	1	9	P46100	0	1335.69	0	0.476	-1.07	0.0972243	0.492375	9.32	532346	253550	34.3	7.22	532346	736427	363695	262656	228096	253550	418063	418443	314431	262656	217996	207723		High	72.4626	0	2.761e-05	2.31	73.19
High	SSSKGSVEEIMSQPK	1xPhospho [S]	0.000561765	0	1	1	3	Q8IWB9	1	1673.75	0	1.382	0.47	0.508652	0.942543	52.35	68107.7	94147.8	47.96	2.94		47844.6	96952.7	96126.8	92209.6			27185.6	83819.9	96126.8	88126.5			High	45.8607	5.421e-06	0.0002099	2.39	45.7
High	LTPSPDIIVLSDNEASSPR	2xPhospho [S/T]	2.53278e-06	0	1	1	29	Q8WXI9	0	2170.97	0	0.72	-0.47	0.555186	0.957622	13.63	387684	278975	7.75	26.06	409540		366994	231530	336142		321620		317283	231530	321258			High	120.613	0	1.934e-07	5.08	121.7
High	LTPSPDIIVLSDNEASSPR	1xPhospho [S]	1.73581e-06	0	1	1	38	Q8WXI9	0	2091	0	1.065	0.09	0.764763	0.988442	22.98	441917	470770	31.26	25.82	441917	267804	517024	470770	543749	318790	347047	152168	446990	470770	519672	261171		High	107.035	0	4.663e-09	5.46	107.46
High	SSSLDALGPTR	1xPhospho [S]	9.35853e-05	0	1	1	26	Q9H425	0	1183.54	0	1.122	0.17	0.62775	0.969742	14.2	337374	384525	14.76	8.22	337374	429470	334061	384525	435892	374957	264947	244027	288811	384525	416590	307187		High	51.7518	0	1.193e-05	3.22	52.61
High	LTPLPEDNSMNVDQDGDPSDR	1xPhospho [S9]; 1xOxidation [M10]	4.71945e-07	0	1	1	7	P78527	0	2410.97	0	0.644	-0.63	0.379159	0.879178	11.02	208483	134304	38.2	9.89	208483	253974	111036	122684	149408	134304	163726	144309	95995.7	122684	142792	110030		High	66.4144	0	3.709e-09	4.01	65.53
High	LTPLPEDNSMNVDQDGDPSDR	1xPhospho [S9]	1.77818e-06	0	1	1	12	P78527	0	2394.98	0	0.529	-0.92	0.143272	0.606828	5.21	301004	139296	12.05	8.82	243254	303401	301004	139296	160567	137422	191032	172394	260232	139296	153457	112584		High	79.3722	0	4.332e-07	4.45	79.59
High	SSSLEMTPYNTPQLSPATTPANKK	1xPhospho [T/S]	0.000502003	0	1	1	3	Q14C86	1	2643.24	0	0.771	-0.38	0.647669	0.975956	10.26	111455	85939.2		16.36			111455	76513.6	96526				96357.5	76513.6	92251.8			High	73.9452	0	1.76e-05	3.67	73.67
High	ITPLEIEVLEETVQTMDTS	1xOxidation [M16]	3.86524e-05	0	1	1	6	Q99436	0	2164.06	0	1.021	0.03	0.973822	0.999971	33.7	83455.4	85248	38.01	16.21	83455.4	129279	61213.5	85248	73983.8	102043	65539.2	73457.2	52921.8	85248	70707.7	83599.4		High	145.806	0	8.457e-06	3.84	145.9
High	ITPLEIEVLEETVQTMDTS		5.83608e-08	0	1	1	12	Q99436	0	2148.06	0	0.422	-1.25	0.0785527	0.43576	18.68	110568	42858.2	89.08	68.77	28044.2	263201	110568	32365.3	110988	42858.2	22023.7	149552	95591.4	32365.3	106073	35111.9		High	150.131	0	3.594e-10	5.39	150.39
High	LTPEEEEILNK		0.00167408	0	1	1	5	P62241	0	1314.68	0	1.234	0.3	0.573294	0.962406	1.96	154740	191021		1.87			154740	188510	193564				133779	188510	184993			High	56.1703	0.0001294	0.001831	2.6	56.24
High	LTPAEEENNSFQRLSP	1xPhospho [S15]	4.97596e-06	0	1	1	13	Q5HYI7	1	1911.85	0	0.833	-0.26	0.75893	0.988442	23.03	499800	385689	28.13	15.68	331642	596121	499800	379591	496793	385689	260445	338719	432100	379591	474795	315979		High	74.897	0	1.849e-08	4.11	75.13
High	ITMQNLNDR	1xOxidation [M3]	0.000709132	0	2	4	8	P08727; P13646	0	1120.54	0	1.254	0.33	0.480271	0.930819	83.52	3.74929e+06	2.91328e+06	60.92	63.94	6.08214e+06	3.74929e+06	1.48592e+06	2.91328e+06	2.6302e+06	7.62773e+06	4.77643e+06	2.13037e+06	1284641	2.91328e+06	2.51374e+06	6.24908e+06	Shared	High	24.2131	0	1.234e-05	2.72	25.59
High	LTMQNLNDR		0.00142589	0	2	4	24	P08727; P13646	0	1104.55	0	0.738	-0.44	0.347439	0.857271	29.43	7.96163e+06	5.87906e+06	46.84	25.62	3.24192e+06	9.38026e+06	7.96163e+06	5.87906e+06	6.24928e+06	3.73885e+06	2.54595e+06	5.32992e+06	6.88318e+06	5.87906e+06	5.97256e+06	3.06308e+06	Shared	High	37.7082	0	2.982e-05	2.69	37.74
High	SSSLESLQTAVAEVR	1xPhospho [S]	6.13272e-06	0	1	1	9	Q8TEW8	0	1656.78	0	0.629	-0.67	0.363806	0.869586	11.62	86791	54572.5	34.96	13.97	49900.7	105283	86791	65390.5	54572.5	49979.6	39188.1	59822.2	75034.7	65390.5	52156	40946.2		High	101.653	0	3.211e-07	3.41	102.02
High	ITLVSSGSGTMGAAK	1xPhospho [T/S]	3.45381e-05	0	1	1	2	O75955	0	1459.69	0	1.228	0.3	0.733782	0.985514	26.59	59155.2	72667.4		24.96			59155.2	60794.4	86859.2				51142.3	60794.4	83013			High	62.9409	0	2.079e-05	3.6	63.12
High	ITITNDQNR		0.00138085	0	1	1	6	P11021	0	1074.55	0	0.91	-0.14	0.872956	0.998631	32.96	1.21669e+06	1.10707e+06	35.12	5.23	1.6634e+06	1.21669e+06	801639	1.04856e+06	1.16425e+06	1.10707e+06	1.3063e+06	691333	693053	1.04856e+06	1.11269e+06	906973		High	25.256	0	5.252e-05	2.51	26.96
High	LTLSGSDSVILGDTTTSGASDEEDGQPR	1xPhospho [S4]	0.000962194	0	1	1	1	Q13530	0	2888.27	0	1.339	0.42	0.587524	0.964327	12.72	72588.1	97007.6	12.11	16.02	66617.3		79094.2	82786.6	114132	97007.6	52315.9		68380.5	82786.6	109078	79474.2		High	106.759	0	1.786e-05	3.75	105.95
High	SSSLKSAQGTGFELGQLQSIR	2xPhospho [S]	3.82925e-07	0	1	1	10	Q9C0B5	1	2354.08	0	0.714	-0.49	0.523118	0.94922	26.82	77988.7	55721.5	55.33	25.48	51587		117903	46441.2	66856.3		40512.3		101932	46441.2	63895.9			High	107.42	0	6.479e-10	4.51	108.33
High	LTIFGNSAVSQPASSSNHSSR	2xPhospho [S19; S]	4.44628e-06	0	1	1	8	P46934	0	2306.98	0	1.38	0.46	0.514803	0.945434	112.59	65649.8	90575.8	88.72	8.33	31416.4		137186	85389.6	96077.1		24671.9		118604	85389.6	91822.7			High	83.6614	0	2.227e-08	3.83	83.72
High	LTQTSSTEQLNVLETETEVLNK	1xPhospho [S/T]	4.05092e-07	0	1	1	80	Q5JSH3	0	2557.23	0	0.726	-0.46	0.367211	0.872103	6.37	1.99598e+06	1.41061e+06	6.55	18.12	1.99598e+06	2.11508e+06	1.85489e+06	1.41061e+06	1.85842e+06	1.34678e+06	1.56748e+06	1.2018e+06	1.60364e+06	1.41061e+06	1.77612e+06	1.10336e+06		High	120.078	0	3.991e-09	5.7	119.16
High	LTIFGNSAVSQPASSSNHSSR	1xPhospho [S]	3.74292e-05	0	1	1	12	P46934	0	2227.01	0	15.889	3.99	4.73364e-08	8.51327e-07	54.82	9852.88	156557		49.05			9852.88	109028	224805				8518.25	109028	214850			High	65.599	0	4.033e-07	3.57	66.61
High	SSSETILSSLAGSDIVK	1xPhospho [S/T]	7.17795e-05	0	1	1	29	Q01850	0	1773.85	0	1.221	0.29	0.68565	0.979361	19.15	78213.1	95503.7	20.24	12.79	93666.2	78213.1	62099.2	95503.7	107839	83384.7	73558	44441.2	53687.5	95503.7	103064	68313.6		High	124.325	0	5.41e-06	4.02	124.13
High	LTSCTPGLEDEKEASENETDMEDPR	1xCarbamidomethyl [C4]; 1xPhospho [S/T]; 1xOxidation [M21]	9.58695e-05	0	1	1	21	Q8WXH0	1	2949.16	0	1.235	0.3	0.582649	0.96335	6.61	458391	543047	24.57	22.26	288087	458391	460141	568368	543047	366940	226241	260461	397812	568368	519001	300619		High	46.0693	0	8.761e-07	4.51	46.02
High	LVDVSPDRGSPPSR	2xPhospho [S5; S10]	2.80236e-05	0	1	1	31	Q9NYZ3	1	1641.7	0	0.926	-0.11	0.930842	0.999971	4.28	701864	652151	2.04	4.78	701864	681421	708697	601615	652151	656180	551188	387188	612701	601615	623273	537581		High	41.1049	0	2.845e-05	2.8	41.92
High	SSSAPNVHINTIEPVNIDDLIR	1xPhospho [S/T]	2.41026e-08	0	1	1	51	P15056	0	2484.21	0	1.038	0.05	0.814555	0.991259	19.29	1.0983e+06	1.01907e+06	21.57	15.44	744238	1.12847e+06	1.0983e+06	1.01907e+06	1.1715e+06	857753	584466	641205	949528	1.01907e+06	1.11963e+06	702721		High	123.43	0	9.007e-07	4.9	124.27
High	SSSCGDTELLGQATLPVGSPSRPLSR	1xCarbamidomethyl [C4]; 1xPhospho [S]	1.37483e-06	0	1	1	11	O14523	0	2752.3	0	1.506	0.59	0.341728	0.85359	50.45	79627.8	108847	24.75	49.63	55996	79627.8	93345.2	75448.7	157029		43974.8	45245	80701.1	75448.7	150076			High	91.9658	0	3.429e-09	4.49	92.78
High	SSSDALSASFNGEMLGNR	1xPhospho [S]	6.80835e-06	0	1	1	3	A7KAX9	0	1922.8	0	0.904	-0.15	0.844309	0.994228	51.53	54257	49021.6	54.24	11.88	54257	34880.4	102041	53328.1	45062.9		42609.1	19819.3	88219.4	53328.1	43067.5			High	100.884	0	2.772e-08	3.51	100.97
High	IVDIIDTTGSGDVNTATEVEPK		7.30939e-08	0	1	1	1	P29144	0	2274.13	0	1.039	0.05	0.97027	0.999971	0	50689.4	52650.7					50689.4		52650.7				43823.2		50319.3			High	85.5336	0	7.464e-11	3.87	86.53
High	LVAIVDVIDQNR		3.56667e-05	0	1	1	2	P50914	0	1354.77	0	0.613	-0.71	0.350027	0.859425	0	86580.3	53103.3			86580.3					53103.3	67993.3					43505.4		High	107.093	0	2.412e-07	3.84	106.25
High	LVAGEMGQNEPDQGGQR		6.61502e-07	0	1	1	4	Q99714	0	1785.82	0	0.532	-0.91	0.288641	0.807013	7.75	187980	86884.8	29.73	20.46	106373	191443	187980	101768	86884.8	67011	83537	108779	162517	101768	83037.5	54899.4		High	32.8755	0	1.327e-09	4.6	32.79
High	LVAAASPSAMLSQSLDLSDR	1xPhospho [S14]	2.81181e-06	0	1	1	1	Q13459	0	2112	0	0.598	-0.74	0.462149	0.924776	29.1	34624.5	20718.1	35.01	64.41	38323.6	18308.5	34624.5	20718.1	32074.2	6613.41	30096.3	10403	29934.4	20718.1	30653.9	5418.09		High	112.781	0	8.783e-09	3.65	112.68
High	SSSDDEEQLTELDEEMENEICR	1xCarbamidomethyl [C21]; 1xPhospho [S]	3.5453e-08	0	1	1	27	Q96ER3	0	2738.03	0	0.871	-0.2	0.825677	0.993079	21.85	196721	146205	77.24	80.35	208205	15321.9	196721	146205	201535	13351	163508	8705.98	170074	146205	192611	10937.9		High	132.93	0	6.101e-10	5.35	133.98
High	SSSDNNTNTLGR	1xPhospho [S]	0.000369915	0	1	1	18	Q9ULT8	0	1345.54	0	0.997	0	0.917507	0.999971	46.6	634987	608713	35.08	53.23	962437	634987	486216	484773	608713	1.26296e+06	755822	360804	420355	484773	581759	1.03469e+06		High	25.9511	0	2.015e-05	3.9	26.2
High	ITVTSEVPFSK		0.00114808	0	1	1	1	P35268	0	1207.66	0	2.197	1.14	0.188896	0.684842	220.12	38344	84244.4	117.38	0.34		11685.5	125819	84040.1	84449.1			6639.8	108776	84040.1	80709.7			High	66.9108	0	2.251e-05	2.84	66.78
High	LTVSQGNTSVQQDKSDESDSSLSEVHR	2xPhospho [S]	8.39109e-06	0	1	1	5	Q7Z4S6	1	3093.3	0	0.834	-0.26	0.900266	0.999971	1.44	154684	129055		1.98			154684	127263	130873				133731	127263	125078			High	46.3291	0	3.05e-07	6.06	46.37
High	SSSDPPAVHPPLPPLR	1xPhospho [S]	0.000714851	0	1	1	29	O43150	0	1746.86	0	1.047	0.07	0.826626	0.993321	19.17	166092	173926		18.13			166092	152888	197859				143594	152888	189098			High	75.5583	5.491e-05	0.0006276	2.54	76.13
High	SSSEDAESLAPR	1xPhospho [S]	3.92788e-05	0	1	1	15	Q4G0J3	0	1328.54	0	1.301	0.38	0.408945	0.897291	18.29	1.87455e+06	2.71945e+06	21.36	11.38	1.87455e+06	2.65602e+06	1.86123e+06	2.42083e+06	2.71945e+06	3.04154e+06	1.47212e+06	1.50917e+06	1.60912e+06	2.42083e+06	2.59903e+06	2.49181e+06		High	41.8701	0	2.741e-07	4.12	41.93
High	ITVNGDSSAEAEELANEI	1xPhospho [S]	4.00506e-06	0	1	1	24	Q9BXJ9	0	1941.83	0	0.54	-0.89	0.172684	0.663761	9.69	310770	141786	31.65	15.98	338308	175714	310770	141786	182735	138462	265680	99841.5	268674	141786	174643	113436		High	127.57	0	5.087e-08	4.63	127.1
High	LTVENSPKQEAGISEGQGTAGEEEEK	1xPhospho [S/T]	9.9876e-10	0	1	1	21	O43583	1	2797.24	0	0.576	-0.79	0.101058	0.50366	6.22	4.31024e+06	2.47556e+06	42.97	38.42	1.76428e+06	4.31024e+06	4.42372e+06	2.47556e+06	2.55011e+06	1.14536e+06	1.38553e+06	2.44911e+06	3824503	2.47556e+06	2.43719e+06	938344		High	44.8315	0	1.16e-11	6.62	41.47
High	SSSEDKITVHFINR	1xPhospho [S]	0.000486127	0	1	1	6	P10109	1	1712.8	0	100	6.64	1e-17	1.8991e-16			57359.5		102.55				22895.5	143701					22895.5	137338			High	53.9724	0.000116	0.001701	1.98	54.3
High	SSSEEVLER	1xPhospho [S]	0.00102603	0	1	1	16	Q96T83	0	1115.46	0	0.811	-0.3	0.708917	0.982021	17.19	280159	229949	8.85	20.38	241119	284110	280159	157434	230306	229949	189356	161433	242210	157434	220108	188387		High	34.6573	0	1.94e-05	2.55	35.48
High	SSSEITLSECDAEDAGEPR	1xCarbamidomethyl [C10]; 1xPhospho [S]	5.38526e-08	0	1	1	34	O60292	0	2132.83	0	1.268	0.34	0.444047	0.917997	25.4	308342	390968	37.79	25.96	163942	308342	371133	390968	406966	243492	128747	175202	320861	390968	388945	199482		High	67.6341	0	5.004e-11	5.2	68.19
High	LTTTGQVTSPVK	1xPhospho [T/S]	0.00045954	0	1	1	7	P49916	0	1311.66	0	0.522	-0.94	0.0915443	0.475246	6.91	2.89878e+06	1.67111e+06	20.89	9.34	2.89878e+06	3.96572e+06	2.735e+06	1.42659e+06	1.67111e+06	1.69695e+06	2.27647e+06	2.25335e+06	2.36453e+06	1.42659e+06	1.59711e+06	1.39024e+06		High	36.3177	0	1.99e-05	3.18	36.35
High	LTTPTYGDLNHLVSATMSGVTTCLR	1xCarbamidomethyl [C23]	2.47243e-06	0	3	5	6	P04350; P07437; P68371	0	2708.34	0	0.343	-1.54	0.0599733	0.368347	11.47	60363.3	7060.34	60.55	89.9	15074.4	70154.9	60363.3	7060.34	5166.6	25761.8	11838.2	39862.5	52186.7	7060.34	4937.82	21105.6	Shared	High	136.075	0	1.379e-08	3.79	136.67
High	LTTDFNVIVEALSK		2.77992e-05	0	1	1	1	P05455	0	1549.85	0	0.817	-0.29	0.879405	0.998631	50.27	23955.7	19568.1	64.07		14697.3	39046.1				19568.1	11542.1	22186.2				16031.4		High	141.619	0	1.748e-07	3.61	140.91
High	SSSESYTQSFQSR	1xPhospho [S]	1.3057e-05	0	1	2	17	Q9BTU6	0	1573.62	0	1.122	0.17	0.592936	0.964465	33.75	742360	832656	25.85	7.24	591835	988295	742360	832656	856195	744756	464780	561555	641804	832656	818282	610148		High	45.5937	0	6.498e-08	3.51	45.77
High	LTSVSSSVDFDQR	1xPhospho [S]	0.000623606	0	1	1	3	Q5T3F8	0	1520.66	0	0.686	-0.54	0.512937	0.944454	23.6	110972	76158.1	46.05	13.36	62893.6	167619	110972	76158.1	93125.9	73082.8	49391.6	95242.4	95940.5	76158.1	89002.3	59873.7		High	61.8366	0	1.006e-05	2.25	62.12
High	LTSSLEAGLQR	1xPhospho [S]	0.000214173	0	1	1	3	Q9H270	0	1254.61	0	2.307	1.21	0.0437435	0.299042	46.66	54961.7	143308	49.33	17.56	38187.5		79104.2	143308	150529	106780	29989.4		68389.1	143308	143863	87480.1		High	62.2215	0	6.987e-06	3.7	62.42
High	LTSFIGAIAIGDLVK		7.30939e-08	0	1	1	3	P78371	0	1517.89	0	0.435	-1.2	0.212479	0.719501	16.17	26843.2	20596.4	97.59	72.92	26682.2	130387	26843.2	11644		36431.6	20954.1	74086.5	23207.1	11644		29846.9		High	143.813	0	7.455e-11	4.74	141.93
High	LTSDEEGEPSGK	1xPhospho [S3]	1.46125e-05	0	1	1	6	Q8WVC0	0	1328.53	0	0.959	-0.06	0.963926	0.999971	46.72	1.30492e+06	1.13583e+06	22.25	36.35	1.30988e+06	1.30492e+06	860886	1.13583e+06	825444	1.70046e+06	1.02867e+06	741466	744274	1.13583e+06	788893	1.39311e+06		High	24.6845	0	9.019e-08	3.66	25.5
High	LTSCTPGLEDEKEASENETDMEDPR	1xCarbamidomethyl [C4]; 1xPhospho [S/T]	0.000531045	0	1	1	23	Q8WXH0	1	2933.17	0	0.914	-0.13	0.886166	0.998631	91.62	565774	517157	85.99	68.03	75737.4	565774	1.03923e+06	517157	780658	134667	59478.2	321476	898460	517157	746090	110327		High	60.6757	1.058e-05	0.0002343	4.83	59.93
High	SSSPGAGGGHSTSTSTSPATTLQR	1xPhospho [S]	1.33758e-05	0	1	1	6	Q5JU85	0	2312.02	0	0.796	-0.33	0.654934	0.977207	27.8	90634	72002.2	33.97	18.95	57763.6	118021	90634	66075.2	72002.2	93893.3	45363	67060	78357.1	66075.2	68813.9	76922.9		High	29.3447	0	1.083e-07	4.32	29.26
High	ITLDNAYMEK		0.0023633	0	1	1	3	P14618	0	1197.58	0	1.01	0.01	0.835284	0.994193	31.13	147543	148992		29.06			147543	183530	120954				127557	183530	115598			High	56.7468	5.421e-06	0.0001125	2.79	56.89
High	ITIADCGQLE	1xCarbamidomethyl [C6]	0.00118554	0	1	1	8	P62937	0	1119.54	0	0.945	-0.08	0.979368	0.999971	24.73	692294	745810	26.91	9.68	692294	1.065e+06	680456	776412	642999	745810	543673	605141	588285	776412	614526	611011		High	71.7443	0	2.343e-05	3.17	72.24
High	SSSPAGETEGDREPQARPGEGTAPLPPPGQK	1xPhospho [S/T]	0.000179461	0	1	1	89	Q9BTC0	1	3180.46	1	1.245	0.32	0.422845	0.906712	90.81	685369	853545	74.93	45.8	162216	685369	1.1695e+06	853545	912153	330765	127391	389431	1.01108e+06	853545	871763	270982		High	43.8775	0	1.989e-06	2.98	36.98
High	SSSPAPADIAQTVQEDLR	1xPhospho [S]	8.40791e-09	0	1	1	267	Q13283	0	1964.9	0	0.942	-0.09	0.843058	0.994228	22.85	6.61691e+07	6.23014e+07	10.01	24.32	5.97003e+07	7.2968e+07	6.61691e+07	6.23014e+07	8.28497e+07	5.14695e+07	4.68839e+07	4.14609e+07	5.72062e+07	6.23014e+07	7.91811e+07	4.21668e+07		High	112.862	0	5.766e-11	4.93	112.79
High	LSVPTSDEEDEVPAPKPR	2xPhospho [T5; S6]	8.97852e-07	0	1	1	54	Q8NE71	0	2125.91	0	0.955	-0.07	0.927815	0.999971	126.1	1.50874e+06	1.44125e+06	103.35	82.8	1.50874e+06	38376.6	3.50803e+06	1.44125e+06	1.99402e+06	97902.9	1.18484e+06	21805.8	3.03285e+06	1.44125e+06	1.90573e+06	80207.8		High	69.516	0	1.024e-07	5.28	71.83
High	LSVPTSDEEDEVPAPKPR	1xPhospho [S/T]	2.41834e-09	0	1	1	113	Q8NE71	0	2045.94	0	0.853	-0.23	0.617002	0.965605	69.31	6.96535e+06	9.75835e+06	60.94	52.71	4.10397e+06	6.96535e+06	1.39994e+07	9.75835e+06	1.19387e+07	3.43677e+06	3.22294e+06	3.95776e+06	1.21031e+07	9.75835e+06	1.141e+07	2.81561e+06		High	62.1651	0	3.028e-08	5.32	60.41
High	ISVNNVLPVFDNLMQQK		5.93865e-06	0	1	2	15	P07339	0	1959.04	0	0.214	-2.23	0.00455206	0.0539327	2.13	109685	23456.2	17.85	46.31	86083	109685	123680	23456.2	10912.3	30810.6	67602.8	62323.7	106927	23456.2	10429.1	25241.8		High	139.228	0	4.011e-06	3.88	138.74
High	SSSPAPEFLASSPPDNK	1xPhospho [S]	1.22437e-05	0	1	1	8	Q9Y4F1	0	1810.79	0	1.874	0.91	0.142729	0.605992	18.12	67603.1	126040	9.65	18.19	59928.8	72734.6	67603.1	112316	159198	126040	47063.3	41328.3	58445.9	112316	152149	103259		High	76.0264	0	2.502e-07	3.36	75.19
High	LSVHDMKPLDSPGR	1xPhospho [S11]; 1xOxidation [M6]	0.000222955	0	1	1	2	Q15643	0	1647.76	1	0.803	-0.32	0.7371	0.985514	56.79	263697	337580	60.72	57.17	107627	263697	433242	339282	337580	86475.9	84521.4	149834	374557	339282	322632	70846.1		High	29.8245	0	5.272e-06	2.67	29.74
High	LSVHDMKPLDSPGR	1xPhospho [S11]	3.17218e-06	0	1	1	6	Q15643	0	1631.76	0	2.318	1.21	0.0430505	0.296035	54.6	301519	699052		72.9			301519	699052	956513	116196			260677	699052	914158	95194.4		High	47.0192	0	1.021e-08	3.67	47.11
High	LSVGSVTSRPSTPTLGTPTPQTMSVSTK	2xPhospho [S/T]; 1xOxidation [M23]	0.00284153	0	1	1	2	Q16594	0	2993.39	0																						No Quan Values	High	79.9682	0	7.336e-05	3.61
High	LSVGSVTSRPSTPTLGTPTPQTMSVSTK	2xPhospho [S/T]	4.88004e-05	0	1	1	15	Q16594	0	2977.4	0	0.759	-0.4	0.624047	0.967678	52.43	113448	86149.2		63.83			113448	86149.2	146352	33312.5			98081.1	86149.2	139872	27291.5		High	92.432	0	6.183e-07	4.59	92.9
High	LSVGEQPDVTHDPYEFLQSPEPAASAK	1xPhospho [S19]	1.15737e-05	0	1	1	8	Q9H8M2	0	2992.36	0	0.476	-1.07	0.191837	0.689481	11.72	81980.1	39034.1	11.01	74.43	75829.9		88629.2	39034.1	103233	25343.7	59550.8		76623.9	39034.1	98661.6	20763.1		High	101.801	0	5.532e-08	4.42	103.22
High	LSVGAVSSKPTTPTIATPQTVSVPNK	2xPhospho [S7; S8]	9.66433e-05	0	1	1	1	Q9HBM6	0	2740.36	0	0.931	-0.1	0.941932	0.999971	19.95	148880	142368	22.68	20.43	113480	148880	180401	142368	160068	105602	89118.5	84594.5	155965	142368	152980	86515		High	87.2713	0	8.832e-07	4.25	87.37
High	LSVEEAVAAGVVGGEIQEK		3.91745e-09	0	1	1	43	P58107	0	1884.99	0	1.019	0.03	0.879296	0.998631	57.31	634208	646349	11.92	42.84	526649	664770	634208	378553	646349	939380	413588	377726	548301	378553	617728	769595		High	112.533	0	1.354e-11	5.43	109.49
High	SSSPAPPSQQSLYK	1xPhospho [S]	0.000245529	0	1	1	18	Q9BXL6	0	1556.7	0	0.867	-0.21	0.858438	0.998246	18.43	433085	376449	22.3	11.03	421552	616472	433085	365428	376449	446010	331054	350283	374421	365428	359780	365397		High	41.8096	0	1.374e-05	3.53	42.57
High	SSSPASALTPEGEATSVTLVEELSLQEAMR	1xPhospho [S]; 1xOxidation [M29]	7.5584e-06	0	1	1	7	Q9Y467	0	3186.48	1	1.449	0.54	0.284592	0.804242	90.62	114658	166184		70.4			114658	166184	267755	43848			99127.2	166184	255899	35922.8		High	145.789	0	3.221e-08	3.28	146
High	LSTTPSPTSSLHEDGVEDFRR	2xPhospho [S/T]	0.000497986	0	1	1	11	O94842	1	2491.05	0	1.452	0.54	0.304362	0.824402	103.82	220413	320137	106.75	63.43	220413	48607.7	735384	320137	375702	71182.3	173095	27619.2	635772	320137	359066	58316.7		High	65.6595	5.421e-06	0.0001902	2.82	65.63
High	SSSPCRTPEPDNDAHLR	1xCarbamidomethyl [C5]; 1xPhospho [S]	2.96458e-05	0	1	1	6	Q9Y2K6	1	2018.84	0	0.825	-0.28	0.737468	0.985514	21.52	224827	173080	31.51	13.41	282009		179239	163811	210012	173080	221468		154960	163811	200713	141797		High	26.4879	0	5.519e-07	3.29	26.44
High	SSSPCRTPEPDNDAHLR	1xCarbamidomethyl [C5]; 2xPhospho [S3; T7]	4.5335e-07	0	1	1	6	Q9Y2K6	1	2098.8	0	1.105	0.14	0.762391	0.988442	30.57	469425	518573	27	6.75	623623	469425	363001	483680	553716	518573	489744	266730	313830	483680	529198	424846		High	27.4516	0	6.382e-09	4.16	27.64
High	SSSPELVTHLK	1xPhospho [S]	0.000580111	0	1	1	31	Q07960	0	1277.61	0	1.195	0.26	0.575566	0.962406	40.23	2.84611e+06	3.62568e+06	50.59	40	1.34735e+06	4.16429e+06	2.84611e+06	3.62568e+06	3.73131e+06	1.60992e+06	1.0581e+06	2.36618e+06	2.46059e+06	3.62568e+06	3566086	1.31894e+06		High	49.9426	0	5.73e-05	3.41	43.54
High	LSTGSFPEDLLESDSSR	1xPhospho [S/T]	8.87683e-06	0	1	1	47	O15085	0	1919.83	0	1.069	0.1	0.882292	0.998631	10.74	40913.8	41281	9.5	9.58	43759.9		38252.9	41281	48060.9	40527.3	34365.6		33071.3	41281	45932.8	33202.4		High	126.354	1.566e-05	0.0003565	3.36	127.83
High	ISTEVGITNVDLSTVDKDQSIAPK		2.38615e-05	0	1	1	5	P04844	1	2530.32	0	1.462	0.55	0.310581	0.827	0	122469	179025			122469					179025	96177.2					146668		High	97.6873	0	5.11e-07	2.61	97.21
High	ISTASQVSQGTGSPVPK	1xPhospho [S13]	2.08835e-06	0	1	1	4	Q9ULM3	0	1723.83	0	0.896	-0.16	0.937013	0.999971	23.33	131445	117761	23.96	11.95	131445	158058	96569	117761	141314	113845	103227	89809.5	83488.2	117761	135057	93268.6		High	38.9503	0	7.398e-09	4.22	38.97
High	LSSWDQAETPGHTPSLR	2xPhospho [T9; T/S]	7.31921e-06	0	1	1	8	O75533	0	2041.84	0	1.962	0.97	0.0917169	0.475246	91.03	108358	212546	91.57	20.98	108358	31537	283871	183046	246800		85096.2	17919.5	245419	183046	235872			High	71.2398	0	1.607e-06	3.49	71.63
High	LSSTSSEETQLFHIPR	2xPhospho [S/T]	4.95913e-05	0	1	1	22	Q8N271	0	1991.85	0	1.976	0.98	0.0831874	0.452775	80.06	128802	254780	78.57	66.94	128802	54840.1	303151	152327	426142		101151	31160.5	262088	152327	407272			High	108.99	5.421e-06	0.0001261	3.71	109.16
High	LSSTSSEETQLFHIPR	1xPhospho [S/T]	0.00162122	0	1	1	3	Q8N271	0	1911.88	0	100	6.64	1e-17	1.8991e-16			65100.6		73				36775.5	115242					36775.5	110139			High	89.3551	0	3.512e-05	2.76	90.43
High	LSSTDNEDEELGTEGSTSEK	1xPhospho [S/T]	2.9468e-08	0	1	1	35	Q4ZG55	0	2207.87	0	0.636	-0.65	0.389895	0.883689	4.65	371721	251310	25.26	22.9	371721	558485	366971	251310	233215	351732	291920	317335	317263	251310	222888	288160		High	42.3869	0	7.599e-11	5.87	42.77
High	LSSTDDGYIDLQFK	1xPhospho [T/S]	3.30229e-06	0	1	1	20	Q96A57	0	1681.74	0	1.449	0.53	0.238826	0.749384	46.95	793337	1.06452e+06	37.82	19.28	798127	367926	793337	1.06452e+06	1.15617e+06	785285	626785	209058	685876	1.06452e+06	1.10497e+06	643352		High	110.262	0	1.555e-08	4.63	109.49
High	LSVSSNDTQESGNSSGPSPGAK	1xPhospho [S/T]	3.16791e-08	0	1	1	25	Q9Y6D6	0	2185.92	0	0.955	-0.07	0.980812	0.999971	26.98	931533	890015	29.84	15.38	743528	1.32868e+06	931533	744783	890015	1.01636e+06	583908	754962	805352	744783	850605	832665		High	34.74	0	9.372e-10	5.18	34.85
High	SSSLIQLTSQNSSPNQQR	1xPhospho [S]	0.000750144	0	1	1	6	O95639	0	2054.95	0	1.258	0.33	0.634914	0.971749	26.38	77355.2	97342.7		107.02			77355.2	80024.9	97342.7	518191			66877	80024.9	93032.3	424532		High	66.0391	0	1.593e-05	3.21	66.68
High	LSVSSNDTQESGNSSGPSPGAK	2xPhospho [S]	5.78935e-08	0	1	1	16	Q9Y6D6	0	2265.89	0	1.142	0.19	0.641423	0.974244	40.08	248865	231454	63.7	19.28	248865	51990	277703	231454	317206	229708	195439	29541	240087	231454	303160	188190		High	45.503	0	1.068e-10	5.85	45.72
High	ISVYYNEATGGK		1.22437e-05	0	1	1	6	P07437	0	1301.64	0	0.604	-0.73	0.276557	0.794987	25.95	520952	314597	66.43	40.66	135185	520952	752787	397840	314597	163612	106163	296008	650818	397840	300666	134040		High	43.8115	0	5.976e-08	3.15	43.8
High	LTKPKSDESDEDTF	2xPhospho [S6; S9]	0.000703459	0	1	1	4	Q9BS91	1	1771.67	0	0.948	-0.08	0.947564	0.999971	17.64	352769	334256	19.47	6.7	307128		405192	318769	350495		241194		350307	318769	334975			High	41.6607	0.0001369	0.002032	4.03	42.6
High	SSSISEEKGDSDDEKPR	1xPhospho [S11]	2.95077e-06	0	1	1	13	Q9UKV3	1	1945.8	0	1.461	0.55	0.252766	0.767268	49.66	6.09875e+06	1.18984e+07	39.77	32.6	1.00543e+07	6.09875e+06	4.72405e+06	1.18984e+07	6.90381e+06	1.37356e+07	7.89588e+06	3.46535e+06	4.08416e+06	1.18984e+07	6.5981e+06	1.1253e+07		High	23.3861	0	3.585e-05	4.52	24.38
High	SSSLVDIREEETEGGSR	1xPhospho [S]	0.000235858	0	1	1	12	Q96Q42	1	1930.84	0	1.265	0.34	0.507707	0.942543	52.95	118065	149345	51.37	30.72	53639.9	118065	170705	149345	183001	96009.8	42124.5	67085.1	147582	149345	174897	78656.9		High	49.8025	0	1.504e-05	3.51	49.94
High	SSSMADGDNSYCLEAIIR	1xCarbamidomethyl [C12]; 1xPhospho [S]	2.46412e-05	0	1	1	6	Q9ULV0	0	2068.84	0	0.27	-1.89	0.0226633	0.188193	4.68	49986.1	13478.9	58.57	6.58	32172.6		77662.7	12865.3	14121.7		25265.8		67142.9	12865.3	13496.4			High	113.485	0	1.496e-07	4.56	113.7
High	LTGPPSAGPGPAEPDSDDDSSDLVIENR	1xPhospho [S]	8.62478e-07	0	1	1	22	Q9NPB6	0	2888.25	0	1.051	0.07	0.807237	0.990132	22.53	248559	268764	9.93	42.02	231684		266663	268764	292104	117196	181946		230542	268764	279169	96013.7		High	88.1084	0	1.229e-08	5.66	87.75
High	SSSMADGDNSYCLEAIIR	1xCarbamidomethyl [C12]; 1xPhospho [S]; 1xOxidation [M4]	0.000812876	0	1	1	3	Q9ULV0	0	2084.83	0	0.612	-0.71	0.454004	0.922251	9.54	36351.1	21710.7	13.68	24.53	40743.4	30911.7	36351.1	18221.3	25868.4		31996.6	17564.2	31427.2	18221.3	24722.9			High	109.534	0	1.431e-05	3.56	108.49
High	SSSMSSIDLVSASDDVHR	1xPhospho [S]	0.000108155	0	1	1	6	Q9Y5P4	0	1972.83	0	0.671	-0.57	0.426591	0.908852	17.9	89904.9	60356.6		36.6			89904.9	46315.5	78654.4				77726.8	46315.5	75171.5			High	74.194	0	1.759e-05	2.26	74.96
High	ITGEAFVQFASQELAEK		1.35108e-08	0	1	1	27	P52597	0	1867.94	0	0.611	-0.71	0.297359	0.81592	24.89	228624	105360	43.9	56.33	125974	324774	228624	77031.6	105360	219616	98930	184538	197656	77031.6	100694	179923		High	127.703	0	8.7e-12	5.17	128.92
High	ITFTGEADQAPGVEPGDIVLLLQEK		5.33122e-05	0	1	1	2	O60884	0	2640.38	0	0.99	-0.01	0.912321	0.999971	0	30402.1	30089.6				30402.1				30089.6		17274.7				24651.2		High	143.959	0	2.218e-06	3.2	144.05
High	LTFEVELVDID		0.00187303	0	1	1	7	Q00688	0	1292.66	0	0.605	-0.72	0.320644	0.833894	21.39	101456	58080.7	39.52	78.21	72168.9	158143	101456	58080.7	43698.1	175456	56675.7	89857.7	87712.9	58080.7	41763.1	143744		High	145.954	0.0002119	0.00367	2.42	145.95
High	LTFDTTFSPNTGKK	1xPhospho [S8]	0.000466984	0	1	1	6	P45880	1	1636.76	0	1.638	0.71	0.181015	0.673262	66.06	245601	402259	57.27	79.89		159841	377373	212109	762873			90822.7	326256	212109	729093			High	69.3991	0	2.11e-05	3.14	68.28
High	LTFDTTFSPNTGK	1xPhospho [S8]	2.77992e-05	0	1	1	13	P45880	0	1508.67	0	1.126	0.17	0.729177	0.984363	36.46	511658	576101	42.3	22.91	266271	672339	511658	576101	717783	451427	209108	382027	442351	576101	685999	369835		High	89.5446	0	2.209e-07	4.39	89.68
High	LTFDSSFSPNTGKK	1xPhospho [S]	0.000623606	0	1	1	20	P21796	1	1608.73	0	2.586	1.37	0.0068141	0.0749124	117.29	306202	1.10791e+06	65.76	76.73	160816	306202	630882	1.10791e+06	1.63166e+06	165406	126292	173986	545425	1.10791e+06	1.55941e+06	135510		High	62.4195	0.0002198	0.003791	3.58	61.28
High	LTFDSSFSPNTGK	1xPhospho [S8]	1.01768e-05	0	1	1	7	P21796	0	1480.64	0	0.757	-0.4	0.534862	0.952114	18.51	928708	702640	30.75	12.83	626111	1.18784e+06	928708	702640	816079	633822	491698	674941	802909	702640	779942	519264		High	82.0476	0	4.709e-08	4.59	82.51
High	SSSMSSIDLVSASDDVHR	1xPhospho [S]; 1xOxidation [M4]	0.00029538	0	1	1	6	Q9Y5P4	0	1988.83	0	2.824	1.5	0.0476857	0.317733	33.48	19352.5	62333.1	13.17	56.3	18748.1	19352.5	23722.7	66981.2	62333.1	17205	14723.3	10996.2	20509.4	66981.2	59572.9	14095.3		High	61.6586	0	3.792e-06	1.92	62.63
High	ITETGAVKPTGECSGEQSPDTNYEPPGEDK	1xCarbamidomethyl [C13]; 2xPhospho [T/S]	0.00153268	0	1	1	4	P49454	0	3353.34	0	0.936	-0.1	0.962982	0.999971	10.73	131168	122272	24.49	25.04	85499.2	139510	131168	132905	122272	80018.1	67144.3	79270.3	113401	132905	116857	65555.5		High	56.661	0	3.265e-05	4.46	56.78
High	ITETGAVKPTGECSGEQSPDTNYEPPGEDK	1xCarbamidomethyl [C13]; 1xPhospho [Y/T/S]	4.97596e-06	0	1	1	21	P49454	0	3273.38	0	0.979	-0.03	0.886233	0.998631	50.18	181618	177826	28.99	46.69	118247	181618	216754	177826	215878	74901.7	92862.1	103197	187394	177826	206319	61363.8		High	46.76	0	3.269e-08	4.41	46.9
High	ITESEEVVSR		0.000404101	0	1	1	2	P02545	0	1148.58	0	1.008	0.01	0.849453	0.995384	32.31	319327	319553	4.8	30.42	332715	319327	302232		256822	397607	261288	181443	261293		245449	325742		High	27.5719	0	5.755e-06	2.72	28.85
High	LTDEDFSPFGSGGGLFSGGK	1xPhospho [S7]	2.05228e-08	0	2	2	3	Q9Y4E1; Q641Q2	0	2054.87	0	0.93	-0.1	0.884479	0.998631	23.73	43964.4	40882	4.7	61.19	42525.5		45452	40882	48421.1	10132.2	33396.1		39295.3	40882	46277	8300.89	Shared	High	131.284	0	1.422e-11	6.12	131.85
High	SSSMSSLTGAYTSGIPSSSR	1xPhospho [S]	5.659e-06	0	1	1	5	A8CG34	0	2042.87	0	0.866	-0.21	0.778266	0.989073	38.97	66371.3	57491.3	45.47	14.15	45381.5	66371.3	111639	57491.3	69489	53080.8	35639	37712.6	96516.5	57491.3	66412	43486.9		High	86.8593	0	4.876e-08	3.45	86.95
High	LTDCVVMR	1xCarbamidomethyl [C4]	0.00170116	0	1	1	2	P22626	0	993.486	0	0.628	-0.67	0.372197	0.877326	29.73	427680	174745	51.73	38.1	134579	439593	427680	275976	174745	131891	105687	249780	369749	275976	167007	108053		High	38.7677	0	3.746e-05	2.84	38.48
High	SSSMSSLTGAYTSGIPSSSR	2xPhospho [S5; S]	4.25669e-05	0	1	1	5	A8CG34	0	2122.84	0	0.6	-0.74	0.383182	0.881163	24.93	60411	42508.3	36.38	49.9	46433.3		78596.4	42508.3	52268.8	16474.7	36465		67950.1	42508.3	49954.4	13497		High	102.723	0	3.595e-06	3.21	102.89
High	LTATEGPGSPR	1xPhospho [S9]	2.77992e-05	0	1	1	3	Q8NC74	0	1165.52	0																						No Quan Values	High	28.2752	0	9.024e-07	3.67
High	SSSNDSVDEETAESDTSPVLEK	1xPhospho [S/T]	2.1989e-07	0	1	1	26	Q99590	0	2405.97	0	1.147	0.2	0.535975	0.952855	54.28	724052	830461	40.95	5.35	513657	1.15424e+06	724052	760135	830461	839161	403385	655849	625975	760135	793687	687490		High	61.9193	0	2.086e-09	5.81	61.45
High	SSSNDSVDEETAESDTSPVLEK	2xPhospho [S/T]	3.05741e-07	0	1	1	13	Q99590	0	2485.94	0	1.151	0.2	0.66171	0.97722	30.36	204602	235483	72.15	6.04	204602	30833.6	257299	239216	235483	213576	160678	17519.8	222446	239216	225056	174974		High	72.1702	0	4.851e-10	6.09	72.85
High	SSSNESFSSNQSTESTQDEETLALR	1xPhospho [S]	4.55482e-06	0	1	1	12	O60268	0	2814.16	0	2.766	1.47	0.0837424	0.454386	4.43	32808.5	90732.7		14.88			32808.5	70349.7	90732.7	93444.8			28364.4	70349.7	86715	76555.5		High	77.6165	0	5.888e-07	4.05	78.09
High	ISYTPPESPVPSYASSTPLHVPVPR	2xPhospho [S2; S8]	0.00158266	0	1	1	1	P41212	0	2838.32	0	1.287	0.36	0.657783	0.977207	66.36	35054.2	45107.7	67.21	25.94	35054.2	13917.4	64551.2	37469	54303.5		27528.8	7907.98	55807.4	37469	51899			High	113.999	0	3.414e-05	3.4	114.8
High	LSVSTETLESELEAR	1xPhospho [S4]	2.95077e-06	0	1	1	1	Q96CX6	0	1743.8	0	0.93	-0.1	0.888515	0.999547	25.39	48754.8	36071	32.6	30.4	61655.7		38553.4	36071	58771.3	35665.8	48419.5		33331.1	36071	56168.9	29219.5		High	106.943	0	9.349e-09	4.34	107.67
High	MPQDGSDDEDEEWPTLEK	1xPhospho [S6]; 1xOxidation [M1]	1.50699e-07	0	1	1	12	Q13895	0	2216.82	0	0.583	-0.78	0.284519	0.804242	22.58	452232	263854	58.6	33.4	538368	125228	452232	263854	294079	145812	422791	71155.2	390975	263854	281057	119458		High	86.2732	0	1.921e-10	5.85	86.6
High	SYESSEDCSEAAGSPAR	1xCarbamidomethyl [C8]; 1xPhospho [S14]	2.47243e-06	0	1	1	1	Q6P6C2	0	1882.68	0	0.775	-0.37	0.628684	0.97042	25.93	65603.3	50829.3	10.84	42.45	60752.3	70841.7		37292.6		69279.5	47710	40252.7		37292.6		56757.8		High	27.4556	0	7.381e-09	5.65	27.6
High	LGSTAPQVLSTSSPAQQAENEAK	1xPhospho [S/T]	3.02885e-09	0	1	1	17	Q9UNZ2	0	2394.12	0	0.873	-0.2	0.899947	0.999971	62.83	361063	315148	51.91	75.39	272513	712962	361063	105546	315148	630232	214010	405109	312155	105546	301194	516323		High	68.8471	0	1.173e-12	5.15	69.14
High	TESGEETDLISPPQEEVK	1xPhospho [T/S]	4.62243e-08	0	1	1	99	O43493	0	2067.9	0	0.893	-0.16	0.874092	0.998631	19.84	892943	871277	27.11	9.53	892943	1.36489e+06	861900	769366	871277	930917	701247	775540	745151	769366	832697	762662		High	78.4246	0	1.194e-10	6.1	78.6
High	KNQSSEDILR	1xPhospho [S4]	0.00218126	0	1	1	4	Q13625	1	1269.58	0	1.19	0.25	0.598606	0.965026	36.94	144978	176859	33.82	11.46	113604		185016	176859	193581	153699	89215.8		159955	176859	185009	125919		High	30.1813	0	5.167e-05	3.88	30.32
High	KNQKPSQVNGAPGSPTEPAGQK	1xPhospho [S14]	8.15282e-07	0	1	1	3	Q9BQG0	1	2300.1	0	0.01	-6.64	1e-17	1.8991e-16		348507						348507						301300					High	23.2766	0	3.584e-08	4.31	24.48
High	KNGSTAVAESVASPQK	1xPhospho [S13]	4.58541e-08	0	1	1	9	Q12888	1	1653.78	0	0.612	-0.71	0.187069	0.684335	10.88	1.28451e+06	786296	45.2	12.91	1.59732e+06	1.28451e+06	579316	714790	786296	920101	1.25441e+06	729864	500845	714790	751478	753801		High	24.7766	0	8.53e-11	5.19	26.54
High	TESPATAAETASEELDNR	1xPhospho [T/S]	2.33399e-08	0	1	1	68	Q9NTJ3	0	1971.82	0	0.559	-0.84	0.116349	0.542843	9.74	3.20705e+06	1.79129e+06	29.72	12.83	2.19021e+06	4.06224e+06	3.20705e+06	1.79129e+06	2.08776e+06	1.62313e+06	1.72002e+06	2.30819e+06	2.77264e+06	1.79129e+06	1.99531e+06	1.32976e+06		High	84.5826	0	1.687e-11	5.66	85.03
High	KNDMDEPPPLDYGSGEDDGK	1xPhospho [S14]	5.07357e-07	0	1	1	1	Q12873	1	2258.88	0	0.75	-0.41	0.666474	0.97796	66.49	24131.4	40461.2	84.62	56.22	15283.3	24131.4	75156.2	40461.2	44831.7	11467.5	12002.3	13711.6	64975.9	40461.2	42846.5	9394.82		High	61.5019	0	9.341e-10	5.87	61.95
High	KNAIASDSEADSDTEVPK	3xPhospho [S6; S8; S12]	1.83629e-06	0	1	1	2	Q8WVC0	1	2116.78	0	0.369	-1.44	0.0813261	0.44541	8.81	81948.8	35468.6	42.65	48.35	60030.3		111870	35468.6	48005.2	16136.5	47143		96716.9	35468.6	45879.5	13220		High	54.506	0	5.499e-07	5.92	54.12
High	KMSGGSTMSSGGGNTNNSNSK	1xPhospho [S/T]; 1xOxidation [M]	1.1785e-08	0	1	1	14	Q86U70	1	2098.82	0	0.619	-0.69	0.311628	0.827572	5.45	188255	116512	46.15	7.01	74142.4	188255	208502		122440	110871	58225.6	106968	180259		117019	90832		High	22.4873	0	1.155e-11	5.66	22.82
High	KMLGEDSDEEEEMDTSER	1xPhospho [S7]; 1xOxidation [M2]	0.000780881	0	1	1	3	Q9BWU0	1	2225.81	0	0.691	-0.53	0.495612	0.939858	0	136186	94122.3			136186					94122.3	106950					77110.5		High	36.107	0	1.358e-05	3.69	36
High	KMLGEDSDEEEEMDTSER	1xPhospho [S7]	1.55103e-06	0	1	1	7	Q9BWU0	1	2209.81	0	0.682	-0.55	0.444586	0.917997	65.25	116806	387642	114.54	79.74	57864.6	116806	591306	403227	387642	21621.8	45442.3	66369.7	511211	403227	370477	17713.9		High	48.1743	0	4.015e-09	5.95	48.36
High	KMEESDEEAVQAK	1xPhospho [S5]; 1xOxidation [M2]	0.000164276	0	1	1	1	Q9Y2K7	1	1589.64	0	0.443	-1.18	0.0945513	0.48337	10.07	388013	171806	46.29		545058	276217			171806		428045	156948			164199			High	23.3168	0	1.776e-06	4.15	24.37
High	KMEESDEEAVQAK	1xPhospho [S5]	4.85739e-06	0	1	1	6	Q9Y2K7	1	1573.65	0	0.857	-0.22	0.80845	0.990417	35.36	823410	648361	41.43	47.15	1.17419e+06	823410	487844		458434	916973	922119	467867	421763		438134	751238		High	25.2271	0	1.928e-08	5.69	25.61
High	TESEEEEENASLDEQDSLGACFK	1xCarbamidomethyl [C21]; 2xPhospho [S3; S11]	3.2236e-06	0	1	1	8	Q9UPP1	0	2777.01	0	0.301	-1.73	0.0320403	0.242689	3.52	210066	63323.6	35.93	0.83	162012		272373	62953.7	63695.6		127231		235478	62953.7	60875.1			High	105.086	0	4.331e-08	5.22	105.88
High	KLTSDEEGEPSGK	1xPhospho [T/S]	4.37536e-06	0	1	1	14	Q8WVC0	1	1456.62	0	0.927	-0.11	0.807086	0.990132	49.35	4.6579e+06	5.21021e+06	40.25	49.21	6.46054e+06	4.6579e+06	2.74203e+06	5.21021e+06	1.93143e+06	5.9915e+06	5.0736e+06	2.64665e+06	2.37061e+06	5.21021e+06	1.8459e+06	4.90859e+06		High	24.41	0	5.646e-08	4.51	24.94
High	KLTATEGPGSPR	1xPhospho [S10]	0.000697831	0	1	1	5	Q8NC74	1	1293.62	0	1.078	0.11	0.735875	0.985514	42.95	499013	384148	43.97	52.99	825309	499013	346010	384148	382166	889866	648132	283542	299141	384148	365243	729030		High	25.4079	0	1.174e-05	4.03	25.52
High	TESVSDKEDKPPLAPSGGTEGPEQPPPPCPSQTGSPPVGLIK	1xCarbamidomethyl [C29]; 1xPhospho [S/T]	8.28497e-07	0	1	1	72	Q8WWM7	1	4345.06	0	1.196	0.26	0.574639	0.962406	43.47	1.56685e+06	1.66964e+06	41.62	51.02	1.10741e+06	2.52019e+06	1.56685e+06	1.66964e+06	3.33896e+06	1.3249e+06	869668	1.43199e+06	1.35461e+06	1.66964e+06	3.19111e+06	1.08544e+06		High	78.7775	0	1.343e-05	4.68	79.13
High	KLSVPTSDEEDEVPAPKPR	3xPhospho [S3; T6; S7]	2.52427e-05	0	1	1	64	Q8NE71	1	2333.97	0	1.347	0.43	0.310915	0.827012	151.06	651879	877970	110.42	28.47	228720		1.85794e+06	715863	1.07679e+06		179618		1.60627e+06	715863	1.02911e+06			High	65.6427	0	1.43e-06	4.83	65.67
High	KLSVPTSDEEDEVPAPKPR	2xPhospho [S7; S/T]	2.56179e-07	0	1	1	61	Q8NE71	1	2254	0	2.105	1.07	0.0222708	0.185814	111.92	1.02934e+06	2.16645e+06	120.3	76.04	1.02934e+06	115826	4.19944e+06	2.16645e+06	3.39938e+06	394042	808359	65813.3	3.63061e+06	2.16645e+06	3.24886e+06	322822		High	56.5915	0	3.853e-10	5.32	57.77
High	KLSVPTSDEEDEVPAPKPR	1xPhospho [T/S]	2.63312e-08	0	1	1	111	Q8NE71	1	2174.04	0	1.48	0.57	0.235075	0.744276	89.86	1.57915e+06	2.33649e+06	53.85	62.05	706695	1.57915e+06	2.38201e+06	2.33649e+06	3.86604e+06	920306	554982	897285	2.05936e+06	2.33649e+06	3.69485e+06	753968		High	72.0726	0	4.638e-11	5.61	48.35
High	KISTEIEFPEKLEETK	1xPhospho [S/T]	0.0011389	0	1	1	10	Q14D04	2	2000.98	0	0.764	-0.39	0.6835	0.979361	46.57	142804	109082	2.7	58.89	140099	145561		42480.1	167778	109082	110022	82708.9		42480.1	160349	89366.5		High	96.7039	0.0002198	0.003875	3.59	76.36
High	TESVSDKEDKPPLAPSGGTEGPEQPPPPCPSQTGSPPVGLIK	1xCarbamidomethyl [C29]; 2xPhospho [S/T]	5.12118e-05	0	1	1	20	Q8WWM7	1	4425.02	0	1.046	0.07	0.776763	0.988442	100.89	230692	376821	53.2	66.06	230692	156287	438808	376821	459083	77109.6	181167	88803.3	379369	376821	438755	63172.7		High	87.2539	0	2.358e-05	4.49	87.56
High	KLSSSSEPYEEDEFNDDQSIKK	2xPhospho [S]	0.000144451	0	1	1	6	Q9H4L7	2	2735.1	0	0.35	-1.52	0.0168664	0.152843	5.71	339431	118648		42.5			339431	87011.7	161786				293453	87011.7	154622			High	57.5563	0	1.5e-06	5.06	57.06
High	KLSSSDAPAQDTGSSAAAVETDASR	1xPhospho [S/T]	1.84862e-08	0	1	1	52	Q7Z4S6	1	2502.1	0	0.855	-0.23	0.750954	0.988338	45.7	1.20081e+06	1.02649e+06	53.61	38.05	389442	1.20081e+06	1.39519e+06	1.03309e+06	1.02649e+06	473325	305837	682310	1.2062e+06	1.03309e+06	981038	387776		High	40.414	0	2.693e-10	5.64	41.4
High	KLSSIGIQVDCIQPVPK	1xCarbamidomethyl [C11]; 1xPhospho [S]	2.52093e-07	0	1	1	2	Q9Y2H0	1	1962.01	0	1.487	0.57	0.518756	0.948304	42.38	50571.1	75178.7		38.87			50571.1	56700.5	99678.8				43720.9	56700.5	95265			High	90.2808	0	3.774e-10	4.16	91.9
High	TETISFGSVSPGGVK	1xPhospho [S10]	8.49796e-05	0	1	1	1	Q9Y2J2	0	1545.72	0	1.752	0.81	0.287117	0.807013	16.46	49420.9	87097.2	31.57	7.36	45075.7	78568.5	49420.9	91757.3		82673.7	35398.9	44643.1	42726.6	91757.3		67731.1		High	83.8028	0	7.458e-07	3.45	84.29
High	TETPPPLASLNVSK	1xPhospho [T3]	5.56874e-06	0	1	1	36	Q3MHD2	0	1533.76	0	0.628	-0.67	0.356613	0.865896	6.01	452176	313060	15.56	12.2	405755	452176	548750	254924	321206	313060	318648	256929	474419	254924	306983	256477		High	88.1481	0	2.975e-08	4.39	88.07
High	KITIADCGQLE	1xCarbamidomethyl [C7]	0.000215901	0	1	1	52	P62937	1	1247.63	0	1.221	0.29	0.520604	0.94893	54.51	1.7451e+06	2143917	56.75	54.95	651733	1.7451e+06	2.4892e+06	2143917	2.91359e+06	795617	511819	991578	2.15202e+06	2143917	2.78457e+06	651816		High	53.1442	0	3.047e-06	3.47	53.3
High	KNSLISSLEEEVSILNR	1xPhospho [S]	4.82814e-09	0	1	1	36	Q14980	1	2011.01	0	1.298	0.38	0.341072	0.85359	39.67	712540	924639	39.45	53.32	628938	1.25838e+06	712540	924639	677212	1.83801e+06	493918	715018	616023	924639	647225	1.50581e+06		High	142.173	0	4.364e-12	6.26	144.05
High	KNSSTDQGSDEEGSLQK	2xPhospho [S4; S9]	6.88633e-07	0	1	1	9	Q12789	1	1969.74	0	1.227	0.3	0.431504	0.910914	28.86	781613	959345	13.62	33.58	860970	654249	781613	959345	788448	1.48251e+06	676138	371748	675740	959345	753535	1.21456e+06		High	25.4851	0	5.792e-09	5.53	25.49
High	KNSSTDQGSDEEGSLQKEQESAMDK	2xPhospho [S4; S9]	0.000270388	0	1	1	1	Q12789	2	2888.12	0	0.942	-0.09	0.983247	0.999971	26.38	99665.3	93874.8		27.8			99665.3	76919.6	114567				86165.1	76919.6	109494			High	38.9286	0	3.403e-06	4.8	39.07
High	KPLSLAGDEETECQSSPK	1xCarbamidomethyl [C13]; 1xPhospho [S/T]	1.08746e-08	0	1	1	37	Q86TN4	0	2055.89	0	1.456	0.54	0.259944	0.777535	10.82	1.39925e+06	1.90978e+06	32.14	33.23	744183	1.39925e+06	1.40637e+06	1.90978e+06	2.18621e+06	1.08364e+06	584422	795060	1.21587e+06	1.90978e+06	2.0894e+06	887780		High	38.0972	0	2.564e-10	5.61	37.68
High	KPISDNSFSSDEEQSTGPIK	2xPhospho [S9; S10]	4.3345e-08	0	1	1	22	O60293	0	2325.95	0	3.883	1.96	0.000253051	0.00383072	112.86	161942	628752	121	23.76	161942	21305.9	687921	530673	744958		127176	12106.1	594739	530673	711971			High	61.7361	0	2.153e-08	6.9	62.3
High	KPISDNSFSSDEEQSTGPIK	1xPhospho [S]	1.478e-06	0	1	1	12	O60293	0	2245.99	0	7.604	2.93	3.27706e-06	5.552e-05	100.32	32836.2	249703	89.78	27.12	15518.5		69479.6	205635	303213		12187		60068.2	205635	289787			High	49.5257	0	8.726e-09	4.49	49.69
High	KPIKSPSKDASSGK	1xPhospho [S5]	5.20419e-05	0	1	1	8	Q13523	2	1509.77	0	0.512	-0.97	0.0380228	0.271765	30.94	2.40969e+06	338328	74.05	115.4	367919	2.40969e+06	3.28228e+06	188298	1.8241e+06	338328	288934	1.3692e+06	2.83767e+06	188298	1.74333e+06	277178		High	22.1929	0	5.827e-05	3.96	22.6
High	TEPHDSDCSVDLGISK	1xCarbamidomethyl [C8]; 1xPhospho [S6]	0.000659676	0	1	1	1	Q96RT1	0	1839.75	0	2.115	1.08	0.110977	0.5288	102.57	59221.7	125235	82.6	5.56		30345.8	115575	120406	130257			17242.7	99919.7	120406	124489			High	49.0297	0	1.087e-05	3.13	48.77
High	KPIETGSPK	1xPhospho [S7]	0.000608757	0	1	1	6	Q05519	0	1036.51	0	0.865	-0.21	0.64898	0.976524	19.68	1.28079e+07	10793186	17.33	40.84	1.51567e+07	1.06937e+07	1.28079e+07	10793186	9.25479e+06	1.91774e+07	11902853	6076207	11073025	10793186	8844987	15711214		High	22.7435	0	9.825e-06	3.07	23.53
High	KPLAAPGDGEGLGQTAQPSPPAR	1xPhospho [S19]	1.67524e-05	0	1	1	4	Q9Y4F5	0	2295.11	0	1.397	0.48	0.36005	0.869586	49.04	187320	188566	49.03	48.58	66223.1	187320	201660	188566	281767	97791.6	52006.4	106436	174344	188566	269290	80116.6		High	52.2276	0	6.147e-06	5.06	49.71
High	KPGPSGPSESPK	1xPhospho [S10]	0.00112076	0	1	1	7	Q96JM3	0	1247.57	0	1.181	0.24	0.60596	0.965026	67.44	1.6853e+06	1.98966e+06	33.58	47.63	2.16191e+06	1.6853e+06	1.06541e+06	1.98966e+06	1.08463e+06	3.01782e+06	1.69779e+06	957600	921093	1.98966e+06	1.03661e+06	2.47238e+06		High	22.2754	6.278e-05	0.0007812	3.28	23.53
High	KPGPPLSPEIRSPAGSPELR	3xPhospho [S7; S12; S16]	8.70538e-05	0	1	1	25	Q96JM3	1	2325.04	0	1.352	0.44	0.372328	0.877326	72.96	2.32933e+06	3.15025e+06	68.63	16.94	1.37124e+06		3.95684e+06	2.79304e+06	3.55315e+06		1.07686e+06		3.42086e+06	2.79304e+06	3.39582e+06			High	74.9995	0	1.44e-06	3.98	75.13
High	TEPHDSDCSVDLGISKSTEDLSPQK	1xCarbamidomethyl [C8]; 1xPhospho [S/T]	0.000276987	0	1	1	5	Q96RT1	1	2825.22	0	1.233	0.3	0.545331	0.956247	54.57	120334	148338		48.85			120334	103471	212658				104034	103471	203242			High	60.0725	0	2.239e-05	4.8	58.23
High	TEPHDSDCSVDLGISKSTEDLSPQK	1xCarbamidomethyl [C8]; 2xPhospho [T/S]	0.000774635	0	1	1	8	Q96RT1	1	2905.18	0	1.124	0.17	0.647128	0.975629	29.67	120396	135381		27.75			120396	110970	165162				104088	110970	157848			High	67.6799	1.566e-05	0.0003133	4.99	68.11
High	KPGDGEVSPSTEDAPFQHSPLGK	1xPhospho [S8]	0.000251521	0	1	1	1	O60318	0	2460.11	0	100	6.64	1e-17	1.8991e-16			168734		66.96				100864	282273					100864	269774			High	58.2575	0	3.098e-06	3.87	58.62
High	KPESPYGNLCDAPDSPRPVK	1xCarbamidomethyl [C10]; 2xPhospho [S15; Y/S]	2.87077e-05	0	1	1	2	Q9UKA4	0	2387.01	0	1.271	0.35	0.623732	0.967678	10.79	67984.3	86441.3		10.26			67984.3	80379.5	92960.3				58775.5	80379.5	88844			High	48.6806	0	1.891e-07	4.09	48.78
High	KPEKPLFSSASPQDSSPR	1xPhospho [S11]	1.56355e-06	0	1	1	2	O00712	0	2037.96	0	0.616	-0.7	0.342798	0.853681	1.49	242565	149493		3.73			242565	145597	153493				209708	145597	146697			High	34.0931	0	1.69e-08	5.15	33.75
High	TEPSSPLSDPSDIIR	1xPhospho [S/T]	0.000157804	0	1	1	10	Q9ULJ3	0	1693.77	0	0.814	-0.3	0.725756	0.983541	7.47	166406	140856	20.94	18.82	166406	230928	160845	130893	140856	184711	130682	131215	139058	130893	134618	151326		High	88.8039	0	1.092e-05	3.31	88.78
High	KPDSPPKVLEPENK	1xPhospho [S4]	4.97596e-06	0	1	1	12	Q96T23	1	1657.82	0	0.891	-0.17	0.861711	0.998631	36.45	253314	220154	54.76	53.71	90132.1	331689	253314	220154	295667	83845.8	70782.6	188468	219001	220154	282574	68691.4		High	32.0816	0	5.971e-07	4.23	31.26
High	KPDSENVLGEDESSDDQDMEVNESAQNNLTK	1xPhospho [S]	1.22849e-06	0	1	1	6	O43934	0	3517.44	0	0.905	-0.14	0.933892	0.999971	7.15	108960	98610		8.31			108960	92973.3	104588				94200.6	92973.3	99957.3			High	71.1002	0	2.962e-09	5.58	71.72
High	KPATPAEDDEDDDIDLFGSDNEEEDKEAAQLREER	1xPhospho [S19]	1.82159e-06	0	1	1	8	P29692	2	4071.71	0	0.494	-1.02	0.205515	0.708651	32.61	171038	84525.1		94.64	171038			37628.3	189870		134320			37628.3	181463			High	89.7929	0	4.978e-09	4.75	98.76
High	KPATPAEDDEDDDIDLFGSDNEEEDKEAAQLR	2xPhospho [T4; S19]	5.08372e-10	0	1	1	12	P29692	1	3737.49	0	1.936	0.95	0.105216	0.514154	62.71	110048	213083	101.82	101.11	44400.4		272757	86871	522663		34868.6		235811	86871	499519			High	94.8761	0	1.313e-10	6.91	95.55
High	KPATPAEDDEDDDIDLFGSDNEEEDKEAAQLR	1xPhospho [S19]	1.19598e-10	0	1	1	69	P29692	1	3657.52	0	0.72	-0.47	0.354494	0.862342	65.68	1.96255e+06	1.41307e+06	19.81	99.19	2.25975e+06		1.70444e+06	592039	3.3727e+06		1.77463e+06		1.47356e+06	592039	3.22335e+06			High	91.9563	0	7.552e-14	7.08	86.45
High	KPATPAEDDEDDDIDLFGSDNEEEDK	1xPhospho [S19]	4.26536e-08	0	1	1	20	P29692	0	2989.16	0	1.837	0.88	0.0935231	0.480447	56.36	260602	478673	16.29	87.19	232130		292566	478673	656234	11314.7	182296		252936	478673	627175	9269.67		High	89.7496	0	7.88e-10	6.9	83.76
High	TEPTSPLVELQEISTVEVTNTFK	1xPhospho [S/T]	0.000121037	0	1	1	13	Q9BVI0	0	2642.28	0																						No Quan Values	High	148.14	0	1.476e-06	3.82	148.35
High	TEQDPNCSEPDAEGVSPPPVESQTPMDVDK	1xCarbamidomethyl [C7]; 1xPhospho [S16]	0.000150374	0	1	1	5	P55347	0	3335.36	0	1.293	0.37	0.48493	0.933807	61.06	95919.9	124016	48.07	2.14	95919.9	171904	67940.1	124016	122475	127674	75327.9	97677	58737.2	124016	117052	104598		High	81.0039	0	1.57e-06	5.07	80.74
High	KPAEQAEETAPIEATATKEEEGSS		0.000155288	0	1	1	3	Q8N4Q1	1	2503.17	0	1.271	0.35	0.494987	0.939858	15.07	111354	141510		14.3			111354	127857	156621				96270.5	127857	149686			High	38.019	0	1.638e-06	3.57	37.87
High	KNTQIELQSSPDVQNSLLEDK	1xPhospho [S10]	2.62781e-05	0	1	1	1	Q9UK61	1	2466.18	0	1.706	0.77	0.299526	0.818737	58.75	26761.4	45643.7		52.1			26761.4	31009.5	67184.3				23136.4	31009.5	64209.3			High	77.0568	0	1.61e-07	4.76	78.23
High	TEQSLAGPKGSPSESEKER	2xPhospho [S11; S13]	0.00154502	0	1	2	5	Q9NYD6	2	2176.92	0	1.377	0.46	0.261273	0.778679	42.42	734253	1.01128e+06	19.91	38.63	552444	734253	828731	1.01128e+06	543155	1.25508e+06	433846	417207	716475	1.01128e+06	519104	1.02824e+06		High	25.4611	1.566e-05	0.0003428	2.87	25.27
High	KNSTDLDSAPEDPTSPK	2xPhospho [T4; S/T]	2.24505e-06	0	1	1	7	Q96RK0	1	1961.78	0	1.972	0.98	0.0796221	0.439744	31.55	216829	427632	50.54	8.05	216829	85405.9	275456	372349	427632	431273	170280	48528.2	238144	372349	408697	353324		High	39.9591	0	6.878e-09	5.88	39.87
High	TETYVEANMGLNPSSPNDPVTNICQAADK	1xCarbamidomethyl [C24]; 1xPhospho [S/T]	9.09352e-06	0	1	1	15	P19793	0	3216.39	0	0.75	-0.42	0.6167	0.965521	31.77	122592	93826.3	51.57	22.76	83651.5		179660	93826.3	115835	72965.1	65693.2		155324	93826.3	110706	59777.2		High	109.6	0	4.063e-08	5.19	109.8
High	TFAPEEISAMVLTK		1.57089e-05	0	1	1	3	P11021	0	1536.8	0	100	6.64	1e-17	1.8991e-16			52847.7		20.23				61034.7	45758.9					61034.7	43732.7			High	113.588	0	8.278e-08	3.31	113.28
High	TFCQLILDPIFK	1xCarbamidomethyl [C3]	0.00126417	0	1	1	3	P13639	0	1494.8	0	0.638	-0.65	0.485556	0.93434	17.5	37169.4	25445.5	13.39	43.74	37169.4	45123.7	35219	18481.8		35032.9	29189.9	25639.5	30448.4	18481.8		28701		High	138.76	0	4.98e-05	3.84	138.49
High	TFLDKDAQRLSPIPEEVPK	1xPhospho [S11]	8.59592e-06	0	1	1	19	Q96T23	2	2263.14	0	0.958	-0.06	0.896069	0.999971	93.83	141215	135349	4.95	73.2	146252	136352		42077.3	250527	135349	114854	77475.8		42077.3	239434	110886		High	96.0095	0	1.07e-07	4.14	77.94
High	KLELSDNIISGGLEVLAEK		1.82769e-07	0	1	1	7	Q9BTT0	1	2028.12	0	0.932	-0.1	0.865319	0.998631	45.26	48340.7	45036.8	38.73		48340.7	74570.1	34555.6			45036.8	37962.9	42371.2	29874.9			36896.8		High	132.155	0	2.481e-10	4.29	129.84
High	KLEKEEEEGISQESSEEEQ	3xPhospho [S11; S14; S15]	7.47234e-05	0	1	1	38	P17096	2	2476.89	0	1.546	0.63	0.17671	0.667862	127.88	740881	1.81338e+06	76.3	81.42	405176		1.35473e+06	1.81338e+06	2.41948e+06	132601	318193		1.17123e+06	1.81338e+06	2.31235e+06	108634		High	42.7353	5.421e-06	0.000193	6.01	42.97
High	KLEKEEEEGISQESSEEEQ	2xPhospho [S14; S]	9.46649e-06	0	1	1	105	P17096	2	2396.93	0	1.651	0.72	0.134897	0.586032	90.75	1.24307e+06	2.0519e+06	98.86	18.91	1.24307e+06	192134	3.20459e+06	1.84783e+06	2.64166e+06	2.0519e+06	976209	109172	2.77051e+06	1.84783e+06	2.52469e+06	1.68104e+06		High	32.5451	0	5.615e-08	5.23	35.29
High	KLEKEEEEGISQESSEEEQ	1xPhospho [S]	9.74233e-05	0	1	1	28	P17096	2	2316.96	0	1.137	0.19	0.731104	0.984528	21.63	505387	493827	20.26	17.78	382891	505387	579114	493827	658418	486804	300692	287164	500670	493827	629263	398818		High	30.532	0	1.125e-05	4.49	29.55
High	KLEGDSTDLSDQIAELQAQIAELK		0.000107289	0	1	1	1	P35579	1	2615.34	0																						No Quan Values	High	143.541	0	1.017e-06	3.36
High	KLEELTSNVSDQETSSEEEEAKDEK	2xPhospho [S10; S15]	0.000774635	0	1	1	1	Q9BV36	2	3014.23	0	100	6.64	1e-17	1.8991e-16			85544.5		12				78571.6	93136.2					78571.6	89012.1			High	46.5613	0	1.341e-05	5.77	46.63
High	KLEELEKEEELR		3.46548e-06	0	1	1	1	Q9BZE4	2	1544.82	0	1.429	0.52	0.475655	0.928777	256.48	63341	90538		122.44			63341	24285.6	337530				54761.1	24285.6	322584			High	37.061	0	1.147e-08	4.48	36.96
High	KLEEEQIILEDQNCK	1xCarbamidomethyl [C14]	1.24422e-05	0	1	1	3	P35579	1	1888.93	0	1.725	0.79	0.188766	0.684842	81.17	76450.5	131890		67.91	76450.5			78157	222563		60038.2			78157	212708			High	81.9949	0	6.114e-08	4.62	52.74
High	KIEEAMDGSETPQLFTVLPEK	1xPhospho [T11]	6.57049e-05	0	1	1	3	Q13435	1	2442.15	0	0.513	-0.96	0.225667	0.73347	1.46	57793.5	29628.3		5.3			57793.5	28537.1	30761.3				49965.1	28537.1	29399.2			High	109.16	0	5.328e-07	4.24	107.92
High	TGPAATTLPDGAAAESLVESSEVAVIGFFK		2.16092e-09	0	1	1	12	P07237	0	2935.49	0	0.392	-1.35	0.0314034	0.239483	9.97	761310	385582	58.95	49.9	616369	1.74376e+06	761310	385582	241874	664517	484048	990813	658187	385582	231164	544411		High	148.792	0	3.416e-12	6.55	148.92
High	TGQAGSLSGSPKPFSPQLSAPITTK	1xPhospho [S]	1.01632e-07	0	1	1	46	Q9ULU4	0	2537.26	0	1.386	0.47	0.341918	0.853681	59.15	517194	716887	8.69	44.64	543308	517194	457547	716887	1.09663e+06	430860	426671	293873	395570	716887	1.04807e+06	352985		High	88.6509	0	7.37e-09	5.05	82.02
High	TGQAGSLSGSPKPFSPQLSAPITTK	2xPhospho [S8; S]	0.00107666	0	1	1	9	Q9ULU4	0	2617.23	0	1.316	0.4	0.597402	0.965026	37.66	64047.1	84306.5	36.56	7.38		49160.3	83441.9	88826.8	80016.3			27933.2	72139.3	88826.8	76473.1			High	95.3413	0	2.067e-05	3.98	95.32
High	KLDPGSEETQTLVR		8.09781e-05	0	1	1	3	P26641	1	1572.82	0	1.885	0.91	0.13081	0.577774	20.98	116138	218942		19.82			116138	252111	190136				100407	252111	181717			High	38.5739	0	7.056e-07	3.44	38.6
High	TGQAPGYSYTAANK		0.000151588	0	1	1	1	P99999	0	1428.68	0	0.604	-0.73	0.306547	0.824402	7.64	144434	81901.6	7.54	21.05	126733	144434	145265	70497.7		95150.4	99526.3	82068.5	125588	70497.7		77952.7		High	28.4256	0	1.597e-06	2.67	29.51
High	KLDEAVAEAHLGK		1.37483e-06	0	1	1	2	P23526	1	1380.75	0	1.917	0.94	0.0894149	0.470602	11.63	95806.7	183708		11.06			95806.7	169865	198679				82829.2	169865	189882			High	33.6309	0	3.458e-09	3.92	33.69
High	KLCQPQSTGSLLGDPAASSPPGER	1xCarbamidomethyl [C3]; 1xPhospho [S]	8.90663e-07	0	1	1	8	P55199	1	2533.18	0	0.774	-0.37	0.712425	0.982335	3.56	141697	109697		5.67			141697	105387	114183				122503	105387	109127			High	64.6298	0	1.951e-09	4.15	65.97
High	KKVEEEDEEEEEEEEEEEEEEDE		3.72551e-06	0	1	1	57	O15347	2	2927.1	0	0.891	-0.17	0.843255	0.994228	106.35	678336	1.37132e+06	93.25	76.51	305213	678336	2.14478e+06	1.37132e+06	1.9105e+06	183318	239690	385435	1.85426e+06	1.37132e+06	1.8259e+06	150185		High	33.9342	0	5.972e-08	5.66	34.1
High	KKTEFLDLDNSPLSPPSPR	1xPhospho [S]	0.000993599	0	1	1	2	Q8NCF5	2	2221.09	0	0.01	-6.64	1e-17	1.8991e-16		58284.2						58284.2						50389.3					High	96.8565	9.882e-05	0.001418	3.7	97.17
High	KKSPNELVDDLFK	1xPhospho [S3]	1.71385e-07	0	1	1	75	Q9UNZ2	2	1612.8	0	1.55	0.63	0.205566	0.708651	35.39	1.5787e+06	2.03468e+06	21.21	31.04	1.85469e+06	1.20183e+06	1.5787e+06	2.03468e+06	3.21447e+06	1.86292e+06	1.45653e+06	682889	1.36485e+06	2.03468e+06	3.07213e+06	1.52621e+06		High	81.6302	0	5.609e-09	4.7	103.78
High	KKSPIINESR	1xPhospho [S3]	3.77313e-05	0	1	1	12	Q13523	2	1251.65	0	1.661	0.73	0.124753	0.562353	47.2	1.53489e+07	2.94598e+07	19.5	36.49	1.91412e+07	1.53489e+07	1.30229e+07	3.18019e+07	1.47483e+07	2.94598e+07	1.5032e+07	8721357	1.12589e+07	3.18019e+07	14095283	2.41352e+07		High	22.4049	0	2.667e-07	4.19	23.99
High	KKSEPDDELLFDFLNSSQK	1xPhospho [S3]	5.67798e-07	0	1	1	29	Q8TBA6	2	2320.07	0	0.865	-0.21	0.909024	0.999971	20.37	147445	150986	24.1	25.92	140561	147445	213539	108211	150986	184752	110385	83779.2	184614	108211	144300	151359		High	122.472	0	1.737e-08	5.27	126.21
High	KKPGDASSLPDAGLSPGSQVDSK	1xPhospho [S15]	3.47242e-09	0	1	1	3	Q13459	1	2321.1	0	1.039	0.05	0.882273	0.998631	20.55	208667	216760		19.42			208667	188784	248881				180402	188784	237861			High	45.0446	0	1.398e-12	5.66	45.04
High	KKNEPEDEEEEEEEEDEDEEEEDEDEE		5.61368e-06	0	1	1	29	P26583	2	3384.2	0	0.606	-0.72	0.180731	0.67285	27.58	1.29907e+06	786614	46.36	55.39	706450	1.29907e+06	1.9195e+06	786614	1.18573e+06	334505	554789	738140	1.65949e+06	786614	1.13323e+06	274046		High	39.3621	0	2.168e-08	6.38	32.19
High	KKGDDSDEEDLCISNK	1xCarbamidomethyl [C12]; 1xPhospho [S6]	3.4102e-06	0	1	1	6	Q9Y3M8	2	1932.79	0	1.284	0.36	0.429714	0.91049	48.83	519807	886956	34.52	33.45	519807	421927	809464	886956	1.03903e+06	511131	408215	239742	699818	886956	993018	418748		High	29.3089	0	1.13e-08	4.26	29
High	TGQEYKPGNPPAEIGQNISSNSSASILESK		5.77001e-07	0	1	1	4	P07814	0	3103.52	0	100	6.64	1e-17	1.8991e-16			59626.9		83.83				30149.9	117923					30149.9	112702			High	72.2121	0	8.498e-09	5.15	73.27
High	KKEPAITSQNSPEAR	1xPhospho [S/T]	1.00346e-08	0	1	1	18	P23193	2	1735.84	0	1.219	0.29	0.554697	0.957622	51.91	1.74393e+07	21262559	48.52	35.15	2.68362e+07	1.74393e+07	9.46949e+06	21262559	1.40479e+07	2.91462e+07	2.1075e+07	9.90912e+06	8.1868e+06	21262559	1.34258e+07	2.38783e+07		High	22.8164	0	1.407e-10	5.22	24.29
High	KKEEPSQNDISPK	1xPhospho [S11]	0.00023397	0	1	1	12	Q9NR30	2	1579.74	0	0.37	-1.44	0.00228385	0.0293387	3.69	2.98334e+07	1.30259e+07	27.56	29.9	3.5266e+07	2.98334e+07	1.98741e+07	1.30388e+07	7.27707e+06	1.30259e+07	2.76951e+07	1.69515e+07	1.7182e+07	1.30388e+07	6.95484e+06	1.06716e+07		High	22.5255	0	5.18e-06	4.46	23.82
High	KLENSPLGEALR	1xPhospho [S5]	6.4657e-05	0	1	1	6	Q9NX40	1	1406.7	0	1.413	0.5	0.327211	0.839246	28.78	231033	326341		26.95			231033	269085	395780				199738	269085	378254			High	53.9061	0	5.249e-07	3.97	54.09
High	KPLVIIAEDVDGEALSTLVLNR		6.16124e-05	0	1	1	3	P10809	0	2365.33	0	0.445	-1.17	0.16308	0.645995	21.22	49371.2	16513.8	49.02	98.96	21208.5	64863.8	49371.2	6940.81		39289.9	16655.5	36856	42683.6	6940.81		32188.6		High	138.172	0	1.771e-05	3.4	138.71
High	TGIEQGSDAGYLCESQK	1xCarbamidomethyl [C13]	3.71296e-05	0	1	1	1	P40939	0	1842.82	0	1.083	0.12	0.709937	0.982021	10.84	108433	117474		10.31			108433	126372	109202				93744.8	126372	104366			High	46.6562	0	2.551e-07	3.62	46.75
High	KLGAGEGGEASVSPEK	1xPhospho [S13]	1.85111e-06	0	1	1	12	Q13428	1	1595.73	0	0.399	-1.33	0.015443	0.143151	4.15	3.27129e+06	1.30527e+06	28.89	9.87	3.96991e+06	3.27129e+06	2.1717e+06	1.14316e+06	1.39211e+06	1.30527e+06	3.11765e+06	1.85877e+06	1.87753e+06	1.14316e+06	1.33046e+06	1.06935e+06		High	25.3193	0	2.894e-07	4.45	27.18
High	TFLEGDWTSPSK	1xPhospho [S/T]	3.65374e-05	0	1	1	9	Q8NDT2	0	1447.61	0	0.758	-0.4	0.593251	0.964465	39.4	148489	164594	45.61	41.02	94838.5	148489	240228	164594	172318	71871.6	74478.6	84372.1	207688	164594	164688	58881.4		High	95.986	0	1.54e-06	3.58	96.31
High	TFPLAHSPQAECEDQLDAQER	1xCarbamidomethyl [C12]; 1xPhospho [S7]	1.25426e-05	0	1	1	1	Q7Z3B3	0	2522.07	0	1.028	0.04	0.951092	0.999971	0	85048.4	87409.9					85048.4		87409.9				73528.2		83539.3			High	67.7965	0	6.169e-08	3.47	68.88
High	TFVNITPAEVGVLVGK		7.16878e-07	0	1	1	10	P07737	0	1643.94	0	0.686	-0.54	0.485624	0.93434	13.8	133895	102526	10.07	29.31	124721	151809	133895	104206	58512.1	102526	97946.2	86258.6	115758	104206	55921.1	83995.6		High	126.799	0	3.145e-08	4.43	123.62
High	KLSNPDIFSSTGK	1xPhospho [S3]	0.000168285	0	1	1	4	Q6P0Q8	1	1473.7	0	2.279	1.19	0.0391245	0.277752	104.19	56829.7	390448	118.38	82.02	16924.7		190822	390448	484476	21066.7	13291.3		164975	390448	463023	17259.1		High	57.7357	7.13e-05	0.001112	3.42	57.29
High	TGAAPIIDVVR		3.34451e-05	0	1	1	2	P46776	0	1111.65	0	2.906	1.54	0.0568934	0.358137	46.54	21818.4	63398.6		42.35			21818.4	46548.3	86348.8				18863	46548.3	82525.2			High	68.559	0	2.218e-07	2.95	68.62
High	KLSLPTDLKPDLDVK	1xPhospho [S/T]	0.000156541	0	1	1	12	Q5T5C0	1	1761.94	0	1.395	0.48	0.495388	0.939858	72.51	82151.1	77443.2	66.86	50.28	82151.1	18099.1	108653	60344.8	151572	77443.2	64515	10284	93934.9	60344.8	144860	63445.9		High	95.7038	0	1.661e-06	3.47	87.46
High	KLSLGQYDNDAGGQLPFSK	1xPhospho [Y/S]	1.43602e-07	0	1	1	7	Q68CZ2	1	2117.99	0	1.681	0.75	0.385178	0.881163	92.57	46590	67627.3	86.9	42.07	95343.6	22766.3		52785.7	116222	67627.3	74875.3	12936		52785.7	111076	55404.2		High	92.984	0	1.796e-10	5.45	94.35
High	KISGTTALQEALK	1xPhospho [S3]	2.54465e-05	0	1	2	2	P30622	1	1439.75	0	100	6.64	1e-17	1.8991e-16			119165		63.77				73303.3	193718					73303.3	185141			High	66.9692	0	2.379e-06	3.89	67.27
High	KLSGDQPAAR	1xPhospho [S3]	0.000142147	0	1	1	6	Q13428	1	1122.53	0	0.647	-0.63	0.178678	0.671518	42.12	1.115e+07	13289384	52.17	49.37	2.53752e+07	1.09816e+07	1.115e+07	13289384	5.25856e+06	1.64074e+07	19927638	6239821	9639660	13289384	5025713	13441905		High	24.1576	0	2.043e-06	3.34	24.01
High	KLSGDQITLPTTVDYSSVPK	1xPhospho [S/T]	7.30939e-08	0	1	1	58	O00559	1	2229.11	0	1.819	0.86	0.0700403	0.404664	54.95	3.13324e+06	5.69943e+06	12.94	54.09	3.13324e+06	3.81819e+06	3.02413e+06	5.69943e+06	1.05676e+07	3.58685e+06	2.4606e+06	2.16952e+06	2.61449e+06	5.69943e+06	10099676	2.93856e+06		High	99.2494	0	1.515e-09	5.59	93.9
High	TGAIVDVPVGEELLGR		8.41925e-07	0	1	1	9	P25705	0	1624.89	0	0.704	-0.51	0.66611	0.977887	7.91	158992	111981	15.72	5.57	134731	158992	184870	105103	117498	111981	105807	90340.1	159829	105103	112296	91741		High	110.555	0	1.217e-07	4.2	112.21
High	TGDLGIPPNPEDRSPSPEPIYNSEGK	2xPhospho [S14; S16]	2.37502e-06	0	1	1	349	Q15637	1	2926.25	0	0.837	-0.26	0.576425	0.962406	17.11	9.64136e+06	7.00299e+06	49.21	9.96	9.64136e+06	3.24965e+06	9.68777e+06	7.00299e+06	8.10483e+06	6.73625e+06	7.57156e+06	1.84647e+06	8.37551e+06	7.00299e+06	7.74594e+06	5.51873e+06		High	123.325	5.421e-06	0.000161	4.11	89.59
High	KISENSYSLDDLEIGPGQLSSSTFDSEK	1xPhospho [S/Y]	4.3345e-08	0	1	1	28	Q9UHB6	1	3126.4	0	0.684	-0.55	0.465903	0.925273	28.18	444336	303906	31.96	43.32	444336	305412	591017	303906	427396	167811	348946	173537	510960	303906	408471	137481		High	117.94	0	7.383e-09	5.07	118.36
High	KLSDDPCPVESK	1xCarbamidomethyl [C7]; 1xPhospho [S3]	0.00286439	0	1	1	1	O60244	1	1454.62	0	0.01	-6.64	1e-17	1.8991e-16		56855.6		9.84		53029.6	60957.6					41645.3	34636.5						High	27.0408	0	7.378e-05	3.06	28.22
High	KLSAELAGNHNQELTPCR	1xCarbamidomethyl [C17]; 1xPhospho [S3]	0.000217644	0	1	1	8	O95069	1	2117.98	0	1.066	0.09	0.74309	0.986505	91.56	324277	345770		72.83			324277	345770	559298	81270.7			280352	345770	534532	66581.7		High	43.6842	0	2.557e-06	3.43	43.72
High	TGEDEDEEDNDALLKENESPDVR	1xPhospho [S19]	3.81646e-06	0	1	1	14	Q96FV9	1	2699.08	0	1.37	0.45	0.419015	0.903896	28.42	456907	545376	37.81	37.83	221032	492341	456907	545376	685070	302916	173581	279751	395016	545376	654735	248167		High	60.1237	0	1.405e-07	5.56	58.97
High	KLPPPPPQAPPEEENESEPEEPSGVEGAAFQSR	1xPhospho [S]	4.47615e-08	0	1	1	124	O60341	1	3606.63	0	0.485	-1.05	0.0903812	0.471889	24.23	327977	158945	46.05	85.06	327977	164642	454741	67037.9	420135	158945	257567	93550.8	393144	67037.9	401531	130217		High	76.4072	0	2.49e-09	6.35	76.52
High	TGEPSPPHDILHEPPDVVSDDEKDHGK	2xPhospho [S5; S19]	0.0011389	0	1	1	13	Q15311	1	3107.3	0	0.605	-0.73	0.300591	0.819679	38.44	189396	114510	23.78	102.42	224439		159824	114510	373260	32814.5	176256		138175	114510	356732	26883.5		High	56.927	0.0005441	0.009397	4.1	57.73
High	KIPEPSPVTR	1xPhospho [S6]	0.00106805	0	1	1	11	Q7Z4S6	1	1203.61	0	0.977	-0.03	0.988376	0.999971	24.21	1.95188e+06	1.96833e+06	28.63	10.1	1.87695e+06	3.04947e+06	1.95188e+06	1.96833e+06	2.23364e+06	1.83425e+06	1.474e+06	1.73273e+06	1.68749e+06	1.96833e+06	2.13473e+06	1.50273e+06		High	32.5051	0	2.044e-05	2.61	32.47
High	KIPDPDSDDVSEVDAR	1xPhospho [S7]	1.74395e-05	0	1	1	6	P51532	1	1837.79	0	1.234	0.3	0.526492	0.949377	143.02	61358.3	336838	117.34	83.59	61358.3	35566.8	351284	336838	433355	15323.6	48186	20209.3	303701	336838	414166	12554		High	50.5242	0	9.517e-08	4.37	50.79
High	TGGGGGASGSDEDEVSEVESFILDQEDLDNPVLK	1xPhospho [S/T]	1.20484e-05	0	1	1	15	Q8IWZ3	0	3545.53	0	0.669	-0.58	0.440083	0.915096	20.95	84282.2	56409.7	66.95	24.13	116835	19910.5	84282.2	74201.8	56409.7	46104.1	91753.3	11313.2	72865.7	74201.8	53911.9	37771.2		High	148.9	0	3.126e-06	5.57	148.87
High	KINSSPNVNTTASGVEDLNIIQVTIPDDDNER	1xPhospho [S/T]	2.80236e-05	0	1	1	24	P78347	1	3548.68	0	0.562	-0.83	0.187384	0.684657	8.49	270268	158953	24.14	20.59		227474	321114	158953	187423	123115		129252	277617	158953	179124	100863		High	118.151	0	4.322e-07	3.8	118.49
High	KLNSPEETAFQTPK	1xPhospho [S4]	6.21097e-05	0	1	1	2	Q9BTX1	1	1669.78	0	1.052	0.07	0.817377	0.992223	40.17	228841	240674	37.01	0.1		175055	299152	240498	240850			99467.5	258630	240498	230185			High	45.2911	0	4.988e-07	3.79	45.17
High	TGGPAYGPSSDVSTASETESEKR	1xPhospho [S/T]	0.000166938	0	1	1	7	P51116	1	2393.01	0	0.677	-0.56	0.407042	0.896215	15.87	250243	169537	38.77		141676	326359	250243	169537			111261	185439	216346	169537				High	33.5409	0	1.807e-06	2.59	34.3
High	KILDPNTGEPAPVLSSPPPADVSTFLAFPSPEK	2xPhospho [S/T]	5.77748e-05	0	1	1	3	P46060	1	3578.71	0	0.01	-6.64	1e-17	1.8991e-16		76718.8						76718.8						66326.8					High	145.078	0	1.134e-05	5.13	145.31
High	KLGVSVSPSR	1xPhospho [S]	0.000924328	0	1	1	6	Q86VM9	1	1109.57	0	1.158	0.21	0.640444	0.973997	46.87	138289	183488	37.68	21.41	120409	235822	138289	183488	216057	139416	94559.4	133995	119557	183488	206490	114218		High	30.8477	5.421e-06	7.597e-05	3.31	31.81
High	KLGAGEGGEASVSPEKTSTTSK	1xPhospho [S13]	0.000470752	0	1	1	2	Q13428	2	2201.03	0	0.544	-0.88	0.19538	0.693755	9.04	504475	274211	17.67	32.23		571988	444930		217441	345802		325007	384662		207812	283301		High	24.1883	5.421e-06	9.928e-05	3.49	25.74
High	KLFAPQQILQCSPAN	1xCarbamidomethyl [C11]; 1xPhospho [S12]	2.48401e-05	0	1	1	9	P04183	1	1794.86	0	1.011	0.02	0.87188	0.998631	14.24	247580	250411	21.18	5.61	247580	178385	274097	240665	260551		194429	101360	236969	240665	249014			High	100.868	0	7.999e-07	4.12	101.74
High	KPPAPPSPVQSQSPSTNWSPAVPVK	1xPhospho [S7]	1.31624e-05	0	1	1	12	Q8IYB3	0	2663.32	0	1.221	0.29	0.567153	0.961893	55.07	195425	238660	39.43	55.19	88030.6	195425	200987	238660	327309	88947.7	69132.2	111042	173762	238660	312816	72871.1		High	82.926	0	9.296e-07	4.58	75.66
High	KPPAPPSPVQSQSPSTNWSPAVPVK	2xPhospho [S]	5.61368e-06	0	1	1	55	Q8IYB3	0	2743.29	0	0.959	-0.06	0.963868	0.999971	39.86	1.77469e+06	1.94043e+06	42.66	16.23	1.77469e+06	1.56543e+06	3.29405e+06	1.94043e+06	2.07083e+06	1.50167e+06	1.3937e+06	889487	2.84785e+06	1.94043e+06	1.97913e+06	1.23026e+06		High	87.0717	0	2.125e-06	5.66	86.59
High	TEPAAEAEAASGPSESPSPPAAEELPGSHAEPPVPAQGEAPGEQAR	1xPhospho [S/T]	3.30229e-06	0	1	1	75	P55884	0	4538.03	0	1.149	0.2	0.681235	0.979361	38.41	5.37695e+06	5.36595e+06	29.77	38.96	3.02319e+06	5.37695e+06	5.42048e+06	5.36595e+06	7.78166e+06	3.4749e+06	2.37418e+06	3.05522e+06	4.68625e+06	5.36595e+06	7.43708e+06	2.84684e+06		High	76.8644	0	1.079e-08	4.81	79.56
High	TEELIESPKLESSEGEIIQTVDR	2xPhospho [S/T]	9.74233e-05	0	1	1	10	Q99590	1	2762.24	0	1.347	0.43	0.430206	0.910715	12.65	102963	138709	7.93	12.71	97346.2		108905	126758	151786		76448		94152.8	126758	145065			High	112.235	0	1.283e-06	4.99	112.41
High	TEEPLGSPHPSGTVESPGEGPQDTR	1xPhospho [S/T]	0.000169643	0	1	1	2	Q9NWS9	0	2641.14	0	1.309	0.39	0.469419	0.927086	39.37	145897	179978	28.89	23.19	103221	145897	187252	179978	245058	158423	81061.3	82899.6	161888	179978	234207	129789		High	50.544	0	1.95e-06	3.55	49.81
High	TEEPLGSPHPSGTVESPGEGPQDTR	2xPhospho [S/T]	3.86524e-05	0	1	1	19	Q9NWS9	0	2721.11	0	1.314	0.39	0.416671	0.902868	18.19	275047	316999	11.77	9.99	225453	275047	281572	308830	369898	316999	177053	156283	243432	308830	353519	259704		High	57.2424	0	6.263e-06	4.91	56.94
High	KSPVGKSPPSTGSTYGSSQK	1xPhospho [S7]	1.54584e-05	0	1	1	1	Q9Y2W1	2	2059.97	0	1.324	0.4	0.42518	0.908103	25.61	514774	692947	34.53	39.55	603705	514774	289356	692947	338357	799259	474102	292498	250161	692947	323374	654799		High	24.8324	0	8.095e-08	4.47	25.14
High	KSPTMEQAVQTASAHLPAPAAVGR	1xPhospho [S2]	3.14678e-06	0	1	1	6	Q8ND56	1	2498.22	0	0.485	-1.04	0.148742	0.618053	10.95	142860	69355.3	37.72		96164.8	208074	142860			69355.3	75520.2	118229	123509			56819.9		High	98.4191	0	5.269e-08	3.7	99.51
High	KSPSGPVKSPPLSPVGTTPVK	3xPhospho [S9; S13; T/S]	7.47234e-05	0	1	1	15	Q9BVC5	2	2300.07	0	1.378	0.46	0.322623	0.836	80.98	313185	431582	90.87	45.13	313185	22188.9	570777	431582	538818	195852	245950	12607.8	493462	431582	514958	160453		High	58.6493	0	2.625e-05	4.05	62.68
High	KSPSGPVKSPPLSPVGTTPVK	2xPhospho [S]	3.55008e-06	0	1	1	15	Q9BVC5	2	2220.11	0	1.096	0.13	0.643567	0.974244	109.97	391399	1.19311e+06	80.15	54.72	336067	391399	1.30134e+06	1.19311e+06	1.36993e+06	368190	263920	222395	1.12507e+06	1.19311e+06	1.30927e+06	301643		High	51.4262	0	1.192e-08	3.89	51.82
High	KSPSGPVKSPPLSPVGTTPVK	1xPhospho [S]	0.000381998	0	1	1	4	Q9BVC5	2	2140.14	0	1.518	0.6	0.250094	0.764213	14.5	233357	354284		13.76			233357	321332	390616				201748	321332	373319			High	46.6687	0	1.915e-05	3.22	46.31
High	TEESEPLPSCPGSPPLPDDLLPLDCK	2xCarbamidomethyl [C10; C25]; 1xPhospho [S13]	6.30351e-07	0	1	1	18	O94864	0	2943.3	0	1.08	0.11	0.74004	0.985814	103.05	412650	445755	71.38	56.41	412650	62156.9	501556	445755	537651	135932	324062	35317.9	433618	445755	513844	111363		High	135.196	0	1.241e-09	4.7	136.08
High	KSPRPAGPQLFLPDPDPQR	1xPhospho [S2]	0.0010343	0	1	1	19	Q9BUH6	1	2196.1	0	0.78	-0.36	0.591196	0.964327	22.36	978766	763748	29.94	22.01	978766	1.30104e+06	705852	655214	1.00241e+06	763748	768645	739257	610241	655214	958026	625707		High	77.0509	0	5.096e-05	3.7	82.53
High	KSPLGGGGGSGASSQAACLK	1xCarbamidomethyl [C18]; 1xPhospho [S2]	1.62768e-06	0	1	1	3	Q68DK7	1	1869.85	0	0.792	-0.34	0.694138	0.980318	27.47	124260	98386.3	45.31	18.97	89145.9	173204		85966	112601		70008.1	98415.8		85966	107615			High	31.3101	0	3.105e-08	4.13	30.81
High	TEESPASDEAGEK	1xPhospho [S]	5.22186e-06	0	1	1	5	P05114	0	1429.54	0	1.389	0.47	0.30179	0.821084	43.65	1.91013e+06	2.05669e+06	19.53	44.94	1.95867e+06	1.91013e+06	1.3478e+06	2.05669e+06	1.87182e+06	4.02033e+06	1.53819e+06	1.08535e+06	1.16523e+06	2.05669e+06	1.78893e+06	3.29369e+06		High	24.0761	0	3.412e-06	3.83	24.65
High	TEESPASDEAGEK	2xPhospho [S4; S7]	7.71651e-05	0	1	1	3	P05114	0	1509.5	0	1.652	0.72	0.084329	0.456539	46.44	642955	1.06235e+06	3.29	33.39	628154		658104	1.06235e+06	718701	1.43412e+06	493303		568960	1.06235e+06	686876	1.17492e+06		High	25.1191	0	6.59e-07	3.75	25.51
High	KSNLDEEVNVIPPHTPVR	1xPhospho [T15]	4.53943e-05	0	1	1	10	P06400	1	2124.05	0	0.475	-1.07	0.110584	0.528541	24.58	151035	71783.5	35.15	92.13	194683		117173	71783.5	182984	18505.5	152888		101301	71783.5	174882	15160.8		High	55.3186	0	3.297e-07	3.6	55.9
High	KSLSDSESDDSK	1xPhospho [S4]	4.39579e-05	0	1	1	2	Q13185	1	1377.54	0	1.5	0.58	0.200304	0.700364	58.64	1.15223e+06	1.15282e+06	38.86	54.55	1.15223e+06	597439	1.38986e+06	1.15282e+06	895913	2.41133e+06	904870	339468	1201597	1.15282e+06	856241	1.9755e+06		High	23.1315	0	3.177e-07	4.4	23.34
High	KSLPEEDVAEIQHAEEFLIKPESK	1xPhospho [S2]	5.73123e-05	0	1	1	3	O60832	1	2846.39	0																						No Quan Values	High	118.438	0	1.323e-06	3.71
High	KSLDSDESEDEEDDYQQKR	2xPhospho [S5; S8]	2.29986e-06	0	1	1	1	Q13442	2	2475.91	0	0.339	-1.56	0.0118551	0.115918	4.86	314832	109902	21.7	40.99	269709		367504	109902	141209	57685.8	211808		317723	109902	134957	47259.6		High	29.1682	0	6.755e-09	4.4	29.46
High	KSLDSDESEDEEDDYQQK	2xPhospho [S5; S8]	9.60704e-08	0	1	1	17	Q13442	1	2319.81	0	0.473	-1.08	0.0272769	0.215937	7.24	4.738e+06	2.48828e+06	21.78	25.05	4.05675e+06		5.53364e+06	2.48828e+06	2.75248e+06	1.65021e+06	3185848		4.78408e+06	2.48828e+06	2.6306e+06	1.35195e+06		High	36.9119	0	1.069e-10	8.03	36.89
High	KSLDSDESEDEEDDYQQK	1xPhospho [S]	2.02227e-06	0	1	1	3	Q13442	1	2239.84	0	0.751	-0.41	0.707285	0.982021	16.06	145895	130636	19.93	16.82	132662	145895	192232	99653.3	130636	138922	104182	82898.5	166193	99653.3	124851	113813		High	29.9659	0	5.667e-09	5.96	30.79
High	KSGSQDFPQCNTIENTGTK	1xCarbamidomethyl [C10]; 1xPhospho [S2]	1.07659e-05	0	1	1	1	P28290	1	2191.93	0	1.509	0.59	0.393634	0.886297	17.27	71594.2	108026		16.36			71594.2	96172.6	121340				61896.4	96172.6	115967			High	40.2174	0	5.043e-08	3.9	40.13
High	TEESPASDEAGEKEAK	1xPhospho [S7]	2.43299e-06	0	1	1	7	P05114	1	1757.71	0	1.955	0.97	0.0351125	0.256719	63.8	789335	1.54345e+06	61.05	43.64	1.38558e+06	789335	358856	1.54345e+06	765707	2.00913e+06	1.08812e+06	448505	310247	1.54345e+06	731801	1.646e+06		High	23.6108	0	7.228e-09	4.5	24.12
High	KSEAGHASSPDSEVTSLCQK	1xCarbamidomethyl [C18]; 2xPhospho [S9; S]	0.00023397	0	1	1	2	Q6NZY4	1	2277.91	0	1.087	0.12	0.700998	0.981269	21.49	122156	132743		20.28			122156	114891	153368				105609	114891	146577			High	38.395	0	2.816e-06	3.5	38.04
High	KSEAGHASSPDSEVTSLCQK	1xCarbamidomethyl [C18]; 1xPhospho [S]	2.84018e-09	0	1	1	8	Q6NZY4	1	2197.94	0	1.384	0.47	0.288057	0.807013	99.57	655080	766986	70.84	53.09	93751.6	655080	743592	766986	1.02925e+06	297753	73625	372220	642869	766986	983674	243937		High	31.353	0	1.087e-11	4.52	31.33
High	KSDIDEIVLVGGSTR		0.00286439	0	1	1	1	P11021	1	1588.85	0	1.626	0.7	0.3382	0.849918	0	59640.7	96961.8			59640.7					96961.8	46837					79436.7		High	92.4083	0	7.367e-05	2.65	91.48
High	KSDGACDSPSSDKENSSQIAQDHQK	1xCarbamidomethyl [C6]; 2xPhospho [S10; S]	0.000806374	0	1	1	4	Q9UIG0	2	2879.12	0	1.106	0.15	0.742652	0.986347	68.97	509995	564039	77.4	35.25	953572	131383	509995	564039	307322	651657	748860	74652.5	440913	564039	293713	533876		High	23.121	0	1.411e-05	4.09	24.1
High	KSDGACDSPSSDKENSSQIAQDHQK	1xCarbamidomethyl [C6]; 1xPhospho [S]	0.000762291	0	1	1	5	Q9UIG0	2	2799.15	0																						No Quan Values	High	23.1148	5.421e-06	0.0001009	3.78
High	KRVSVELTNSLFK	1xPhospho [S4]	0.00230715	0	1	1	17	P14923	2	1600.85	0	0.08	-3.64	7.41293e-09	1.347e-07	1.15	364011	29251.2	17.98	114.01	413645	320332			89291.5	9582.49	324844	182015			85337.6	7850.53		High	97.8911	9.443e-05	0.001324	3.34	97.65
High	KSSEASPTAQR	1xPhospho [S6]	0.000136547	0	1	1	1	Q7Z569	1	1241.55	0	0.01	-6.64	1e-17	1.8991e-16		171882						171882						148600					High	22.6692	0	1.385e-06	3.63	22.84
High	KRSSSEDAESLAPR	2xPhospho [S4; S]	1.18563e-05	0	1	1	4	Q4G0J3	2	1692.7	0	2.725	1.45	0.00788693	0.0839829	61.56	204653	557668	66.74	55.27	264768	43893.7	204653	557668	642338	169269	207928	24940.7	176932	557668	613895	138675		High	27.2778	0	2.297e-06	4.18	28.59
High	KSSLGNDETDKEK	1xPhospho [S]	5.82412e-05	0	1	1	4	O75128	2	1530.67	0	1.272	0.35	0.533215	0.951486	32.35	480715	611664	20.12	39.85	595081	398211	480715	611664	478213	1.01522e+06	467330	226266	415600	611664	457037	831726		High	22.2853	0	4.569e-07	3.76	23.01
High	KSSPSTGSLDSGNESK	1xPhospho [T/S]	6.05516e-07	0	1	1	16	Q15057	1	1660.71	0	0.741	-0.43	0.434903	0.912568	46.05	1.50282e+06	1.11366e+06	31.95	67.9	1.55169e+06	1.50282e+06	814719	499536	1.11366e+06	2.20641e+06	1.21857e+06	853914	704361	499536	1.06434e+06	1.80762e+06		High	23.8216	0	1.34e-09	4.81	24.39
High	KVEEDLKADEPSSEESDLEIDK	2xPhospho [S13; S]	4.85086e-08	0	1	1	21	P50502	2	2665.11	0	1.978	0.98	0.0418257	0.290914	65.07	846295	1.67407e+06	75.34	48.9	467273		1.53275e+06	1.16721e+06	2.40102e+06		366959		1.32513e+06	1.16721e+06	2.2947e+06			High	63.3668	0	2.923e-07	5.84	62.83
High	KVEEDLKADEPSSEESDLEIDK	1xPhospho [S]	6.63719e-08	0	1	1	6	P50502	2	2585.14	0	4.59	2.2	0.00933233	0.0958842	80.5	22063	101267		67.48			22063	60247.7	170214				19074.4	60247.7	162677			High	55.1033	0	2.038e-09	5.44	55.69
High	KVDEGAGDSAAVASGGAQTLALAGSPAPSGHPK	1xPhospho [S25]	8.95435e-11	0	1	1	6	Q9NZT2	1	3054.45	0	1.327	0.41	0.378014	0.879178	66.25	121820	161613		57.7			121820	104797	249232				105319	104797	238196			High	56.9295	0	1.182e-14	7.86	57.61
High	TEAPGTPEGPEPERPSPGDGNPR	2xPhospho [T1; S16]	0.00245992	0	1	1	7	Q9Y666	0	2504.01	0	0.906	-0.14	0.92171	0.999971	12.54	216677	193921	13.44	9.21	182294	216677	239036	180558	216452	193921	143159	123117	206658	180558	206867	158871		High	40.4942	5.421e-06	0.0002037	2.48	40.97
High	KTVEDEDQDSEEEKDNDSYIK	1xPhospho [S10]	3.39872e-05	0	1	1	2	Q9Y5T5	2	2596.05	0	0.656	-0.61	0.340326	0.85272	25.63	265120	174002	58.11	16.35		171310	410301	154922	195431			97339.3	354724	154922	186777			High	29.3328	0	2.257e-07	4.21	29.52
High	KTSSDDESEEDEDDLLQR	2xPhospho [T/S]	4.46703e-05	0	1	1	27	Q9Y5J1	1	2270.82	0	1.036	0.05	0.876658	0.998631	92.51	1.56716e+06	1.62383e+06	93.22	45.81	1.56716e+06	56293.7	2.80209e+06	1.62383e+06	1.65306e+06	610592	1.23072e+06	31986.4	2.42253e+06	1.62383e+06	1.57986e+06	500233		High	62.1598	0	3.349e-07	7.05	61.58
High	TEAQDLCRASPEPPGPESSSR	1xCarbamidomethyl [C7]; 1xPhospho [S10]	7.75843e-09	0	1	1	25	Q9C0C2	1	2351	0	1.014	0.02	0.977513	0.999971	28.53	8.81067e+06	8.93384e+06	32.26	13.72	6.87187e+06	1.28921e+07	8.81067e+06	8.93384e+06	1.0653e+07	8.17505e+06	5.39662e+06	7.32536e+06	7.61722e+06	8.93384e+06	1.01812e+07	6.69748e+06		High	36.5159	0	2.95e-11	4.32	37.85
High	KTSPASLDFPESQK	1xPhospho [S/T]	1.08021e-06	0	1	1	42	Q96JM3	1	1614.74	0	0.948	-0.08	0.899882	0.999971	33.77	1.76081e+06	1.66869e+06	44.55	29.78	882375	2.3591e+06	1.76081e+06	1.66869e+06	1.79087e+06	974732	692947	1.34045e+06	1.5223e+06	1.66869e+06	1.71157e+06	798557		High	51.6326	0	3.596e-07	4.52	47.12
High	KTSPAPGGPAGEGPLQSLTCLIGEK	1xCarbamidomethyl [C20]; 1xPhospho [T/S]	1.2996e-06	0	1	1	6	Q07912	1	2545.24	0	1.22	0.29	0.657368	0.977207	88.98	30620.7	37360.1	72.77		17335	54088.9				37360.1	13613.5	30733.7				30607.5		High	126.93	0	2.557e-06	5.23	125.59
High	TEARSSDEENGPPSSPDLDR	2xPhospho [T/S]	3.55008e-06	0	1	1	16	Q96B36	1	2318.88	0	1.042	0.06	0.789346	0.989373	18.91	305192	317976	51.99	9.09	305192	97073	323421	277419	331325	317976	239673	55157.5	279612	277419	316654	260504		High	37.9229	0	1.841e-07	4.88	38.3
High	TEARSSDEENGPPSSPDLDR	3xPhospho [S5; S6; S14]	1.5263e-06	0	1	1	14	Q96B36	1	2398.85	0	0.511	-0.97	0.0765442	0.427907	14.34	981803	631183	49.98	46.27	678636		1.4204e+06	631183	833855	296057	532947		1.228e+06	631183	796932	242547		High	50.6365	0	7.753e-06	5.01	50.61
High	KTSDANETEDHLESLICK	1xCarbamidomethyl [C17]; 1xPhospho [T/S]	3.70807e-07	0	1	1	11	Q09161	1	2169.94	0	7.91	2.98	1.31105e-05	0.000217222	51.57	21047.7	166485		39.47			21047.7	166485	244878	108574			18196.7	166485	234035	88950		High	69.7446	0	6.195e-10	5.69	69.7
High	TEASPESMLSPSHGSNPIEDPLEAETQHK	2xPhospho [S/T]	4.76375e-05	0	1	1	9	Q9H0E9	0	3278.36	0	1.394	0.48	0.345828	0.856017	43.03	95665.7	133317		39.42			95665.7	100123	177516				82707.3	100123	169656			High	97.3936	0	6.751e-07	4.87	97.9
High	KTPLALAGSPTPK	1xPhospho [S9]	0.000249508	0	1	1	2	O95785	1	1360.72	0	1.327	0.41	0.432792	0.911721	52.98	99657.8	132214	73.69	16.28	20835.1	156111	99657.8	117775	148423		16362.3	88703.4	86158.7	117775	141851			High	45.8593	0	1.45e-05	3.92	44.79
High	KTGSYGALAEITASK	1xPhospho [S/T/Y]	2.9037e-06	0	1	1	24	O14974	1	1576.76	0	1.283	0.36	0.472893	0.92788	101.79	166135	236090	92.36	53.93	102217	166135	586835	236090	406924	131191	80273.3	94399.1	507345	236090	388905	107479		High	66.7218	0	2.666e-08	4.27	65.3
High	TEAVSPTVSQLSAVFENTDSPSAIISEK	1xPhospho [S/T]	2.6974e-08	0	1	1	24	Q9ULJ8	0	2987.41	0	1.639	0.71	0.348908	0.859083	48.05	31571.9	46407.1	48.05	14.22		44976.2	22162.5	45784.4	46407.1	58450.3		25555.7	19160.4	45784.4	44352.2	47885.9		High	142.42	0	1.057e-07	5.92	143.24
High	KTESPIKLSPATPSR	2xPhospho [S4; S9]	8.56654e-05	0	1	1	4	Q9Y6X9	2	1771.84	0	0.725	-0.46	0.519032	0.948304	25.15	259653	197215	41.56	43.7	138964	259653	343490	197215	248954	94299.6	109132	147536	296963	197215	237930	77255.8		High	40.0202	0.0001249	0.001753	3.39	39.64
High	TEDGGEFEEGASENNAKESSPEKEAEEGCPEK	1xCarbamidomethyl [C29]; 2xPhospho [S19; S]	1.41501e-05	0	1	1	4	O43719	2	3630.36	0	0.848	-0.24	0.925548	0.999971	17.75	151668	128667		23.21			151668	109028	151844				131124	109028	145120			High	43.8742	0	7.198e-08	6.54	43.95
High	KTEFLDLDNSPLSPPSPR	1xPhospho [S16]	0.000171012	0	1	1	1	Q8NCF5	1	2093	0	0.624	-0.68	0.478785	0.930077	28.38	35986.6	22465.8	62.35		57769.9	22417.2				22465.8	45367.9	12737.6				18405.3		High	109.433	0	1.874e-06	3.08	108.64
High	TEEARPSPAPGPGTPTGTPTR	1xPhospho [T14]	1.058e-07	0	1	1	5	Q4KMP7	0	2157	0	0.747	-0.42	0.606232	0.965026	18.65	395800	295626	34.22	12.05	322960	615263	395800	270157	295626	342059	253627	349596	342187	270157	282536	280235		High	29.0835	0	4.799e-09	4.11	29.81
High	KTAATAAAAAAEPPAPPPPPPPEEDPEQDSGPEDLPLVR	1xPhospho [S30]	5.31713e-09	0	1	1	37	P06400	1	3976.89	0	0.569	-0.81	0.167778	0.653877	31.82	854756	629542	53.79	65.13	572700		1.27572e+06	629542	838072	152127	449753		1.10292e+06	629542	800962	124631		High	96.1108	0	8.292e-09	5.68	97.11
High	TEEARPSPAPGPGTPTGTPTR	2xPhospho [T14; T16]	3.05741e-07	0	1	1	6	Q4KMP7	0	2236.96	0	0.574	-0.8	0.207833	0.712471	9.13	650736	373410	23.07	6.63	500319	800400	650736	373410	397703	348197	392911	454792	562590	373410	380092	285263		High	33.1514	0	1.248e-09	4.9	33.13
High	KSSTGSISNVLFSTQDPVEDAVFGEATNLK	2xPhospho [S]	1.70012e-07	0	1	1	10	Q5VZ89	1	3301.49	0	1.032	0.05	0.932532	0.999971	28.66	36371.4	37536.4	55.18	13.3	36371.4	12005.2	45289.1	34158.5	41248.2		28563.2	6821.43	39154.5	34158.5	39421.7			High	146.91	0	2.256e-10	5.46	147.71
High	KSSTGSISNVLFSTQDPVEDAVFGEATNLK	1xPhospho [S/T]	1.5263e-06	0	1	1	7	Q5VZ89	1	3221.52	0	100	6.64	1e-17	1.8991e-16			32507.6								32507.6						26632.1		High	143.334	0	4.663e-09	4.38	142.65
High	KSSSQPSPSDPK	1xPhospho [S]	0.00277406	0	1	4	8	Q9H321	1	1324.58	1	0.67	-0.58	0.217575	0.725547	10.75	1.62789e+06	1.09077e+06	8.46	32.04	1.62789e+06	1.63201e+06	1.40232e+06	1.09077e+06	914654	1.66405e+06	1278419	927318	1.21237e+06	1.09077e+06	874153	1363284		High	21.8973	0.0001865	0.003243	3.11	23.01
High	KSSSISEEKGDSDDEKPR	1xPhospho [S12]	0.000161656	0	1	1	5	Q9UKV3	2	2073.9	0	2.584	1.37	0.00278717	0.0353299	136.33	445196	2479060	128.73	60.79	3.51039e+06	282394	445196	2479060	729634	3.32674e+06	2.75679e+06	160458	384891	2479060	697326	2.72546e+06		High	22.4126	0	1.037e-05	2.37	23.16
High	KSSPSVKPAVDPAAAK	1xPhospho [S]	2.55323e-06	0	1	1	12	Q6FI81	1	1632.84	0	0.446	-1.16	0.0250603	0.202193	8.22	2.52633e+06	1.12715e+06	35.49	9.8	3.50163e+06	2.52633e+06	1.67968e+06	1.12715e+06	1.01772e+06	1.23877e+06	2.74991e+06	1.43548e+06	1.45215e+06	1.12715e+06	972657	1.01487e+06		High	26.5188	0	1.024e-08	4	26.51
High	TEELIESPKLESSEGEIIQTVDR	1xPhospho [S/T]	3.48875e-08	0	1	1	28	Q99590	1	2682.28	0	1.247	0.32	0.489354	0.936772	52.06	416534	448110	38.07	40.82	553837	245763	416534	448110	696475	306463	434940	139644	360112	448110	665635	251072		High	109.2	0	2.946e-09	5.89	105.61
High	TGQLEGAPAPGPAASPQTLDHSGATATGGASELK	1xPhospho [S/T]	3.32446e-08	0	1	1	109	P55317	0	3225.51	0	2.14	1.1	0.0195184	0.169994	25.04	1.95658e+06	4.44398e+06	26.37	30.84	1.91038e+06	2.97412e+06	1.95658e+06	4.44398e+06	6.36562e+06	3.48058e+06	1.50026e+06	1.68991e+06	1.69155e+06	4.44398e+06	6.08374e+06	2.85149e+06		High	72.3407	0	7.457e-09	5.31	67.98
High	KRSSSEDAESLAPR	1xPhospho [S]	1.74395e-05	0	1	1	9	Q4G0J3	2	1612.73	0	1.262	0.34	0.423249	0.906726	36.76	397457	382931	27.25	24.02	420445	397457	243175	339082	382931	530539	330184	225838	210236	339082	365975	434648		High	26.4635	0	1.602e-07	3.88	26
High	KRSPTESVNTPVGK	1xPhospho [S3]	0.000544	0	1	1	2	Q8WXG6	2	1579.78	0	0.01	-6.64	1e-17	1.8991e-16		397595		39.85		531160	297616					417131	169107						High	24.3545	0	6.87e-05	3.21	24.79
High	KQEDSVTELTVEDSGESLEDLMAK		4.00506e-06	0	1	1	4	Q9GZZ9	1	2653.24	0	0.01	-6.64	1e-17	1.8991e-16		75104.6						75104.6						64931.2					High	111.45	0	3.256e-08	4	111.87
High	KQDDSPPRPIIGPALPPGFIK	1xPhospho [S5]	5.61368e-06	0	1	1	21	Q8IXQ4	1	2323.22	0	1.319	0.4	0.457319	0.922814	36.45	103794	136924	13.05	36.82	113857	94621.3			178739	104891	89414.2	53764.4			170824	85932.9		High	96.4104	0	1.927e-06	4.21	109.71
High	TEMDKSPFNSPSPQDSPR	2xPhospho [S/T]	0.00162122	0	1	1	29	P08651	1	2179.84	0	0.891	-0.17	0.894169	0.999971	40.32	842920	882448	44.28	28.54	663356	842920	1.5078e+06	882448	1.07133e+06	590808	520947	478952	1.30356e+06	882448	1.02389e+06	484024		High	52.2578	5.421e-06	0.0001212	4.29	52.52
High	KPYPDDENLVEVK		1.0259e-05	0	1	2	1	P55786	0	1545.78	0	1.564	0.65	0.365152	0.871543	45.38	60595.5	94800.3		41.39			60595.5	128156	70126.2				52387.5	128156	67021			High	45.3206	0	4.734e-08	4.45	45.22
High	KPVTVSPTTPTSPTEGEAS	2xPhospho [T/S]	2.00607e-06	0	1	1	33	Q9Y6G9	0	2045.87	0	1.808	0.85	0.0843562	0.456539	14.85	472072	853514	12.34	3.19	429082	546764	472072	822575	853514	876688	336967	310675	408128	822575	815720	718234		High	55.3882	0	5.633e-07	5.11	55.07
High	KPVTVSPTTPTSPTEGEAS	1xPhospho [T/S]	3.19778e-06	0	1	1	34	Q9Y6G9	0	1965.91	0	1.592	0.67	0.158395	0.63817	11.1	2.52718e+06	4.02419e+06	27.32	3.15	2.35113e+06	3.79951e+06	2.52718e+06	3.86628e+06	4.11528e+06	4.02419e+06	1.84639e+06	2.15891e+06	2.18486e+06	3.86628e+06	3.93305e+06	3.29685e+06		High	47.4971	0	2.308e-07	5.16	45.17
High	KPVLPALTINPTIAEGPSPTSEGASEANLVDLQK	1xPhospho [S/T]	5.24985e-10	0	1	1	10	P36507	0	3537.81	0	1.517	0.6	0.487263	0.934767	0.07	36271.6	55008.2		0.07			36271.6	54982.7	55033.7				31358.4	54982.7	52596.8			High	123.119	0	1.187e-13	7.07	124.88
High	KPSVGVPPPASPSYPR	1xPhospho [S/Y]	1.12451e-06	0	1	1	39	Q9P206	0	1715.85	0	0.969	-0.05	0.975633	0.999971	18.27	507931	492123	34.2	41.5	258502	507931	514940	492123	534701	217574	203007	288610	445189	492123	511024	178249		High	50.0061	0	1.311e-07	4.45	46.05
High	TEMDKSPFNSPSPQDSPR	2xPhospho [S/T]; 1xOxidation [M3]	4.88004e-05	0	1	1	10	P08651	1	2195.84	0	1.274	0.35	0.513105	0.944597	6.6	435683	570108	9.11	9.92	455074	435683	380680	481886	579777	570108	357379	247558	329115	481886	554104	467066		High	40.5914	0	3.618e-07	4.29	40.7
High	TEMENEFVLIK		0.000147976	0	1	1	19	P05787	0	1352.68	0	1.626	0.7	0.230577	0.739378	6.52	105065	170848		14.02	105065			170848	210723	163335	82509.8			170848	201392	133813		High	89.5593	0	2.848e-06	3.59	89.54
High	TEMENEFVLIK	1xOxidation [M3]	0.000369915	0	1	1	4	P05787	0	1368.67	0	2.619	1.39	0.0266093	0.21241	13.85	94785.7	248203		13.15			94785.7	226101	272465				81946.5	226101	260400			High	76.7419	0	4.262e-05	3.6	74.79
High	KPSPEPEGEVGPPK	1xPhospho [S3]	1.04252e-05	0	1	1	29	Q7Z5L9	0	1527.71	2	0.794	-0.33	0.539717	0.954394	30.39	2.18476e+06	1735776	53.4	36.5	964433	2.18476e+06	3.2353e+06	1735776	2.10203e+06	959110	757389	1.24139e+06	2.79706e+06	1735776	2.00895e+06	785759		High	28.6869	0	1.121e-05	3.91	29.15
High	KPSPAQAAETPALELPLPSVPAPAPL	1xPhospho [S/T]	2.39097e-08	0	1	1	19	Q8WX92	0	2642.38	0	1.106	0.15	0.768735	0.988442	40.51	9.7859e+06	1.08259e+07	41.08	14.41	9.7859e+06	1.6062e+07	7.2585e+06	9.74852e+06	1.08259e+07	1.29134e+07	7.68507e+06	9.12655e+06	6.2753e+06	9.74852e+06	1.03465e+07	1.05794e+07		High	146.011	0	8.931e-11	5.53	146.44
High	KPSLVSDLPWEGAAPQSPSFSGSEDSGSPK	1xPhospho [S]	5.09058e-08	0	1	1	15	Q13425	0	3124.41	0	0.637	-0.65	0.399925	0.890487	31.16	91095	46894.6	62.48	50.32	91095	25986.5	125409	32324.3	68032.5		71538.8	14765.7	108421	32324.3	65020			High	110.712	0	9.405e-10	5.08	112.04
High	KPSKYPLCSADAAVSTTPPGSPPPPPPLPEPPVLK	1xCarbamidomethyl [C8]; 2xPhospho [S/T]	2.02227e-06	0	1	1	45	Q9BTC0	1	3749.83	0	3.861	1.95	0.00545909	0.0624974	57.17	37515.6	144832	66.92	45.23	22433.3		62737.8	103970	201753		17617.4		54239.6	103970	192819			High	106.974	0	1.211e-08	5.89	109.43
High	KPSGSPDLWKLSPDQR	2xPhospho [S5; S12]	1.42643e-05	0	1	1	10	Q96JM3	1	1970.88	0	0.38	-1.4	0.0311112	0.238225	10.86	330399	125494		64.04			330399	77016.6	204485				285645	77016.6	195430			High	69.1125	0	7.913e-06	3.93	69.54
High	TEMENEFVLIKK	1xOxidation [M3]	0.000391319	0	1	1	4	P05787	1	1496.77	0	3.771	1.92	0.00118486	0.0163595	8.49	42106.9	158803		8.08			42106.9	149970	168156				36403.3	149970	160710			High	50.0316	0	5.468e-06	3.25	50.28
High	KPSGLNGEASKSQEMVHLVNK	1xPhospho [S]	1.34837e-05	0	1	1	14	P16070	1	2333.13	0	1.65	0.72	0.197174	0.696132	78.42	76876.3	126809	30.33	77.71	95590.7		61825.7	68375.5	235180		75069.3		53451.1	68375.5	224766			High	79.7719	0	1.183e-06	4.27	36.07
High	KPSDGSPDTKPSR	1xPhospho [S]	0.000270388	0	1	1	6	Q92733	0	1451.65	0	0.327	-1.61	0.00970309	0.0990118	5.87	327155	106982	4.7	50.57		316466	338205		155517	73594.4		179818	292393		148631	60292.9		High	22.1387	0	4.773e-05	2.76	22.61
High	TENGTCPSPPQPLSPAAALGSGSAAAVPK	1xCarbamidomethyl [C6]; 2xPhospho [S/T]	0.000726427	0	1	1	7	Q12948	0	2893.28	0	0.98	-0.03	0.93715	0.999971	41.86	65180.7	63897.2	1.4	33.55	64538.2		65829.6	40825.4	82665.2	63897.2	50683.2		56912.7	40825.4	79004.7	52348.3		High	110.017	0	1.235e-05	4.12	109.93
High	KPSAPSPPDQTPEEDLVIVK	1xPhospho [S6]	0.000171012	0	1	1	1	Q15776	0	2227.09	0																						No Quan Values	High	76.7391	0	1.858e-06	3.45
High	TENSLANENQQPIKSEPESEGEEPK	2xPhospho [S15; S19]	1.53346e-05	0	1	1	10	Q8NHM5	1	2944.21	0	0.879	-0.19	0.906523	0.999971	26.59	338186	305898	31.82	10.22	268984		425191	268421	329444	305898	211239		367597	268421	314856	250610		High	44.9806	0	8.032e-08	6.03	45.04
High	KPPGTPPPSALPLGAPPPDALPPGPTPEDSPSLETGSR	3xPhospho [T/S]	4.89659e-06	0	1	1	199	Q9BQQ3	0	3934.8	0	2.876	1.52	0.005175	0.0597866	98.2	305278	877848	111.08	22.71	305278	17688.7	916011	746569	1.03221e+06		239741	10050.8	791932	746569	986505			High	127.265	0	2.341e-05	5.06	130.02
High	KPPGTPPPSALPLGAPPPDALPPGPTPEDSPSLETGSR	2xPhospho [T/S]	3.73801e-07	0	1	1	81	Q9BQQ3	0	3854.83	0	2.335	1.22	0.0269202	0.213918	54.19	258546	680437	52.34	25.71	258546	190292	507196	680437	751307	444268	203041	108125	438494	680437	718038	363970		High	114.437	0	1.577e-08	5.67	116.55
High	KPPGTPPPSALPLGAPPPDALPPGPTPEDSPSLETGSR	1xPhospho [T/S]	5.63252e-07	0	1	1	11	Q9BQQ3	0	3774.86	0	2.836	1.5	0.00673491	0.074504	30.68	58910.3	167062	16.62	32.37	52349.8		66293.1	219839	167062	112161	41111.3		57313.4	219839	159665	91889.1		High	106.373	0	1.074e-09	4.35	107.99
High	KPPAPPSPVQSQSPSTNWSPAVPVKK	3xPhospho [S13; S]	0.000437911	0	1	1	36	Q8IYB3	1	2951.35	0	0.554	-0.85	0.0745093	0.421685	28.27	1.5994e+06	1.08472e+06	45.04	61.6	1.14988e+06		2.22464e+06	1.08472e+06	1.39785e+06	292428	903025		1.9233e+06	1.08472e+06	1.33595e+06	239574		High	77.2826	0.0003964	0.006696	3.79	77.63
High	KPPAPPSPVQSQSPSTNWSPAVPVKK	2xPhospho [S]	3.99155e-05	0	1	1	90	Q8IYB3	1	2871.38	0	0.582	-0.78	0.165065	0.648508	17.63	1.04258e+06	606451	37.06	61.84	1.03858e+06	1.04258e+06	1.89042e+06	512617	1.48604e+06	606451	815618	592400	1.63435e+06	512617	1.42024e+06	496840		High	69.1325	0	1.193e-05	4.35	68.58
High	KQEELQQLEQQR		0.000599055	0	1	1	1	Q15149	1	1556.8	0	100	6.64	1e-17	1.8991e-16			95335.8		34.22				74480.5	122031					74480.5	116627			High	32.971	0	9.55e-06	3.67	33.04
High	TEESPASDEAGEKEAK	2xPhospho [S4; S7]	7.84157e-05	0	1	1	1	P05114	1	1837.68	0	1.78	0.83	0.114041	0.538432	78.72	316296	595907	67.96	59.8	533995		187348	595907	295723	1.07187e+06	419357		161971	595907	282628	878140		High	24.1235	0	6.728e-07	5.17	24.54
High	KQELEEICHDLEAR	1xCarbamidomethyl [C8]	2.41351e-06	0	1	1	3	P35579	1	1769.85	0	0.01	-6.64	1e-17	1.8991e-16		142080				142080						111578							High	96.557	0	7.163e-09	4.25	95.54
High	TEMDKSPFNSPSPQDSPR	1xPhospho [S]; 1xOxidation [M3]	5.59466e-05	0	1	1	8	P08651	1	2115.87	0	0.978	-0.03	0.882782	0.998631	68.39	275384	399202	51.82	27.06	275384	610709	260472	399202	444316	254708	216265	347008	225190	399202	424642	208672		High	33.1605	0	4.348e-07	4.35	34.15
High	KRSPSPSPTPEAK	2xPhospho [S5; S]	0.00045954	0	1	1	15	Q8TAQ2	2	1541.68	0	1.786	0.84	0.0792736	0.438552	51.19	1.29087e+07	30794911	46.02	47.5	2.63433e+07	1.23659e+07	1.29087e+07	30794911	1.70293e+07	4.70363e+07	20687909	7.0264e+06	1.11602e+07	30794911	1.62752e+07	38534860		High	23.4083	0	7.824e-06	3.5	23.6
High	KRSPSPSPTPEAK	1xPhospho [S]	0.00033862	0	1	1	5	Q8TAQ2	2	1461.71	0	100	6.64	1e-17	1.8991e-16			781115		54.76				781115	383026	1.2702e+06				781115	366066	1.04062e+06		High	22.5136	0	4.12e-05	3.05	24.16
High	KRSPGGSGGASR	1xPhospho [S3]	0.00105951	0	1	1	5	Q7Z2K6	2	1196.55	0	0.747	-0.42	0.530699	0.950902	36.07	648672	484779	71.49	40.72	371774		1.1318e+06	360462		651970	291962		978496	360462		534132		High	21.128	5.421e-06	9.838e-05	3.39	22.06
High	KRQSPEPSPVTLGR	1xPhospho [S4]	1.11178e-05	0	1	1	5	Q9NRL2	2	1631.83	0	0.639	-0.65	0.271342	0.788945	25.21	1.08312e+06	639800	70.47	77.06	160633	1.08312e+06	1.24182e+06	639800	980054	102573	126149	615433	1073612	639800	936657	84033.5		High	29.1724	0	1.172e-06	3.52	30.32
High	TEESPASDEAGEKEAKSD	1xPhospho [S17]	1.60172e-06	0	1	1	9	P05114	2	1959.77	0	1.955	0.97	0.042148	0.291928	32.06	4.42388e+06	9.46169e+06	27.3	35.18	4.42388e+06	5.38062e+06	3.05289e+06	9.46169e+06	5.00079e+06	1.05205e+07	3.47416e+06	3.0573e+06	2.63936e+06	9.46169e+06	4779352	8.61899e+06		High	24.2145	0	7.03e-08	6.22	24.25
High	TEFLDLDNSPLSPPSPR	1xPhospho [S15]	1.25258e-07	0	1	1	52	Q8NCF5	0	1964.9	0	1.024	0.03	0.858609	0.998246	93.93	483754	419783	64.84	46.23	503904	90588	483754	419783	515843	181476	395726	51472.7	418227	419783	493002	148676		High	124.775	0	1.172e-09	3.99	124.17
High	TEFLSFMNTELAAFTK		1.35744e-07	0	1	1	6	P31949	0	1849.9	0	0.642	-0.64	0.431744	0.910914	24.13	224392	144139	61.95	21.57	88386.8	370548	224392	144139	114867	177615	69412	210548	193997	144139	109781	145513		High	146.099	0	4.209e-10	5.19	146.17
High	KRLSQSDEDVIR	1xPhospho [S4]	0.00068671	0	1	1	1	Q9H7D7	2	1525.74	0	0.815	-0.3	0.789179	0.989373	4.49	200653	163509		6.45			200653	156217	171142				173473	156217	163563			High	28.3903	0	1.14e-05	2.7	28.49
High	TEFLSFMNTELAAFTK	1xOxidation [M7]	3.84726e-06	0	1	1	15	P31949	0	1865.9	0	0.762	-0.39	0.609038	0.965026	28.24	76285.6	45729.6	35.34	33.16	44295.8	94259.3	76285.6	45729.6	39096.9	71859.6	34786.4	53558.7	65952.3	45729.6	37365.7	58871.6		High	128.244	0	2.36e-08	4.13	127.47
High	KRETDDEGEDD	1xPhospho [T4]	0.000214173	0	1	1	4	Q92688	2	1388.48	0	2.302	1.2	0.0431891	0.296601	133.98	104985	424216	149.8	78.85	104985	84450.3	1.91305e+06	194369	1.03556e+06	424216	82447.2	47985.2	1.65392e+06	194369	989704	347543		High	22.0082	0	2.49e-06	3.93	22.42
High	KRESESESDETPPAAPQLIK	3xPhospho [S6; S8; S/T]	1.75803e-05	0	1	1	49	O60832	2	2452.01	1	11.605	3.54	8.07931e-10	1.49127e-08	214.59	74823.7	868360	127.99	51.96	16703.9		335167	590607	1.27673e+06		13117.9		289767	590607	1.2202e+06			High	67.3255	0	5.748e-05	4.39	66.68
High	KRESESESDETPPAAPQLIK	2xPhospho [S6; S]	1.24422e-05	0	1	1	114	O60832	2	2372.04	1	2.146	1.1	0.0205139	0.175326	140.36	3.0811e+06	6.61353e+06	115.47	83.64	3.0811e+06	30794.2	9.62772e+06	6.61353e+06	8.88845e+06	352557	2.41965e+06	17497.4	8.3236e+06	6.61353e+06	8.49487e+06	288835		High	58.0692	0	1.2e-06	4.99	55.25
High	KRESESESDETPPAAPQLIK	1xPhospho [S]	7.59344e-05	0	1	1	24	O60832	2	2292.08	0	0.774	-0.37	0.586339	0.964327	54.01	813394	629578		78			813394	629578	1.01243e+06	106688			703216	629578	967597	87404.9		High	44.7518	0	1.261e-06	3.79	45.2
High	TEGDEEAEEEQEENLEASGDYK		1.38593e-06	0	1	1	3	P12956	0	2501	0	0.647	-0.63	0.452525	0.921887	17.65	139089	113748	38.06	33.16		105548	183289	113748	123650	62026.8		59972.8	158462	113748	118175	50816		High	52.3297	0	3.486e-09	4.52	54.63
High	KREEGSDIEDEDMEELLNDTR	1xPhospho [S6]	1.78414e-07	0	1	1	8	Q8NHQ9	2	2603.08	0	0.01	-6.64	1e-17	1.8991e-16		44711		105.9		117982	16943.9					92653.6	9627.64						High	106.167	0	2.391e-10	5.9	105.78
High	TEGDEEAEEEQEENLEASGDYK	1xPhospho [S18]	2.07858e-07	0	1	1	4	P12956	0	2580.96	0	0.566	-0.82	0.23084	0.739997	4.98	209388	110386	20.42	6.57	146448	209388	217982	110386	110183	123334	115009	118975	188455	110386	105304	101042		High	56.4944	0	2.932e-10	5	56.04
High	KQSVFSAPSLSAGASAAEPLDR	1xPhospho [S]	1.44955e-05	0	1	1	24	Q14573	1	2269.09	0	4.032	2.01	0.00176422	0.023377	112.04	49997.1	160669	110.43	56.22		17537.9	142532	160669	338264	120134		9965.13	123226	160669	323286	98420.5		High	85.1681	0	3.099e-06	4.07	84.16
High	KQSSSEISLAVER	1xPhospho [S]	3.32894e-06	0	1	1	12	P48634	1	1513.73	0	2.745	1.46	0.00952237	0.097456	88.6	192829	529340	75.49	7.74		106311	349756	501120	559150			60406.7	302380	501120	534390			High	46.4199	0	1.088e-08	5.42	46.32
High	TEGLSVLSQAMAVIK		8.90663e-07	0	1	1	4	P05198	0	1546.85	0	0.679	-0.56	0.479295	0.93038	19.83	52027.4	35350.2	43.51		28623	73248	52027.4			35350.2	22478.2	41619.9	44980			28961		High	134.459	0	4.253e-09	4.4	131.44
High	TEIKEEEDQPSTSATQSSPAPGQSK	1xPhospho [S/T]	2.80803e-08	0	1	1	10	Q09472	1	2712.19	0	0.857	-0.22	0.721443	0.982377	22.75	1.31291e+06	1.12494e+06	25.67	15	1.31291e+06	1.69962e+06	1.01267e+06	889790	1.12494e+06	1.19681e+06	1.03106e+06	965737	875502	889790	1.07513e+06	980498		High	27.0102	0	2.903e-08	5.26	27.75
High	TEISEMNR		0.00270819	0	1	1	5	P05787	0	979.451	0	0.645	-0.63	0.237911	0.74864	6.15	3.08044e+06	1.98628e+06	18.75	10.04	4.02792e+06	2.85415e+06	3.08044e+06	1.96238e+06	1.98628e+06	2.33799e+06	3.16321e+06	1.62175e+06	2663178	1.96238e+06	1.89833e+06	1.91542e+06		High	26.6861	4.019e-05	0.0005623	2.38	27.34
High	KQSLGELIGTLNAAK	1xPhospho [S3]	1.5688e-07	0	1	1	41	P60174	1	1622.85	0	1.654	0.73	0.12496	0.562694	57.21	2.2598e+06	3.73842e+06	6.96	50.79	2.2598e+06	2.47958e+06	2.16785e+06	2.29575e+06	6.4614e+06	3.73842e+06	1.77467e+06	1.40891e+06	1.87421e+06	2.29575e+06	6.17528e+06	3.06274e+06		High	97.0037	0	7.178e-10	5.38	98.79
High	KQSFDDNDSEELEDKDSK	2xPhospho [S3; S9]	1.70239e-05	0	1	1	5	O60841	2	2288.85	0	1.549	0.63	0.278946	0.798106	25.26	400819	591879	15.86	24.96	358126		448601	591879	828681	520196	281244		387836	591879	791987	426175		High	30.7979	0	2.132e-07	3.93	30.86
High	KQSFDDNDSEELEDKDSK	1xPhospho [S]	1.79854e-07	0	1	1	28	O60841	2	2208.88	0	0.885	-0.18	0.699637	0.981269	28.71	5.23952e+06	4.63878e+06	20.29	34.02	5.23952e+06	3.89102e+06	5.87937e+06	4.63878e+06	5.78464e+06	2.8095e+06	4.1147e+06	2.2109e+06	5.08297e+06	4.63878e+06	5.5285e+06	2.30171e+06		High	34.8036	0	4.695e-05	4.01	28.08
High	KQLVIYEEISDPEEDDE	1xPhospho [S10]	5.05661e-06	0	1	5	9	Q16385	1	2130.9	0	5.051	2.34	3.54042e-06	5.98855e-05	218.39	128372	1.21596e+06	135.88	64.75	18141.6		908369	1.21596e+06	1.52622e+06	275431	14247		785326	1.21596e+06	1.45864e+06	225649		High	95.2393	0	1.888e-08	4.88	96.18
High	TEMDKSPFNSPSPQDSPR	1xPhospho [S]	5.20419e-05	0	1	1	12	P08651	1	2099.87	0	0.736	-0.44	0.516283	0.945434	50.32	562981	579387	71.36	67.84	144340	562981	915402	579387	674019	102160	113353	319889	791406	579387	644173	83695.7		High	43.7643	0	3.943e-07	4.4	43.52
High	KQKGSEENLDEAR	1xPhospho [S5]	0.000643969	0	1	1	3	P35611	2	1583.71	0	4.189	2.07	0.000160984	0.0024871	29.59	231874	971211		41.07			231874	971211	472672	1.16504e+06			200465	971211	451742	954472		High	23.1426	0	1.051e-05	3.26	23.74
High	KQETAAVCGETDEEAGESGGEGIFR	1xCarbamidomethyl [C8]; 2xPhospho [T4; S18]	4.74164e-06	0	1	1	5	Q9ULL5	1	2787.09	0	0.697	-0.52	0.523633	0.94922	33.18	223067	155540	67.19	22.38	133062		373954	132595	182456		104496		323300	132595	174377			High	74.9827	0	3.926e-08	5.1	75.54
High	KVEEDLKADEPSSEESDLEIDK	3xPhospho [S12; S13; S16]	1.38593e-06	0	1	1	37	P50502	2	2745.07	1	1.529	0.61	0.296731	0.81592	127.64	259104	737262	86.18	77.86	151599	259104	801088	737262	1.2249e+06	137140	119054	147225	692576	737262	1.17066e+06	112353		High	70.5818	0	1.089e-07	6.02	75.09
High	KKDELSDYAEK	1xPhospho [S6]	0.000127018	0	1	1	8	P46100	2	1405.62	0	0.684	-0.55	0.377585	0.879178	28.54	845418	591353	71.78	64.57	226350	845418	1.41706e+06	591353	816057	154774	177757	480372	1.22511e+06	591353	779922	126800		High	26.8862	0	1.267e-06	4.58	26.93
High	KKAEPSEVDMNSPK	1xPhospho [S12]	1.09404e-05	0	1	1	4	Q9NR30	2	1639.74	0	0.426	-1.23	0.0217945	0.183293	6.98	1.26411e+06	520596	22.74	27.13	1.49324e+06	1.26411e+06	936115	520596	398828	688433	1.17267e+06	718276	809314	520596	381168	564004		High	23.5632	0	5.158e-08	3.99	24.96
High	HTGPNSPDTANDGFVR	1xPhospho [T/S]	1.96484e-07	0	1	2	29	P31943	0	1764.73	0	0.769	-0.38	0.413552	0.900078	20.75	1.07886e+07	8.29124e+06	37.31	18.5	6.37662e+06	1.4139e+07	1.07886e+07	8.29124e+06	9.71254e+06	6.67202e+06	5.00769e+06	8.03388e+06	9.32722e+06	8.29124e+06	9.28246e+06	5.46611e+06		High	34.2919	0	8.442e-07	4.11	34.44
High	TKFASDDEHDEHDENGATGPVK	1xPhospho [S5]	3.09659e-06	0	1	1	6	P05455	1	2479	0	0.606	-0.72	0.190481	0.687969	26.31	1.17726e+06	713963	27.55	50.61	722931	1.26382e+06	1.17726e+06	1.10851e+06	713963	369449	567732	718111	1.01779e+06	1.10851e+06	682348	302674		High	24.7678	0	9.877e-09	4.26	25.35
High	HTGMASIDSSAPETTSDSSPTLSR	2xPhospho [T/S]	0.000199228	0	1	1	6	A7E2V4	0	2595.03	0	0.96	-0.06	0.949913	0.999971	111.24	102685	125206	47.61	77.55	72336.1		145766	125206	156288	12091.1	56807		126021	125206	149367	9905.74		High	63.4037	0	2.272e-06	4.08	63.89
High	HTGMASIDSSAPETTSDSSPTLSR	1xPhospho [S]; 1xOxidation [M4]	1.9335e-07	0	1	1	3	A7E2V4	0	2531.06	0	2.324	1.22	0.0706184	0.40711	7.78	81509.4	189444		7.41			81509.4	199643	179766				70468.6	199643	171806			High	39.3475	0	2.652e-10	3.84	39.35
High	HTGMASIDSSAPETTSDSSPTLSR	1xPhospho [S/T]	6.99795e-07	0	1	1	8	A7E2V4	0	2515.07	0	3.209	1.68	0.00555246	0.0632909	19.5	79387.9	254724		18.44			79387.9	223421	290412				68634.4	223421	277553			High	51.7997	0	1.401e-07	3.94	52.12
High	HTGCCGDNDPIDVCEIGSK	3xCarbamidomethyl [C4; C5; C14]	4.77349e-08	0	1	1	2	Q15181	0	2133.86	0	2.289	1.19	0.102874	0.509734	5.62	53012.5	121363		5.35			53012.5	116853	126046				45831.6	116853	120465			High	48.3352	0	4.359e-11	4.16	48.46
High	HTDDEMTGYVATR	1xPhospho [T/Y]	0.00100161	0	1	1	3	Q16539	0	1575.61	1	1.141	0.19	0.594414	0.964465	32.25	872066	1.06445e+06	13.34	29.28	831397	1.06174e+06	872066	1.06445e+06	1.21146e+06	658575	652913	603286	753940	1.06445e+06	1.15781e+06	539543		High	31.8624	0	6.124e-05	2.89	32.19
High	HSYPPALGSPGALAGAGVGAAGPLER	1xPhospho [S/Y]	1.8598e-05	0	1	1	44	Q96IF1	0	2453.2	0	0.534	-0.91	0.180004	0.672328	13.1	195508	136701	28.68	23.39	191540	308649	195508	101908	164679	136701	150421	175377	169025	101908	157387	111993		High	98.7082	0	2.426e-05	3.76	96.73
High	TKFETEQALR		0.000105578	0	1	2	2	P08727	1	1222.64	0	1.076	0.11	0.757143	0.988442	75.18	242989	261380	23.14	83.02		206001	286618	388616	261380	22216.1		117051	247794	388616	249806	18200.7		High	29.909	0	9.892e-07	3.59	29.79
High	HSVTAATPPPSPTSGESGDLLSNLLQSPSSAK	2xPhospho [S/T]	2.63312e-08	0	1	1	141	Q96QU8	0	3293.5	0	0.775	-0.37	0.472355	0.92788	22.17	1.78303e+06	1.3409e+06	55.96	49.43	1.78303e+06	574565	2.22713e+06	1.3409e+06	1.7256e+06	554851	1.40025e+06	326471	1.92545e+06	1.3409e+06	1.64919e+06	454566		High	127.516	0	7.675e-11	5.95	127.99
High	TKPLASVTNANTSSTQAAPVAVTTPTVSSGQATPTSPIKK	2xPhospho [S/T]	0.000566297	0	1	1	2	O14974	1	4070.01	0	1.875	0.91	0.309427	0.826684	49.89	36794.5	68978.5		45.1			36794.5	49568.7	95988.6				31810.5	49568.7	91738.2			High	72.2095	0	8.944e-06	2.93	73.05
High	HSTSGTDEGEDGDEPDDGSNDVVDLLPR	1xPhospho [T/S]	2.68839e-07	0	1	1	63	Q14008	0	3008.19	0	1.16	0.21	0.659681	0.97722	50.67	214543	201959	70.7	29.15	214731	27991.3	214543	163849	248933		168633	15904.8	185482	163849	237910			High	97.0686	0	5.935e-08	5.77	97.98
High	TKEYVSNDAAQSDDEEKLQSQPTDTDGGR	1xPhospho [S12]	0.000266077	0	1	1	1	Q5JSH3	2	3264.38	0	0.438	-1.19	0.127417	0.569236	6.6	195128	85411.6		32.02			195128	67833.3	107545				168696	67833.3	102783			High	34.3678	0	3.309e-06	5.07	34.57
High	TKPIVKPQTSPEYGQGINPISR	1xPhospho [T/S]	5.33122e-05	0	1	1	4	O95793	0	2490.28	0	100	6.64	1e-17	1.8991e-16			71636		102.07				28798.2	178196					28798.2	170305			High	53.9111	0	4.134e-06	2.71	54.77
High	HSTPSNSSNPSGPPSPNSPHR	1xPhospho [S15]	1.09624e-08	0	1	1	6	Q9Y5S2	0	2220.94	0	1.596	0.67	0.13566	0.587598	63.1	756486	1.35934e+06	27.74	45.83	1.1889e+06	756041	756486	1.35934e+06	693081	1.89753e+06	933671	429587	654016	1.35934e+06	662391	1.55457e+06		High	23.463	0	3.126e-11	5.71	24.01
High	HSTENDSPTNVQQ	1xPhospho [S7]	2.6704e-05	0	1	1	5	P49354	0	1536.6	0	1.041	0.06	0.82673	0.993321	46.5	1.11159e+06	1156934	10.94	39.91	1.20119e+06	1.02867e+06		1156934	791721	1.77104e+06	943318	584496		1156934	756663	1.45094e+06		High	24.3542	0	2.278e-07	4.13	24.81
High	HSSPHQSEDEEDPR	2xPhospho [S3; S7]	6.31164e-05	0	1	1	7	P13807	0	1809.61	0	1.951	0.96	0.0596172	0.368094	84.45	1.73468e+06	2.74188e+06	75.13	45.97	2.0274e+06	186999	1.73468e+06	2.74188e+06	1.45654e+06	3.9551e+06	1.59216e+06	106254	1.49971e+06	2.74188e+06	1.39204e+06	3.24025e+06		High	22.677	0	4.409e-06	4.12	23.37
High	HSSISPVRLPLNSSLGAELSR	2xPhospho [S3; S]	4.69735e-08	0	1	1	125	Q9NYV4	1	2380.14	0	0.922	-0.12	0.882323	0.998631	58.8	569580	477152	70.68	36.96	569580	144697	906842	477152	836396	446431	447303	82217.6	784006	477152	799360	365743		High	108.415	0	1.751e-08	4.81	103.3
High	TKSDESGEEKNGDEDCQR	1xCarbamidomethyl [C16]; 1xPhospho [S6]	0.000127018	0	1	1	2	Q6PKG0	2	2163.81	0	0.903	-0.15	0.828243	0.993321	0	62841.1	56762.8					62841.1		56762.8				54328.9		54249.4			High	22.4534	0	1.265e-06	3.87	22.4
High	HSSISPSTLTLK	2xPhospho [S3; S5]	5.28853e-05	0	1	1	9	Q14004	0	1430.63	0	1.72	0.78	0.15636	0.633106	59.76	394567	678778	53.03	0.5	266024		585224	681204	676361		208914		505952	681204	646411			High	68.8257	0	4.031e-07	4.76	69.42
High	HSSETFSSTPSATR	1xPhospho [S/T]	2.98456e-07	0	1	1	14	P35568	0	1574.65	0	1.459	0.55	0.222309	0.72973	26.06	1.21452e+06	1.77242e+06	24.53	8.11	1.52912e+06	1.21452e+06	928739	1.57018e+06	1.83922e+06	1.77242e+06	1.20085e+06	690095	802936	1.57018e+06	1.75778e+06	1452068		High	26.1188	0	4.701e-10	5.22	27.71
High	TKSEAESASPEETPDGSASPVEMQDEGAEEPHEAGEQLPPFLLK	2xPhospho [T/S]	0.000302588	0	1	1	6	Q9C0C9	1	4811.05	0	2.399	1.26	0.139266	0.596585	123.33	37852.5	90805.2	90.44			17749	80726.3		90805.2			10085.1	69791.5		86784.3			High	110.005	0	5.105e-05	4.86	110.9
High	HSQPSPEPHSPTEPPAWGSSIVK	2xPhospho [S5; S10]	8.56654e-05	0	1	1	3	Q5VZ89	0	2612.12	0	0.301	-1.73	0.018287	0.162361	0.42	128427	38659.9		4.42			128427	37470.2	39887.4				111031	37470.2	38121.2			High	70.3689	0	7.571e-07	3.66	69.73
High	TKSKGSLEITESQSADAEPPPPPKPDLSR	2xPhospho [S/T]	5.34214e-08	0	1	1	14	Q9C0B5	2	3222.5	0	3.149	1.66	0.00451759	0.0536168	118.88	55195.2	173832	120.82	87.07	15468.4		196951	84780.5	356420		12147.6		170273	84780.5	340637			High	58.6167	0	4.961e-11	5.11	57.71
High	TKSPKPAESPQSATK	1xPhospho [S3]	7.58377e-07	0	1	1	4	Q5VUA4	1	1636.79	0	100	6.64	1e-17	1.8991e-16			1.01514e+06		16.85				900587		1.14426e+06				900587		937446		High	22.2786	0	3.674e-09	4.63	23.02
High	TKSPTDDEVTPSAVVR	1xPhospho [S/T]	5.77001e-07	0	1	1	71	Q9Y2H5	1	1781.83	1	1.093	0.13	0.796295	0.989373	42	5.01235e+06	5.4802e+06	36.7	16.89	3.76809e+06	7.71544e+06	5.01235e+06	5.4802e+06	6.04585e+06	4.2998e+06	2.95916e+06	4.38396e+06	4.3334e+06	5.4802e+06	5.77814e+06	3.52265e+06		High	39.5662	0	2.927e-09	5.25	41.31
High	TKPTQAAGPSSPQKPPTPEETK	1xPhospho [S11]	7.05444e-07	0	1	1	6	P18887	0	2357.14	0	1.006	0.01	0.955605	0.999971	42.45	2.02336e+06	1.45258e+06	29	32.56	2.02336e+06	2.28027e+06	1.24907e+06	1.45258e+06	1.27329e+06	2.29385e+06	1.58899e+06	1.29567e+06	1.07987e+06	1.45258e+06	1.21691e+06	1.87925e+06		High	24.1144	0	1.439e-09	4.12	25.46
High	HTIIPAKSPEK	1xPhospho [S8]	0.00270819	0	1	1	2	Q9NZM1	1	1300.67	0	0.69	-0.54	0.478259	0.929955	4.15	361072	250423	4.01	20.38		350964	371471	176040	250423	262410		199420	321153	176040	239334	214982		High	25.7269	0	6.849e-05	3.89	26.01
High	TKEVYELLDSPGK	1xPhospho [S10]	4.65024e-05	0	1	1	1	P22234	1	1558.74	0	100	6.64	1e-17	1.8991e-16			67245.3		48.61				46995.6	96220.2					46995.6	91959.5			High	69.3446	0	3.403e-07	4.95	70.07
High	TKDQPDGSSLSPAQSPSQSQPPAASSLR	2xPhospho [S11; S15]	3.5453e-08	0	1	1	19	Q6WCQ1	1	2984.3	0	1.029	0.04	0.809443	0.990542	18.84	303703	312386	22.63	10.44	214530	303703	340483	336120	312386	272682	168475	172566	294363	336120	298553	223397		High	56.3409	0	7.69e-11	6.14	56.03
High	KAEPSEVDMNSPK	1xPhospho [S11]	1.71614e-05	0	1	1	10	Q9NR30	1	1511.64	0	0.238	-2.07	8.05208e-05	0.00127392	1.39	1.34296e+06	266552	14	13.32	1.34296e+06	1.34449e+06	1.04223e+06	248589	319856	266552	1.05465e+06	763946	901056	248589	305692	218375		High	25.3481	0	9.317e-08	4.48	27.05
High	KAEGVALTNATGAVESTSQAGDRGSVSSYDR	2xPhospho [S27; S]	2.55834e-09	0	1	1	14	Q9BY11	2	3244.42	0	0.417	-1.26	0.0569153	0.358137	26.98	469572	195759		102.27			469572	78470.1	488360				405966	78470.1	466735			High	64.7975	0	1.028e-06	6.63	64.03
High	KAEGVALTNATGAVESTSQAGDR	1xPhospho [T/S]	1.11925e-07	0	1	1	4	Q9BY11	1	2313.07	0	1.025	0.04	0.822853	0.992804	3.6	113673	116468		3.43			113673	119327	113678				98275.4	119327	108644			High	48.0552	0	1.309e-10	4.83	47.96
High	KAEGEPQEESPLKSK	1xPhospho [S10]	3.09659e-06	0	1	1	12	Q9NYF8	2	1736.81	0	0.956	-0.06	0.879488	0.998631	36.12	1.24874e+07	12940156	76.63	78.43	1.58168e+07	1.24874e+07	1.35252e+06	12940156	1.0048e+06	1.51203e+07	1.24213e+07	7.09543e+06	1.16931e+06	12940156	960312	12387418		High	24.1146	0	9.882e-09	4.51	24.52
High	KAEGEPQEESPLK	1xPhospho [S10]	1.71614e-05	0	1	1	11	Q9NYF8	1	1521.68	0	0.828	-0.27	0.55481	0.957622	39.83	2.16704e+07	1.2277e+07	35.01	49.46	2.77062e+07	2.16704e+07	1.31759e+07	1.09082e+07	1.2277e+07	2.54226e+07	2.17583e+07	1.23133e+07	11391136	1.09082e+07	1.17334e+07	20827692		High	24.5392	0	9.265e-08	4.39	26.12
High	THSDASDDEAFTTSK	1xPhospho [S6]	0.000222955	0	1	1	2	Q13017	0	1691.64	0	0.446	-1.17	0.119684	0.552032	0.51	100413	44763.6	17.49		102187	100413	73460.4	44763.6			80249.8	57055.2	63509.8	44763.6				High	28.5822	0	2.644e-06	3.58	28.57
High	KAEFPSSGSNSVLNTPPTTPESPSSVTVTEGSR	3xPhospho [T/S]	0.00023968	0	1	1	8	Q4LE39	1	3587.52	0																						No Quan Values	High	96.9375	0.000568	0.009757	4.4
High	KAEDSDSEPEPEDNVR	2xPhospho [S5; S7]	1.41312e-07	0	1	1	40	Q9H0D6	1	1976.72	0	0.84	-0.25	0.585403	0.964327	28.14	4.91334e+06	3.15048e+06	74.52	20.31	5.12829e+06	492641	4.91334e+06	3.15048e+06	4.30881e+06	3.02023e+06	4.02735e+06	279922	4.24781e+06	3.15048e+06	4.11801e+06	2.47435e+06		High	29.5213	0	7.543e-10	6.02	29.43
High	KAEDSDSEPEPEDNVR	1xPhospho [S5]	8.09781e-05	0	1	1	1	Q9H0D6	1	1896.75	0																						No Quan Values	High	24.9639	0	7.031e-07	5.73
High	KADTTTPTPTAILAPGSPASPPGSLEPK	2xPhospho [S20; S]	4.96927e-08	0	1	1	37	P25440	1	2862.36	0	0.853	-0.23	0.785733	0.989373	84.56	452170	500182	50.54	71.62	311116		657175	500182	628350	77911.7	244326		568158	500182	600526	63829.8		High	102.362	0	5.807e-11	5.97	103.31
High	KADSDSEDKGEESKPK	1xPhospho [S]	1.08528e-05	0	1	1	7	P83916	2	1829.78	0	0.626	-0.68	0.492461	0.939642	398.88	168338	101164	141.28	103.66	3707.58		7.64313e+06	31885.6	348247	101164	2911.64		6.60783e+06	31885.6	332827	82879.4		High	21.767	0	5.099e-08	3.54	21.96
High	THSDASDDEAFTTSK	2xPhospho [S3; S6]	2.83451e-06	0	1	1	12	Q13017	0	1771.61	0	0.916	-0.13	0.992553	0.999971	18.84	372931	341524	53.49	10.84	372931	122750	438137	341524	393260	319019	292870	69747.2	378789	341524	375846	261359		High	34.3981	0	6.942e-08	5.96	34.64
High	THSEGSLLQEPR	1xPhospho [S3]	0.00023968	0	1	1	2	P49796	0	1433.64	0	1.65	0.72	0.225021	0.732805	12.69	131517	216973		12.06		131517		199199	236332			74728.7		199199	225867			High	38.8463	0	2.902e-06	4.32	38.81
High	KAASPSPQSVR	2xPhospho [S4; S6]	0.000171012	0	1	1	7	Q8IYB3	1	1287.55	0	1.776	0.83	0.0819549	0.447951	59.29	4.12211e+06	7.61495e+06	38.87	51.32	7.20978e+06	3.63384e+06	4.12211e+06	7.61495e+06	4.39427e+06	1.28081e+07	5.66199e+06	2.06477e+06	3.56375e+06	7.61495e+06	4.19969e+06	1.04932e+07		High	24.1461	0	8.428e-06	4.01	24.75
High	KAASPSPQSVR	1xPhospho [S]	2.46412e-05	0	1	1	12	Q8IYB3	1	1207.58	0	1.187	0.25	0.611008	0.965026	84.05	2.65656e+06	4.94034e+06	52.74	50.74	5.33793e+06	2.65656e+06	2.02035e+06	4.94034e+06	1.9549e+06	6.33542e+06	4.19199e+06	1.50947e+06	1746681	4.94034e+06	1.86834e+06	5.19035e+06		High	23.6307	0	3.961e-07	3.83	24.07
High	THSFENVSCHLPDSR	1xCarbamidomethyl [C9]; 1xPhospho [S3]	0.000183841	0	1	1	2	Q5VZ89	0	1865.76	0	1.981	0.99	0.104433	0.512825	49.31	86559.5	171454		44.63			86559.5	123667	237707				74834.6	123667	227181			High	41.9394	0	2.046e-06	2.48	42.09
High	THSTSSSLGSGESPFSR	1xPhospho [T/S]	4.4612e-07	0	1	1	32	Q9UGV2	0	1803.75	0	1.155	0.21	0.658333	0.977207	27.62	1.6758e+06	1.93504e+06	27.06	6.4		1.38065e+06	2.03404e+06	1.84932e+06	2.02473e+06			784491	1.75852e+06	1.84932e+06	1.93508e+06			High	43.6531	0	7.916e-10	4.72	45.11
High	KAALLAQYADVTDEEDEADEKDDSGATTMNIGSDK	1xPhospho [T12]; 1xOxidation [M29]	2.23752e-05	0	1	1	2	Q96MW1	2	3812.62	0	100	6.64	1e-17	1.8991e-16			40714.8		108.06				14889.7	111332					14889.7	106402			High	74.9225	0	1.313e-07	5.41	75.81
High	KAALLAQYADVTDEEDEADEKDDSGATTMNIGSDK	1xPhospho [T12]	1.93607e-05	0	1	1	3	Q96MW1	2	3796.63	0	0.01	-6.64	1e-17	1.8991e-16		117838				117838						92540.5							High	84.7825	0	1.088e-07	5.31	97.44
High	THSTSSSLGSGESPFSR	2xPhospho [S/T]	3.23868e-05	0	1	1	25	Q9UGV2	0	1883.72	0	0.854	-0.23	0.75347	0.988338	68.67	407607	571989	54.25	40.08	407607	302259	827874	571989	606662	258173	320102	171745	715734	571989	579799	211510		High	57.1482	0	2.247e-06	4.37	57.37
High	HYSPEDEPSPEAQPIAAYK	1xPhospho [Y/S]	0.00270819	0	1	1	4	Q6ZSR9	0	2208.95	0	2.989	1.58	0.0666442	0.392859	86.83	30683.3	91704.9	76.8	13.96		16697.7	56382.6	83055.4	101255			9487.76	48745.3	83055.4	96771.5			High	57.9018	0	6.864e-05	2.75	58.33
High	THTDSSEKELEPEAAEEALENGPK	1xPhospho [S/T]	1.26269e-07	0	1	1	18	Q9H3P7	1	2691.17	0	2.5	1.32	0.0265073	0.211917	22.4	83858	209608	63.34		98780.5	18800.3	83858			209608	77574.4	10682.4	72499			171723		High	87.0335	0	3.505e-10	5.46	86.07
High	HVTSNASDSESSYR	2xPhospho [S4; S7]	0.000364017	0	1	1	1	Q12959	0	1699.6	0	0.871	-0.2	0.84802	0.995261	43.26	179219	147244	53.37	32.98	266570	120491		113034	147244	215798	209343	68463.8		113034	140724	176794		High	24.973	0	5.024e-06	4.72	25.95
High	HVTSNASDSESSYR	1xPhospho [S7]	2.19156e-06	0	1	1	1	Q12959	0	1619.63	0																						No Quan Values	High	23.2663	0	6.35e-09	4.69
High	HVTLPSSPRSNTPMGDKDDDDDDDADEK	3xPhospho [S10; T/S]	3.59546e-05	0	1	1	14	Q5T4S7	2	3312.2	0	0.606	-0.72	0.272788	0.790199	15.69	571916	346585		39.15			571916	260834	460529				494447	260834	440136			High	43.6692	0	2.436e-07	4.78	43.71
High	THTTALAGRSPSPASGR	2xPhospho [S10; S12]	1.48993e-06	0	1	1	31	Q9UQ35	1	1826.79	0	1.208	0.27	0.574216	0.962406	30.29	2.57091e+07	3.39033e+07	31.68	11.46	4.19977e+07	2.57091e+07	2.45832e+07	3.39033e+07	2.96903e+07	3.73932e+07	3.29816e+07	1.46081e+07	2.12533e+07	3.39033e+07	2.83756e+07	3.06347e+07		High	29.0271	0	2.197e-06	3.87	25.45
High	TKDGVVEITGK		0.000122999	0	1	1	12	P04792	1	1146.64	0	0.94	-0.09	0.970939	0.999971	22.38	903858	748982	32.55	35.03	492412	961520	903858	971068	748982	462690	386702	546342	781426	971068	715817	379063		High	25.9929	0	3.665e-06	3.69	28.16
High	HSPIKEEPCGSLSETVCK	2xCarbamidomethyl [C9; C17]; 1xPhospho [S2]	3.39424e-07	0	1	1	4	Q68DK7	1	2137.93	0	1.408	0.49	0.316668	0.831162	69.8	381433	537096	65.77	15.46		230475	631267	481280	599385			130958	545758	481280	572844			High	35.8682	0	5.561e-10	4.88	35.41
High	TKTEISEMNR		0.000279222	0	1	1	12	P05787	1	1208.59	0	1.171	0.23	0.623773	0.967678	39.67	2.13781e+06	2.69825e+06	17.39	47.45	2.70986e+06	1.95387e+06	2.13781e+06	3.17369e+06	1.07735e+06	2.69825e+06	2.12811e+06	1.1102e+06	1.84824e+06	3.17369e+06	1.02964e+06	2.21056e+06		High	23.6715	0	5.379e-06	3.64	25.24
High	HSPIAPSSPSPQVLAQK	1xPhospho [S]	5.43604e-06	0	1	1	10	Q9NQS7	0	1823.91	0	0.721	-0.47	0.523029	0.94922	28.22	241633	226051	38.98	53.65	144171	241633	330174	226051	237960	67654.3	113220	137298	285450	226051	227423	55426.3		High	48.6623	0	4.851e-07	3.12	48.39
High	HSPGPTPQPDCSLR	1xCarbamidomethyl [C11]; 1xPhospho [T/S]	0.000119107	0	1	1	12	Q4ZG55	0	1628.69	0	0.614	-0.7	0.27201	0.789599	10.12	593703	364830	23.95	10.11	479596	771842	593703	317675	364830	388570	376637	438566	513283	317675	348676	318339		High	29.6819	0	2.486e-05	3.15	30.73
High	HPNYSPPGSPIEK	2xPhospho [S9; S/Y]	7.71651e-05	0	1	1	49	Q9UHF7	0	1582.63	0	0.862	-0.21	0.641403	0.974244	8.35	8.88539e+06	7.08328e+06	10.62	10.47	7.67429e+06	8.88539e+06	9.48333e+06	7.08328e+06	8.17896e+06	6.70173e+06	6.02678e+06	5.04873e+06	8.19876e+06	7.08328e+06	7.8168e+06	5.49045e+06		High	42.3511	0	6.852e-06	3.91	42.18
High	HPNYSPPGSPIEK	1xPhospho [S/Y]	0.000381998	0	1	1	12	Q9UHF7	0	1502.67	0	1.589	0.67	0.179156	0.671537	113.19	315081	500774	90.84	13.15	147038		675176	456173	549735		115472		583719	456173	525392			High	38.6486	0	6.577e-06	3.68	38.3
High	HPLLSSGGPQSPLR	1xPhospho [S]	3.15733e-07	0	1	1	10	Q9P1Y5	0	1525.75	0	2.907	1.54	0.00852416	0.088971	83.88	149738	435354	74.87	13.81		83063.9	269930	394742	480145			47197.4	233367	394742	458884			High	48.6241	0	5.064e-10	3.85	48.47
High	HPHPGSSPETLPK	1xPhospho [S]	0.000697831	0	1	1	2	Q96PX6	0	1463.67	0																						No Quan Values	High	26.0417	0	1.175e-05	2.59
High	TLDKVSLEETAQLPSAPQGSR	1xPhospho [S/T]	0.000188328	0	1	1	2	Q9BRP8	1	2307.12	0	2.645	1.4	0.105363	0.51417	47.96	28533.1	75459.9	3.61	44.55		29271	27813.8	54463.6	104551			16631.9	24046.3	54463.6	99921			High	75.3166	0	2.118e-06	3.84	76.67
High	TIDLGAAAHYTGDKASPDQNASTHTPQSSVK	1xPhospho [S/Y/T]	1.39712e-06	0	1	1	65	Q14677	1	3248.49	0	2.691	1.43	0.0074869	0.0807894	59.7	353363	524474	53.77	83.38	365081	353363	104064	266483	1.03223e+06		286706	200783	89967.9	266483	986524			High	47.0579	0	1.458e-07	4.99	47.39
High	HNSTTSSTSSGGYR	1xPhospho [S3]	0.00029067	0	1	1	2	Q8IZP0	0	1521.6	0	1.396	0.48	0.373609	0.877584	38.9	220490	307727		35.89			220490		237401	398885			190623		226889	326790		High	23.245	0	3.86e-06	3.47	23.35
High	HNQLPLVIEFTEQTAPK		0.000977771	0	1	1	2	P07237	0	1965.04	0	1.111	0.15	0.82662	0.993321	25.8	39559.3	43943.2	24.24		33270	47037.3				43943.2	26127.7	26726.9				36000.8		High	118.631	0	3.911e-05	2.67	115.84
High	HNQGDSDDDVEETHPMDGNDSDYDPKK	2xPhospho [S6; S21]	1.74982e-06	0	1	1	2	Q9P2K3	1	3220.14	0	0.106	-3.23	2.43384e-07	4.28201e-06	0.27	411706	43786.3		22.13			411706	51268.1	37396.3				355938	51268.1	35740.4			High	34.4571	0	4.69e-09	5.74	34.67
High	TLDRSGDLGDMEPLK	1xPhospho [T/S]	3.43311e-08	0	1	1	85	O60716	1	1726.77	0	1.078	0.11	0.653346	0.977207	52.17	778017	905218	49.5	55.82	650905	778017	1.56225e+06	905218	1.6848e+06	543806	511169	442074	1.35064e+06	905218	1.61019e+06	445518		High	71.0065	0	6.34e-10	4.51	70.97
High	HNGSLSPGLEAR	1xPhospho [S]	8.29547e-05	0	1	1	12	Q9C0C2	0	1317.59	0	1.041	0.06	0.860597	0.998631	28.06	1.72074e+06	2.0008e+06	27.37	18.46	1.39502e+06	2.37924e+06	1.72074e+06	2.0008e+06	2.0738e+06	1.45163e+06	1.09554e+06	1.3519e+06	1.48766e+06	2.0008e+06	1.98197e+06	1.18926e+06		High	31.8215	0	1.33e-06	4.08	33.22
High	TLDRSGDLGDMEPLK	1xPhospho [T/S]; 1xOxidation [M11]	1.478e-06	0	1	1	35	O60716	1	1742.77	0	1.387	0.47	0.308657	0.825599	45.77	1.3776e+06	2.31799e+06	36.85	45.82	822398	1.80292e+06	1.3776e+06	2.31799e+06	2.50148e+06	903874	645846	1.02443e+06	1.191e+06	2.31799e+06	2.39071e+06	740507		High	51.6944	0	2.147e-08	3.67	47.68
High	HLSPYATLTVGDSSHK	1xPhospho [Y/S]	7.70669e-07	0	1	1	4	Q9BSJ8	0	1792.83	0	100	6.64	1e-17	1.8991e-16			66258.9		75.68				36461.1	120409					36461.1	115077			High	50.9507	0	1.617e-09	3.35	51
High	TLEAEFNSPSPPTPEPGEGPR	1xPhospho [S10]	4.85739e-06	0	1	1	5	A0MZ66	0	2289.01	0	1.23	0.3	0.66918	0.978655	38.12	72027	88601.5	30.7	5.45	53620.1	99379.7	72027	81727.4	88601.5	90817.5	42109	56468.2	62270.6	81727.4	84678.2	74403		High	84.3607	0	4.814e-08	4.58	84.91
High	HLSNVSSTGSIDMVDSPQLATLADEVSASLAK	3xPhospho [S6; S7; S]; 1xOxidation [M13]	0.000259738	0	1	1	4	P10636	0	3499.5	0	100	6.64	1e-17	1.8991e-16			12619.9		21.3				10842.9	14688.1					10842.9	14037.7			High	150.893	0	4.739e-06	5.64	151.22
High	HLSNVSSTGSIDMVDSPQLATLADEVSASLAK	3xPhospho [S3; S6; S7]	5.58742e-07	0	1	1	2	P10636	0	3483.5	0																						No Quan Values	High	152.974	0	1.058e-09	5.86
High	HLSNVSSTGSIDMVDSPQLATLADEVSASLAK	2xPhospho [S]; 1xOxidation [M13]	8.31273e-08	0	1	1	21	P10636	0	3419.53	0	2.669	1.42	0.0211416	0.17909	37.73	95264.6	254242	34.95	24.04	95264.6	61491.3	127782	254242	291387	177719	74813.3	34939.8	110473	254242	278484	145598		High	147.17	0	8.857e-11	6.12	147.35
High	HLSNVSSTGSIDMVDSPQLATLADEVSASLAK	2xPhospho [S]	3.61484e-09	0	1	1	23	P10636	0	3403.54	0	1.826	0.87	0.120646	0.553509	53.09	95971.1	200859	45.45	24.17	95971.1	79202.7	179533	200859	238033	144645	75368	45003.4	155214	200859	227493	118502		High	148.467	0	2.568e-11	6.88	149.04
High	HLSNVSSTGSIDMVDSPQLATLADEVSASLAK	1xPhospho [T/S]; 1xOxidation [M13]	6.87706e-09	0	1	1	78	P10636	0	3339.57	0	1.523	0.61	0.49227	0.939642	36.38	44527.5	66973.1	20.38	70.25	51482		38512.4	51400.1	66973.1	179076	40429.9		33295.7	51400.1	64007.5	146710		High	141.38	0	3.812e-12	6.49	142.06
High	HLSNVSSTGSIDMVDSPQLATLADEVSASLAK	1xPhospho [S/T]	1.69216e-08	0	1	1	54	P10636	0	3323.57	0	0.76	-0.4	0.589465	0.964327	16.47	104933	64363.6	17.82	25.07	79809.5	104933	114107	64363.6	60627.7	94028.1	62676.1	59623.5	98650.3	64363.6	57943.1	77033.3		High	145.772	0	1.102e-11	6.66	145.5
High	TLEEVVMAEEEDEGTDRPGSPA	1xPhospho [S20]	5.13167e-08	0	1	1	26	A6NKF1	0	2441.01	0	0.701	-0.51	0.427518	0.909204	25.12	587067	411319	61.23	33.93	587067	169172	785738	411319	547052	269339	461036	96124.4	679306	411319	522828	220658		High	103.879	0	4.729e-11	6.14	104.39
High	HLLTDLPLPPELPGGDLSPPDSPEPK	2xPhospho [S18; S22]	4.294e-10	0	1	1	41	Q9NYV4	0	2891.35	0	1.476	0.56	0.219098	0.728003	122.68	941550	1.37126e+06	81.39	71.53	941550	67656	1.24721e+06	1.37126e+06	1.84137e+06	239811	739418	38442.6	1.07827e+06	1.37126e+06	1.75983e+06	196467		High	146.089	0	1.187e-13	7.48	146.54
High	HLLTDLPLPPELPGGDLSPPDSPEPK	1xPhospho [S]	2.26013e-08	0	1	1	64	Q9NYV4	0	2811.39	0	0.67	-0.58	0.410237	0.898627	21.88	91400.6	61275.4	22.95	44.43	115774	91400.6	73044	61275.4	86308.1	32892.1	90919.3	51934.4	63149.8	61275.4	82486.3	26947.1		High	136.826	0	2.578e-10	5.79	136.53
High	HIISATSLSTSPTELGSR	1xPhospho [S/T]	2.98851e-05	0	1	1	20	Q5JSZ5	0	1936.94	0	2.143	1.1	0.057128	0.35853	62.89	103887	222583	72.62	29.81	103887	26572.4	173833	222583	317001	177367	81584.5	15098.6	150287	222583	302964	145309		High	69.6567	0	1.918e-07	3.8	70.29
High	TLEEVVMAEEEDEGTDRPGSPA	1xPhospho [S20]; 1xOxidation [M7]	0.00258108	0	1	1	22	A6NKF1	0	2457	0	1.159	0.21	0.58744	0.964327	41.65	259463	300810	34.67	14.41	378884	259463	189673	300810	368622	281667	297545	147429	163981	300810	352300	230758		High	92.322	5.421e-06	0.0001572	3.65	93.67
High	TIEGQSPEPVFGDADVDVSAVQAK	1xPhospho [T/S]	1.5171e-09	0	1	1	12	Q9Y2I9	0	2539.16	0	0.996	-0.01	0.942166	0.999971	45.93	505873	503678	58.52	22.03	505873	129589	551528	503678	537003	346285	397273	73633.3	476821	503678	513224	283697		High	103.963	0	1.16e-10	6.55	104.45
High	HIKEEPLSEEEPCTSTAIASPEKK	1xCarbamidomethyl [C13]; 1xPhospho [T/S]	1.01768e-05	0	1	1	29	Q9Y2X3	2	2790.29	0	1.099	0.14	0.701722	0.981639	72.52	286794	226628	35.33	71.9	195527	403720	286794	226628	690540	214847	153551	229396	247946	226628	659962	176016		High	77.8821	0	4.682e-08	6.61	77.96
High	TIASDSEEEAGKELSDKK	2xPhospho [S4; S6]	5.82412e-05	0	1	1	14	Q96ST2	2	2096.87	0	0.865	-0.21	0.763347	0.988442	67.53	1.11519e+06	1.22634e+06	44.85	57.27	802985		1.54877e+06	1.22634e+06	1.46458e+06	358476	630600		1.33898e+06	1.22634e+06	1.39973e+06	293684		High	35.5975	0.000116	0.001615	3.57	35.68
High	KAEPSEVDMNSPK	1xPhospho [S11]; 1xOxidation [M9]	5.73123e-05	0	1	1	2	Q9NR30	1	1527.64	0	0.739	-0.44	0.550619	0.957622	41.05	438142	394572	77.99	48.68	1.08435e+06	438142	214747	394572	158630	484808	851564	248955	185659	394572	151606	397183		High	23.6788	0	8.334e-07	4.07	24.11
High	HPTPGSSDPLIQPSSPAVCPEPPSSPK	1xCarbamidomethyl [C19]; 1xPhospho [S]	1.4065e-08	0	1	1	59	P10636	0	2846.31	0	1.461	0.55	0.255407	0.770643	76.67	1.04172e+06	2.30865e+06	47.5	37.49	799706	1.04172e+06	1.93506e+06	2.30865e+06	2.61074e+06	1.1682e+06	628026	591911	1.67295e+06	2.30865e+06	2.49513e+06	957058		High	77.8294	0	4.934e-11	5.39	71.07
High	HQASDSENEELPKPR	2xPhospho [S4; S6]	0.000164276	0	1	1	22	Q96ST2	0	1896.75	0	0.969	-0.04	0.921041	0.999971	91.1	3.58084e+06	3.39628e+06	76.73	50.25	3.96398e+06	308989	3.58084e+06	3.39628e+06	3.8426e+06	1.2014e+06	3.11299e+06	175570	3095797	3.39628e+06	3.67245e+06	984258		High	29.1454	0	1.388e-05	4.84	28.76
High	HSLSLDDIR	1xPhospho [S4]	0.00227046	0	1	1	3	Q96NE9	0	1135.51	0	3.228	1.69	0.00461043	0.0543793	36.02	55000.9	177570		33.39			55000.9	139594	225877				47550.7	139594	215875			High	55.3239	1.058e-05	0.0002972	2.95	55.33
High	SHMSGSPGPGGSNTAPSTPVIGGSDKPGMEEK	2xPhospho [T/S]; 1xOxidation [M]	5.46135e-05	0	1	1	27	A0FGR8	0	3229.32	0	1.686	0.75	0.145382	0.610602	132.93	335138	895055	71.92	81.53	191287		587169	895055	1.09503e+06	50304.3	150221		507634	895055	1.04654e+06	41212.2		High	43.1873	0	3.187e-06	4.33	48.4
High	TKTEISEMNR	1xOxidation [M8]	0.000518398	0	1	1	3	P05787	1	1224.59	0	0.921	-0.12	0.867548	0.998631	49.3	1.32346e+06	1.23229e+06	51.1	57.64	1.93227e+06	906477		1.23229e+06	665846	2.23361e+06	1517449	515066		1.23229e+06	636362	1.8299e+06		High	21.935	0	7.913e-06	3.51	23.38
High	HSLDSDEEEDDDDGGSSK	1xPhospho [S]	2.99053e-10	0	1	1	14	O95400	0	2016.68	0	1.206	0.27	0.576671	0.962406	36.86	6.0307e+06	7.27497e+06	17.45	31.59	7.49329e+06	6.0307e+06	5.34475e+06	7.27497e+06	4.84435e+06	9.36386e+06	5884638	3.42668e+06	4.62078e+06	7.27497e+06	4629839	7.67142e+06		High	24.7634	0	5.724e-14	7.43	25.38
High	HSHSPASSPKPLK	2xPhospho [S4; S7]	0.00153268	0	1	1	1	Q9HDC5	0	1532.67	0																						No Quan Values	High	22.7152	0	3.252e-05	2.93
High	HSGPNSADSANDGFVR	1xPhospho [S]	2.34809e-05	0	1	1	2	P52597	0	1710.69	0	0.959	-0.06	0.959528	0.999971	26.31	96180.5	83512	22.7	17.82	64815.4	96180.5	101629		94789.1	73576.5	50900.9	54650.4	87862.5		90591.8	60278.2		High	31.1325	0	2.629e-07	2.99	31.22
High	HSGPNSADSANDGFVR		1.509e-05	0	1	1	1	P52597	0	1630.72	0	0.01	-6.64	1e-17	1.8991e-16		139608						139608						120697					High	27.1434	0	7.825e-08	2.64	27.32
High	TIAECLADELINAAK	1xCarbamidomethyl [C5]	6.74477e-08	0	1	1	23	P46782	0	1631.83	0	0.451	-1.15	0.117472	0.54674	12.51	102336	46113.4	16.67	67.3	102336	134107	100971	26945.1	46113.4	102820	80366.8	76200.6	87293.8	26945.1	44071.4	84236.1		High	141.048	0	9.07e-09	4.51	139.48
High	HSDSGTSEASLSPPSSPPSRPR	2xPhospho [S15; S]	0.00130541	0	1	1	17	Q7Z4S6	0	2395.99	0	0.992	-0.01	0.845219	0.994228	46.92	837717	831284	52.02	8.47	383546	1.2345e+06	837717	831284	938920	800830	301206	701452	724244	831284	897344	656087		High	39.8622	0	5.753e-05	3.5	38.4
High	HSCSPMGDGDPEAMEESPR	1xCarbamidomethyl [C3]; 1xPhospho [S17]	2.03585e-08	0	1	1	1	Q9P275	0	2168.77	0	0.295	-1.76	0.0166574	0.151341	4.29	218369	64498.2		44.51			218369	46565.5	89336.8				188790	46565.5	85380.9			High	43.7339	0	1.414e-11	4.73	44.01
High	HSCSGSSPPR	1xCarbamidomethyl [C3]; 1xPhospho [S]	0.00193409	0	1	1	17	Q9UQ35	0	1151.43	0	0.734	-0.45	0.463672	0.924776	50.17	754835	619696	108.2	56.48	292546	754835	3.05491e+06	214628	832291	619696	229742	428902	2641107	214628	795437	507692		High	21.8982	0.0006976	0.01225	2.68	22.77
High	HSASPVVFTSAR	2xPhospho [S2; S4]	0.00150828	0	1	1	2	O43166	0	1418.59	0	1.712	0.78	0.292048	0.810295	81.7	57837.6	99014.1	73.84	14.82	32407.6		103222	89128.2	109997		25450.3		89240.4	89128.2	105126			High	51.6688	6.278e-05	0.0008715	3.01	51.26
High	TLAGMGLQPGNISPTSK	1xPhospho [S/T]	7.65473e-05	0	1	1	3	P24723	0	1751.84	0	0.741	-0.43	0.60845	0.965026	23.56	126228	78311.4	22.03	46.2	85256.3	126228	131013	55787.4	109930		66953.5	71723.3	113267	55787.4	105062			High	83.1154	0	6.508e-07	4.05	83.09
High	TIAHSPTSFTESSSK	1xPhospho [T/S]	2.70103e-06	0	1	1	16	Q03164	0	1659.73	0	0.487	-1.04	0.103993	0.512422	12.22	628515	305836	44.02	11.03	385866	964024	628515	305836	356719	289591	303029	547764	543379	305836	340924	237250		High	34.8231	0	4.203e-08	4.09	34.28
High	TIAMDGTEGLVR		8.36242e-05	0	1	1	2	P06576	0	1262.64	0	0.01	-6.64	1e-17	1.8991e-16		81234.8		47.66			57205	115358					32504.3	99732.6					High	63.3984	0	7.297e-06	2.88	64.23
High	TIAQDYGVLK		0.00178503	0	1	1	5	Q06830	0	1107.6	0	0.982	-0.03	0.886833	0.998631	24.78	318779	313056		24.15			318779	371976	263469				275598	371976	251802			High	56.6585	0	3.975e-05	2.73	56.72
High	HRPSPPATPPPK	2xPhospho [S4; T8]	2.46412e-05	0	1	1	25	Q8IYB3	0	1441.64	0	1.207	0.27	0.575772	0.962406	25.65	4.34694e+07	49612344	36.49	31.9	4.97073e+07	4.34694e+07	2.27681e+07	49612344	3.0591e+07	5.9989e+07	39036182	2.46996e+07	1.96841e+07	49612344	2.92364e+07	4.91465e+07		High	24.3715	0	6.334e-07	3.86	24.56
High	TIAQGNLSNTDVQAAK		3.76818e-07	0	1	1	3	P22695	0	1630.84	0	0.737	-0.44	0.581114	0.962796	24.22	112463	82891.3	50	20.77	38583.8	112463	121126	87216.7	82891.3	57965.4	30300.6	63902.1	104719	87216.7	79220.8	47488.7		High	36.6738	0	6.35e-10	4.21	36.71
High	HQVLLEDPEQEGSAEEEELGVLPCPSTSLDGENR	1xCarbamidomethyl [C24]; 1xPhospho [S13]	1.56355e-06	0	1	1	12	O15085	0	3843.69	0	2.087	1.06	0.0797682	0.439744	69.52	66956.7	139741	64.13	11.53	41057.5		109193	128774	151643		32243.3		94402.5	128774	144928			High	115.098	0	2.248e-07	4.79	116.04
High	HQTLEVSLSRDSPLK	1xPhospho [S]	3.39872e-05	0	1	1	12	Q8NCF5	1	1789.88	0	1.94	0.96	0.193053	0.690162	156.93	68127	98872	129.13	79.13	319673	14518.9		62457.1	279623	98872	251046	8249.72		62457.1	267241	81001.8		High	50.3213	0	3.586e-07	2.88	50.41
High	HQSDPSEDEDER	2xPhospho [S3; S6]	0.000445005	0	1	1	2	Q96BR1	0	1603.49	0	0.891	-0.17	0.927388	0.999971	54.75	403755	296801	69.46	40.04	691177		235856	296801	250608	516359	542796		203908	296801	239511	423031		High	23.23	0	6.495e-06	4.09	23.7
High	HQQQLLASPGSSTVDNK	1xPhospho [S/T]	2.09535e-07	0	1	1	19	Q9C0E2	0	1889.88	0	1.084	0.12	0.784627	0.989373	40.18	577708	626412	43.68	25.91	424497	984213	577708	626412	796172	469405	333367	559236	499454	626412	760917	384564		High	37.9682	0	1.471e-07	5.23	37.61
High	HQQIPLHSPPSK	1xPhospho [S8]	0.000279222	0	1	1	3	Q8NDX5	0	1448.7	0	1.285	0.36	0.438579	0.915096	39.47	253863	326277	19.57	41.71	200493	253863	298627	326277	473205	196457	157451	144246	258177	326277	452251	160949		High	26.6341	0	3.548e-06	2.96	27.76
High	HQGVMVGMGQK	2xOxidation [M5; M8]	0.00178503	0	3	7	2	P60709; P62736; Q562R1	0	1203.56	0	0.895	-0.16	0.864057	0.998631	1.57	690350	618190		1.87	690350			626410		610079	542146			626410		499812	Shared	High	21.9487	6.278e-05	0.0008082	2.48	23.21
High	HQGVMVGMGQK	1xOxidation [M5]	0.0011951	0	3	7	2	P60709; P62736; Q562R1	0	1187.57	0	1.304	0.38	0.361837	0.869586	26.07	797447	1.03979e+06	26.81	13.18		966120	658223	1.14167e+06		947001		548955	569063	1.14167e+06		775838	Shared	High	25.163	0	6.153e-05	2.92	25.22
High	HQGVMVGMGQK		6.01443e-05	0	3	7	5	P60709; P62736; Q562R1	0	1171.57	0	0.486	-1.04	0.0604948	0.370253	22.73	816004	553209	93.67	74.23	134412	816004	1.89832e+06	653808	553209	65257.9	105556	463658	1.64118e+06	653808	528713	53463.1	Shared	High	27.9958	0	4.79e-07	3.12	28.01
High	TIASDSEEEAGKELSDK	2xPhospho [S4; S6]	0.00013876	0	1	1	29	Q96ST2	1	1968.77	0	1.19	0.25	0.569206	0.961893	64.59	1.77695e+06	2.11424e+06	63.83	27.84	1.77695e+06	743921	3.14863e+06	2.11424e+06	2.59246e+06	1.45401e+06	1.39548e+06	422701	2.72214e+06	2.11424e+06	2.47766e+06	1.19121e+06		High	48.2186	0	4.437e-06	5.54	48.14
High	HPTPGSSDPLIQPSSPAVCPEPPSSPK	1xCarbamidomethyl [C19]; 2xPhospho [S15; S24]	1.20484e-05	0	1	1	7	P10636	0	2926.27	0	1.156	0.21	0.645155	0.974911	9.6	220576	255043	1.16	20.89		222392	218774	255043	271540	179349		126365	189140	255043	259517	146933		High	79.4445	0	7.002e-08	4.34	80.02
High	KAEQGSEEEGEGEEEEEEGGESK	1xPhospho [S6]	6.73568e-10	0	1	1	6	Q8NE71	1	2561.95	0	1.104	0.14	0.772495	0.988442	35.4	6.04775e+06	5084740	28.19	26.37	6.04775e+06	6.94187e+06	3.86332e+06	5084740	4.88931e+06	7.66723e+06	4749426	3.94442e+06	3.34001e+06	5084740	4.67281e+06	6.28144e+06		High	23.7328	0	1.644e-13	8.36	24.6
High	KAGLASPEEEDAVGKEPLK	1xPhospho [S6]	1.00818e-07	0	1	1	2	Q9UNS1	2	2047.99	0	0.579	-0.79	0.420974	0.904523	6.07	172433	99827.2		17.16			172433	88368.8	112771				149076	88368.8	107778			High	41.6429	0	1.493e-09	4.94	41.77
High	KALVVPEPEPDSDSNQER	1xPhospho [S]	9.051e-07	0	1	1	10	Q5VTR2	1	2089.94	0	0.634	-0.66	0.314513	0.830153	56	328674	691196	95.05	78.76	328674	164260	1.12013e+06	691196	710667	43766	258114	93333.5	968406	691196	679199	35855.7		High	48.5116	0	9.123e-09	4.28	48.39
High	KGEEVEPAPIVDSGTVSDQDSCLQSLPDCGVK	2xCarbamidomethyl [C22; C29]; 1xPhospho [S17]	0.000613667	0	1	1	1	Q12802	1	3496.55	0	1.994	1	0.206948	0.710609	43.21	26797.5	53437.5	9.1	41.98	25124.6		28581.8	39349.9	72568.7		19730.9		24710.3	39349.9	69355.3			High	91.2792	0	9.901e-06	4.7	92.9
High	KGDVEGSQSQDEGEGSGESER	1xPhospho [S9]	3.96765e-08	0	1	1	4	Q9UQE7	1	2246.87	0	1.341	0.42	0.324194	0.836468	56.88	998545	1682946	35.32	41.04	1.38167e+06	998545	665223	1682946	760641	1.85325e+06	1.08505e+06	567380	575115	1682946	726959	1.51829e+06		High	22.9632	0	3.365e-11	5.93	23.89
High	KGDRSPEPGQTWTR	1xPhospho [S5]	0.000762291	0	1	1	19	Q09666	2	1694.76	0	0.509	-0.97	0.0887852	0.469166	13.24	2.90446e+06	1.47835e+06	39.06	52.14	1.61104e+06	2.90446e+06	3.74632e+06	1.47835e+06	1.98793e+06	593511	1.26518e+06	1.65033e+06	3.23886e+06	1.47835e+06	1.8999e+06	486239		High	26.4143	0	1.317e-05	3.36	26.53
High	KGAGDGSDEEVDGKADGAEAKPAE	1xPhospho [S7]	6.30351e-07	0	1	1	20	P35579	2	2382.99	0	1.05	0.07	0.892997	0.999971	65.02	5.78242e+07	60711365	24.92	45.17	6.67765e+07	5.78242e+07	3.99307e+07	60711365	3.28654e+07	8.73372e+07	52440973	3.28561e+07	34521851	60711365	3.14101e+07	7.15517e+07		High	25.6394	0	1.276e-08	5.04	24.97
High	KGAGDGSDEEVDGK	1xPhospho [S7]	1.17064e-06	0	1	1	12	P35579	1	1443.56	0	1.28	0.36	0.460172	0.924776	18.7	3.5074e+07	4.20615e+07	8	37.48	3.5074e+07	3.20305e+07	3.76107e+07	40990989	4.20615e+07	7.59116e+07	27544326	18199953	32516173	40990989	40198996	62191196		High	22.8625	0	5.96e-09	5.01	23.48
High	KGAAPTPPGK	1xPhospho [T6]	0.000309971	0	1	1	2	Q13428	1	1003.5	2	1.041	0.06	0.836701	0.994193	74.11	1.93588e+06	2.77862e+06	44.02	53.26	3.40685e+06	1.93588e+06	1.49098e+06	2.77862e+06	1.00812e+06	3.54734e+06	2.67547e+06	1.09998e+06	1289017	2.77862e+06	963483	2.90619e+06		High	22.7822	0	6.478e-06	3.06	24.37
High	KGAAEEAELEDSDDEEKPVKQDDFPK	1xPhospho [S12]	5.33122e-05	0	1	1	1	Q9UBB9	2	2999.3	0	8.8	3.14	2.27768e-08	4.10333e-07	49.29	42142.7	438360	25.27	32.76		50485.5	35178.6	450225	438360	232513		28686.2	30413.4	450225	418949	190488		High	42.2693	0	4.085e-07	4.53	42.42
High	KGAAEEAELEDSDDEEKPVK	1xPhospho [S12]	4.88342e-10	0	1	1	4	Q9UBB9	1	2268.98	0	0.995	-0.01	0.883227	0.998631	114.91	71247.8	176943	72.37	60.6	71247.8	50060.5	188993	188050	176943	40829	55952.4	28444.7	163393	188050	169108	33449.5		High	29.5506	0	1.103e-13	5.77	29.7
High	KFTNFQSPNIDPTEENDLDDSLSVK	1xPhospho [S]	7.08759e-06	0	1	1	2	Q6ULP2	1	2933.31	0	100	6.64	1e-17	1.8991e-16			115464							115464						110352			High	97.9875	0	2.939e-08	4.04	98.44
High	KFSPSQVPVQTR	1xPhospho [S]	0.000192924	0	1	1	5	Q9P1Y5	1	1453.72	0	1.344	0.43	0.337117	0.848817	26.41	340944	458328	27.39	14.5		280216	414834	413528	507983			159220	358643	413528	485489			High	44.1947	0	6.819e-05	3.28	43.85
High	KFSGFSAKPNNSGEAPSSPTPK	1xPhospho [S]	5.81659e-07	0	1	1	6	P49916	1	2315.07	0	2.4	1.26	0.022736	0.1885	110.88	200547	481256	97.56	33.61		85913.6	468135	377702	613200			48816.7	404723	377702	586047			High	33.8423	0	1.124e-09	4.91	33.81
High	KFQEQECPPSPEPTRK	1xCarbamidomethyl [C7]; 1xPhospho [S10]	7.41251e-05	0	1	1	4	P62070	2	2037.91	0	0.424	-1.24	0.0522702	0.339047	12.82	621188	232456	67.61	17.12		1.04532e+06	369145	227502	305528	232456		593957	319142	227502	291999	190442		High	26.0648	0	6.24e-07	3.51	26.35
High	KFQEQECPPSPEPTR	1xCarbamidomethyl [C7]; 1xPhospho [S10]	5.12118e-05	0	1	1	6	P62070	1	1909.82	0	0.684	-0.55	0.477297	0.929933	17.66	441846	302012	36.12	20.53	277161	593048	441846	302012	313062	210178	217660	336974	381996	302012	299200	172190		High	29.5777	0	2.105e-05	4.01	30.71
High	TGSGSPFAGNSPAREGEQDAASLK	2xPhospho [S5; S11]	0.000154045	0	1	1	16	Q9UPT8	1	2494.03	0	1.165	0.22	0.571259	0.962406	57.98	341280	397483	44.14	36.62	232834	560518	341280	271140	397483	572896	182849	318490	295051	271140	379883	469350		High	68.4306	0.0001452	0.002398	3.81	68.86
High	KEVLASPDR	1xPhospho [S6]	0.000954499	0	1	1	5	Q9C0C2	1	1094.52	0	0.718	-0.48	0.430041	0.910715	37.15	1.17941e+06	703851	42.8	59.95	1.55256e+06	1.17941e+06	606847	435960	703851	1.42768e+06	1.21926e+06	670151	524646	435960	672684	1.16964e+06		High	24.4098	0	1.756e-05	3.37	25.94
High	KETTSGTSTEPVKNSSPAPPQPAPGK	1xPhospho [S/T]	7.71651e-05	0	1	1	9	Q9NYV4	2	2673.28	0	1.424	0.51	0.310021	0.826802	49.51	527583	751172	56.49	33.04	324849	1.00649e+06	527583	751172	500325	995217	255111	571892	456119	751172	478171	815340		High	25.1794	0	7.79e-07	4.69	25.41
High	KETPPPLVPPAAR	1xPhospho [T3]	0.00132654	0	1	1	46	Q9BQA1	1	1452.76	0	0.928	-0.11	0.9635	0.999971	27.3	972076	775253	30.22	23.95	570086	1.06335e+06	972076	775253	986361	608794	447700	604203	840403	775253	942685	498760		High	53.8063	9.882e-05	0.001371	3.13	49.5
High	KETESEAEDNLDDLEK	2xPhospho [T3; S5]	1.03279e-07	0	1	1	30	Q8IYB3	1	2024.76	0	0.903	-0.15	0.773375	0.988442	16.19	1.74481e+06	1.57591e+06	64.57	5.88	2.01447e+06	361277	1.74481e+06	1.48096e+06	1.57591e+06	1.66597e+06	1.58201e+06	205280	1.50847e+06	1.48096e+06	1.50613e+06	1364857		High	70.6275	0	1.167e-10	6.84	68.89
High	KETESEAEDNLDDLEK	1xPhospho [S/T]	2.13645e-08	0	1	1	129	Q8IYB3	1	1944.8	0	1.919	0.94	0.0482335	0.320572	74.06	4.42784e+06	1.04254e+07	29.62	60.05	3.84912e+06	4.42784e+06	6.6397e+06	1.04254e+07	1.27431e+07	2.80516e+06	3.0228e+06	2.51593e+06	5.74031e+06	1.04254e+07	1.21788e+07	2.29815e+06		High	63.8511	0	6.261e-11	6.97	55.37
High	KESLLQIAENPELQLQPDGFR	1xPhospho [S3]	2.70103e-06	0	1	1	14	Q5VTJ3	1	2505.24	0	0.701	-0.51	0.499839	0.940344	9.49	114874	84195.8	13.14	20.59	96856.9	114874	126203	59014.6	84195.8	88420.6	76063.7	65272.4	109108	59014.6	80467.6	72439.3		High	122.46	0	1.548e-05	5	124.57
High	KESKEEETSIDVAGKPNEVTK	2xPhospho [S3; S9]	1.66742e-06	0	1	1	6	P53985	2	2478.1	0	0.587	-0.77	0.26141	0.778679	44.55	210765	258722	82.41	70.99	56466.4	210765	445036	259472	258722	33124.8	44344.2	119758	384754	259472	247265	27137.7		High	31.4439	0	4.439e-09	6.77	30.98
High	KESKEEETSIDVAGKPNEVTK	1xPhospho [S3]	4.79594e-07	0	1	1	5	P53985	2	2398.14	0	0.726	-0.46	0.487555	0.9348	26.36	562287	408454	76.18	9.65	92823.3	562287	850061	381483	437333		72896.1	319495	734916	381483	417968			High	28.3716	0	1.168e-08	4.56	28.43
High	TGSNISGASSDISLDEQYK	1xPhospho [S/T]	3.79348e-09	0	1	1	49	P22059	0	2051.88	0	1.458	0.54	0.212407	0.719489	19.86	872428	1.27216e+06	18.47	5.19	691882	1.00738e+06	872428	1.27216e+06	1.38737e+06	1.26753e+06	543350	572398	754253	1.27216e+06	1.32593e+06	1.03843e+06		High	73.7175	0	1.288e-11	6.48	74.24
High	KEQESDEEEEEEEEDEPSGATTR	1xPhospho [S5]	4.2711e-06	0	1	1	2	Q8NFC6	1	2762.03	0	0.621	-0.69	0.384313	0.881163	14.86	154354	95780.3	30.8	3.81	154354	208683	111464	101726	94894.8	95780.3	121218	118575	96365.6	101726	90692.8	78468.8		High	26.9053	0	1.515e-08	4.96	27.84
High	KELSPAGSISK	1xPhospho [S4]	0.000168285	0	1	1	5	O95453	1	1196.59	0	0.622	-0.69	0.248691	0.76277	5.73	786364	488809	21.5	8.9	873694	786364	564511	444553	531466	488809	686130	446817	488045	444553	507932	400461		High	28.4038	0	8.796e-06	3.77	28.45
High	TGSNISGASSDISLDEQYK	2xPhospho [S]	3.96765e-08	0	1	1	29	P22059	0	2131.85	0	1.194	0.26	0.590701	0.964327	24.94	1.88818e+06	2.25476e+06	44.74	10.4	1.88818e+06	792966	2.1528e+06	2.26359e+06	2.25476e+06	1.87549e+06	1.48282e+06	450568	1.86119e+06	2.26359e+06	2.15492e+06	1.53651e+06		High	87.5472	0	8.055e-11	6.11	91.44
High	KELQAEATVSGSPEAPGTNVVSEPR	1xPhospho [S]	2.45263e-06	0	1	1	2	Q9BZV1	1	2633.25	0	0.914	-0.13	0.946605	0.999971	20.75	115698	105711		23.38			115698	89463.8	124909				100026	89463.8	119378			High	57.7829	0	7.315e-09	4.29	58.52
High	KGEGLPNFDNNNIK		4.85739e-06	0	1	1	4	Q9UBS4	1	1559.78	0	3.958	1.98	0.00128329	0.0175847	26.7	73469.2	290770		25.06			73469.2	243085	347809				63517.4	243085	332408			High	45.5938	0	1.783e-08	3.37	46.01
High	KEKTPELPEPSVK	1xPhospho [T4]	4.36059e-05	0	1	1	38	Q8IYB3	2	1561.79	0	0.996	-0.01	0.938832	0.999971	27.43	2.02206e+06	2.29265e+06	49.64	51.58	761568	2.3993e+06	2.02206e+06	2.29265e+06	2.38924e+06	731074	598075	1.3633e+06	1.74816e+06	2.29265e+06	2283442	598938		High	44.8221	0	3.127e-07	4.57	33.6
High	TGSGSPFAGNSPAREGEQDAASLK	1xPhospho [S11]	0.000594261	0	1	1	2	Q9UPT8	1	2414.06	0	2.467	1.3	0.135625	0.587598	123.77	31047.8	76603.4		90.63	31047.8			35838.6	163736		24382.5			35838.6	156486			High	58.5003	0	9.493e-06	2.52	58.66
High	KGGEFDEFVNDDTDDDLPISK	1xPhospho [T13]	6.69976e-06	0	1	1	7	Q6PD62	1	2436.01	0	1.44	0.53	0.332762	0.845409	105.34	286786	247538	80.77	78.23	286786	19064.1	358176	132769	461515		225219	10832.3	309659	132769	441079			High	104.668	0	6.031e-07	4.25	99.68
High	KHSQTDLVSR	1xPhospho [T/S]	0.000210758	0	1	1	24	O14683	1	1250.59	0	2.628	1.39	0.00334216	0.0412226	63.29	1.31998e+07	3.58794e+07	56.35	32.05	2.41602e+07	1.31998e+07	7.56483e+06	3.8459e+07	1.98799e+07	3.58794e+07	1.89735e+07	7.50021e+06	6540131	3.8459e+07	1.89996e+07	2.93945e+07		High	24.0344	0	3.591e-06	4.47	24.37
High	KHSPSPPPPTPTESR	2xPhospho [S3; S5]	8.28497e-07	0	1	1	13	Q92922	1	1774.76	1	0.949	-0.08	0.862746	0.998631	58.53	6.69181e+06	6.3527e+06	22.73	44.59	7.21138e+06	6.69181e+06	4.56909e+06	6.3527e+06	3.56999e+06	9.27649e+06	5.66324e+06	3.80233e+06	3.95018e+06	6.3527e+06	3.41191e+06	7.59985e+06		High	23.7782	0	1.007e-07	4.66	24.9
High	TGQVYYNTDDEREGGSVLVK	1xPhospho [Y/T]	0.00043093	0	1	1	4	Q6ISB3	1	2310.03	0	0.336	-1.57	0.027815	0.21888	7.71	157552	52906.5		59.24			157552	33857.5	82673				136211	33857.5	79012.2			High	59.869	0	6.215e-06	3.02	59.21
High	KGVSQTGTPVCEEDGDAGLGIR	1xCarbamidomethyl [C11]; 2xPhospho [T6; T/S]	0.0002194	0	1	1	2	Q12888	1	2406	0	1.651	0.72	0.354344	0.862342	104	25661.6	60433.6	33.67	67.47	25661.6	20135	38591.5	63729.8	60433.6	9925.86	20152.6	11440.8	33364.1	63729.8	57757.6	8131.84		High	67.2093	0	2.577e-06	4.33	67.52
High	TGRDTPENGETAIGAENSEK	1xPhospho [T]	2.26318e-06	0	1	1	8	Q8N3X1	1	2155.91	0	0.942	-0.09	0.947239	0.999971	19.17	526024	495481	20.96	9	526024	623488	406414	424890	495481	501697	413098	354270	351363	424890	473541	411019		High	27.8859	0	1.132e-07	4.54	28.07
High	TGSCSELDACPSK	2xCarbamidomethyl [C4; C10]; 1xPhospho [T/S]	2.80236e-05	0	1	1	11	Q9H1H9	0	1491.55	0	0.488	-1.03	0.134602	0.586011	5.38	475657	259153	27.94	14.88	475657	749707	475170	231960	259153	310263	373543	425988	410806	231960	247678	254185		High	32.7253	0	5.267e-07	3.91	33.39
High	KGTENGVNGTLTSNVADSPR	1xPhospho [S18]	4.62865e-06	0	1	1	5	Q15629	1	2096.96	0	1.063	0.09	0.759949	0.988442	53.05	184804	196369	39.35	58.26	91221.7	184804	214522	196369	266635	64750.4	71638.3	105007	185463	196369	254828	53047.3		High	36.4796	0	1.884e-08	4.8	36.34
High	TGSDHTNPTSPLLVKPSDLLEENK	1xPhospho [S/T]	7.61941e-06	0	1	1	12	Q96D71	0	2672.28	0	1.274	0.35	0.693186	0.980208	22.68	49763.8	63393.7		73.96	49763.8			53696.8	188965	63393.7	39080.6			53696.8	180597	51935.8		High	88.1857	0	8.601e-08	4.86	89.37
High	KGSSSSVCSVASSSDISLGSTK	1xCarbamidomethyl [C8]; 1xPhospho [S]	6.2611e-05	0	1	1	8	Q9ULT8	1	2210.98	0	4.457	2.16	0.000419498	0.00623521	6.67	62158.3	277059		6.35			62158.3	264880	289797				53738.6	264880	276964			High	55.1687	0	5.01e-07	4.29	55.26
High	TGSEPALSPAVVR	1xPhospho [S/T]	0.000161656	0	1	1	12	O75815	0	1363.66	0	0.468	-1.09	0.0905551	0.472116	12.25	238325	160094	28.08	23.39	231982	238325	371504	160094	174041	108516	182180	135418	321182	160094	166335	88902.2		High	66.3801	0	1.298e-05	3.79	66.35
High	KGSSGNASEVSVACLTER	1xCarbamidomethyl [C14]; 1xPhospho [S]	2.7503e-09	0	1	2	40	Q69YQ0	1	1931.85	0	1.928	0.95	0.0888857	0.469461	125.92	219767	943016	88.16	65.53	92815.8	219767	615987	943016	1.04521e+06	178958	72890.2	124873	532549	943016	998931	146613		High	55.0898	0	1.03e-12	5.2	55.1
High	KGSPTPGFSTR	1xPhospho [S/T]	0.000561765	0	1	1	16	Q6ZRV2	1	1214.56	0	0.506	-0.98	0.0362769	0.262577	3.03	1.03233e+07	5.19251e+06	28.29	6.74	1.0872e+07	1.03233e+07	6.1557e+06	4.80458e+06	5.19251e+06	5.49985e+06	8.53798e+06	5.86576e+06	5.32188e+06	4.80458e+06	4.96258e+06	4.5058e+06		High	27.171	0	2.7e-05	3.04	27.97
High	KGSITEYTAAEEK	1xPhospho [S/T/Y]	4.59159e-06	0	1	1	13	Q12982	1	1506.67	0	0.937	-0.09	0.871832	0.998631	25.48	1.73914e+06	1.6301e+06	35.71	18.42	1.18075e+06	2.45784e+06	1.73914e+06	1.6301e+06	1.906e+06	1.31126e+06	927267	1.39656e+06	1.50357e+06	1.6301e+06	1.82161e+06	1.07426e+06		High	33.1532	0	1.973e-08	5.44	33.16
High	KGSLSSVTPSPTPENEK	1xPhospho [S3]	1.70239e-05	0	1	1	2	Q92870	1	1837.86	0	0.803	-0.32	0.665586	0.977723	11.22	91215.5	72344.1	16.69	3.33		102697	81017.7	75621.2	70876.6	72344.1		58353	70043.4	75621.2	67738.2	59268.5		High	34.8503	0	9.215e-08	4.47	34.78
High	KGSFSALVGR	1xPhospho [S]	0.000317535	0	1	1	4	Q13619	1	1101.55	0	4.045	2.02	3.06837e-05	0.000500595	69.29	285353	1.15425e+06	64.34	12.56		174647	466234	1.05588e+06	1.26178e+06			99235.4	403080	1.05588e+06	1.20591e+06			High	51.0874	0	4.183e-06	3.72	51.06
High	KGSDALRPPVPQGEDEVPK	1xPhospho [S3]	0.000441444	0	1	1	3	Q8N3D4	1	2099.02	0	2.845	1.51	0.0127326	0.122899	32.16	97544	277551		29.98			97544	223799	344212				84331.2	223799	328970			High	50.2571	0	6.443e-06	3.91	50.06
High	KGQGGAGAGDDEEED		0.000120068	0	1	1	1	P46781	1	1434.56	0	0.479	-1.06	0.12886	0.572281	0	486191	232824			486191			232824			381816			232824				High	22.2119	0	1.18e-06	3.64	22.91
High	KGPRTPSPPPPIPEDIALGK	2xPhospho [T5; S7]	1.06797e-05	0	1	1	10	Q5T200	2	2227.09	0	1.545	0.63	0.267498	0.785996	95.62	71705.5	131028	57.78	75.09	71705.5	51549.1	151655	131028	234342	34297.2	56311.8	29290.5	131112	131028	223965	28098.3		High	79.8128	0	5e-08	5.17	80.01
High	KGPPTQELDRDSEEEEEEDDEDGEDEEEVPK	1xPhospho [T/S]	3.92788e-05	0	1	1	23	Q14687	2	3683.44	0	2.85	1.51	0.00271767	0.0345322	148.14	344676	982456	114.76	44.94	111189		1.06847e+06	706920	1.36539e+06		87319		923738	706920	1.30493e+06			High	46.3252	0	2.725e-07	5.44	45.71
High	TGSESSQTGTSTTSSR	1xPhospho [S/T]	1.76157e-08	0	1	1	12	P23588	0	1653.66	0	1.292	0.37	0.442706	0.916859	52.88	5.38994e+06	6963774	16.37	37.14	5.47548e+06	5.38994e+06	4.02708e+06	6963774	4.47978e+06	9.7174e+06	4300007	3062597	3.48159e+06	6963774	4.28141e+06	7961064		High	22.8497	0	4.613e-11	4.65	23.46
High	KGPGQPSSPQR	1xPhospho [S]	0.000212459	0	1	1	12	O95400	1	1218.56	1	1.117	0.16	0.746466	0.987002	33.13	4.62927e+06	4.32048e+06	26.37	18.78	4.62927e+06	5.11314e+06	2.98028e+06	4.07258e+06	4.32048e+06	5.71103e+06	3.63546e+06	2.90532e+06	2.57658e+06	4.07258e+06	4.12917e+06	4.67881e+06		High	23.0031	5.421e-06	0.000112	3.6	22.97
High	KGNSPNSEPPTPK	1xPhospho [S4]	3.08617e-05	0	1	1	7	P48634	1	1432.65	1	1.421	0.51	0.255416	0.770643	73.72	914528	1.94634e+06	56.29	48.34	2.05695e+06	914528	775675	1.94634e+06	1.02429e+06	2.92378e+06	1.61536e+06	519641	670606	1.94634e+06	978933	2.39533e+06		High	23.681	0	2.413e-05	3.57	24.11
High	KGNAEGSSDEEGKLVIDEPAK	2xPhospho [S7; S8]	1.01292e-06	0	1	1	187	P51858	2	2332.99	0	3.311	1.73	0.000272714	0.00410476	104.28	7.03651e+06	2.39062e+07	105.27	60.35	7.03651e+06	2.00704e+06	2.43372e+07	2.39062e+07	3.03256e+07	6.64629e+06	5.52592e+06	1.14041e+06	2.10406e+07	2.39062e+07	2.89828e+07	5.44503e+06		High	53.6804	0	1.286e-08	6.46	48.14
High	KGNAEGSSDEEGKLVIDEPAK	1xPhospho [S]	1.35291e-06	0	1	1	19	P51858	2	2253.03	0	2.155	1.11	0.0178653	0.159424	54.64	607546	1.30925e+06	53.05	13.18		409552	901256	1.19245e+06	1.43749e+06			232710	779176	1.19245e+06	1.37383e+06			High	37.8476	0	4.581e-09	4.83	37.58
High	TGSESSQTGTSTTSSR	2xPhospho [T/S]	2.11508e-05	0	1	1	10	P23588	0	1733.63	0	0.886	-0.17	0.892778	0.999971	6.55	849068	752533	0.25	26.75	847562		850577	752533	710212	1.13007e+06	665608		735362	752533	678763	925816		High	24.0212	0	3.602e-06	4.06	24.51
High	KGLPLGSAVSSPVLFSPVGR	2xPhospho [S11; S16]	5.13857e-06	0	1	1	3	Q8WUM0	1	2128.06	0	2.558	1.36	0.0665948	0.392859	67.44	17300	44261.4	71.08	34.04	9952.94		30070.5	34625.9	56578.2		7816.25		25997.3	34625.9	54072.9			High	119.409	0	3.85e-08	4.22	120.87
High	TGSGSPFAGNSPAR	1xPhospho [S]	1.94259e-06	0	1	1	15	Q9UPT8	0	1385.58	0	1.914	0.94	0.0362654	0.262577	27.55	571129	1.15777e+06	34.2	11.14	541952	966286	571129	1.03745e+06	1.15777e+06	1.29646e+06	425606	549049	493767	1.03745e+06	1.10651e+06	1.06213e+06		High	36.7845	0	1.328e-07	3.58	37.54
High	TGSGSPFAGNSPAR	2xPhospho [S11; T/S]	0.000100607	0	1	1	8	Q9UPT8	0	1465.55	0	1.182	0.24	0.586146	0.964327	11.39	1.70911e+06	2.02088e+06	12.78	8.08	1.433e+06	1.8513e+06	1.70911e+06	1.75115e+06	2.02088e+06	2.02204e+06	1.12537e+06	1051919	1.4776e+06	1.75115e+06	1.93139e+06	1.65657e+06		High	44.5762	0	6.711e-06	3.49	44.1
High	KKAEPSEVDMNSPK	1xPhospho [S12]; 1xOxidation [M10]	2.31064e-05	0	1	1	4	Q9NR30	2	1655.73	0	0.736	-0.44	0.500665	0.940344	33.36	828183	732799	73.49	52.43	1.70136e+06	828183	320876	732799	236265	807414	1.33611e+06	470578	277412	732799	225803	661481		High	22.0843	0	1.37e-07	4.11	23.39
High	KEGITGPPADSSKPIGPDDAIDALSSDFTCGSPTAAGK	1xCarbamidomethyl [C30]; 1xPhospho [S/T]	4.06997e-06	0	1	1	23	P20810	1	3810.74	0	0.682	-0.55	0.461899	0.924776	60.84	81049.3	93226.3	65.86	88.12	79551.9	81049.3	228111	6337.34	155498	93226.3	62473.7	46052.7	197212	6337.34	148612	76376.4		High	108.516	0	1.423e-08	5.68	108.81
High	KEESEESDDDMGFGLFD	2xPhospho [S4; S7]; 1xOxidation [M11]	4.25111e-07	0	2	2	157	P05386; P05387	1	2125.69	0	0.478	-1.07	0.0289953	0.226138	11.43	4.96191e+06	2.36946e+06	5.07	46.78	5.14302e+06		4.78718e+06	1.68023e+06	3.34141e+06		4.03892e+06		4.13873e+06	1.68023e+06	3.19345e+06		Shared	High	147.264	0	7.41e-10	5.66	140.79
High	KDLGSTEDGDGTDDFLTDKEDEK	2xPhospho [T12; T17]	4.05624e-05	0	1	1	3	Q15527	2	2690.03	0	1.671	0.74	0.144126	0.607586	78.59	120295	693626	124.32	78.52		30516.2	474206	693626	790455	51126.6		17339.5	409973	693626	755453	41885.9		High	55.8639	0	3.995e-06	4.95	56.91
High	KDLGSTEDGDGTDDFLTDKEDEK	1xPhospho [T]	4.79594e-07	0	1	1	7	Q15527	2	2610.06	0	4.568	2.19	0.000255633	0.00385871	57.11	82801.4	378219	52.73	18.55	135855	82801.4	43921.4	331474	431557		106690	47048.3	37972	331474	412448			High	49.67	0	6.583e-09	5.92	49.92
High	KDHSDSDDQMLVAK	2xPhospho [S4; S6]	8.84647e-05	0	1	1	7	Q9NW75	1	1748.66	0	0.693	-0.53	0.439634	0.915096	56.02	182014	214223	81.87	77.8	93996.5		352450	214223	278798	22033.7	73817.4		304709	214223	266453	18051.3		High	34.4643	0	4.48e-06	4.1	34.14
High	KDDVSPVMQFSSK	1xPhospho [S5]	0.00042406	0	1	1	5	Q8IZE3	1	1547.68	0	1.709	0.77	0.18903	0.684842	34.45	149470	268249	55.68	49.03	54592.6	149470	204476	281773	268249	93294.4	42872.7	84930	176779	281773	256370	76432.2		High	55.9437	0.0005323	0.00896	2.78	57.61
High	TGSYGALAEITASK	1xPhospho [S/T]	4.06997e-06	0	1	1	10	O14974	0	1448.67	0	0.841	-0.25	0.716106	0.982335	27.92	692423	582567	45.3	20.5	318448	878753	692423	582567	737578	492742	250084	499313	598630	582567	704918	403683		High	88.472	0	1.424e-08	4.52	89.07
High	KDDSDDDGGGWITPSNIK	1xPhospho [S4]	5.4983e-07	0	1	1	2	Q9ULX3	1	1999.83	0	1.392	0.48	0.529897	0.950561	221.3	61365.1	85450.4	117.49		18655.6		201852	85450.4			14650.6		174510	85450.4				High	73.0428	0	1.036e-09	5.66	73.4
High	KDDEDEEEEEEVSDS	1xPhospho [S]	3.87832e-06	0	1	1	10	Q8TAD8	1	1863.62	0	0.97	-0.04	0.974781	0.999971	33.08	260382	215244	28.48	20.87	299791	165725	260382	215244	198869	290799	235432	94165.8	225112	215244	190063	238239		High	28.9151	0	2.122e-07	5.19	29.27
High	KCSLPAEEDSVLEK	1xCarbamidomethyl [C2]; 1xPhospho [S3]	4.81849e-06	0	1	1	18	P27816	1	1684.75	0	1.232	0.3	0.588232	0.964327	109.06	286228	833160	73.13	55.67	276881	286228	898663	833160	1.10725e+06	292765	217440	162637	776935	833160	1.05822e+06	239850		High	57.2495	0	1.775e-08	5.07	51.68
High	KAVVLPGGTATSPK	1xPhospho [S12]	3.19778e-06	0	1	1	6	Q8N1G0	1	1405.75	0	0.888	-0.17	0.855556	0.99686	11.15	249088	224518	31.59	35.94	141671	272825	249088	224518	242360	113915	111257	155021	215348	224518	231628	93326.1		High	36.0943	0	8.718e-07	4.27	35.84
High	KAVPMAPAPASPGSSNDSSAR	1xPhospho [S11]	3.98631e-07	0	1	1	3	Q66K74	1	2077.94	0	0.645	-0.63	0.544221	0.955725	14.12	160361	103444	52.14	10.42	61507.9	160361	207941	97987.1	119427	103444	48303.5	91118	179775	97987.1	114139	84747.6		High	34.1398	0	3.129e-08	3.2	33.99
High	KASVVDPSTESSPAPQEGSEQPASPASPLSSR	2xPhospho [T/S]	2.87658e-08	0	1	1	18	Q66K14	1	3340.46	0	2.672	1.42	0.0132327	0.126568	76	128942	420679	72.15	27.03	100073	128942	357583	420679	465681	267378	78589.3	73265.6	309146	420679	445060	219051		High	62.1312	0	2.218e-11	6.76	63.45
High	KASVVDPSTESSPAPQEGSEQPASPASPLSSR	1xPhospho [S]	7.39308e-09	0	1	1	33	Q66K14	1	3260.5	0	1.208	0.27	0.442296	0.916859	28.55	699890	845370	61.5	54.47	172796	699890	835996	845370	906319	248907	135700	397682	722756	845370	866187	203919		High	55.8135	0	9.71e-12	7.44	55.47
High	TGTAEMSSILEER		1.8598e-05	0	1	1	7	P25705	0	1423.67	0	0.673	-0.57	0.547649	0.957519	11.22	170130	114557		23.29			170130	97015.4	135270				147085	97015.4	129280			High	71.2348	0	1.207e-05	3.62	70.43
High	KASSPSPLTIGTPESQR	2xPhospho [S/T]	8.94848e-06	0	1	1	18	Q9NPI6	1	1915.86	0	0.759	-0.4	0.537523	0.95362	27.63	771131	568358	40.89	29.02	771131	342262	823349	568358	624766	343756	605585	194475	711822	568358	597101	281625		High	56.6656	0	4.889e-08	4.76	56.82
High	KASSPSPLTIGTPESQR	1xPhospho [S/T]	0.00112076	0	1	1	15	Q9NPI6	1	1835.89	0	0.961	-0.06	0.901668	0.999971	9.53	398052	382477	9.61	10.51		371862	426086	355023	412054			211294	368370	355023	393808			High	48.738	0	2.162e-05	3.08	48.6
High	KASPEPPDSAEGALK	1xPhospho [S3]	3.72551e-06	0	1	1	12	Q9H1B7	1	1576.73	0	1.235	0.3	0.527213	0.949377	30.59	3.0269e+06	4.0214e+06	26.33	10.5	2.97126e+06	4.61113e+06	3.0269e+06	3.67013e+06	4.52049e+06	4.0214e+06	2333389	2.62007e+06	2.61689e+06	3.67013e+06	4.32032e+06	3294566		High	32.664	0	1.262e-08	4.85	32.4
High	KASPEPEGEAAGK	1xPhospho [S3]	7.5584e-06	0	1	1	11	Q8IU81	1	1350.59	1	1.525	0.61	0.202909	0.705255	85.73	3.64153e+06	8.76342e+06	53.75	43.76	7.56137e+06	2.85968e+06	3.64153e+06	8.76342e+06	4.36056e+06	1.1466e+07	5.9381e+06	1.62489e+06	3.14826e+06	8.76342e+06	4.16747e+06	9.39365e+06		High	22.345	0	3.75e-06	4.69	23.89
High	KASPEAASTPR	1xPhospho [S3]	0.000146792	0	1	1	2	P29590	1	1194.55	0	1.38	0.46	0.27637	0.794669	33.56	612846	845616	2.19	31.68	622422	603418		1.06205e+06	673287		488800	342866		1.06205e+06	643474			High	22.8438	0	1.535e-06	3.21	23.48
High	KASGSENEGDYNPGR	2xPhospho [S3; S5]	2.62781e-05	0	1	1	3	Q02880	1	1740.63	0	1.123	0.17	0.736302	0.985514	44.79	566492	558225	46.16	30.13	710906	251065	566492	443943	558225	798273	558289	142657	489758	443943	533506	653992		High	26.1382	0	1.609e-07	2.47	26.32
High	KASGPPVSELITK	1xPhospho [S3]	0.00029538	0	2	3	2	P16402; P10412	1	1406.73	0	0.955	-0.07	0.984157	0.999971	39.04	165411	157933		39.25			165411	118769	210010				143005	118769	200711		Shared	High	55.6688	0	2.217e-05	4.08	56.05
High	KASEEIEDFR	1xPhospho [S3]	0.00149622	0	1	1	2	Q96FT9	1	1303.56	0	1.853	0.89	0.131187	0.578223	95.83	69134.8	128080	85.87	23.46		34177.4	139848	108331	151429			19419.8	120905	108331	144723			High	43.3903	0	4.141e-05	3.57	43.35
High	TGTAEMSSILEER	1xOxidation [M6]	0.000189848	0	1	1	4	P25705	0	1439.67	0	0.798	-0.33	0.790859	0.989373	22.73	143339	114355	53.96	45.59	52807.9	188825	143339	136530	114355	48900.4	41471.2	107291	123923	136530	109292	40062.1		High	39.9453	0	7.521e-06	3.24	39.57
High	TGTVSLEVR		0.00277406	0	1	1	2	P49327	0	961.531	0	0.505	-0.99	0.215168	0.722021	12.99	192426	97087	10.88	52.37		207840	178155	130117	97087	38521		118096	154023	130117	92787.9	31558.7		High	38.0732	5.421e-06	8.418e-05	2.92	38.08
High	TGVTSTSDSEEEGDDQEGEK	2xPhospho [S7; S9]	9.65223e-07	0	1	1	4	O75475	0	2259.77	0	0.287	-1.8	0.013804	0.130722	2.34	221361	63582.8	26.62		267819		182963			63582.8	210324		158179			52090.8		High	30.9905	0	2.163e-09	5.6	31.99
High	KAPAGQEEPGTPPSSPLSAEQLDR	2xPhospho [T11; S18]	6.31164e-05	0	1	1	16	P13051	1	2622.15	0	0.645	-0.63	0.297654	0.81592	34.45	774406	499460	34.1	64.24	821376	774406	405948	499460	625600	115572	645043	440022	350960	499460	597898	94683.1		High	68.1083	0	5.075e-07	3.73	68.06
High	KAPAGQEEPGTPPSSPLSAEQLDR	1xPhospho [T11]	5.67798e-07	0	1	1	5	P13051	1	2542.18	0	0.518	-0.95	0.187417	0.684657	8.36	144064	74577		29.12			144064	60517.8	91902.3				124549	60517.8	87832.8			High	62.8638	0	4.581e-09	3.87	62.43
High	KAPAGPSLEETSVSSPK	1xPhospho [S15]	2.71368e-05	0	1	1	6	Q6AI08	1	1764.84	0	0.543	-0.88	0.198506	0.697555	20.49	431768	269224	45.89	45.58	237609	637318	431768	269224	346168	124687	186599	362128	373282	269224	330839	102151		High	37.0754	0	4.255e-07	3.99	36.91
High	TGSSSPPGGPPKPGSQLDSMLGSLQSDLNK	1xPhospho [S/T]; 1xOxidation [M20]	2.07163e-06	0	1	1	139	P49023	0	3035.4	0	1.767	0.82	0.150937	0.620458	56.5	294379	708227	55.99	34.5	241473	647762	294379	426592	708227	888171	189634	368062	254504	426592	676866	727642		High	99.7431	0	1.009e-08	4.87	91.69
High	TGSNISGASSDISLDEQYK	3xPhospho [S3; S6; S9]	3.66609e-06	0	1	1	17	P22059	0	2211.81	0	0.512	-0.97	0.194875	0.692224	9.62	95027.8	48640.9	37.53	14.92	72407.6		124715	43752.3	54075.7		56863.2		107821	43752.3	51681.2			High	111.263	0	1.229e-07	5.45	111.33
High	KDPPQLTVQVLPSVDIDSISNSSADVLSPLSSPK	2xPhospho [S31; S]	8.18014e-08	0	1	1	2	Q9BVV6	1	3693.79	0	100	6.64	1e-17	1.8991e-16			29879.3							29879.3						28556.2			High	145.758	0	1.907e-10	6.4	146.13
High	TGSSSPPGGPPKPGSQLDSMLGSLQSDLNK	1xPhospho [S/T]	5.36728e-07	0	1	1	131	P49023	0	3019.41	0	0.761	-0.39	0.444928	0.918039	20.42	2.14112e+06	1.27775e+06	21.91	29.69	1.59553e+06	2.49999e+06	2.14112e+06	1.21397e+06	1.27775e+06	2.01673e+06	1.253e+06	1.42051e+06	1.85109e+06	1.21397e+06	1.22117e+06	1.65222e+06		High	120.643	0	5.166e-09	4.53	124.53
High	KEESEESDDDMGFGLFD	2xPhospho [S4; S7]	3.2344e-07	0	2	2	170	P05386; P05387	1	2109.69	0	0.734	-0.45	0.368106	0.872103	27.21	1.63938e+06	1.20262e+06	49.71	62.47	1.13559e+06		2.36666e+06	748350	1.93264e+06		891805		2.04608e+06	748350	1.84706e+06		Shared	High	155.195	0	1.932e-05	5.08	150.83
High	KEESEESDDDMGFGLFD	1xPhospho [S]; 1xOxidation [M11]	2.45263e-06	0	2	2	28	P05386; P05387	1	2045.72	0	0.38	-1.4	0.0102494	0.103655	7.41	3.34137e+06	1.2697e+06	1.18	70.27	3.36937e+06		3.3136e+06	1.2697e+06	1.70889e+06	240049	2.64604e+06		2.86475e+06	1.2697e+06	1.63322e+06	196662	Shared	High	113.467	0	2.744e-07	4.67	112.53
High	KEESEESDDDMGFGLFD	1xPhospho [S]	4.08898e-05	0	2	2	41	P05386; P05387	1	2029.73	0	0.399	-1.33	0.0109302	0.108796	8.62	1.70383e+06	598490	82.62	32.07	1.70383e+06	80855.6	2.09991e+06	475163	753825		1.33806e+06	45942.7	1.81547e+06	475163	720446		Shared	High	132.563	0	1.87e-06	4.78	131.96
High	KEESDEEETASK	1xPhospho [S4]	4.12199e-05	0	1	1	1	Q9BY89	1	1461.56	0	0.01	-6.64	1e-17	1.8991e-16		162585						162585						140562					High	22.5858	0	2.92e-07	4.54	22.74
High	KEEPSQNDISPK	1xPhospho [S10]	0.00126417	0	1	1	1	Q9NR30	1	1451.64	0	0.389	-1.36	0.0240292	0.195978	6.7	613217	265033	35.56	41.65	796185	613217	374538	265033	123963	309872	625261	348434	323805	265033	118474	253865		High	24.2517	0	2.538e-05	3.95	24.73
High	KEEPEPETEAVSSSQEIPTMPQPIEK	1xPhospho [S]	0.00162122	0	1	1	5	Q15326	1	2990.36	0	1.877	0.91	0.208463	0.713189	38.43	51845.8	97302.9	9.22	37.72		48569.3	55343.4	74034.8	127884			27597.4	47846.8	74034.8	122221			High	79.2009	0	3.516e-05	4.47	80.59
High	KEEENASVIDSAELQAYPALVVEK		1.39244e-05	0	1	1	4	P78527	1	2632.34	0	0.438	-1.19	0.107764	0.520084	2.45	116607	51123	12.09		107031	127041				51123	84053.4	72185.6				41883		High	109.424	0	1.593e-07	4.14	108.22
High	KEEEEEEEEYDEGSNLK		4.34033e-06	0	1	1	1	Q14165	1	2085.86	0	0.01	-6.64	1e-17	1.8991e-16		79565.9					79565.9						45209.8						High	29.0118	0	1.537e-08	3.21	29.71
High	KEDSDEEEDDDSEEDEEDDEDEDEDEDEIEPAAMK	2xPhospho [S4; S12]; 1xOxidation [M34]	4.25111e-07	0	1	1	29	P19338	1	4295.37	0	0.214	-2.22	2.39954e-06	4.08504e-05	2.9	8.65412e+06	2.37824e+06	36.92	41.2	1.13054e+07		6.6246e+06	2.46562e+06	2.37824e+06	1.02728e+06	8.87836e+06		5.72726e+06	2.46562e+06	2.27293e+06	841604		High	65.7121	0	7.465e-10	6.52	61.57
High	KEDSDEEEDDDSEEDEEDDEDEDEDEDEIEPAAMK	2xPhospho [S4; S12]	1.51915e-07	0	1	1	39	P19338	1	4279.38	0	0.152	-2.72	8.05761e-09	1.46162e-07	2.49	2.69459e+07	5.10858e+06	37.7	74.11	2.05042e+07		3.54114e+07	5.10858e+06	5.65619e+06	560168	1.61023e+07		3.06147e+07	5.10858e+06	5.40573e+06	458922		High	79.4968	0	5.399e-10	8.02	79.43
High	KEDSDEEEDDDSEEDEEDDEDEDEDEDEIEPAAMK	1xPhospho [S]	1.4018e-07	0	1	1	4	P19338	1	4199.41	0	0.25	-2	0.00679711	0.0748776	2.24	148756	37235.1	33.19		188939		117118	37235.1			148378		101254	37235.1				High	68.3448	0	1.74e-10	7.35	68.45
High	KEDLISAFGTDDQTEICK	1xCarbamidomethyl [C17]	4.32002e-07	0	1	1	2	Q9Y3A5	1	2069.97	0	100	6.64	1e-17	1.8991e-16			116557							116557						111396			High	76.0194	0	3.493e-09	3.76	76.63
High	KEDFSEATLK		0.00185807	0	1	1	1	Q53FA7	1	1167.59	0	1.195	0.26	0.760084	0.988442	0	61149.4	73099.9					61149.4	73099.9					52866.4	73099.9				High	31.3425	0	4.2e-05	2.33	31.57
High	KECSEAMEVETSVISIDSPQK	1xCarbamidomethyl [C3]; 1xPhospho [S]; 1xOxidation [M7]	2.1566e-06	0	1	1	15	Q12888	1	2463.07	0	0.952	-0.07	0.960755	0.999971	48.09	217104	206706		44.18	217104			206706	327263	132746	170496			206706	312771	108753		High	72.2975	0	2.011e-07	4.77	73
High	KECSEAMEVETSVISIDSPQK	1xCarbamidomethyl [C3]; 1xPhospho [S18]	1.87231e-07	0	1	1	29	Q12888	1	2447.07	0	1.334	0.42	0.386622	0.881163	35.6	422618	469100	27.69	27.03	283621	422618	504734	469100	673165	406255	222733	240134	436365	469100	643357	332828		High	84.6337	0	2.395e-05	4.61	83.62
High	TGSQEGTSMEGSRPAAPAEPGTLK	1xPhospho [S/T]	3.46548e-06	0	1	1	24	Q8IV36	0	2439.09	0	1.044	0.06	0.841429	0.994228	59.98	1.26452e+06	1.32019e+06	62.32	35.41	501775	1.26452e+06	2.11243e+06	1.32019e+06	1.56945e+06	735809	394054	718506	1.82629e+06	1.32019e+06	1.49995e+06	602818		High	44.3545	0	1.165e-05	3.54	44.34
High	KDSSSVVEWTQAPK	1xPhospho [S]	0.000391319	0	1	1	5	Q8TC07	1	1641.75	0	1.123	0.17	0.694749	0.980318	17.94	98224.1	110323		16.99			98224.1	124479	97776.5				84919.1	124479	93446.9			High	56.0212	0	5.49e-06	4.61	55.99
High	TGSQEGTSMEGSRPAAPAEPGTLK	1xPhospho [T/S]; 1xOxidation [M9]	0.000327908	0	1	1	16	Q8IV36	0	2455.08	0	1.427	0.51	0.235357	0.74472	37.74	611547	892297	49.93	13.43	611547	1.21915e+06	498286	711243	892297	918769	480261	692727	430790	711243	852786	752709		High	33.745	0	6.628e-05	3.75	34.87
High	KDSNELSDSAGEEDSADLKR	2xPhospho [S7; S]	3.57873e-06	0	1	1	17	Q9Y6X9	2	2325.91	0	0.701	-0.51	0.367111	0.872103	29.63	1.10964e+06	907819	37.84	44.53	843496		1.45977e+06	907819	1.15207e+06	426644	662415		1.26203e+06	907819	1.10106e+06	349532		High	33.9396	0	3.934e-08	4.42	33.76
High	KDSNELSDSAGEEDSADLKR	1xPhospho [S]	0.00043093	0	1	1	2	Q9Y6X9	2	2245.95	0	1.068	0.09	0.767732	0.988442	59.96	330075	178096	59.37	85.08	78406.2	330075	338711		357071	88829.1	61574	187551	292831		341260	72774		High	30.0975	5.421e-06	8.072e-05	3.72	30.01
High	KDSLTQAQEQGNLLN	1xPhospho [S3]	1.05447e-06	0	1	1	6	Q5JTD0	1	1738.8	0	1.415	0.5	0.297251	0.81592	27.15	1.14402e+06	1.32257e+06	17.39	19.28	1.14402e+06	872708	1.23505e+06	1.32257e+06	1.7526e+06	1.23509e+06	898420	495878	1.06776e+06	1.32257e+06	1.67499e+06	1.01186e+06		High	63.5601	0	4.516e-08	4.76	64
High	TGSSICGSLNTLQDSLEFINQDNNTLK	1xCarbamidomethyl [C6]; 1xPhospho [S15]	7.90486e-05	0	1	1	1	Q8TF40	0	3049.38	0	2.978	1.57	0.03445	0.254529	0	14595.7	43469.9			14595.7				43469.9		11462.3				41545			High	120.725	0	6.813e-07	4.43	121.57
High	KDSISEDEMVLR	1xPhospho [S3]	0.000189848	0	1	1	4	Q8N5D0	1	1501.66	0	1.246	0.32	0.522974	0.94922	24.5	135743	169132		23.06			135743	143475	199376				117356	143475	190547			High	59.9419	0	2.136e-06	4.15	60.11
High	KDSLESDSSTAIIPHELIR	1xPhospho [S]	2.36704e-05	0	1	1	8	Q9UMX1	1	2191.06	0	100	6.64	1e-17	1.8991e-16			72337.2		85.39				35954.4	145536					35954.4	139092			High	79.9662	0	3.761e-07	3.85	81.31
High	KDSLDLEEEAASGASSALEAGGSSGLEDVLPLLQQADELHR	1xPhospho [S]	1.78174e-09	0	1	1	4	Q96TC7	1	4288.01	0	0.01	-6.64	1e-17	1.8991e-16		328361		89.13		689478	156381					541462	88856.5						High	145.114	0	5.856e-13	6.79	145.25
High	KDSEEEVSLLGSQDIEEGNHQVEDGCR	1xCarbamidomethyl [C26]; 1xPhospho [S]	9.62625e-11	0	1	1	37	Q9Y487	1	3139.32	0	1.349	0.43	0.408916	0.897291	91.23	265188	174856	80.09	62.73	337025	20133.5	265188	174856	454583	161724	264673	11440	229267	174856	434454	132494		High	86.9262	0	3.66e-13	6.85	70.76
High	TGSSPTQGIVNK	1xPhospho [S]	0.00133723	0	1	1	3	Q9UPT6	0	1268.59	0	1.44	0.53	0.303675	0.823656	12.2	243187	350213		9.9		243187		310664	350213	379042		138180		310664	334706	310534		High	32.4248	7.13e-05	0.001095	3.22	32.47
High	KDPSGASNPSADSPLHR	1xPhospho [S13]	6.65943e-09	0	1	1	6	P55317	1	1815.8	0	1.281	0.36	0.447756	0.919906	41.16	1.69635e+06	2.77645e+06	35.92	31.24	2.61544e+06	1.69635e+06	1.30519e+06	3224269	1.67205e+06	2.77645e+06	2.05396e+06	963878	1.12839e+06	3224269	1598010	2.27463e+06		High	24.6	0	3.266e-12	5.41	25.14
High	KVEEEGSPGDPDHEASTQGR	1xPhospho [S7]	2.92714e-06	0	1	1	6	Q9NZT2	1	2204.91	0	1.497	0.58	0.231494	0.741194	50.82	1.68006e+06	2.79942e+06	36.24	44.79	2.25599e+06	1.68006e+06	1.05128e+06	2.79942e+06	1.23757e+06	3.37748e+06	1.77167e+06	954619	908880	2.79942e+06	1.18277e+06	2.76703e+06		High	24.0947	0	7.669e-06	3.79	24.33
High	KVEEEQEADEEDVSEEEAESK	1xPhospho [S14]	4.11104e-09	0	1	1	18	Q9H3N1	1	2517.99	0	1.068	0.1	0.851138	0.995588	38.72	1.46565e+07	1.56587e+07	32.84	6.55	1.00836e+07	1.98371e+07	1.46565e+07	1.56587e+07	1.71167e+07	1.50897e+07	7.91883e+06	1.12715e+07	12671239	1.56587e+07	1.63587e+07	1.23624e+07		High	35.6088	0	1.739e-12	6.19	31.31
High	TEAPGTPEGPEPERPSPGDGNPR	1xPhospho [T/S]	0.00029067	0	1	1	6	Q9Y666	0	2424.05	0	1.058	0.08	0.693277	0.980208	43.01	835234	883972	38.59	10.66	557464	1.22845e+06	835234	923001	883972	749872	437788	698010	722097	923001	844830	614339		High	32.8211	5.421e-06	0.0001708	2.04	32.96
High	LEPTNVQTVTCSPR	1xCarbamidomethyl [C11]; 1xPhospho [S12]	2.89394e-05	0	1	1	3	Q99741	0	1681.76	0	0.305	-1.71	0.0117189	0.114799	3.9	182116	55485.1	34.22	8.33	126232	254214	182116	49932.1	55485.1	58984.9	99132.4	144446	157447	49932.1	53028.2	48323.9		High	48.5966	0	1.828e-07	3.69	49.01
High	TAHNSEADLEESFNEHELEPSSPK	2xPhospho [S12; S21]	0.000154045	0	1	1	7	Q8IWS0	0	2857.12	0	0.366	-1.45	0.0217307	0.182903	12.98	375230	137425		77.29			375230	74419.2	253775				324403	74419.2	242537			High	69.4774	0	1.038e-05	4.75	69.11
High	LEPQELSPLSATVFPK	1xPhospho [S7]	0.000643969	0	2	2	1	Q9H869; Q3T8J9	0	1835.92	0	1.039	0.05	0.9464	0.999971	13.15	72569.4	75371.8	7.46	11.19	66656.1	77411.8	72569.4	67053.9	83936.8	75371.8	52346.4	43985.9	62739.5	67053.9	80220	61749	Shared	High	120.77	0	1.056e-05	3.13	121.44
High	LENVSQLSLDKSPTEK	1xPhospho [S/T]	6.2611e-05	0	1	1	10	Q86W56	1	1867.9	0	1.116	0.16	0.767253	0.988442	104.33	381227	666918	81.45	73.03	134318	381227	876380	666918	978286	126085	105483	216616	757669	666918	934967	103297		High	56.4562	0	8.012e-06	4.57	56.62
High	LENSVSAPEPDISEEELSPEVIVEK	1xPhospho [S13]	8.16317e-05	0	1	1	2	Q99676	0	2819.31	0	0.957	-0.06	0.949348	0.999971	13.29	29570.1	28395.5	6.53	24.07	30968.1		28235.1	28395.5	30954.2	19012.9	24319.9		24410.5	28395.5	29583.5	15576.5		High	117.005	0	7.093e-07	3.76	117.47
High	LENSPLGEALR	1xPhospho [S4]	0.00013876	0	1	1	10	Q9NX40	0	1278.61	0	0.626	-0.68	0.367516	0.872103	11.96	409294	236527	26.94	11.8	409294	412095	244883	257905	236527	203417	321427	234155	211712	257905	226053	166651		High	73.1924	0	4.583e-06	3.53	73.31
High	LENEGSDEDIETDVLYSPQMALK	1xPhospho [S6]; 1xOxidation [M20]	1.08383e-07	0	1	1	14	O60502	0	2692.16	0	0.602	-0.73	0.316457	0.831162	40.63	351272	281886	39.83	68.39	469212		262978	283409	281886	42616.4	368482		227356	283409	269404	34913.9		High	114.844	0	9.587e-08	5.62	113.99
High	LENEGSDEDIETDVLYSPQMALK	1xPhospho [S/T]	2.08835e-06	0	1	1	44	O60502	0	2676.16	0	0.692	-0.53	0.379581	0.879178	30.84	934698	775515	80.92	77.72	934698	98152.9	1.37996e+06	775515	927618	67896.5	734038	55771.1	1.19304e+06	775515	886543	55624.8		High	127.792	0	1.214e-06	5.84	126.84
High	TAKDSDDDDDVAVTVDR	1xPhospho [S5]	3.09242e-08	0	1	1	1	Q16623	1	1916.78	0																						No Quan Values	High	37.8253	0	2.435e-11	5.46
High	LELSSSASPQEER	1xPhospho [S8]	1.06797e-05	0	1	1	2	Q9C0C7	0	1512.66	0	1.172	0.23	0.598019	0.965026	27.64	214783	285631	31.46	10.12	214783	349645	205337	240744	285631	290896	168673	198671	177523	240744	272983	238319		High	42.9184	0	5.004e-08	3.99	42.98
High	TALLDAAGVASLLTTAEVVVTEIPK		3.48405e-10	0	1	1	7	P10809	0	2482.4	0	0.553	-0.86	0.31368	0.828786	31.42	43880.8	24257.9	80.59		22969.3	83830.5				24257.9	18038.3	47633				19873.5		High	153.086	0	3.171e-12	6.35	153.31
High	TALLDAAGVASLLTTAEVVVTEIPKEEK		7.58377e-07	0	1	1	9	P10809	1	2868.58	0	0.799	-0.32	0.704213	0.982012	70.81	110193	88036.5	84.73			220080	55173.5			88036.5		125051	47700			72124.7		High	149.155	0	6.938e-08	4.34	149.42
High	LEPVSPPSPPHTDPELELVPPR	2xPhospho [S8; S/T]	0.00023968	0	1	1	110	Q9Y618	0	2563.19	0	1.113	0.15	0.610017	0.965026	87.35	527106	931901	46.5	43.28	527106	434071	1.00128e+06	931901	1.11394e+06	425739	413947	246642	865652	931901	1.06461e+06	348790		High	126.406	0.002052	0.04638	3.34	115.49
High	TALINSTGEEVAMR		6.31164e-05	0	1	1	1	P02545	0	1491.75	0	4.085	2.03	0.00683942	0.0751123	13.01	33781.8	137998		12.36			33781.8	126418	150639				29205.9	126418	143969			High	58.6992	0	5.071e-07	2.85	58.88
High	TANQASDTFSGIGK		1.59635e-05	0	1	1	2	Q15847	0	1396.67	0	1.231	0.3	0.548528	0.957622	58.31	133636	102809	52.63	31.03	40596.6	136149	133636	167555	102809	99780.7	31881.3	77360.7	115535	167555	98256.7	81746.2		High	40.7637	0	8.478e-08	2.78	40.32
High	IELNDSVNENSDTVGQIVHYIMK	1xPhospho [S6]	4.08898e-05	0	1	1	8	Q8IUW5	0	2698.24	0	0.347	-1.53	0.0772336	0.431074	8.38	42225	17845	59.56	59.69	26947.6		66163.5	17845	28974.9	7402.57	21162.5		57201.3	17845	27691.9	6064.62		High	137.759	0	3.341e-05	3.96	140.28
High	IEIIQPLLDMAAGTSNAAPVAENVTNNEGSPPPPVK	1xPhospho [S/T]; 1xOxidation [M10]	1.44761e-07	0	1	1	118	O95104	0	3750.83	0	0.947	-0.08	0.925547	0.999971	8.74	540249	497561	8.38	7.47	540249	583550	493188	479124	552364	497561	424268	331577	426383	479124	527905	407631		High	130.619	0	5.084e-09	6.21	131.35
High	IEIIQPLLDMAAGTSNAAPVAENVTNNEGSPPPPVK	1xPhospho [S/T]	2.17836e-09	0	1	1	41	O95104	0	3734.83	0	0.936	-0.1	0.93686	0.999971	25.09	2.43307e+06	2.2773e+06	40.8	10.95	2.24465e+06	4.49323e+06	2.43307e+06	2.24392e+06	2.2773e+06	2.71715e+06	1.76277e+06	2.55308e+06	2.1035e+06	2.24392e+06	2.17646e+06	2.22605e+06		High	146.164	0	1.013e-12	6.25	146.54
High	IEIESFYEGEDFSETLTR		1.84862e-08	0	1	1	27	P11021	0	2164.99	0	0.753	-0.41	0.648011	0.976055	9.16	320954	241694	23.71	1.78	289437	320954	447412	241694	239484	247851	227301	182368	386808	241694	228880	203054		High	123.042	0	1.236e-11	5.77	121.81
High	IEIEAVAIQGPLTTASL	1xPhospho [S16]	4.36059e-05	0	1	1	6	P52758	0	1805.93	0	1.319	0.4	0.659138	0.977207	24.69	39582.5	52209.8	18.49	2.82	33753.3	39582.5	48677.8	54650.5	51934.2	52209.8	26507.2	22491	42084.1	54650.5	49634.5	42773.3		High	149.263	0	5.42e-07	3.15	149.58
High	TAPLPPASQTTPLQMALNGKPAPPPQSQSPEVEQLGR	1xPhospho [S29]	5.63982e-05	0	1	1	2	P52948	0	3913.95	0	4.071	2.03	0.0187585	0.164878	0	19580.1	79706.6				19580.1				79706.6		11125.5				65300.3		High	106.691	0	4.364e-07	4.79	111.18
[truncated: 9,538 more rows]
