# Supplementary material for: Quantitative phosphoproteomic analysis identifies novel functional pathways of tumor suppressor DLC1 in estrogen receptor positive breast cancer
Source: PLoS One. 2018 Oct 2;13(10):e0204658. doi: 10.1371/journal.pone.0204658 (PMC6168143; doi:10.1371/journal.pone.0204658)
Supplement: S8 Table — (XLSX) [file pone.0204658.s008.xlsx]

## Sheet: PSMs
Table S8. Phosphoenriched PSM level MS/MS results from Proteome Discoverer 2.2-DLC1-FL Overexpressing versus Control Cells
Confidence	Identifying Node	PSM Ambiguity	Annotated Sequence	Modifications	# Protein Groups	# Proteins	Master Protein Accessions	Protein Accessions	# Missed Cleavages	Charge	DeltaScore	DeltaCn	Rank	Search Engine Rank	m/z [Da]	MH+ [Da]	Theo. MH+ [Da]	DeltaM [ppm]	Deltam/z [Da]	Activation Type	MS Order	Isolation Interference [%]	Ion Inject Time [ms]	RT [min]	First Scan	Spectrum File	File ID	Quan Info	XCorr	Percolator q-Value	Percolator PEP	Precursor Abundance	Apex RT [min]
High	Sequest HT (A2)	Unambiguous	mVIQGPsSPQGEAmVTDVLEDQK	M1(Oxidation); S7(Phospho); M14(Oxidation)	1	1	Q12888	Q12888	0	3	0.5236	0	1	2	857.717	2571.14	2571.14	0.47	0.0004	CID (Collision Induced Dissociation)	MS2	16.1916	15.339	93.8006	27745	OT_010_2017_01_006_R_P6_2.raw	F24		5.5	0	6.176e-10	391650	93.49
High	Sequest HT (A2)	Unambiguous	VEAKEEsEEsDEDmGFGLFD	S7(Phospho); S10(Phospho); M14(Oxidation)	1	2	P05388	P05388; Q8NHW5	1	2	0.7061	0	1	1	1219.93	2438.85	2438.85	-0.4	-0.00049	CID (Collision Induced Dissociation)	MS2	34.4841	80.485	134.298	40582	OT_010_2017_01_006_R_P3_2.raw	F21		5.58	0	6.819e-06	157973	136.58
High	Sequest HT (A2)	Unambiguous	QGsSLNLFEDVQITEPEAEPESK	S3(Phospho)	1	1	Q6WKZ4	Q6WKZ4	0	2		0.0051	2	2	1314.09	2627.17	2627.18	-0.65	-0.00086	CID (Collision Induced Dissociation)	MS2	21.1669	100	133.082	39336	OT_010_2017_01_006_R_P5_2.raw	F23		3.92	0	2.94e-06	74933.3	132.88
High	Sequest HT (A2)	Unambiguous	TIELSDDDFLGEcEcTLGQIVSSK	C13(Carbamidomethyl); C15(Carbamidomethyl)	1	1	O75131	O75131	0	2	0.6516	0	1	1	1358.62	2716.24	2716.23	0.91	0.00123	CID (Collision Induced Dissociation)	MS2	0	57.292	134.287	40579	OT_010_2017_01_006_R_P3_2.raw	F21		4.65	0	4.467e-08	36650.1	134.28
High	Sequest HT (A2)	Unambiguous	LcYVALDFEQEmATAASSSSLEK	C2(Carbamidomethyl); M12(Oxidation)	1	3	P60709	P60709; Q6S8J3; P63261	0	3	0.5811	0	1	1	856.059	2566.16	2566.17	-1.92	-0.00164	CID (Collision Induced Dissociation)	MS2	7.15967	100	134.28	40577	OT_010_2017_01_006_R_P3_2.raw	F21		4.75	0	2.073e-08	75316.4	133.83
High	Sequest HT (A2)	Unambiguous	EFADSLGIPFLETSAK		2	3	P62820; Q9H0U4	P62820; Q92928; Q9H0U4	0	2	0.5933	0	1	1	862.941	1724.87	1724.87	0.11	9e-05	CID (Collision Induced Dissociation)	MS2	10.174	79.28	134.277	40576	OT_010_2017_01_006_R_P3_2.raw	F21		3.59	0	1.044e-08	81019.7	134.11
High	Sequest HT (A2)	Unambiguous	cGSGPVHISGQHLVAVEEDAEsEDEEEEDVK	C1(Carbamidomethyl); S22(Phospho)	1	1	P06748	P06748	0	4	0.4053	0	1	1	865.865	3460.44	3460.44	0.57	0.00049	CID (Collision Induced Dissociation)	MS2	13.7442	55.557	134.271	40574	OT_010_2017_01_006_R_P3_2.raw	F21		3.01	0	1.448e-05	90955.1	133.41
High	Sequest HT (A2)	Unambiguous	MLPTIIADNAGYDSADLVAQLR		1	1	P78371	P78371	0	3	0.4293	0	1	1	783.07	2347.19	2347.2	-0.6	-0.00047	CID (Collision Induced Dissociation)	MS2	31.4045	100	134.258	40571	OT_010_2017_01_006_R_P3_2.raw	F21		3.68	0	9.72e-08	23751	134.11
High	Sequest HT (A2)	Unambiguous	MLPTIIADNAGYDSADLVAQLR		1	1	P78371	P78371	0	2	0.4626	0	1	1	1174.1	2347.19	2347.2	-1.2	-0.00141	CID (Collision Induced Dissociation)	MS2	33.5786	100	134.251	40569	OT_010_2017_01_006_R_P3_2.raw	F21		2.81	0	2.148e-08	14753.2	134.2
High	Sequest HT (A2)	Unambiguous	QIcLVMLETLSQsPQGR	C3(Carbamidomethyl); S13(Phospho)	1	1	Q15365	Q15365	0	3	0.238	0	1	1	680.66	2039.97	2039.97	-0.04	-3e-05	CID (Collision Induced Dissociation)	MS2	4.19626	100	134.243	40567	OT_010_2017_01_006_R_P3_2.raw	F21		3.95	0	1.484e-08	1.07015e+06	133.1
High	Sequest HT (A2)	Unambiguous	VEAKEEsEEsDEDmGFGLFD	S7(Phospho); S10(Phospho); M14(Oxidation)	1	2	P05388	P05388; Q8NHW5	1	2	0.7375	0	1	1	1219.93	2438.85	2438.85	0.6	0.00073	CID (Collision Induced Dissociation)	MS2	41.7796	100	134.232	40564	OT_010_2017_01_006_R_P3_2.raw	F21		4.99	0	3.611e-07	157973	136.58
High	Sequest HT (A2)	Unambiguous	SsSDDEEQLTELDEEMENEIcR	S2(Phospho); C21(Carbamidomethyl)	1	1	Q96ER3	Q96ER3	0	3		0.0134	3	3	913.349	2738.03	2738.03	0.31	0.00028	CID (Collision Induced Dissociation)	MS2	43.3083	69.319	134.229	40563	OT_010_2017_01_006_R_P3_2.raw	F21		4.43	0	1.055e-09	103414	134.02
High	Sequest HT (A2)	Unambiguous	sSSDDEEQLTELDEEMENEIcR	S1(Phospho); C21(Carbamidomethyl)	1	1	Q96ER3	Q96ER3	0	3		0.0089	2	2	913.349	2738.03	2738.03	0.31	0.00028	CID (Collision Induced Dissociation)	MS2	43.3083	69.319	134.229	40563	OT_010_2017_01_006_R_P3_2.raw	F21		4.45	0	1.622e-09	103414	134.02
High	Sequest HT (A2)	Unambiguous	SSsDDEEQLTELDEEMENEIcR	S3(Phospho); C21(Carbamidomethyl)	1	1	Q96ER3	Q96ER3	0	3	0.0089	0	1	1	913.349	2738.03	2738.03	0.31	0.00028	CID (Collision Induced Dissociation)	MS2	43.3083	69.319	134.229	40563	OT_010_2017_01_006_R_P3_2.raw	F21		4.49	0	4.134e-10	103414	134.02
High	Sequest HT (A2)	Unambiguous	KEEsEEsDDDmGFGLFD	S4(Phospho); S7(Phospho); M11(Oxidation)	2	2	P05386; P05387	P05386; P05387	1	2	0.7725	0	1	1	1063.35	2125.69	2125.69	0.26	0.00028	CID (Collision Induced Dissociation)	MS2	16.4886	100	134.225	40562	OT_010_2017_01_006_R_P3_2.raw	F21		3.34	0	1.138e-06	204167	136.86
High	Sequest HT (A2)	Unambiguous	cGSGPVHISGQHLVAVEEDAEsEDEEEEDVK	C1(Carbamidomethyl); S22(Phospho)	1	1	P06748	P06748	0	4	0.1255	0	1	1	865.865	3460.44	3460.44	0.01	1e-05	CID (Collision Induced Dissociation)	MS2	45.0423	58.663	134.222	40561	OT_010_2017_01_006_R_P3_2.raw	F21		2.39	0	4.975e-07	90955.1	133.41
High	Sequest HT (A2)	Unambiguous	VTIAQGGVLPNIQAVLLPK		1	11	A0A0U1RRH7	Q16777; Q7L7L0; P04908; Q93077; Q99878; A0A0U1RRH7; Q96KK5; Q9BTM1; P20671; P0C0S8; Q6FI13	0	3	0.6292	0	1	1	644.394	1931.17	1931.17	-0.48	-0.00031	CID (Collision Induced Dissociation)	MS2	7.00539	77.137	134.218	40560	OT_010_2017_01_006_R_P3_2.raw	F21		4.18	0	4.577e-09	421138	134.67
High	Sequest HT (A2)	Unambiguous	MESMEIIEEIQcQTQQENLSSNSDGIsPK	C12(Carbamidomethyl); S27(Phospho)	1	1	Q13535	Q13535	0	3	0.1614	0	1	1	1135.82	3405.45	3405.45	-0.23	-0.00026	CID (Collision Induced Dissociation)	MS2	9.04073	24.11	134.213	40558	OT_010_2017_01_006_R_P3_2.raw	F21		4.4	0	3.521e-09	140220	134.31
High	Sequest HT (A2)	Unambiguous	TIELSDDDFLGEcEcTLGQIVSSK	C13(Carbamidomethyl); C15(Carbamidomethyl)	1	1	O75131	O75131	0	2	0.6262	0	1	1	1358.62	2716.24	2716.23	3.6	0.00489	CID (Collision Induced Dissociation)	MS2	0	100	134.193	40553	OT_010_2017_01_006_R_P3_2.raw	F21		4.2	0	5.522e-07	36650.1	134.28
High	Sequest HT (A2)	Unambiguous	LcYVALDFEQEmATAASSSSLEK	C2(Carbamidomethyl); M12(Oxidation)	1	3	P60709	P60709; Q6S8J3; P63261	0	3	0.4574	0	1	1	856.061	2566.17	2566.17	0.44	0.00037	CID (Collision Induced Dissociation)	MS2	11.2788	100	134.189	40552	OT_010_2017_01_006_R_P3_2.raw	F21		3.52	0	4.346e-09	75316.4	133.83
High	Sequest HT (A2)	Unambiguous	NEQLPLQYLADVDTsDEESIR	S15(Phospho)	1	1	Q9BV36	Q9BV36	0	2	0.0627	0	1	1	1258.07	2515.12	2515.12	0.55	0.00069	CID (Collision Induced Dissociation)	MS2	0	100	134.301	40583	OT_010_2017_01_006_R_P3_2.raw	F21		5.26	0	8.105e-09	31215.3	134.16
High	Sequest HT (A2)	Unambiguous	ENGTVTAANASTLNDGAAALVLMTADAAK		1	1	P24752	P24752	0	3	0.4094	0	1	1	921.128	2761.37	2761.37	0.84	0.00078	CID (Collision Induced Dissociation)	MS2	6.63736	100	134.312	40586	OT_010_2017_01_006_R_P3_2.raw	F21		3.2	0	1.336e-07
High	Sequest HT (A2)	Unambiguous	TTDFSDFLSIVGcTK	C13(Carbamidomethyl)	1	1	Q9UHD1	Q9UHD1	0	2	0.5406	0	1	1	845.903	1690.8	1690.8	0.12	0.0001	CID (Collision Induced Dissociation)	MS2	10.1387	100	134.316	40587	OT_010_2017_01_006_R_P3_2.raw	F21		3.94	0	7.363e-10	23056.1	134.28
High	Sequest HT (A2)	Unambiguous	DGVFLYFEDNAGVIVNNK		1	1	P62829	P62829	0	2	0.4384	0	1	1	1007.5	2013.99	2013.99	-0.51	-0.00052	CID (Collision Induced Dissociation)	MS2	78.404	50.404	134.329	40590	OT_010_2017_01_006_R_P3_2.raw	F21		4.22	0	1.648e-10	81858	134.33
High	Sequest HT (A2)	Unambiguous	LLLAEDsEEEVDFLSER	S7(Phospho)	1	1	Q14676	Q14676	0	2	0.5641	0	1	1	1037.47	2073.93	2073.93	0.41	0.00043	CID (Collision Induced Dissociation)	MS2	7.33456	100	134.547	40649	OT_010_2017_01_006_R_P3_2.raw	F21		5.46	0	2.412e-09	875287	132.11
High	Sequest HT (A2)	Unambiguous	LcYVALDFEQEMATAASSSSLEK	C2(Carbamidomethyl)	1	3	P60709	P60709; Q6S8J3; P63261	0	2	0.6867	0	1	1	1275.59	2550.17	2550.17	-0.96	-0.00122	CID (Collision Induced Dissociation)	MS2	10.9125	76.478	134.529	40644	OT_010_2017_01_006_R_P3_2.raw	F21		5.81	0	9.196e-12	63657.9	134.27
High	Sequest HT (A2)	Unambiguous	KEEsEEsDDDmGFGLFD	S4(Phospho); S7(Phospho); M11(Oxidation)	2	2	P05386; P05387	P05386; P05387	1	2	0.6566	0	1	1	1063.35	2125.69	2125.69	0.83	0.00089	CID (Collision Induced Dissociation)	MS2	29.3873	89.66	134.519	40641	OT_010_2017_01_006_R_P3_2.raw	F21		4.63	0	8.107e-07	204167	136.86
High	Sequest HT (A2)	Unambiguous	TDcEPVGLEPAVEQSSAASELAEASSEELAEAPTEAPsPEAR	C3(Carbamidomethyl); S38(Phospho)	2	2	Q15424; Q14151	Q15424; Q14151	0	5	0.2797	0	1	1	879.191	4391.93	4391.92	0.67	0.00059	CID (Collision Induced Dissociation)	MS2	19.5344	45.657	134.509	40638	OT_010_2017_01_006_R_P3_2.raw	F21		3.79	0	1.097e-07	514857	134.77
High	Sequest HT (A2)	Unambiguous	cGSGPVHISGQHLVAVEEDAEsEDEEEEDVK	C1(Carbamidomethyl); S22(Phospho)	1	1	P06748	P06748	0	4	0.2114	0	1	1	865.864	3460.44	3460.44	-0.28	-0.00024	CID (Collision Induced Dissociation)	MS2	11.5215	42.584	134.507	40637	OT_010_2017_01_006_R_P3_2.raw	F21		2.46	0	6.797e-05	90955.1	133.41
High	Sequest HT (A2)	Unambiguous	TIELSDDDFLGEcEcTLGQIVSSK	C13(Carbamidomethyl); C15(Carbamidomethyl)	1	1	O75131	O75131	0	2	0.5108	0	1	1	1358.62	2716.24	2716.23	1.35	0.00184	CID (Collision Induced Dissociation)	MS2	0	100	134.493	40634	OT_010_2017_01_006_R_P3_2.raw	F21		3.7	0	1.479e-06	36650.1	134.28
High	Sequest HT (A2)	Unambiguous	AQDPSEVLTmLTNETGFEISSSDATVK	M10(Oxidation)	1	1	Q12905	Q12905	0	3	0.4331	0	1	1	962.79	2886.36	2886.36	0.3	0.00028	CID (Collision Induced Dissociation)	MS2	42.477	100	134.489	40633	OT_010_2017_01_006_R_P3_2.raw	F21		3.81	0	1.263e-08	22091.4	134.5
High	Sequest HT (A2)	Unambiguous	LcYVALDFEQEMATAASSSSLEK	C2(Carbamidomethyl)	1	3	P60709	P60709; Q6S8J3; P63261	0	2	0.4902	0	1	1	1275.59	2550.17	2550.17	0.38	0.00049	CID (Collision Induced Dissociation)	MS2	9.39255	93.009	134.477	40630	OT_010_2017_01_006_R_P3_2.raw	F21		4.57	0	1.161e-07	63657.9	134.27
High	Sequest HT (A2)	Unambiguous	DGVFLYFEDNAGVIVNNK		1	1	P62829	P62829	0	3	0.4959	0	1	1	672.001	2013.99	2013.99	-0.85	-0.00057	CID (Collision Induced Dissociation)	MS2	0	100	134.462	40626	OT_010_2017_01_006_R_P3_2.raw	F21		3.63	0	2.517e-08	43188.6	133.65
High	Sequest HT (A2)	Unambiguous	VEAKEEsEEsDEDmGFGLFD	S7(Phospho); S10(Phospho); M14(Oxidation)	1	2	P05388	P05388; Q8NHW5	1	2	0.7466	0	1	1	1219.93	2438.85	2438.85	1.5	0.00183	CID (Collision Induced Dissociation)	MS2	21.8406	100	134.182	40550	OT_010_2017_01_006_R_P3_2.raw	F21		5.21	0	6.364e-07	157973	136.58
High	Sequest HT (A2)	Unambiguous	IWLsTETLANED	S4(Phospho)	1	1	Q9NXD2	Q9NXD2	0	2	0.0245	0	1	1	736.321	1471.64	1471.64	-0.03	-2e-05	CID (Collision Induced Dissociation)	MS2	23.3278	100	134.42	40615	OT_010_2017_01_006_R_P3_2.raw	F21		3.27	0	6.996e-06	58722	134.53
High	Sequest HT (A2)	Unambiguous	sSSDDEEQLTELDEEMENEIcR	S1(Phospho); C21(Carbamidomethyl)	1	1	Q96ER3	Q96ER3	0	3		0.0097	2	2	913.349	2738.03	2738.03	0.18	0.00016	CID (Collision Induced Dissociation)	MS2	39.0986	100	134.387	40606	OT_010_2017_01_006_R_P3_2.raw	F21		5.12	0	9.674e-09	103414	134.02
High	Sequest HT (A2)	Unambiguous	SSsDDEEQLTELDEEMENEIcR	S3(Phospho); C21(Carbamidomethyl)	1	1	Q96ER3	Q96ER3	0	3	0.0097	0	1	1	913.349	2738.03	2738.03	0.18	0.00016	CID (Collision Induced Dissociation)	MS2	39.0986	100	134.387	40606	OT_010_2017_01_006_R_P3_2.raw	F21		5.17	0	2.753e-09	103414	134.02
High	Sequest HT (A2)	Unambiguous	SSsDDEEQLTELDEEMENEIcR	S3(Phospho); C21(Carbamidomethyl)	1	1	Q96ER3	Q96ER3	0	2	0.3578	0	1	3	1369.52	2738.03	2738.03	0.34	0.00046	CID (Collision Induced Dissociation)	MS2	19.3455	100	134.366	40601	OT_010_2017_01_006_R_P3_2.raw	F21		4.22	0	6.077e-07	66660.2	134.09
High	Sequest HT (A2)	Unambiguous	sSSDDEEQLTELDEEMENEIcR	S1(Phospho); C21(Carbamidomethyl)	1	1	Q96ER3	Q96ER3	0	2	0.3578	0	1	2	1369.52	2738.03	2738.03	0.34	0.00046	CID (Collision Induced Dissociation)	MS2	19.3455	100	134.366	40601	OT_010_2017_01_006_R_P3_2.raw	F21		4.22	0	6.077e-07	66660.2	134.09
High	Sequest HT (A2)	Unambiguous	SsSDDEEQLTELDEEMENEIcR	S2(Phospho); C21(Carbamidomethyl)	1	1	Q96ER3	Q96ER3	0	2	0.3578	0	1	1	1369.52	2738.03	2738.03	0.34	0.00046	CID (Collision Induced Dissociation)	MS2	19.3455	100	134.366	40601	OT_010_2017_01_006_R_P3_2.raw	F21		4.22	0	6.077e-07	66660.2	134.09
High	Sequest HT (A2)	Unambiguous	VTIAQGGVLPNIQAVLLPK		1	11	A0A0U1RRH7	Q16777; Q7L7L0; P04908; Q93077; Q99878; A0A0U1RRH7; Q96KK5; Q9BTM1; P20671; P0C0S8; Q6FI13	0	2	0.5347	0	1	1	966.086	1931.16	1931.17	-1.97	-0.0019	CID (Collision Induced Dissociation)	MS2	33.383	59.139	133.052	39327	OT_010_2017_01_006_R_P5_2.raw	F23		4.32	0	5.288e-08	163047	132.68
High	Sequest HT (A2)	Unambiguous	VTIAQGGVLPNIQAVLLPK		1	11	A0A0U1RRH7	Q16777; Q7L7L0; P04908; Q93077; Q99878; A0A0U1RRH7; Q96KK5; Q9BTM1; P20671; P0C0S8; Q6FI13	0	3	0.6718	0	1	1	644.394	1931.17	1931.17	-0.93	-0.0006	CID (Collision Induced Dissociation)	MS2	0	68.329	133.058	39329	OT_010_2017_01_006_R_P5_2.raw	F23		4.54	0	2.981e-09	157378	132.67
High	Sequest HT (A2)	Unambiguous	AsLGsLEGEAEAEAsSPK	S2(Phospho); S5(Phospho); S15(Phospho)	1	1	Q09666	Q09666	0	2	0.6905	0	1	1	986.864	1972.72	1972.72	-0.96	-0.00095	CID (Collision Induced Dissociation)	MS2	36.5603	95.042	133.078	39335	OT_010_2017_01_006_R_P5_2.raw	F23		4.75	0	2.145e-07	55027.4	132.73
High	Sequest HT (A2)	Unambiguous	QGSsLNLFEDVQITEPEAEPESK	S4(Phospho)	1	1	Q6WKZ4	Q6WKZ4	0	2	0.0051	0	1	1	1314.09	2627.17	2627.18	-0.65	-0.00086	CID (Collision Induced Dissociation)	MS2	21.1669	100	133.082	39336	OT_010_2017_01_006_R_P5_2.raw	F23		3.94	0	2.852e-06	74933.3	132.88
High	Sequest HT (A2)	Unambiguous	SsSDDEEQLTELDEEMENEIcR	S2(Phospho); C21(Carbamidomethyl)	1	1	Q96ER3	Q96ER3	0	3		0.0193	3	3	913.349	2738.03	2738.03	0.18	0.00016	CID (Collision Induced Dissociation)	MS2	39.0986	100	134.387	40606	OT_010_2017_01_006_R_P3_2.raw	F21		5.07	0	6.608e-09	103414	134.02
High	Sequest HT (A2)	Unambiguous	ScDEPLtPPPHSPTsMLQLIHDPVsPR	C2(Carbamidomethyl); T7(Phospho); S15(Phospho); S25(Phospho)	1	1	Q9Y2K7	Q9Y2K7	0	4		0.0442	2	2	812.845	3248.36	3248.36	-0.4	-0.00033	CID (Collision Induced Dissociation)	MS2	14.2465	76.242	134.178	40549	OT_010_2017_01_006_R_P3_2.raw	F21		4.76	0	9.141e-06
High	Sequest HT (A2)	Unambiguous	ScDEPLtPPPHSPtSMLQLIHDPVsPR	C2(Carbamidomethyl); T7(Phospho); T14(Phospho); S25(Phospho)	1	1	Q9Y2K7	Q9Y2K7	0	4	0.0442	0	1	1	812.845	3248.36	3248.36	-0.4	-0.00033	CID (Collision Induced Dissociation)	MS2	14.2465	76.242	134.178	40549	OT_010_2017_01_006_R_P3_2.raw	F21		4.98	0	7.239e-06
High	Sequest HT (A2)	Unambiguous	LLLAEDsEEEVDFLSER	S7(Phospho)	1	1	Q14676	Q14676	0	2	0.5	0	1	1	1037.47	2073.93	2073.93	1	0.00104	CID (Collision Induced Dissociation)	MS2	15.9192	100	134.174	40548	OT_010_2017_01_006_R_P3_2.raw	F21		5.54	0	3.766e-09	875287	132.11
High	Sequest HT (A2)	Unambiguous	ScDEPLtPPPHSPTsMLQLIHDPVsPR	C2(Carbamidomethyl); T7(Phospho); S15(Phospho); S25(Phospho)	1	1	Q9Y2K7	Q9Y2K7	0	3		0.0416	2	2	1083.46	3248.36	3248.36	0.34	0.00036	CID (Collision Induced Dissociation)	MS2	11.2406	27.403	133.918	40477	OT_010_2017_01_006_R_P3_2.raw	F21		3.69	0	4.06e-05	159811	134.12
High	Sequest HT (A2)	Unambiguous	ScDEPLtPPPHSPtSMLQLIHDPVsPR	C2(Carbamidomethyl); T7(Phospho); T14(Phospho); S25(Phospho)	1	1	Q9Y2K7	Q9Y2K7	0	3	0.0416	0	1	1	1083.46	3248.36	3248.36	0.34	0.00036	CID (Collision Induced Dissociation)	MS2	11.2406	27.403	133.918	40477	OT_010_2017_01_006_R_P3_2.raw	F21		3.85	0	1.259e-05	159811	134.12
High	Sequest HT (A2)	Unambiguous	sPFEGAVTESQSLFSDNFR	S1(Phospho)	1	1	O95628	O95628	0	2	0.24	0	1	1	1099.47	2197.94	2197.94	-2.94	-0.00323	CID (Collision Induced Dissociation)	MS2	67.0051	100	133.886	40469	OT_010_2017_01_006_R_P3_2.raw	F21		3.25	0	4.059e-07
High	Sequest HT (A2)	Unambiguous	EFADSLGIPFLETSAK		2	3	P62820; Q9H0U4	P62820; Q92928; Q9H0U4	0	2	0.6424	0	1	1	862.941	1724.87	1724.87	0.18	0.00016	CID (Collision Induced Dissociation)	MS2	25.5072	100	133.882	40468	OT_010_2017_01_006_R_P3_2.raw	F21		3.44	0	4.48e-09	81019.7	134.11
High	Sequest HT (A2)	Unambiguous	DQLSVLENGVDIVVGTPGR		1	1	Q92499	Q92499	0	3	0.3671	0	1	1	656.685	1968.04	1968.04	-0.31	-0.0002	CID (Collision Induced Dissociation)	MS2	11.4645	84.756	133.879	40467	OT_010_2017_01_006_R_P3_2.raw	F21		3.95	0	1.746e-07	49214.8	133.82
High	Sequest HT (A2)	Unambiguous	LLLAEDsEEEVDFLSER	S7(Phospho)	1	1	Q14676	Q14676	0	2	0.5458	0	1	1	1037.47	2073.93	2073.93	0.7	0.00072	CID (Collision Induced Dissociation)	MS2	14.5194	67.273	133.109	39344	OT_010_2017_01_006_R_P5_2.raw	F23		5.79	0	2.756e-09	984541	132.12
High	Sequest HT (A2)	Unambiguous	QGSsLNLFEDVQITEPEAEPESK	S4(Phospho)	1	1	Q6WKZ4	Q6WKZ4	0	2	0.0025	0	1	1	1314.1	2627.18	2627.18	2.69	0.00354	CID (Collision Induced Dissociation)	MS2	22.8685	100	133.112	39345	OT_010_2017_01_006_R_P5_2.raw	F23		3.95	0	1.554e-05	74933.3	132.88
High	Sequest HT (A2)	Unambiguous	LLLAEDsEEEVDFLSER	S7(Phospho)	1	1	Q14676	Q14676	0	2	0.4748	0	1	1	1037.47	2073.93	2073.93	-0.05	-6e-05	CID (Collision Induced Dissociation)	MS2	13.7488	60.639	133.859	40461	OT_010_2017_01_006_R_P3_2.raw	F21		5.16	0	3.802e-11	875287	132.11
High	Sequest HT (A2)	Unambiguous	QGsSLNLFEDVQITEPEAEPESK	S3(Phospho)	1	1	Q6WKZ4	Q6WKZ4	0	2		0.0025	2	2	1314.1	2627.18	2627.18	2.69	0.00354	CID (Collision Induced Dissociation)	MS2	22.8685	100	133.112	39345	OT_010_2017_01_006_R_P5_2.raw	F23		3.94	0	1.586e-05	74933.3	132.88
High	Sequest HT (A2)	Unambiguous	ELTNDGELILTMTADDVVcTR	C19(Carbamidomethyl)	1	1	P29373	P29373	0	3	0.6784	0	1	1	789.379	2366.12	2366.12	0.34	0.00027	CID (Collision Induced Dissociation)	MS2	6.82535	100	133.933	40482	OT_010_2017_01_006_R_P3_2.raw	F21		4.85	0	2.165e-09	482543	134.52
High	Sequest HT (A2)	Unambiguous	AsLGsLEGEAEAEAsSPK	S2(Phospho); S5(Phospho); S15(Phospho)	1	1	Q09666	Q09666	0	2	0.7172	0	1	1	986.866	1972.72	1972.72	0.81	0.0008	CID (Collision Induced Dissociation)	MS2	37.0039	100	133.827	40453	OT_010_2017_01_006_R_P3_2.raw	F21		4.95	0	1.34e-08	42588.3	133.6
High	Sequest HT (A2)	Unambiguous	EFADSLGIPFLETSAK		2	3	P62820; Q9H0U4	P62820; Q92928; Q9H0U4	0	2	0.6077	0	1	1	862.941	1724.87	1724.87	0.04	4e-05	CID (Collision Induced Dissociation)	MS2	29.9517	100	133.819	40451	OT_010_2017_01_006_R_P3_2.raw	F21		3.39	0	5.716e-09	81019.7	134.11
High	Sequest HT (A2)	Unambiguous	VEVTsPNLDVSLPSMEVDIQAPGAK	S5(Phospho)	1	1	Q8IVF2	Q8IVF2	0	3		0.0115	2	2	892.766	2676.28	2676.28	-0.4	-0.00036	CID (Collision Induced Dissociation)	MS2	34.9165	100	133.812	40449	OT_010_2017_01_006_R_P3_2.raw	F21		3.45	0	6.304e-06	44159.7	133.77
High	Sequest HT (A2)	Unambiguous	VEVtSPNLDVSLPSMEVDIQAPGAK	T4(Phospho)	1	1	Q8IVF2	Q8IVF2	0	3	0.0115	0	1	1	892.766	2676.28	2676.28	-0.4	-0.00036	CID (Collision Induced Dissociation)	MS2	34.9165	100	133.812	40449	OT_010_2017_01_006_R_P3_2.raw	F21		3.49	0	1.061e-05	44159.7	133.77
High	Sequest HT (A2)	Unambiguous	LcYVALDFEQEmATAASSSSLEK	C2(Carbamidomethyl); M12(Oxidation)	1	3	P60709	P60709; Q6S8J3; P63261	0	3	0.5208	0	1	1	856.061	2566.17	2566.17	0.08	7e-05	CID (Collision Induced Dissociation)	MS2	3.88772	49.305	133.802	40446	OT_010_2017_01_006_R_P3_2.raw	F21		3.84	0	8.307e-08	75316.4	133.83
High	Sequest HT (A2)	Unambiguous	TDITYPAGFMDVISIDK		1	1	P62701	P62701	0	2	0.5513	0	1	1	943.466	1885.93	1885.93	0.14	0.00014	CID (Collision Induced Dissociation)	MS2	35.6658	100	133.784	40442	OT_010_2017_01_006_R_P3_2.raw	F21		3.12	0	1.272e-05	48008.1	133.49
High	Sequest HT (A2)	Unambiguous	AcRtPESFLGPSASSLVNLDSLVK	C2(Carbamidomethyl); T4(Phospho)	1	1	Q9H201	Q9H201	1	3	0.065	0	1	1	876.764	2628.28	2628.27	0.98	0.00086	CID (Collision Induced Dissociation)	MS2	38.5652	100	133.776	40440	OT_010_2017_01_006_R_P3_2.raw	F21		4	0	3.458e-08	57337.5	133.85
High	Sequest HT (A2)	Unambiguous	DGVFLYFEDNAGVIVNNK		1	1	P62829	P62829	0	3	0.5511	0	1	1	672.002	2013.99	2013.99	-0.03	-2e-05	CID (Collision Induced Dissociation)	MS2	0	100	133.765	40437	OT_010_2017_01_006_R_P3_2.raw	F21		4.01	0	2.553e-09	43188.6	133.65
High	Sequest HT (A2)	Unambiguous	VEAKEEsEEsDEDmGFGLFD	S7(Phospho); S10(Phospho); M14(Oxidation)	1	2	P05388	P05388; Q8NHW5	1	2	0.7778	0	1	1	1219.93	2438.85	2438.85	1.41	0.00171	CID (Collision Induced Dissociation)	MS2	36.909	100	133.758	40435	OT_010_2017_01_006_R_P3_2.raw	F21		5.04	0	1.866e-06	157973	136.58
High	Sequest HT (A2)	Unambiguous	LDGLVEtPTGYIESLPR	T7(Phospho)	1	1	P55209	P55209	0	2	0.1307	0	1	1	970.474	1939.94	1939.94	-0.42	-0.00041	CID (Collision Induced Dissociation)	MS2	29.2413	88.89	133.754	40434	OT_010_2017_01_006_R_P3_2.raw	F21		4.36	0	1.349e-08	59507.6	133.88
High	Sequest HT (A2)	Unambiguous	QIcLVMLETLSQsPQGR	C3(Carbamidomethyl); S13(Phospho)	1	1	Q15365	Q15365	0	2	0.2553	0	1	1	1020.49	2039.96	2039.97	-0.87	-0.00089	CID (Collision Induced Dissociation)	MS2	31.0745	100	133.823	40452	OT_010_2017_01_006_R_P3_2.raw	F21		3.8	0	4.464e-06	426884	133.11
High	Sequest HT (A2)	Unambiguous	cGSGPVHISGQHLVAVEEDAEsEDEEEEDVK	C1(Carbamidomethyl); S22(Phospho)	1	1	P06748	P06748	0	3	0.597	0	1	1	1154.15	3460.43	3460.44	-1.84	-0.00213	CID (Collision Induced Dissociation)	MS2	30.6985	73.52	134.576	40657	OT_010_2017_01_006_R_P3_2.raw	F21		7.42	0	6.013e-10
High	Sequest HT (A2)	Unambiguous	AsLGsLEGEAEAEAsSPK	S2(Phospho); S5(Phospho); S15(Phospho)	1	1	Q09666	Q09666	0	2	0.6872	0	1	1	986.865	1972.72	1972.72	0.19	0.00019	CID (Collision Induced Dissociation)	MS2	36.347	100	133.941	40484	OT_010_2017_01_006_R_P3_2.raw	F21		3.9	0	3.334e-05	42588.3	133.6
High	Sequest HT (A2)	Unambiguous	DGVFLYFEDNAGVIVNNK		1	1	P62829	P62829	0	2	0.4665	0	1	1	1007.5	2013.99	2013.99	-0.45	-0.00045	CID (Collision Induced Dissociation)	MS2	48.0241	74.151	133.995	40499	OT_010_2017_01_006_R_P3_2.raw	F21		4.63	0	1.45e-10	81858	134.33
High	Sequest HT (A2)	Unambiguous	LcYVALDFEQEMATAASSSSLEK	C2(Carbamidomethyl)	1	3	P60709	P60709; Q6S8J3; P63261	0	2	0.6803	0	1	1	1275.59	2550.17	2550.17	0.1	0.00013	CID (Collision Induced Dissociation)	MS2	11.6088	78.376	134.171	40547	OT_010_2017_01_006_R_P3_2.raw	F21		6.13	0	7.654e-12	63657.9	134.27
High	Sequest HT (A2)	Unambiguous	VTIAQGGVLPNIQAVLLPK		1	11	A0A0U1RRH7	Q16777; Q7L7L0; P04908; Q93077; Q99878; A0A0U1RRH7; Q96KK5; Q9BTM1; P20671; P0C0S8; Q6FI13	0	2	0.5072	0	1	1	966.088	1931.17	1931.17	-0.09	-9e-05	CID (Collision Induced Dissociation)	MS2	14.9494	76.545	134.168	40546	OT_010_2017_01_006_R_P3_2.raw	F21		4.18	0	9.72e-08	510594	134.64
High	Sequest HT (A2)	Unambiguous	LcYVALDFEQEMATAASSSSLEK	C2(Carbamidomethyl)	1	3	P60709	P60709; Q6S8J3; P63261	0	3	0.4907	0	1	1	850.73	2550.18	2550.17	0.93	0.00079	CID (Collision Induced Dissociation)	MS2	16.4577	66.527	134.161	40544	OT_010_2017_01_006_R_P3_2.raw	F21		4.32	0	1.469e-07	84788.5	134.42
High	Sequest HT (A2)	Unambiguous	ASPAtQPPPLLPPSATGPDATVGGPAPTPLLPPSATASVK	T5(Phospho)	1	1	Q07666	Q07666	0	4	0.0228	0	1	1	952.496	3806.96	3806.96	0.59	0.00056	CID (Collision Induced Dissociation)	MS2	2.15411	2.688	133.102	39341	OT_010_2017_01_006_R_P5_2.raw	F23		4.39	0	1.528e-06	1.49669e+06	132.75
High	Sequest HT (A2)	Unambiguous	ASPATQPPPLLPPSAtGPDATVGGPAPTPLLPPSATASVK	T16(Phospho)	1	1	Q07666	Q07666	0	4		0.0228	2	2	952.496	3806.96	3806.96	0.59	0.00056	CID (Collision Induced Dissociation)	MS2	2.15411	2.688	133.102	39341	OT_010_2017_01_006_R_P5_2.raw	F23		4.29	0	3.506e-06	1.49669e+06	132.75
High	Sequest HT (A2)	Unambiguous	ASPATQPPPLLPPsATGPDATVGGPAPTPLLPPSATASVK	S14(Phospho)	1	1	Q07666	Q07666	0	4		0.0251	3	3	952.496	3806.96	3806.96	0.59	0.00056	CID (Collision Induced Dissociation)	MS2	2.15411	2.688	133.102	39341	OT_010_2017_01_006_R_P5_2.raw	F23		4.28	0	1.663e-06	1.49669e+06	132.75
High	Sequest HT (A2)	Unambiguous	MLPTIIADNAGYDSADLVAQLR		1	1	P78371	P78371	0	3	0.2529	0	1	1	783.071	2347.2	2347.2	0.33	0.00026	CID (Collision Induced Dissociation)	MS2	48.3204	100	134.142	40539	OT_010_2017_01_006_R_P3_2.raw	F21		3.48	0	5.66e-08	23751	134.11
High	Sequest HT (A2)	Unambiguous	MIDQVFGVLEsPELSR	S11(Phospho)	1	1	Q9Y4F5	Q9Y4F5	0	2	0.1587	0	1	1	950.45	1899.89	1899.89	0.03	3e-05	CID (Collision Induced Dissociation)	MS2	22.7711	100	134.126	40535	OT_010_2017_01_006_R_P3_2.raw	F21		3.97	0	6.325e-08	23322.7	134.16
High	Sequest HT (A2)	Unambiguous	NEQLPLQYLADVDTsDEESIR	S15(Phospho)	1	1	Q9BV36	Q9BV36	0	2	0.0702	0	1	1	1258.07	2515.13	2515.12	0.94	0.00118	CID (Collision Induced Dissociation)	MS2	35.3642	94.862	134.112	40531	OT_010_2017_01_006_R_P3_2.raw	F21		4.7	0	3.082e-07	31215.3	134.16
High	Sequest HT (A2)	Unambiguous	AcRtPESFLGPSASSLVNLDSLVK	C2(Carbamidomethyl); T4(Phospho)	1	1	Q9H201	Q9H201	1	3	0.1119	0	1	1	876.763	2628.27	2628.27	0.07	6e-05	CID (Collision Induced Dissociation)	MS2	24.0959	84.342	133.991	40498	OT_010_2017_01_006_R_P3_2.raw	F21		5.45	0	3.152e-11	57337.5	133.85
High	Sequest HT (A2)	Unambiguous	MESMEIIEEIQcQTQQENLSSNSDGIsPK	C12(Carbamidomethyl); S27(Phospho)	1	1	Q13535	Q13535	0	3	0.1326	0	1	1	1135.82	3405.45	3405.45	-0.55	-0.00063	CID (Collision Induced Dissociation)	MS2	18.8408	55.177	134.098	40527	OT_010_2017_01_006_R_P3_2.raw	F21		4.3	0	1.628e-07	140220	134.31
High	Sequest HT (A2)	Unambiguous	SSsDDEEQLTELDEEMENEIcR	S3(Phospho); C21(Carbamidomethyl)	1	1	Q96ER3	Q96ER3	0	2	0.3053	0	1	2	1369.52	2738.03	2738.03	0.07	0.0001	CID (Collision Induced Dissociation)	MS2	7.10372	39.385	134.095	40526	OT_010_2017_01_006_R_P3_2.raw	F21		3.93	0	1.524e-07	66660.2	134.09
High	Sequest HT (A2)	Unambiguous	SsSDDEEQLTELDEEMENEIcR	S2(Phospho); C21(Carbamidomethyl)	1	1	Q96ER3	Q96ER3	0	2	0.3053	0	1	1	1369.52	2738.03	2738.03	0.07	0.0001	CID (Collision Induced Dissociation)	MS2	7.10372	39.385	134.095	40526	OT_010_2017_01_006_R_P3_2.raw	F21		3.93	0	1.524e-07	66660.2	134.09
High	Sequest HT (A2)	Unambiguous	LcYVALDFEQEmATAASSSSLEK	C2(Carbamidomethyl); M12(Oxidation)	1	3	P60709	P60709; Q6S8J3; P63261	0	2	0.495	0	1	1	1283.59	2566.17	2566.17	-0.25	-0.00032	CID (Collision Induced Dissociation)	MS2	11.5899	100	134.071	40520	OT_010_2017_01_006_R_P3_2.raw	F21		4.02	0	2.264e-08	27250.8	134.08
High	Sequest HT (A2)	Unambiguous	AcRtPESFLGPSASSLVNLDSLVK	C2(Carbamidomethyl); T4(Phospho)	1	1	Q9H201	Q9H201	1	3	0.1423	0	1	1	876.763	2628.27	2628.27	-0.35	-0.0003	CID (Collision Induced Dissociation)	MS2	11.9944	100	134.068	40519	OT_010_2017_01_006_R_P3_2.raw	F21		5.06	0	5.623e-10	57337.5	133.85
High	Sequest HT (A2)	Unambiguous	NEQLPLQYLADVDTsDEESIR	S15(Phospho)	1	1	Q9BV36	Q9BV36	0	2	0.0863	0	1	1	1258.07	2515.12	2515.12	0.55	0.00069	CID (Collision Induced Dissociation)	MS2	16.8228	99.367	134.057	40516	OT_010_2017_01_006_R_P3_2.raw	F21		4.75	0	1.499e-07	31215.3	134.16
High	Sequest HT (A2)	Unambiguous	ELTNDGELILTMTADDVVcTR	C19(Carbamidomethyl)	1	1	P29373	P29373	0	2	0.7315	0	1	1	1183.56	2366.12	2366.12	-0.66	-0.00078	CID (Collision Induced Dissociation)	MS2	22.5164	92.526	134.046	40513	OT_010_2017_01_006_R_P3_2.raw	F21		4.32	0	3.248e-09	199172	134.34
High	Sequest HT (A2)	Unambiguous	ScDEPLtPPPHSPtSMLQLIHDPVsPR	C2(Carbamidomethyl); T7(Phospho); T14(Phospho); S25(Phospho)	1	1	Q9Y2K7	Q9Y2K7	0	4	0.0932	0	1	1	812.845	3248.36	3248.36	0.2	0.00016	CID (Collision Induced Dissociation)	MS2	77.1099	61.904	134.04	40511	OT_010_2017_01_006_R_P3_2.raw	F21		3.54	0	2.876e-07
High	Sequest HT (A2)	Unambiguous	DGVFLYFEDNAGVIVNNK		1	1	P62829	P62829	0	3	0.4086	0	1	1	672.002	2013.99	2013.99	0.24	0.00016	CID (Collision Induced Dissociation)	MS2	14.7174	100	134.02	40506	OT_010_2017_01_006_R_P3_2.raw	F21		3.94	0	3.224e-09	43188.6	133.65
High	Sequest HT (A2)	Unambiguous	NEQLPLQYLADVDTsDEESIR	S15(Phospho)	1	1	Q9BV36	Q9BV36	0	3	0.0881	0	1	1	839.047	2515.13	2515.12	1.13	0.00095	CID (Collision Induced Dissociation)	MS2	17.3792	100	134.008	40503	OT_010_2017_01_006_R_P3_2.raw	F21		3.29	0	3.07e-05	53081	134.09
High	Sequest HT (A2)	Unambiguous	sSSDDEEQLTELDEEMENEIcR	S1(Phospho); C21(Carbamidomethyl)	1	1	Q96ER3	Q96ER3	0	2	0.3053	0	1	3	1369.52	2738.03	2738.03	0.07	0.0001	CID (Collision Induced Dissociation)	MS2	7.10372	39.385	134.095	40526	OT_010_2017_01_006_R_P3_2.raw	F21		3.93	0	1.524e-07	66660.2	134.09
High	Sequest HT (A2)	Unambiguous	VEAKEEsEEsDEDmGFGLFD	S7(Phospho); S10(Phospho); M14(Oxidation)	1	2	P05388	P05388; Q8NHW5	1	2	0.7811	0	1	1	1219.93	2438.85	2438.85	0.2	0.00024	CID (Collision Induced Dissociation)	MS2	22.2523	71.768	134.579	40658	OT_010_2017_01_006_R_P3_2.raw	F21		5.07	0	1.142e-06	157973	136.58
High	Sequest HT (A2)	Unambiguous	QIcLVMLETLSQsPQGR	C3(Carbamidomethyl); S13(Phospho)	1	1	Q15365	Q15365	0	3	0.1628	0	1	1	680.659	2039.96	2039.97	-1.48	-0.00101	CID (Collision Induced Dissociation)	MS2	5.22414	100	134.59	40661	OT_010_2017_01_006_R_P3_2.raw	F21		4.36	0	3.947e-09	1.07015e+06	133.1
High	Sequest HT (A2)	Unambiguous	LcYVALDFEQEmATAASSSSLEK	C2(Carbamidomethyl); M12(Oxidation)	1	3	P60709	P60709; Q6S8J3; P63261	0	3	0.3774	0	1	1	856.06	2566.17	2566.17	-1.14	-0.00097	CID (Collision Induced Dissociation)	MS2	54.0134	100	134.604	40665	OT_010_2017_01_006_R_P3_2.raw	F21		3.18	0	8.169e-06	75316.4	133.83
High	Sequest HT (A2)	Unambiguous	mSVQPTVSLGGFEITPPVVLR	M1(Oxidation)	1	1	P06748	P06748	0	3	0.4968	0	1	1	748.408	2243.21	2243.21	-0.93	-0.00069	CID (Collision Induced Dissociation)	MS2	40.8839	70.097	135.312	40868	OT_010_2017_01_006_R_P3_2.raw	F21		3.16	0	1.273e-05	50105.7	135.27
High	Sequest HT (A2)	Unambiguous	KEEsEEsDDDmGFGLFD	S4(Phospho); S7(Phospho); M11(Oxidation)	2	2	P05386; P05387	P05386; P05387	1	2	0.7226	0	1	1	1063.35	2125.69	2125.69	0.14	0.00015	CID (Collision Induced Dissociation)	MS2	20.235	58.562	135.306	40866	OT_010_2017_01_006_R_P3_2.raw	F21		4.65	0	1.142e-08	204167	136.86
High	Sequest HT (A2)	Unambiguous	EQLSAQELMESGLQIQKsPEPEVLSTQEDLFDQSNK	S18(Phospho)	1	1	Q12888	Q12888	1	4	0.0096	0	1	1	1039.74	4155.93	4155.93	-0.31	-0.00032	CID (Collision Induced Dissociation)	MS2	1.45026	30.404	135.301	40864	OT_010_2017_01_006_R_P3_2.raw	F21		4.17	0	6.134e-06	721769	135.6
High	Sequest HT (A2)	Unambiguous	QGsSLNLFEDVQITEPEAEPESK	S3(Phospho)	1	1	Q6WKZ4	Q6WKZ4	0	2		0.0022	2	2	1314.09	2627.18	2627.18	1.58	0.00207	CID (Collision Induced Dissociation)	MS2	20.8246	34.387	132.811	39261	OT_010_2017_01_006_R_P5_2.raw	F23		4.61	0	1.92e-07	74933.3	132.88
High	Sequest HT (A2)	Unambiguous	DGVFLYFEDNAGVIVNNK		1	1	P62829	P62829	0	3	0.3978	0	1	1	672.001	2013.99	2013.99	-1.22	-0.00082	CID (Collision Induced Dissociation)	MS2	5.40365	100	135.275	40857	OT_010_2017_01_006_R_P3_2.raw	F21		3.57	0	7.722e-07
High	Sequest HT (A2)	Unambiguous	IISENsMDSAISDATSELEGK	S6(Phospho)	1	1	Q9BYW2	Q9BYW2	0	2	0.0727	0	1	1	1139	2276.98	2276.98	-0.07	-7e-05	CID (Collision Induced Dissociation)	MS2	35.3045	95.087	135.272	40856	OT_010_2017_01_006_R_P3_2.raw	F21		4.54	0	1.076e-08	38830.1	135.3
High	Sequest HT (A2)	Unambiguous	EFSGPSTPtGtLEFEGGEVSLEGGK	T9(Phospho); T11(Phospho)	1	1	Q09666	Q09666	0	3		0.0441	3	3	891.373	2672.1	2672.11	-0.25	-0.00023	CID (Collision Induced Dissociation)	MS2	77.7303	72.548	135.265	40854	OT_010_2017_01_006_R_P3_2.raw	F21		4.55	0	1.81e-08	74680.5	135.34
High	Sequest HT (A2)	Unambiguous	EFSGPStPtGTLEFEGGEVSLEGGK	T7(Phospho); T9(Phospho)	1	1	Q09666	Q09666	0	3		0.0126	2	2	891.373	2672.1	2672.11	-0.25	-0.00023	CID (Collision Induced Dissociation)	MS2	77.7303	72.548	135.265	40854	OT_010_2017_01_006_R_P3_2.raw	F21		4.7	0	2.323e-10	74680.5	135.34
High	Sequest HT (A2)	Unambiguous	EFsGPsTPTGTLEFEGGEVSLEGGK	S3(Phospho); S6(Phospho)	1	1	Q09666	Q09666	0	3	0.0126	0	1	1	891.373	2672.1	2672.11	-0.25	-0.00023	CID (Collision Induced Dissociation)	MS2	77.7303	72.548	135.265	40854	OT_010_2017_01_006_R_P3_2.raw	F21		4.76	0	1.53e-10	74680.5	135.34
High	Sequest HT (A2)	Unambiguous	IISENsMDSAISDATSELEGK	S6(Phospho)	1	1	Q9BYW2	Q9BYW2	0	2	0.1576	0	1	1	1139	2276.98	2276.98	-0.39	-0.00044	CID (Collision Induced Dissociation)	MS2	37.037	76.448	135.315	40869	OT_010_2017_01_006_R_P3_2.raw	F21		4.95	0	1.846e-09	38830.1	135.3
High	Sequest HT (A2)	Unambiguous	ELTNDGELILTMTADDVVcTR	C19(Carbamidomethyl)	1	1	P29373	P29373	0	3	0.5708	0	1	1	789.38	2366.12	2366.12	1.13	0.00089	CID (Collision Induced Dissociation)	MS2	33.4946	69.734	132.817	39263	OT_010_2017_01_006_R_P5_2.raw	F23		4.31	0	4.133e-09	126645	133.14
High	Sequest HT (A2)	Unambiguous	EFsGPsTPTGTLEFEGGEVSLEGGK	S3(Phospho); S6(Phospho)	1	1	Q09666	Q09666	0	3	0.1373	0	1	1	891.373	2672.1	2672.11	-0.32	-0.00029	CID (Collision Induced Dissociation)	MS2	32.8081	100	135.222	40842	OT_010_2017_01_006_R_P3_2.raw	F21		5.17	0	7.143e-09	74680.5	135.34
High	Sequest HT (A2)	Unambiguous	DGVFLYFEDNAGVIVNNK		1	1	P62829	P62829	0	2	0.4905	0	1	1	1007.5	2013.99	2013.99	-0.1	-0.0001	CID (Collision Induced Dissociation)	MS2	9.286	78.326	135.212	40839	OT_010_2017_01_006_R_P3_2.raw	F21		4.73	0	9.452e-11	81858	134.33
High	Sequest HT (A2)	Unambiguous	FIcVtPTTcSNTIDLPMsPR	C3(Carbamidomethyl); T5(Phospho); C9(Carbamidomethyl); S18(Phospho)	1	1	P40763	P40763	0	3	0.1558	0	1	1	824.014	2470.03	2470.03	0.99	0.00082	CID (Collision Induced Dissociation)	MS2	7.54154	75.865	132.83	39267	OT_010_2017_01_006_R_P5_2.raw	F23		4.3	0	1.027e-05	63798	132.76
High	Sequest HT (A2)	Unambiguous	MQNNsSPSISPNTSFTSDGSPSPLGGIK	S5(Phospho)	1	1	Q9H0D6	Q9H0D6	0	3		0.0479	3	3	963.098	2887.28	2887.28	-1.07	-0.00103	CID (Collision Induced Dissociation)	MS2	26.963	30.845	100.3	29916	OT_010_2017_01_006_R_P6_2.raw	F24		4.97	0	2.983e-09	222823	100.5
High	Sequest HT (A2)	Unambiguous	ySDGSIALDIFGPQK	Y1(Phospho)	1	1	Q12923	Q12923	0	2	0.0253	0	1	1	845.889	1690.77	1690.77	-1.42	-0.0012	CID (Collision Induced Dissociation)	MS2	67.0207	100	132.86	39275	OT_010_2017_01_006_R_P5_2.raw	F23		2.77	0	4.441e-05
High	Sequest HT (A2)	Unambiguous	sDSPEIPFQAAAGPSDGLDASSPGNSFVGLR	S1(Phospho)	1	1	Q12888	Q12888	0	3		0.0459	2	2	1042.81	3126.4	3126.41	-0.63	-0.00066	CID (Collision Induced Dissociation)	MS2	8.22366	17.023	135.188	40830	OT_010_2017_01_006_R_P3_2.raw	F21		2.91	0	3.345e-05	520398	135.38
High	Sequest HT (A2)	Unambiguous	SDsPEIPFQAAAGPSDGLDASSPGNSFVGLR	S3(Phospho)	1	1	Q12888	Q12888	0	3	0.0459	0	1	1	1042.81	3126.4	3126.41	-0.63	-0.00066	CID (Collision Induced Dissociation)	MS2	8.22366	17.023	135.188	40830	OT_010_2017_01_006_R_P3_2.raw	F21		3.05	0	9.324e-06	520398	135.38
High	Sequest HT (A2)	Unambiguous	VENSPQVDGsPPGLEGLLGGIGEK	S10(Phospho)	1	1	Q8WVB6	Q8WVB6	0	2	0.2431	0	1	1	1215.08	2429.16	2429.16	-0.98	-0.00119	CID (Collision Induced Dissociation)	MS2	11.033	94.57	135.169	40825	OT_010_2017_01_006_R_P3_2.raw	F21		4.32	0	5.678e-09	103056	135.32
High	Sequest HT (A2)	Unambiguous	GTITIQDTGIGMTQEELVSNLGTIAR		1	1	Q12931	Q12931	0	3	0.2938	0	1	1	906.804	2718.4	2718.4	0.14	0.00013	CID (Collision Induced Dissociation)	MS2	34.1277	72.155	135.152	40820	OT_010_2017_01_006_R_P3_2.raw	F21		3.54	0	1.559e-08	90018.6	135.39
High	Sequest HT (A2)	Unambiguous	cGSGPVHISGQHLVAVEEDAEsEDEEEEDVK	C1(Carbamidomethyl); S22(Phospho)	1	1	P06748	P06748	0	3	0.5255	0	1	1	1154.15	3460.44	3460.44	0.16	0.00019	CID (Collision Induced Dissociation)	MS2	27.3889	54.362	135.245	40848	OT_010_2017_01_006_R_P3_2.raw	F21		5.48	0	5.118e-07
High	Sequest HT (A2)	Unambiguous	VEAKEEsEEsDEDmGFGLFD	S7(Phospho); S10(Phospho); M14(Oxidation)	1	2	P05388	P05388; Q8NHW5	1	2	0.7351	0	1	1	1219.93	2438.85	2438.85	-0.21	-0.00025	CID (Collision Induced Dissociation)	MS2	21.9589	45.773	135.146	40818	OT_010_2017_01_006_R_P3_2.raw	F21		4.87	0	1.225e-06	157973	136.58
High	Sequest HT (A2)	Unambiguous	cLLADLPLPPELPGGDDLSKsPEEK	C1(Carbamidomethyl); S21(Phospho)	1	1	Q14004	Q14004	1	3	0.0261	0	1	1	924.113	2770.32	2770.33	-0.25	-0.00023	CID (Collision Induced Dissociation)	MS2	23.8437	73.429	135.319	40870	OT_010_2017_01_006_R_P3_2.raw	F21		4.21	0	4.296e-08	178284	135.97
High	Sequest HT (A2)	Unambiguous	NNNIDAAIENIENmLTSENK	M14(Oxidation)	1	1	P42704	P42704	0	3	0.5083	0	1	1	755.021	2263.05	2263.05	-1.12	-0.00084	CID (Collision Induced Dissociation)	MS2	31.9966	97.283	135.322	40871	OT_010_2017_01_006_R_P3_2.raw	F21		4.23	0	2.204e-10	130426	135.65
High	Sequest HT (A2)	Unambiguous	VDSPGRTEPctAALDLGVQLtPETLVEAK	C10(Carbamidomethyl); T11(Phospho); T21(Phospho)	1	1	O15417	O15417	1	3	0.4464	0	1	1	1076.5	3227.49	3227.49	0.03	3e-05	CID (Collision Induced Dissociation)	MS2	19.9715	65.701	135.436	40905	OT_010_2017_01_006_R_P3_2.raw	F21		5.22	0	1.216e-05	63634.1	135.54
High	Sequest HT (A2)	Unambiguous	QGsSLNLFEDVQITEPEAEPESK	S3(Phospho)	1	1	Q6WKZ4	Q6WKZ4	0	2	0.6339	0	1	2	1314.09	2627.18	2627.18	1.02	0.00134	CID (Collision Induced Dissociation)	MS2	34.5247	67.057	132.767	39249	OT_010_2017_01_006_R_P5_2.raw	F23		4.07	0	8.149e-07	74933.3	132.88
High	Sequest HT (A2)	Unambiguous	QGSsLNLFEDVQITEPEAEPESK	S4(Phospho)	1	1	Q6WKZ4	Q6WKZ4	0	2	0.0022	0	1	1	1314.09	2627.18	2627.18	1.58	0.00207	CID (Collision Induced Dissociation)	MS2	20.8246	34.387	132.811	39261	OT_010_2017_01_006_R_P5_2.raw	F23		4.62	0	1.878e-07	74933.3	132.88
High	Sequest HT (A2)	Unambiguous	sTSQSIVSLLTGTAGEDEK	S1(Phospho)	1	1	Q70EL4	Q70EL4	0	2		0.013	3	3	1001.96	2002.92	2002.92	-0.61	-0.00061	CID (Collision Induced Dissociation)	MS2	19.3011	77.461	135.423	40901	OT_010_2017_01_006_R_P3_2.raw	F21		5.32	0	1.847e-10	39032.9	135.39
High	Sequest HT (A2)	Unambiguous	STsQSIVSLLTGTAGEDEK	S3(Phospho)	1	1	Q70EL4	Q70EL4	0	2	0.013	0	1	2	1001.96	2002.92	2002.92	-0.61	-0.00061	CID (Collision Induced Dissociation)	MS2	19.3011	77.461	135.423	40901	OT_010_2017_01_006_R_P3_2.raw	F21		5.39	0	6.17e-12	39032.9	135.39
High	Sequest HT (A2)	Unambiguous	StSQSIVSLLTGTAGEDEK	T2(Phospho)	1	1	Q70EL4	Q70EL4	0	2	0.013	0	1	1	1001.96	2002.92	2002.92	-0.61	-0.00061	CID (Collision Induced Dissociation)	MS2	19.3011	77.461	135.423	40901	OT_010_2017_01_006_R_P3_2.raw	F21		5.39	0	5.339e-11	39032.9	135.39
High	Sequest HT (A2)	Unambiguous	TPsYSISSTLNPQAPEFILGcTASK	S3(Phospho); C21(Carbamidomethyl)	1	1	Q14694	Q14694	0	3		0.0341	4	4	917.098	2749.28	2749.28	-0.28	-0.00025	CID (Collision Induced Dissociation)	MS2	19.7714	71.076	135.416	40899	OT_010_2017_01_006_R_P3_2.raw	F21		2.83	0	7.86e-06	51098.9	135.44
High	Sequest HT (A2)	Unambiguous	TPSySISSTLNPQAPEFILGcTASK	Y4(Phospho); C21(Carbamidomethyl)	1	1	Q14694	Q14694	0	3		0.0205	2	2	917.098	2749.28	2749.28	-0.28	-0.00025	CID (Collision Induced Dissociation)	MS2	19.7714	71.076	135.416	40899	OT_010_2017_01_006_R_P3_2.raw	F21		2.87	0	4.832e-06	51098.9	135.44
High	Sequest HT (A2)	Unambiguous	tPSYSISSTLNPQAPEFILGcTASK	T1(Phospho); C21(Carbamidomethyl)	1	1	Q14694	Q14694	0	3	0.0205	0	1	1	917.098	2749.28	2749.28	-0.28	-0.00025	CID (Collision Induced Dissociation)	MS2	19.7714	71.076	135.416	40899	OT_010_2017_01_006_R_P3_2.raw	F21		2.93	0	3.629e-06	51098.9	135.44
High	Sequest HT (A2)	Unambiguous	cLLADLPLPPELPGGDDLsKSPEEK	C1(Carbamidomethyl); S19(Phospho)	1	1	Q14004	Q14004	1	3		0.0261	2	2	924.113	2770.32	2770.33	-0.25	-0.00023	CID (Collision Induced Dissociation)	MS2	23.8437	73.429	135.319	40870	OT_010_2017_01_006_R_P3_2.raw	F21		4.1	0	7.26e-08	178284	135.97
High	Sequest HT (A2)	Unambiguous	TDcEPVGLEPAVEQSSAASELAEASSEELAEAPTEAPsPEAR	C3(Carbamidomethyl); S38(Phospho)	2	2	Q15424; Q14151	Q15424; Q14151	0	3	0.2251	0	1	1	1464.64	4391.92	4391.92	-1.84	-0.00269	CID (Collision Induced Dissociation)	MS2	9.34453	36.27	135.406	40896	OT_010_2017_01_006_R_P3_2.raw	F21		3.82	0	2.927e-05	2.34046e+06	134.76
High	Sequest HT (A2)	Unambiguous	DELHIVEAEAMNYEGsPIK	S16(Phospho)	1	1	P06748	P06748	0	3	0.3163	0	1	1	742.333	2224.98	2224.98	-0.08	-6e-05	CID (Collision Induced Dissociation)	MS2	16.4627	78.912	117.173	35109	OT_010_2017_01_006_R_P6_2.raw	F24		3.13	0	5.553e-07	2.2442e+06	113.98
High	Sequest HT (A2)	Unambiguous	IYSVEALPVAAVNVQsTQ	S16(Phospho)	1	1	Q9NYY8	Q9NYY8	0	2	0.0704	0	1	1	984.988	1968.97	1968.97	0.22	0.00022	CID (Collision Induced Dissociation)	MS2	27.0475	88.797	135.385	40890	OT_010_2017_01_006_R_P3_2.raw	F21		4.12	0	2.331e-06	100543	135.51
High	Sequest HT (A2)	Unambiguous	mSVQPTVSLGGFEITPPVVLR	M1(Oxidation)	1	1	P06748	P06748	0	3	0.493	0	1	1	748.408	2243.21	2243.21	-0.93	-0.0007	CID (Collision Induced Dissociation)	MS2	42.4277	100	135.381	40889	OT_010_2017_01_006_R_P3_2.raw	F21		3.59	0	2.138e-07	50105.7	135.27
High	Sequest HT (A2)	Unambiguous	EQLSAQELMESGLQIQKsPEPEVLSTQEDLFDQSNK	S18(Phospho)	1	1	Q12888	Q12888	1	3	0.0982	0	1	1	1385.98	4155.93	4155.93	-0.5	-0.00069	CID (Collision Induced Dissociation)	MS2	7.11495	49.429	135.378	40888	OT_010_2017_01_006_R_P3_2.raw	F21		5.7	0	1.501e-09	257202	135.6
High	Sequest HT (A2)	Unambiguous	cLLADLPLPPELPGGDDLSKsPEEK	C1(Carbamidomethyl); S21(Phospho)	1	1	Q14004	Q14004	1	3	0.0583	0	1	1	924.113	2770.33	2770.33	0.08	7e-05	CID (Collision Induced Dissociation)	MS2	33.0792	64.935	135.375	40887	OT_010_2017_01_006_R_P3_2.raw	F21		4.12	0	1.887e-07	178284	135.97
High	Sequest HT (A2)	Unambiguous	VEAKEEsEEsDEDmGFGLFD	S7(Phospho); S10(Phospho); M14(Oxidation)	1	2	P05388	P05388; Q8NHW5	1	2	0.8155	0	1	1	1219.93	2438.85	2438.85	0.59	0.00072	CID (Collision Induced Dissociation)	MS2	28.8866	60.339	135.363	40883	OT_010_2017_01_006_R_P3_2.raw	F21		4.66	0	2.095e-07	157973	136.58
High	Sequest HT (A2)	Unambiguous	GTITIQDTGIGMTQEELVSNLGTIAR		1	1	Q12931	Q12931	0	3	0.4867	0	1	1	906.804	2718.4	2718.4	0.41	0.00037	CID (Collision Induced Dissociation)	MS2	22.444	44.138	135.36	40882	OT_010_2017_01_006_R_P3_2.raw	F21		5.28	0	5.085e-11	90018.6	135.39
High	Sequest HT (A2)	Unambiguous	DSAAPsPIPGADNLSADPVVSPPTSIPFK	S6(Phospho)	1	1	Q5T1M5	Q5T1M5	0	3	0.1811	0	1	1	976.473	2927.41	2927.41	-0.54	-0.00052	CID (Collision Induced Dissociation)	MS2	9.45212	30.102	135.352	40879	OT_010_2017_01_006_R_P3_2.raw	F21		2.54	0	4.917e-05	1.01447e+06	135
High	Sequest HT (A2)	Unambiguous	AmGIMNSFVNDIFER	M2(Oxidation)	1	14	O60814	Q16778; Q5QNW6; Q99879; P33778; P58876; Q93079; O60814; Q99880; P62807; P57053; Q8N257; P06899; P23527; Q99877	0	2	0.2706	0	1	1	880.41	1759.81	1759.81	-0.78	-0.00068	CID (Collision Induced Dissociation)	MS2	51.2183	100	135.326	40872	OT_010_2017_01_006_R_P3_2.raw	F21		3.77	0	1.837e-08	75459.4	135.64
High	Sequest HT (A2)	Unambiguous	TGDLGIPPNPEDRsPsPEPIYNSEGK	S14(Phospho); S16(Phospho)	1	1	Q15637	Q15637	1	3	0.3523	0	1	1	976.09	2926.26	2926.25	0.53	0.00051	CID (Collision Induced Dissociation)	MS2	33.1757	87.58	117.163	35106	OT_010_2017_01_006_R_P6_2.raw	F24		2.98	0	1.274e-05
High	Sequest HT (A2)	Unambiguous	ScDEPLtPPPHSPtSMLQLIHDPVsPR	C2(Carbamidomethyl); T7(Phospho); T14(Phospho); S25(Phospho)	1	1	Q9Y2K7	Q9Y2K7	0	4	0.0793	0	1	1	812.845	3248.36	3248.36	0.2	0.00016	CID (Collision Induced Dissociation)	MS2	20.5529	68.15	133.748	40432	OT_010_2017_01_006_R_P3_2.raw	F21		4.29	0	2.993e-06
High	Sequest HT (A2)	Unambiguous	VENSPQVDGsPPGLEGLLGGIGEK	S10(Phospho)	1	1	Q8WVB6	Q8WVB6	0	2	0.2491	0	1	1	1215.08	2429.16	2429.16	-0.88	-0.00106	CID (Collision Induced Dissociation)	MS2	40.4734	100	135.119	40810	OT_010_2017_01_006_R_P3_2.raw	F21		5.3	0	7.458e-11	103056	135.32
High	Sequest HT (A2)	Unambiguous	DGVFLYFEDNAGVIVNNK		1	1	P62829	P62829	0	2	0.4317	0	1	1	1007.5	2013.99	2013.99	1.24	0.00125	CID (Collision Induced Dissociation)	MS2	5.15528	100	135.09	40802	OT_010_2017_01_006_R_P3_2.raw	F21		4.61	0	1.753e-09	81858	134.33
High	Sequest HT (A2)	Unambiguous	NVDLLSDMVQEHDEPILK		1	1	P55209	P55209	0	3	0.1736	0	1	1	699.017	2095.04	2095.04	-0.39	-0.00027	CID (Collision Induced Dissociation)	MS2	25.9672	100	117.183	35112	OT_010_2017_01_006_R_P6_2.raw	F24		1.44	0	9.768e-06	39983.7	117.52
High	Sequest HT (A2)	Unambiguous	ELTNDGELILTMTADDVVcTR	C19(Carbamidomethyl)	1	1	P29373	P29373	0	2	0.6501	0	1	1	1183.56	2366.12	2366.12	0.46	0.00054	CID (Collision Induced Dissociation)	MS2	59.2897	100	132.973	39306	OT_010_2017_01_006_R_P5_2.raw	F23		4.23	0	3.6e-08	28629	133.02
High	Sequest HT (A2)	Unambiguous	DMAIATGGAVFGEEGLTLNLEDVQPHDLGK		1	1	P10809	P10809	0	3	0.4958	0	1	1	1033.18	3097.52	3097.51	0.64	0.00066	CID (Collision Induced Dissociation)	MS2	4.08377	63.417	134.752	40708	OT_010_2017_01_006_R_P3_2.raw	F21		4.8	0	3.255e-09	58420.5	134.8
High	Sequest HT (A2)	Unambiguous	SLVQDSLStNSSDLVAPsPDAFR	T9(Phospho); S18(Phospho)	1	1	Q12888	Q12888	0	3	0.1228	0	1	1	856.043	2566.11	2566.11	0.8	0.00068	CID (Collision Induced Dissociation)	MS2	11.0479	100	133.006	39315	OT_010_2017_01_006_R_P5_2.raw	F23		3.42	0	2.078e-05	36882.1	132.92
High	Sequest HT (A2)	Unambiguous	TIELSDDDFLGEcEcTLGQIVSSK	C13(Carbamidomethyl); C15(Carbamidomethyl)	1	1	O75131	O75131	0	3	0.5395	0	1	1	906.083	2716.23	2716.23	0.2	0.00018	CID (Collision Induced Dissociation)	MS2	22.9313	100	133.01	39316	OT_010_2017_01_006_R_P5_2.raw	F23		3.67	0	9.659e-09	72188.2	133.26
High	Sequest HT (A2)	Unambiguous	ELTNDGELILTMTADDVVcTR	C19(Carbamidomethyl)	1	1	P29373	P29373	0	2	0.7176	0	1	1	1183.56	2366.12	2366.12	-0.37	-0.00043	CID (Collision Induced Dissociation)	MS2	12.2561	100	133.018	39318	OT_010_2017_01_006_R_P5_2.raw	F23		5.17	0	1.567e-09	28629	133.02
High	Sequest HT (A2)	Unambiguous	LcYVALDFEQEMATAASSSSLEK	C2(Carbamidomethyl)	1	3	P60709	P60709; Q6S8J3; P63261	0	3	0.5485	0	1	1	850.73	2550.17	2550.17	0.4	0.00034	CID (Collision Induced Dissociation)	MS2	14.0276	100	133.021	39319	OT_010_2017_01_006_R_P5_2.raw	F23		4.74	0	2.877e-10	4035881	134.34
High	Sequest HT (A2)	Unambiguous	AsLGsLEGEAEAEASSPK	S2(Phospho); S5(Phospho)	1	1	Q09666	Q09666	0	2	0.6318	0	1	1	946.882	1892.76	1892.76	0.49	0.00046	CID (Collision Induced Dissociation)	MS2	30.9719	50.218	117.212	35119	OT_010_2017_01_006_R_P6_2.raw	F24		4.78	0	6.318e-10
High	Sequest HT (A2)	Unambiguous	DMAIATGGAVFGEEGLTLNLEDVQPHDLGK		1	1	P10809	P10809	0	3	0.4218	0	1	1	1033.18	3097.51	3097.51	-0.31	-0.00032	CID (Collision Induced Dissociation)	MS2	32.0031	100	134.705	40694	OT_010_2017_01_006_R_P3_2.raw	F21		3.58	0	7.42e-07	58420.5	134.8
High	Sequest HT (A2)	Unambiguous	SQSEESASAFSADDLmSIDLAEQMANDsDDSISAATNK	M16(Oxidation); S28(Phospho)	1	1	P49959	P49959	0	3	0.071	0	1	1	1349.89	4047.64	4047.65	-0.72	-0.00097	CID (Collision Induced Dissociation)	MS2	25.999	100	132.962	39303	OT_010_2017_01_006_R_P5_2.raw	F23		4.79	0	8.995e-07	12099.8	132.86
High	Sequest HT (A2)	Unambiguous	ScDEPLtPPPHSPtSMLQLIHDPVsPR	C2(Carbamidomethyl); T7(Phospho); T14(Phospho); S25(Phospho)	1	1	Q9Y2K7	Q9Y2K7	0	4	0.0549	0	1	1	812.845	3248.36	3248.36	-1.01	-0.00082	CID (Collision Induced Dissociation)	MS2	85.4224	100	134.701	40693	OT_010_2017_01_006_R_P3_2.raw	F21		3.64	0	1.037e-05
High	Sequest HT (A2)	Unambiguous	NNNIDAAIENIENmLTSENK	M14(Oxidation)	1	1	P42704	P42704	0	3	0.529	0	1	1	755.021	2263.05	2263.05	-1.19	-0.0009	CID (Collision Induced Dissociation)	MS2	29.4462	100	133.029	39321	OT_010_2017_01_006_R_P5_2.raw	F23		4.14	0	3.079e-11	117554	133.54
High	Sequest HT (A2)	Unambiguous	ScDEPLtPPPHSPTsMLQLIHDPVsPR	C2(Carbamidomethyl); T7(Phospho); S15(Phospho); S25(Phospho)	1	1	Q9Y2K7	Q9Y2K7	0	3		0.0265	2	2	1083.46	3248.36	3248.36	1.23	0.00134	CID (Collision Induced Dissociation)	MS2	43.5707	91.538	134.677	40686	OT_010_2017_01_006_R_P3_2.raw	F21		4.4	0	1.861e-05	159811	134.12
High	Sequest HT (A2)	Unambiguous	ScDEPLtPPPHSPtSMLQLIHDPVsPR	C2(Carbamidomethyl); T7(Phospho); T14(Phospho); S25(Phospho)	1	1	Q9Y2K7	Q9Y2K7	0	3	0.0265	0	1	1	1083.46	3248.36	3248.36	1.23	0.00134	CID (Collision Induced Dissociation)	MS2	43.5707	91.538	134.677	40686	OT_010_2017_01_006_R_P3_2.raw	F21		4.52	0	2.395e-05	159811	134.12
High	Sequest HT (A2)	Unambiguous	ELTNDGELILTMTADDVVcTR	C19(Carbamidomethyl)	1	1	P29373	P29373	0	3	0.6525	0	1	1	789.378	2366.12	2366.12	-0.75	-0.00059	CID (Collision Induced Dissociation)	MS2	3.95289	12.553	134.675	40685	OT_010_2017_01_006_R_P3_2.raw	F21		4.46	0	6.994e-09	482543	134.52
High	Sequest HT (A2)	Unambiguous	ScDEPLtPPPHSPtSMLQLIHDPVsPR	C2(Carbamidomethyl); T7(Phospho); T14(Phospho); S25(Phospho)	1	1	Q9Y2K7	Q9Y2K7	0	4	0.0718	0	1	1	812.845	3248.36	3248.36	-0.86	-0.00069	CID (Collision Induced Dissociation)	MS2	34.0912	100	134.654	40680	OT_010_2017_01_006_R_P3_2.raw	F21		3.9	0	1.633e-06
High	Sequest HT (A2)	Unambiguous	EsEKQQDSQPEEVmDVLEMVENVK	S2(Phospho); M14(Oxidation)	1	1	Q9H307	Q9H307	1	3	0.0714	0	1	1	972.755	2916.25	2916.25	-1.04	-0.00101	CID (Collision Induced Dissociation)	MS2	47.4036	100	133.033	39322	OT_010_2017_01_006_R_P5_2.raw	F23		3.22	0	1.251e-05	24723.3	133.13
High	Sequest HT (A2)	Unambiguous	DGVFLYFEDNAGVIVNNK		1	1	P62829	P62829	0	2	0.4256	0	1	1	1007.5	2013.99	2013.99	0.33	0.00034	CID (Collision Induced Dissociation)	MS2	19.688	67.273	134.635	40674	OT_010_2017_01_006_R_P3_2.raw	F21		4.3	0	2.558e-10	81858	134.33
High	Sequest HT (A2)	Unambiguous	LcYVALDFEQEMATAASSSSLEK	C2(Carbamidomethyl)	1	3	P60709	P60709; Q6S8J3; P63261	0	3	0.4569	0	1	1	850.73	2550.17	2550.17	0.14	0.00012	CID (Collision Induced Dissociation)	MS2	13.7615	58.331	134.632	40673	OT_010_2017_01_006_R_P3_2.raw	F21		4.29	0	8.967e-06	84788.5	134.42
High	Sequest HT (A2)	Unambiguous	LLLAEDsEEEVDFLSER	S7(Phospho)	1	1	Q14676	Q14676	0	2	0.6021	0	1	1	1037.47	2073.92	2073.93	-1.24	-0.00128	CID (Collision Induced Dissociation)	MS2	18.807	100	134.612	40667	OT_010_2017_01_006_R_P3_2.raw	F21		5.73	0	1.522e-09	875287	132.11
High	Sequest HT (A2)	Unambiguous	DGVFLYFEDNAGVIVNNK		1	1	P62829	P62829	0	3	0.3283	0	1	1	672.002	2013.99	2013.99	-0.49	-0.00033	CID (Collision Induced Dissociation)	MS2	3.45247	94.079	134.697	40692	OT_010_2017_01_006_R_P3_2.raw	F21		3.32	0	1.353e-06
High	Sequest HT (A2)	Unambiguous	KEEsEEsDDDmGFGLFD	S4(Phospho); S7(Phospho); M11(Oxidation)	2	2	P05386; P05387	P05386; P05387	1	2	0.8307	0	1	1	1063.35	2125.69	2125.69	0.48	0.00051	CID (Collision Induced Dissociation)	MS2	5.40193	88.522	135.094	40803	OT_010_2017_01_006_R_P3_2.raw	F21		4.37	0	2.069e-08	204167	136.86
High	Sequest HT (A2)	Unambiguous	TQLWASEPGtPPLPTSLPSQNPILK	T10(Phospho)	1	1	Q9BXP5	Q9BXP5	0	3	0.2241	0	1	1	918.137	2752.4	2752.4	0.05	5e-05	CID (Collision Induced Dissociation)	MS2	41.1104	100	134.804	40722	OT_010_2017_01_006_R_P3_2.raw	F21		4.15	0	9.803e-06	185101	135
High	Sequest HT (A2)	Unambiguous	TQLWASEPGtPPLPTSLPSQNPILK	T10(Phospho)	1	1	Q9BXP5	Q9BXP5	0	3	0.1129	0	1	1	918.136	2752.39	2752.4	-0.88	-0.0008	CID (Collision Induced Dissociation)	MS2	20.3315	46.697	134.848	40733	OT_010_2017_01_006_R_P3_2.raw	F21		3.63	0	8.982e-06	185101	135
High	Sequest HT (A2)	Unambiguous	sLDMDSIIAEVK	S1(Phospho)	1	1	P05787	P05787	0	2	0.3908	0	1	1	700.822	1400.64	1400.64	-0.54	-0.00038	CID (Collision Induced Dissociation)	MS2	26.0081	73.535	132.87	39277	OT_010_2017_01_006_R_P5_2.raw	F23		4.35	0	7.957e-08	1.13611e+06	132.39
High	Sequest HT (A2)	Unambiguous	LLLAEDsEEEVDFLSER	S7(Phospho)	1	1	Q14676	Q14676	0	2	0.4815	0	1	1	1037.47	2073.92	2073.93	-0.77	-0.0008	CID (Collision Induced Dissociation)	MS2	38.2681	100	135.065	40795	OT_010_2017_01_006_R_P3_2.raw	F21		4.32	0	4.051e-10	875287	132.11
High	Sequest HT (A2)	Unambiguous	EPSAAAPTGAGGVAPGSGNNSGGPSLLVPLPVNPPSsPTPSFSDAK	S37(Phospho)	1	1	O75175	O75175	0	3	0.063	0	1	2	1431.03	4291.07	4291.06	3.16	0.00453	CID (Collision Induced Dissociation)	MS2	7.92128	61.865	135.059	40793	OT_010_2017_01_006_R_P3_2.raw	F21		4.13	0	2.174e-06	37163.3	135.1
High	Sequest HT (A2)	Unambiguous	EPSAAAPTGAGGVAPGSGNNSGGPSLLVPLPVNPPsSPTPSFSDAK	S36(Phospho)	1	1	O75175	O75175	0	3	0.063	0	1	1	1431.03	4291.07	4291.06	3.16	0.00453	CID (Collision Induced Dissociation)	MS2	7.92128	61.865	135.059	40793	OT_010_2017_01_006_R_P3_2.raw	F21		4.13	0	2.144e-06	37163.3	135.1
High	Sequest HT (A2)	Unambiguous	KEESEEsDDDMGFGLFD	S7(Phospho)	2	2	P05386; P05387	P05386; P05387	1	2	0.1445	0	1	1	1015.37	2029.72	2029.73	-0.35	-0.00035	CID (Collision Induced Dissociation)	MS2	39.9271	100	132.887	39282	OT_010_2017_01_006_R_P5_2.raw	F23		3.39	0	3.295e-05	416418	132.08
High	Sequest HT (A2)	Unambiguous	AsLGsLEGEAEAEAsSPK	S2(Phospho); S5(Phospho); S15(Phospho)	1	1	Q09666	Q09666	0	2	0.7364	0	1	1	986.864	1972.72	1972.72	-0.65	-0.00064	CID (Collision Induced Dissociation)	MS2	53.3705	100	132.89	39283	OT_010_2017_01_006_R_P5_2.raw	F23		5.69	0	9.621e-09	55027.4	132.73
High	Sequest HT (A2)	Unambiguous	LSGQNAMGsQDSLLEITFR	S9(Phospho)	1	2	O75052	H7C2G1; O75052	0	2	0.1072	0	1	1	1074	2146.98	2146.98	-0.44	-0.00048	CID (Collision Induced Dissociation)	MS2	42.0086	100	132.908	39288	OT_010_2017_01_006_R_P5_2.raw	F23		5.13	0	1.185e-09	37941.1	132.72
High	Sequest HT (A2)	Unambiguous	DGVFLYFEDNAGVIVNNK		1	1	P62829	P62829	0	3	0.4262	0	1	1	672.002	2013.99	2013.99	-0.68	-0.00045	CID (Collision Induced Dissociation)	MS2	4.79982	93.886	135.045	40789	OT_010_2017_01_006_R_P3_2.raw	F21		3.66	0	1.805e-07
High	Sequest HT (A2)	Unambiguous	DGVFLYFEDNAGVIVNNK		1	1	P62829	P62829	0	2	0.4665	0	1	1	1007.5	2013.99	2013.99	0.21	0.00021	CID (Collision Induced Dissociation)	MS2	24.7536	79.374	135.032	40785	OT_010_2017_01_006_R_P3_2.raw	F21		4.78	0	8.217e-11	81858	134.33
High	Sequest HT (A2)	Unambiguous	IEIIQPLLDmAAGTSNAAPVAENVTNNEGsPPPPVK	M10(Oxidation); S30(Phospho)	1	1	O95104	O95104	0	3		0.0159	2	2	1250.95	3750.83	3750.83	-0.31	-0.00039	CID (Collision Induced Dissociation)	MS2	52.5016	90.312	132.955	39301	OT_010_2017_01_006_R_P5_2.raw	F23		4.32	0	1.312e-06	113943	132.5
High	Sequest HT (A2)	Unambiguous	VTIAQGGVLPNIQAVLLPK		1	11	A0A0U1RRH7	Q16777; Q7L7L0; P04908; Q93077; Q99878; A0A0U1RRH7; Q96KK5; Q9BTM1; P20671; P0C0S8; Q6FI13	0	3	0.6136	0	1	1	644.394	1931.17	1931.17	-0.67	-0.00043	CID (Collision Induced Dissociation)	MS2	1.32882	35.151	135.02	40781	OT_010_2017_01_006_R_P3_2.raw	F21		3.96	0	4.078e-09	421138	134.67
High	Sequest HT (A2)	Unambiguous	cGSGPVHISGQHLVAVEEDAEsEDEEEEDVK	C1(Carbamidomethyl); S22(Phospho)	1	1	P06748	P06748	0	3	0.6232	0	1	1	1154.15	3460.43	3460.44	-1	-0.00115	CID (Collision Induced Dissociation)	MS2	83.5194	73.065	134.981	40771	OT_010_2017_01_006_R_P3_2.raw	F21		6.29	0	1.115e-08
High	Sequest HT (A2)	Unambiguous	VENSPQVDGsPPGLEGLLGGIGEK	S10(Phospho)	1	1	Q8WVB6	Q8WVB6	0	3	0.1977	0	1	1	810.39	2429.16	2429.16	-1.23	-0.001	CID (Collision Induced Dissociation)	MS2	51.1511	76.592	134.978	40770	OT_010_2017_01_006_R_P3_2.raw	F21		3.49	0	4.105e-08	503704	135.31
High	Sequest HT (A2)	Unambiguous	IEIIQPLLDmAAGTSNAAPVAENVtNNEGSPPPPVK	M10(Oxidation); T25(Phospho)	1	1	O95104	O95104	0	4	0.0208	0	1	1	938.46	3750.82	3750.83	-2.61	-0.00244	CID (Collision Induced Dissociation)	MS2	16.0817	54.403	132.938	39296	OT_010_2017_01_006_R_P5_2.raw	F23		4.8	0	1.802e-05	155259	132.47
High	Sequest HT (A2)	Unambiguous	VTIAQGGVLPNIQAVLLPK		1	11	A0A0U1RRH7	Q16777; Q7L7L0; P04908; Q93077; Q99878; A0A0U1RRH7; Q96KK5; Q9BTM1; P20671; P0C0S8; Q6FI13	0	2	0.4611	0	1	1	966.088	1931.17	1931.17	-0.29	-0.00028	CID (Collision Induced Dissociation)	MS2	1.59963	24.078	134.967	40766	OT_010_2017_01_006_R_P3_2.raw	F21		3.86	0	8.09e-10	510594	134.64
High	Sequest HT (A2)	Unambiguous	IEIIQPLLDmAAGTSNAAPVAENVTNNEGsPPPPVK	M10(Oxidation); S30(Phospho)	1	1	O95104	O95104	0	4		0.0208	2	2	938.46	3750.82	3750.83	-2.61	-0.00244	CID (Collision Induced Dissociation)	MS2	16.0817	54.403	132.938	39296	OT_010_2017_01_006_R_P5_2.raw	F23		4.7	0	2.62e-06	155259	132.47
High	Sequest HT (A2)	Unambiguous	IEIIQPLLDmAAGTSNAAPVAENVtNNEGSPPPPVK	M10(Oxidation); T25(Phospho)	1	1	O95104	O95104	0	3	0.0159	0	1	1	1250.95	3750.83	3750.83	-0.31	-0.00039	CID (Collision Induced Dissociation)	MS2	52.5016	90.312	132.955	39301	OT_010_2017_01_006_R_P5_2.raw	F23		4.39	0	1.499e-06	113943	132.5
High	Sequest HT (A2)	Unambiguous	VEAKEEsEEsDEDmGFGLFD	S7(Phospho); S10(Phospho); M14(Oxidation)	1	2	P05388	P05388; Q8NHW5	1	2	0.7604	0	1	1	1219.93	2438.85	2438.85	-1.31	-0.00159	CID (Collision Induced Dissociation)	MS2	31.0959	75.574	134.879	40743	OT_010_2017_01_006_R_P3_2.raw	F21		5.3	0	1.228e-06	157973	136.58
High	Sequest HT (A2)	Unambiguous	VSTtTDSPVSPAQAASPFIPLDELSSK	T4(Phospho)	1	1	Q96E09	Q96E09	0	3		0.0496	2	2	942.454	2825.35	2825.35	-0.99	-0.00093	CID (Collision Induced Dissociation)	MS2	15.0989	56.481	134.863	40738	OT_010_2017_01_006_R_P3_2.raw	F21		3.64	0	1.43e-05	203147	135.08
High	Sequest HT (A2)	Unambiguous	VSTTTDSPVsPAQAASPFIPLDELSSK	S10(Phospho)	1	1	Q96E09	Q96E09	0	3	0.0496	0	1	1	942.454	2825.35	2825.35	-0.99	-0.00093	CID (Collision Induced Dissociation)	MS2	15.0989	56.481	134.863	40738	OT_010_2017_01_006_R_P3_2.raw	F21		3.83	0	2.941e-07	203147	135.08
High	Sequest HT (A2)	Unambiguous	QMGFPLIYVEAEQVEDDR		1	1	P55786	P55786	0	3	0.5224	0	1	1	713.673	2139	2139.01	-0.91	-0.00065	CID (Collision Induced Dissociation)	MS2	14.0341	100	135.006	40778	OT_010_2017_01_006_R_P3_2.raw	F21		4.69	0	2.426e-09	41947.4	134.99
High	Sequest HT (A2)	Unambiguous	AQDPSEVLTmLTNETGFEISSSDATVK	M10(Oxidation)	1	1	Q12905	Q12905	0	3	0.4411	0	1	1	962.79	2886.36	2886.36	-0.22	-0.00021	CID (Collision Induced Dissociation)	MS2	33.3395	100	135.439	40906	OT_010_2017_01_006_R_P3_2.raw	F21		3.31	0	1.318e-08	33401.6	135.37
High	Sequest HT (A2)	Unambiguous	DGVFLYFEDNAGVIVNNK		1	1	P62829	P62829	0	2	0.4569	0	1	1	1007.5	2013.99	2013.99	0.76	0.00077	CID (Collision Induced Dissociation)	MS2	39.2634	73.147	133.738	40429	OT_010_2017_01_006_R_P3_2.raw	F21		4.64	0	4.818e-09	81858	134.33
High	Sequest HT (A2)	Unambiguous	LDGLVEtPTGYIESLPR	T7(Phospho)	1	1	P55209	P55209	0	2	0.0922	0	1	1	970.474	1939.94	1939.94	-0.29	-0.00029	CID (Collision Induced Dissociation)	MS2	47.4896	100	133.705	40421	OT_010_2017_01_006_R_P3_2.raw	F21		4.12	0	5.9e-08	59507.6	133.88
High	Sequest HT (A2)	Unambiguous	QItQEEDDSDEEVAPENFFSLPEK	T3(Phospho)	1	1	Q92733	Q92733	0	3	0.0681	0	1	1	959.405	2876.2	2876.2	-0.52	-0.0005	CID (Collision Induced Dissociation)	MS2	32.2012	40.892	132.476	40083	OT_010_2017_01_006_R_P3_2.raw	F21		4.11	0	3.181e-05	1.12809e+06	130.08
High	Sequest HT (A2)	Unambiguous	DNYVPEVSALDQEIIEVDPDTK		1	1	P08708	P08708	0	2	0.6167	0	1	1	1245.1	2489.19	2489.19	0.35	0.00044	CID (Collision Induced Dissociation)	MS2	6.3798	32.134	132.474	40082	OT_010_2017_01_006_R_P3_2.raw	F21		4.07	0	2.181e-09	106603	132.48
High	Sequest HT (A2)	Unambiguous	QQPPLGPSSsLLSLPGLK	S10(Phospho)	1	1	Q4KMP7	Q4KMP7	0	2	0.1054	0	1	1	950.003	1899	1899	-0.39	-0.00037	CID (Collision Induced Dissociation)	MS2	22.6084	50.386	132.465	40079	OT_010_2017_01_006_R_P3_2.raw	F21		3.13	0	1.182e-05	88319.2	132.48
High	Sequest HT (A2)	Unambiguous	LLLAEDsEEEVDFLSER	S7(Phospho)	1	1	Q14676	Q14676	0	2	0.5524	0	1	1	1037.47	2073.93	2073.93	-0.41	-0.00042	CID (Collision Induced Dissociation)	MS2	8.30289	14.729	132.46	40077	OT_010_2017_01_006_R_P3_2.raw	F21		5.72	0	3.212e-11	875287	132.11
High	Sequest HT (A2)	Unambiguous	SEsELIDELSEDFDRSEcK	S3(Phospho); C18(Carbamidomethyl)	1	1	P20810	P20810	1	3	0.1212	0	1	1	789.99	2367.95	2367.95	0.56	0.00045	CID (Collision Induced Dissociation)	MS2	82.7555	100	132.442	40073	OT_010_2017_01_006_R_P3_2.raw	F21		2.97	0	1.57e-05	44385.9	132.27
High	Sequest HT (A2)	Unambiguous	SQASMVINSDtDDEEEVSAALTLAHLK	T11(Phospho)	1	1	Q14676	Q14676	0	3		0.0122	2	2	985.453	2954.34	2954.33	3.45	0.0034	CID (Collision Induced Dissociation)	MS2	53.0399	70.505	132.432	40070	OT_010_2017_01_006_R_P3_2.raw	F21		3.24	0	5.027e-05	30675.4	132.29
High	Sequest HT (A2)	Unambiguous	SQASMVINsDTDDEEEVSAALTLAHLK	S9(Phospho)	1	1	Q14676	Q14676	0	3	0.0122	0	1	1	985.453	2954.34	2954.33	3.45	0.0034	CID (Collision Induced Dissociation)	MS2	53.0399	70.505	132.432	40070	OT_010_2017_01_006_R_P3_2.raw	F21		3.28	0	6.704e-05	30675.4	132.29
High	Sequest HT (A2)	Unambiguous	SGsPRPTEPTDFLMLFEGsPSGKK	S3(Phospho); S19(Phospho)	1	1	Q9UPN4	Q9UPN4	1	3	0.1235	0	1	1	909.071	2725.2	2725.2	-0.04	-4e-05	CID (Collision Induced Dissociation)	MS2	40.2611	74.836	132.421	40067	OT_010_2017_01_006_R_P3_2.raw	F21		4.29	0	3.263e-06	54794.9	132.35
High	Sequest HT (A2)	Unambiguous	IEIIQPLLDmAAGTSNAAPVAENVtNNEGSPPPPVK	M10(Oxidation); T25(Phospho)	1	1	O95104	O95104	0	4	0.1202	0	1	1	938.463	3750.83	3750.83	0.38	0.00036	CID (Collision Induced Dissociation)	MS2	15.9312	53.235	132.418	40066	OT_010_2017_01_006_R_P3_2.raw	F21		4.91	0	2.037e-08	114901	132.11
High	Sequest HT (A2)	Unambiguous	LLEIITTTIEETETQNQGIK		1	1	P58107	P58107	0	3	0.5429	0	1	1	758.74	2274.21	2274.21	-0.58	-0.00044	CID (Collision Induced Dissociation)	MS2	79.0204	100	132.386	40057	OT_010_2017_01_006_R_P3_2.raw	F21		4.66	0	1.776e-08	68473.9	132.63
High	Sequest HT (A2)	Unambiguous	LcYVALDFEQEmATAASSSSLEK	C2(Carbamidomethyl); M12(Oxidation)	1	3	P60709	P60709; Q6S8J3; P63261	0	3	0.3	0	1	1	856.06	2566.17	2566.17	-0.99	-0.00084	CID (Collision Induced Dissociation)	MS2	78.2638	97.246	132.382	40056	OT_010_2017_01_006_R_P3_2.raw	F21		3.1	0	1.222e-06	70616.9	131.91
High	Sequest HT (A2)	Unambiguous	QQDsQPEEVmDVLEmVENVK	S4(Phospho); M10(Oxidation); M15(Oxidation)	1	1	Q9H307	Q9H307	0	3	0.5867	0	1	1	820.349	2459.03	2459.04	-0.93	-0.00077	CID (Collision Induced Dissociation)	MS2	51.2767	100	132.379	40055	OT_010_2017_01_006_R_P3_2.raw	F21		4.96	0	7.019e-09	40003.9	132.24
High	Sequest HT (A2)	Unambiguous	RDSIcSSVsLESSAAETQEEMLQVLK	C5(Carbamidomethyl); S9(Phospho)	1	1	Q08378	Q08378	1	3		0.0282	4	4	993.122	2977.35	2977.35	-0.66	-0.00065	CID (Collision Induced Dissociation)	MS2	17.0576	100	132.371	40053	OT_010_2017_01_006_R_P3_2.raw	F21		4.48	0	1.807e-06	33597.7	132.21
High	Sequest HT (A2)	Unambiguous	RDSIcSsVSLESSAAETQEEMLQVLK	C5(Carbamidomethyl); S7(Phospho)	1	1	Q08378	Q08378	1	3		0.026	3	3	993.122	2977.35	2977.35	-0.66	-0.00065	CID (Collision Induced Dissociation)	MS2	17.0576	100	132.371	40053	OT_010_2017_01_006_R_P3_2.raw	F21		4.49	0	1.077e-06	33597.7	132.21
High	Sequest HT (A2)	Unambiguous	RDSIcsSVSLESSAAETQEEMLQVLK	C5(Carbamidomethyl); S6(Phospho)	1	1	Q08378	Q08378	1	3		0.0195	2	2	993.122	2977.35	2977.35	-0.66	-0.00065	CID (Collision Induced Dissociation)	MS2	17.0576	100	132.371	40053	OT_010_2017_01_006_R_P3_2.raw	F21		4.52	0	1.371e-06	33597.7	132.21
High	Sequest HT (A2)	Unambiguous	RDsIcSSVSLESSAAETQEEMLQVLK	S3(Phospho); C5(Carbamidomethyl)	1	1	Q08378	Q08378	1	3	0.0195	0	1	1	993.122	2977.35	2977.35	-0.66	-0.00065	CID (Collision Induced Dissociation)	MS2	17.0576	100	132.371	40053	OT_010_2017_01_006_R_P3_2.raw	F21		4.61	0	4.872e-06	33597.7	132.21
High	Sequest HT (A2)	Unambiguous	GsPLLGPVVPGPsPIPSVTEK	S2(Phospho); S13(Phospho)	1	1	P49454	P49454	0	2	0.713	0	1	1	1094.54	2188.07	2188.07	-0.87	-0.00095	CID (Collision Induced Dissociation)	MS2	23.8157	100	132.36	40050	OT_010_2017_01_006_R_P3_2.raw	F21		4.39	0	1.527e-05	47901.7	132.38
High	Sequest HT (A2)	Unambiguous	QGsSLNLFEDVQITEPEAEPESK	S3(Phospho)	1	1	Q6WKZ4	Q6WKZ4	0	2	0.633	0	1	2	1314.09	2627.18	2627.18	0.16	0.00021	CID (Collision Induced Dissociation)	MS2	40.8195	78.07	132.346	40046	OT_010_2017_01_006_R_P3_2.raw	F21		4.06	0	3.264e-06	104945	132.53
High	Sequest HT (A2)	Unambiguous	QGSsLNLFEDVQITEPEAEPESK	S4(Phospho)	1	1	Q6WKZ4	Q6WKZ4	0	2	0.633	0	1	1	1314.09	2627.18	2627.18	0.16	0.00021	CID (Collision Induced Dissociation)	MS2	40.8195	78.07	132.346	40046	OT_010_2017_01_006_R_P3_2.raw	F21		4.06	0	3.223e-06	104945	132.53
High	Sequest HT (A2)	Unambiguous	IEIIQPLLDmAAGTSNAAPVAENVTNNEGsPPPPVK	M10(Oxidation); S30(Phospho)	1	1	O95104	O95104	0	4	0.0708	0	1	1	938.463	3750.83	3750.83	0.06	5e-05	CID (Collision Induced Dissociation)	MS2	11.0549	41.853	132.482	40085	OT_010_2017_01_006_R_P3_2.raw	F21		4.38	0	5.789e-09	114901	132.11
High	Sequest HT (A2)	Unambiguous	AsLGsLEGEAEAEAsSPK	S2(Phospho); S5(Phospho); S15(Phospho)	1	1	Q09666	Q09666	0	2	0.6936	0	1	1	986.864	1972.72	1972.72	-0.61	-0.00061	CID (Collision Induced Dissociation)	MS2	52.142	98.565	132.502	40091	OT_010_2017_01_006_R_P3_2.raw	F21		4.21	0	3.954e-08
High	Sequest HT (A2)	Unambiguous	QGSsLNLFEDVQITEPEAEPESK	S4(Phospho)	1	1	Q6WKZ4	Q6WKZ4	0	2	0.6335	0	1	1	1314.09	2627.17	2627.18	-0.4	-0.00052	CID (Collision Induced Dissociation)	MS2	17.8331	30.942	132.512	40093	OT_010_2017_01_006_R_P3_2.raw	F21		3.82	0	7.038e-07	104945	132.53
High	Sequest HT (A2)	Unambiguous	QGsSLNLFEDVQITEPEAEPESK	S3(Phospho)	1	1	Q6WKZ4	Q6WKZ4	0	2	0.6335	0	1	2	1314.09	2627.17	2627.18	-0.4	-0.00052	CID (Collision Induced Dissociation)	MS2	17.8331	30.942	132.512	40093	OT_010_2017_01_006_R_P3_2.raw	F21		3.82	0	7.103e-07	104945	132.53
High	Sequest HT (A2)	Unambiguous	AAFDDAIAELDTLsEESYK	S14(Phospho)	1	1	P62258	P62258	0	2	0.0927	0	1	1	1084.47	2167.93	2167.93	0.65	0.0007	CID (Collision Induced Dissociation)	MS2	29.77	97.291	133.255	39385	OT_010_2017_01_006_R_P5_2.raw	F23		5.61	0	9.399e-12	88487.3	133.39
High	Sequest HT (A2)	Unambiguous	AsLGsLEGEAEAEAsSPK	S2(Phospho); S5(Phospho); S15(Phospho)	1	1	Q09666	Q09666	0	2	0.6626	0	1	1	986.865	1972.72	1972.72	-0.24	-0.00024	CID (Collision Induced Dissociation)	MS2	37.684	78.822	132.638	40130	OT_010_2017_01_006_R_P3_2.raw	F21		4.09	0	3.714e-07
High	Sequest HT (A2)	Unambiguous	LLLAEDsEEEVDFLSER	S7(Phospho)	1	1	Q14676	Q14676	0	3	0.4178	0	1	1	691.98	2073.93	2073.93	-0.56	-0.00039	CID (Collision Induced Dissociation)	MS2	8.78372	45.273	132.629	40127	OT_010_2017_01_006_R_P3_2.raw	F21		3.71	0	4.642e-06	333124	132.11
High	Sequest HT (A2)	Unambiguous	VEVSPVLRPPITTsPPVPQEPAPVPsPPRAPTPPsTPVPLPEK	S14(Phospho); S26(Phospho); S35(Phospho)	1	1	Q9UMN6	Q9UMN6	1	4	0.0076	0	1	1	1173.84	4692.34	4692.35	-3.33	-0.00391	CID (Collision Induced Dissociation)	MS2	13.1536	37.262	133.273	39389	OT_010_2017_01_006_R_P5_2.raw	F23		5.23	0	2.171e-05	95989.8	133.49
High	Sequest HT (A2)	Unambiguous	VEVSPVLRPPItTSPPVPQEPAPVPsPPRAPTPPsTPVPLPEK	T12(Phospho); S26(Phospho); S35(Phospho)	1	1	Q9UMN6	Q9UMN6	1	4		0.0076	2	2	1173.84	4692.34	4692.35	-3.33	-0.00391	CID (Collision Induced Dissociation)	MS2	13.1536	37.262	133.273	39389	OT_010_2017_01_006_R_P5_2.raw	F23		5.19	0	2.875e-05	95989.8	133.49
High	Sequest HT (A2)	Unambiguous	sASSDTSEELNSQDSPPKQDSTAPSSTSSSDPILDFNISLAMAK	S1(Phospho)	1	1	O14745	O14745	1	4		0.0483	3	3	1156.52	4623.04	4623.05	-0.56	-0.00065	CID (Collision Induced Dissociation)	MS2	15.2874	6.866	132.624	40125	OT_010_2017_01_006_R_P3_2.raw	F21		3.15	0	3.51e-05	2.08426e+06	133.17
High	Sequest HT (A2)	Unambiguous	LcYVALDFEQEmATAASSSSLEK	C2(Carbamidomethyl); M12(Oxidation)	1	3	P60709	P60709; Q6S8J3; P63261	0	3	0.3504	0	1	1	856.059	2566.16	2566.17	-2.34	-0.002	CID (Collision Induced Dissociation)	MS2	27.6245	100	132.61	40122	OT_010_2017_01_006_R_P3_2.raw	F21		4.11	0	1.633e-07	70616.9	131.91
High	Sequest HT (A2)	Unambiguous	LLEIITTTIEETETQNQGIK		1	1	P58107	P58107	0	3	0.593	0	1	1	758.74	2274.21	2274.21	-0.34	-0.00026	CID (Collision Induced Dissociation)	MS2	16.5576	67.485	132.593	40117	OT_010_2017_01_006_R_P3_2.raw	F21		6.02	0	4.158e-11	68473.9	132.63
High	Sequest HT (A2)	Unambiguous	LLLAEDsEEEVDFLSER	S7(Phospho)	1	1	Q14676	Q14676	0	2	0.5146	0	1	1	1037.47	2073.93	2073.93	0.58	0.0006	CID (Collision Induced Dissociation)	MS2	15.1442	61.152	133.279	39391	OT_010_2017_01_006_R_P5_2.raw	F23		5.81	0	4.04e-11	984541	132.12
High	Sequest HT (A2)	Unambiguous	DNYVPEVSALDQEIIEVDPDTK		1	1	P08708	P08708	0	2	0.6346	0	1	1	1245.1	2489.2	2489.19	0.94	0.00117	CID (Collision Induced Dissociation)	MS2	19.2119	51.602	132.317	40038	OT_010_2017_01_006_R_P3_2.raw	F21		4.05	0	3.604e-09	106603	132.48
High	Sequest HT (A2)	Unambiguous	LLPYPTLASPAsD	S12(Phospho)	1	1	P0C1Z6	P0C1Z6	0	2	0.2638	0	1	1	712.839	1424.67	1424.67	-0.51	-0.00037	CID (Collision Induced Dissociation)	MS2	52.2679	100	133.297	39396	OT_010_2017_01_006_R_P5_2.raw	F23		3.45	0	3.507e-05	208430	133.62
High	Sequest HT (A2)	Unambiguous	LcYVALDFEQEmATAASSSSLEK	C2(Carbamidomethyl); M12(Oxidation)	1	3	P60709	P60709; Q6S8J3; P63261	0	3	0.5313	0	1	1	856.06	2566.16	2566.17	-1.56	-0.00133	CID (Collision Induced Dissociation)	MS2	34.1127	100	132.559	40107	OT_010_2017_01_006_R_P3_2.raw	F21		4.31	0	2.661e-08	70616.9	131.91
High	Sequest HT (A2)	Unambiguous	AAFDDAIAELDtLSEESYK	T12(Phospho)	1	1	P62258	P62258	0	3		0.0451	2	2	723.315	2167.93	2167.93	-1.16	-0.00084	CID (Collision Induced Dissociation)	MS2	9.07096	100	133.301	39397	OT_010_2017_01_006_R_P5_2.raw	F23		4.23	0	2.127e-06	43815.5	133.38
High	Sequest HT (A2)	Unambiguous	GsPLLGPVVPGPsPIPSVTEK	S2(Phospho); S13(Phospho)	1	1	P49454	P49454	0	2	0.6117	0	1	1	1094.54	2188.07	2188.07	-0.31	-0.00034	CID (Collision Induced Dissociation)	MS2	22.071	100	132.552	40105	OT_010_2017_01_006_R_P3_2.raw	F21		4.43	0	8.935e-06	47901.7	132.38
High	Sequest HT (A2)	Unambiguous	GDNVAVIGEIDEETDSALDLGNIR		1	1	O95777	O95777	0	3	0.4892	0	1	1	839.077	2515.22	2515.22	-0.09	-8e-05	CID (Collision Induced Dissociation)	MS2	25.8629	100	132.544	40103	OT_010_2017_01_006_R_P3_2.raw	F21		4.64	0	4.125e-07	24303.6	132.45
High	Sequest HT (A2)	Unambiguous	sGSPRPTEPTDFLmLFEGSPSGK	S1(Phospho); M14(Oxidation)	1	1	Q9UPN4	Q9UPN4	0	3		0.0105	2	2	845.049	2533.13	2533.13	0.17	0.00014	CID (Collision Induced Dissociation)	MS2	18.2685	100	132.54	40102	OT_010_2017_01_006_R_P3_2.raw	F21		5.63	0	2.654e-09	70386.4	132.68
High	Sequest HT (A2)	Unambiguous	SGsPRPTEPTDFLmLFEGSPSGK	S3(Phospho); M14(Oxidation)	1	1	Q9UPN4	Q9UPN4	0	3	0.0105	0	1	1	845.049	2533.13	2533.13	0.17	0.00014	CID (Collision Induced Dissociation)	MS2	18.2685	100	132.54	40102	OT_010_2017_01_006_R_P3_2.raw	F21		5.69	0	1.58e-09	70386.4	132.68
High	Sequest HT (A2)	Unambiguous	IEIIQPLLDmAAGTSNAAPVAENVtNNEGSPPPPVK	M10(Oxidation); T25(Phospho)	1	1	O95104	O95104	0	3		0.0296	2	2	1250.95	3750.83	3750.83	-0.02	-3e-05	CID (Collision Induced Dissociation)	MS2	8.57624	56.591	132.534	40100	OT_010_2017_01_006_R_P3_2.raw	F21		3.6	0	3.769e-06	93340.7	132.12
High	Sequest HT (A2)	Unambiguous	IEIIQPLLDmAAGTSNAAPVAENVTNNEGsPPPPVK	M10(Oxidation); S30(Phospho)	1	1	O95104	O95104	0	3	0.0296	0	1	1	1250.95	3750.83	3750.83	-0.02	-3e-05	CID (Collision Induced Dissociation)	MS2	8.57624	56.591	132.534	40100	OT_010_2017_01_006_R_P3_2.raw	F21		3.71	0	5.312e-06	93340.7	132.12
High	Sequest HT (A2)	Unambiguous	QQPPLGPSSsLLSLPGLK	S10(Phospho)	1	1	Q4KMP7	Q4KMP7	0	3	0.0251	0	1	1	633.671	1899	1899	-0.66	-0.00042	CID (Collision Induced Dissociation)	MS2	41.9711	81.053	132.53	40099	OT_010_2017_01_006_R_P3_2.raw	F21		3.58	0	5.133e-05	50151.9	132.45
High	Sequest HT (A2)	Unambiguous	AAFDDAIAELDTLsEESYK	S14(Phospho)	1	1	P62258	P62258	0	3	0.0451	0	1	1	723.315	2167.93	2167.93	-1.16	-0.00084	CID (Collision Induced Dissociation)	MS2	9.07096	100	133.301	39397	OT_010_2017_01_006_R_P5_2.raw	F23		4.43	0	1.173e-08	43815.5	133.38
High	Sequest HT (A2)	Unambiguous	IEIIQPLLDmAAGTSNAAPVAENVTNNEGsPPPPVK	M10(Oxidation); S30(Phospho)	1	1	O95104	O95104	0	4	0.0958	0	1	1	938.462	3750.83	3750.83	-0.46	-0.00044	CID (Collision Induced Dissociation)	MS2	5.29974	29.53	132.312	40036	OT_010_2017_01_006_R_P3_2.raw	F21		5.43	0	2.088e-07	114901	132.11
High	Sequest HT (A2)	Unambiguous	QGsSLNLFEDVQITEPEAEPESK	S3(Phospho)	1	1	Q6WKZ4	Q6WKZ4	0	3	0.0707	0	1	1	876.397	2627.18	2627.18	-0.08	-7e-05	CID (Collision Induced Dissociation)	MS2	25.0254	43.639	132.303	40033	OT_010_2017_01_006_R_P3_2.raw	F21		3.82	0	1.307e-07	397310	132.53
High	Sequest HT (A2)	Unambiguous	IEIIQPLLDmAAGTSNAAPVAENVTNNEGsPPPPVK	M10(Oxidation); S30(Phospho)	1	1	O95104	O95104	0	3	0.1065	0	1	1	1250.95	3750.83	3750.83	-0.9	-0.00113	CID (Collision Induced Dissociation)	MS2	4.68075	30.736	132.301	40032	OT_010_2017_01_006_R_P3_2.raw	F21		4.32	0	8.115e-08	93340.7	132.12
High	Sequest HT (A2)	Unambiguous	SGSPRPtEPTDFLmLFEGSPSGK	T7(Phospho); M14(Oxidation)	1	1	Q9UPN4	Q9UPN4	0	3		0.0376	4	4	845.048	2533.13	2533.13	-0.7	-0.00059	CID (Collision Induced Dissociation)	MS2	10.7371	63.792	132.157	39990	OT_010_2017_01_006_R_P3_2.raw	F21		5.38	0	2.856e-08	84520.1	132.01
High	Sequest HT (A2)	Unambiguous	sGSPRPTEPTDFLmLFEGSPSGK	S1(Phospho); M14(Oxidation)	1	1	Q9UPN4	Q9UPN4	0	3		0.025	3	3	845.048	2533.13	2533.13	-0.7	-0.00059	CID (Collision Induced Dissociation)	MS2	10.7371	63.792	132.157	39990	OT_010_2017_01_006_R_P3_2.raw	F21		5.45	0	1.38e-08	84520.1	132.01
High	Sequest HT (A2)	Unambiguous	SGSPRPTEPtDFLmLFEGSPSGK	T10(Phospho); M14(Oxidation)	1	1	Q9UPN4	Q9UPN4	0	3		0.0215	2	2	845.048	2533.13	2533.13	-0.7	-0.00059	CID (Collision Induced Dissociation)	MS2	10.7371	63.792	132.157	39990	OT_010_2017_01_006_R_P3_2.raw	F21		5.47	0	3.856e-08	84520.1	132.01
High	Sequest HT (A2)	Unambiguous	SGsPRPTEPTDFLmLFEGSPSGK	S3(Phospho); M14(Oxidation)	1	1	Q9UPN4	Q9UPN4	0	3	0.0215	0	1	1	845.048	2533.13	2533.13	-0.7	-0.00059	CID (Collision Induced Dissociation)	MS2	10.7371	63.792	132.157	39990	OT_010_2017_01_006_R_P3_2.raw	F21		5.59	0	4.524e-09	84520.1	132.01
High	Sequest HT (A2)	Unambiguous	LcYVALDFEQEmATAASSSSLEK	C2(Carbamidomethyl); M12(Oxidation)	1	3	P60709	P60709; Q6S8J3; P63261	0	3	0.4119	0	1	1	856.06	2566.16	2566.17	-1.63	-0.0014	CID (Collision Induced Dissociation)	MS2	8.68865	59.681	132.15	39988	OT_010_2017_01_006_R_P3_2.raw	F21		3.35	0	2.032e-07	70616.9	131.91
High	Sequest HT (A2)	Unambiguous	RASLSDLtDLEDIEGLTVR	T8(Phospho)	1	2	Q8WZ73	K7EN88; Q8WZ73	1	3		0.0407	3	3	728.358	2183.06	2183.06	-0.32	-0.00023	CID (Collision Induced Dissociation)	MS2	32.5571	53.001	132.147	39987	OT_010_2017_01_006_R_P3_2.raw	F21		3.77	0	3.106e-06	116851	131.73
High	Sequest HT (A2)	Unambiguous	RAsLSDLTDLEDIEGLTVR	S3(Phospho)	1	2	Q8WZ73	K7EN88; Q8WZ73	1	3		0.0254	2	2	728.358	2183.06	2183.06	-0.32	-0.00023	CID (Collision Induced Dissociation)	MS2	32.5571	53.001	132.147	39987	OT_010_2017_01_006_R_P3_2.raw	F21		3.83	0	3.25e-07	116851	131.73
High	Sequest HT (A2)	Unambiguous	RASLsDLTDLEDIEGLTVR	S5(Phospho)	1	2	Q8WZ73	K7EN88; Q8WZ73	1	3	0.0254	0	1	1	728.358	2183.06	2183.06	-0.32	-0.00023	CID (Collision Induced Dissociation)	MS2	32.5571	53.001	132.147	39987	OT_010_2017_01_006_R_P3_2.raw	F21		3.93	0	4.471e-07	116851	131.73
High	Sequest HT (A2)	Unambiguous	DFAPGSQLPILLYDSDAK		1	1	O95833	O95833	0	2	0.5714	0	1	1	975.496	1949.99	1949.99	0.1	0.0001	CID (Collision Induced Dissociation)	MS2	43.9833	93.975	132.116	39978	OT_010_2017_01_006_R_P3_2.raw	F21		3.92	0	3.116e-08	28240.2	132.11
High	Sequest HT (A2)	Unambiguous	ISSIQSIVPALEIANAHR		1	1	P10809	P10809	0	3	0.4245	0	1	1	640.362	1919.07	1919.07	0.06	4e-05	CID (Collision Induced Dissociation)	MS2	12.2051	100	117.257	35132	OT_010_2017_01_006_R_P6_2.raw	F24		2.45	0	1.62e-05	45576.9	117
High	Sequest HT (A2)	Unambiguous	LIGEPDLVVSVIPNNsNENIPR	S16(Phospho)	1	1	Q9H9A7	Q9H9A7	0	3	0.3345	0	1	1	823.751	2469.24	2469.24	0.01	1e-05	CID (Collision Induced Dissociation)	MS2	41.1049	100	132.098	39973	OT_010_2017_01_006_R_P3_2.raw	F21		2.81	0	8.604e-06	45876.1	132.19
High	Sequest HT (A2)	Unambiguous	FIIGSVsEDNSEDEISNLVK	S7(Phospho)	1	1	Q13085	Q13085	0	2	0.0359	0	1	1	1138.02	2275.04	2275.04	0.03	3e-05	CID (Collision Induced Dissociation)	MS2	23.163	88.676	132.087	39970	OT_010_2017_01_006_R_P3_2.raw	F21		5.01	0	1.739e-08	69024.4	131.93
High	Sequest HT (A2)	Unambiguous	RSSDPLGDtASNLGSAVDELMR	T9(Phospho)	1	1	Q7Z6Z7	Q7Z6Z7	1	3		0.0206	2	2	791.025	2371.06	2371.06	-0.02	-1e-05	CID (Collision Induced Dissociation)	MS2	35.2981	100	132.083	39969	OT_010_2017_01_006_R_P3_2.raw	F21		3.81	0	8.84e-08	32644.4	132.16
High	Sequest HT (A2)	Unambiguous	RSsDPLGDTASNLGSAVDELMR	S3(Phospho)	1	1	Q7Z6Z7	Q7Z6Z7	1	3	0.0206	0	1	1	791.025	2371.06	2371.06	-0.02	-1e-05	CID (Collision Induced Dissociation)	MS2	35.2981	100	132.083	39969	OT_010_2017_01_006_R_P3_2.raw	F21		3.89	0	3.426e-08	32644.4	132.16
High	Sequest HT (A2)	Unambiguous	cGSGPVHISGQHLVAVEEDAEsEDEEEEDVK	C1(Carbamidomethyl); S22(Phospho)	1	1	P06748	P06748	0	3	0.524	0	1	1	1154.15	3460.44	3460.44	0.81	0.00093	CID (Collision Induced Dissociation)	MS2	39.6132	50.865	132.077	39967	OT_010_2017_01_006_R_P3_2.raw	F21		7.08	0	9.169e-10
High	Sequest HT (A2)	Unambiguous	sLDMDSIIAEVK	S1(Phospho)	1	1	P05787	P05787	0	2	0.4424	0	1	1	700.822	1400.64	1400.64	-0.15	-0.00011	CID (Collision Induced Dissociation)	MS2	33.2513	49.537	132.072	39965	OT_010_2017_01_006_R_P3_2.raw	F21		4.86	0	1.743e-08	987703	132.36
High	Sequest HT (A2)	Unambiguous	FIIGsVSEDNSEDEISNLVK	S5(Phospho)	1	1	Q13085	Q13085	0	3		0.035	2	2	759.018	2275.04	2275.04	0.13	0.0001	CID (Collision Induced Dissociation)	MS2	18.6616	100	132.047	39959	OT_010_2017_01_006_R_P3_2.raw	F21		4.14	0	2.129e-06	32191.3	131.95
High	Sequest HT (A2)	Unambiguous	FIIGSVsEDNSEDEISNLVK	S7(Phospho)	1	1	Q13085	Q13085	0	3	0.035	0	1	1	759.018	2275.04	2275.04	0.13	0.0001	CID (Collision Induced Dissociation)	MS2	18.6616	100	132.047	39959	OT_010_2017_01_006_R_P3_2.raw	F21		4.29	0	8.502e-07	32191.3	131.95
High	Sequest HT (A2)	Unambiguous	DELHIVEAEAmNyEGSPIKVTLATLK	M11(Oxidation); Y13(Phospho)	1	1	P06748	P06748	1	4		0.039	2	2	742.616	2967.44	2967.44	0.39	0.00029	CID (Collision Induced Dissociation)	MS2	18.4908	60.615	132.041	39957	OT_010_2017_01_006_R_P3_2.raw	F21		2.96	0	4.469e-05	330818	131.49
High	Sequest HT (A2)	Unambiguous	DELHIVEAEAmNYEGSPIKVtLATLK	M11(Oxidation); T21(Phospho)	1	1	P06748	P06748	1	4	0.039	0	1	1	742.616	2967.44	2967.44	0.39	0.00029	CID (Collision Induced Dissociation)	MS2	18.4908	60.615	132.041	39957	OT_010_2017_01_006_R_P3_2.raw	F21		3.08	0	9.444e-06	330818	131.49
High	Sequest HT (A2)	Unambiguous	FIIGSVSEDNsEDEISNLVK	S11(Phospho)	1	1	Q13085	Q13085	0	2		0.0359	2	2	1138.02	2275.04	2275.04	0.03	3e-05	CID (Collision Induced Dissociation)	MS2	23.163	88.676	132.087	39970	OT_010_2017_01_006_R_P3_2.raw	F21		4.83	0	8.889e-10	69024.4	131.93
High	Sequest HT (A2)	Unambiguous	QIcLVMLETLSQsPQGR	C3(Carbamidomethyl); S13(Phospho)	1	1	Q15365	Q15365	0	3	0.1451	0	1	1	680.66	2039.97	2039.97	0.41	0.00028	CID (Collision Induced Dissociation)	MS2	30.1017	73.501	132.682	40142	OT_010_2017_01_006_R_P3_2.raw	F21		3.17	0	8.635e-08	1.07015e+06	133.1
High	Sequest HT (A2)	Unambiguous	RDsIcSSVSLESSAAETQEEMLQVLK	S3(Phospho); C5(Carbamidomethyl)	1	1	Q08378	Q08378	1	3	0.0247	0	1	1	993.122	2977.35	2977.35	-0.66	-0.00065	CID (Collision Induced Dissociation)	MS2	17.7613	95.367	132.163	39992	OT_010_2017_01_006_R_P3_2.raw	F21		4.45	0	1.058e-05	33597.7	132.21
High	Sequest HT (A2)	Unambiguous	RDSIcsSVSLESSAAETQEEMLQVLK	C5(Carbamidomethyl); S6(Phospho)	1	1	Q08378	Q08378	1	3		0.0315	3	3	993.122	2977.35	2977.35	-0.66	-0.00065	CID (Collision Induced Dissociation)	MS2	17.7613	95.367	132.163	39992	OT_010_2017_01_006_R_P3_2.raw	F21		4.31	0	9.659e-06	33597.7	132.21
High	Sequest HT (A2)	Unambiguous	NFAmIGLGcGEGGEIIVTDMDTIEK	M4(Oxidation); C9(Carbamidomethyl)	1	1	P22314	P22314	0	3	0.2932	0	1	1	896.083	2686.24	2686.24	-2.14	-0.00191	CID (Collision Induced Dissociation)	MS2	24.7305	100	132.28	40026	OT_010_2017_01_006_R_P3_2.raw	F21		3.07	0	5.944e-06	47079.5	131.99
High	Sequest HT (A2)	Unambiguous	DFAPGSQLPILLYDSDAK		1	1	O95833	O95833	0	2	0.6065	0	1	1	975.497	1949.99	1949.99	0.35	0.00034	CID (Collision Induced Dissociation)	MS2	49.9113	100	132.276	40025	OT_010_2017_01_006_R_P3_2.raw	F21		3.38	0	4.181e-07	28240.2	132.11
High	Sequest HT (A2)	Unambiguous	RDSIcsSVSLESSAAETQEEMLQVLK	C5(Carbamidomethyl); S6(Phospho)	1	1	Q08378	Q08378	1	3		0.0368	4	4	993.122	2977.35	2977.35	-0.04	-4e-05	CID (Collision Induced Dissociation)	MS2	21.8519	70.064	132.269	40023	OT_010_2017_01_006_R_P3_2.raw	F21		3.93	0	4.664e-05	33597.7	132.21
High	Sequest HT (A2)	Unambiguous	AsLGsLEGEAEAEAsSPK	S2(Phospho); S5(Phospho); S15(Phospho)	1	1	Q09666	Q09666	0	2	0.6969	0	1	1	986.865	1972.72	1972.72	0.21	0.00021	CID (Collision Induced Dissociation)	MS2	20.7565	100	133.311	39400	OT_010_2017_01_006_R_P5_2.raw	F23		5.08	0	3.211e-08	55027.4	132.73
High	Sequest HT (A2)	Unambiguous	RDSIcSSVsLESSAAETQEEMLQVLK	C5(Carbamidomethyl); S9(Phospho)	1	1	Q08378	Q08378	1	3		0.0172	2	2	993.122	2977.35	2977.35	-0.04	-4e-05	CID (Collision Induced Dissociation)	MS2	21.8519	70.064	132.269	40023	OT_010_2017_01_006_R_P3_2.raw	F21		4.01	0	6.562e-05	33597.7	132.21
High	Sequest HT (A2)	Unambiguous	DNYVPEVSALDQEIIEVDPDTK		1	1	P08708	P08708	0	2	0.6339	0	1	1	1245.1	2489.19	2489.19	-0.23	-0.00029	CID (Collision Induced Dissociation)	MS2	16.6401	100	132.265	40022	OT_010_2017_01_006_R_P3_2.raw	F21		3.66	0	2.579e-09	106603	132.48
High	Sequest HT (A2)	Unambiguous	SGsPRPTEPTDFLMLFEGsPSGKK	S3(Phospho); S19(Phospho)	1	1	Q9UPN4	Q9UPN4	1	3	0.1256	0	1	1	909.071	2725.2	2725.2	0.29	0.00027	CID (Collision Induced Dissociation)	MS2	39.1058	80.824	132.262	40021	OT_010_2017_01_006_R_P3_2.raw	F21		4.46	0	7.744e-07	54794.9	132.35
High	Sequest HT (A2)	Unambiguous	SEsELIDELSEDFDRSEcK	S3(Phospho); C18(Carbamidomethyl)	1	1	P20810	P20810	1	3	0.1357	0	1	1	789.989	2367.95	2367.95	-0.21	-0.00017	CID (Collision Induced Dissociation)	MS2	32.5841	87.614	132.258	40020	OT_010_2017_01_006_R_P3_2.raw	F21		3.61	0	4.137e-08	44385.9	132.27
High	Sequest HT (A2)	Unambiguous	GsPLLGPVVPGPsPIPSVTEK	S2(Phospho); S13(Phospho)	1	1	P49454	P49454	0	3	0.4328	0	1	1	730.028	2188.07	2188.07	-0.23	-0.00017	CID (Collision Induced Dissociation)	MS2	11.6866	82.842	132.254	40019	OT_010_2017_01_006_R_P3_2.raw	F21		3.05	0	1.414e-05	109088	132.4
High	Sequest HT (A2)	Unambiguous	RDSIcSsVSLESSAAETQEEMLQVLK	C5(Carbamidomethyl); S7(Phospho)	1	1	Q08378	Q08378	1	3		0.0247	2	2	993.122	2977.35	2977.35	-0.66	-0.00065	CID (Collision Induced Dissociation)	MS2	17.7613	95.367	132.163	39992	OT_010_2017_01_006_R_P3_2.raw	F21		4.34	0	1.123e-05	33597.7	132.21
High	Sequest HT (A2)	Unambiguous	DNYVPEVSALDQEIIEVDPDTK		1	1	P08708	P08708	0	3	0.5511	0	1	1	830.403	2489.19	2489.19	0.01	0	CID (Collision Induced Dissociation)	MS2	5.72457	33.727	132.237	40013	OT_010_2017_01_006_R_P3_2.raw	F21		3.52	0	1.125e-08	283006	132.47
High	Sequest HT (A2)	Unambiguous	DELHIVEAEAmNYEGSPIKVtLATLK	M11(Oxidation); T21(Phospho)	1	1	P06748	P06748	1	3	0.0439	0	1	1	989.819	2967.44	2967.44	-0.08	-8e-05	CID (Collision Induced Dissociation)	MS2	37.5679	100	132.22	40009	OT_010_2017_01_006_R_P3_2.raw	F21		4.1	0	9.391e-06
High	Sequest HT (A2)	Unambiguous	LIGEPDLVVSVIPNNsNENIPR	S16(Phospho)	1	1	Q9H9A7	Q9H9A7	0	3	0.1216	0	1	1	823.751	2469.24	2469.24	0.24	0.0002	CID (Collision Induced Dissociation)	MS2	35.209	100	132.216	40008	OT_010_2017_01_006_R_P3_2.raw	F21		2.96	0	5.99e-05	45876.1	132.19
High	Sequest HT (A2)	Unambiguous	AsLGsLEGEAEAEAsSPK	S2(Phospho); S5(Phospho); S15(Phospho)	1	1	Q09666	Q09666	0	2	0.7	0	1	1	986.865	1972.72	1972.72	0.44	0.00043	CID (Collision Induced Dissociation)	MS2	45.5329	77.103	132.213	40007	OT_010_2017_01_006_R_P3_2.raw	F21		4.9	0	2.096e-07
High	Sequest HT (A2)	Unambiguous	LLPYPTLASPAsD	S12(Phospho)	1	1	P0C1Z6	P0C1Z6	0	2	0.2863	0	1	1	712.839	1424.67	1424.67	-0.74	-0.00052	CID (Collision Induced Dissociation)	MS2	25.2419	100	132.209	40006	OT_010_2017_01_006_R_P3_2.raw	F21		2.62	0	5.802e-05	211716	132.5
High	Sequest HT (A2)	Unambiguous	IEIIQPLLDmAAGTSNAAPVAENVTNNEGsPPPPVK	M10(Oxidation); S30(Phospho)	1	1	O95104	O95104	0	3	0.1717	0	1	1	1250.95	3750.83	3750.83	0.56	0.0007	CID (Collision Induced Dissociation)	MS2	39.695	33.667	132.201	40003	OT_010_2017_01_006_R_P3_2.raw	F21		4.6	0	4.746e-08	93340.7	132.12
High	Sequest HT (A2)	Unambiguous	cGSGPVHISGQHLVAVEEDAEsEDEEEEDVK	C1(Carbamidomethyl); S22(Phospho)	1	1	P06748	P06748	0	3	0.5886	0	1	1	1154.15	3460.44	3460.44	1.76	0.00203	CID (Collision Induced Dissociation)	MS2	28.0451	47.388	132.192	40000	OT_010_2017_01_006_R_P3_2.raw	F21		6.66	0	6.217e-10
High	Sequest HT (A2)	Unambiguous	FIIGSVSEDNsEDEISNLVK	S11(Phospho)	1	1	Q13085	Q13085	0	2		0.0076	2	2	1138.02	2275.04	2275.04	-0.08	-9e-05	CID (Collision Induced Dissociation)	MS2	33.4682	100	132.174	39995	OT_010_2017_01_006_R_P3_2.raw	F21		3.94	0	1.852e-06	69024.4	131.93
High	Sequest HT (A2)	Unambiguous	FIIGSVsEDNSEDEISNLVK	S7(Phospho)	1	1	Q13085	Q13085	0	2	0.0076	0	1	1	1138.02	2275.04	2275.04	-0.08	-9e-05	CID (Collision Induced Dissociation)	MS2	33.4682	100	132.174	39995	OT_010_2017_01_006_R_P3_2.raw	F21		3.97	0	9.243e-06	69024.4	131.93
High	Sequest HT (A2)	Unambiguous	RDSIcSSVsLESSAAETQEEMLQVLK	C5(Carbamidomethyl); S9(Phospho)	1	1	Q08378	Q08378	1	3		0.0449	4	4	993.122	2977.35	2977.35	-0.66	-0.00065	CID (Collision Induced Dissociation)	MS2	17.7613	95.367	132.163	39992	OT_010_2017_01_006_R_P3_2.raw	F21		4.25	0	1.598e-05	33597.7	132.21
High	Sequest HT (A2)	Unambiguous	DELHIVEAEAmNYEGSPIKVTLAtLK	M11(Oxidation); T24(Phospho)	1	1	P06748	P06748	1	3		0.0439	2	2	989.819	2967.44	2967.44	-0.08	-8e-05	CID (Collision Induced Dissociation)	MS2	37.5679	100	132.22	40009	OT_010_2017_01_006_R_P3_2.raw	F21		3.92	0	1.498e-05
High	Sequest HT (A2)	Unambiguous	VEVSPVLRPPITTsPPVPQEPAPVPsPPRAPTPPsTPVPLPEK	S14(Phospho); S26(Phospho); S35(Phospho)	1	1	Q9UMN6	Q9UMN6	1	4	0.0816	0	1	1	1173.84	4692.35	4692.35	0.23	0.00027	CID (Collision Induced Dissociation)	MS2	48.0968	63.654	132.685	40143	OT_010_2017_01_006_R_P3_2.raw	F21		3.8	0	1.45e-08	79427.3	132.93
High	Sequest HT (A2)	Unambiguous	KEEsEEsDDDmGFGLFD	S4(Phospho); S7(Phospho); M11(Oxidation)	2	2	P05386; P05387	P05386; P05387	1	2	0.7959	0	1	1	1063.35	2125.69	2125.69	0.26	0.00028	CID (Collision Induced Dissociation)	MS2	45.3976	100	132.707	40149	OT_010_2017_01_006_R_P3_2.raw	F21		3.43	0	2.865e-05
High	Sequest HT (A2)	Unambiguous	GDLSTALEVAIDcYEK	C13(Carbamidomethyl)	1	1	P42704	P42704	0	2	0.4884	0	1	1	892.425	1783.84	1783.84	0.48	0.00043	CID (Collision Induced Dissociation)	MS2	44.1906	100	132.714	40151	OT_010_2017_01_006_R_P3_2.raw	F21		3.44	0	3.528e-06	25905.1	132.82
High	Sequest HT (A2)	Unambiguous	TDITYPAGFMDVISIDK		1	1	P62701	P62701	0	2	0.6171	0	1	1	943.467	1885.93	1885.93	0.66	0.00063	CID (Collision Induced Dissociation)	MS2	45.7503	100	133.394	40337	OT_010_2017_01_006_R_P3_2.raw	F21		3.16	0	6.638e-08	48008.1	133.49
High	Sequest HT (A2)	Unambiguous	VGEVTYVELLMDAEGK		1	1	P52272	P52272	0	2	0.6086	0	1	1	876.94	1752.87	1752.87	0.04	3e-05	CID (Collision Induced Dissociation)	MS2	16.1003	100	133.387	40335	OT_010_2017_01_006_R_P3_2.raw	F21		3.96	0	2.602e-07	53162	133.39
High	Sequest HT (A2)	Unambiguous	DGVFLYFEDNAGVIVNNK		1	1	P62829	P62829	0	3	0.4504	0	1	1	672.002	2013.99	2013.99	-0.49	-0.00033	CID (Collision Induced Dissociation)	MS2	6.25259	100	133.367	40330	OT_010_2017_01_006_R_P3_2.raw	F21		3.53	0	6.941e-09	43188.6	133.65
High	Sequest HT (A2)	Unambiguous	VEAKEEsEEsDEDmGFGLFD	S7(Phospho); S10(Phospho); M14(Oxidation)	1	2	P05388	P05388; Q8NHW5	1	2	0.6615	0	1	1	1219.93	2438.85	2438.85	1.41	0.00171	CID (Collision Induced Dissociation)	MS2	35.666	100	133.363	40329	OT_010_2017_01_006_R_P3_2.raw	F21		3.84	0	4.248e-05	157973	136.58
High	Sequest HT (A2)	Unambiguous	TDITYPAGFMDVISIDK		1	1	P62701	P62701	0	2	0.5956	0	1	1	943.467	1885.93	1885.93	0.73	0.00069	CID (Collision Induced Dissociation)	MS2	41.4054	100	133.36	40328	OT_010_2017_01_006_R_P3_2.raw	F21		3.61	0	1.342e-07	48008.1	133.49
High	Sequest HT (A2)	Unambiguous	LLLAEDsEEEVDFLSER	S7(Phospho)	1	1	Q14676	Q14676	0	3	0.4856	0	1	1	691.98	2073.93	2073.93	-0.12	-8e-05	CID (Collision Induced Dissociation)	MS2	3.86546	100	133.352	40326	OT_010_2017_01_006_R_P3_2.raw	F21		3.83	0	1.353e-07	333124	132.11
High	Sequest HT (A2)	Unambiguous	DGVFLYFEDNAGVIVNNK		1	1	P62829	P62829	0	2	0.4342	0	1	1	1007.5	2013.99	2013.99	-0.08	-9e-05	CID (Collision Induced Dissociation)	MS2	17.7051	100	133.349	40325	OT_010_2017_01_006_R_P3_2.raw	F21		4.33	0	1.733e-09	81858	134.33
High	Sequest HT (A2)	Unambiguous	DVVmLDNLPDLPPALVPsPPKR	M4(Oxidation); S18(Phospho)	1	1	Q9BWH6	Q9BWH6	1	3	0.5161	0	1	1	827.094	2479.27	2479.27	0.57	0.00047	CID (Collision Induced Dissociation)	MS2	30.6925	94.555	133.345	40324	OT_010_2017_01_006_R_P3_2.raw	F21		4.03	0	4.031e-07	34096.8	133.32
High	Sequest HT (A2)	Unambiguous	LcYVALDFEQEmATAASSSSLEK	C2(Carbamidomethyl); M12(Oxidation)	1	3	P60709	P60709; Q6S8J3; P63261	0	3	0.4372	0	1	1	856.061	2566.17	2566.17	-0.34	-0.00029	CID (Collision Induced Dissociation)	MS2	4.99732	100	133.341	40323	OT_010_2017_01_006_R_P3_2.raw	F21		4.3	0	1.355e-09	75316.4	133.83
High	Sequest HT (A2)	Unambiguous	AIIIFVPVPQLK		1	1	P62081	P62081	0	2	0.5761	0	1	1	669.431	1337.86	1337.86	-0.08	-6e-05	CID (Collision Induced Dissociation)	MS2	0	100	133.405	40340	OT_010_2017_01_006_R_P3_2.raw	F21		2.76	0	2.128e-05	30585.2	133.4
High	Sequest HT (A2)	Unambiguous	QIcLVMLETLSQsPQGR	C3(Carbamidomethyl); S13(Phospho)	1	1	Q15365	Q15365	0	2	0.1889	0	1	1	1020.49	2039.96	2039.97	-0.66	-0.00067	CID (Collision Induced Dissociation)	MS2	33.6138	86.382	133.169	39361	OT_010_2017_01_006_R_P5_2.raw	F23		4.13	0	3.595e-08	283678	132.73
High	Sequest HT (A2)	Unambiguous	sLDMDSIIAEVK	S1(Phospho)	1	1	P05787	P05787	0	2	0.4411	0	1	1	700.823	1400.64	1400.64	-0.06	-4e-05	CID (Collision Induced Dissociation)	MS2	15.7276	100	133.305	40313	OT_010_2017_01_006_R_P3_2.raw	F21		4.33	0	7.414e-08	987703	132.36
High	Sequest HT (A2)	Unambiguous	AsLGsLEGEAEAEAsSPK	S2(Phospho); S5(Phospho); S15(Phospho)	1	1	Q09666	Q09666	0	2	0.7313	0	1	1	986.865	1972.72	1972.72	0.01	1e-05	CID (Collision Induced Dissociation)	MS2	34.3085	100	133.301	40312	OT_010_2017_01_006_R_P3_2.raw	F21		4.54	0	3.987e-08	42588.3	133.6
High	Sequest HT (A2)	Unambiguous	DNLTLWTsDSAGEEcDAAEGAEN	S8(Phospho); C15(Carbamidomethyl)	1	1	P27348	P27348	0	2		0.0106	2	2	1267.98	2534.95	2534.95	-0.2	-0.00026	CID (Collision Induced Dissociation)	MS2	27.8334	45.027	133.292	40309	OT_010_2017_01_006_R_P3_2.raw	F21		4.67	0	4.381e-06	89737.5	133.39
High	Sequest HT (A2)	Unambiguous	DNLTLWTSDsAGEEcDAAEGAEN	S10(Phospho); C15(Carbamidomethyl)	1	1	P27348	P27348	0	2	0.0106	0	1	1	1267.98	2534.95	2534.95	-0.2	-0.00026	CID (Collision Induced Dissociation)	MS2	27.8334	45.027	133.292	40309	OT_010_2017_01_006_R_P3_2.raw	F21		4.72	0	6.663e-06	89737.5	133.39
High	Sequest HT (A2)	Unambiguous	VEVSPVLRPPITTsPPVPQEPAPVPsPPRAPTPPsTPVPLPEK	S14(Phospho); S26(Phospho); S35(Phospho)	1	1	Q9UMN6	Q9UMN6	1	4	0.0937	0	1	1	1173.84	4692.35	4692.35	-0.5	-0.00059	CID (Collision Induced Dissociation)	MS2	17.3092	80.969	133.288	40308	OT_010_2017_01_006_R_P3_2.raw	F21		4.27	0	8.589e-08	79427.3	132.93
High	Sequest HT (A2)	Unambiguous	LLLAEDsEEEVDFLSER	S7(Phospho)	1	1	Q14676	Q14676	0	2	0.5029	0	1	1	1037.47	2073.93	2073.93	0.54	0.00056	CID (Collision Induced Dissociation)	MS2	12.0221	47.468	133.276	40304	OT_010_2017_01_006_R_P3_2.raw	F21		5.25	0	1.464e-10	875287	132.11
High	Sequest HT (A2)	Unambiguous	MQNNSsPSISPNTSFTSDGSPSPLGGIK	S6(Phospho)	1	1	Q9H0D6	Q9H0D6	0	3		0.0211	2	2	963.098	2887.28	2887.28	-1.07	-0.00103	CID (Collision Induced Dissociation)	MS2	26.963	30.845	100.3	29916	OT_010_2017_01_006_R_P6_2.raw	F24		5.11	0	6.657e-10	222823	100.5
High	Sequest HT (A2)	Unambiguous	GPSPtPEDVSMKEENLcQAFSDALLcK	T5(Phospho); C17(Carbamidomethyl); C26(Carbamidomethyl)	1	1	O95067	O95067	1	3		0.0357	2	2	1035.12	3103.34	3103.35	-0.63	-0.00065	CID (Collision Induced Dissociation)	MS2	43.65	100	133.251	40297	OT_010_2017_01_006_R_P3_2.raw	F21		2.97	0	1.323e-05	136466	132.66
High	Sequest HT (A2)	Unambiguous	GPsPTPEDVSMKEENLcQAFSDALLcK	S3(Phospho); C17(Carbamidomethyl); C26(Carbamidomethyl)	1	1	O95067	O95067	1	3	0.0357	0	1	1	1035.12	3103.34	3103.35	-0.63	-0.00065	CID (Collision Induced Dissociation)	MS2	43.65	100	133.251	40297	OT_010_2017_01_006_R_P3_2.raw	F21		3.08	0	5.391e-06	136466	132.66
High	Sequest HT (A2)	Unambiguous	LcYVALDFEQEmATAASSSSLEK	C2(Carbamidomethyl); M12(Oxidation)	1	3	P60709	P60709; Q6S8J3; P63261	0	3	0.5816	0	1	1	856.061	2566.17	2566.17	0.01	1e-05	CID (Collision Induced Dissociation)	MS2	14.2628	100	133.308	40314	OT_010_2017_01_006_R_P3_2.raw	F21		4.9	0	1.297e-09	75316.4	133.83
High	Sequest HT (A2)	Unambiguous	QITQEEDDsDEEVAPENFFSLPEK	S9(Phospho)	1	1	Q92733	Q92733	0	3		0.005	2	2	959.405	2876.2	2876.2	-0.91	-0.00087	CID (Collision Induced Dissociation)	MS2	32.4226	93.686	133.214	40287	OT_010_2017_01_006_R_P3_2.raw	F21		3.96	0	5.036e-05	1.12809e+06	130.08
High	Sequest HT (A2)	Unambiguous	KEEsEEsDDDmGFGLFD	S4(Phospho); S7(Phospho); M11(Oxidation)	2	2	P05386; P05387	P05386; P05387	1	2	0.6595	0	1	1	1063.35	2125.69	2125.69	0.26	0.00028	CID (Collision Induced Dissociation)	MS2	55.9084	100	133.42	40344	OT_010_2017_01_006_R_P3_2.raw	F21		3.73	0	3.186e-07
High	Sequest HT (A2)	Unambiguous	QIcLVMLETLSQsPQGR	C3(Carbamidomethyl); S13(Phospho)	1	1	Q15365	Q15365	0	3	0.1286	0	1	1	680.66	2039.97	2039.97	-0.13	-9e-05	CID (Collision Induced Dissociation)	MS2	2.28956	12.605	133.442	40349	OT_010_2017_01_006_R_P3_2.raw	F21		4.2	0	1.215e-11	1.07015e+06	133.1
High	Sequest HT (A2)	Unambiguous	KEEsEEsDDDmGFGLFD	S4(Phospho); S7(Phospho); M11(Oxidation)	2	2	P05386; P05387	P05386; P05387	1	2	0.7241	0	1	1	1063.35	2125.69	2125.69	0.72	0.00077	CID (Collision Induced Dissociation)	MS2	48.157	100	133.694	40418	OT_010_2017_01_006_R_P3_2.raw	F21		3.77	0	5.291e-08
High	Sequest HT (A2)	Unambiguous	ScDEPLtPPPHSPtSMLQLIHDPVsPR	C2(Carbamidomethyl); T7(Phospho); T14(Phospho); S25(Phospho)	1	1	Q9Y2K7	Q9Y2K7	0	4	0.0773	0	1	1	812.845	3248.36	3248.36	-0.77	-0.00063	CID (Collision Induced Dissociation)	MS2	22.7344	100	133.686	40416	OT_010_2017_01_006_R_P3_2.raw	F21		4.27	0	5.244e-06
High	Sequest HT (A2)	Unambiguous	cGSGPVHISGQHLVAVEEDAEsEDEEEEDVK	C1(Carbamidomethyl); S22(Phospho)	1	1	P06748	P06748	0	4	0.31	0	1	1	865.865	3460.44	3460.44	0.29	0.00025	CID (Collision Induced Dissociation)	MS2	10.2754	28.277	133.677	40413	OT_010_2017_01_006_R_P3_2.raw	F21		3.71	0	3.518e-05	90955.1	133.41
High	Sequest HT (A2)	Unambiguous	VGEVTYVELLMDAEGK		1	1	P52272	P52272	0	2	0.5833	0	1	1	876.94	1752.87	1752.87	-0.03	-3e-05	CID (Collision Induced Dissociation)	MS2	44.9811	100	133.663	40410	OT_010_2017_01_006_R_P3_2.raw	F21		3.36	0	4.517e-05	53162	133.39
High	Sequest HT (A2)	Unambiguous	TDITYPAGFMDVISIDK		1	1	P62701	P62701	0	2	0.5934	0	1	1	943.467	1885.93	1885.93	0.53	0.0005	CID (Collision Induced Dissociation)	MS2	29.592	100	133.637	40403	OT_010_2017_01_006_R_P3_2.raw	F21		3.05	0	5.336e-07	48008.1	133.49
High	Sequest HT (A2)	Unambiguous	KEEsEEsDDDmGFGLFD	S4(Phospho); S7(Phospho); M11(Oxidation)	2	2	P05386; P05387	P05386; P05387	1	2	0.7709	0	1	1	1063.35	2125.69	2125.69	0.26	0.00028	CID (Collision Induced Dissociation)	MS2	33.9521	82.658	133.626	40400	OT_010_2017_01_006_R_P3_2.raw	F21		3.23	0	2.759e-05
High	Sequest HT (A2)	Unambiguous	VLNTGsDVEEAVADALK	S6(Phospho)	1	1	O75122	O75122	0	2	0.1223	0	1	1	905.927	1810.85	1810.85	0.38	0.00034	CID (Collision Induced Dissociation)	MS2	36.7533	79.502	133.623	40399	OT_010_2017_01_006_R_P3_2.raw	F21		5.64	0	5.241e-12	180013	133.87
High	Sequest HT (A2)	Unambiguous	LLLAEDsEEEVDFLSER	S7(Phospho)	1	1	Q14676	Q14676	0	2	0.5265	0	1	1	1037.47	2073.93	2073.93	0.18	0.00019	CID (Collision Induced Dissociation)	MS2	24.5505	79.773	133.619	40398	OT_010_2017_01_006_R_P3_2.raw	F21		5.47	0	2.125e-11	875287	132.11
High	Sequest HT (A2)	Unambiguous	AsLGsLEGEAEAEAsSPK	S2(Phospho); S5(Phospho); S15(Phospho)	1	1	Q09666	Q09666	0	2	0.6175	0	1	1	986.865	1972.72	1972.72	-0.12	-0.00012	CID (Collision Induced Dissociation)	MS2	15.6926	100	133.606	40395	OT_010_2017_01_006_R_P3_2.raw	F21		6.04	0	8.186e-09	42588.3	133.6
High	Sequest HT (A2)	Unambiguous	VEVSPVLRPPItTSPPVPQEPAPVPsPPRAPTPPsTPVPLPEK	T12(Phospho); S26(Phospho); S35(Phospho)	1	1	Q9UMN6	Q9UMN6	1	4		0.0378	3	3	1173.84	4692.35	4692.35	-0.94	-0.0011	CID (Collision Induced Dissociation)	MS2	9.67277	56.145	133.166	39360	OT_010_2017_01_006_R_P5_2.raw	F23		3.31	0	5.36e-07	95989.8	133.49
High	Sequest HT (A2)	Unambiguous	LLLAEDsEEEVDFLSER	S7(Phospho)	1	1	Q14676	Q14676	0	3	0.5291	0	1	1	691.98	2073.93	2073.93	-0.47	-0.00033	CID (Collision Induced Dissociation)	MS2	51.8498	100	133.602	40394	OT_010_2017_01_006_R_P3_2.raw	F21		3.95	0	1.907e-05	333124	132.11
High	Sequest HT (A2)	Unambiguous	ScDEPLtPPPHSPtSMLQLIHDPVsPR	C2(Carbamidomethyl); T7(Phospho); T14(Phospho); S25(Phospho)	1	1	Q9Y2K7	Q9Y2K7	0	3	0.0308	0	1	1	1083.46	3248.36	3248.36	0.45	0.00049	CID (Collision Induced Dissociation)	MS2	23.6054	76.058	133.599	40393	OT_010_2017_01_006_R_P3_2.raw	F21		4.87	0	1.481e-06	159811	134.12
High	Sequest HT (A2)	Unambiguous	QIcLVMLETLSQsPQGR	C3(Carbamidomethyl); S13(Phospho)	1	1	Q15365	Q15365	0	2	0.1956	0	1	1	1020.49	2039.97	2039.97	0.03	3e-05	CID (Collision Induced Dissociation)	MS2	39.9288	80.731	133.578	40387	OT_010_2017_01_006_R_P3_2.raw	F21		4.09	0	2.237e-07	426884	133.11
High	Sequest HT (A2)	Unambiguous	LcYVALDFEQEmATAASSSSLEK	C2(Carbamidomethyl); M12(Oxidation)	1	3	P60709	P60709; Q6S8J3; P63261	0	3	0.603	0	1	1	856.061	2566.17	2566.17	-0.13	-0.00011	CID (Collision Induced Dissociation)	MS2	7.22128	58.109	133.572	40385	OT_010_2017_01_006_R_P3_2.raw	F21		4.71	0	1.001e-08	75316.4	133.83
High	Sequest HT (A2)	Unambiguous	VEVSPVLRPPITtSPPVPQEPAPVPSPPRAPtPPStPVPLPEK	T13(Phospho); T32(Phospho); T36(Phospho)	1	1	Q9UMN6	Q9UMN6	1	4	0.0262	0	1	1	1173.84	4692.35	4692.35	-0.94	-0.0011	CID (Collision Induced Dissociation)	MS2	9.67277	56.145	133.166	39360	OT_010_2017_01_006_R_P5_2.raw	F23		3.44	0	3.176e-07	95989.8	133.49
High	Sequest HT (A2)	Unambiguous	VGEVTYVELLMDAEGK		1	1	P52272	P52272	0	3	0.4586	0	1	1	584.962	1752.87	1752.87	-0.53	-0.00031	CID (Collision Induced Dissociation)	MS2	12.627	100	133.486	40362	OT_010_2017_01_006_R_P3_2.raw	F21		2.9	0	5.273e-08	25913.7	133.42
High	Sequest HT (A2)	Unambiguous	DGVFLYFEDNAGVIVNNK		1	1	P62829	P62829	0	3	0.3881	0	1	1	672.002	2013.99	2013.99	-0.12	-8e-05	CID (Collision Induced Dissociation)	MS2	6.40682	100	133.479	40360	OT_010_2017_01_006_R_P3_2.raw	F21		3.71	0	9.861e-08	43188.6	133.65
High	Sequest HT (A2)	Unambiguous	DVVmLDNLPDLPPALVPsPPKR	M4(Oxidation); S18(Phospho)	1	1	Q9BWH6	Q9BWH6	1	3	0.5494	0	1	1	827.095	2479.27	2479.27	1.09	0.0009	CID (Collision Induced Dissociation)	MS2	28.1552	100	133.464	40356	OT_010_2017_01_006_R_P3_2.raw	F21		4.15	0	6.533e-06	34096.8	133.32
High	Sequest HT (A2)	Unambiguous	DGVFLYFEDNAGVIVNNK		1	1	P62829	P62829	0	2	0.5142	0	1	1	1007.5	2013.99	2013.99	-0.15	-0.00015	CID (Collision Induced Dissociation)	MS2	9.35085	100	133.46	40355	OT_010_2017_01_006_R_P3_2.raw	F21		4.24	0	1.762e-09	81858	134.33
High	Sequest HT (A2)	Unambiguous	VEVSPVLRPPITTsPPVPQEPAPVPsPPRAPTPPsTPVPLPEK	S14(Phospho); S26(Phospho); S35(Phospho)	1	1	Q9UMN6	Q9UMN6	1	4		0.0262	2	2	1173.84	4692.35	4692.35	-0.94	-0.0011	CID (Collision Induced Dissociation)	MS2	9.67277	56.145	133.166	39360	OT_010_2017_01_006_R_P5_2.raw	F23		3.35	0	2.713e-07	95989.8	133.49
High	Sequest HT (A2)	Unambiguous	ScDEPLtPPPHSPTsMLQLIHDPVsPR	C2(Carbamidomethyl); T7(Phospho); S15(Phospho); S25(Phospho)	1	1	Q9Y2K7	Q9Y2K7	0	3		0.0308	2	2	1083.46	3248.36	3248.36	0.45	0.00049	CID (Collision Induced Dissociation)	MS2	23.6054	76.058	133.599	40393	OT_010_2017_01_006_R_P3_2.raw	F21		4.72	0	4.172e-06	159811	134.12
High	Sequest HT (A2)	Unambiguous	DQLSVLENGVDIVVGTPGR		1	1	Q92499	Q92499	0	3	0.291	0	1	1	656.685	1968.04	1968.04	0.62	0.00041	CID (Collision Induced Dissociation)	MS2	5.18433	100	133.716	40424	OT_010_2017_01_006_R_P3_2.raw	F21		3.23	0	5.22e-05	49214.8	133.82
High	Sequest HT (A2)	Unambiguous	VGEVTYVELLMDAEGK		1	1	P52272	P52272	0	2	0.5976	0	1	1	876.939	1752.87	1752.87	-0.73	-0.00064	CID (Collision Induced Dissociation)	MS2	24.4049	100	133.189	40281	OT_010_2017_01_006_R_P3_2.raw	F21		4.15	0	3.895e-07	53162	133.39
High	Sequest HT (A2)	Unambiguous	DNLTLWTsDSAGEEcDAAEGAEN	S8(Phospho); C15(Carbamidomethyl)	1	1	P27348	P27348	0	3	0.0162	0	1	1	845.654	2534.95	2534.95	-0.57	-0.00048	CID (Collision Induced Dissociation)	MS2	33.5987	100	133.185	40280	OT_010_2017_01_006_R_P3_2.raw	F21		3.7	0	3.727e-06	93650.6	133.37
High	Sequest HT (A2)	Unambiguous	sLDMDSIIAEVK	S1(Phospho)	1	1	P05787	P05787	0	2	0.3734	0	1	1	700.822	1400.64	1400.64	-0.59	-0.00041	CID (Collision Induced Dissociation)	MS2	7.72195	61.998	132.854	40189	OT_010_2017_01_006_R_P3_2.raw	F21		4.82	0	3.279e-08	987703	132.36
High	Sequest HT (A2)	Unambiguous	LLEIITTTIEETETQNQGIK		1	1	P58107	P58107	0	3	0.4714	0	1	1	758.741	2274.21	2274.21	0.06	5e-05	CID (Collision Induced Dissociation)	MS2	16.0287	100	132.843	40187	OT_010_2017_01_006_R_P3_2.raw	F21		5.94	0	4.826e-12	68473.9	132.63
High	Sequest HT (A2)	Unambiguous	AsLGsLEGEAEAEAsSPK	S2(Phospho); S5(Phospho); S15(Phospho)	1	1	Q09666	Q09666	0	2	0.628	0	1	1	986.865	1972.72	1972.72	0.03	3e-05	CID (Collision Induced Dissociation)	MS2	59.1556	100	133.241	39381	OT_010_2017_01_006_R_P5_2.raw	F23		5	0	4.748e-09	55027.4	132.73
High	Sequest HT (A2)	Unambiguous	EGDPVSLSTPLETEFGsPSELSPR	S17(Phospho)	1	1	Q9BUR4	Q9BUR4	0	3		0.0227	2	2	871.066	2611.18	2611.18	1.03	0.0009	CID (Collision Induced Dissociation)	MS2	16.292	100	132.824	40182	OT_010_2017_01_006_R_P3_2.raw	F21		3.45	0	2.265e-05	32547.7	132.7
High	Sequest HT (A2)	Unambiguous	SGSPRPtEPTDFLmLFEGSPSGK	T7(Phospho); M14(Oxidation)	1	1	Q9UPN4	Q9UPN4	0	3		0.0323	3	3	845.049	2533.13	2533.13	-0.19	-0.00016	CID (Collision Induced Dissociation)	MS2	8.39584	73.72	132.814	40179	OT_010_2017_01_006_R_P3_2.raw	F21		6	0	3.616e-11	70386.4	132.68
High	Sequest HT (A2)	Unambiguous	sGSPRPTEPTDFLmLFEGSPSGK	S1(Phospho); M14(Oxidation)	1	1	Q9UPN4	Q9UPN4	0	3		0.0258	2	2	845.049	2533.13	2533.13	-0.19	-0.00016	CID (Collision Induced Dissociation)	MS2	8.39584	73.72	132.814	40179	OT_010_2017_01_006_R_P3_2.raw	F21		6.04	0	1.494e-11	70386.4	132.68
High	Sequest HT (A2)	Unambiguous	SGsPRPTEPTDFLmLFEGSPSGK	S3(Phospho); M14(Oxidation)	1	1	Q9UPN4	Q9UPN4	0	3	0.0258	0	1	1	845.049	2533.13	2533.13	-0.19	-0.00016	CID (Collision Induced Dissociation)	MS2	8.39584	73.72	132.814	40179	OT_010_2017_01_006_R_P3_2.raw	F21		6.2	0	7.607e-12	70386.4	132.68
High	Sequest HT (A2)	Unambiguous	QIcLVMLETLSQsPQGR	C3(Carbamidomethyl); S13(Phospho)	1	1	Q15365	Q15365	0	2	0.1765	0	1	1	1020.49	2039.96	2039.97	-0.69	-0.0007	CID (Collision Induced Dissociation)	MS2	29.2692	55.102	132.808	40177	OT_010_2017_01_006_R_P3_2.raw	F21		4.42	0	1.478e-08	426884	133.11
High	Sequest HT (A2)	Unambiguous	VEVSPVLRPPITtSPPVPQEPAPVPSPPRAPtPPStPVPLPEK	T13(Phospho); T32(Phospho); T36(Phospho)	1	1	Q9UMN6	Q9UMN6	1	4	0.0771	0	1	1	1173.84	4692.36	4692.35	0.64	0.00075	CID (Collision Induced Dissociation)	MS2	29.9938	32.017	132.799	40174	OT_010_2017_01_006_R_P3_2.raw	F21		4.28	0	1.472e-07	79427.3	132.93
High	Sequest HT (A2)	Unambiguous	NNNIDAAIENIENmLTSENK	M14(Oxidation)	1	1	P42704	P42704	0	3	0.4924	0	1	1	755.022	2263.05	2263.05	-0.06	-5e-05	CID (Collision Induced Dissociation)	MS2	12.861	69.518	133.231	39378	OT_010_2017_01_006_R_P5_2.raw	F23		4.63	0	1.828e-10	117554	133.54
High	Sequest HT (A2)	Unambiguous	DNYVPEVSALDQEIIEVDPDTK		1	1	P08708	P08708	0	2	0.581	0	1	1	1245.1	2489.19	2489.19	-0.53	-0.00066	CID (Collision Induced Dissociation)	MS2	26.786	100	132.786	40171	OT_010_2017_01_006_R_P3_2.raw	F21		3.58	0	6.483e-07	106603	132.48
High	Sequest HT (A2)	Unambiguous	LcYVALDFEQEmATAASSSSLEK	C2(Carbamidomethyl); M12(Oxidation)	1	3	P60709	P60709; Q6S8J3; P63261	0	3	0.5744	0	1	1	856.061	2566.17	2566.17	-0.56	-0.00048	CID (Collision Induced Dissociation)	MS2	14.8382	100	132.771	40167	OT_010_2017_01_006_R_P3_2.raw	F21		4.3	0	3.682e-10	70616.9	131.91
High	Sequest HT (A2)	Unambiguous	DVVmLDNLPDLPPALVPsPPKR	M4(Oxidation); S18(Phospho)	1	1	Q9BWH6	Q9BWH6	1	3	0.5789	0	1	1	827.094	2479.27	2479.27	0.15	0.00013	CID (Collision Induced Dissociation)	MS2	28.1091	100	133.245	39382	OT_010_2017_01_006_R_P5_2.raw	F23		4.56	0	1.189e-05	31563.5	133.13
High	Sequest HT (A2)	Unambiguous	LLPYPTLASPAsD	S12(Phospho)	1	1	P0C1Z6	P0C1Z6	0	2	0.2742	0	1	1	712.839	1424.67	1424.67	-0.05	-4e-05	CID (Collision Induced Dissociation)	MS2	8.42511	90.635	132.751	40161	OT_010_2017_01_006_R_P3_2.raw	F21		3.1	0	4.077e-05	211716	132.5
High	Sequest HT (A2)	Unambiguous	QITQEEDDsDEEVAPENFFSLPEK	S9(Phospho)	1	1	Q92733	Q92733	0	3	0.3092	0	1	2	959.406	2876.2	2876.2	0.11	0.00011	CID (Collision Induced Dissociation)	MS2	24.7795	49.85	132.748	40160	OT_010_2017_01_006_R_P3_2.raw	F21		3.59	0	1.861e-06	1.12809e+06	130.08
High	Sequest HT (A2)	Unambiguous	QItQEEDDSDEEVAPENFFSLPEK	T3(Phospho)	1	1	Q92733	Q92733	0	3	0.3092	0	1	1	959.406	2876.2	2876.2	0.11	0.00011	CID (Collision Induced Dissociation)	MS2	24.7795	49.85	132.748	40160	OT_010_2017_01_006_R_P3_2.raw	F21		3.59	0	8.773e-06	1.12809e+06	130.08
High	Sequest HT (A2)	Unambiguous	cGSGPVHISGQHLVAVEEDAEsEDEEEEDVK	C1(Carbamidomethyl); S22(Phospho)	1	1	P06748	P06748	0	4	0.3624	0	1	1	865.864	3460.43	3460.44	-0.84	-0.00072	CID (Collision Induced Dissociation)	MS2	16.7919	30.425	132.743	40158	OT_010_2017_01_006_R_P3_2.raw	F21		3.56	0	6.289e-06	90955.1	133.41
High	Sequest HT (A2)	Unambiguous	KEESEEsDDDMGFGLFD	S7(Phospho)	2	2	P05386; P05387	P05386; P05387	1	2	0.1402	0	1	1	1015.37	2029.73	2029.73	-0.08	-8e-05	CID (Collision Induced Dissociation)	MS2	9.44294	26.084	132.74	40157	OT_010_2017_01_006_R_P3_2.raw	F21		4.78	0	1.87e-06	1193050	131.71
High	Sequest HT (A2)	Unambiguous	IEIIQPLLDmAAGTSNAAPVAENVTNNEGsPPPPVK	M10(Oxidation); S30(Phospho)	1	1	O95104	O95104	0	4	0.1325	0	1	1	938.464	3750.83	3750.83	0.97	0.00091	CID (Collision Induced Dissociation)	MS2	25.3072	100	132.729	40155	OT_010_2017_01_006_R_P3_2.raw	F21		4	0	8.142e-06	114901	132.11
High	Sequest HT (A2)	Unambiguous	QIcLVMLETLSQsPQGR	C3(Carbamidomethyl); S13(Phospho)	1	1	Q15365	Q15365	0	2	0.1766	0	1	1	1020.49	2039.97	2039.97	1.22	0.00125	CID (Collision Induced Dissociation)	MS2	61.9546	100	132.718	40152	OT_010_2017_01_006_R_P3_2.raw	F21		3.68	0	1.1e-07	426884	133.11
High	Sequest HT (A2)	Unambiguous	GDLSTALEVAIDcYEK	C13(Carbamidomethyl)	1	1	P42704	P42704	0	2	0.495	0	1	1	892.425	1783.84	1783.84	0.35	0.00031	CID (Collision Induced Dissociation)	MS2	34.1287	100	132.779	40169	OT_010_2017_01_006_R_P3_2.raw	F21		3.01	0	2.71e-05	25905.1	132.82
High	Sequest HT (A2)	Unambiguous	DNLTLWTSDsAGEEcDAAEGAEN	S10(Phospho); C15(Carbamidomethyl)	1	1	P27348	P27348	0	3		0.0162	2	2	845.654	2534.95	2534.95	-0.57	-0.00048	CID (Collision Induced Dissociation)	MS2	33.5987	100	133.185	40280	OT_010_2017_01_006_R_P3_2.raw	F21		3.64	0	2.586e-06	93650.6	133.37
High	Sequest HT (A2)	Unambiguous	LLLAEDsEEEVDFLSER	S7(Phospho)	1	1	Q14676	Q14676	0	3	0.568	0	1	1	691.979	2073.92	2073.93	-1.35	-0.00094	CID (Collision Induced Dissociation)	MS2	17.6274	85.304	132.921	40208	OT_010_2017_01_006_R_P3_2.raw	F21		3.31	0	3.582e-05	333124	132.11
High	Sequest HT (A2)	Unambiguous	LLEIITTTIEETETQNQGIK		1	1	P58107	P58107	0	3	0.5292	0	1	1	758.74	2274.21	2274.21	-0.66	-0.0005	CID (Collision Induced Dissociation)	MS2	18.2886	100	132.949	40216	OT_010_2017_01_006_R_P3_2.raw	F21		4.97	0	1.353e-08	68473.9	132.63
High	Sequest HT (A2)	Unambiguous	DVVmLDNLPDLPPALVPsPPKR	M4(Oxidation); S18(Phospho)	1	1	Q9BWH6	Q9BWH6	1	3	0.5621	0	1	1	827.094	2479.27	2479.27	-0.17	-0.00014	CID (Collision Induced Dissociation)	MS2	31.3879	100	133.169	40276	OT_010_2017_01_006_R_P3_2.raw	F21		4.59	0	4.69e-09	34096.8	133.32
High	Sequest HT (A2)	Unambiguous	QITQEEDDsDEEVAPENFFSLPEK	S9(Phospho)	1	1	Q92733	Q92733	0	3	0.0716	0	1	1	959.406	2876.2	2876.2	-0.08	-7e-05	CID (Collision Induced Dissociation)	MS2	12.917	51.615	133.154	40271	OT_010_2017_01_006_R_P3_2.raw	F21		3.77	0	6.701e-05	1.12809e+06	130.08
High	Sequest HT (A2)	Unambiguous	QIcLVMLETLSQsPQGR	C3(Carbamidomethyl); S13(Phospho)	1	1	Q15365	Q15365	0	3	0.2127	0	1	1	680.66	2039.97	2039.97	0.26	0.00018	CID (Collision Induced Dissociation)	MS2	22.7648	30.437	133.216	39373	OT_010_2017_01_006_R_P5_2.raw	F23		4.42	0	2.382e-11	844835	132.75
High	Sequest HT (A2)	Unambiguous	VGEVTYVELLMDAEGK		1	1	P52272	P52272	0	2	0.6397	0	1	1	876.941	1752.87	1752.87	0.8	0.0007	CID (Collision Induced Dissociation)	MS2	40.7148	100	133.137	40267	OT_010_2017_01_006_R_P3_2.raw	F21		4.08	0	3.523e-07	53162	133.39
High	Sequest HT (A2)	Unambiguous	KEEsEEsDDDmGFGLFD	S4(Phospho); S7(Phospho); M11(Oxidation)	2	2	P05386; P05387	P05386; P05387	1	2	0.7747	0	1	1	1063.35	2125.69	2125.69	-0.42	-0.00045	CID (Collision Induced Dissociation)	MS2	45.4157	100	133.122	40263	OT_010_2017_01_006_R_P3_2.raw	F21		3.95	0	2.551e-05
High	Sequest HT (A2)	Unambiguous	AAFDDAIAELDTLsEESYK	S14(Phospho)	1	1	P62258	P62258	0	2	0.1364	0	1	1	1084.47	2167.93	2167.93	-0.98	-0.00106	CID (Collision Induced Dissociation)	MS2	30.6588	72.259	133.098	40256	OT_010_2017_01_006_R_P3_2.raw	F21		5.57	0	3.939e-10	57197	133.22
High	Sequest HT (A2)	Unambiguous	VEVSPVLRPPITTsPPVPQEPAPVPsPPRAPTPPsTPVPLPEK	S14(Phospho); S26(Phospho); S35(Phospho)	1	1	Q9UMN6	Q9UMN6	1	4		0.0425	2	2	1173.85	4692.36	4692.35	1.58	0.00185	CID (Collision Induced Dissociation)	MS2	52.6421	35.872	133.092	40254	OT_010_2017_01_006_R_P3_2.raw	F21		3.83	0	7.657e-06	79427.3	132.93
High	Sequest HT (A2)	Unambiguous	VEVSPVLRPPItTSPPVPQEPAPVPsPPRAPTPPsTPVPLPEK	T12(Phospho); S26(Phospho); S35(Phospho)	1	1	Q9UMN6	Q9UMN6	1	4	0.0425	0	1	1	1173.85	4692.36	4692.35	1.58	0.00185	CID (Collision Induced Dissociation)	MS2	52.6421	35.872	133.092	40254	OT_010_2017_01_006_R_P3_2.raw	F21		4	0	1.292e-05	79427.3	132.93
High	Sequest HT (A2)	Unambiguous	StSQSIVSLLTGTAGEDEK	T2(Phospho)	1	1	Q70EL4	Q70EL4	0	2		0.0024	3	3	1001.96	2002.92	2002.92	0.5	0.0005	CID (Collision Induced Dissociation)	MS2	40.2452	100	133.075	40250	OT_010_2017_01_006_R_P3_2.raw	F21		4.08	0	1.919e-09	21668.4	133.09
High	Sequest HT (A2)	Unambiguous	AsLGsLEGEAEAEAsSPK	S2(Phospho); S5(Phospho); S15(Phospho)	1	1	Q09666	Q09666	0	2	0.7352	0	1	1	986.865	1972.72	1972.72	-0.24	-0.00024	CID (Collision Induced Dissociation)	MS2	42.3829	100	132.931	40211	OT_010_2017_01_006_R_P3_2.raw	F21		5.93	0	8.821e-08
High	Sequest HT (A2)	Unambiguous	STsQSIVSLLTGTAGEDEK	S3(Phospho)	1	1	Q70EL4	Q70EL4	0	2	0.0024	0	1	2	1001.96	2002.92	2002.92	0.5	0.0005	CID (Collision Induced Dissociation)	MS2	40.2452	100	133.075	40250	OT_010_2017_01_006_R_P3_2.raw	F21		4.09	0	7.123e-09	21668.4	133.09
High	Sequest HT (A2)	Unambiguous	VEAKEEsEEsDEDmGFGLFD	S7(Phospho); S10(Phospho); M14(Oxidation)	1	2	P05388	P05388; Q8NHW5	1	2	0.7202	0	1	1	1219.93	2438.85	2438.85	0.51	0.00062	CID (Collision Induced Dissociation)	MS2	54.8482	100	133.071	40249	OT_010_2017_01_006_R_P3_2.raw	F21		4.11	0	1.98e-06
High	Sequest HT (A2)	Unambiguous	TIELSDDDFLGEcEcTLGQIVSSK	C13(Carbamidomethyl); C15(Carbamidomethyl)	1	1	O75131	O75131	0	3	0.6049	0	1	1	906.083	2716.23	2716.23	0.8	0.00073	CID (Collision Induced Dissociation)	MS2	14.2554	52.203	133.222	39375	OT_010_2017_01_006_R_P5_2.raw	F23		4.05	0	5.042e-09	72188.2	133.26
High	Sequest HT (A2)	Unambiguous	LSGQNAMGsQDSLLEITFR	S9(Phospho)	1	2	O75052	H7C2G1; O75052	0	2	0.1439	0	1	1	1073.99	2146.98	2146.98	-1.29	-0.00139	CID (Collision Induced Dissociation)	MS2	44.9346	100	133.004	40231	OT_010_2017_01_006_R_P3_2.raw	F21		5.42	0	4.354e-10	22469.3	133.06
High	Sequest HT (A2)	Unambiguous	LSGQNAMGsQDSLLEITFR	S9(Phospho)	1	2	O75052	H7C2G1; O75052	0	3		0.0236	2	2	716.333	2146.98	2146.98	0.32	0.00023	CID (Collision Induced Dissociation)	MS2	45.2542	100	132.989	40227	OT_010_2017_01_006_R_P3_2.raw	F21		2.89	0	8.53e-06	31334.6	133.08
High	Sequest HT (A2)	Unambiguous	LsGQNAMGSQDSLLEITFR	S2(Phospho)	1	2	O75052	H7C2G1; O75052	0	3	0.0236	0	1	1	716.333	2146.98	2146.98	0.32	0.00023	CID (Collision Induced Dissociation)	MS2	45.2542	100	132.989	40227	OT_010_2017_01_006_R_P3_2.raw	F21		2.96	0	1.036e-05	31334.6	133.08
High	Sequest HT (A2)	Unambiguous	LcYVALDFEQEmATAASSSSLEK	C2(Carbamidomethyl); M12(Oxidation)	1	3	P60709	P60709; Q6S8J3; P63261	0	3	0.5	0	1	1	856.059	2566.16	2566.17	-2.2	-0.00188	CID (Collision Induced Dissociation)	MS2	20.91	81.974	132.985	40226	OT_010_2017_01_006_R_P3_2.raw	F21		4.14	0	3.962e-08	75316.4	133.83
High	Sequest HT (A2)	Unambiguous	VEVSPVLRPPItTSPPVPQEPAPVPsPPRAPTPPsTPVPLPEK	T12(Phospho); S26(Phospho); S35(Phospho)	1	1	Q9UMN6	Q9UMN6	1	4		0.0353	2	2	1173.84	4692.35	4692.35	-0.71	-0.00083	CID (Collision Induced Dissociation)	MS2	60.2114	28.823	132.977	40223	OT_010_2017_01_006_R_P3_2.raw	F21		3.55	0	4.711e-06	79427.3	132.93
High	Sequest HT (A2)	Unambiguous	VEVSPVLRPPITTsPPVPQEPAPVPsPPRAPTPPsTPVPLPEK	S14(Phospho); S26(Phospho); S35(Phospho)	1	1	Q9UMN6	Q9UMN6	1	4	0.0353	0	1	1	1173.84	4692.35	4692.35	-0.71	-0.00083	CID (Collision Induced Dissociation)	MS2	60.2114	28.823	132.977	40223	OT_010_2017_01_006_R_P3_2.raw	F21		3.68	0	1.435e-06	79427.3	132.93
High	Sequest HT (A2)	Unambiguous	LLEDGEDFNLGDALDSSNsMQTIQK	S19(Phospho)	1	1	P05783	P05783	0	3	0.069	0	1	1	940.747	2820.23	2820.23	-0.93	-0.00088	CID (Collision Induced Dissociation)	MS2	25.0169	100	132.961	40219	OT_010_2017_01_006_R_P3_2.raw	F21		4.06	0	3.147e-06
High	Sequest HT (A2)	Unambiguous	sTSQSIVSLLTGTAGEDEK	S1(Phospho)	1	1	Q70EL4	Q70EL4	0	2	0.0024	0	1	1	1001.96	2002.92	2002.92	0.5	0.0005	CID (Collision Induced Dissociation)	MS2	40.2452	100	133.075	40250	OT_010_2017_01_006_R_P3_2.raw	F21		4.09	0	7.123e-09	21668.4	133.09
High	Sequest HT (A2)	Unambiguous	DGVFLYFEDNAGVIVNNK		1	1	P62829	P62829	0	2	0.4679	0	1	1	1007.5	2013.99	2013.99	-1.25	-0.00126	CID (Collision Induced Dissociation)	MS2	20.5929	74.391	135.443	40907	OT_010_2017_01_006_R_P3_2.raw	F21		4.68	0	6.366e-10	81858	134.33
High	Sequest HT (A2)	Unambiguous	cGSGPVHISGQHLVAVEEDAEsEDEEEEDVK	C1(Carbamidomethyl); S22(Phospho)	1	1	P06748	P06748	0	4	0.423	0	1	1	865.865	3460.44	3460.44	-0.07	-6e-05	CID (Collision Induced Dissociation)	MS2	15.5574	26.363	135.456	40910	OT_010_2017_01_006_R_P3_2.raw	F21		3.83	0	7.431e-06
High	Sequest HT (A2)	Unambiguous	VENSPQVDGsPPGLEGLLGGIGEK	S10(Phospho)	1	1	Q8WVB6	Q8WVB6	0	2	0.3254	0	1	1	1215.08	2429.16	2429.16	-0.58	-0.0007	CID (Collision Induced Dissociation)	MS2	11.911	40.665	135.461	40912	OT_010_2017_01_006_R_P3_2.raw	F21		4.21	0	2.487e-06	103056	135.32
High	Sequest HT (A2)	Unambiguous	LPQLVGVSTPLQGGSNSAAAIGQSsGELR	S25(Phospho)	1	1	P15291	P15291	0	3	0.0196	0	1	1	958.819	2874.44	2874.44	1.92	0.00184	CID (Collision Induced Dissociation)	MS2	55.0871	100	117.066	35080	OT_010_2017_01_006_R_P6_2.raw	F24		4.59	0	3.709e-06	195095	116.65
High	Sequest HT (A2)	Unambiguous	DELHIVEAEAMNYEGSPIKVtLATLK	T21(Phospho)	1	1	P06748	P06748	1	3		0.0303	2	2	984.487	2951.45	2951.45	0.18	0.00017	CID (Collision Induced Dissociation)	MS2	14.088	34.408	137.879	41613	OT_010_2017_01_006_R_P3_2.raw	F21		4.16	0	3.082e-08	553366	138.29
High	Sequest HT (A2)	Unambiguous	DELHIVEAEAMNYEGsPIKVTLATLK	S16(Phospho)	1	1	P06748	P06748	1	3	0.0303	0	1	1	984.487	2951.45	2951.45	0.18	0.00017	CID (Collision Induced Dissociation)	MS2	14.088	34.408	137.879	41613	OT_010_2017_01_006_R_P3_2.raw	F21		4.29	0	2.035e-08	553366	138.29
High	Sequest HT (A2)	Unambiguous	EGTDSSQGIPQLVSNISAcQVIAEAVR	C19(Carbamidomethyl)	1	1	Q99832	Q99832	0	3	0.1523	0	1	1	943.807	2829.41	2829.4	0.77	0.00073	CID (Collision Induced Dissociation)	MS2	73.0699	100	137.869	41611	OT_010_2017_01_006_R_P3_2.raw	F21		2.43	0	6.103e-06	102461	137.43
High	Sequest HT (A2)	Unambiguous	DDTIMATESEVTAFAVLDQDQK		1	1	P55263	P55263	0	3	0.4843	0	1	1	809.713	2427.12	2427.12	0.64	0.00052	CID (Collision Induced Dissociation)	MS2	15.7329	100	137.865	41610	OT_010_2017_01_006_R_P3_2.raw	F21		4.13	0	3.423e-09	223338	137.34
High	Sequest HT (A2)	Unambiguous	NYSEVIEVDEsDVEEDIFPTTSK	S11(Phospho)	1	1	P49959	P49959	0	2	0.3365	0	1	1	1363.09	2725.17	2725.17	0.62	0.00084	CID (Collision Induced Dissociation)	MS2	0	79.946	137.861	41609	OT_010_2017_01_006_R_P3_2.raw	F21		4.16	0	2.442e-07	73056.6	138.09
High	Sequest HT (A2)	Unambiguous	TFcQLILDPIFK	C3(Carbamidomethyl)	1	1	P13639	P13639	0	2	0.5526	0	1	1	747.905	1494.8	1494.8	0.44	0.00033	CID (Collision Induced Dissociation)	MS2	46.7889	100	137.858	41608	OT_010_2017_01_006_R_P3_2.raw	F21		3.33	0	2.533e-05	30448.4	137.79
High	Sequest HT (A2)	Unambiguous	AsLGsLEGEAEAEAsSPK	S2(Phospho); S5(Phospho); S15(Phospho)	1	1	Q09666	Q09666	0	2	0.7109	0	1	1	986.864	1972.72	1972.72	-0.83	-0.00082	CID (Collision Induced Dissociation)	MS2	43.2983	100	132.34	39127	OT_010_2017_01_006_R_P5_2.raw	F23		4.6	0	2.383e-07	55027.4	132.73
High	Sequest HT (A2)	Unambiguous	DSLLDGHFVLATLSDTDSHsQDLGsPER	S20(Phospho); S25(Phospho)	1	1	Q99638	Q99638	0	3	0.1303	0	1	1	1058.12	3172.35	3172.35	-0.2	-0.00021	CID (Collision Induced Dissociation)	MS2	40.7828	88.132	137.85	41606	OT_010_2017_01_006_R_P3_2.raw	F21		4.76	0	1.464e-06	54457.4	138.07
High	Sequest HT (A2)	Unambiguous	VTIAQGGVLPNIQAVLLPK		1	11	A0A0U1RRH7	Q16777; Q7L7L0; P04908; Q93077; Q99878; A0A0U1RRH7; Q96KK5; Q9BTM1; P20671; P0C0S8; Q6FI13	0	3	0.6456	0	1	1	644.394	1931.17	1931.17	-0.74	-0.00048	CID (Collision Induced Dissociation)	MS2	0	100	132.351	39130	OT_010_2017_01_006_R_P5_2.raw	F23		3.95	0	2.719e-08	157378	132.67
High	Sequest HT (A2)	Unambiguous	VTIAQGGVLPNIQAVLLPK		1	11	A0A0U1RRH7	Q16777; Q7L7L0; P04908; Q93077; Q99878; A0A0U1RRH7; Q96KK5; Q9BTM1; P20671; P0C0S8; Q6FI13	0	2	0.5158	0	1	1	966.087	1931.17	1931.17	-0.64	-0.00062	CID (Collision Induced Dissociation)	MS2	43.951	100	132.37	39135	OT_010_2017_01_006_R_P5_2.raw	F23		3.49	0	9.425e-08	163047	132.68
High	Sequest HT (A2)	Unambiguous	cGSGPVHISGQHLVAVEEDAEsEDEEEEDVK	C1(Carbamidomethyl); S22(Phospho)	1	1	P06748	P06748	0	3	0.6029	0	1	1	1154.15	3460.44	3460.44	0.87	0.001	CID (Collision Induced Dissociation)	MS2	29.3246	79.691	137.828	41599	OT_010_2017_01_006_R_P3_2.raw	F21		6.22	0	3.716e-10
High	Sequest HT (A2)	Unambiguous	YVASYLLAALGGNSSPsAK	S17(Phospho)	1	1	P05387	P05387	0	3	0.057	0	1	1	650.319	1948.94	1948.94	0.12	8e-05	CID (Collision Induced Dissociation)	MS2	5.53605	70.984	137.824	41598	OT_010_2017_01_006_R_P3_2.raw	F21		4.21	0	3.377e-10	840942	137.38
High	Sequest HT (A2)	Unambiguous	LcYVALDFEQEMATAASSSSLEK	C2(Carbamidomethyl)	1	3	P60709	P60709; Q6S8J3; P63261	0	2	0.6739	0	1	1	1275.59	2550.17	2550.17	-0.9	-0.00115	CID (Collision Induced Dissociation)	MS2	46.679	77.032	137.805	41593	OT_010_2017_01_006_R_P3_2.raw	F21		4.63	0	3.504e-10	1.81703e+06	136.49
High	Sequest HT (A2)	Unambiguous	GGAAsPAATASDPAGPPPLPLPGPPPLAPTATAGTLAASEGR	S5(Phospho)	1	1	Q68DK7	Q68DK7	0	3	0.1368	0	1	1	1269.97	3807.89	3807.9	-1.04	-0.00132	CID (Collision Induced Dissociation)	MS2	6.82615	100	137.798	41591	OT_010_2017_01_006_R_P3_2.raw	F21		4.02	0	2.668e-05	39047.4	137.73
High	Sequest HT (A2)	Unambiguous	EGTDSSQGIPQLVSNISAcQVIAEAVR	C19(Carbamidomethyl)	1	1	Q99832	Q99832	0	3	0.3005	0	1	1	943.807	2829.41	2829.4	0.26	0.00024	CID (Collision Induced Dissociation)	MS2	32.2144	88.58	137.794	41590	OT_010_2017_01_006_R_P3_2.raw	F21		3.66	0	3.115e-10	102461	137.43
High	Sequest HT (A2)	Unambiguous	NENLAANFLLQQNFDED		1	1	P54727	P54727	0	3	0.3262	0	1	1	665.641	1994.91	1994.91	-1.03	-0.00068	CID (Collision Induced Dissociation)	MS2	4.92368	86.381	137.784	41587	OT_010_2017_01_006_R_P3_2.raw	F21		2.82	0	4.565e-05	56857.3	137.65
High	Sequest HT (A2)	Unambiguous	cGSGPVHISGQHLVAVEEDAEsEDEEEEDVK	C1(Carbamidomethyl); S22(Phospho)	1	1	P06748	P06748	0	3	0.6618	0	1	1	1154.15	3460.44	3460.44	0.34	0.00039	CID (Collision Induced Dissociation)	MS2	37.8486	56.732	137.777	41585	OT_010_2017_01_006_R_P3_2.raw	F21		6.92	0	9.423e-10
High	Sequest HT (A2)	Unambiguous	DLFSLDSEDPSPAsPPLR	S14(Phospho)	1	2	Q9BTK6	H3BTX0; Q9BTK6	0	3	0.2239	0	1	1	674.973	2022.9	2022.91	-0.69	-0.00047	CID (Collision Induced Dissociation)	MS2	24.3506	100	132.387	39140	OT_010_2017_01_006_R_P5_2.raw	F23		4.6	0	2.16e-08	59002.8	132.17
High	Sequest HT (A2)	Unambiguous	IcPVPPVSTVTGDENIsDSEIEQYLR	C2(Carbamidomethyl); S17(Phospho)	1	1	Q9HAW0	Q9HAW0	0	3	0.1241	0	1	1	1000.13	2998.38	2998.38	0.72	0.00072	CID (Collision Induced Dissociation)	MS2	33.2832	100	137.889	41616	OT_010_2017_01_006_R_P3_2.raw	F21		4.19	0	2.613e-09	113178	138.14
High	Sequest HT (A2)	Unambiguous	LcYVALDFEQEMATAASSSSLEK	C2(Carbamidomethyl)	1	3	P60709	P60709; Q6S8J3; P63261	0	3	0.55	0	1	1	850.729	2550.17	2550.17	-1.11	-0.00094	CID (Collision Induced Dissociation)	MS2	21.2186	75.441	132.33	39124	OT_010_2017_01_006_R_P5_2.raw	F23		4.8	0	3.19e-09	48564.7	132.12
High	Sequest HT (A2)	Unambiguous	TDITYPAGFMDVISIDK		1	1	P62701	P62701	0	2	0.5748	0	1	1	943.465	1885.92	1885.93	-0.81	-0.00077	CID (Collision Induced Dissociation)	MS2	49.677	100	132.296	39114	OT_010_2017_01_006_R_P5_2.raw	F23		3.41	0	3.075e-05	20927	132.12
High	Sequest HT (A2)	Unambiguous	DNYVPEVSALDQEIIEVDPDTK		1	1	P08708	P08708	0	2	0.6469	0	1	1	1245.1	2489.19	2489.19	0.17	0.00021	CID (Collision Induced Dissociation)	MS2	25.2557	100	132.292	39113	OT_010_2017_01_006_R_P5_2.raw	F23		3.71	0	3.652e-09	37197.6	132.08
High	Sequest HT (A2)	Unambiguous	NYSEVIEVDEsDVEEDIFPTTSK	S11(Phospho)	1	1	P49959	P49959	0	2	0.3653	0	1	1	1363.09	2725.17	2725.17	1.15	0.00157	CID (Collision Induced Dissociation)	MS2	18.111	45.366	138.161	41693	OT_010_2017_01_006_R_P3_2.raw	F21		5.01	0	1.76e-07	73056.6	138.09
High	Sequest HT (A2)	Unambiguous	FIIGSVSEDNsEDEISNLVK	S11(Phospho)	1	1	Q13085	Q13085	0	2	0.0774	0	1	1	1138.02	2275.04	2275.04	0.97	0.0011	CID (Collision Induced Dissociation)	MS2	25.747	100	132.278	39109	OT_010_2017_01_006_R_P5_2.raw	F23		4.65	0	1.213e-07	68940.2	132.02
High	Sequest HT (A2)	Unambiguous	GLSAsLPDLDSENWIEVK	S5(Phospho)	1	1	Q6PKG0	Q6PKG0	0	2	0.072	0	1	1	1026.98	2052.95	2052.95	0.39	0.0004	CID (Collision Induced Dissociation)	MS2	6.86367	19.192	138.105	41677	OT_010_2017_01_006_R_P3_2.raw	F21		4.72	0	9.233e-08	2.2888e+06	137.7
High	Sequest HT (A2)	Unambiguous	GLsASLPDLDSENWIEVK	S3(Phospho)	1	1	Q6PKG0	Q6PKG0	0	3	0.0368	0	1	1	684.99	2052.96	2052.95	1.28	0.00087	CID (Collision Induced Dissociation)	MS2	28.5101	100	138.076	41670	OT_010_2017_01_006_R_P3_2.raw	F21		2.99	0	3.006e-05	136565	137.7
High	Sequest HT (A2)	Unambiguous	DMSPLSETEMALGKDVtPPPETEVVLIK	T17(Phospho)	1	1	P27816	P27816	1	3	0.3526	0	1	1	1036.17	3106.5	3106.5	-0.01	-1e-05	CID (Collision Induced Dissociation)	MS2	24.7004	82.542	138.065	41667	OT_010_2017_01_006_R_P3_2.raw	F21		3.97	0	3.353e-09	162822	137.68
High	Sequest HT (A2)	Unambiguous	DSTVAVVVYDITNVNSFQQTTK		1	1	P20340	P20340	0	3	0.3262	0	1	1	810.411	2429.22	2429.22	-0.07	-6e-05	CID (Collision Induced Dissociation)	MS2	27.8176	71.552	138.055	41664	OT_010_2017_01_006_R_P3_2.raw	F21		5.12	0	4.625e-12	151802	138.29
High	Sequest HT (A2)	Unambiguous	IcPVPPVSTVTGDENIsDSEIEQYLR	C2(Carbamidomethyl); S17(Phospho)	1	1	Q9HAW0	Q9HAW0	0	3	0.0713	0	1	1	1000.13	2998.38	2998.38	0.22	0.00022	CID (Collision Induced Dissociation)	MS2	4.38149	32.682	138.053	41663	OT_010_2017_01_006_R_P3_2.raw	F21		4.91	0	1.163e-10	113178	138.14
High	Sequest HT (A2)	Unambiguous	TVLGPDTAEPATAEAAVAPPDAGLPLPGLPAEGsPPPK	S34(Phospho)	1	1	Q92667	Q92667	0	4	0.1004	0	1	1	913.71	3651.82	3651.82	-0.62	-0.00056	CID (Collision Induced Dissociation)	MS2	43.7454	36.376	138.05	41662	OT_010_2017_01_006_R_P3_2.raw	F21		2.49	0	7.053e-05	214196	138.36
High	Sequest HT (A2)	Unambiguous	DGVFLYFEDNAGVIVNNK		1	1	P62829	P62829	0	2	0.4688	0	1	1	1007.5	2014	2013.99	3.62	0.00365	CID (Collision Induced Dissociation)	MS2	7.97066	100	138.037	41659	OT_010_2017_01_006_R_P3_2.raw	F21		4.16	0	8.867e-08
High	Sequest HT (A2)	Unambiguous	AcRtPESFLGPSASSLVNLDSLVK	C2(Carbamidomethyl); T4(Phospho)	1	1	Q9H201	Q9H201	1	3	0.0171	0	1	1	876.762	2628.27	2628.27	-0.57	-0.0005	CID (Collision Induced Dissociation)	MS2	54.8574	100	132.41	39146	OT_010_2017_01_006_R_P5_2.raw	F23		4.68	0	2.979e-10	38008.9	132.3
High	Sequest HT (A2)	Unambiguous	EGVIEAGAFQGsPAPPLPsVMSPSR	S12(Phospho); S19(Phospho)	1	1	P53367	P53367	0	3	0.2947	0	1	1	881.064	2641.18	2641.18	0.09	8e-05	CID (Collision Induced Dissociation)	MS2	15.0546	100	138.026	41656	OT_010_2017_01_006_R_P3_2.raw	F21		3.19	0	2.187e-05	34337.6	137.96
High	Sequest HT (A2)	Unambiguous	DELHIVEAEAMNYEGsPIKVTLATLK	S16(Phospho)	1	1	P06748	P06748	1	4	0.0035	0	1	1	738.617	2951.45	2951.45	-0.18	-0.00013	CID (Collision Induced Dissociation)	MS2	5.90932	25.739	137.994	41646	OT_010_2017_01_006_R_P3_2.raw	F21		2.85	0	4.865e-06	382441	138.28
High	Sequest HT (A2)	Unambiguous	LcYVALDFEQEMATAASSSSLEK	C2(Carbamidomethyl)	1	3	P60709	P60709; Q6S8J3; P63261	0	3	0.5429	0	1	1	850.73	2550.17	2550.17	0.17	0.00014	CID (Collision Induced Dissociation)	MS2	7.89627	17.683	137.992	41645	OT_010_2017_01_006_R_P3_2.raw	F21		4.9	0	1.745e-10	8852918	136.49
High	Sequest HT (A2)	Unambiguous	LcYVALDFEQEMATAASSSSLEK	C2(Carbamidomethyl)	1	3	P60709	P60709; Q6S8J3; P63261	0	2	0.7066	0	1	1	1275.59	2550.17	2550.17	-0.33	-0.00042	CID (Collision Induced Dissociation)	MS2	30.7118	100	137.981	41643	OT_010_2017_01_006_R_P3_2.raw	F21		5.76	0	2.271e-11	1.81703e+06	136.49
High	Sequest HT (A2)	Unambiguous	DSLLDGHFVLATLSDTDSHsQDLGsPER	S20(Phospho); S25(Phospho)	1	1	Q99638	Q99638	0	3	0.2174	0	1	1	1058.12	3172.35	3172.35	0.49	0.00052	CID (Collision Induced Dissociation)	MS2	30.6296	74.385	137.974	41641	OT_010_2017_01_006_R_P3_2.raw	F21		4.14	0	6.26e-06	54457.4	138.07
High	Sequest HT (A2)	Unambiguous	cGSGPVHISGQHLVAVEEDAEsEDEEEEDVK	C1(Carbamidomethyl); S22(Phospho)	1	1	P06748	P06748	0	3	0.5893	0	1	1	1154.15	3460.44	3460.44	0.87	0.001	CID (Collision Induced Dissociation)	MS2	81.92	54.285	137.961	41637	OT_010_2017_01_006_R_P3_2.raw	F21		5.77	0	4.633e-08
High	Sequest HT (A2)	Unambiguous	EGVIEAGAFQGsPAPPLPsVMSPSR	S12(Phospho); S19(Phospho)	1	1	P53367	P53367	0	3	0.3878	0	1	1	881.064	2641.18	2641.18	-0.11	-0.0001	CID (Collision Induced Dissociation)	MS2	30.0814	100	137.957	41636	OT_010_2017_01_006_R_P3_2.raw	F21		3.12	0	2.016e-05	34337.6	137.96
High	Sequest HT (A2)	Unambiguous	EPTPSIAsDISLPIATQELR	S8(Phospho)	1	1	A0FGR8	A0FGR8	0	2	0.2063	0	1	1	1109.55	2218.1	2218.1	0.52	0.00058	CID (Collision Induced Dissociation)	MS2	22.078	44.806	137.946	41632	OT_010_2017_01_006_R_P3_2.raw	F21		3.49	0	1.552e-05	248941	137.67
High	Sequest HT (A2)	Unambiguous	AcRtPESFLGPSASSLVNLDSLVK	C2(Carbamidomethyl); T4(Phospho)	1	1	Q9H201	Q9H201	1	3	0.1015	0	1	1	876.763	2628.27	2628.27	-0.22	-0.0002	CID (Collision Induced Dissociation)	MS2	49.7054	100	132.281	39110	OT_010_2017_01_006_R_P5_2.raw	F23		4.04	0	1.081e-09	38008.9	132.3
High	Sequest HT (A2)	Unambiguous	QQDsQPEEVmDVLEmVENVK	S4(Phospho); M10(Oxidation); M15(Oxidation)	1	1	Q9H307	Q9H307	0	3	0.6293	0	1	1	820.35	2459.04	2459.04	0.14	0.00011	CID (Collision Induced Dissociation)	MS2	3.49077	100	132.289	39112	OT_010_2017_01_006_R_P5_2.raw	F23		6.42	0	1.418e-11	143019	132.47
High	Sequest HT (A2)	Unambiguous	cGSGPVHISGQHLVAVEEDAEsEDEEEEDVK	C1(Carbamidomethyl); S22(Phospho)	1	1	P06748	P06748	0	3	0.5128	0	1	1	1154.15	3460.44	3460.44	0.55	0.00063	CID (Collision Induced Dissociation)	MS2	32.8372	49.375	138.002	41649	OT_010_2017_01_006_R_P3_2.raw	F21		5.87	0	9.015e-08
High	Sequest HT (A2)	Unambiguous	EGTDSSQGIPQLVSNISAcQVIAEAVR	C19(Carbamidomethyl)	1	1	Q99832	Q99832	0	3	0.374	0	1	1	943.807	2829.41	2829.4	0.77	0.00073	CID (Collision Induced Dissociation)	MS2	26.6586	49.877	137.728	41571	OT_010_2017_01_006_R_P3_2.raw	F21		3.93	0	1.149e-08	102461	137.43
High	Sequest HT (A2)	Unambiguous	LPQLVGVSTPLQGGSNSAAAIGQsSGELR	S24(Phospho)	1	1	P15291	P15291	0	3		0.0196	2	2	958.819	2874.44	2874.44	1.92	0.00184	CID (Collision Induced Dissociation)	MS2	55.0871	100	117.066	35080	OT_010_2017_01_006_R_P6_2.raw	F24		4.5	0	9.898e-06	195095	116.65
High	Sequest HT (A2)	Unambiguous	LcYVALDFEQEMATAASSSSLEK	C2(Carbamidomethyl)	1	3	P60709	P60709; Q6S8J3; P63261	0	2	0.6912	0	1	1	1275.59	2550.17	2550.17	0.25	0.00032	CID (Collision Induced Dissociation)	MS2	34.6117	89.827	137.675	41556	OT_010_2017_01_006_R_P3_2.raw	F21		5.99	0	2.21e-12	1.81703e+06	136.49
High	Sequest HT (A2)	Unambiguous	DLFSLDSEDPSPAsPPLR	S14(Phospho)	1	2	Q9BTK6	H3BTX0; Q9BTK6	0	2	0.1723	0	1	1	1011.96	2022.9	2022.91	-0.5	-0.00051	CID (Collision Induced Dissociation)	MS2	9.78923	30.555	132.477	39165	OT_010_2017_01_006_R_P5_2.raw	F23		5.05	0	9.671e-12	454945	132.19
High	Sequest HT (A2)	Unambiguous	NAIAITNISSSDAPLQPLVSSPsLQAAVDK	S23(Phospho)	1	1	Q8IYB5	Q8IYB5	0	3		0.0213	2	2	1029.86	3087.56	3087.56	0.34	0.00035	CID (Collision Induced Dissociation)	MS2	18.0661	61.009	132.489	39169	OT_010_2017_01_006_R_P5_2.raw	F23		3.21	0	5.249e-05	125397	132.33
High	Sequest HT (A2)	Unambiguous	LcYVALDFEQEMATAASSSSLEK	C2(Carbamidomethyl)	1	3	P60709	P60709; Q6S8J3; P63261	0	2	0.6987	0	1	1	1275.59	2550.17	2550.17	-0.51	-0.00065	CID (Collision Induced Dissociation)	MS2	13.4585	43.015	137.455	41489	OT_010_2017_01_006_R_P3_2.raw	F21		5.94	0	1.185e-11	1.81703e+06	136.49
High	Sequest HT (A2)	Unambiguous	ASLVALPEQtASEEEtPPPLLTK	T10(Phospho); T16(Phospho)	1	1	Q9UKV3	Q9UKV3	0	3	0.1126	0	1	1	861.075	2581.21	2581.21	0.41	0.00035	CID (Collision Induced Dissociation)	MS2	12.382	39.914	137.453	41488	OT_010_2017_01_006_R_P3_2.raw	F21		3.82	0	2.233e-05	120740	137.75
High	Sequest HT (A2)	Unambiguous	EADIDGDGQVNYEEFVQMMTAK		1	1	P62158	P62158	0	3	0.6537	0	1	1	830.698	2490.08	2490.08	-0.1	-9e-05	CID (Collision Induced Dissociation)	MS2	12.8907	36.069	137.45	41487	OT_010_2017_01_006_R_P3_2.raw	F21		5.4	0	3.409e-11	133150	137.39
High	Sequest HT (A2)	Unambiguous	HLLTDLPLPPELPGGDLSPPDsPEPK	S22(Phospho)	1	1	Q9NYV4	Q9NYV4	0	3		0.0232	2	2	937.8	2811.39	2811.39	0.04	4e-05	CID (Collision Induced Dissociation)	MS2	54.3743	100	137.431	41482	OT_010_2017_01_006_R_P3_2.raw	F21		4.21	0	1.569e-09
High	Sequest HT (A2)	Unambiguous	HLLTDLPLPPELPGGDLsPPDSPEPK	S18(Phospho)	1	1	Q9NYV4	Q9NYV4	0	3	0.0232	0	1	1	937.8	2811.39	2811.39	0.04	4e-05	CID (Collision Induced Dissociation)	MS2	54.3743	100	137.431	41482	OT_010_2017_01_006_R_P3_2.raw	F21		4.31	0	7.36e-09
High	Sequest HT (A2)	Unambiguous	EPTPSIAsDISLPIATQELR	S8(Phospho)	1	1	A0FGR8	A0FGR8	0	2	0.2	0	1	1	1109.55	2218.1	2218.1	0.09	0.0001	CID (Collision Induced Dissociation)	MS2	33.9394	64.005	137.421	41479	OT_010_2017_01_006_R_P3_2.raw	F21		3.6	0	3.934e-08	248941	137.67
High	Sequest HT (A2)	Unambiguous	DDTIMATESEVTAFAVLDQDQK		1	1	P55263	P55263	0	2	0.6281	0	1	1	1214.06	2427.12	2427.12	-0.6	-0.00073	CID (Collision Induced Dissociation)	MS2	19.9084	37.765	137.413	41476	OT_010_2017_01_006_R_P3_2.raw	F21		4.49	0	1.012e-10	91040.6	137.36
High	Sequest HT (A2)	Unambiguous	EFADSLGIPFLETSAK		2	3	P62820; Q9H0U4	P62820; Q92928; Q9H0U4	0	2	0.5929	0	1	1	862.94	1724.87	1724.87	-0.55	-0.00047	CID (Collision Induced Dissociation)	MS2	47.2011	100	132.46	39161	OT_010_2017_01_006_R_P5_2.raw	F23		3.66	0	1.123e-08	47472.4	132.5
High	Sequest HT (A2)	Unambiguous	NENLAANFLLQQNFDED		1	1	P54727	P54727	0	2	0.6521	0	1	1	997.958	1994.91	1994.91	-0.53	-0.00053	CID (Collision Induced Dissociation)	MS2	24.535	53.695	137.41	41475	OT_010_2017_01_006_R_P3_2.raw	F21		3.65	0	1.483e-07	431140	137.64
High	Sequest HT (A2)	Unambiguous	AcRtPESFLGPSASSLVNLDSLVK	C2(Carbamidomethyl); T4(Phospho)	1	1	Q9H201	Q9H201	1	3	0.0366	0	1	1	876.762	2628.27	2628.27	-0.5	-0.00044	CID (Collision Induced Dissociation)	MS2	21.7862	91.194	132.5	39172	OT_010_2017_01_006_R_P5_2.raw	F23		3.55	0	3.868e-08	38008.9	132.3
High	Sequest HT (A2)	Unambiguous	VQSGMGLILQGYEsGsEEEGEIHEK	S14(Phospho); S16(Phospho)	1	1	Q13523	Q13523	0	3	0.1452	0	1	1	956.069	2866.19	2866.19	1.33	0.00127	CID (Collision Induced Dissociation)	MS2	51.605	100	117.069	35081	OT_010_2017_01_006_R_P6_2.raw	F24		4.2	0	2.59e-05
High	Sequest HT (A2)	Unambiguous	GLSAsLPDLDSENWIEVK	S5(Phospho)	1	1	Q6PKG0	Q6PKG0	0	2	0.06	0	1	1	1026.98	2052.95	2052.95	0.28	0.00029	CID (Collision Induced Dissociation)	MS2	34.3077	81.905	137.375	41464	OT_010_2017_01_006_R_P3_2.raw	F21		5.17	0	2.337e-08	2.2888e+06	137.7
High	Sequest HT (A2)	Unambiguous	SEEVPAFGVAsPPPLTDTPDTTANAEGDLPTTMGGPLPPHLALK	S11(Phospho)	1	1	Q08211	Q08211	0	5		0.0339	3	3	898.638	4489.16	4489.15	1.45	0.0013	CID (Collision Induced Dissociation)	MS2	42.8613	60.86	137.368	41462	OT_010_2017_01_006_R_P3_2.raw	F21		3.7	0	6.291e-07
High	Sequest HT (A2)	Unambiguous	SEEVPAFGVASPPPLtDTPDTTANAEGDLPTTMGGPLPPHLALK	T16(Phospho)	1	1	Q08211	Q08211	0	5		0.0209	2	2	898.638	4489.16	4489.15	1.45	0.0013	CID (Collision Induced Dissociation)	MS2	42.8613	60.86	137.368	41462	OT_010_2017_01_006_R_P3_2.raw	F21		3.75	0	4.629e-07
High	Sequest HT (A2)	Unambiguous	SEEVPAFGVASPPPLTDtPDTTANAEGDLPTTMGGPLPPHLALK	T18(Phospho)	1	1	Q08211	Q08211	0	5	0.0209	0	1	1	898.638	4489.16	4489.15	1.45	0.0013	CID (Collision Induced Dissociation)	MS2	42.8613	60.86	137.368	41462	OT_010_2017_01_006_R_P3_2.raw	F21		3.83	0	2.955e-07
High	Sequest HT (A2)	Unambiguous	DMSPLSETEMALGKDVtPPPETEVVLIK	T17(Phospho)	1	1	P27816	P27816	1	3	0.3705	0	1	1	1036.17	3106.5	3106.5	-0.7	-0.00073	CID (Collision Induced Dissociation)	MS2	30.4076	51.156	137.365	41461	OT_010_2017_01_006_R_P3_2.raw	F21		4.4	0	2.949e-08	162822	137.68
High	Sequest HT (A2)	Unambiguous	EPTPsIASDISLPIATQELR	S5(Phospho)	1	1	A0FGR8	A0FGR8	0	3		0.0337	2	2	740.038	2218.1	2218.1	0.17	0.00012	CID (Collision Induced Dissociation)	MS2	7.01397	60.576	137.353	41457	OT_010_2017_01_006_R_P3_2.raw	F21		3.44	0	1.269e-08	385999	137.65
High	Sequest HT (A2)	Unambiguous	EPtPSIASDISLPIATQELR	T3(Phospho)	1	1	A0FGR8	A0FGR8	0	3	0.0337	0	1	1	740.038	2218.1	2218.1	0.17	0.00012	CID (Collision Induced Dissociation)	MS2	7.01397	60.576	137.353	41457	OT_010_2017_01_006_R_P3_2.raw	F21		3.56	0	1.902e-08	385999	137.65
High	Sequest HT (A2)	Unambiguous	QIcLVMLETLSQsPQGR	C3(Carbamidomethyl); S13(Phospho)	1	1	Q15365	Q15365	0	2	0.1803	0	1	1	1020.49	2039.96	2039.97	-0.83	-0.00085	CID (Collision Induced Dissociation)	MS2	39.9824	93.765	132.492	39170	OT_010_2017_01_006_R_P5_2.raw	F23		4.27	0	1.041e-08	283678	132.73
High	Sequest HT (A2)	Unambiguous	DSLLDGHFVLATLSDTDSHsQDLGsPER	S20(Phospho); S25(Phospho)	1	1	Q99638	Q99638	0	3	0.1519	0	1	1	1058.12	3172.35	3172.35	0.48	0.00051	CID (Collision Induced Dissociation)	MS2	27.4123	100	138.167	41695	OT_010_2017_01_006_R_P3_2.raw	F21		5.07	0	3.503e-07	54457.4	138.07
High	Sequest HT (A2)	Unambiguous	RGSGDtSSLIDPDTSLSELR	T6(Phospho)	1	1	Q9Y608	Q9Y608	1	3	0.025	0	1	1	729.337	2186	2186	0.26	0.00019	CID (Collision Induced Dissociation)	MS2	14.8118	35.842	100.331	29927	OT_010_2017_01_006_R_P6_2.raw	F24		3.6	0	2.004e-07	761606	99.12
High	Sequest HT (A2)	Unambiguous	cGSGPVHISGQHLVAVEEDAEsEDEEEEDVK	C1(Carbamidomethyl); S22(Phospho)	1	1	P06748	P06748	0	3	0.565	0	1	1	1154.15	3460.44	3460.44	1.3	0.00149	CID (Collision Induced Dissociation)	MS2	55.6236	50.621	137.482	41498	OT_010_2017_01_006_R_P3_2.raw	F21		4.92	0	4.028e-08
High	Sequest HT (A2)	Unambiguous	GGAAsPAATASDPAGPPPLPLPGPPPLAPTATAGTLAASEGR	S5(Phospho)	1	1	Q68DK7	Q68DK7	0	4	0.0938	0	1	1	952.728	3807.89	3807.9	-1.09	-0.00104	CID (Collision Induced Dissociation)	MS2	56.199	65.258	137.669	41554	OT_010_2017_01_006_R_P3_2.raw	F21		3.73	0	7.074e-06	45349.6	137.74
High	Sequest HT (A2)	Unambiguous	GGAAsPAATASDPAGPPPLPLPGPPPLAPTATAGTLAASEGR	S5(Phospho)	1	1	Q68DK7	Q68DK7	0	4		0.0383	2	2	952.729	3807.89	3807.9	-0.71	-0.00067	CID (Collision Induced Dissociation)	MS2	29.1989	100	137.645	41547	OT_010_2017_01_006_R_P3_2.raw	F21		3.52	0	1.857e-06	45349.6	137.74
High	Sequest HT (A2)	Unambiguous	GGAASPAAtASDPAGPPPLPLPGPPPLAPTATAGTLAASEGR	T9(Phospho)	1	1	Q68DK7	Q68DK7	0	4	0.0383	0	1	1	952.729	3807.89	3807.9	-0.71	-0.00067	CID (Collision Induced Dissociation)	MS2	29.1989	100	137.645	41547	OT_010_2017_01_006_R_P3_2.raw	F21		3.66	0	2.058e-06	45349.6	137.74
High	Sequest HT (A2)	Unambiguous	TPGVLLPGAGGAAGFGMTsPPPPTsPSR	S19(Phospho); S25(Phospho)	2	2	Q96L91; Q6ZTU2	Q96L91; Q6ZTU2	0	3	0.1116	0	1	1	913.086	2737.24	2737.25	-0.45	-0.00041	CID (Collision Induced Dissociation)	MS2	14.4409	86.09	137.638	41545	OT_010_2017_01_006_R_P3_2.raw	F21		4.48	0	3.26e-11	106912	137.88
High	Sequest HT (A2)	Unambiguous	EADIDGDGQVNYEEFVQMMTAK		1	1	P62158	P62158	0	3	0.6884	0	1	1	830.698	2490.08	2490.08	0.26	0.00022	CID (Collision Induced Dissociation)	MS2	18.0153	48.371	137.607	41536	OT_010_2017_01_006_R_P3_2.raw	F21		5.07	0	6.593e-10	133150	137.39
High	Sequest HT (A2)	Unambiguous	cGSGPVHISGQHLVAVEEDAEsEDEEEEDVK	C1(Carbamidomethyl); S22(Phospho)	1	1	P06748	P06748	0	3	0.4207	0	1	1	1154.15	3460.45	3460.44	2.78	0.0032	CID (Collision Induced Dissociation)	MS2	29.6012	48.57	137.604	41535	OT_010_2017_01_006_R_P3_2.raw	F21		5.11	0	3.362e-07
High	Sequest HT (A2)	Unambiguous	ASLVALPEQtASEEEtPPPLLTK	T10(Phospho); T16(Phospho)	1	1	Q9UKV3	Q9UKV3	0	3	0.1362	0	1	1	861.074	2581.21	2581.21	-0.52	-0.00044	CID (Collision Induced Dissociation)	MS2	4.91732	36.15	137.601	41534	OT_010_2017_01_006_R_P3_2.raw	F21		2.79	0	4.529e-05	120740	137.75
High	Sequest HT (A2)	Unambiguous	DDTIMATESEVTAFAVLDQDQK		1	1	P55263	P55263	0	3	0.5	0	1	1	809.712	2427.12	2427.12	-0.56	-0.00045	CID (Collision Induced Dissociation)	MS2	14.9895	41.888	137.598	41533	OT_010_2017_01_006_R_P3_2.raw	F21		4.4	0	1.206e-10	223338	137.34
High	Sequest HT (A2)	Unambiguous	NENLAANFLLQQNFDED		1	1	P54727	P54727	0	3	0.4889	0	1	1	665.641	1994.91	1994.91	-0.93	-0.00062	CID (Collision Induced Dissociation)	MS2	2.3479	80.137	137.577	41528	OT_010_2017_01_006_R_P3_2.raw	F21		3.15	0	1.385e-06	56857.3	137.65
High	Sequest HT (A2)	Unambiguous	NNNIDAAIENIENmLTSENK	M14(Oxidation)	1	1	P42704	P42704	0	3	0.4884	0	1	1	755.022	2263.05	2263.05	-0.01	-1e-05	CID (Collision Induced Dissociation)	MS2	16.6088	55.377	137.464	41492	OT_010_2017_01_006_R_P3_2.raw	F21		3.87	0	4.877e-11	69809.9	137.33
High	Sequest HT (A2)	Unambiguous	GLsASLPDLDSENWIEVK	S3(Phospho)	1	1	Q6PKG0	Q6PKG0	0	3		0.0092	2	2	684.989	2052.95	2052.95	-0.59	-0.0004	CID (Collision Induced Dissociation)	MS2	2.13041	72.998	137.57	41526	OT_010_2017_01_006_R_P3_2.raw	F21		5.36	0	9.74e-09	136565	137.7
High	Sequest HT (A2)	Unambiguous	DDTIMATESEVTAFAVLDQDQK		1	1	P55263	P55263	0	2	0.6475	0	1	1	1214.06	2427.12	2427.12	-0.91	-0.0011	CID (Collision Induced Dissociation)	MS2	40.7359	67.162	137.564	41524	OT_010_2017_01_006_R_P3_2.raw	F21		4.51	0	9.9e-11	91040.6	137.36
High	Sequest HT (A2)	Unambiguous	EGTDSSQGIPQLVSNISAcQVIAEAVR	C19(Carbamidomethyl)	1	1	Q99832	Q99832	0	3	0.3275	0	1	1	943.807	2829.41	2829.4	0.58	0.00055	CID (Collision Induced Dissociation)	MS2	28.4963	39.414	137.561	41523	OT_010_2017_01_006_R_P3_2.raw	F21		4.03	0	5.757e-09	102461	137.43
High	Sequest HT (A2)	Unambiguous	TDADSESDNSDNNTIFVQGLGEGVSTDQVGEFFK		1	1	Q92804	Q92804	0	3	0.4282	0	1	1	1208.2	3622.59	3622.59	-0.18	-0.00021	CID (Collision Induced Dissociation)	MS2	8.105	28.569	137.559	41522	OT_010_2017_01_006_R_P3_2.raw	F21		3.97	0	3.892e-07	101855	137.5
High	Sequest HT (A2)	Unambiguous	DMSPLSETEMALGKDVtPPPETEVVLIK	T17(Phospho)	1	1	P27816	P27816	1	3	0.3243	0	1	1	1036.17	3106.49	3106.5	-0.82	-0.00085	CID (Collision Induced Dissociation)	MS2	7.75846	27.673	137.554	41520	OT_010_2017_01_006_R_P3_2.raw	F21		4.41	0	2.374e-09	162822	137.68
High	Sequest HT (A2)	Unambiguous	KEEsEEsDDDmGFGLFD	S4(Phospho); S7(Phospho); M11(Oxidation)	2	2	P05386; P05387	P05386; P05387	1	2	0.7336	0	1	1	1063.35	2125.69	2125.69	-0.35	-0.00037	CID (Collision Induced Dissociation)	MS2	0.930787	17.538	137.546	41517	OT_010_2017_01_006_R_P3_2.raw	F21		4.58	0	6.708e-07	3.30645e+06	140.51
High	Sequest HT (A2)	Unambiguous	SEEVPAFGVAsPPPLTDTPDTTANAEGDLPTTMGGPLPPHLALK	S11(Phospho)	1	1	Q08211	Q08211	0	5	0.101	0	1	1	898.637	4489.16	4489.15	1.11	0.001	CID (Collision Induced Dissociation)	MS2	16.7349	78.688	137.524	41512	OT_010_2017_01_006_R_P3_2.raw	F21		2.87	0	4.891e-06
High	Sequest HT (A2)	Unambiguous	AcRTPEsFLGPSASSLVNLDSLVK	C2(Carbamidomethyl); S7(Phospho)	1	1	Q9H201	Q9H201	1	3		0.0171	2	2	876.762	2628.27	2628.27	-0.57	-0.0005	CID (Collision Induced Dissociation)	MS2	54.8574	100	132.41	39146	OT_010_2017_01_006_R_P5_2.raw	F23		4.6	0	5.386e-10	38008.9	132.3
High	Sequest HT (A2)	Unambiguous	LcYVALDFEQEmATAASSSSLEK	C2(Carbamidomethyl); M12(Oxidation)	1	3	P60709	P60709; Q6S8J3; P63261	0	3	0.5731	0	1	1	856.06	2566.17	2566.17	-1.37	-0.00117	CID (Collision Induced Dissociation)	MS2	38.4763	100	132.414	39147	OT_010_2017_01_006_R_P5_2.raw	F23		4.24	0	1.403e-07	46859	131.64
High	Sequest HT (A2)	Unambiguous	QIcLVMLETLSQsPQGR	C3(Carbamidomethyl); S13(Phospho)	1	1	Q15365	Q15365	0	3	0.2293	0	1	1	680.659	2039.96	2039.97	-1.08	-0.00073	CID (Collision Induced Dissociation)	MS2	36.8675	52.22	132.437	39154	OT_010_2017_01_006_R_P5_2.raw	F23		4.1	0	2.115e-07	844835	132.75
High	Sequest HT (A2)	Unambiguous	GLSAsLPDLDSENWIEVK	S5(Phospho)	1	1	Q6PKG0	Q6PKG0	0	3	0.0092	0	1	1	684.989	2052.95	2052.95	-0.59	-0.0004	CID (Collision Induced Dissociation)	MS2	2.13041	72.998	137.57	41526	OT_010_2017_01_006_R_P3_2.raw	F21		5.41	0	1.709e-09	136565	137.7
High	Sequest HT (A2)	Unambiguous	sPGSISYLPSFFTK	S1(Phospho)	1	1	O75376	O75376	0	2	0.1839	0	1	1	805.879	1610.75	1610.75	0.27	0.00022	CID (Collision Induced Dissociation)	MS2	22.8625	100	138.174	41697	OT_010_2017_01_006_R_P3_2.raw	F21		4.35	0	5.201e-08	409154	138.47
High	Sequest HT (A2)	Unambiguous	VEAKEEsEEsDEDmGFGLFD	S7(Phospho); S10(Phospho); M14(Oxidation)	1	2	P05388	P05388; Q8NHW5	1	2	0.7439	0	1	1	1219.93	2438.85	2438.85	0.65	0.0008	CID (Collision Induced Dissociation)	MS2	17.8522	20.392	138.221	41709	OT_010_2017_01_006_R_P3_2.raw	F21		4.53	0	5.909e-07	179321	137.86
High	Sequest HT (A2)	Unambiguous	VETGVLKPGMVVTFAPVNVTTEVK		1	2	P68104	P68104; Q5VTE0	0	3	0.5328	0	1	1	839.135	2515.39	2515.38	2.85	0.00239	CID (Collision Induced Dissociation)	MS2	41.6385	100	117.02	35068	OT_010_2017_01_006_R_P6_2.raw	F24		3.51	0	6.381e-06	109760	117.41
High	Sequest HT (A2)	Unambiguous	TIAEcLADELINAAK	C5(Carbamidomethyl)	1	1	P46782	P46782	0	2	0.4865	0	1	1	816.419	1631.83	1631.83	-0.17	-0.00014	CID (Collision Induced Dissociation)	MS2	18.8971	98.528	138.933	41907	OT_010_2017_01_006_R_P3_2.raw	F21		4.07	0	1.154e-08	46608.8	139.01
High	Sequest HT (A2)	Unambiguous	AQDIEAGDGTTSVVIIAGSLLDScTK	C24(Carbamidomethyl)	1	1	P50991	P50991	0	3	0.5359	0	1	1	874.438	2621.3	2621.3	1.23	0.00107	CID (Collision Induced Dissociation)	MS2	9.04545	62.253	138.923	41904	OT_010_2017_01_006_R_P3_2.raw	F21		5.71	0	5.379e-11	695570	139.33
High	Sequest HT (A2)	Unambiguous	GDmsDEDDENEFFDAPEIITMPENLGHK	M3(Oxidation); S4(Phospho)	1	1	P22059	P22059	0	3	0.5924	0	1	1	1097.77	3291.31	3291.3	1.14	0.00125	CID (Collision Induced Dissociation)	MS2	8.54672	39.738	138.917	41902	OT_010_2017_01_006_R_P3_2.raw	F21		6.06	0	3.057e-07	69662.2	139.1
High	Sequest HT (A2)	Unambiguous	DELHIVEAEAMNYEGSPIKVtLATLK	T21(Phospho)	1	1	P06748	P06748	1	3	0.0791	0	1	1	984.488	2951.45	2951.45	0.78	0.00077	CID (Collision Induced Dissociation)	MS2	23.0449	97.878	138.885	41894	OT_010_2017_01_006_R_P3_2.raw	F21		4.17	0	2.028e-08	553366	138.29
High	Sequest HT (A2)	Unambiguous	DcDLPAADScAIMEGEDVEDDLIFTSK	C2(Carbamidomethyl); C10(Carbamidomethyl)	1	1	Q6UXG2	Q6UXG2	0	3	0.5668	0	1	1	1006.1	3016.28	3016.27	0.32	0.00033	CID (Collision Induced Dissociation)	MS2	100	71.429	138.879	41892	OT_010_2017_01_006_R_P3_2.raw	F21		4.04	0	3.214e-07	44021.4	138.9
High	Sequest HT (A2)	Unambiguous	AsSSLGLQDFDLLR	S2(Phospho)	1	1	P41743	P41743	0	2		0.041	2	2	801.383	1601.76	1601.76	0.5	0.0004	CID (Collision Induced Dissociation)	MS2	24.569	100	138.846	41883	OT_010_2017_01_006_R_P3_2.raw	F21		3.74	0	5.163e-07	112661	139
High	Sequest HT (A2)	Unambiguous	ASsSLGLQDFDLLR	S3(Phospho)	1	1	P41743	P41743	0	2	0.041	0	1	1	801.383	1601.76	1601.76	0.5	0.0004	CID (Collision Induced Dissociation)	MS2	24.569	100	138.846	41883	OT_010_2017_01_006_R_P3_2.raw	F21		3.9	0	4.47e-08	112661	139
High	Sequest HT (A2)	Unambiguous	DSLLDGHFVLATLSDTDSHsQDLGsPER	S20(Phospho); S25(Phospho)	1	1	Q99638	Q99638	0	3	0.1955	0	1	1	1058.12	3172.35	3172.35	0.13	0.00014	CID (Collision Induced Dissociation)	MS2	38.8608	100	138.839	41881	OT_010_2017_01_006_R_P3_2.raw	F21		5.37	0	2.225e-06	54457.4	138.07
High	Sequest HT (A2)	Unambiguous	DcDLPAADScAIMEGEDVEDDLIFTSK	C2(Carbamidomethyl); C10(Carbamidomethyl)	1	1	Q6UXG2	Q6UXG2	0	3	0.6612	0	1	1	1006.1	3016.28	3016.27	0.39	0.00039	CID (Collision Induced Dissociation)	MS2	21.5877	100	138.835	41880	OT_010_2017_01_006_R_P3_2.raw	F21		5.52	0	9.243e-12	44021.4	138.9
High	Sequest HT (A2)	Unambiguous	EGSAFEDDDMLVSTTTSNLLLESEQSTSNLNEK		1	1	O60216	O60216	0	3	0.4601	0	1	1	1202.22	3604.64	3604.63	2.23	0.00268	CID (Collision Induced Dissociation)	MS2	24.5521	100	138.946	41911	OT_010_2017_01_006_R_P3_2.raw	F21		3.76	0	2.284e-05	37351.2	139.01
High	Sequest HT (A2)	Unambiguous	NIILEEGKEILVGDVGQTVDDPYATFVK		1	1	P23528	P23528	1	4	0.295	0	1	1	766.404	3062.59	3062.59	0.41	0.00031	CID (Collision Induced Dissociation)	MS2	35.5406	86.384	138.832	41879	OT_010_2017_01_006_R_P3_2.raw	F21		4	0	1.608e-07	48146.3	139.06
High	Sequest HT (A2)	Unambiguous	SINPDEAVAYGAAVQAAILSGDK		1	1	P11142	P11142	0	3	0.4176	0	1	1	754.054	2260.15	2260.15	0.19	0.00014	CID (Collision Induced Dissociation)	MS2	30.6739	98.272	138.821	41876	OT_010_2017_01_006_R_P3_2.raw	F21		3.52	0	8.469e-09	289876	139.39
High	Sequest HT (A2)	Unambiguous	GLsASLPDLDSENWIEVK	S3(Phospho)	1	1	Q6PKG0	Q6PKG0	0	2		0.0049	2	2	1026.98	2052.95	2052.95	0.26	0.00027	CID (Collision Induced Dissociation)	MS2	60.4919	82.762	138.817	41875	OT_010_2017_01_006_R_P3_2.raw	F21		4.03	0	2.633e-05	2.2888e+06	137.7
High	Sequest HT (A2)	Unambiguous	GLSAsLPDLDSENWIEVK	S5(Phospho)	1	1	Q6PKG0	Q6PKG0	0	2	0.0049	0	1	1	1026.98	2052.95	2052.95	0.26	0.00027	CID (Collision Induced Dissociation)	MS2	60.4919	82.762	138.817	41875	OT_010_2017_01_006_R_P3_2.raw	F21		4.05	0	1.094e-05	2.2888e+06	137.7
High	Sequest HT (A2)	Unambiguous	cGSGPVHISGQHLVAVEEDAEsEDEEEEDVK	C1(Carbamidomethyl); S22(Phospho)	1	1	P06748	P06748	0	3	0.5859	0	1	1	1154.15	3460.44	3460.44	-0.1	-0.00011	CID (Collision Induced Dissociation)	MS2	21.9105	73.179	138.79	41867	OT_010_2017_01_006_R_P3_2.raw	F21		5.82	0	2.03e-09
High	Sequest HT (A2)	Unambiguous	VAVLGASGGIGQPLSLLLK		1	1	P40926	P40926	0	2	0.7324	0	1	1	897.048	1793.09	1793.09	-0.33	-0.0003	CID (Collision Induced Dissociation)	MS2	33.0814	83.056	138.777	41863	OT_010_2017_01_006_R_P3_2.raw	F21		5.53	0	1.674e-12	48152.9	138.86
High	Sequest HT (A2)	Unambiguous	ISVNNVLPVFDNLMQQK		1	2	P07339	H7C469; P07339	0	3	0.4412	0	1	1	653.684	1959.04	1959.04	-0.26	-0.00017	CID (Collision Induced Dissociation)	MS2	22.6997	72.9	138.77	41861	OT_010_2017_01_006_R_P3_2.raw	F21		3.06	0	2.461e-06	60055.7	138.77
High	Sequest HT (A2)	Unambiguous	DSMTVSEVTASISsPSEEDASEMPEFLDK	S14(Phospho)	1	1	P50851	P50851	0	3		0.0313	2	2	1066.78	3198.33	3198.33	0.17	0.00018	CID (Collision Induced Dissociation)	MS2	39.7398	45.465	138.755	41856	OT_010_2017_01_006_R_P3_2.raw	F21		3.09	0	4.691e-05	72415.9	138.87
High	Sequest HT (A2)	Unambiguous	DSMTVSEVTASISSPsEEDASEMPEFLDK	S16(Phospho)	1	1	P50851	P50851	0	3	0.0313	0	1	1	1066.78	3198.33	3198.33	0.17	0.00018	CID (Collision Induced Dissociation)	MS2	39.7398	45.465	138.755	41856	OT_010_2017_01_006_R_P3_2.raw	F21		3.19	0	7.08e-05	72415.9	138.87
High	Sequest HT (A2)	Unambiguous	cGSGPVHISGQHLVAVEEDAEsEDEEEEDVK	C1(Carbamidomethyl); S22(Phospho)	1	1	P06748	P06748	0	4	0.0794	0	1	1	865.864	3460.44	3460.44	-0.26	-0.00023	CID (Collision Induced Dissociation)	MS2	9.3359	34.606	138.752	41855	OT_010_2017_01_006_R_P3_2.raw	F21		2.77	0	2.521e-05
High	Sequest HT (A2)	Unambiguous	GDmsDEDDENEFFDAPEIITMPENLGHK	M3(Oxidation); S4(Phospho)	1	1	P22059	P22059	0	3	0.6401	0	1	1	1097.77	3291.3	3291.3	-0.64	-0.0007	CID (Collision Induced Dissociation)	MS2	24.1189	76.687	138.828	41878	OT_010_2017_01_006_R_P3_2.raw	F21		5.53	0	1.643e-10	69662.2	139.1
High	Sequest HT (A2)	Unambiguous	LcYVALDFEQEMATAASSSSLEK	C2(Carbamidomethyl)	1	3	P60709	P60709; Q6S8J3; P63261	0	3	0.6226	0	1	1	850.729	2550.17	2550.17	-0.2	-0.00017	CID (Collision Induced Dissociation)	MS2	10.0385	22.601	138.747	41853	OT_010_2017_01_006_R_P3_2.raw	F21		5.3	0	2.783e-11	253518	138.37
High	Sequest HT (A2)	Unambiguous	EGTSDPPsPLLLPsPGGWK	S8(Phospho); S14(Phospho)	1	1	Q8NC74	Q8NC74	0	2	0.253	0	1	1	1047.96	2094.92	2094.92	1.18	0.00124	CID (Collision Induced Dissociation)	MS2	53.0393	100	138.957	41914	OT_010_2017_01_006_R_P3_2.raw	F21		4.11	0	9.155e-06	28384.1	138.85
High	Sequest HT (A2)	Unambiguous	cGSGPVHISGQHLVAVEEDAEsEDEEEEDVK	C1(Carbamidomethyl); S22(Phospho)	1	1	P06748	P06748	0	3	0.5221	0	1	1	1154.15	3460.44	3460.44	1.7	0.00196	CID (Collision Induced Dissociation)	MS2	28.6748	60.281	138.985	41921	OT_010_2017_01_006_R_P3_2.raw	F21		4.75	0	6.098e-08
High	Sequest HT (A2)	Unambiguous	cGSGPVHISGQHLVAVEEDAEsEDEEEEDVK	C1(Carbamidomethyl); S22(Phospho)	1	1	P06748	P06748	0	3	0.4643	0	1	1	1154.15	3460.44	3460.44	0.43	0.00049	CID (Collision Induced Dissociation)	MS2	62.1977	74.991	139.183	41978	OT_010_2017_01_006_R_P3_2.raw	F21		5.75	0	3.817e-10
High	Sequest HT (A2)	Unambiguous	TIAEcLADELINAAK	C5(Carbamidomethyl)	1	1	P46782	P46782	0	3	0.55	0	1	1	544.614	1631.83	1631.83	-1.22	-0.00067	CID (Collision Induced Dissociation)	MS2	20.6403	100	139.179	41977	OT_010_2017_01_006_R_P3_2.raw	F21		3.8	0	7.839e-09	40685	138.97
High	Sequest HT (A2)	Unambiguous	SINPDEAVAYGAAVQAAILSGDK		1	1	P11142	P11142	0	2	0.6939	0	1	1	1130.58	2260.15	2260.15	0.16	0.00018	CID (Collision Induced Dissociation)	MS2	13.4945	73.808	139.166	41973	OT_010_2017_01_006_R_P3_2.raw	F21		5.39	0	1.763e-12	64746.2	139.38
High	Sequest HT (A2)	Unambiguous	SsPVPEmLEESQELLEPVVDDVPK	S2(Phospho); M7(Oxidation)	1	1	Q5VZ89	Q5VZ89	0	3		0.0069	2	2	921.428	2762.27	2762.27	-1.22	-0.00112	CID (Collision Induced Dissociation)	MS2	47.3838	65.589	139.155	41970	OT_010_2017_01_006_R_P3_2.raw	F21		4.3	0	1.195e-06	105438	139.3
High	Sequest HT (A2)	Unambiguous	sSPVPEmLEESQELLEPVVDDVPK	S1(Phospho); M7(Oxidation)	1	1	Q5VZ89	Q5VZ89	0	3	0.0069	0	1	1	921.428	2762.27	2762.27	-1.22	-0.00112	CID (Collision Induced Dissociation)	MS2	47.3838	65.589	139.155	41970	OT_010_2017_01_006_R_P3_2.raw	F21		4.33	0	5.938e-07	105438	139.3
High	Sequest HT (A2)	Unambiguous	AQDIEAGDGTTSVVIIAGSLLDScTK	C24(Carbamidomethyl)	1	1	P50991	P50991	0	2	0.5641	0	1	1	1311.15	2621.3	2621.3	0.69	0.00091	CID (Collision Induced Dissociation)	MS2	18.6622	64.713	139.152	41969	OT_010_2017_01_006_R_P3_2.raw	F21		5.23	0	3.945e-12	82677.2	139.31
High	Sequest HT (A2)	Unambiguous	KEEsEEsDDDmGFGLFD	S4(Phospho); S7(Phospho); M11(Oxidation)	2	2	P05386; P05387	P05386; P05387	1	2	0.8489	0	1	1	1063.35	2125.69	2125.69	-0.14	-0.00015	CID (Collision Induced Dissociation)	MS2	3.58724	5.155	139.141	41965	OT_010_2017_01_006_R_P3_2.raw	F21		5.23	0	1.459e-07	3.30645e+06	140.51
High	Sequest HT (A2)	Unambiguous	TIAEcLADELINAAK	C5(Carbamidomethyl)	1	1	P46782	P46782	0	2	0.6145	0	1	1	816.419	1631.83	1631.83	-0.47	-0.00038	CID (Collision Induced Dissociation)	MS2	46.8875	100	139.121	41960	OT_010_2017_01_006_R_P3_2.raw	F21		3.58	0	1.883e-07	46608.8	139.01
High	Sequest HT (A2)	Unambiguous	cGSGPVHISGQHLVAVEEDAEsEDEEEEDVK	C1(Carbamidomethyl); S22(Phospho)	1	1	P06748	P06748	0	3	0.4257	0	1	1	1154.15	3460.44	3460.44	0.74	0.00086	CID (Collision Induced Dissociation)	MS2	23.4158	46.568	139.115	41958	OT_010_2017_01_006_R_P3_2.raw	F21		4.98	0	3.377e-07
High	Sequest HT (A2)	Unambiguous	DSLLDGHFVLATLSDTDSHsQDLGsPER	S20(Phospho); S25(Phospho)	1	1	Q99638	Q99638	0	3	0.2189	0	1	1	1058.12	3172.36	3172.35	1.98	0.00209	CID (Collision Induced Dissociation)	MS2	51.939	100	138.961	41915	OT_010_2017_01_006_R_P3_2.raw	F21		5.39	0	6.119e-06	54457.4	138.07
High	Sequest HT (A2)	Unambiguous	GDmsDEDDENEFFDAPEIITMPENLGHK	M3(Oxidation); S4(Phospho)	1	1	P22059	P22059	0	3	0.5679	0	1	1	1097.77	3291.3	3291.3	-0.08	-9e-05	CID (Collision Induced Dissociation)	MS2	12.9728	41.936	139.108	41956	OT_010_2017_01_006_R_P3_2.raw	F21		5.3	0	8.123e-10	69662.2	139.1
High	Sequest HT (A2)	Unambiguous	AsSSLGLQDFDLLR	S2(Phospho)	1	1	P41743	P41743	0	2		0.0272	2	2	801.382	1601.76	1601.76	0.19	0.00015	CID (Collision Induced Dissociation)	MS2	7.14487	73.367	139.093	41951	OT_010_2017_01_006_R_P3_2.raw	F21		3.94	0	2.048e-07	112661	139
High	Sequest HT (A2)	Unambiguous	ASsSLGLQDFDLLR	S3(Phospho)	1	1	P41743	P41743	0	2	0.0272	0	1	1	801.382	1601.76	1601.76	0.19	0.00015	CID (Collision Induced Dissociation)	MS2	7.14487	73.367	139.093	41951	OT_010_2017_01_006_R_P3_2.raw	F21		4.05	0	3.286e-08	112661	139
High	Sequest HT (A2)	Unambiguous	AAGAGEDADWLEGGsPVSGQLLAGVQVQK	S15(Phospho)	1	1	Q8IY92	Q8IY92	0	3	0.2273	0	1	1	964.126	2890.36	2890.36	0.85	0.00082	CID (Collision Induced Dissociation)	MS2	30.605	93.699	132.227	39095	OT_010_2017_01_006_R_P5_2.raw	F23		4.18	0	3.723e-05	44716.1	132.15
High	Sequest HT (A2)	Unambiguous	DcDLPAADScAIMEGEDVEDDLIFTSK	C2(Carbamidomethyl); C10(Carbamidomethyl)	1	1	Q6UXG2	Q6UXG2	0	3	0.5508	0	1	1	1006.1	3016.27	3016.27	0.08	8e-05	CID (Collision Induced Dissociation)	MS2	22.3717	100	139.056	41941	OT_010_2017_01_006_R_P3_2.raw	F21		4.92	0	4.121e-07	44021.4	138.9
High	Sequest HT (A2)	Unambiguous	FIIGSVsEDNSEDEISNLVK	S7(Phospho)	1	1	Q13085	Q13085	0	3	0.0391	0	1	1	759.017	2275.04	2275.04	-0.76	-0.00057	CID (Collision Induced Dissociation)	MS2	17.1621	100	132.242	39099	OT_010_2017_01_006_R_P5_2.raw	F23		3.84	0	9.421e-06	43447.2	132.04
High	Sequest HT (A2)	Unambiguous	cGSGPVHISGQHLVAVEEDAEsEDEEEEDVK	C1(Carbamidomethyl); S22(Phospho)	1	1	P06748	P06748	0	4	0.3811	0	1	1	865.865	3460.44	3460.44	0.79	0.00069	CID (Collision Induced Dissociation)	MS2	24.6711	39.406	139.034	41934	OT_010_2017_01_006_R_P3_2.raw	F21		3.91	0	1.197e-06
High	Sequest HT (A2)	Unambiguous	VEAKEEsEEsDEDmGFGLFD	S7(Phospho); S10(Phospho); M14(Oxidation)	1	2	P05388	P05388; Q8NHW5	1	2	0.7457	0	1	1	1219.93	2438.85	2438.85	1.14	0.00139	CID (Collision Induced Dissociation)	MS2	24.5946	40.866	139.032	41933	OT_010_2017_01_006_R_P3_2.raw	F21		5.19	0	8.977e-07	81484.7	139.43
High	Sequest HT (A2)	Unambiguous	VAVLGASGGIGQPLSLLLK		1	1	P40926	P40926	0	2	0.7009	0	1	1	897.049	1793.09	1793.09	0.28	0.00025	CID (Collision Induced Dissociation)	MS2	24.7452	100	139.007	41927	OT_010_2017_01_006_R_P3_2.raw	F21		5.55	0	1.077e-12	48152.9	138.86
High	Sequest HT (A2)	Unambiguous	TIAEcLADELINAAK	C5(Carbamidomethyl)	1	1	P46782	P46782	0	3	0.5876	0	1	1	544.615	1631.83	1631.83	-0.21	-0.00012	CID (Collision Induced Dissociation)	MS2	21.7265	100	139	41925	OT_010_2017_01_006_R_P3_2.raw	F21		3.88	0	1.371e-08	40685	138.97
High	Sequest HT (A2)	Unambiguous	GDQVLNFsDAEDLIDDSK	S8(Phospho)	1	1	Q96EZ8	Q96EZ8	0	2	0.5441	0	1	1	1030.94	2060.87	2060.87	0.61	0.00063	CID (Collision Induced Dissociation)	MS2	40.5842	62.496	139.105	41955	OT_010_2017_01_006_R_P3_2.raw	F21		5.33	0	3.485e-10	325739	138.62
High	Sequest HT (A2)	Unambiguous	EGTDSSQGIPQLVSNISAcQVIAEAVR	C19(Carbamidomethyl)	1	1	Q99832	Q99832	0	3	0.3813	0	1	1	943.807	2829.41	2829.4	0.13	0.00012	CID (Collision Induced Dissociation)	MS2	86.2981	39.88	137.35	41456	OT_010_2017_01_006_R_P3_2.raw	F21		4.17	0	4.533e-10	102461	137.43
High	Sequest HT (A2)	Unambiguous	FIIGSVSEDNsEDEISNLVK	S11(Phospho)	1	1	Q13085	Q13085	0	3		0.0391	2	2	759.017	2275.04	2275.04	-0.76	-0.00057	CID (Collision Induced Dissociation)	MS2	17.1621	100	132.242	39099	OT_010_2017_01_006_R_P5_2.raw	F23		3.69	0	4.115e-05	43447.2	132.04
High	Sequest HT (A2)	Unambiguous	NYSEVIEVDEsDVEEDIFPTTSK	S11(Phospho)	1	1	P49959	P49959	0	2	0.3474	0	1	1	1363.09	2725.17	2725.17	0.79	0.00107	CID (Collision Induced Dissociation)	MS2	26.364	100	138.722	41847	OT_010_2017_01_006_R_P3_2.raw	F21		4.98	0	5.283e-08	73056.6	138.09
High	Sequest HT (A2)	Unambiguous	DSLLDGHFVLATLSDTDSHsQDLGsPER	S20(Phospho); S25(Phospho)	1	1	Q99638	Q99638	0	3	0.2984	0	1	1	1058.12	3172.35	3172.35	0.48	0.00051	CID (Collision Induced Dissociation)	MS2	17.8237	97.046	138.477	41781	OT_010_2017_01_006_R_P3_2.raw	F21		4.39	0	2.115e-06	54457.4	138.07
High	Sequest HT (A2)	Unambiguous	ASLVALPEQtASEEEtPPPLLTK	T10(Phospho); T16(Phospho)	1	1	Q9UKV3	Q9UKV3	0	3	0.1854	0	1	1	861.075	2581.21	2581.21	0.47	0.0004	CID (Collision Induced Dissociation)	MS2	37.1988	69.277	138.464	41777	OT_010_2017_01_006_R_P3_2.raw	F21		3.56	0	1.137e-05	120740	137.75
High	Sequest HT (A2)	Unambiguous	AsGQAFELILsPR	S2(Phospho); S11(Phospho)	1	1	P16949	P16949	0	2	0.625	0	1	1	774.847	1548.69	1548.69	0.17	0.00013	CID (Collision Induced Dissociation)	MS2	38.4727	86.099	138.454	41774	OT_010_2017_01_006_R_P3_2.raw	F21		3.6	0	2.352e-06	161792	138.68
High	Sequest HT (A2)	Unambiguous	SGSPRPTEPtDFLMLFEGSPSGK	T10(Phospho)	1	1	Q9UPN4	Q9UPN4	0	3		0.0216	3	3	839.717	2517.14	2517.14	-0.04	-4e-05	CID (Collision Induced Dissociation)	MS2	32.0707	100	138.441	41771	OT_010_2017_01_006_R_P3_2.raw	F21		4.07	0	9.334e-06	287669	138.71
High	Sequest HT (A2)	Unambiguous	SGsPRPTEPTDFLMLFEGSPSGK	S3(Phospho)	1	1	Q9UPN4	Q9UPN4	0	3		0.0072	2	2	839.717	2517.14	2517.14	-0.04	-4e-05	CID (Collision Induced Dissociation)	MS2	32.0707	100	138.441	41771	OT_010_2017_01_006_R_P3_2.raw	F21		4.13	0	7.755e-07	287669	138.71
High	Sequest HT (A2)	Unambiguous	sGSPRPTEPTDFLMLFEGSPSGK	S1(Phospho)	1	1	Q9UPN4	Q9UPN4	0	3	0.0072	0	1	1	839.717	2517.14	2517.14	-0.04	-4e-05	CID (Collision Induced Dissociation)	MS2	32.0707	100	138.441	41771	OT_010_2017_01_006_R_P3_2.raw	F21		4.16	0	9.33e-07	287669	138.71
High	Sequest HT (A2)	Unambiguous	SEEVPAFGVASPPPLtDTPDTTANAEGDLPTTMGGPLPPHLALK	T16(Phospho)	1	1	Q08211	Q08211	0	5	0.061	0	1	1	898.64	4489.17	4489.15	3.75	0.00337	CID (Collision Induced Dissociation)	MS2	58.6782	82.272	138.419	41765	OT_010_2017_01_006_R_P3_2.raw	F21		4.59	0	4.488e-09
High	Sequest HT (A2)	Unambiguous	NYSEVIEVDEsDVEEDIFPTTSK	S11(Phospho)	1	1	P49959	P49959	0	2	0.3704	0	1	1	1363.08	2725.16	2725.17	-1.27	-0.00173	CID (Collision Induced Dissociation)	MS2	5.61799	72.941	138.416	41764	OT_010_2017_01_006_R_P3_2.raw	F21		4.32	0	1.374e-05	73056.6	138.09
High	Sequest HT (A2)	Unambiguous	cGSGPVHISGQHLVAVEEDAEsEDEEEEDVK	C1(Carbamidomethyl); S22(Phospho)	1	1	P06748	P06748	0	3	0.6094	0	1	1	1154.15	3460.44	3460.44	0.01	1e-05	CID (Collision Induced Dissociation)	MS2	50.5302	73.086	138.413	41763	OT_010_2017_01_006_R_P3_2.raw	F21		7.27	0	2.718e-11
High	Sequest HT (A2)	Unambiguous	TLNETELTELQSQISDTSVVLSMDNSR		1	1	P08729	P08729	0	3	0.5942	0	1	1	1004.16	3010.45	3010.45	-0.2	-0.0002	CID (Collision Induced Dissociation)	MS2	31.0686	100	138.485	41783	OT_010_2017_01_006_R_P3_2.raw	F21		4.14	0	4.679e-09	45556	138.56
High	Sequest HT (A2)	Unambiguous	GLsASLPDLDSENWIEVK	S3(Phospho)	1	1	Q6PKG0	Q6PKG0	0	2		0.0306	2	2	1026.98	2052.95	2052.95	0.51	0.00052	CID (Collision Induced Dissociation)	MS2	26.9741	54.632	138.398	41758	OT_010_2017_01_006_R_P3_2.raw	F21		4.44	0	1.136e-05	2.2888e+06	137.7
High	Sequest HT (A2)	Unambiguous	TVLGPDTAEPATAEAAVAPPDAGLPLPGLPAEGsPPPK	S34(Phospho)	1	1	Q92667	Q92667	0	4	0.3989	0	1	1	913.71	3651.82	3651.82	0.11	0.0001	CID (Collision Induced Dissociation)	MS2	11.5126	12.92	138.395	41757	OT_010_2017_01_006_R_P3_2.raw	F21		3.66	0	8.368e-06	214196	138.36
High	Sequest HT (A2)	Unambiguous	YVASYLLAALGGNSsPSAK	S15(Phospho)	1	1	P05387	P05387	0	2	0.0712	0	1	1	974.974	1948.94	1948.94	0.02	2e-05	CID (Collision Induced Dissociation)	MS2	58.8837	100	138.374	41752	OT_010_2017_01_006_R_P3_2.raw	F21		3.79	0	1.866e-08	1.14986e+06	137.37
High	Sequest HT (A2)	Unambiguous	GDQVLNFsDAEDLIDDSK	S8(Phospho)	1	1	Q96EZ8	Q96EZ8	0	2	0.558	0	1	1	1030.94	2060.87	2060.87	0.62	0.00064	CID (Collision Induced Dissociation)	MS2	23.9818	71.528	138.361	41748	OT_010_2017_01_006_R_P3_2.raw	F21		5.86	0	1.454e-10	325739	138.62
High	Sequest HT (A2)	Unambiguous	KPLVIIAEDVDGEALSTLVLNR		1	1	P10809	P10809	0	3	0.55	0	1	1	789.116	2365.33	2365.33	0.12	0.0001	CID (Collision Induced Dissociation)	MS2	46.6699	61.55	138.349	41744	OT_010_2017_01_006_R_P3_2.raw	F21		3.4	0	1.771e-05
High	Sequest HT (A2)	Unambiguous	KEEsEEsDDDmGFGLFD	S4(Phospho); S7(Phospho); M11(Oxidation)	2	2	P05386; P05387	P05386; P05387	1	2	0.7722	0	1	1	1063.35	2125.69	2125.69	0.21	0.00022	CID (Collision Induced Dissociation)	MS2	2.14012	7.289	138.341	41741	OT_010_2017_01_006_R_P3_2.raw	F21		4.17	0	6.674e-08	3.30645e+06	140.51
High	Sequest HT (A2)	Unambiguous	FGVVTEVVMIYDAEK		1	1	Q96EP5	Q96EP5	0	3	0.5349	0	1	1	567.292	1699.86	1699.86	0.05	3e-05	CID (Collision Induced Dissociation)	MS2	13.1149	100	138.331	41739	OT_010_2017_01_006_R_P3_2.raw	F21		3.01	0	1.42e-05	15429.9	138.27
High	Sequest HT (A2)	Unambiguous	GDQVLNFsDAEDLIDDSK	S8(Phospho)	1	1	Q96EZ8	Q96EZ8	0	2	0.5086	0	1	1	1030.94	2060.86	2060.87	-3.17	-0.00326	CID (Collision Induced Dissociation)	MS2	32.8186	100	138.327	41738	OT_010_2017_01_006_R_P3_2.raw	F21		5.23	0	1.684e-08	325739	138.62
High	Sequest HT (A2)	Unambiguous	NIILEEGKEILVGDVGQTVDDPYATFVK		1	1	P23528	P23528	1	3	0.3957	0	1	1	1021.54	3062.59	3062.59	-0.36	-0.00036	CID (Collision Induced Dissociation)	MS2	21.1926	100	138.293	41729	OT_010_2017_01_006_R_P3_2.raw	F21		3.74	0	1.702e-05	253932	139.08
High	Sequest HT (A2)	Unambiguous	LcYVALDFEQEMATAASSSSLEK	C2(Carbamidomethyl)	1	3	P60709	P60709; Q6S8J3; P63261	0	2	0.7047	0	1	1	1275.59	2550.17	2550.17	-0.33	-0.00042	CID (Collision Induced Dissociation)	MS2	12.0338	100	138.254	41719	OT_010_2017_01_006_R_P3_2.raw	F21		5.79	0	1.277e-11	1.81703e+06	136.49
High	Sequest HT (A2)	Unambiguous	GLSAsLPDLDSENWIEVK	S5(Phospho)	1	1	Q6PKG0	Q6PKG0	0	2	0.0306	0	1	1	1026.98	2052.95	2052.95	0.51	0.00052	CID (Collision Induced Dissociation)	MS2	26.9741	54.632	138.398	41758	OT_010_2017_01_006_R_P3_2.raw	F21		4.58	0	2.211e-07	2.2888e+06	137.7
High	Sequest HT (A2)	Unambiguous	TIAEcLADELINAAK	C5(Carbamidomethyl)	1	1	P46782	P46782	0	2	0.593	0	1	1	816.419	1631.83	1631.83	-0.09	-7e-05	CID (Collision Induced Dissociation)	MS2	24.5477	100	138.73	41849	OT_010_2017_01_006_R_P3_2.raw	F21		3.44	0	1.309e-07	46608.8	139.01
High	Sequest HT (A2)	Unambiguous	GSSGsVDETLFALPAASEPVIR	S5(Phospho)	1	1	Q9NQC3	Q9NQC3	0	3	0.0353	0	1	1	761.702	2283.09	2283.09	0.39	0.00029	CID (Collision Induced Dissociation)	MS2	7.0869	97.078	138.488	41784	OT_010_2017_01_006_R_P3_2.raw	F21		3.4	0	7.789e-06	58774.2	138.59
High	Sequest HT (A2)	Unambiguous	GSSGSVDEtLFALPAASEPVIR	T9(Phospho)	1	1	Q9NQC3	Q9NQC3	0	3		0.0412	3	3	761.702	2283.09	2283.09	0.39	0.00029	CID (Collision Induced Dissociation)	MS2	7.0869	97.078	138.488	41784	OT_010_2017_01_006_R_P3_2.raw	F21		3.26	0	3.943e-05	58774.2	138.59
High	Sequest HT (A2)	Unambiguous	ISSIQSIVPALEIANAHR		1	1	P10809	P10809	0	3	0.4089	0	1	1	640.362	1919.07	1919.07	0.54	0.00035	CID (Collision Induced Dissociation)	MS2	30.2997	100	117.001	35063	OT_010_2017_01_006_R_P6_2.raw	F24		2.47	0	3.643e-06	45576.9	117
High	Sequest HT (A2)	Unambiguous	DSTVAVVVYDITNVNSFQQTTK		1	1	P20340	P20340	0	3	0.3033	0	1	1	810.412	2429.22	2429.22	0.37	0.0003	CID (Collision Induced Dissociation)	MS2	15.4656	100	138.707	41843	OT_010_2017_01_006_R_P3_2.raw	F21		5.11	0	3.376e-10	151802	138.29
High	Sequest HT (A2)	Unambiguous	EGTSDPPsPLLLPsPGGWK	S8(Phospho); S14(Phospho)	1	1	Q8NC74	Q8NC74	0	2	0.261	0	1	1	1047.96	2094.92	2094.92	1.18	0.00124	CID (Collision Induced Dissociation)	MS2	41.0214	100	138.703	41842	OT_010_2017_01_006_R_P3_2.raw	F21		4.1	0	5.325e-06	28384.1	138.85
High	Sequest HT (A2)	Unambiguous	DELHIVEAEAMNYEGSPIKVtLATLK	T21(Phospho)	1	1	P06748	P06748	1	3		0.0387	2	2	984.488	2951.45	2951.45	0.79	0.00077	CID (Collision Induced Dissociation)	MS2	10.1998	31.059	138.687	41837	OT_010_2017_01_006_R_P3_2.raw	F21		3.73	0	1.62e-07	553366	138.29
High	Sequest HT (A2)	Unambiguous	DELHIVEAEAMNYEGsPIKVTLATLK	S16(Phospho)	1	1	P06748	P06748	1	3	0.0387	0	1	1	984.488	2951.45	2951.45	0.79	0.00077	CID (Collision Induced Dissociation)	MS2	10.1998	31.059	138.687	41837	OT_010_2017_01_006_R_P3_2.raw	F21		3.88	0	3.657e-09	553366	138.29
High	Sequest HT (A2)	Unambiguous	RGSGDTsSLIDPDTSLSELR	S7(Phospho)	1	1	Q9Y608	Q9Y608	1	3		0.025	2	2	729.337	2186	2186	0.26	0.00019	CID (Collision Induced Dissociation)	MS2	14.8118	35.842	100.331	29927	OT_010_2017_01_006_R_P6_2.raw	F24		3.51	0	3.223e-07	761606	99.12
High	Sequest HT (A2)	Unambiguous	NYSEVIEVDEsDVEEDIFPTTSK	S11(Phospho)	1	1	P49959	P49959	0	2	0.2596	0	1	1	1363.09	2725.17	2725.17	1.68	0.00229	CID (Collision Induced Dissociation)	MS2	20.5567	93.401	138.665	41832	OT_010_2017_01_006_R_P3_2.raw	F21		4.43	0	1.139e-06	73056.6	138.09
High	Sequest HT (A2)	Unambiguous	HNQLPLVIEFTEQTAPK		1	1	P07237	P07237	0	3	0.4082	0	1	1	655.687	1965.05	1965.04	1.32	0.00087	CID (Collision Induced Dissociation)	MS2	36.6902	100	117.012	35066	OT_010_2017_01_006_R_P6_2.raw	F24		2.67	0	3.911e-05	36000.8	116.76
High	Sequest HT (A2)	Unambiguous	ISVNNVLPVFDNLMQQK		1	2	P07339	H7C469; P07339	0	2	0.6133	0	1	1	980.022	1959.04	1959.04	-0.26	-0.00025	CID (Collision Induced Dissociation)	MS2	43.1171	100	138.651	41828	OT_010_2017_01_006_R_P3_2.raw	F21		3.62	0	1.467e-05	46871.4	138.77
High	Sequest HT (A2)	Unambiguous	GsSGSVDETLFALPAASEPVIR	S2(Phospho)	1	1	Q9NQC3	Q9NQC3	0	3		0.0353	2	2	761.702	2283.09	2283.09	0.39	0.00029	CID (Collision Induced Dissociation)	MS2	7.0869	97.078	138.488	41784	OT_010_2017_01_006_R_P3_2.raw	F21		3.28	0	1.5e-06	58774.2	138.59
High	Sequest HT (A2)	Unambiguous	cGSGPVHISGQHLVAVEEDAEsEDEEEEDVK	C1(Carbamidomethyl); S22(Phospho)	1	1	P06748	P06748	0	4	0.3206	0	1	1	865.864	3460.43	3460.44	-1.28	-0.00111	CID (Collision Induced Dissociation)	MS2	12.8206	42.88	132.257	39103	OT_010_2017_01_006_R_P5_2.raw	F23		3.4	0	1.326e-06
High	Sequest HT (A2)	Unambiguous	GDQVLNFsDAEDLIDDSK	S8(Phospho)	1	1	Q96EZ8	Q96EZ8	0	3	0.6152	0	1	1	687.628	2060.87	2060.87	-0.36	-0.00025	CID (Collision Induced Dissociation)	MS2	0	100	138.575	41807	OT_010_2017_01_006_R_P3_2.raw	F21		4.34	0	1.361e-07	36894.4	138.62
High	Sequest HT (A2)	Unambiguous	DGVFLYFEDNAGVIVNNK		1	1	P62829	P62829	0	2	0.5036	0	1	1	1007.5	2014	2013.99	2.77	0.00279	CID (Collision Induced Dissociation)	MS2	48.4132	100	138.555	41802	OT_010_2017_01_006_R_P3_2.raw	F21		4.11	0	8.749e-07
High	Sequest HT (A2)	Unambiguous	ISVNNVLPVFDNLMQQK		1	2	P07339	H7C469; P07339	0	3	0.5248	0	1	1	653.684	1959.04	1959.04	-0.17	-0.00011	CID (Collision Induced Dissociation)	MS2	16.0751	100	138.547	41800	OT_010_2017_01_006_R_P3_2.raw	F21		3.43	0	2.327e-08	60055.7	138.77
High	Sequest HT (A2)	Unambiguous	IcPVPPVSTVTGDENIsDSEIEQYLR	C2(Carbamidomethyl); S17(Phospho)	1	1	Q9HAW0	Q9HAW0	0	3	0.061	0	1	1	1000.13	2998.37	2998.38	-0.09	-9e-05	CID (Collision Induced Dissociation)	MS2	10.6967	100	138.532	41796	OT_010_2017_01_006_R_P3_2.raw	F21		4.1	0	4.708e-07	113178	138.14
High	Sequest HT (A2)	Unambiguous	DNLEFFLAGIGR		1	1	P49327	P49327	0	2	0.3486	0	1	1	676.354	1351.7	1351.7	0.05	3e-05	CID (Collision Induced Dissociation)	MS2	28.3548	100	138.522	41793	OT_010_2017_01_006_R_P3_2.raw	F21		3.27	0	6.167e-07	77110.9	138.6
High	Sequest HT (A2)	Unambiguous	cGSGPVHISGQHLVAVEEDAEsEDEEEEDVK	C1(Carbamidomethyl); S22(Phospho)	1	1	P06748	P06748	0	4	0.2133	0	1	1	865.864	3460.44	3460.44	-0.4	-0.00034	CID (Collision Induced Dissociation)	MS2	10.9441	51.814	138.519	41792	OT_010_2017_01_006_R_P3_2.raw	F21		3	0	9.187e-06
High	Sequest HT (A2)	Unambiguous	cGSGPVHISGQHLVAVEEDAEsEDEEEEDVK	C1(Carbamidomethyl); S22(Phospho)	1	1	P06748	P06748	0	3	0.3448	0	1	1	1154.15	3460.44	3460.44	0.12	0.00014	CID (Collision Induced Dissociation)	MS2	11.8149	39.688	138.516	41791	OT_010_2017_01_006_R_P3_2.raw	F21		4.35	0	8.45e-06
High	Sequest HT (A2)	Unambiguous	NYSEVIEVDEsDVEEDIFPTTSK	S11(Phospho)	1	1	P49959	P49959	0	3	0.1671	0	1	1	909.06	2725.17	2725.17	0.4	0.00037	CID (Collision Induced Dissociation)	MS2	13.9992	37.816	138.513	41790	OT_010_2017_01_006_R_P3_2.raw	F21		3.53	0	5.121e-06	202241	138.1
High	Sequest HT (A2)	Unambiguous	GSsGSVDETLFALPAASEPVIR	S3(Phospho)	1	1	Q9NQC3	Q9NQC3	0	3		0.0441	4	4	761.702	2283.09	2283.09	0.39	0.00029	CID (Collision Induced Dissociation)	MS2	7.0869	97.078	138.488	41784	OT_010_2017_01_006_R_P3_2.raw	F21		3.25	0	4.776e-06	58774.2	138.59
High	Sequest HT (A2)	Unambiguous	sEEVPAFGVASPPPLTDTPDTTANAEGDLPTTMGGPLPPHLALK	S1(Phospho)	1	1	Q08211	Q08211	0	5	0.2097	0	1	1	898.637	4489.16	4489.15	0.82	0.00074	CID (Collision Induced Dissociation)	MS2	17.3765	95.812	138.581	41809	OT_010_2017_01_006_R_P3_2.raw	F21		3.72	0	5.93e-05
High	Sequest HT (A2)	Unambiguous	NNNIDAAIENIENmLTSENK	M14(Oxidation)	1	1	P42704	P42704	0	3	0.5439	0	1	1	755.022	2263.05	2263.05	0.31	0.00024	CID (Collision Induced Dissociation)	MS2	19.9344	82.433	137.309	41445	OT_010_2017_01_006_R_P3_2.raw	F21		3.99	0	2.008e-10	69809.9	137.33
High	Sequest HT (A2)	Unambiguous	ASLVALPEQtASEEEtPPPLLTK	T10(Phospho); T16(Phospho)	1	1	Q9UKV3	Q9UKV3	0	3	0.1781	0	1	1	861.074	2581.21	2581.21	-0.37	-0.00032	CID (Collision Induced Dissociation)	MS2	8.12923	71.891	137.306	41444	OT_010_2017_01_006_R_P3_2.raw	F21		3.93	0	6.821e-06	120740	137.75
High	Sequest HT (A2)	Unambiguous	LcYVALDFEQEMATAASSSSLEK	C2(Carbamidomethyl)	1	3	P60709	P60709; Q6S8J3; P63261	0	2	0.6717	0	1	1	1275.59	2550.17	2550.17	-0.22	-0.00028	CID (Collision Induced Dissociation)	MS2	0	26.778	137.288	41438	OT_010_2017_01_006_R_P3_2.raw	F21		5.94	0	6.904e-12	1.81703e+06	136.49
High	Sequest HT (A2)	Unambiguous	LQDISELLATGAGLsESEAEPDGDHNITELPQAVAGR	S15(Phospho)	1	2	A0A0B4J1V8	A0A0B4J1V8; Q9NQ55	0	3	0.0746	0	1	1	1295.28	3883.82	3883.82	0	0	CID (Collision Induced Dissociation)	MS2	29.4642	41.688	136.1	41086	OT_010_2017_01_006_R_P3_2.raw	F21		4.56	0	1.242e-09	291287	135.81
High	Sequest HT (A2)	Unambiguous	cLLADLPLPPELPGGDDLsKSPEEK	C1(Carbamidomethyl); S19(Phospho)	1	1	Q14004	Q14004	1	3		0.044	2	2	924.113	2770.32	2770.33	-0.46	-0.00042	CID (Collision Induced Dissociation)	MS2	9.9746	29.503	136.097	41085	OT_010_2017_01_006_R_P3_2.raw	F21		4.13	0	1.75e-08	178284	135.97
High	Sequest HT (A2)	Unambiguous	cLLADLPLPPELPGGDDLSKsPEEK	C1(Carbamidomethyl); S21(Phospho)	1	1	Q14004	Q14004	1	3	0.044	0	1	1	924.113	2770.32	2770.33	-0.46	-0.00042	CID (Collision Induced Dissociation)	MS2	9.9746	29.503	136.097	41085	OT_010_2017_01_006_R_P3_2.raw	F21		4.32	0	1.114e-08	178284	135.97
High	Sequest HT (A2)	Unambiguous	DGVFLYFEDNAGVIVNNK		1	1	P62829	P62829	0	2	0.4695	0	1	1	1007.5	2013.99	2013.99	-0.29	-0.00029	CID (Collision Induced Dissociation)	MS2	7.72765	88.287	136.079	41081	OT_010_2017_01_006_R_P3_2.raw	F21		4.75	0	1.236e-09
High	Sequest HT (A2)	Unambiguous	LcYVALDFEQEmATAASSSSLEK	C2(Carbamidomethyl); M12(Oxidation)	1	3	P60709	P60709; Q6S8J3; P63261	0	3	0.2642	0	1	1	856.059	2566.16	2566.17	-2.22	-0.0019	CID (Collision Induced Dissociation)	MS2	47.346	100	136.069	41078	OT_010_2017_01_006_R_P3_2.raw	F21		2.65	0	1.501e-06	26847.2	135.08
High	Sequest HT (A2)	Unambiguous	HLLTDLPLPPELPGGDLSPPDsPEPK	S22(Phospho)	1	1	Q9NYV4	Q9NYV4	0	3		0.0046	2	2	937.8	2811.38	2811.39	-0.39	-0.00037	CID (Collision Induced Dissociation)	MS2	21.1909	64.909	136.059	41075	OT_010_2017_01_006_R_P3_2.raw	F21		4.35	0	5.475e-08
High	Sequest HT (A2)	Unambiguous	HLLTDLPLPPELPGGDLsPPDSPEPK	S18(Phospho)	1	1	Q9NYV4	Q9NYV4	0	3	0.0046	0	1	1	937.8	2811.38	2811.39	-0.39	-0.00037	CID (Collision Induced Dissociation)	MS2	21.1909	64.909	136.059	41075	OT_010_2017_01_006_R_P3_2.raw	F21		4.37	0	2.711e-08
High	Sequest HT (A2)	Unambiguous	ELTNDGELILTMTADDVVcTR	C19(Carbamidomethyl)	1	1	P29373	P29373	0	3	0.394	0	1	1	789.378	2366.12	2366.12	-0.45	-0.00036	CID (Collision Induced Dissociation)	MS2	21.2208	82.188	136.052	41073	OT_010_2017_01_006_R_P3_2.raw	F21		4.01	0	2.011e-07	482543	134.52
High	Sequest HT (A2)	Unambiguous	LTTPTYGDLNHLVSATMSGVTTcLR	C23(Carbamidomethyl)	3	5	P04350; P07437; P68371	Q13885; P04350; P07437; P68371; Q9BVA1	0	3	0.521	0	1	1	903.451	2708.34	2708.34	-0.45	-0.0004	CID (Collision Induced Dissociation)	MS2	22.2691	96.586	135.999	41058	OT_010_2017_01_006_R_P3_2.raw	F21		3.34	0	6.837e-06	52186.7	136.2
High	Sequest HT (A2)	Unambiguous	cGSGPVHISGQHLVAVEEDAEsEDEEEEDVK	C1(Carbamidomethyl); S22(Phospho)	1	1	P06748	P06748	0	3	0.6096	0	1	1	1154.15	3460.44	3460.44	-0.06	-7e-05	CID (Collision Induced Dissociation)	MS2	56.1188	48.109	136.106	41088	OT_010_2017_01_006_R_P3_2.raw	F21		6.66	0	1.597e-10
High	Sequest HT (A2)	Unambiguous	tPSYSISSTLNPQAPEFILGcTASK	T1(Phospho); C21(Carbamidomethyl)	1	1	Q14694	Q14694	0	3		0.0352	5	5	917.097	2749.28	2749.28	-0.42	-0.00038	CID (Collision Induced Dissociation)	MS2	13.972	48.608	135.992	41056	OT_010_2017_01_006_R_P3_2.raw	F21		3.29	0	5.551e-06	167013	136.16
High	Sequest HT (A2)	Unambiguous	TPSYsISSTLNPQAPEFILGcTASK	S5(Phospho); C21(Carbamidomethyl)	1	1	Q14694	Q14694	0	3		0.0264	3	3	917.097	2749.28	2749.28	-0.42	-0.00038	CID (Collision Induced Dissociation)	MS2	13.972	48.608	135.992	41056	OT_010_2017_01_006_R_P3_2.raw	F21		3.32	0	4.904e-06	167013	136.16
High	Sequest HT (A2)	Unambiguous	TPSySISSTLNPQAPEFILGcTASK	Y4(Phospho); C21(Carbamidomethyl)	1	1	Q14694	Q14694	0	3		0.0029	2	2	917.097	2749.28	2749.28	-0.42	-0.00038	CID (Collision Induced Dissociation)	MS2	13.972	48.608	135.992	41056	OT_010_2017_01_006_R_P3_2.raw	F21		3.4	0	3.624e-06	167013	136.16
High	Sequest HT (A2)	Unambiguous	TPSYSISStLNPQAPEFILGcTASK	T9(Phospho); C21(Carbamidomethyl)	1	1	Q14694	Q14694	0	3	0.0029	0	1	1	917.097	2749.28	2749.28	-0.42	-0.00038	CID (Collision Induced Dissociation)	MS2	13.972	48.608	135.992	41056	OT_010_2017_01_006_R_P3_2.raw	F21		3.41	0	5.159e-06	167013	136.16
High	Sequest HT (A2)	Unambiguous	AsLGsLEGEAEAEAsSPK	S2(Phospho); S5(Phospho); S15(Phospho)	1	1	Q09666	Q09666	0	2	0.7797	0	1	1	986.863	1972.72	1972.72	-1.58	-0.00156	CID (Collision Induced Dissociation)	MS2	39.9008	100	132.724	39237	OT_010_2017_01_006_R_P5_2.raw	F23		4.13	0	1.808e-06	55027.4	132.73
High	Sequest HT (A2)	Unambiguous	KEEsEEsDDDmGFGLFD	S4(Phospho); S7(Phospho); M11(Oxidation)	2	2	P05386; P05387	P05386; P05387	1	2	0.7761	0	1	1	1063.35	2125.69	2125.69	-0.33	-0.00035	CID (Collision Induced Dissociation)	MS2	23.4854	32.412	135.987	41054	OT_010_2017_01_006_R_P3_2.raw	F21		4.69	0	1.086e-07	204167	136.86
High	Sequest HT (A2)	Unambiguous	VEAKEEsEEsDEDmGFGLFD	S7(Phospho); S10(Phospho); M14(Oxidation)	1	2	P05388	P05388; Q8NHW5	1	2	0.7677	0	1	1	1219.93	2438.85	2438.85	0.48	0.00059	CID (Collision Induced Dissociation)	MS2	12.1315	32.72	135.984	41053	OT_010_2017_01_006_R_P3_2.raw	F21		4.52	0	3.059e-05	157973	136.58
High	Sequest HT (A2)	Unambiguous	AGSALPGFANSPAGsTSVVLVPPAHGTLVPDGNK	S15(Phospho)	1	1	O15027	O15027	0	3	0.0329	0	1	1	1089.21	3265.63	3265.63	0.32	0.00034	CID (Collision Induced Dissociation)	MS2	46.5528	100	117.139	35100	OT_010_2017_01_006_R_P6_2.raw	F24		2.43	0	4.232e-05	19412.5	117.12
High	Sequest HT (A2)	Unambiguous	DGDESsPILTSFELVK	S6(Phospho)	1	1	Q8NEB9	Q8NEB9	0	2	0.1162	0	1	1	908.917	1816.83	1816.83	0.62	0.00057	CID (Collision Induced Dissociation)	MS2	58.7915	100	135.951	41045	OT_010_2017_01_006_R_P3_2.raw	F21		3.7	0	1.02e-05
High	Sequest HT (A2)	Unambiguous	QETFDAGLQAFQQEGIANITALK		1	1	Q13813	Q13813	0	3	0.4772	0	1	1	831.76	2493.26	2493.26	1.01	0.00084	CID (Collision Induced Dissociation)	MS2	26.5373	100	135.947	41044	OT_010_2017_01_006_R_P3_2.raw	F21		4.38	0	1.714e-09
High	Sequest HT (A2)	Unambiguous	TPsYSISSTLNPQAPEFILGcTASK	S3(Phospho); C21(Carbamidomethyl)	1	1	Q14694	Q14694	0	3		0.0293	4	4	917.097	2749.28	2749.28	-0.42	-0.00038	CID (Collision Induced Dissociation)	MS2	13.972	48.608	135.992	41056	OT_010_2017_01_006_R_P3_2.raw	F21		3.31	0	8.349e-06	167013	136.16
High	Sequest HT (A2)	Unambiguous	HLLTDLPLPPELPGGDLsPPDSPEPK	S18(Phospho)	1	1	Q9NYV4	Q9NYV4	0	3	0.1556	0	1	1	937.8	2811.38	2811.39	-0.26	-0.00024	CID (Collision Induced Dissociation)	MS2	23.6726	77.211	135.925	41038	OT_010_2017_01_006_R_P3_2.raw	F21		4.95	0	8.721e-08
High	Sequest HT (A2)	Unambiguous	DGVFLYFEDNAGVIVNNK		1	1	P62829	P62829	0	3	0.4143	0	1	1	672.001	2013.99	2013.99	-1.05	-0.00071	CID (Collision Induced Dissociation)	MS2	6.82243	93.02	136.112	41090	OT_010_2017_01_006_R_P3_2.raw	F21		3.5	0	4.661e-08	31383.8	135.83
High	Sequest HT (A2)	Unambiguous	NNNIDAAIENIENmLTSENK	M14(Oxidation)	1	1	P42704	P42704	0	3	0.4328	0	1	1	755.022	2263.05	2263.05	-0.32	-0.00024	CID (Collision Induced Dissociation)	MS2	5.8347	100	136.127	41094	OT_010_2017_01_006_R_P3_2.raw	F21		4.09	0	1.285e-08	130426	135.65
High	Sequest HT (A2)	Unambiguous	TPsSQNLLALLAR	S3(Phospho)	1	1	O75385	O75385	0	2	0.0259	0	1	1	732.385	1463.76	1463.76	0.36	0.00026	CID (Collision Induced Dissociation)	MS2	7.5735	100	136.311	41146	OT_010_2017_01_006_R_P3_2.raw	F21		3.47	0	3.78e-07	81436.8	136.54
High	Sequest HT (A2)	Unambiguous	QVTITGSAASISLAQYLINAR		1	1	Q15365	Q15365	0	3	0.3828	0	1	1	726.403	2177.19	2177.19	0.72	0.00052	CID (Collision Induced Dissociation)	MS2	76.2869	96.48	136.304	41144	OT_010_2017_01_006_R_P3_2.raw	F21		2.9	0	2.068e-07	19559.7	136.36
High	Sequest HT (A2)	Unambiguous	LSGQNAMGsQDSLLEITFR	S9(Phospho)	1	2	O75052	H7C2G1; O75052	0	3	0.0149	0	1	1	716.333	2146.98	2146.98	-0.39	-0.00028	CID (Collision Induced Dissociation)	MS2	9.95365	80.427	132.678	39223	OT_010_2017_01_006_R_P5_2.raw	F23		4.04	0	7.013e-07	51502.9	132.72
High	Sequest HT (A2)	Unambiguous	LsGQNAMGSQDSLLEITFR	S2(Phospho)	1	2	O75052	H7C2G1; O75052	0	3		0.0149	2	2	716.333	2146.98	2146.98	-0.39	-0.00028	CID (Collision Induced Dissociation)	MS2	9.95365	80.427	132.678	39223	OT_010_2017_01_006_R_P5_2.raw	F23		3.98	0	4.91e-06	51502.9	132.72
High	Sequest HT (A2)	Unambiguous	FLTALAQDGVINEEALSVTELDR		1	1	Q8WUM4	Q8WUM4	0	3	0.3605	0	1	1	835.435	2504.29	2504.29	1.47	0.00123	CID (Collision Induced Dissociation)	MS2	36.5007	73.664	136.287	41139	OT_010_2017_01_006_R_P3_2.raw	F21		3.8	0	6.947e-08	56012.6	136.21
High	Sequest HT (A2)	Unambiguous	HLLTDLPLPPELPGGDLSPPDsPEPK	S22(Phospho)	1	1	Q9NYV4	Q9NYV4	0	3		0.0064	2	2	937.799	2811.38	2811.39	-0.85	-0.0008	CID (Collision Induced Dissociation)	MS2	16.016	54.775	136.284	41138	OT_010_2017_01_006_R_P3_2.raw	F21		4.69	0	3.293e-07
High	Sequest HT (A2)	Unambiguous	HLLTDLPLPPELPGGDLsPPDSPEPK	S18(Phospho)	1	1	Q9NYV4	Q9NYV4	0	3	0.0064	0	1	1	937.799	2811.38	2811.39	-0.85	-0.0008	CID (Collision Induced Dissociation)	MS2	16.016	54.775	136.284	41138	OT_010_2017_01_006_R_P3_2.raw	F21		4.72	0	1.003e-07
High	Sequest HT (A2)	Unambiguous	LcYVALDFEQEMATAASSSSLEK	C2(Carbamidomethyl)	1	3	P60709	P60709; Q6S8J3; P63261	0	4	0.5321	0	1	1	638.299	2550.17	2550.17	0.02	1e-05	CID (Collision Induced Dissociation)	MS2	10.3081	49.148	136.281	41137	OT_010_2017_01_006_R_P3_2.raw	F21		4.21	0	1.175e-09
High	Sequest HT (A2)	Unambiguous	cGSGPVHISGQHLVAVEEDAEsEDEEEEDVK	C1(Carbamidomethyl); S22(Phospho)	1	1	P06748	P06748	0	3	0.5625	0	1	1	1154.15	3460.44	3460.44	0.68	0.00078	CID (Collision Induced Dissociation)	MS2	33.1161	62.348	136.275	41135	OT_010_2017_01_006_R_P3_2.raw	F21		6.56	0	2.385e-10
High	Sequest HT (A2)	Unambiguous	KEESEEsDDDMGFGLFD	S7(Phospho)	2	2	P05386; P05387	P05386; P05387	1	2	0.1231	0	1	1	1015.37	2029.72	2029.73	-0.4	-0.00041	CID (Collision Induced Dissociation)	MS2	33.3468	88.859	132.714	39234	OT_010_2017_01_006_R_P5_2.raw	F23		3.33	0	2.767e-05	416418	132.08
High	Sequest HT (A2)	Unambiguous	LTTPTYGDLNHLVSATMSGVTTcLR	C23(Carbamidomethyl)	3	5	P04350; P07437; P68371	Q13885; P04350; P07437; P68371; Q9BVA1	0	3	0.4459	0	1	1	903.451	2708.34	2708.34	0.16	0.00014	CID (Collision Induced Dissociation)	MS2	27.6737	85.659	136.252	41129	OT_010_2017_01_006_R_P3_2.raw	F21		3.79	0	1.379e-08	52186.7	136.2
High	Sequest HT (A2)	Unambiguous	ELTNDGELILTMTADDVVcTR	C19(Carbamidomethyl)	1	1	P29373	P29373	0	3	0.5771	0	1	1	789.379	2366.12	2366.12	-0.19	-0.00015	CID (Collision Induced Dissociation)	MS2	17.2592	94.998	132.688	39226	OT_010_2017_01_006_R_P5_2.raw	F23		4.28	0	1.111e-08	126645	133.14
High	Sequest HT (A2)	Unambiguous	LSGQNAMGsQDSLLEITFR	S9(Phospho)	1	2	O75052	H7C2G1; O75052	0	2	0.1485	0	1	1	1074	2146.98	2146.98	0.35	0.00038	CID (Collision Induced Dissociation)	MS2	31.6791	74.813	132.691	39227	OT_010_2017_01_006_R_P5_2.raw	F23		5.32	0	1.378e-08	37941.1	132.72
High	Sequest HT (A2)	Unambiguous	LTTPTYGDLNHLVSATMSGVTTcLR	C23(Carbamidomethyl)	3	5	P04350; P07437; P68371	Q13885; P04350; P07437; P68371; Q9BVA1	0	3	0.4543	0	1	1	903.45	2708.34	2708.34	-0.85	-0.00077	CID (Collision Induced Dissociation)	MS2	33.484	100	136.196	41113	OT_010_2017_01_006_R_P3_2.raw	F21		3.5	0	7.431e-09	52186.7	136.2
High	Sequest HT (A2)	Unambiguous	SFcPIELNINGsPGAESDLATFcTSK	C3(Carbamidomethyl); S12(Phospho); C23(Carbamidomethyl)	1	1	Q9BYW2	Q9BYW2	0	3	0.1888	0	1	1	965.757	2895.26	2895.26	0.09	8e-05	CID (Collision Induced Dissociation)	MS2	29.3398	100	136.188	41111	OT_010_2017_01_006_R_P3_2.raw	F21		3.76	0	1.502e-07	50573.5	136.31
High	Sequest HT (A2)	Unambiguous	DGVFLYFEDNAGVIVNNK		1	1	P62829	P62829	0	2	0.4199	0	1	1	1007.5	2013.99	2013.99	-0.84	-0.00084	CID (Collision Induced Dissociation)	MS2	18.6069	100	136.181	41109	OT_010_2017_01_006_R_P3_2.raw	F21		4.43	0	2.117e-09
High	Sequest HT (A2)	Unambiguous	LQDISELLATGAGLsESEAEPDGDHNITELPQAVAGR	S15(Phospho)	1	2	A0A0B4J1V8	A0A0B4J1V8; Q9NQ55	0	3	0.0625	0	1	1	1295.28	3883.83	3883.82	2.64	0.00342	CID (Collision Induced Dissociation)	MS2	21.1972	96.699	136.173	41107	OT_010_2017_01_006_R_P3_2.raw	F21		4	0	8.138e-08	291287	135.81
High	Sequest HT (A2)	Unambiguous	LDsPPPSPITEASEAAEAAEAGNLAVSSR	S3(Phospho)	1	1	Q9C0C2	Q9C0C2	0	3	0.0909	0	1	1	973.12	2917.35	2917.35	0.01	0	CID (Collision Induced Dissociation)	MS2	16.5825	57.381	136.161	41103	OT_010_2017_01_006_R_P3_2.raw	F21		4.4	0	1.2e-06	2745472	136.78
High	Sequest HT (A2)	Unambiguous	FLTALAQDGVINEEALSVTELDR		1	1	Q8WUM4	Q8WUM4	0	3	0.3428	0	1	1	835.434	2504.29	2504.29	0.3	0.00025	CID (Collision Induced Dissociation)	MS2	16.8294	100	136.145	41099	OT_010_2017_01_006_R_P3_2.raw	F21		3.53	0	1.181e-06	56012.6	136.21
High	Sequest HT (A2)	Unambiguous	SSSTGSSSSTGGGGQEsQPsPLALLAATcSR	S17(Phospho); S20(Phospho); C29(Carbamidomethyl)	1	1	P08047	P08047	0	3	0.1642	0	1	1	1029.1	3085.28	3085.28	-0.94	-0.00097	CID (Collision Induced Dissociation)	MS2	32.591	78.966	136.142	41098	OT_010_2017_01_006_R_P3_2.raw	F21		2.68	0	1.501e-05	45710.8	136.15
High	Sequest HT (A2)	Unambiguous	ELTNDGELILTMTADDVVcTR	C19(Carbamidomethyl)	1	1	P29373	P29373	0	3	0.5935	0	1	1	789.38	2366.13	2366.12	1.56	0.00123	CID (Collision Induced Dissociation)	MS2	38.6553	87.722	136.241	41126	OT_010_2017_01_006_R_P3_2.raw	F21		4.6	0	1.467e-05	482543	134.52
High	Sequest HT (A2)	Unambiguous	TPSsQNLLALLAR	S4(Phospho)	1	1	O75385	O75385	0	2		0.0259	2	2	732.385	1463.76	1463.76	0.36	0.00026	CID (Collision Induced Dissociation)	MS2	7.5735	100	136.311	41146	OT_010_2017_01_006_R_P3_2.raw	F21		3.38	0	1.835e-07	81436.8	136.54
High	Sequest HT (A2)	Unambiguous	AGSALPGFANSPAGStSVVLVPPAHGTLVPDGNK	T16(Phospho)	1	1	O15027	O15027	0	3		0.0329	2	2	1089.21	3265.63	3265.63	0.32	0.00034	CID (Collision Induced Dissociation)	MS2	46.5528	100	117.139	35100	OT_010_2017_01_006_R_P6_2.raw	F24		2.35	0	3.113e-05	19412.5	117.12
High	Sequest HT (A2)	Unambiguous	DELHIVEAEAMNYEGsPIK	S16(Phospho)	1	1	P06748	P06748	0	3	0.2257	0	1	1	742.333	2224.99	2224.98	0.96	0.00071	CID (Collision Induced Dissociation)	MS2	36.3183	100	135.908	41034	OT_010_2017_01_006_R_P3_2.raw	F21		3.5	0	2.245e-07
High	Sequest HT (A2)	Unambiguous	STFsLPEEEEEPEPLVFAEQPSVK	S4(Phospho)	1	1	Q6Q0C0	Q6Q0C0	0	3	0.0848	0	1	1	933.428	2798.27	2798.27	-0.17	-0.00016	CID (Collision Induced Dissociation)	MS2	41.8306	48.629	135.633	40960	OT_010_2017_01_006_R_P3_2.raw	F21		4.6	0	1.212e-07	126131	135.76
High	Sequest HT (A2)	Unambiguous	LcYVALDFEQEMATAASSSSLEK	C2(Carbamidomethyl)	1	3	P60709	P60709; Q6S8J3; P63261	0	3	0.5634	0	1	1	850.729	2550.17	2550.17	-0.59	-0.0005	CID (Collision Induced Dissociation)	MS2	30.8957	60.643	135.63	40959	OT_010_2017_01_006_R_P3_2.raw	F21		4.65	0	5.447e-11	8852918	136.49
High	Sequest HT (A2)	Unambiguous	IYSVEALPVAAVNVQStQ	T17(Phospho)	1	1	Q9NYY8	Q9NYY8	0	3		0.0348	2	2	656.994	1968.97	1968.97	-0.41	-0.00027	CID (Collision Induced Dissociation)	MS2	5.30815	100	135.61	40954	OT_010_2017_01_006_R_P3_2.raw	F21		4.16	0	4.531e-07	27552	135.53
High	Sequest HT (A2)	Unambiguous	IYSVEALPVAAVNVQsTQ	S16(Phospho)	1	1	Q9NYY8	Q9NYY8	0	3	0.0348	0	1	1	656.994	1968.97	1968.97	-0.41	-0.00027	CID (Collision Induced Dissociation)	MS2	5.30815	100	135.61	40954	OT_010_2017_01_006_R_P3_2.raw	F21		4.31	0	5.514e-08	27552	135.53
High	Sequest HT (A2)	Unambiguous	EFsGPsTPTGTLEFEGGEVSLEGGK	S3(Phospho); S6(Phospho)	1	1	Q09666	Q09666	0	3	0.125	0	1	1	891.373	2672.1	2672.11	-0.39	-0.00035	CID (Collision Induced Dissociation)	MS2	48.9362	100	135.595	40950	OT_010_2017_01_006_R_P3_2.raw	F21		5.44	0	5.65e-09	74680.5	135.34
High	Sequest HT (A2)	Unambiguous	NNNIDAAIENIENmLTSENK	M14(Oxidation)	1	1	P42704	P42704	0	2	0.6875	0	1	1	1132.03	2263.05	2263.05	-0.68	-0.00077	CID (Collision Induced Dissociation)	MS2	16.5696	100	135.576	40945	OT_010_2017_01_006_R_P3_2.raw	F21		3.68	0	2.792e-09	47372.2	135.64
High	Sequest HT (A2)	Unambiguous	sTSQSIVSLLTGTAGEDEK	S1(Phospho)	1	1	Q70EL4	Q70EL4	0	2		0.0217	3	3	1001.96	2002.92	2002.92	-0.18	-0.00018	CID (Collision Induced Dissociation)	MS2	17.4748	100	135.555	40939	OT_010_2017_01_006_R_P3_2.raw	F21		4.05	0	5.939e-09	39032.9	135.39
High	Sequest HT (A2)	Unambiguous	StSQSIVSLLTGTAGEDEK	T2(Phospho)	1	1	Q70EL4	Q70EL4	0	2		0.0097	2	2	1001.96	2002.92	2002.92	-0.18	-0.00018	CID (Collision Induced Dissociation)	MS2	17.4748	100	135.555	40939	OT_010_2017_01_006_R_P3_2.raw	F21		4.1	0	2.364e-09	39032.9	135.39
High	Sequest HT (A2)	Unambiguous	STsQSIVSLLTGTAGEDEK	S3(Phospho)	1	1	Q70EL4	Q70EL4	0	2	0.0097	0	1	1	1001.96	2002.92	2002.92	-0.18	-0.00018	CID (Collision Induced Dissociation)	MS2	17.4748	100	135.555	40939	OT_010_2017_01_006_R_P3_2.raw	F21		4.14	0	2.18e-09	39032.9	135.39
High	Sequest HT (A2)	Unambiguous	DGVFLYFEDNAGVIVNNK		1	1	P62829	P62829	0	3	0.4331	0	1	1	672.002	2013.99	2013.99	-0.68	-0.00046	CID (Collision Induced Dissociation)	MS2	17.0531	100	135.657	40967	OT_010_2017_01_006_R_P3_2.raw	F21		3.81	0	3.229e-09	31383.8	135.83
High	Sequest HT (A2)	Unambiguous	NNNIDAAIENIENmLTSENK	M14(Oxidation)	1	1	P42704	P42704	0	2	0.5809	0	1	1	1132.03	2263.05	2263.05	-0.14	-0.00016	CID (Collision Induced Dissociation)	MS2	55.7781	100	135.551	40938	OT_010_2017_01_006_R_P3_2.raw	F21		3.77	0	8.659e-10	47372.2	135.64
High	Sequest HT (A2)	Unambiguous	DGVFLYFEDNAGVIVNNK		1	1	P62829	P62829	0	2	0.4579	0	1	1	1007.5	2013.99	2013.99	-0.04	-4e-05	CID (Collision Induced Dissociation)	MS2	18.4996	100	135.522	40930	OT_010_2017_01_006_R_P3_2.raw	F21		4.87	0	6.155e-11	81858	134.33
High	Sequest HT (A2)	Unambiguous	LQDISELLATGAGLsESEAEPDGDHNITELPQAVAGR	S15(Phospho)	1	2	A0A0B4J1V8	A0A0B4J1V8; Q9NQ55	0	4		0.0066	2	2	971.711	3883.82	3883.82	-0.77	-0.00074	CID (Collision Induced Dissociation)	MS2	49.4656	50.179	135.516	40928	OT_010_2017_01_006_R_P3_2.raw	F21		4.54	0	1.846e-06	306908	135.78
High	Sequest HT (A2)	Unambiguous	LQDISELLATGAGLSEsEAEPDGDHNITELPQAVAGR	S17(Phospho)	1	2	A0A0B4J1V8	A0A0B4J1V8; Q9NQ55	0	4	0.0066	0	1	1	971.711	3883.82	3883.82	-0.77	-0.00074	CID (Collision Induced Dissociation)	MS2	49.4656	50.179	135.516	40928	OT_010_2017_01_006_R_P3_2.raw	F21		4.57	0	3.711e-06	306908	135.78
High	Sequest HT (A2)	Unambiguous	AmGIMNSFVNDIFER	M2(Oxidation)	1	14	O60814	Q16778; Q5QNW6; Q99879; P33778; P58876; Q93079; O60814; Q99880; P62807; P57053; Q8N257; P06899; P23527; Q99877	0	2	0.2519	0	1	1	880.41	1759.81	1759.81	-0.29	-0.00026	CID (Collision Induced Dissociation)	MS2	38.1263	87.28	135.487	40920	OT_010_2017_01_006_R_P3_2.raw	F21		3.93	0	8.348e-09	75459.4	135.64
High	Sequest HT (A2)	Unambiguous	EFSGPStPtGTLEFEGGEVSLEGGK	T7(Phospho); T9(Phospho)	1	1	Q09666	Q09666	0	3		0.019	2	2	891.373	2672.1	2672.11	-0.74	-0.00066	CID (Collision Induced Dissociation)	MS2	6.29795	59.057	135.477	40917	OT_010_2017_01_006_R_P3_2.raw	F21		5.69	0	1.618e-08	74680.5	135.34
High	Sequest HT (A2)	Unambiguous	EFsGPsTPTGTLEFEGGEVSLEGGK	S3(Phospho); S6(Phospho)	1	1	Q09666	Q09666	0	3	0.019	0	1	1	891.373	2672.1	2672.11	-0.74	-0.00066	CID (Collision Induced Dissociation)	MS2	6.29795	59.057	135.477	40917	OT_010_2017_01_006_R_P3_2.raw	F21		5.8	0	2.057e-08	74680.5	135.34
High	Sequest HT (A2)	Unambiguous	cGSGPVHISGQHLVAVEEDAEsEDEEEEDVK	C1(Carbamidomethyl); S22(Phospho)	1	1	P06748	P06748	0	3	0.4928	0	1	1	1154.15	3460.43	3460.44	-1.53	-0.00177	CID (Collision Induced Dissociation)	MS2	50.9338	68.404	135.473	40916	OT_010_2017_01_006_R_P3_2.raw	F21		6.27	0	3.252e-09
High	Sequest HT (A2)	Unambiguous	NNNIDAAIENIENmLTSENK	M14(Oxidation)	1	1	P42704	P42704	0	3	0.5343	0	1	1	755.022	2263.05	2263.05	-0.23	-0.00017	CID (Collision Induced Dissociation)	MS2	18.0019	69.303	135.467	40914	OT_010_2017_01_006_R_P3_2.raw	F21		4.23	0	6.892e-12	130426	135.65
High	Sequest HT (A2)	Unambiguous	ELTNDGELILTMTADDVVcTR	C19(Carbamidomethyl)	1	1	P29373	P29373	0	3	0.6374	0	1	1	789.378	2366.12	2366.12	-0.37	-0.00029	CID (Collision Induced Dissociation)	MS2	11.3311	54.131	135.464	40913	OT_010_2017_01_006_R_P3_2.raw	F21		4.33	0	1.173e-06	482543	134.52
High	Sequest HT (A2)	Unambiguous	QGSsLNLFEDVQITEPEAEPESK	S4(Phospho)	1	1	Q6WKZ4	Q6WKZ4	0	2	0.6339	0	1	1	1314.09	2627.18	2627.18	1.02	0.00134	CID (Collision Induced Dissociation)	MS2	34.5247	67.057	132.767	39249	OT_010_2017_01_006_R_P5_2.raw	F23		4.07	0	8.078e-07	74933.3	132.88
High	Sequest HT (A2)	Unambiguous	QQDsQPEEVmDVLEmVENVK	S4(Phospho); M10(Oxidation); M15(Oxidation)	1	1	Q9H307	Q9H307	0	3	0.3718	0	1	1	820.35	2459.03	2459.04	-0.46	-0.00038	CID (Collision Induced Dissociation)	MS2	6.0105	100	132.735	39240	OT_010_2017_01_006_R_P5_2.raw	F23		4.33	0	1.047e-08	143019	132.47
High	Sequest HT (A2)	Unambiguous	DMAIATGGAVFGEEGLTLNLEDVQPHDLGK		1	1	P10809	P10809	0	3	0.5087	0	1	1	1033.18	3097.51	3097.51	-0.79	-0.00082	CID (Collision Induced Dissociation)	MS2	37.7476	100	135.669	40970	OT_010_2017_01_006_R_P3_2.raw	F21		4.58	0	2.19e-09	30664.6	135.67
High	Sequest HT (A2)	Unambiguous	cGSGPVHISGQHLVAVEEDAEsEDEEEEDVK	C1(Carbamidomethyl); S22(Phospho)	1	1	P06748	P06748	0	3	0.3177	0	1	1	1154.15	3460.43	3460.44	-1.43	-0.00165	CID (Collision Induced Dissociation)	MS2	38.0458	49.743	135.694	40977	OT_010_2017_01_006_R_P3_2.raw	F21		4.69	0	9.058e-08
High	Sequest HT (A2)	Unambiguous	AGVLSQADYLNLVQcETLEDLK	C15(Carbamidomethyl)	1	1	P61421	P61421	0	3	0.472	0	1	1	827.083	2479.24	2479.24	-1.02	-0.00084	CID (Collision Induced Dissociation)	MS2	23.2947	100	135.897	41031	OT_010_2017_01_006_R_P3_2.raw	F21		4.11	0	4.113e-10	29107.2	135.92
High	Sequest HT (A2)	Unambiguous	TEESEPLPScPGsPPLPDDLLPLDcK	C10(Carbamidomethyl); S13(Phospho); C25(Carbamidomethyl)	1	1	O94864	O94864	0	3	0.2257	0	1	1	981.773	2943.3	2943.3	-0.07	-7e-05	CID (Collision Induced Dissociation)	MS2	29.9956	100	135.85	41019	OT_010_2017_01_006_R_P3_2.raw	F21		3.81	0	1.019e-06	433618	136.14
High	Sequest HT (A2)	Unambiguous	LLLAEDsEEEVDFLSER	S7(Phospho)	1	1	Q14676	Q14676	0	2	0.519	0	1	1	1037.47	2073.93	2073.93	-0.66	-0.00068	CID (Collision Induced Dissociation)	MS2	48.4329	100	135.839	41016	OT_010_2017_01_006_R_P3_2.raw	F21		4.74	0	8.476e-10
High	Sequest HT (A2)	Unambiguous	QETFDAGLQAFQQEGIANITALK		1	1	Q13813	Q13813	0	3	0.429	0	1	1	831.754	2493.25	2493.26	-5.67	-0.00472	CID (Collision Induced Dissociation)	MS2	45.3499	100	135.831	41014	OT_010_2017_01_006_R_P3_2.raw	F21		3.73	0	2.642e-05
High	Sequest HT (A2)	Unambiguous	HLLTDLPLPPELPGGDLSPPDsPEPK	S22(Phospho)	1	1	Q9NYV4	Q9NYV4	0	3	0.0513	0	1	1	937.8	2811.38	2811.39	-0.13	-0.00012	CID (Collision Induced Dissociation)	MS2	46.5014	100	135.808	41008	OT_010_2017_01_006_R_P3_2.raw	F21		4.48	0	1.718e-08
High	Sequest HT (A2)	Unambiguous	LQDISELLATGAGLsESEAEPDGDHNITELPQAVAGR	S15(Phospho)	1	2	A0A0B4J1V8	A0A0B4J1V8; Q9NQ55	0	4	0.0621	0	1	1	971.711	3883.82	3883.82	-0.46	-0.00044	CID (Collision Induced Dissociation)	MS2	7.89502	9.634	135.8	41005	OT_010_2017_01_006_R_P3_2.raw	F21		5.64	0	3.942e-11	306908	135.78
High	Sequest HT (A2)	Unambiguous	ATmAQNENVVVQPVVAENIPVIPLSDsPPPSR	M3(Oxidation); S27(Phospho)	1	1	P30414	P30414	0	4	0.0481	0	1	1	866.934	3464.71	3464.71	-0.07	-6e-05	CID (Collision Induced Dissociation)	MS2	33.8483	28.709	132.756	39245	OT_010_2017_01_006_R_P5_2.raw	F23		4.37	0	5.768e-10	168811	132.96
High	Sequest HT (A2)	Unambiguous	VDSPGRTEPctAALDLGVQLtPETLVEAK	C10(Carbamidomethyl); T11(Phospho); T21(Phospho)	1	1	O15417	O15417	1	3	0.3685	0	1	1	1076.5	3227.49	3227.49	-1.22	-0.00132	CID (Collision Induced Dissociation)	MS2	46.6878	100	135.785	41002	OT_010_2017_01_006_R_P3_2.raw	F21		4.64	0	4.893e-05	63634.1	135.54
High	Sequest HT (A2)	Unambiguous	IAIPGLAGAGNSVLLVSNLNPER		1	1	P26599	P26599	0	3	0.5429	0	1	1	759.096	2275.27	2275.28	-1.17	-0.00089	CID (Collision Induced Dissociation)	MS2	70.9205	100	135.781	41001	OT_010_2017_01_006_R_P3_2.raw	F21		3.5	0	1.274e-05	21700	135.85
High	Sequest HT (A2)	Unambiguous	EQLSAQELMESGLQIQKsPEPEVLSTQEDLFDQSNK	S18(Phospho)	1	1	Q12888	Q12888	1	3	0.2253	0	1	1	1385.98	4155.94	4155.93	0.91	0.00125	CID (Collision Induced Dissociation)	MS2	3.13382	8.864	135.683	40973	OT_010_2017_01_006_R_P3_2.raw	F21		4.66	0	9.84e-08	257202	135.6
High	Sequest HT (A2)	Unambiguous	LcYVALDFEQEmATAASSSSLEK	C2(Carbamidomethyl); M12(Oxidation)	1	3	P60709	P60709; Q6S8J3; P63261	0	3	0.4574	0	1	1	856.06	2566.17	2566.17	-1.36	-0.00116	CID (Collision Induced Dissociation)	MS2	40.7187	92.019	135.77	40998	OT_010_2017_01_006_R_P3_2.raw	F21		4.11	0	5.392e-09	26847.2	135.08
High	Sequest HT (A2)	Unambiguous	DGVFLYFEDNAGVIVNNK		1	1	P62829	P62829	0	2	0.5508	0	1	1	1007.5	2013.99	2013.99	0.14	0.00014	CID (Collision Induced Dissociation)	MS2	21.2813	100	135.752	40993	OT_010_2017_01_006_R_P3_2.raw	F21		4.43	0	1.51e-09
High	Sequest HT (A2)	Unambiguous	LQDISELLATGAGLsESEAEPDGDHNITELPQAVAGR	S15(Phospho)	1	2	A0A0B4J1V8	A0A0B4J1V8; Q9NQ55	0	3	0.0946	0	1	1	1295.28	3883.82	3883.82	0.19	0.00025	CID (Collision Induced Dissociation)	MS2	1.15827	7.764	135.742	40989	OT_010_2017_01_006_R_P3_2.raw	F21		4.65	0	1.312e-08	291287	135.81
High	Sequest HT (A2)	Unambiguous	STAPSAAASASASAAASsPAGGGAEALELLEHcGVcR	S18(Phospho); C33(Carbamidomethyl); C36(Carbamidomethyl)	1	1	Q13263	Q13263	0	3	0.0825	0	1	1	1174.86	3522.57	3522.56	1.31	0.00154	CID (Collision Induced Dissociation)	MS2	54.025	56.426	117.153	35103	OT_010_2017_01_006_R_P6_2.raw	F24		4	0	6.33e-10	3.05323e+06	114
High	Sequest HT (A2)	Unambiguous	QIcLVMLETLSQsPQGR	C3(Carbamidomethyl); S13(Phospho)	1	1	Q15365	Q15365	0	3	0.1695	0	1	1	680.66	2039.97	2039.97	0.12	8e-05	CID (Collision Induced Dissociation)	MS2	0	100	135.727	40986	OT_010_2017_01_006_R_P3_2.raw	F21		3.48	0	5.535e-08	1.07015e+06	133.1
High	Sequest HT (A2)	Unambiguous	ATmAQNENVVVQPVVAENIPVIPLSDSPPPsR	M3(Oxidation); S31(Phospho)	1	1	P30414	P30414	0	4		0.0481	2	2	866.934	3464.71	3464.71	-0.07	-6e-05	CID (Collision Induced Dissociation)	MS2	33.8483	28.709	132.756	39245	OT_010_2017_01_006_R_P5_2.raw	F23		4.16	0	8.311e-09	168811	132.96
High	Sequest HT (A2)	Unambiguous	HLLTDLPLPPELPGGDLsPPDSPEPK	S18(Phospho)	1	1	Q9NYV4	Q9NYV4	0	3	0.5036	0	1	2	937.802	2811.39	2811.39	2.54	0.00238	CID (Collision Induced Dissociation)	MS2	60.6895	100	135.716	40983	OT_010_2017_01_006_R_P3_2.raw	F21		4.13	0	1.404e-06
High	Sequest HT (A2)	Unambiguous	IEIIQPLLDmAAGTSNAAPVAENVTNNEGsPPPPVK	M10(Oxidation); S30(Phospho)	1	1	O95104	O95104	0	3	0.0222	0	1	1	1250.95	3750.83	3750.83	0.38	0.00047	CID (Collision Induced Dissociation)	MS2	83.6152	29.037	132.764	39248	OT_010_2017_01_006_R_P5_2.raw	F23		4.06	0	7.194e-06	113943	132.5
High	Sequest HT (A2)	Unambiguous	LNIISNLDcVNEVIGIR	C9(Carbamidomethyl)	1	2	P30154	P30154; P30153	0	3	0.398	0	1	1	648.019	1942.04	1942.04	-0.68	-0.00044	CID (Collision Induced Dissociation)	MS2	23.2072	100	135.708	40981	OT_010_2017_01_006_R_P3_2.raw	F21		3.04	0	8.816e-06	27638.2	135.66
High	Sequest HT (A2)	Unambiguous	IEIIQPLLDmAAGTSNAAPVAENVtNNEGSPPPPVK	M10(Oxidation); T25(Phospho)	1	1	O95104	O95104	0	3		0.0222	2	2	1250.95	3750.83	3750.83	0.38	0.00047	CID (Collision Induced Dissociation)	MS2	83.6152	29.037	132.764	39248	OT_010_2017_01_006_R_P5_2.raw	F23		3.97	0	2.112e-05	113943	132.5
High	Sequest HT (A2)	Unambiguous	LcYVALDFEQEMATAASSSSLEK	C2(Carbamidomethyl)	1	3	P60709	P60709; Q6S8J3; P63261	0	2	0.6639	0	1	1	1275.59	2550.17	2550.17	-0.11	-0.00014	CID (Collision Induced Dissociation)	MS2	13.4997	68.075	135.763	40996	OT_010_2017_01_006_R_P3_2.raw	F21		6.1	0	3.356e-12	1.81703e+06	136.49
High	Sequest HT (A2)	Unambiguous	AsLGsLEGEAEAEAsSPK	S2(Phospho); S5(Phospho); S15(Phospho)	1	1	Q09666	Q09666	0	2	0.6798	0	1	1	986.866	1972.72	1972.72	0.74	0.00073	CID (Collision Induced Dissociation)	MS2	25.1681	90.414	132.037	39956	OT_010_2017_01_006_R_P3_2.raw	F21		4.84	0	2.897e-07
High	Sequest HT (A2)	Unambiguous	SFcPIELNINGsPGAESDLATFcTSK	C3(Carbamidomethyl); S12(Phospho); C23(Carbamidomethyl)	1	1	Q9BYW2	Q9BYW2	0	3	0.1422	0	1	1	965.758	2895.26	2895.26	0.46	0.00045	CID (Collision Induced Dissociation)	MS2	27.303	68.011	136.337	41153	OT_010_2017_01_006_R_P3_2.raw	F21		4.36	0	2.224e-07	50573.5	136.31
High	Sequest HT (A2)	Unambiguous	LcYVALDFEQEMATAASSSSLEK	C2(Carbamidomethyl)	1	3	P60709	P60709; Q6S8J3; P63261	0	3	0.6401	0	1	1	850.731	2550.18	2550.17	1.27	0.00108	CID (Collision Induced Dissociation)	MS2	2.98694	0.499	136.382	41165	OT_010_2017_01_006_R_P3_2.raw	F21		5.89	0	2.129e-12	8852918	136.49
High	Sequest HT (A2)	Unambiguous	HLLTDLPLPPELPGGDLsPPDSPEPK	S18(Phospho)	1	1	Q9NYV4	Q9NYV4	0	3	0.0484	0	1	1	937.8	2811.38	2811.39	-0.34	-0.00032	CID (Collision Induced Dissociation)	MS2	30.1211	68.585	137.004	41350	OT_010_2017_01_006_R_P3_2.raw	F21		5.79	0	2.578e-10
High	Sequest HT (A2)	Unambiguous	LDSPPPsPITEASEAAEAAEAGNLAVSSR	S7(Phospho)	1	1	Q9C0C2	Q9C0C2	0	2		0.0138	2	2	1459.18	2917.34	2917.35	-0.61	-0.00089	CID (Collision Induced Dissociation)	MS2	0	35.425	136.986	41344	OT_010_2017_01_006_R_P3_2.raw	F21		5.7	0	7.659e-10	132997	136.76
High	Sequest HT (A2)	Unambiguous	LDsPPPSPITEASEAAEAAEAGNLAVSSR	S3(Phospho)	1	1	Q9C0C2	Q9C0C2	0	2	0.0138	0	1	1	1459.18	2917.34	2917.35	-0.61	-0.00089	CID (Collision Induced Dissociation)	MS2	0	35.425	136.986	41344	OT_010_2017_01_006_R_P3_2.raw	F21		5.78	0	1.599e-09	132997	136.76
High	Sequest HT (A2)	Unambiguous	AGAPGPGLGLcSsSPTGDFVDASVLVR	C11(Carbamidomethyl); S13(Phospho)	1	1	Q6ZTU2	Q6ZTU2	0	3		0.0236	2	2	889.754	2667.25	2667.25	-0.45	-0.0004	CID (Collision Induced Dissociation)	MS2	14.4032	100	136.964	41338	OT_010_2017_01_006_R_P3_2.raw	F21		2.48	0	7.022e-05	58912.6	136.8
High	Sequest HT (A2)	Unambiguous	AGAPGPGLGLcsSSPTGDFVDASVLVR	C11(Carbamidomethyl); S12(Phospho)	1	1	Q6ZTU2	Q6ZTU2	0	3	0.0236	0	1	1	889.754	2667.25	2667.25	-0.45	-0.0004	CID (Collision Induced Dissociation)	MS2	14.4032	100	136.964	41338	OT_010_2017_01_006_R_P3_2.raw	F21		2.54	0	3.59e-05	58912.6	136.8
High	Sequest HT (A2)	Unambiguous	LPVVIGGLLDVDcSEDVIK	C13(Carbamidomethyl)	1	1	Q00610	Q00610	0	2	0.7754	0	1	1	1021.05	2041.09	2041.09	0.52	0.00053	CID (Collision Induced Dissociation)	MS2	15.6921	100	136.956	41336	OT_010_2017_01_006_R_P3_2.raw	F21		5.21	0	3.273e-12	95124.3	137.18
High	Sequest HT (A2)	Unambiguous	AcRTPEsFLGPSASSLVNLDSLVK	C2(Carbamidomethyl); S7(Phospho)	1	1	Q9H201	Q9H201	1	3		0.0366	2	2	876.762	2628.27	2628.27	-0.5	-0.00044	CID (Collision Induced Dissociation)	MS2	21.7862	91.194	132.5	39172	OT_010_2017_01_006_R_P5_2.raw	F23		3.42	0	4.929e-07	38008.9	132.3
High	Sequest HT (A2)	Unambiguous	VQGEAVSNIQENTQTPTVQEEsEEEEVDETGVEVK	S22(Phospho)	1	1	E9PAV3	E9PAV3	0	4	0.1138	0	1	1	985.939	3940.73	3940.73	0.15	0.00015	CID (Collision Induced Dissociation)	MS2	55.9112	20.687	100.326	29925	OT_010_2017_01_006_R_P6_2.raw	F24		3.69	0	1.208e-05
High	Sequest HT (A2)	Unambiguous	LLLAEDsEEEVDFLSER	S7(Phospho)	1	1	Q14676	Q14676	0	2	0.5597	0	1	1	1037.47	2073.93	2073.93	-0.36	-0.00037	CID (Collision Induced Dissociation)	MS2	5.61445	24.213	132.538	39182	OT_010_2017_01_006_R_P5_2.raw	F23		5.61	0	2.428e-11	984541	132.12
High	Sequest HT (A2)	Unambiguous	HLLTDLPLPPELPGGDLSPPDsPEPK	S22(Phospho)	1	1	Q9NYV4	Q9NYV4	0	3		0.0484	2	2	937.8	2811.38	2811.39	-0.34	-0.00032	CID (Collision Induced Dissociation)	MS2	30.1211	68.585	137.004	41350	OT_010_2017_01_006_R_P3_2.raw	F21		5.51	0	9.445e-10
High	Sequest HT (A2)	Unambiguous	IEIIQPLLDmAAGTSNAAPVAENVTNNEGsPPPPVK	M10(Oxidation); S30(Phospho)	1	1	O95104	O95104	0	3	0.0812	0	1	1	1250.95	3750.83	3750.83	-0.6	-0.00075	CID (Collision Induced Dissociation)	MS2	51.9087	25.953	132.541	39183	OT_010_2017_01_006_R_P5_2.raw	F23		4.8	0	1.177e-07	113943	132.5
High	Sequest HT (A2)	Unambiguous	LDsPPPSPITEASEAAEAAEAGNLAVSSR	S3(Phospho)	1	1	Q9C0C2	Q9C0C2	0	3	0.0306	0	1	1	973.12	2917.35	2917.35	-0.01	-1e-05	CID (Collision Induced Dissociation)	MS2	3.1477	1.633	136.923	41325	OT_010_2017_01_006_R_P3_2.raw	F21		6.21	0	3.507e-12	2745472	136.78
High	Sequest HT (A2)	Unambiguous	AsLGsLEGEAEAEAsSPK	S2(Phospho); S5(Phospho); S15(Phospho)	1	1	Q09666	Q09666	0	2	0.7356	0	1	1	986.864	1972.72	1972.72	-1.08	-0.00107	CID (Collision Induced Dissociation)	MS2	41.935	100	132.554	39187	OT_010_2017_01_006_R_P5_2.raw	F23		5.22	0	4.657e-08	55027.4	132.73
High	Sequest HT (A2)	Unambiguous	QQPPLGPSsSLLSLPGLK	S9(Phospho)	1	1	Q4KMP7	Q4KMP7	0	3	0.0771	0	1	1	633.671	1899	1899	-0.74	-0.00047	CID (Collision Induced Dissociation)	MS2	16.3469	55.683	132.596	39198	OT_010_2017_01_006_R_P5_2.raw	F23		3.5	0	9.433e-06	70521.2	132.54
High	Sequest HT (A2)	Unambiguous	cLLADLPLPPELPGGDDLsKSPEEK	C1(Carbamidomethyl); S19(Phospho)	1	1	Q14004	Q14004	1	3		0.027	2	2	924.114	2770.33	2770.33	0.85	0.00079	CID (Collision Induced Dissociation)	MS2	28.0874	54.291	136.884	41314	OT_010_2017_01_006_R_P3_2.raw	F21		3.61	0	3.496e-06	178284	135.97
High	Sequest HT (A2)	Unambiguous	cLLADLPLPPELPGGDDLSKsPEEK	C1(Carbamidomethyl); S21(Phospho)	1	1	Q14004	Q14004	1	3	0.027	0	1	1	924.114	2770.33	2770.33	0.85	0.00079	CID (Collision Induced Dissociation)	MS2	28.0874	54.291	136.884	41314	OT_010_2017_01_006_R_P3_2.raw	F21		3.71	0	1.241e-05	178284	135.97
High	Sequest HT (A2)	Unambiguous	LGEIVTTIPTIGFNVETVEYK		2	5	P61204; P18085	F5H423; P61204; P18085; P84077; P84085	0	3	0.5789	0	1	1	775.086	2323.24	2323.24	-0.12	-9e-05	CID (Collision Induced Dissociation)	MS2	39.8685	100	136.847	41303	OT_010_2017_01_006_R_P3_2.raw	F21		3.04	0	2.102e-06	46885.3	136.73
High	Sequest HT (A2)	Unambiguous	QQPPLGPSSsLLSLPGLK	S10(Phospho)	1	1	Q4KMP7	Q4KMP7	0	3	0.0771	0	1	2	633.671	1899	1899	-0.74	-0.00047	CID (Collision Induced Dissociation)	MS2	16.3469	55.683	132.596	39198	OT_010_2017_01_006_R_P5_2.raw	F23		3.5	0	2.303e-06	70521.2	132.54
High	Sequest HT (A2)	Unambiguous	AGAPGPGLGLcSsSPTGDFVDASVLVR	C11(Carbamidomethyl); S13(Phospho)	1	1	Q6ZTU2	Q6ZTU2	0	3		0.0326	2	2	889.754	2667.25	2667.25	-0.58	-0.00052	CID (Collision Induced Dissociation)	MS2	33.9962	58.266	136.833	41299	OT_010_2017_01_006_R_P3_2.raw	F21		4.15	0	1.08e-07	58912.6	136.8
High	Sequest HT (A2)	Unambiguous	AGAPGPGLGLcsSSPTGDFVDASVLVR	C11(Carbamidomethyl); S12(Phospho)	1	1	Q6ZTU2	Q6ZTU2	0	3	0.0326	0	1	1	889.754	2667.25	2667.25	-0.58	-0.00052	CID (Collision Induced Dissociation)	MS2	33.9962	58.266	136.833	41299	OT_010_2017_01_006_R_P3_2.raw	F21		4.29	0	1.542e-07	58912.6	136.8
High	Sequest HT (A2)	Unambiguous	LDSPPPsPITEASEAAEAAEAGNLAVSSR	S7(Phospho)	1	1	Q9C0C2	Q9C0C2	0	3		0.0306	2	2	973.12	2917.35	2917.35	-0.01	-1e-05	CID (Collision Induced Dissociation)	MS2	3.1477	1.633	136.923	41325	OT_010_2017_01_006_R_P3_2.raw	F21		6.02	0	3.91e-11	2745472	136.78
High	Sequest HT (A2)	Unambiguous	HLLTDLPLPPELPGGDLsPPDSPEPK	S18(Phospho)	1	1	Q9NYV4	Q9NYV4	0	3	0.0897	0	1	1	937.8	2811.39	2811.39	0.44	0.00042	CID (Collision Induced Dissociation)	MS2	9.48268	41.758	136.828	41297	OT_010_2017_01_006_R_P3_2.raw	F21		5.24	0	1.906e-09
High	Sequest HT (A2)	Unambiguous	YVASYLLAALGGNSsPSAK	S15(Phospho)	1	1	P05387	P05387	0	3	0.0225	0	1	1	650.318	1948.94	1948.94	-0.53	-0.00034	CID (Collision Induced Dissociation)	MS2	2.50578	70.314	137.049	41364	OT_010_2017_01_006_R_P3_2.raw	F21		4	0	1.846e-08	840942	137.38
High	Sequest HT (A2)	Unambiguous	LPVVIGGLLDVDcSEDVIK	C13(Carbamidomethyl)	1	1	Q00610	Q00610	0	2	0.652	0	1	1	1021.05	2041.09	2041.09	-0.08	-8e-05	CID (Collision Induced Dissociation)	MS2	13.1064	83.788	137.056	41366	OT_010_2017_01_006_R_P3_2.raw	F21		4.77	0	3.013e-12	95124.3	137.18
High	Sequest HT (A2)	Unambiguous	cGSGPVHISGQHLVAVEEDAEsEDEEEEDVK	C1(Carbamidomethyl); S22(Phospho)	1	1	P06748	P06748	0	3	0.5181	0	1	1	1154.15	3460.44	3460.44	0.13	0.00016	CID (Collision Induced Dissociation)	MS2	33.2847	54.483	137.266	41432	OT_010_2017_01_006_R_P3_2.raw	F21		6.08	0	5.835e-08
High	Sequest HT (A2)	Unambiguous	LPVVIGGLLDVDcSEDVIK	C13(Carbamidomethyl)	1	1	Q00610	Q00610	0	2	0.6238	0	1	1	1021.05	2041.09	2041.09	-0.32	-0.00032	CID (Collision Induced Dissociation)	MS2	22.6018	74.271	137.262	41431	OT_010_2017_01_006_R_P3_2.raw	F21		5.05	0	1.781e-12	95124.3	137.18
High	Sequest HT (A2)	Unambiguous	ASLVALPEQtASEEEtPPPLLTK	T10(Phospho); T16(Phospho)	1	1	Q9UKV3	Q9UKV3	0	3	0.238	0	1	1	861.073	2581.2	2581.21	-1.5	-0.00129	CID (Collision Induced Dissociation)	MS2	3.92659	88.614	137.259	41430	OT_010_2017_01_006_R_P3_2.raw	F21		3.95	0	5.086e-06	120740	137.75
High	Sequest HT (A2)	Unambiguous	DDTIMATESEVTAFAVLDQDQK		1	1	P55263	P55263	0	2	0.6362	0	1	1	1214.06	2427.12	2427.12	-0.8	-0.00097	CID (Collision Induced Dissociation)	MS2	15.9192	44.807	137.253	41428	OT_010_2017_01_006_R_P3_2.raw	F21		5.14	0	3.432e-11	91040.6	137.36
High	Sequest HT (A2)	Unambiguous	DDTIMATESEVTAFAVLDQDQK		1	1	P55263	P55263	0	3	0.3351	0	1	1	809.711	2427.12	2427.12	-1.54	-0.00124	CID (Collision Induced Dissociation)	MS2	41.6507	26.891	137.237	41422	OT_010_2017_01_006_R_P3_2.raw	F21		1.94	0	3.696e-07	223338	137.34
High	Sequest HT (A2)	Unambiguous	DDTIMATESEVTAFAVLDQDQK		1	1	P55263	P55263	0	2	0.5481	0	1	1	1214.07	2427.12	2427.12	0	0	CID (Collision Induced Dissociation)	MS2	14.5631	41.285	137.219	41417	OT_010_2017_01_006_R_P3_2.raw	F21		4.89	0	3.737e-11	91040.6	137.36
High	Sequest HT (A2)	Unambiguous	cLLADLPLPPELPGGDDLSKsPEEK	C1(Carbamidomethyl); S21(Phospho)	1	1	Q14004	Q14004	1	3	0.0836	0	1	1	924.111	2770.32	2770.33	-2.06	-0.0019	CID (Collision Induced Dissociation)	MS2	40.4281	81.744	137.215	41416	OT_010_2017_01_006_R_P3_2.raw	F21		3.35	0	2.102e-07	178284	135.97
High	Sequest HT (A2)	Unambiguous	ATMAQNENVVVQPVVAENIPVIPLSDsPPPSR	S27(Phospho)	1	1	P30414	P30414	0	4	0.1082	0	1	1	862.934	3448.71	3448.72	-1.52	-0.00131	CID (Collision Induced Dissociation)	MS2	4.61321	50.639	137.203	41412	OT_010_2017_01_006_R_P3_2.raw	F21		5.36	0	1.619e-09	163341	136.88
High	Sequest HT (A2)	Unambiguous	EADIDGDGQVNYEEFVQMMTAK		1	1	P62158	P62158	0	3	0.5955	0	1	1	830.697	2490.08	2490.08	-0.84	-0.00069	CID (Collision Induced Dissociation)	MS2	12.3515	44.499	137.198	41410	OT_010_2017_01_006_R_P3_2.raw	F21		4.92	0	1.395e-08	133150	137.39
High	Sequest HT (A2)	Unambiguous	YVASYLLAALGGNSSPsAK	S17(Phospho)	1	1	P05387	P05387	0	3		0.0225	2	2	650.318	1948.94	1948.94	-0.53	-0.00034	CID (Collision Induced Dissociation)	MS2	2.50578	70.314	137.049	41364	OT_010_2017_01_006_R_P3_2.raw	F21		3.91	0	2.491e-08	840942	137.38
High	Sequest HT (A2)	Unambiguous	YVASYLLAALGGNSsPSAK	S15(Phospho)	1	1	P05387	P05387	0	2	0.0661	0	1	1	974.974	1948.94	1948.94	-0.9	-0.00088	CID (Collision Induced Dissociation)	MS2	29.4091	9.176	137.188	41406	OT_010_2017_01_006_R_P3_2.raw	F21		6.2	0	1.034e-12	1.14986e+06	137.37
High	Sequest HT (A2)	Unambiguous	EADIDGDGQVNYEEFVQMMTAK		1	1	P62158	P62158	0	3	0.5767	0	1	1	830.698	2490.08	2490.08	-0.76	-0.00063	CID (Collision Induced Dissociation)	MS2	18.5495	80.821	137.173	41402	OT_010_2017_01_006_R_P3_2.raw	F21		4.37	0	4.928e-09	133150	137.39
High	Sequest HT (A2)	Unambiguous	NNNIDAAIENIENmLTSENK	M14(Oxidation)	1	1	P42704	P42704	0	3	0.5345	0	1	1	755.021	2263.05	2263.05	-0.57	-0.00043	CID (Collision Induced Dissociation)	MS2	20.2794	61.466	137.162	41399	OT_010_2017_01_006_R_P3_2.raw	F21		3.33	0	3.191e-08	69809.9	137.33
High	Sequest HT (A2)	Unambiguous	LPVVIGGLLDVDcSEDVIK	C13(Carbamidomethyl)	1	1	Q00610	Q00610	0	3	0.3717	0	1	1	681.034	2041.09	2041.09	-1.16	-0.00079	CID (Collision Induced Dissociation)	MS2	20.9517	73.955	137.159	41398	OT_010_2017_01_006_R_P3_2.raw	F21		3.04	0	4.871e-07	43218.2	137.17
High	Sequest HT (A2)	Unambiguous	HLLTDLPLPPELPGGDLsPPDSPEPK	S18(Phospho)	1	1	Q9NYV4	Q9NYV4	0	3	0.1013	0	1	1	937.799	2811.38	2811.39	-1.45	-0.00136	CID (Collision Induced Dissociation)	MS2	16.454	82.775	137.155	41397	OT_010_2017_01_006_R_P3_2.raw	F21		5.43	0	2.036e-09
High	Sequest HT (A2)	Unambiguous	cGSGPVHISGQHLVAVEEDAEsEDEEEEDVK	C1(Carbamidomethyl); S22(Phospho)	1	1	P06748	P06748	0	4	0.3698	0	1	1	865.864	3460.43	3460.44	-1.37	-0.00118	CID (Collision Induced Dissociation)	MS2	7.75919	46.393	137.144	41393	OT_010_2017_01_006_R_P3_2.raw	F21		3.38	0	2.6e-05
High	Sequest HT (A2)	Unambiguous	LPVVIGGLLDVDcSEDVIK	C13(Carbamidomethyl)	1	1	Q00610	Q00610	0	2	0.6712	0	1	1	1021.05	2041.09	2041.09	-1.45	-0.00148	CID (Collision Induced Dissociation)	MS2	8.98854	64.444	137.109	41383	OT_010_2017_01_006_R_P3_2.raw	F21		5.11	0	1.549e-12	95124.3	137.18
High	Sequest HT (A2)	Unambiguous	cGSGPVHISGQHLVAVEEDAEsEDEEEEDVK	C1(Carbamidomethyl); S22(Phospho)	1	1	P06748	P06748	0	3	0.5957	0	1	1	1154.15	3460.43	3460.44	-1.24	-0.00143	CID (Collision Induced Dissociation)	MS2	53.3715	57.178	137.1	41380	OT_010_2017_01_006_R_P3_2.raw	F21		6.11	0	2.359e-10
High	Sequest HT (A2)	Unambiguous	cLLADLPLPPELPGGDDLSKsPEEK	C1(Carbamidomethyl); S21(Phospho)	1	1	Q14004	Q14004	1	3	0.4716	0	1	2	924.113	2770.32	2770.33	-0.8	-0.00074	CID (Collision Induced Dissociation)	MS2	33.4531	79.646	137.06	41367	OT_010_2017_01_006_R_P3_2.raw	F21		3.52	0	3.397e-05	178284	135.97
High	Sequest HT (A2)	Unambiguous	cLLADLPLPPELPGGDDLsKSPEEK	C1(Carbamidomethyl); S19(Phospho)	1	1	Q14004	Q14004	1	3	0.4716	0	1	1	924.113	2770.32	2770.33	-0.8	-0.00074	CID (Collision Induced Dissociation)	MS2	33.4531	79.646	137.06	41367	OT_010_2017_01_006_R_P3_2.raw	F21		3.52	0	4.369e-05	178284	135.97
High	Sequest HT (A2)	Unambiguous	LcYVALDFEQEMATAASSSSLEK	C2(Carbamidomethyl)	1	3	P60709	P60709; Q6S8J3; P63261	0	3	0.632	0	1	1	850.729	2550.17	2550.17	-0.75	-0.00064	CID (Collision Induced Dissociation)	MS2	3.02561	5.234	137.186	41405	OT_010_2017_01_006_R_P3_2.raw	F21		4.81	0	1.056e-09	8852918	136.49
High	Sequest HT (A2)	Unambiguous	FIcVtPTTcSNTIDLPMsPR	C3(Carbamidomethyl); T5(Phospho); C9(Carbamidomethyl); S18(Phospho)	1	1	P40763	P40763	0	3		0.0144	2	2	824.013	2470.02	2470.03	-0.19	-0.00016	CID (Collision Induced Dissociation)	MS2	11.4296	81.854	132.674	39222	OT_010_2017_01_006_R_P5_2.raw	F23		4.12	0	4.246e-07	63798	132.76
High	Sequest HT (A2)	Unambiguous	LcYVALDFEQEMATAASSSSLEK	C2(Carbamidomethyl)	1	3	P60709	P60709; Q6S8J3; P63261	0	4	0.4772	0	1	1	638.298	2550.17	2550.17	-1.42	-0.00091	CID (Collision Induced Dissociation)	MS2	24.0077	86.448	136.8	41289	OT_010_2017_01_006_R_P3_2.raw	F21		3.94	0	1.354e-09
High	Sequest HT (A2)	Unambiguous	AGAPGPGLGLcSsSPTGDFVDASVLVR	C11(Carbamidomethyl); S13(Phospho)	1	1	Q6ZTU2	Q6ZTU2	0	3		0.0097	3	3	889.753	2667.25	2667.25	-0.99	-0.00088	CID (Collision Induced Dissociation)	MS2	15.8579	72.245	136.784	41284	OT_010_2017_01_006_R_P3_2.raw	F21		4.1	0	3.315e-08	58912.6	136.8
High	Sequest HT (A2)	Unambiguous	LcYVALDFEQEMATAASSSSLEK	C2(Carbamidomethyl)	1	3	P60709	P60709; Q6S8J3; P63261	0	4	0.294	0	1	1	638.299	2550.17	2550.17	0.4	0.00025	CID (Collision Induced Dissociation)	MS2	3.61938	48.463	136.611	41232	OT_010_2017_01_006_R_P3_2.raw	F21		3.64	0	1.853e-08
High	Sequest HT (A2)	Unambiguous	IEIIQPLLDmAAGTSNAAPVAENVTNNEGsPPPPVK	M10(Oxidation); S30(Phospho)	1	1	O95104	O95104	0	4	0.1257	0	1	1	938.463	3750.83	3750.83	0.26	0.00024	CID (Collision Induced Dissociation)	MS2	7.81946	22.586	132.647	39213	OT_010_2017_01_006_R_P5_2.raw	F23		5.41	0	1.866e-07	155259	132.47
High	Sequest HT (A2)	Unambiguous	LcYVALDFEQEMATAASSSSLEK	C2(Carbamidomethyl)	1	3	P60709	P60709; Q6S8J3; P63261	0	2	0.6534	0	1	1	1275.59	2550.17	2550.17	-0.5	-0.00064	CID (Collision Induced Dissociation)	MS2	1.0236	2.05	136.551	41213	OT_010_2017_01_006_R_P3_2.raw	F21		5.51	0	1.032e-11	1.81703e+06	136.49
High	Sequest HT (A2)	Unambiguous	ttPPEAAQNGQSPMAALILVADNAGGSHASK	T1(Phospho); T2(Phospho)	1	1	Q7Z5L9	Q7Z5L9	0	3	0.2594	0	1	1	1055.47	3164.4	3164.41	-5.03	-0.0053	CID (Collision Induced Dissociation)	MS2	24.2554	100	136.53	41208	OT_010_2017_01_006_R_P3_2.raw	F21		3.2	0	3.802e-05	31480.2	136.57
High	Sequest HT (A2)	Unambiguous	QVTITGSAASISLAQYLINAR		1	1	Q15365	Q15365	0	3	0.197	0	1	1	726.403	2177.19	2177.19	0.55	0.0004	CID (Collision Induced Dissociation)	MS2	80.005	60.413	136.503	41200	OT_010_2017_01_006_R_P3_2.raw	F21		1.98	0	5.161e-05	19559.7	136.36
High	Sequest HT (A2)	Unambiguous	QGsSLNLFEDVQITEPEAEPESK	S3(Phospho)	1	1	Q6WKZ4	Q6WKZ4	0	3	0.0247	0	1	1	876.397	2627.18	2627.18	-0.17	-0.00015	CID (Collision Induced Dissociation)	MS2	17.8925	46.154	132.649	39214	OT_010_2017_01_006_R_P5_2.raw	F23		4.85	0	2.794e-08	545770	132.89
High	Sequest HT (A2)	Unambiguous	LGPGGLDPVEVYESLPEELQK		1	1	Q16543	Q16543	0	3	0.3668	0	1	1	757.058	2269.16	2269.16	0.02	2e-05	CID (Collision Induced Dissociation)	MS2	29.755	100	136.476	41193	OT_010_2017_01_006_R_P3_2.raw	F21		2.89	0	2.827e-05	29114	136.38
High	Sequest HT (A2)	Unambiguous	SPSLDVtVPEAELNLETPEISVGGK	T7(Phospho)	1	1	Q09666	Q09666	0	3	0.0596	0	1	1	887.767	2661.29	2661.29	-1.74	-0.00155	CID (Collision Induced Dissociation)	MS2	24.6617	87.365	136.472	41192	OT_010_2017_01_006_R_P3_2.raw	F21		3.69	0	9.096e-06	100422	136.66
High	Sequest HT (A2)	Unambiguous	FLTALAQDGVINEEALSVTELDR		1	1	Q8WUM4	Q8WUM4	0	3	0.3857	0	1	1	835.435	2504.29	2504.29	1.4	0.00117	CID (Collision Induced Dissociation)	MS2	26.1264	91.389	136.469	41191	OT_010_2017_01_006_R_P3_2.raw	F21		4.33	0	3.328e-08	56012.6	136.21
High	Sequest HT (A2)	Unambiguous	HLLTDLPLPPELPGGDLsPPDSPEPK	S18(Phospho)	1	1	Q9NYV4	Q9NYV4	0	3	0.0474	0	1	1	937.8	2811.39	2811.39	0.12	0.00011	CID (Collision Induced Dissociation)	MS2	11.6583	45.086	136.614	41233	OT_010_2017_01_006_R_P3_2.raw	F21		5.27	0	2.339e-11
High	Sequest HT (A2)	Unambiguous	cGSGPVHISGQHLVAVEEDAEsEDEEEEDVK	C1(Carbamidomethyl); S22(Phospho)	1	1	P06748	P06748	0	3	0.5352	0	1	1	1154.15	3460.44	3460.44	0.25	0.00029	CID (Collision Induced Dissociation)	MS2	52.5858	46.538	136.452	41186	OT_010_2017_01_006_R_P3_2.raw	F21		6.11	0	6.595e-09
High	Sequest HT (A2)	Unambiguous	LcYVALDFEQEMATAASSSSLEK	C2(Carbamidomethyl)	1	3	P60709	P60709; Q6S8J3; P63261	0	4	0.5833	0	1	1	638.299	2550.17	2550.17	0.11	7e-05	CID (Collision Induced Dissociation)	MS2	4.39259	58.908	136.443	41183	OT_010_2017_01_006_R_P3_2.raw	F21		4.44	0	3.369e-11
High	Sequest HT (A2)	Unambiguous	HLLTDLPLPPELPGGDLsPPDSPEPK	S18(Phospho)	1	1	Q9NYV4	Q9NYV4	0	3	0.1034	0	1	1	937.8	2811.39	2811.39	0.45	0.00042	CID (Collision Induced Dissociation)	MS2	14.0006	45.732	136.44	41182	OT_010_2017_01_006_R_P3_2.raw	F21		4.93	0	3.309e-10
High	Sequest HT (A2)	Unambiguous	QGSsLNLFEDVQITEPEAEPESK	S4(Phospho)	1	1	Q6WKZ4	Q6WKZ4	0	3		0.0247	2	2	876.397	2627.18	2627.18	-0.17	-0.00015	CID (Collision Induced Dissociation)	MS2	17.8925	46.154	132.649	39214	OT_010_2017_01_006_R_P5_2.raw	F23		4.73	0	9.336e-08	545770	132.89
High	Sequest HT (A2)	Unambiguous	cGSGPVHISGQHLVAVEEDAEsEDEEEEDVK	C1(Carbamidomethyl); S22(Phospho)	1	1	P06748	P06748	0	4	0.4821	0	1	1	865.864	3460.43	3460.44	-0.79	-0.00068	CID (Collision Induced Dissociation)	MS2	34.6887	46.579	132.655	39216	OT_010_2017_01_006_R_P5_2.raw	F23		4.46	0	9.154e-07
High	Sequest HT (A2)	Unambiguous	FIcVTPTTcsNTIDLPMsPR	C3(Carbamidomethyl); C9(Carbamidomethyl); S10(Phospho); S18(Phospho)	1	1	P40763	P40763	0	3	0.0144	0	1	1	824.013	2470.02	2470.03	-0.19	-0.00016	CID (Collision Induced Dissociation)	MS2	11.4296	81.854	132.674	39222	OT_010_2017_01_006_R_P5_2.raw	F23		4.18	0	4.517e-06	63798	132.76
High	Sequest HT (A2)	Unambiguous	VETGVLKPGMVVTFAPVNVTTEVK		1	2	P68104	P68104; Q5VTE0	0	3	0.4521	0	1	1	839.134	2515.39	2515.38	0.81	0.00068	CID (Collision Induced Dissociation)	MS2	31.8043	65.695	117.103	35090	OT_010_2017_01_006_R_P6_2.raw	F24		2.61	0	3.698e-06	109760	117.41
High	Sequest HT (A2)	Unambiguous	DSLIFLVDASK		1	1	P12956	P12956	0	2	0.6193	0	1	1	604.332	1207.66	1207.66	0.01	1e-05	CID (Collision Induced Dissociation)	MS2	35.8735	100	117.11	35092	OT_010_2017_01_006_R_P6_2.raw	F24		3.31	0	1.467e-05	59772.5	117.18
High	Sequest HT (A2)	Unambiguous	DGIILcELINK	C6(Carbamidomethyl)	1	1	Q15417	Q15417	0	2	0.5255	0	1	1	644.353	1287.7	1287.7	0.09	6e-05	CID (Collision Induced Dissociation)	MS2	6.08499	100	117.113	35093	OT_010_2017_01_006_R_P6_2.raw	F24		3.14	0	1.553e-05	48204	117.13
High	Sequest HT (A2)	Unambiguous	SFcPIELNINGsPGAESDLATFcTSK	C3(Carbamidomethyl); S12(Phospho); C23(Carbamidomethyl)	1	1	Q9BYW2	Q9BYW2	0	3	0.18	0	1	1	965.757	2895.26	2895.26	-0.23	-0.00022	CID (Collision Induced Dissociation)	MS2	20.0695	62.483	136.403	41172	OT_010_2017_01_006_R_P3_2.raw	F21		4.61	0	2.275e-06	50573.5	136.31
High	Sequest HT (A2)	Unambiguous	TPsSQNLLALLAR	S3(Phospho)	1	1	O75385	O75385	0	2	0.0853	0	1	1	732.385	1463.76	1463.76	0.1	8e-05	CID (Collision Induced Dissociation)	MS2	14.5798	90.856	136.446	41184	OT_010_2017_01_006_R_P3_2.raw	F21		3.75	0	1.105e-07	81436.8	136.54
High	Sequest HT (A2)	Unambiguous	cGSGPVHISGQHLVAVEEDAEsEDEEEEDVK	C1(Carbamidomethyl); S22(Phospho)	1	1	P06748	P06748	0	4	0.2325	0	1	1	865.863	3460.43	3460.44	-1.43	-0.00124	CID (Collision Induced Dissociation)	MS2	23.5236	53.731	136.787	41285	OT_010_2017_01_006_R_P3_2.raw	F21		2.71	0	7.882e-06
High	Sequest HT (A2)	Unambiguous	HLLTDLPLPPELPGGDLSPPDsPEPK	S22(Phospho)	1	1	Q9NYV4	Q9NYV4	0	3		0.0474	2	2	937.8	2811.39	2811.39	0.12	0.00011	CID (Collision Induced Dissociation)	MS2	11.6583	45.086	136.614	41233	OT_010_2017_01_006_R_P3_2.raw	F21		5.02	0	2.542e-09
High	Sequest HT (A2)	Unambiguous	EFADSLGIPFLETSAK		2	3	P62820; Q9H0U4	P62820; Q92928; Q9H0U4	0	2	0.5239	0	1	1	862.94	1724.87	1724.87	-0.34	-0.00029	CID (Collision Induced Dissociation)	MS2	28.2689	100	132.633	39210	OT_010_2017_01_006_R_P5_2.raw	F23		3.55	0	5.365e-06	47472.4	132.5
High	Sequest HT (A2)	Unambiguous	AGAPGPGLGLcsSSPTGDFVDASVLVR	C11(Carbamidomethyl); S12(Phospho)	1	1	Q6ZTU2	Q6ZTU2	0	3		0.0048	2	2	889.753	2667.25	2667.25	-0.99	-0.00088	CID (Collision Induced Dissociation)	MS2	15.8579	72.245	136.784	41284	OT_010_2017_01_006_R_P3_2.raw	F21		4.12	0	4.005e-08	58912.6	136.8
High	Sequest HT (A2)	Unambiguous	AGAPGPGLGLcSSsPTGDFVDASVLVR	C11(Carbamidomethyl); S14(Phospho)	1	1	Q6ZTU2	Q6ZTU2	0	3	0.0048	0	1	1	889.753	2667.25	2667.25	-0.99	-0.00088	CID (Collision Induced Dissociation)	MS2	15.8579	72.245	136.784	41284	OT_010_2017_01_006_R_P3_2.raw	F21		4.14	0	3.993e-08	58912.6	136.8
High	Sequest HT (A2)	Unambiguous	TVLsLFDEEEDKMEDQNIIQAPQK	S4(Phospho)	2	2	Q9Y4E1; Q641Q2	Q9Y4E1; Q641Q2	1	3	0.0864	0	1	1	967.447	2900.33	2900.33	0.22	0.00021	CID (Collision Induced Dissociation)	MS2	14.4808	32.839	136.778	41282	OT_010_2017_01_006_R_P3_2.raw	F21		4.4	0	1.064e-06	381480	137.23
High	Sequest HT (A2)	Unambiguous	ATMAQNENVVVQPVVAENIPVIPLSDsPPPSR	S27(Phospho)	1	1	P30414	P30414	0	4	0.0576	0	1	1	862.933	3448.71	3448.72	-2.15	-0.00186	CID (Collision Induced Dissociation)	MS2	10.938	25.969	136.775	41281	OT_010_2017_01_006_R_P3_2.raw	F21		4.69	0	2.027e-06	163341	136.88
High	Sequest HT (A2)	Unambiguous	LDSPPPsPITEASEAAEAAEAGNLAVSSR	S7(Phospho)	1	1	Q9C0C2	Q9C0C2	0	2		0.0393	2	2	1459.18	2917.35	2917.35	-0.19	-0.00027	CID (Collision Induced Dissociation)	MS2	7.15883	21.949	136.773	41280	OT_010_2017_01_006_R_P3_2.raw	F21		6.11	0	2.352e-10	132997	136.76
High	Sequest HT (A2)	Unambiguous	LDsPPPSPITEASEAAEAAEAGNLAVSSR	S3(Phospho)	1	1	Q9C0C2	Q9C0C2	0	2	0.0393	0	1	1	1459.18	2917.35	2917.35	-0.19	-0.00027	CID (Collision Induced Dissociation)	MS2	7.15883	21.949	136.773	41280	OT_010_2017_01_006_R_P3_2.raw	F21		6.36	0	1.782e-10	132997	136.76
High	Sequest HT (A2)	Unambiguous	VEAKEEsEEsDEDmGFGLFD	S7(Phospho); S10(Phospho); M14(Oxidation)	1	2	P05388	P05388; Q8NHW5	1	2	0.7515	0	1	1	1219.93	2438.85	2438.85	-0.03	-3e-05	CID (Collision Induced Dissociation)	MS2	21.0624	24.643	136.77	41279	OT_010_2017_01_006_R_P3_2.raw	F21		5.15	0	7.92e-08	157973	136.58
High	Sequest HT (A2)	Unambiguous	KEEsEEsDDDmGFGLFD	S4(Phospho); S7(Phospho); M11(Oxidation)	2	2	P05386; P05387	P05386; P05387	1	2	0.8024	0	1	1	1063.35	2125.69	2125.69	-0.34	-0.00036	CID (Collision Induced Dissociation)	MS2	6.74034	20.128	136.765	41277	OT_010_2017_01_006_R_P3_2.raw	F21		4.91	0	3e-08	204167	136.86
High	Sequest HT (A2)	Unambiguous	tVLSLFDEEEDKMEDQNIIQAPQK	T1(Phospho)	2	2	Q9Y4E1; Q641Q2	Q9Y4E1; Q641Q2	1	3		0.033	2	2	967.449	2900.33	2900.33	1.36	0.00131	CID (Collision Induced Dissociation)	MS2	22.1606	66.32	136.742	41271	OT_010_2017_01_006_R_P3_2.raw	F21		5.27	0	8.876e-07	381480	137.23
High	Sequest HT (A2)	Unambiguous	TPsSQNLLALLAR	S3(Phospho)	1	1	O75385	O75385	0	2	0.1008	0	1	1	732.385	1463.76	1463.76	0.69	0.0005	CID (Collision Induced Dissociation)	MS2	3.89344	95.003	136.617	41234	OT_010_2017_01_006_R_P3_2.raw	F21		3.97	0	2.579e-07	81436.8	136.54
High	Sequest HT (A2)	Unambiguous	TVLsLFDEEEDKMEDQNIIQAPQK	S4(Phospho)	2	2	Q9Y4E1; Q641Q2	Q9Y4E1; Q641Q2	1	3	0.033	0	1	1	967.449	2900.33	2900.33	1.36	0.00131	CID (Collision Induced Dissociation)	MS2	22.1606	66.32	136.742	41271	OT_010_2017_01_006_R_P3_2.raw	F21		5.45	0	6.233e-07	381480	137.23
High	Sequest HT (A2)	Unambiguous	TVLsLFDEEEDKMEDQNIIQAPQK	S4(Phospho)	2	2	Q9Y4E1; Q641Q2	Q9Y4E1; Q641Q2	1	3	0.0782	0	1	1	967.447	2900.33	2900.33	-0.35	-0.00034	CID (Collision Induced Dissociation)	MS2	26.0478	100	136.698	41258	OT_010_2017_01_006_R_P3_2.raw	F21		4.73	0	6.063e-07	381480	137.23
High	Sequest HT (A2)	Unambiguous	LTTPTYGDLNHLVSATMSGVTTcLR	C23(Carbamidomethyl)	3	5	P04350; P07437; P68371	Q13885; P04350; P07437; P68371; Q9BVA1	0	3	0.37	0	1	1	903.451	2708.34	2708.34	0.02	2e-05	CID (Collision Induced Dissociation)	MS2	25.5261	100	136.69	41256	OT_010_2017_01_006_R_P3_2.raw	F21		3.73	0	3.22e-08	52186.7	136.2
High	Sequest HT (A2)	Unambiguous	QEPsSPPLAPGLPAFLAAPGTTScPEcGK	S4(Phospho); C24(Carbamidomethyl); C27(Carbamidomethyl)	1	1	Q8N0Y2	Q8N0Y2	0	3	0.4028	0	1	2	1006.46	3017.37	3017.38	-2.22	-0.00223	CID (Collision Induced Dissociation)	MS2	52.9458	100	136.683	41254	OT_010_2017_01_006_R_P3_2.raw	F21		4.22	0	3.914e-06	28117.4	136.56
High	Sequest HT (A2)	Unambiguous	QEPSsPPLAPGLPAFLAAPGTTScPEcGK	S5(Phospho); C24(Carbamidomethyl); C27(Carbamidomethyl)	1	1	Q8N0Y2	Q8N0Y2	0	3	0.4028	0	1	1	1006.46	3017.37	3017.38	-2.22	-0.00223	CID (Collision Induced Dissociation)	MS2	52.9458	100	136.683	41254	OT_010_2017_01_006_R_P3_2.raw	F21		4.22	0	7.88e-06	28117.4	136.56
High	Sequest HT (A2)	Unambiguous	LGEIVTTIPTIGFNVETVEYK		2	5	P61204; P18085	F5H423; P61204; P18085; P84077; P84085	0	3	0.596	0	1	1	775.086	2323.24	2323.24	0.43	0.00034	CID (Collision Induced Dissociation)	MS2	15.4953	97.826	136.679	41253	OT_010_2017_01_006_R_P3_2.raw	F21		3.96	0	2.981e-07	46885.3	136.73
High	Sequest HT (A2)	Unambiguous	ATMAQNENVVVQPVVAENIPVIPLSDSPPPsR	S31(Phospho)	1	1	P30414	P30414	0	4	0.0065	0	1	1	862.934	3448.71	3448.72	-1.16	-0.001	CID (Collision Induced Dissociation)	MS2	35.6781	71.968	136.676	41252	OT_010_2017_01_006_R_P3_2.raw	F21		3.1	0	4.275e-05	163341	136.88
High	Sequest HT (A2)	Unambiguous	cLLADLPLPPELPGGDDLsKSPEEK	C1(Carbamidomethyl); S19(Phospho)	1	1	Q14004	Q14004	1	3		0.0087	2	2	924.114	2770.33	2770.33	0.66	0.00061	CID (Collision Induced Dissociation)	MS2	43.8499	42.755	136.67	41250	OT_010_2017_01_006_R_P3_2.raw	F21		3.42	0	9.464e-06	178284	135.97
High	Sequest HT (A2)	Unambiguous	cLLADLPLPPELPGGDDLSKsPEEK	C1(Carbamidomethyl); S21(Phospho)	1	1	Q14004	Q14004	1	3	0.0087	0	1	1	924.114	2770.33	2770.33	0.66	0.00061	CID (Collision Induced Dissociation)	MS2	43.8499	42.755	136.67	41250	OT_010_2017_01_006_R_P3_2.raw	F21		3.45	0	1.226e-05	178284	135.97
High	Sequest HT (A2)	Unambiguous	sSASAPDVDDPEAFPALA	S1(Phospho)	1	1	Q8NC51	Q8NC51	0	2	0.0119	0	1	1	920.388	1839.77	1839.77	0.06	5e-05	CID (Collision Induced Dissociation)	MS2	22.7793	78.527	136.629	41238	OT_010_2017_01_006_R_P3_2.raw	F21		4.19	0	4.865e-05	46425.4	136.57
High	Sequest HT (A2)	Unambiguous	VQGEAVSNIQENTQTPTVQEEsEEEEVDETGVEVK	S22(Phospho)	1	1	E9PAV3	E9PAV3	0	3	0.159	0	1	1	1314.25	3940.73	3940.73	-0.73	-0.00096	CID (Collision Induced Dissociation)	MS2	5.69432	15.512	100.324	29924	OT_010_2017_01_006_R_P6_2.raw	F24		4.78	0	6.311e-08
High	Sequest HT (A2)	Unambiguous	AEtPPLPIPPPPPDIQPLER	T3(Phospho)	1	1	Q8IX15	Q8IX15	0	3	0.4115	0	1	1	752.055	2254.15	2254.15	-0.08	-6e-05	CID (Collision Induced Dissociation)	MS2	17.4844	95.765	132.223	39094	OT_010_2017_01_006_R_P5_2.raw	F23		2.26	0	5.91e-05	122926	131.49
High	Sequest HT (A2)	Unambiguous	cGSGPVHISGQHLVAVEEDAEsEDEEEEDVK	C1(Carbamidomethyl); S22(Phospho)	1	1	P06748	P06748	0	3	0.6165	0	1	1	1154.15	3460.44	3460.44	-0.04	-5e-05	CID (Collision Induced Dissociation)	MS2	32.1685	53.653	132.03	39954	OT_010_2017_01_006_R_P3_2.raw	F21		6.91	0	3.89e-10
High	Sequest HT (A2)	Unambiguous	IEIIQPLLDmAAGTSNAAPVAENVTNNEGsPPPPVK	M10(Oxidation); S30(Phospho)	1	1	O95104	O95104	0	4		0.0238	2	2	938.464	3750.83	3750.83	1.16	0.00109	CID (Collision Induced Dissociation)	MS2	5.02737	29.927	132.019	39950	OT_010_2017_01_006_R_P3_2.raw	F21		4.1	0	3.005e-06	114901	132.11
High	Sequest HT (A2)	Unambiguous	EVQTPQYLNPFDEPEAFVTIKDsPPQSTK	S23(Phospho)	1	1	Q8NDI1	Q8NDI1	1	3	0.0314	0	1	1	1129.2	3385.6	3385.59	3.05	0.00344	CID (Collision Induced Dissociation)	MS2	29.3781	59.511	128.321	38870	OT_010_2017_01_006_R_P3_2.raw	F21		3.82	0	2.756e-07	85124	128.58
High	Sequest HT (A2)	Unambiguous	ALEsPERPFLAILGGAK	S4(Phospho)	1	1	P00558	P00558	0	2	0.6262	0	1	1	924.987	1848.97	1848.96	2.1	0.00194	CID (Collision Induced Dissociation)	MS2	44.1138	97.942	128.306	38866	OT_010_2017_01_006_R_P3_2.raw	F21		3.13	0	8.659e-06	109767	128.07
High	Sequest HT (A2)	Unambiguous	VQGEAVSNIQENTQTPTVQEEsEEEEVDETGVEVK	S22(Phospho)	1	1	E9PAV3	E9PAV3	0	4	0.0823	0	1	1	985.939	3940.74	3940.73	0.4	0.00039	CID (Collision Induced Dissociation)	MS2	84.1057	15.179	100.28	29908	OT_010_2017_01_006_R_P6_2.raw	F24		4.01	0	6.873e-06
High	Sequest HT (A2)	Unambiguous	DSLLQDGEFSmDLR	M11(Oxidation)	1	1	P07737	P07737	0	2	0.5812	0	1	1	821.374	1641.74	1641.74	-0.69	-0.00056	CID (Collision Induced Dissociation)	MS2	21.5195	29.92	100.278	29907	OT_010_2017_01_006_R_P6_2.raw	F24		3.82	0	1.386e-07	227496	100.41
High	Sequest HT (A2)	Unambiguous	GPRtPsPPPPIPEDIALGK	T4(Phospho); S6(Phospho)	1	1	Q5T200	Q5T200	1	3	0.5756	0	1	1	700.337	2099	2099	-0.58	-0.00041	CID (Collision Induced Dissociation)	MS2	9.24453	19.774	100.275	29906	OT_010_2017_01_006_R_P6_2.raw	F24		3.77	0	7.897e-06	283962	99.94
High	Sequest HT (A2)	Unambiguous	MESMEIIEEIQcQTQQENLSSNSDGIsPK	C12(Carbamidomethyl); S27(Phospho)	1	1	Q13535	Q13535	0	3	0.2361	0	1	1	1135.82	3405.46	3405.45	1.12	0.00127	CID (Collision Induced Dissociation)	MS2	21.3252	49.197	134.255	39664	OT_010_2017_01_006_R_P5_2.raw	F23		5.21	0	2.958e-08	57828.6	134.29
High	Sequest HT (A2)	Unambiguous	cGSGPVHISGQHLVAVEEDAEsEDEEEEDVK	C1(Carbamidomethyl); S22(Phospho)	1	1	P06748	P06748	0	3	0.5738	0	1	1	1154.15	3460.44	3460.44	1.16	0.00134	CID (Collision Induced Dissociation)	MS2	25.9266	30.877	128.295	38862	OT_010_2017_01_006_R_P3_2.raw	F21		6.71	0	2.382e-09
High	Sequest HT (A2)	Unambiguous	HsVTAATPPPsPTSGESGDLLSNLLQSPSSAK	S2(Phospho); S11(Phospho)	1	1	Q96QU8	Q96QU8	0	4		0.0485	3	3	824.131	3293.5	3293.5	1.34	0.0011	CID (Collision Induced Dissociation)	MS2	2.44895	20.064	128.293	38861	OT_010_2017_01_006_R_P3_2.raw	F21		3.92	0	2.275e-05	181901	128.23
High	Sequest HT (A2)	Unambiguous	HSVTAAtPPPSPtSGESGDLLSNLLQSPSSAK	T7(Phospho); T13(Phospho)	1	1	Q96QU8	Q96QU8	0	4		0.0267	2	2	824.131	3293.5	3293.5	1.34	0.0011	CID (Collision Induced Dissociation)	MS2	2.44895	20.064	128.293	38861	OT_010_2017_01_006_R_P3_2.raw	F21		4.01	0	4.691e-05	181901	128.23
High	Sequest HT (A2)	Unambiguous	HSVTAATPPPSPTsGEsGDLLSNLLQSPSSAK	S14(Phospho); S17(Phospho)	1	1	Q96QU8	Q96QU8	0	4	0.0267	0	1	1	824.131	3293.5	3293.5	1.34	0.0011	CID (Collision Induced Dissociation)	MS2	2.44895	20.064	128.293	38861	OT_010_2017_01_006_R_P3_2.raw	F21		4.12	0	1.756e-06	181901	128.23
High	Sequest HT (A2)	Unambiguous	EVAGGAAVGLsPPAPAPFPLEPGDAATAAAR	S11(Phospho)	1	1	Q9UIU6	Q9UIU6	0	3	0.4415	0	1	1	970.145	2908.42	2908.42	-1.26	-0.00122	CID (Collision Induced Dissociation)	MS2	34.1326	100	128.282	38859	OT_010_2017_01_006_R_P3_2.raw	F21		4.53	0	2.23e-07	39270.8	128.16
High	Sequest HT (A2)	Unambiguous	IATETDQIGSEIIEELGEQR		1	1	Q9UEU0	Q9UEU0	0	3	0.4	0	1	1	744.373	2231.1	2231.1	0.07	5e-05	CID (Collision Induced Dissociation)	MS2	14.5164	100	128.279	38858	OT_010_2017_01_006_R_P3_2.raw	F21		4.6	0	4.778e-09	42197.6	128.26
High	Sequest HT (A2)	Unambiguous	cGSGPVHISGQHLVAVEEDAEsEDEEEEDVK	C1(Carbamidomethyl); S22(Phospho)	1	1	P06748	P06748	0	3	0.5815	0	1	1	1154.15	3460.43	3460.44	-1.46	-0.00168	CID (Collision Induced Dissociation)	MS2	44.0034	100	134.257	39665	OT_010_2017_01_006_R_P5_2.raw	F23		6.26	0	2.954e-09
High	Sequest HT (A2)	Unambiguous	EVQTPQYLNPFDEPEAFVtIKDSPPQSTK	T19(Phospho)	1	1	Q8NDI1	Q8NDI1	1	3		0.0407	4	4	1129.2	3385.58	3385.59	-1.28	-0.00144	CID (Collision Induced Dissociation)	MS2	80.5742	63.982	128.265	38854	OT_010_2017_01_006_R_P3_2.raw	F21		2.83	0	1.099e-05	85124	128.58
High	Sequest HT (A2)	Unambiguous	EVQTPQYLNPFDEPEAFVTIKDSPPQStK	T28(Phospho)	1	1	Q8NDI1	Q8NDI1	1	3		0.0339	3	3	1129.2	3385.58	3385.59	-1.28	-0.00144	CID (Collision Induced Dissociation)	MS2	80.5742	63.982	128.265	38854	OT_010_2017_01_006_R_P3_2.raw	F21		2.85	0	4.138e-07	85124	128.58
High	Sequest HT (A2)	Unambiguous	EVQTPQYLNPFDEPEAFVTIKDSPPQsTK	S27(Phospho)	1	1	Q8NDI1	Q8NDI1	1	3		0.0305	2	2	1129.2	3385.58	3385.59	-1.28	-0.00144	CID (Collision Induced Dissociation)	MS2	80.5742	63.982	128.265	38854	OT_010_2017_01_006_R_P3_2.raw	F21		2.86	0	2.466e-07	85124	128.58
High	Sequest HT (A2)	Unambiguous	EVQTPQYLNPFDEPEAFVTIKDsPPQSTK	S23(Phospho)	1	1	Q8NDI1	Q8NDI1	1	3	0.0305	0	1	1	1129.2	3385.58	3385.59	-1.28	-0.00144	CID (Collision Induced Dissociation)	MS2	80.5742	63.982	128.265	38854	OT_010_2017_01_006_R_P3_2.raw	F21		2.95	0	4.424e-07	85124	128.58
High	Sequest HT (A2)	Unambiguous	LFVLLPEQsPVSYSK	S9(Phospho)	1	1	Q96K76	Q96K76	0	2	0.1472	0	1	1	893.955	1786.9	1786.9	0	0	CID (Collision Induced Dissociation)	MS2	32.035	50.6	128.24	38846	OT_010_2017_01_006_R_P3_2.raw	F21		3.26	0	7.019e-06	141452	128.32
High	Sequest HT (A2)	Unambiguous	ALEsPERPFLAILGGAK	S4(Phospho)	1	1	P00558	P00558	0	3	0.6283	0	1	1	616.992	1848.96	1848.96	-0.82	-0.0005	CID (Collision Induced Dissociation)	MS2	2.28412	23.62	128.238	38845	OT_010_2017_01_006_R_P3_2.raw	F21		4.17	0	4.041e-10	267347	128.08
High	Sequest HT (A2)	Unambiguous	EVQTPQYLNPFDEPEAFVTIKDSPPQStK	T28(Phospho)	1	1	Q8NDI1	Q8NDI1	1	3		0.0314	2	2	1129.2	3385.6	3385.59	3.05	0.00344	CID (Collision Induced Dissociation)	MS2	29.3781	59.511	128.321	38870	OT_010_2017_01_006_R_P3_2.raw	F21		3.7	0	1.46e-06	85124	128.58
High	Sequest HT (A2)	Unambiguous	EVQTPQYLNPFDEPEAFVTIKDSPPQsTK	S27(Phospho)	1	1	Q8NDI1	Q8NDI1	1	3		0.0393	3	3	1129.2	3385.6	3385.59	3.05	0.00344	CID (Collision Induced Dissociation)	MS2	29.3781	59.511	128.321	38870	OT_010_2017_01_006_R_P3_2.raw	F21		3.67	0	1.538e-06	85124	128.58
High	Sequest HT (A2)	Unambiguous	AVELLGDIVQNcSLEDSQIEK	C12(Carbamidomethyl)	1	1	P31930	P31930	0	3	0.5461	0	1	1	787.393	2360.16	2360.16	-0.22	-0.00017	CID (Collision Induced Dissociation)	MS2	35.6997	80.617	117.534	35210	OT_010_2017_01_006_R_P6_2.raw	F24		4.45	0	9.171e-12	150159	117.18
High	Sequest HT (A2)	Unambiguous	cGSGPVHISGQHLVAVEEDAEsEDEEEEDVK	C1(Carbamidomethyl); S22(Phospho)	1	1	P06748	P06748	0	4	0.363	0	1	1	865.865	3460.44	3460.44	0.65	0.00056	CID (Collision Induced Dissociation)	MS2	3.8745	23.646	128.4	38893	OT_010_2017_01_006_R_P3_2.raw	F21		4.38	0	1.141e-05	132467	128.27
High	Sequest HT (A2)	Unambiguous	YFLVGAGAIGcELLK	C11(Carbamidomethyl)	1	1	P22314	P22314	0	2	0.6681	0	1	1	805.935	1610.86	1610.86	0.99	0.0008	CID (Collision Induced Dissociation)	MS2	26.0953	100	128.547	38937	OT_010_2017_01_006_R_P3_2.raw	F21		4.7	0	5.132e-11	41433.8	128.51
High	Sequest HT (A2)	Unambiguous	EVQTPQYLNPFDEPEAFVTIKDsPPQSTK	S23(Phospho)	1	1	Q8NDI1	Q8NDI1	1	3	0.0587	0	1	1	1129.2	3385.59	3385.59	-0.51	-0.00058	CID (Collision Induced Dissociation)	MS2	26.584	32.93	128.528	38931	OT_010_2017_01_006_R_P3_2.raw	F21		3.41	0	2.636e-05	85124	128.58
High	Sequest HT (A2)	Unambiguous	cGSGPVHISGQHLVAVEEDAEsEDEEEEDVK	C1(Carbamidomethyl); S22(Phospho)	1	1	P06748	P06748	0	3	0.5009	0	1	1	1154.15	3460.44	3460.44	-0.1	-0.00012	CID (Collision Induced Dissociation)	MS2	20.5774	30.223	128.519	38928	OT_010_2017_01_006_R_P3_2.raw	F21		5.73	0	2.423e-08
High	Sequest HT (A2)	Unambiguous	FIIGSVSEDNsEDEISNLVK	S11(Phospho)	1	1	Q13085	Q13085	0	2	0.1932	0	1	1	1138.02	2275.04	2275.04	0.4	0.00045	CID (Collision Induced Dissociation)	MS2	36.2124	34.646	128.516	38927	OT_010_2017_01_006_R_P3_2.raw	F21		5.02	0	6.594e-10	1.06931e+06	128.81
High	Sequest HT (A2)	Unambiguous	cLLADLPLPPELPGGDDLsKSPEEK	C1(Carbamidomethyl); S19(Phospho)	1	1	Q14004	Q14004	1	3		0.0476	2	2	924.114	2770.33	2770.33	0.87	0.0008	CID (Collision Induced Dissociation)	MS2	29.197	100	134.18	39643	OT_010_2017_01_006_R_P5_2.raw	F23		4	0	3.369e-06	212904	134.98
High	Sequest HT (A2)	Unambiguous	DIsPEKSELDLGEPGPPGVEPPPQLLDIQcK	S3(Phospho); C30(Carbamidomethyl)	1	1	Q5VUA4	Q5VUA4	1	3	0.051	0	1	1	1145.55	3434.65	3434.64	1.64	0.00188	CID (Collision Induced Dissociation)	MS2	18.8387	17.715	128.511	38925	OT_010_2017_01_006_R_P3_2.raw	F21		3.92	0	1.336e-07	238728	128.69
High	Sequest HT (A2)	Unambiguous	HSsIsPVRLPLNSSLGAELSR	S3(Phospho); S5(Phospho)	1	1	Q9NYV4	Q9NYV4	1	3	0.1332	0	1	1	794.053	2380.14	2380.14	1.16	0.00092	CID (Collision Induced Dissociation)	MS2	27.7515	58.865	117.524	35207	OT_010_2017_01_006_R_P6_2.raw	F24		3.98	0	2e-07	79319.2	117.57
High	Sequest HT (A2)	Unambiguous	cGSGPVHISGQHLVAVEEDAEsEDEEEEDVK	C1(Carbamidomethyl); S22(Phospho)	1	1	P06748	P06748	0	3	0.5203	0	1	1	1154.15	3460.43	3460.44	-0.74	-0.00085	CID (Collision Induced Dissociation)	MS2	23.4908	39.791	128.46	38911	OT_010_2017_01_006_R_P3_2.raw	F21		6.4	0	9.945e-10
High	Sequest HT (A2)	Unambiguous	HSVTAATPPPsPTsGESGDLLSNLLQSPSSAK	S11(Phospho); S14(Phospho)	1	1	Q96QU8	Q96QU8	0	3		0.0254	2	2	1098.5	3293.5	3293.5	0.63	0.00069	CID (Collision Induced Dissociation)	MS2	1.42038	3.378	128.456	38909	OT_010_2017_01_006_R_P3_2.raw	F21		5.75	0	1.297e-10	1.74355e+06	128.21
High	Sequest HT (A2)	Unambiguous	LcYVALDFEQEMATAASSSSLEK	C2(Carbamidomethyl)	1	3	P60709	P60709; Q6S8J3; P63261	0	4	0.433	0	1	1	638.299	2550.17	2550.17	0.04	3e-05	CID (Collision Induced Dissociation)	MS2	20.5817	100	134.272	39669	OT_010_2017_01_006_R_P5_2.raw	F23		3.88	0	1.029e-08	33291.5	134.5
High	Sequest HT (A2)	Unambiguous	HSVTAAtPPPSPtSGESGDLLSNLLQSPSSAK	T7(Phospho); T13(Phospho)	1	1	Q96QU8	Q96QU8	0	3	0.0254	0	1	1	1098.5	3293.5	3293.5	0.63	0.00069	CID (Collision Induced Dissociation)	MS2	1.42038	3.378	128.456	38909	OT_010_2017_01_006_R_P3_2.raw	F21		5.9	0	1.98e-11	1.74355e+06	128.21
High	Sequest HT (A2)	Unambiguous	RGSMsYLAAVEEEVEESSVK	S5(Phospho)	1	1	Q8WXH0	Q8WXH0	1	3		0.0167	2	2	760.675	2280.01	2280.01	0.65	0.00049	CID (Collision Induced Dissociation)	MS2	16.1271	100	128.441	38906	OT_010_2017_01_006_R_P3_2.raw	F21		4.12	0	3.801e-07	91506.4	128.71
High	Sequest HT (A2)	Unambiguous	RGSMSyLAAVEEEVEESSVK	Y6(Phospho)	1	1	Q8WXH0	Q8WXH0	1	3	0.0167	0	1	1	760.675	2280.01	2280.01	0.65	0.00049	CID (Collision Induced Dissociation)	MS2	16.1271	100	128.441	38906	OT_010_2017_01_006_R_P3_2.raw	F21		4.19	0	1.71e-07	91506.4	128.71
High	Sequest HT (A2)	Unambiguous	AsLGsLEGEAEAEAsSPK	S2(Phospho); S5(Phospho); S15(Phospho)	1	1	Q09666	Q09666	0	2	0.67	0	1	1	986.865	1972.72	1972.72	-0.17	-0.00017	CID (Collision Induced Dissociation)	MS2	42.1421	82.627	134.204	39650	OT_010_2017_01_006_R_P5_2.raw	F23		4	0	2.353e-06	47505.3	134.92
High	Sequest HT (A2)	Unambiguous	KLELSDNIISGGLEVLAEK		1	1	Q9BTT0	Q9BTT0	1	3	0.5249	0	1	1	676.713	2028.12	2028.12	0.47	0.00032	CID (Collision Induced Dissociation)	MS2	28.7997	100	128.434	38904	OT_010_2017_01_006_R_P3_2.raw	F21		3.81	0	1.303e-08
High	Sequest HT (A2)	Unambiguous	LLEDGEDFNLGDALDSsNSMQTIQK	S17(Phospho)	1	1	P05783	P05783	0	3		0.0302	3	3	940.749	2820.23	2820.23	1.34	0.00126	CID (Collision Induced Dissociation)	MS2	23.0531	89.335	128.42	38900	OT_010_2017_01_006_R_P3_2.raw	F21		4.82	0	1.49e-09	3.42637e+06	128.8
High	Sequest HT (A2)	Unambiguous	LLEDGEDFNLGDALDsSNSMQTIQK	S16(Phospho)	1	1	P05783	P05783	0	3		0.002	2	2	940.749	2820.23	2820.23	1.34	0.00126	CID (Collision Induced Dissociation)	MS2	23.0531	89.335	128.42	38900	OT_010_2017_01_006_R_P3_2.raw	F21		4.96	0	1.191e-09	3.42637e+06	128.8
High	Sequest HT (A2)	Unambiguous	LLEDGEDFNLGDALDSSNsMQTIQK	S19(Phospho)	1	1	P05783	P05783	0	3	0.002	0	1	1	940.749	2820.23	2820.23	1.34	0.00126	CID (Collision Induced Dissociation)	MS2	23.0531	89.335	128.42	38900	OT_010_2017_01_006_R_P3_2.raw	F21		4.97	0	2.109e-10	3.42637e+06	128.8
High	Sequest HT (A2)	Unambiguous	DDTImATESEVTAFAVLDQDQK	M5(Oxidation)	1	1	P55263	P55263	0	3	0.6058	0	1	1	815.043	2443.11	2443.12	-1.47	-0.0012	CID (Collision Induced Dissociation)	MS2	49.0595	66.578	128.417	38899	OT_010_2017_01_006_R_P3_2.raw	F21		5.2	0	1.325e-10	555800	128.73
High	Sequest HT (A2)	Unambiguous	IILDLISEsPIK	S9(Phospho)	1	1	P61978	P61978	0	2	0.146	0	1	1	710.889	1420.77	1420.77	0.64	0.00046	CID (Collision Induced Dissociation)	MS2	16.0728	58.581	128.408	38896	OT_010_2017_01_006_R_P3_2.raw	F21		4.11	0	7.052e-08	173181	128.57
High	Sequest HT (A2)	Unambiguous	IATETDQIGSEIIEELGEQR		1	1	Q9UEU0	Q9UEU0	0	3	0.4519	0	1	1	744.374	2231.11	2231.1	0.98	0.00073	CID (Collision Induced Dissociation)	MS2	4.05121	100	128.445	38907	OT_010_2017_01_006_R_P3_2.raw	F21		4.47	0	6.549e-09	42197.6	128.26
High	Sequest HT (A2)	Unambiguous	HSVTAATPPPsPTsGESGDLLSNLLQSPSSAK	S11(Phospho); S14(Phospho)	1	1	Q96QU8	Q96QU8	0	3		0.0436	2	2	1098.5	3293.5	3293.5	0.17	0.00019	CID (Collision Induced Dissociation)	MS2	1.94192	2.067	128.187	38829	OT_010_2017_01_006_R_P3_2.raw	F21		5.04	0	6.128e-09	1.74355e+06	128.21
High	Sequest HT (A2)	Unambiguous	HSVTAAtPPPSPtSGESGDLLSNLLQSPSSAK	T7(Phospho); T13(Phospho)	1	1	Q96QU8	Q96QU8	0	3	0.0436	0	1	1	1098.5	3293.5	3293.5	0.17	0.00019	CID (Collision Induced Dissociation)	MS2	1.94192	2.067	128.187	38829	OT_010_2017_01_006_R_P3_2.raw	F21		5.27	0	5.373e-10	1.74355e+06	128.21
High	Sequest HT (A2)	Unambiguous	sAVLLVDETATTPIFANR	S1(Phospho)	1	1	Q12802	Q12802	0	2	0.3171	0	1	1	999.501	1997.99	1997.99	-0.18	-0.00018	CID (Collision Induced Dissociation)	MS2	18.5996	100	128.177	38827	OT_010_2017_01_006_R_P3_2.raw	F21		4.1	0	6.676e-08	107482	127.89
High	Sequest HT (A2)	Unambiguous	QMGYTEAIEVIQAASsPVK	S16(Phospho)	1	1	P19838	P19838	0	3	0.1129	0	1	1	701.334	2101.99	2101.99	-0.55	-0.00039	CID (Collision Induced Dissociation)	MS2	12.7179	82.442	127.93	38756	OT_010_2017_01_006_R_P3_2.raw	F21		4.25	0	6.712e-09	69649.6	128.04
High	Sequest HT (A2)	Unambiguous	HSVTAATPPPSPTsGEsGDLLSNLLQSPSSAK	S14(Phospho); S17(Phospho)	1	1	Q96QU8	Q96QU8	0	4		0.0137	2	2	824.13	3293.5	3293.5	0.66	0.00054	CID (Collision Induced Dissociation)	MS2	44.2305	59.724	127.927	38755	OT_010_2017_01_006_R_P3_2.raw	F21		3.6	0	2.951e-05	181901	128.23
High	Sequest HT (A2)	Unambiguous	HsVTAATPPPsPTSGESGDLLSNLLQSPSSAK	S2(Phospho); S11(Phospho)	1	1	Q96QU8	Q96QU8	0	4	0.0137	0	1	1	824.13	3293.5	3293.5	0.66	0.00054	CID (Collision Induced Dissociation)	MS2	44.2305	59.724	127.927	38755	OT_010_2017_01_006_R_P3_2.raw	F21		3.65	0	2.584e-06	181901	128.23
High	Sequest HT (A2)	Unambiguous	DDTImATESEVTAFAVLDQDQK	M5(Oxidation)	1	1	P55263	P55263	0	3	0.6586	0	1	1	815.044	2443.12	2443.12	0.24	0.0002	CID (Collision Induced Dissociation)	MS2	26.6554	59.972	127.918	38752	OT_010_2017_01_006_R_P3_2.raw	F21		5.8	0	2.766e-13	59430.6	127.87
High	Sequest HT (A2)	Unambiguous	GDmsDEDDENEFFDAPEIITmPENLGHK	M3(Oxidation); S4(Phospho); M21(Oxidation)	1	1	P22059	P22059	0	3	0.5976	0	1	1	1103.1	3307.3	3307.3	0.85	0.00094	CID (Collision Induced Dissociation)	MS2	28.4999	38.11	127.912	38750	OT_010_2017_01_006_R_P3_2.raw	F21		4.1	0	4.612e-08	59103.9	127.87
High	Sequest HT (A2)	Unambiguous	KLELSDNIISGGLEVLAEK		1	1	Q9BTT0	Q9BTT0	1	3	0.5253	0	1	1	676.713	2028.12	2028.12	0.73	0.00049	CID (Collision Induced Dissociation)	MS2	12.477	100	127.892	38745	OT_010_2017_01_006_R_P3_2.raw	F21		3.75	0	1.36e-07
High	Sequest HT (A2)	Unambiguous	ITGEAFVQFASQELAEK		1	1	P52597	P52597	0	3	0.6267	0	1	1	623.319	1867.94	1867.94	-0.18	-0.00011	CID (Collision Induced Dissociation)	MS2	16.2887	98.158	127.881	38742	OT_010_2017_01_006_R_P3_2.raw	F21		5.17	0	8.7e-12	40169.7	127.8
High	Sequest HT (A2)	Unambiguous	APsPPLSQVFQTR	S3(Phospho)	1	1	Q9NRA8	Q9NRA8	0	2	0.3061	0	1	1	754.369	1507.73	1507.73	-0.26	-0.00019	CID (Collision Induced Dissociation)	MS2	34.3069	15.497	100.273	29905	OT_010_2017_01_006_R_P6_2.raw	F24		3.92	0	1.619e-06	771173	100.64
High	Sequest HT (A2)	Unambiguous	NTLETSSLNFKVtPDIEESLLEPENEK	T13(Phospho)	1	1	Q14151	Q14151	1	3	0.0154	0	1	1	1052.83	3156.49	3156.49	-0.26	-0.00027	CID (Collision Induced Dissociation)	MS2	42.6952	87.582	127.867	38738	OT_010_2017_01_006_R_P3_2.raw	F21		2.59	0	1.486e-05	45543.4	127.93
High	Sequest HT (A2)	Unambiguous	VTDGALVVVDcVSGVcVQTETVLR	C11(Carbamidomethyl); C16(Carbamidomethyl)	1	1	P13639	P13639	0	3	0.3462	0	1	1	859.441	2576.31	2576.31	0.6	0.00051	CID (Collision Induced Dissociation)	MS2	50.6886	95.728	127.934	38757	OT_010_2017_01_006_R_P3_2.raw	F21		3.9	0	1.434e-08	83160.2	127.41
High	Sequest HT (A2)	Unambiguous	LENEGsDEDIETDVLYSPQMALK	S6(Phospho)	1	1	O60502	O60502	0	3	0.1413	0	1	1	892.727	2676.17	2676.16	1.06	0.00094	CID (Collision Induced Dissociation)	MS2	17.1327	74.388	127.863	38737	OT_010_2017_01_006_R_P3_2.raw	F21		4.67	0	3.036e-05	932177	126.86
High	Sequest HT (A2)	Unambiguous	VEEPSQcLASGTAISELIIEDNNAsPQK	C7(Carbamidomethyl); S25(Phospho)	1	1	Q5UIP0	Q5UIP0	0	3	0.4967	0	1	1	1027.47	3080.41	3080.41	-1.26	-0.00129	CID (Collision Induced Dissociation)	MS2	21.0163	34.214	127.852	38733	OT_010_2017_01_006_R_P3_2.raw	F21		4.57	0	2.131e-07	834152	127.47
High	Sequest HT (A2)	Unambiguous	AsLGsLEGEAEAEAsSPK	S2(Phospho); S5(Phospho); S15(Phospho)	1	1	Q09666	Q09666	0	2	0.7287	0	1	1	986.865	1972.72	1972.72	0.2	0.0002	CID (Collision Induced Dissociation)	MS2	56.4281	100	134.377	39699	OT_010_2017_01_006_R_P5_2.raw	F23		4.46	0	4.786e-08	47505.3	134.92
High	Sequest HT (A2)	Unambiguous	sAVLLVDETATTPIFANR	S1(Phospho)	1	1	Q12802	Q12802	0	3	0.1074	0	1	1	666.669	1997.99	1997.99	-0.32	-0.00021	CID (Collision Induced Dissociation)	MS2	16.595	100	127.831	38728	OT_010_2017_01_006_R_P3_2.raw	F21		2.98	0	3.767e-05	45292.2	127.9
High	Sequest HT (A2)	Unambiguous	EQsELDQDLDDVEEVEEEETGEETK	S3(Phospho)	1	1	P55209	P55209	0	3	0.5625	0	1	1	1002.07	3004.19	3004.18	0.75	0.00075	CID (Collision Induced Dissociation)	MS2	11.7622	100	127.813	38723	OT_010_2017_01_006_R_P3_2.raw	F21		4.32	0	1.668e-08	79078.5	127.63
High	Sequest HT (A2)	Unambiguous	DTSsSPTTGSTVQSVDLIFTR	S4(Phospho)	1	1	P57060	P57060	0	2		0.0482	3	3	1140.03	2279.04	2279.04	-0.17	-0.00019	CID (Collision Induced Dissociation)	MS2	27.2173	82.576	127.809	38722	OT_010_2017_01_006_R_P3_2.raw	F21		3.95	0	2.611e-07	55933.2	127.76
High	Sequest HT (A2)	Unambiguous	DTSSsPTTGSTVQSVDLIFTR	S5(Phospho)	1	1	P57060	P57060	0	2		0.012	2	2	1140.03	2279.04	2279.04	-0.17	-0.00019	CID (Collision Induced Dissociation)	MS2	27.2173	82.576	127.809	38722	OT_010_2017_01_006_R_P3_2.raw	F21		4.1	0	8.449e-08	55933.2	127.76
High	Sequest HT (A2)	Unambiguous	DTSSSPtTGSTVQSVDLIFTR	T7(Phospho)	1	1	P57060	P57060	0	2	0.012	0	1	1	1140.03	2279.04	2279.04	-0.17	-0.00019	CID (Collision Induced Dissociation)	MS2	27.2173	82.576	127.809	38722	OT_010_2017_01_006_R_P3_2.raw	F21		4.15	0	7.693e-08	55933.2	127.76
High	Sequest HT (A2)	Unambiguous	AGVLSQADYLNLVQcETLEDLK	C15(Carbamidomethyl)	1	1	P61421	P61421	0	3	0.4298	0	1	1	827.084	2479.24	2479.24	-0.85	-0.0007	CID (Collision Induced Dissociation)	MS2	35.7086	100	134.399	39705	OT_010_2017_01_006_R_P5_2.raw	F23		3.56	0	1.119e-06	22329.3	134.42
High	Sequest HT (A2)	Unambiguous	SSSsPELQTLQDILGDPGDKADVGRLsPEVK	S4(Phospho); S27(Phospho)	1	1	P49815	P49815	2	3	0.1877	0	1	1	1133.53	3398.58	3398.58	0.47	0.00054	CID (Collision Induced Dissociation)	MS2	19.4378	49.498	134.416	39709	OT_010_2017_01_006_R_P5_2.raw	F23		4.05	0	3.988e-06	65400.7	134.48
High	Sequest HT (A2)	Unambiguous	DTVIIVsEPsEDEESQGLPTMAR	S7(Phospho); S10(Phospho)	1	1	Q9H4L7	Q9H4L7	0	3	0.1911	0	1	1	888.378	2663.12	2663.12	0.13	0.00012	CID (Collision Induced Dissociation)	MS2	35.4557	27.971	127.855	38734	OT_010_2017_01_006_R_P3_2.raw	F21		4.29	0	2.824e-05	170372	128.24
High	Sequest HT (A2)	Unambiguous	GLGTDEDSLIEIIcSR	C14(Carbamidomethyl)	1	2	P07355	A6NMY6; P07355	0	3	0.5704	0	1	1	593.293	1777.86	1777.86	-0.31	-0.00018	CID (Collision Induced Dissociation)	MS2	5.98539	100	128.551	38938	OT_010_2017_01_006_R_P3_2.raw	F21		4.33	0	3.505e-09	64779.3	128.72
High	Sequest HT (A2)	Unambiguous	IPPmLSPVHVQDsTDLAPPsPEPPMLAPVAK	M4(Oxidation); S13(Phospho); S20(Phospho)	1	1	Q5VWG9	Q5VWG9	0	3	0.023	0	1	1	1136.54	3407.61	3407.61	0.26	0.00029	CID (Collision Induced Dissociation)	MS2	35.1891	86.589	127.941	38759	OT_010_2017_01_006_R_P3_2.raw	F21		3.92	0	6.319e-05
High	Sequest HT (A2)	Unambiguous	IMQSSSEVGYDAMAGDFVNMVEK		1	1	P10809	P10809	0	3	0.3488	0	1	1	836.708	2508.11	2508.11	0.69	0.00058	CID (Collision Induced Dissociation)	MS2	49.3317	72.657	127.974	38768	OT_010_2017_01_006_R_P3_2.raw	F21		3.24	0	1.047e-06	301447	127.5
High	Sequest HT (A2)	Unambiguous	QIcLVMLETLSQsPQGR	C3(Carbamidomethyl); S13(Phospho)	1	1	Q15365	Q15365	0	3	0.2074	0	1	1	680.661	2039.97	2039.97	1.06	0.00072	CID (Collision Induced Dissociation)	MS2	27.9218	100	134.294	39675	OT_010_2017_01_006_R_P5_2.raw	F23		4.87	0	7.094e-08	844835	132.75
High	Sequest HT (A2)	Unambiguous	TIGGGDDsFNTFFSETGAGK	S8(Phospho)	1	5	P68363	Q13748; Q6PEY2; Q71U36; P68363; Q9BQE3	0	2	0.0497	0	1	1	1044.43	2087.86	2087.86	1.43	0.00149	CID (Collision Induced Dissociation)	MS2	29.0722	100	117.538	35211	OT_010_2017_01_006_R_P6_2.raw	F24		5.03	0	6.598e-08	140251	117.82
High	Sequest HT (A2)	Unambiguous	KPPGtPPPSALPLGAPPPDALPPGPtPEDSPSLEtGSR	T5(Phospho); T26(Phospho); T35(Phospho)	1	1	Q9BQQ3	Q9BQQ3	0	4	0.0564	0	1	1	984.455	3934.8	3934.8	0.53	0.00052	CID (Collision Induced Dissociation)	MS2	19.4022	38.202	128.134	38815	OT_010_2017_01_006_R_P3_2.raw	F21		4.61	0	1.386e-06	152180	128.62
High	Sequest HT (A2)	Unambiguous	TIGGGDDSFNtFFSETGAGK	T11(Phospho)	1	5	P68363	Q13748; Q6PEY2; Q71U36; P68363; Q9BQE3	0	2		0.0497	2	2	1044.43	2087.86	2087.86	1.43	0.00149	CID (Collision Induced Dissociation)	MS2	29.0722	100	117.538	35211	OT_010_2017_01_006_R_P6_2.raw	F24		4.78	0	9.111e-07	140251	117.82
High	Sequest HT (A2)	Unambiguous	REsAASGLGGLLEEEGAGAGAAQEEVLEPGR	S3(Phospho)	1	1	Q9C0C2	Q9C0C2	1	3	0.0098	0	1	1	1030.82	3090.43	3090.44	-1.15	-0.00119	CID (Collision Induced Dissociation)	MS2	34.8975	30.17	117.558	35216	OT_010_2017_01_006_R_P6_2.raw	F24		4.09	0	1.707e-06	226718	116.98
High	Sequest HT (A2)	Unambiguous	VVQGDIGEANEDVTQIVEILHSGPSK		1	1	Q86XP3	Q86XP3	0	3	0.15	0	1	1	912.135	2734.39	2734.39	0.65	0.00059	CID (Collision Induced Dissociation)	MS2	38.2711	100	128.09	38803	OT_010_2017_01_006_R_P3_2.raw	F21		2.6	0	5.6e-05	41796.1	128.25
High	Sequest HT (A2)	Unambiguous	VTDGALVVVDcVSGVcVQTETVLR	C11(Carbamidomethyl); C16(Carbamidomethyl)	1	1	P13639	P13639	0	3	0.4846	0	1	1	859.441	2576.31	2576.31	0.46	0.00039	CID (Collision Induced Dissociation)	MS2	26.241	95.642	128.086	38802	OT_010_2017_01_006_R_P3_2.raw	F21		3.57	0	7.145e-07	83160.2	127.41
High	Sequest HT (A2)	Unambiguous	LFVLLPEQsPVSYSK	S9(Phospho)	1	1	Q96K76	Q96K76	0	2	0.1461	0	1	1	893.955	1786.9	1786.9	-0.08	-7e-05	CID (Collision Induced Dissociation)	MS2	44.3477	100	128.083	38801	OT_010_2017_01_006_R_P3_2.raw	F21		3.97	0	9.314e-07	141452	128.32
High	Sequest HT (A2)	Unambiguous	QMGYTEAIEVIQAASsPVK	S16(Phospho)	1	1	P19838	P19838	0	3	0.1714	0	1	1	701.334	2101.99	2101.99	0.06	4e-05	CID (Collision Induced Dissociation)	MS2	7.26381	67.011	128.071	38797	OT_010_2017_01_006_R_P3_2.raw	F21		4.55	0	1.024e-10	69649.6	128.04
High	Sequest HT (A2)	Unambiguous	DLLSDLQDIsDSER	S10(Phospho)	1	2	P21127	Q9UQ88; P21127	0	2	0.0646	0	1	1	843.367	1685.73	1685.73	0.28	0.00023	CID (Collision Induced Dissociation)	MS2	53.5408	74.231	127.967	38766	OT_010_2017_01_006_R_P3_2.raw	F21		3.87	0	1.199e-07	1.62202e+06	127.18
High	Sequest HT (A2)	Unambiguous	sAVLLVDETATTPIFANR	S1(Phospho)	1	1	Q12802	Q12802	0	2	0.495	0	1	1	999.501	1997.99	1997.99	0.24	0.00024	CID (Collision Induced Dissociation)	MS2	8.57546	85.333	128.061	38795	OT_010_2017_01_006_R_P3_2.raw	F21		4.02	0	1.182e-08	107482	127.89
High	Sequest HT (A2)	Unambiguous	LcYVALDFEQEMATAASSSSLEK	C2(Carbamidomethyl)	1	3	P60709	P60709; Q6S8J3; P63261	0	3	0.5619	0	1	1	850.73	2550.18	2550.17	1.17	0.00099	CID (Collision Induced Dissociation)	MS2	3.82391	1.1	134.304	39677	OT_010_2017_01_006_R_P5_2.raw	F23		4.93	0	2.092e-12	4035881	134.34
High	Sequest HT (A2)	Unambiguous	ScDEPLtPPPHSPtSMLQLIHDPVsPR	C2(Carbamidomethyl); T7(Phospho); T14(Phospho); S25(Phospho)	1	1	Q9Y2K7	Q9Y2K7	0	4	0.1199	0	1	1	812.846	3248.36	3248.36	0.58	0.00047	CID (Collision Induced Dissociation)	MS2	23.1011	38.887	134.309	39679	OT_010_2017_01_006_R_P5_2.raw	F23		4.17	0	3.343e-06	95101.4	134.25
High	Sequest HT (A2)	Unambiguous	cLLADLPLPPELPGGDDLSKsPEEK	C1(Carbamidomethyl); S21(Phospho)	1	1	Q14004	Q14004	1	3	0.0833	0	1	1	924.114	2770.33	2770.33	1	0.00092	CID (Collision Induced Dissociation)	MS2	5.04114	67.378	134.323	39684	OT_010_2017_01_006_R_P5_2.raw	F23		3.96	0	1.498e-05	212904	134.98
High	Sequest HT (A2)	Unambiguous	AsLGsLEGEAEAEAsSPK	S2(Phospho); S5(Phospho); S15(Phospho)	1	1	Q09666	Q09666	0	2	0.6214	0	1	1	986.865	1972.72	1972.72	0.45	0.00044	CID (Collision Induced Dissociation)	MS2	73.4212	100	134.333	39687	OT_010_2017_01_006_R_P5_2.raw	F23		4.86	0	6.898e-07	47505.3	134.92
High	Sequest HT (A2)	Unambiguous	ITGEAFVQFASQELAEK		1	1	P52597	P52597	0	2	0.6707	0	1	1	934.476	1867.94	1867.94	0.39	0.00036	CID (Collision Induced Dissociation)	MS2	6.45941	41.511	128.037	38787	OT_010_2017_01_006_R_P3_2.raw	F21		4.95	0	1.502e-11	157486	127.81
High	Sequest HT (A2)	Unambiguous	cGSGPVHISGQHLVAVEEDAEsEDEEEEDVK	C1(Carbamidomethyl); S22(Phospho)	1	1	P06748	P06748	0	3	0.6183	0	1	1	1154.15	3460.44	3460.44	0.73	0.00084	CID (Collision Induced Dissociation)	MS2	14.9993	25.844	128.035	38786	OT_010_2017_01_006_R_P3_2.raw	F21		7.86	0	6.375e-12
High	Sequest HT (A2)	Unambiguous	cGSGPVHISGQHLVAVEEDAEsEDEEEEDVK	C1(Carbamidomethyl); S22(Phospho)	1	1	P06748	P06748	0	4	0.4732	0	1	1	865.865	3460.44	3460.44	0.57	0.00049	CID (Collision Induced Dissociation)	MS2	1.37408	23.416	128.027	38783	OT_010_2017_01_006_R_P3_2.raw	F21		4.29	0	9.43e-07	132467	128.27
High	Sequest HT (A2)	Unambiguous	IESDVQEPtEPEDDLDIMLGNK	T9(Phospho)	1	1	P20042	P20042	0	3	0.1171	0	1	1	856.376	2567.11	2567.11	0.72	0.00062	CID (Collision Induced Dissociation)	MS2	4.32768	21.258	128.024	38782	OT_010_2017_01_006_R_P3_2.raw	F21		3.33	0	8.709e-07	1.16679e+06	127.64
High	Sequest HT (A2)	Unambiguous	sAVLLVDETATTPIFANR	S1(Phospho)	1	1	Q12802	Q12802	0	3	0.1282	0	1	1	666.669	1997.99	1997.99	-0.41	-0.00027	CID (Collision Induced Dissociation)	MS2	15.3296	100	128.001	38776	OT_010_2017_01_006_R_P3_2.raw	F21		2.73	0	5.662e-05	45292.2	127.9
High	Sequest HT (A2)	Unambiguous	RESAAsGLGGLLEEEGAGAGAAQEEVLEPGR	S6(Phospho)	1	1	Q9C0C2	Q9C0C2	1	3		0.0098	2	2	1030.82	3090.43	3090.44	-1.15	-0.00119	CID (Collision Induced Dissociation)	MS2	34.8975	30.17	117.558	35216	OT_010_2017_01_006_R_P6_2.raw	F24		4.05	0	1.413e-06	226718	116.98
High	Sequest HT (A2)	Unambiguous	YPscESVTDEYAGHLIQILK	S3(Phospho); C4(Carbamidomethyl)	1	1	Q9UKA4	Q9UKA4	0	3	0.1006	0	1	1	801.703	2403.09	2403.09	0.05	4e-05	CID (Collision Induced Dissociation)	MS2	11.4103	100	128.554	38939	OT_010_2017_01_006_R_P3_2.raw	F21		4.67	0	4.83e-10	46340.1	128.74
High	Sequest HT (A2)	Unambiguous	FIIGSVSEDNsEDEISNLVK	S11(Phospho)	1	1	Q13085	Q13085	0	3	0.0496	0	1	1	759.018	2275.04	2275.04	0.87	0.00066	CID (Collision Induced Dissociation)	MS2	21.8827	40.751	128.57	38943	OT_010_2017_01_006_R_P3_2.raw	F21		5.04	0	1.236e-06	355952	128.76
High	Sequest HT (A2)	Unambiguous	FIIGSVsEDNSEDEISNLVK	S7(Phospho)	1	1	Q13085	Q13085	0	3		0.0496	2	2	759.018	2275.04	2275.04	0.87	0.00066	CID (Collision Induced Dissociation)	MS2	21.8827	40.751	128.57	38943	OT_010_2017_01_006_R_P3_2.raw	F21		4.79	0	4.559e-06	355952	128.76
High	Sequest HT (A2)	Unambiguous	LEQQVPVNQVFGQDEMIDVIGVTK		1	1	P39023	P39023	0	2	0.7185	0	1	1	1343.69	2686.38	2686.38	-0.14	-0.00019	CID (Collision Induced Dissociation)	MS2	8.13691	46.664	129.009	39074	OT_010_2017_01_006_R_P3_2.raw	F21		4.76	0	9.884e-07	84616	129.1
High	Sequest HT (A2)	Unambiguous	KPPGtPPPSALPLGAPPPDALPPGPtPEDSPSLETGsR	T5(Phospho); T26(Phospho); S37(Phospho)	1	1	Q9BQQ3	Q9BQQ3	0	4		0.0487	2	2	984.456	3934.8	3934.8	1.73	0.0017	CID (Collision Induced Dissociation)	MS2	1.78359	38.4	129.004	39072	OT_010_2017_01_006_R_P3_2.raw	F21		3.71	0	4.143e-06	152180	128.62
High	Sequest HT (A2)	Unambiguous	KPPGtPPPSALPLGAPPPDALPPGPtPEDSPSLEtGSR	T5(Phospho); T26(Phospho); T35(Phospho)	1	1	Q9BQQ3	Q9BQQ3	0	4	0.0487	0	1	1	984.456	3934.8	3934.8	1.73	0.0017	CID (Collision Induced Dissociation)	MS2	1.78359	38.4	129.004	39072	OT_010_2017_01_006_R_P3_2.raw	F21		3.9	0	5.068e-06	152180	128.62
High	Sequest HT (A2)	Unambiguous	TDcEPVGLEPAVEQSSAASELAEASsEELAEAPTEAPsPEAR	C3(Carbamidomethyl); S26(Phospho); S38(Phospho)	2	2	Q15424; Q14151	Q15424; Q14151	0	3	0.4789	0	1	1	1491.3	4471.9	4471.89	1.31	0.00195	CID (Collision Induced Dissociation)	MS2	0	18.072	129.001	39071	OT_010_2017_01_006_R_P3_2.raw	F21		3.8	0	1.336e-06	213168	128.82
High	Sequest HT (A2)	Unambiguous	LEQQVPVNQVFGQDEMIDVIGVTK		1	1	P39023	P39023	0	3	0.5298	0	1	1	896.13	2686.38	2686.38	0.13	0.00012	CID (Collision Induced Dissociation)	MS2	55.5107	89.31	128.975	39064	OT_010_2017_01_006_R_P3_2.raw	F21		4.36	0	1.759e-10	69067.1	129.25
High	Sequest HT (A2)	Unambiguous	DISPEKsELDLGEPGPPGVEPPPQLLDIQcK	S7(Phospho); C30(Carbamidomethyl)	1	1	Q5VUA4	Q5VUA4	1	3		0.05	2	2	1145.55	3434.65	3434.64	1.23	0.00141	CID (Collision Induced Dissociation)	MS2	15.5069	30.677	128.959	39059	OT_010_2017_01_006_R_P3_2.raw	F21		4.18	0	7.123e-07	238728	128.69
High	Sequest HT (A2)	Unambiguous	DIsPEKSELDLGEPGPPGVEPPPQLLDIQcK	S3(Phospho); C30(Carbamidomethyl)	1	1	Q5VUA4	Q5VUA4	1	3	0.05	0	1	1	1145.55	3434.65	3434.64	1.23	0.00141	CID (Collision Induced Dissociation)	MS2	15.5069	30.677	128.959	39059	OT_010_2017_01_006_R_P3_2.raw	F21		4.4	0	2.175e-08	238728	128.69
High	Sequest HT (A2)	Unambiguous	TDLLVNDNPDPAPLsPELQDFK	S15(Phospho)	1	1	Q9UHF7	Q9UHF7	0	2	0.6341	0	1	1	1259.59	2518.18	2518.17	0.4	0.0005	CID (Collision Induced Dissociation)	MS2	11.7812	31.728	128.957	39058	OT_010_2017_01_006_R_P3_2.raw	F21		5.33	0	2.948e-07	243941	129.14
High	Sequest HT (A2)	Unambiguous	VASPGSTIDtAPLSSVDSLINK	T10(Phospho)	1	1	Q9P2M7	Q9P2M7	0	3		0.0336	4	4	751.374	2252.11	2252.11	0.5	0.00038	CID (Collision Induced Dissociation)	MS2	1.68172	42.048	128.951	39056	OT_010_2017_01_006_R_P3_2.raw	F21		4.32	0	9.665e-09	119440	128.85
High	Sequest HT (A2)	Unambiguous	LEQQVPVNQVFGQDEMIDVIGVTK		1	1	P39023	P39023	0	3	0.6149	0	1	1	896.131	2686.38	2686.38	1.02	0.00091	CID (Collision Induced Dissociation)	MS2	47.2333	84.953	129.015	39076	OT_010_2017_01_006_R_P3_2.raw	F21		4.44	0	7.943e-10	69067.1	129.25
High	Sequest HT (A2)	Unambiguous	VASPGsTIDTAPLSSVDSLINK	S6(Phospho)	1	1	Q9P2M7	Q9P2M7	0	3		0.0224	3	3	751.374	2252.11	2252.11	0.5	0.00038	CID (Collision Induced Dissociation)	MS2	1.68172	42.048	128.951	39056	OT_010_2017_01_006_R_P3_2.raw	F21		4.37	0	3.735e-10	119440	128.85
High	Sequest HT (A2)	Unambiguous	VASPGStIDTAPLSSVDSLINK	T7(Phospho)	1	1	Q9P2M7	Q9P2M7	0	3	0.0224	0	1	1	751.374	2252.11	2252.11	0.5	0.00038	CID (Collision Induced Dissociation)	MS2	1.68172	42.048	128.951	39056	OT_010_2017_01_006_R_P3_2.raw	F21		4.47	0	6.64e-10	119440	128.85
High	Sequest HT (A2)	Unambiguous	TDcEPVGLEPAVEQSSAASELAEASsEELAEAPTEAPsPEAR	C3(Carbamidomethyl); S26(Phospho); S38(Phospho)	2	2	Q15424; Q14151	Q15424; Q14151	0	3	0.4848	0	1	1	1491.3	4471.9	4471.89	2.29	0.00341	CID (Collision Induced Dissociation)	MS2	2.5564	13.27	128.947	39054	OT_010_2017_01_006_R_P3_2.raw	F21		4.95	0	2.235e-08	213168	128.82
High	Sequest HT (A2)	Unambiguous	LKLEAELGNMQGLVEDFK		1	1	P05787	P05787	1	3	0.6093	0	1	1	678.691	2034.06	2034.06	-0.09	-6e-05	CID (Collision Induced Dissociation)	MS2	5.07761	100	128.934	39051	OT_010_2017_01_006_R_P3_2.raw	F21		4.07	0	8.082e-09	29383.1	128.88
High	Sequest HT (A2)	Unambiguous	EEGsDIEDEDMEELLNDTR	S4(Phospho)	1	1	Q8NHQ9	Q8NHQ9	0	3	0.3988	0	1	1	773.633	2318.88	2318.89	-0.22	-0.00017	CID (Collision Induced Dissociation)	MS2	33.709	100	128.93	39050	OT_010_2017_01_006_R_P3_2.raw	F21		3.46	0	1.613e-08	32445.3	128.92
High	Sequest HT (A2)	Unambiguous	TDLLVNDNPDPAPLsPELQDFK	S15(Phospho)	1	1	Q9UHF7	Q9UHF7	0	3	0.5541	0	1	1	840.065	2518.18	2518.17	1.87	0.00157	CID (Collision Induced Dissociation)	MS2	0	83.954	128.923	39048	OT_010_2017_01_006_R_P3_2.raw	F21		3.79	0	6.537e-09	164054	129.2
High	Sequest HT (A2)	Unambiguous	IQEQStSPDTSLGSTTPSSHTLELVALDSEVLR	T6(Phospho)	1	1	Q17R98	Q17R98	0	3		0.0207	2	2	1193.58	3578.72	3578.71	3.39	0.00404	CID (Collision Induced Dissociation)	MS2	9.11414	63.413	128.916	39046	OT_010_2017_01_006_R_P3_2.raw	F21		3.79	0	4.687e-05	31406.3	128.87
High	Sequest HT (A2)	Unambiguous	IQEQsTSPDTSLGSTTPSSHTLELVALDSEVLR	S5(Phospho)	1	1	Q17R98	Q17R98	0	3	0.0207	0	1	1	1193.58	3578.72	3578.71	3.39	0.00404	CID (Collision Induced Dissociation)	MS2	9.11414	63.413	128.916	39046	OT_010_2017_01_006_R_P3_2.raw	F21		3.87	0	5.192e-05	31406.3	128.87
High	Sequest HT (A2)	Unambiguous	HSVTAATPPPsPTsGESGDLLSNLLQSPSSAK	S11(Phospho); S14(Phospho)	1	1	Q96QU8	Q96QU8	0	3		0.0491	2	2	1098.5	3293.5	3293.5	0.86	0.00094	CID (Collision Induced Dissociation)	MS2	16.4714	50.944	128.91	39044	OT_010_2017_01_006_R_P3_2.raw	F21		5.03	0	3.881e-07	1.74355e+06	128.21
High	Sequest HT (A2)	Unambiguous	HSVTAAtPPPSPtSGESGDLLSNLLQSPSSAK	T7(Phospho); T13(Phospho)	1	1	Q96QU8	Q96QU8	0	3	0.0491	0	1	1	1098.5	3293.5	3293.5	0.86	0.00094	CID (Collision Induced Dissociation)	MS2	16.4714	50.944	128.91	39044	OT_010_2017_01_006_R_P3_2.raw	F21		5.29	0	1.802e-07	1.74355e+06	128.21
High	Sequest HT (A2)	Unambiguous	VAsPGSTIDTAPLSSVDSLINK	S3(Phospho)	1	1	Q9P2M7	Q9P2M7	0	3	0.0224	0	1	2	751.374	2252.11	2252.11	0.5	0.00038	CID (Collision Induced Dissociation)	MS2	1.68172	42.048	128.951	39056	OT_010_2017_01_006_R_P3_2.raw	F21		4.47	0	3.765e-11	119440	128.85
High	Sequest HT (A2)	Unambiguous	cGSGPVHISGQHLVAVEEDAEsEDEEEEDVK	C1(Carbamidomethyl); S22(Phospho)	1	1	P06748	P06748	0	4	0.3455	0	1	1	865.865	3460.44	3460.44	0.31	0.00027	CID (Collision Induced Dissociation)	MS2	7.45672	55.688	128.904	39042	OT_010_2017_01_006_R_P3_2.raw	F21		3.85	0	2.688e-07	132467	128.27
High	Sequest HT (A2)	Unambiguous	VAsPGSTIDTAPLSSVDSLINK	S3(Phospho)	1	1	Q9P2M7	Q9P2M7	0	2	0.1385	0	1	1	1126.56	2252.11	2252.11	0.05	5e-05	CID (Collision Induced Dissociation)	MS2	15.5842	26.631	129.054	39086	OT_010_2017_01_006_R_P3_2.raw	F21		4.62	0	7.789e-10	145187	128.93
High	Sequest HT (A2)	Unambiguous	NEQLPLQYLADVDTsDEESIR	S15(Phospho)	1	1	Q9BV36	Q9BV36	0	2	0.0691	0	1	1	1258.07	2515.13	2515.12	0.74	0.00093	CID (Collision Induced Dissociation)	MS2	29.2834	100	134.064	39611	OT_010_2017_01_006_R_P5_2.raw	F23		4.92	0	3.273e-08	17216.2	134.06
High	Sequest HT (A2)	Unambiguous	AsLGsLEGEAEAEAsSPK	S2(Phospho); S5(Phospho); S15(Phospho)	1	1	Q09666	Q09666	0	2	0.677	0	1	1	986.865	1972.72	1972.72	0.45	0.00044	CID (Collision Induced Dissociation)	MS2	43.383	100	134.057	39609	OT_010_2017_01_006_R_P5_2.raw	F23		5.17	0	1.958e-08
High	Sequest HT (A2)	Unambiguous	LEQQVPVNQVFGQDEMIDVIGVTK		1	1	P39023	P39023	0	3	0.4786	0	1	1	896.13	2686.38	2686.38	0.13	0.00012	CID (Collision Induced Dissociation)	MS2	12.9062	50.196	129.23	39139	OT_010_2017_01_006_R_P3_2.raw	F21		3.51	0	5.75e-09	69067.1	129.25
High	Sequest HT (A2)	Unambiguous	LEQQVPVNQVFGQDEMIDVIGVTK		1	1	P39023	P39023	0	2	0.7252	0	1	1	1343.69	2686.37	2686.38	-0.41	-0.00054	CID (Collision Induced Dissociation)	MS2	19.4051	37.863	129.218	39135	OT_010_2017_01_006_R_P3_2.raw	F21		4.73	0	5.769e-09	84616	129.1
High	Sequest HT (A2)	Unambiguous	KPPGtPPPSALPLGAPPPDALPPGPtPEDSPSLETGsR	T5(Phospho); T26(Phospho); S37(Phospho)	1	1	Q9BQQ3	Q9BQQ3	0	4		0.0409	2	2	984.454	3934.79	3934.8	-0.56	-0.00055	CID (Collision Induced Dissociation)	MS2	1.49744	23.241	129.215	39134	OT_010_2017_01_006_R_P3_2.raw	F21		3.99	0	1.058e-05	152180	128.62
High	Sequest HT (A2)	Unambiguous	KPPGtPPPSALPLGAPPPDALPPGPtPEDSPSLEtGSR	T5(Phospho); T26(Phospho); T35(Phospho)	1	1	Q9BQQ3	Q9BQQ3	0	4	0.0409	0	1	1	984.454	3934.79	3934.8	-0.56	-0.00055	CID (Collision Induced Dissociation)	MS2	1.49744	23.241	129.215	39134	OT_010_2017_01_006_R_P3_2.raw	F21		4.16	0	1.391e-05	152180	128.62
High	Sequest HT (A2)	Unambiguous	cGSGPVHISGQHLVAVEEDAEsEDEEEEDVK	C1(Carbamidomethyl); S22(Phospho)	1	1	P06748	P06748	0	3	0.3481	0	1	1	1154.15	3460.43	3460.44	-2.31	-0.00266	CID (Collision Induced Dissociation)	MS2	9.86553	25.261	129.213	39133	OT_010_2017_01_006_R_P3_2.raw	F21		5.4	0	5.091e-07
High	Sequest HT (A2)	Unambiguous	FIIGSVSEDNsEDEISNLVK	S11(Phospho)	1	1	Q13085	Q13085	0	3	0.2235	0	1	1	759.017	2275.04	2275.04	-1.04	-0.00079	CID (Collision Induced Dissociation)	MS2	15.9726	100	129.199	39130	OT_010_2017_01_006_R_P3_2.raw	F21		4.34	0	1.035e-09	355952	128.76
High	Sequest HT (A2)	Unambiguous	LEQQVPVNQVFGQDEMIDVIGVTK		1	1	P39023	P39023	0	3	0.6584	0	1	1	896.13	2686.37	2686.38	-0.34	-0.00031	CID (Collision Induced Dissociation)	MS2	11.2181	87.59	129.189	39127	OT_010_2017_01_006_R_P3_2.raw	F21		4.04	0	3.476e-10	69067.1	129.25
High	Sequest HT (A2)	Unambiguous	KPPGtPPPSALPLGAPPPDALPPGPtPEDSPSLEtGSR	T5(Phospho); T26(Phospho); T35(Phospho)	1	1	Q9BQQ3	Q9BQQ3	0	4	0.0557	0	1	1	984.453	3934.79	3934.8	-1.06	-0.00104	CID (Collision Induced Dissociation)	MS2	29.0808	34.902	129.183	39125	OT_010_2017_01_006_R_P3_2.raw	F21		3.95	0	6.26e-06	152180	128.62
High	Sequest HT (A2)	Unambiguous	VEVTsPNLDVSLPSMEVDIQAPGAK	S5(Phospho)	1	1	Q8IVF2	Q8IVF2	0	3	0.0281	0	1	1	892.764	2676.28	2676.28	-1.86	-0.00166	CID (Collision Induced Dissociation)	MS2	26.792	100	134.092	39619	OT_010_2017_01_006_R_P5_2.raw	F23		3.56	0	4.466e-05	52575.4	134.21
High	Sequest HT (A2)	Unambiguous	SLGVLPFTLNSGsPEK	S13(Phospho)	1	1	P42695	P42695	0	2	0.1163	0	1	1	863.426	1725.84	1725.85	-0.61	-0.00052	CID (Collision Induced Dissociation)	MS2	0	57.296	129.177	39123	OT_010_2017_01_006_R_P3_2.raw	F21		4.04	0	6.915e-08	128596	129.07
High	Sequest HT (A2)	Unambiguous	LLEDGEDFNLGDALDSsNSMQTIQK	S17(Phospho)	1	1	P05783	P05783	0	3		0.0221	2	2	940.748	2820.23	2820.23	-0.01	-1e-05	CID (Collision Induced Dissociation)	MS2	77.3607	24.672	129.172	39121	OT_010_2017_01_006_R_P3_2.raw	F21		5.3	0	1.736e-12	3.42637e+06	128.8
High	Sequest HT (A2)	Unambiguous	LLEDGEDFNLGDALDSSNsMQTIQK	S19(Phospho)	1	1	P05783	P05783	0	3	0.0221	0	1	1	940.748	2820.23	2820.23	-0.01	-1e-05	CID (Collision Induced Dissociation)	MS2	77.3607	24.672	129.172	39121	OT_010_2017_01_006_R_P3_2.raw	F21		5.42	0	1.228e-12	3.42637e+06	128.8
High	Sequest HT (A2)	Unambiguous	TDLLVNDNPDPAPLsPELQDFK	S15(Phospho)	1	1	Q9UHF7	Q9UHF7	0	3	0.6234	0	1	1	840.063	2518.17	2518.17	-0.59	-0.0005	CID (Collision Induced Dissociation)	MS2	1.52879	26.22	129.167	39119	OT_010_2017_01_006_R_P3_2.raw	F21		4.62	0	2.321e-13	164054	129.2
High	Sequest HT (A2)	Unambiguous	AsLGsLEGEAEAEAsSPK	S2(Phospho); S5(Phospho); S15(Phospho)	1	1	Q09666	Q09666	0	2	0.6085	0	1	1	986.867	1972.73	1972.72	2	0.00197	CID (Collision Induced Dissociation)	MS2	0	100	129.152	39115	OT_010_2017_01_006_R_P3_2.raw	F21		4.01	0	2.854e-05	61881.1	130.33
High	Sequest HT (A2)	Unambiguous	EEGsDIEDEDMEELLNDTR	S4(Phospho)	1	1	Q8NHQ9	Q8NHQ9	0	3	0.4154	0	1	1	773.633	2318.88	2318.89	-0.69	-0.00053	CID (Collision Induced Dissociation)	MS2	0	100	129.13	39109	OT_010_2017_01_006_R_P3_2.raw	F21		4.79	0	2.834e-08	32445.3	128.92
High	Sequest HT (A2)	Unambiguous	NLSPsQEEAGLEDGVsGEISDTELEQTDScAEPLSEGR	S5(Phospho); S16(Phospho); C30(Carbamidomethyl)	1	1	O95453	O95453	0	3	0.1723	0	1	1	1399.24	4195.71	4195.71	0.58	0.00081	CID (Collision Induced Dissociation)	MS2	0	27.059	129.114	39104	OT_010_2017_01_006_R_P3_2.raw	F21		4.41	0	1.051e-06	318372	129.41
High	Sequest HT (A2)	Unambiguous	TVPPAVTGITFLSGGQSEEEASINLNAINK		1	1	P04075	P04075	0	3	0.4698	0	1	1	1019.86	3057.57	3057.57	-0.35	-0.00035	CID (Collision Induced Dissociation)	MS2	5.14867	29.946	129.109	39102	OT_010_2017_01_006_R_P3_2.raw	F21		3.64	0	5.329e-07	393215	129.48
High	Sequest HT (A2)	Unambiguous	GLGTDEDSLIEIIcSR	C14(Carbamidomethyl)	1	2	P07355	A6NMY6; P07355	0	2	0.6765	0	1	1	889.436	1777.86	1777.86	0.09	8e-05	CID (Collision Induced Dissociation)	MS2	38.9143	84.008	129.072	39092	OT_010_2017_01_006_R_P3_2.raw	F21		4.42	0	1.205e-06	121623	128.75
High	Sequest HT (A2)	Unambiguous	cGSGPVHISGQHLVAVEEDAEsEDEEEEDVK	C1(Carbamidomethyl); S22(Phospho)	1	1	P06748	P06748	0	3	0.5573	0	1	1	1154.15	3460.44	3460.44	0.02	2e-05	CID (Collision Induced Dissociation)	MS2	11.4941	57.445	129.062	39089	OT_010_2017_01_006_R_P3_2.raw	F21		7.68	0	1.158e-12
High	Sequest HT (A2)	Unambiguous	EEGsDIEDEDMEELLNDTR	S4(Phospho)	1	1	Q8NHQ9	Q8NHQ9	0	2	0.7216	0	1	1	1159.95	2318.88	2318.89	-1.13	-0.00131	CID (Collision Induced Dissociation)	MS2	7.97853	29.243	129.175	39122	OT_010_2017_01_006_R_P3_2.raw	F21		5.82	0	3.8e-08	126766	129.01
High	Sequest HT (A2)	Unambiguous	GDmsDEDDENEFFDAPEIITmPENLGHK	M3(Oxidation); S4(Phospho); M21(Oxidation)	1	1	P22059	P22059	0	3	0.6432	0	1	1	1103.1	3307.3	3307.3	0.51	0.00057	CID (Collision Induced Dissociation)	MS2	10.3757	43.787	127.798	38718	OT_010_2017_01_006_R_P3_2.raw	F21		4.82	0	5.08e-08	59103.9	127.87
High	Sequest HT (A2)	Unambiguous	SLGVLPFTLNSGsPEK	S13(Phospho)	1	1	P42695	P42695	0	2	0.11	0	1	1	863.427	1725.85	1725.85	0.45	0.00039	CID (Collision Induced Dissociation)	MS2	18.981	53.656	128.897	39040	OT_010_2017_01_006_R_P3_2.raw	F21		3.91	0	7.808e-09	128596	129.07
High	Sequest HT (A2)	Unambiguous	KPPGTPPPsALPLGAPPPDALPPGPTPEDsPsLETGSR	S9(Phospho); S30(Phospho); S32(Phospho)	1	1	Q9BQQ3	Q9BQQ3	0	3		0.025	2	2	1312.27	3934.8	3934.8	1.62	0.00213	CID (Collision Induced Dissociation)	MS2	2.87877	16.374	128.89	39037	OT_010_2017_01_006_R_P3_2.raw	F21		4.68	0	1.218e-05	215497	129.18
High	Sequest HT (A2)	Unambiguous	IILDLISEsPIK	S9(Phospho)	1	1	P61978	P61978	0	2	0.1367	0	1	1	710.889	1420.77	1420.77	0.48	0.00034	CID (Collision Induced Dissociation)	MS2	22.564	67.035	128.73	38991	OT_010_2017_01_006_R_P3_2.raw	F21		4.17	0	3.401e-08	173181	128.57
High	Sequest HT (A2)	Unambiguous	DGVFLYFEDNAGVIVNNK		1	1	P62829	P62829	0	2	0.4122	0	1	1	1007.5	2013.99	2013.99	-0.13	-0.00013	CID (Collision Induced Dissociation)	MS2	21.4862	100	134.118	39626	OT_010_2017_01_006_R_P5_2.raw	F23		3.93	0	4.121e-07
High	Sequest HT (A2)	Unambiguous	DSSKGEDsAEETEAKPAVVAPAPVVEAVSTPSAAFPSDATAEQGPILTK	S8(Phospho)	1	1	Q12906	Q12906	1	5	0.0954	0	1	1	987.276	4932.35	4932.36	-0.79	-0.00078	CID (Collision Induced Dissociation)	MS2	31.1322	31.2	117.506	35201	OT_010_2017_01_006_R_P6_2.raw	F24		4.09	0	8.305e-06	157619	116.66
High	Sequest HT (A2)	Unambiguous	GLGTDEDSLIEIIcSR	C14(Carbamidomethyl)	1	2	P07355	A6NMY6; P07355	0	3	0.537	0	1	1	593.293	1777.86	1777.86	-0.2	-0.00012	CID (Collision Induced Dissociation)	MS2	8.04947	78.15	128.689	38979	OT_010_2017_01_006_R_P3_2.raw	F21		3.78	0	1.702e-09	64779.3	128.72
High	Sequest HT (A2)	Unambiguous	cGSGPVHISGQHLVAVEEDAEsEDEEEEDVK	C1(Carbamidomethyl); S22(Phospho)	1	1	P06748	P06748	0	3	0.4183	0	1	1	1154.15	3460.43	3460.44	-1.79	-0.00207	CID (Collision Induced Dissociation)	MS2	19.9533	28.825	128.681	38976	OT_010_2017_01_006_R_P3_2.raw	F21		5.14	0	2.256e-07
High	Sequest HT (A2)	Unambiguous	cGSGPVHISGQHLVAVEEDAEsEDEEEEDVK	C1(Carbamidomethyl); S22(Phospho)	1	1	P06748	P06748	0	4	0.3732	0	1	1	865.865	3460.44	3460.44	0.66	0.00057	CID (Collision Induced Dissociation)	MS2	29.96	25.365	128.676	38974	OT_010_2017_01_006_R_P3_2.raw	F21		3.51	0	7.92e-07	132467	128.27
High	Sequest HT (A2)	Unambiguous	cGSGPVHISGQHLVAVEEDAEsEDEEEEDVK	C1(Carbamidomethyl); S22(Phospho)	1	1	P06748	P06748	0	3	0.5463	0	1	1	1154.15	3460.43	3460.44	-0.61	-0.0007	CID (Collision Induced Dissociation)	MS2	24.5044	57.757	134.148	39634	OT_010_2017_01_006_R_P5_2.raw	F23		5.51	0	4.772e-08
High	Sequest HT (A2)	Unambiguous	VEVTsPNLDVSLPSMEVDIQAPGAK	S5(Phospho)	1	1	Q8IVF2	Q8IVF2	0	3	0.0105	0	1	1	892.767	2676.29	2676.28	0.8	0.00072	CID (Collision Induced Dissociation)	MS2	6.40081	100	134.161	39638	OT_010_2017_01_006_R_P5_2.raw	F23		3.82	0	6.505e-08	52575.4	134.21
High	Sequest HT (A2)	Unambiguous	VEVtSPNLDVSLPSMEVDIQAPGAK	T4(Phospho)	1	1	Q8IVF2	Q8IVF2	0	3		0.0105	2	2	892.767	2676.29	2676.28	0.8	0.00072	CID (Collision Induced Dissociation)	MS2	6.40081	100	134.161	39638	OT_010_2017_01_006_R_P5_2.raw	F23		3.78	0	6.639e-08	52575.4	134.21
High	Sequest HT (A2)	Unambiguous	VDSPGRTEPctAALDLGVQLTPETLVEAK	C10(Carbamidomethyl); T11(Phospho)	1	1	O15417	O15417	1	3	0.0232	0	1	1	1049.85	3147.53	3147.53	1.1	0.00116	CID (Collision Induced Dissociation)	MS2	34.2459	68.152	128.755	38999	OT_010_2017_01_006_R_P3_2.raw	F21		5.6	0	5.361e-09	58486.8	128.72
High	Sequest HT (A2)	Unambiguous	VDSPGRTEPctAALDLGVQLTPETLVEAK	C10(Carbamidomethyl); T11(Phospho)	1	1	O15417	O15417	1	3		0.0195	3	3	1049.85	3147.53	3147.53	0.4	0.00042	CID (Collision Induced Dissociation)	MS2	14.2269	71.164	128.641	38964	OT_010_2017_01_006_R_P3_2.raw	F21		5.53	0	5.184e-08	58486.8	128.72
High	Sequest HT (A2)	Unambiguous	VDSPGRtEPcTAALDLGVQLTPETLVEAK	T7(Phospho); C10(Carbamidomethyl)	1	1	O15417	O15417	1	3	0.0106	0	1	1	1049.85	3147.53	3147.53	0.4	0.00042	CID (Collision Induced Dissociation)	MS2	14.2269	71.164	128.641	38964	OT_010_2017_01_006_R_P3_2.raw	F21		5.64	0	9.095e-08	58486.8	128.72
High	Sequest HT (A2)	Unambiguous	LSLTsDPEEGDPLALGPESPGEPQPPQLK	S5(Phospho)	1	1	Q5T1M5	Q5T1M5	0	3		0.013	3	3	1026.82	3078.46	3078.46	0.21	0.00022	CID (Collision Induced Dissociation)	MS2	38.7707	59.225	128.638	38963	OT_010_2017_01_006_R_P3_2.raw	F21		3.81	0	2.064e-06	102060	128.5
High	Sequest HT (A2)	Unambiguous	LSLtSDPEEGDPLALGPESPGEPQPPQLK	T4(Phospho)	1	1	Q5T1M5	Q5T1M5	0	3		0.0078	2	2	1026.82	3078.46	3078.46	0.21	0.00022	CID (Collision Induced Dissociation)	MS2	38.7707	59.225	128.638	38963	OT_010_2017_01_006_R_P3_2.raw	F21		3.83	0	2.001e-06	102060	128.5
High	Sequest HT (A2)	Unambiguous	LsLTSDPEEGDPLALGPESPGEPQPPQLK	S2(Phospho)	1	1	Q5T1M5	Q5T1M5	0	3	0.0078	0	1	1	1026.82	3078.46	3078.46	0.21	0.00022	CID (Collision Induced Dissociation)	MS2	38.7707	59.225	128.638	38963	OT_010_2017_01_006_R_P3_2.raw	F21		3.86	0	1.489e-06	102060	128.5
High	Sequest HT (A2)	Unambiguous	LLEDGEDFNLGDALDsSNSMQTIQK	S16(Phospho)	1	1	P05783	P05783	0	2		0.0345	2	2	1410.62	2820.23	2820.23	1.13	0.0016	CID (Collision Induced Dissociation)	MS2	2.97495	21.633	128.621	38957	OT_010_2017_01_006_R_P3_2.raw	F21		4.2	0	5.242e-06	1.76416e+06	128.9
High	Sequest HT (A2)	Unambiguous	LLEDGEDFNLGDALDSsNSMQTIQK	S17(Phospho)	1	1	P05783	P05783	0	2	0.0345	0	1	1	1410.62	2820.23	2820.23	1.13	0.0016	CID (Collision Induced Dissociation)	MS2	2.97495	21.633	128.621	38957	OT_010_2017_01_006_R_P3_2.raw	F21		4.35	0	2.699e-08	1.76416e+06	128.9
High	Sequest HT (A2)	Unambiguous	ALEsPERPFLAILGGAK	S4(Phospho)	1	1	P00558	P00558	0	3	0.5146	0	1	1	616.993	1848.96	1848.96	0.58	0.00036	CID (Collision Induced Dissociation)	MS2	6.58549	100	128.592	38950	OT_010_2017_01_006_R_P3_2.raw	F21		3.42	0	5.365e-11	267347	128.08
High	Sequest HT (A2)	Unambiguous	LcYVALDFEQEmATAASSSSLEK	C2(Carbamidomethyl); M12(Oxidation)	1	3	P60709	P60709; Q6S8J3; P63261	0	3	0.3333	0	1	1	856.061	2566.17	2566.17	0.31	0.00026	CID (Collision Induced Dissociation)	MS2	76.3823	76.673	128.589	38949	OT_010_2017_01_006_R_P3_2.raw	F21		3.6	0	3.262e-08	36363.4	128.55
High	Sequest HT (A2)	Unambiguous	cLLADLPLPPELPGGDDLSKsPEEK	C1(Carbamidomethyl); S21(Phospho)	1	1	Q14004	Q14004	1	3	0.0476	0	1	1	924.114	2770.33	2770.33	0.87	0.0008	CID (Collision Induced Dissociation)	MS2	29.197	100	134.18	39643	OT_010_2017_01_006_R_P5_2.raw	F23		4.2	0	1.502e-06	212904	134.98
High	Sequest HT (A2)	Unambiguous	VDsPGRTEPcTAALDLGVQLTPETLVEAK	S3(Phospho); C10(Carbamidomethyl)	1	1	O15417	O15417	1	3		0.0106	2	2	1049.85	3147.53	3147.53	0.4	0.00042	CID (Collision Induced Dissociation)	MS2	14.2269	71.164	128.641	38964	OT_010_2017_01_006_R_P3_2.raw	F21		5.58	0	7.512e-08	58486.8	128.72
High	Sequest HT (A2)	Unambiguous	KPPGtPPPSALPLGAPPPDALPPGPtPEDSPSLETGsR	T5(Phospho); T26(Phospho); S37(Phospho)	1	1	Q9BQQ3	Q9BQQ3	0	3		0.0417	3	3	1312.27	3934.8	3934.8	1.62	0.00213	CID (Collision Induced Dissociation)	MS2	2.87877	16.374	128.89	39037	OT_010_2017_01_006_R_P3_2.raw	F21		4.6	0	2.343e-06	215497	129.18
High	Sequest HT (A2)	Unambiguous	VDSPGRtEPcTAALDLGVQLTPETLVEAK	T7(Phospho); C10(Carbamidomethyl)	1	1	O15417	O15417	1	3		0.0232	2	2	1049.85	3147.53	3147.53	1.1	0.00116	CID (Collision Induced Dissociation)	MS2	34.2459	68.152	128.755	38999	OT_010_2017_01_006_R_P3_2.raw	F21		5.47	0	6.182e-09	58486.8	128.72
High	Sequest HT (A2)	Unambiguous	VAsPGSTIDTAPLSSVDSLINK	S3(Phospho)	1	1	Q9P2M7	Q9P2M7	0	3	0.0111	0	1	1	751.374	2252.11	2252.11	0.66	0.00049	CID (Collision Induced Dissociation)	MS2	3.2918	78.914	128.762	39001	OT_010_2017_01_006_R_P3_2.raw	F21		4.52	0	1.33e-10	119440	128.85
High	Sequest HT (A2)	Unambiguous	KPPGtPPPSALPLGAPPPDALPPGPtPEDSPSLEtGSR	T5(Phospho); T26(Phospho); T35(Phospho)	1	1	Q9BQQ3	Q9BQQ3	0	3	0.025	0	1	1	1312.27	3934.8	3934.8	1.62	0.00213	CID (Collision Induced Dissociation)	MS2	2.87877	16.374	128.89	39037	OT_010_2017_01_006_R_P3_2.raw	F21		4.8	0	1.567e-06	215497	129.18
High	Sequest HT (A2)	Unambiguous	TDLLVNDNPDPAPLsPELQDFK	S15(Phospho)	1	1	Q9UHF7	Q9UHF7	0	3	0.5495	0	1	1	840.063	2518.18	2518.17	0.42	0.00035	CID (Collision Induced Dissociation)	MS2	32.3522	100	128.876	39034	OT_010_2017_01_006_R_P3_2.raw	F21		3.84	0	7.798e-10	164054	129.2
High	Sequest HT (A2)	Unambiguous	QQDsQPEEVmDVLEmVENVK	S4(Phospho); M10(Oxidation); M15(Oxidation)	1	1	Q9H307	Q9H307	0	3	0.5277	0	1	1	820.35	2459.04	2459.04	0.43	0.00035	CID (Collision Induced Dissociation)	MS2	86.075	100	128.872	39033	OT_010_2017_01_006_R_P3_2.raw	F21		5.42	0	2.689e-09	34339.5	128.81
High	Sequest HT (A2)	Unambiguous	GLGTDEDSLIEIIcSR	C14(Carbamidomethyl)	1	2	P07355	A6NMY6; P07355	0	3	0.5986	0	1	1	593.293	1777.86	1777.86	0.22	0.00013	CID (Collision Induced Dissociation)	MS2	12.0304	90.182	128.862	39030	OT_010_2017_01_006_R_P3_2.raw	F21		4.26	0	1.795e-08	64779.3	128.72
High	Sequest HT (A2)	Unambiguous	SsLLPTDYLVEINK	S2(Phospho)	1	1	P46939	P46939	0	2		0.0075	2	2	836.417	1671.83	1671.82	1.26	0.00105	CID (Collision Induced Dissociation)	MS2	54.2017	100	128.851	39027	OT_010_2017_01_006_R_P3_2.raw	F21		2.66	0	7.218e-05	38345.4	128.66
High	Sequest HT (A2)	Unambiguous	sSLLPTDYLVEINK	S1(Phospho)	1	1	P46939	P46939	0	2	0.0075	0	1	1	836.417	1671.83	1671.82	1.26	0.00105	CID (Collision Induced Dissociation)	MS2	54.2017	100	128.851	39027	OT_010_2017_01_006_R_P3_2.raw	F21		2.68	0	6.938e-05	38345.4	128.66
High	Sequest HT (A2)	Unambiguous	TVPPAVTGITFLSGGQSEEEASINLNAINK		1	1	P04075	P04075	0	3	0.533	0	1	1	1019.86	3057.58	3057.57	0.54	0.00055	CID (Collision Induced Dissociation)	MS2	27.6276	51.204	128.848	39026	OT_010_2017_01_006_R_P3_2.raw	F21		3.64	0	4.447e-06	393215	129.48
High	Sequest HT (A2)	Unambiguous	EEGsDIEDEDMEELLNDTR	S4(Phospho)	1	1	Q8NHQ9	Q8NHQ9	0	2	0.7111	0	1	1	1159.95	2318.89	2318.89	2.34	0.00271	CID (Collision Induced Dissociation)	MS2	27.5	56.901	128.845	39025	OT_010_2017_01_006_R_P3_2.raw	F21		5.92	0	8.854e-10	126766	129.01
High	Sequest HT (A2)	Unambiguous	VEVtSPNLDVSLPSMEVDIQAPGAK	T4(Phospho)	1	1	Q8IVF2	Q8IVF2	0	3		0.0281	2	2	892.764	2676.28	2676.28	-1.86	-0.00166	CID (Collision Induced Dissociation)	MS2	26.792	100	134.092	39619	OT_010_2017_01_006_R_P5_2.raw	F23		3.46	0	6.35e-05	52575.4	134.21
High	Sequest HT (A2)	Unambiguous	VDsPGRTEPcTAALDLGVQLTPETLVEAK	S3(Phospho); C10(Carbamidomethyl)	1	1	O15417	O15417	1	3		0.0232	2	3	1049.85	3147.53	3147.53	1.1	0.00116	CID (Collision Induced Dissociation)	MS2	34.2459	68.152	128.755	38999	OT_010_2017_01_006_R_P3_2.raw	F21		5.47	0	1.813e-09	58486.8	128.72
High	Sequest HT (A2)	Unambiguous	cGSGPVHISGQHLVAVEEDAEsEDEEEEDVK	C1(Carbamidomethyl); S22(Phospho)	1	1	P06748	P06748	0	3	0.5329	0	1	1	1154.15	3460.44	3460.44	0.45	0.00052	CID (Collision Induced Dissociation)	MS2	42.6516	100	134.096	39620	OT_010_2017_01_006_R_P5_2.raw	F23		6.08	0	1.406e-08
High	Sequest HT (A2)	Unambiguous	DSAGVPAPAPDSALDSAPTPASAPAPAPALAQAPALSPsLASAPEEAK	S39(Phospho)	1	1	Q7Z2T5	Q7Z2T5	0	3		0.0365	2	2	1494.4	4481.18	4481.18	0.09	0.00013	CID (Collision Induced Dissociation)	MS2	1.66967	17.194	128.834	39021	OT_010_2017_01_006_R_P3_2.raw	F21		5.55	0	3.111e-11	101939	128.9
High	Sequest HT (A2)	Unambiguous	DSAGVPAPAPDSALDSAPTPASAPAPAPALAQAPALsPSLASAPEEAK	S37(Phospho)	1	1	Q7Z2T5	Q7Z2T5	0	3	0.0365	0	1	1	1494.4	4481.18	4481.18	0.09	0.00013	CID (Collision Induced Dissociation)	MS2	1.66967	17.194	128.834	39021	OT_010_2017_01_006_R_P3_2.raw	F21		5.76	0	7.46e-12	101939	128.9
High	Sequest HT (A2)	Unambiguous	ELTNDGELILTMTADDVVcTR	C19(Carbamidomethyl)	1	1	P29373	P29373	0	3	0.4282	0	1	1	789.378	2366.12	2366.12	-0.36	-0.00028	CID (Collision Induced Dissociation)	MS2	38.8055	100	134.103	39622	OT_010_2017_01_006_R_P5_2.raw	F23		3.41	0	4.925e-06	126645	133.14
High	Sequest HT (A2)	Unambiguous	ENTEGEYSGIEHVIVDGVVQSIK		1	1	P50213	P50213	0	3	0.4193	0	1	1	834.751	2502.24	2502.24	1.06	0.00088	CID (Collision Induced Dissociation)	MS2	30.2256	69.061	128.803	39013	OT_010_2017_01_006_R_P3_2.raw	F21		3.22	0	2.314e-06	14118.3	129.34
High	Sequest HT (A2)	Unambiguous	yPScESVTDEYAGHLIQILK	Y1(Phospho); C4(Carbamidomethyl)	1	1	Q9UKA4	Q9UKA4	0	3		0.0415	2	2	801.703	2403.1	2403.09	0.89	0.00072	CID (Collision Induced Dissociation)	MS2	8.47415	66.908	128.796	39011	OT_010_2017_01_006_R_P3_2.raw	F21		4.16	0	2.743e-08	46340.1	128.74
High	Sequest HT (A2)	Unambiguous	YPscESVTDEYAGHLIQILK	S3(Phospho); C4(Carbamidomethyl)	1	1	Q9UKA4	Q9UKA4	0	3	0.0415	0	1	1	801.703	2403.1	2403.09	0.89	0.00072	CID (Collision Induced Dissociation)	MS2	8.47415	66.908	128.796	39011	OT_010_2017_01_006_R_P3_2.raw	F21		4.34	0	7.056e-09	46340.1	128.74
High	Sequest HT (A2)	Unambiguous	GLGTDEDSLIEIIcSR	C14(Carbamidomethyl)	1	2	P07355	A6NMY6; P07355	0	2	0.6951	0	1	1	889.437	1777.87	1777.86	1.19	0.00105	CID (Collision Induced Dissociation)	MS2	50.7169	36.95	128.785	39007	OT_010_2017_01_006_R_P3_2.raw	F21		3.87	0	6.32e-06	121623	128.75
High	Sequest HT (A2)	Unambiguous	VASPGStIDTAPLSSVDSLINK	T7(Phospho)	1	1	Q9P2M7	Q9P2M7	0	3		0.0265	3	3	751.374	2252.11	2252.11	0.66	0.00049	CID (Collision Induced Dissociation)	MS2	3.2918	78.914	128.762	39001	OT_010_2017_01_006_R_P3_2.raw	F21		4.4	0	1.188e-09	119440	128.85
High	Sequest HT (A2)	Unambiguous	VASPGsTIDTAPLSSVDSLINK	S6(Phospho)	1	1	Q9P2M7	Q9P2M7	0	3		0.0111	2	2	751.374	2252.11	2252.11	0.66	0.00049	CID (Collision Induced Dissociation)	MS2	3.2918	78.914	128.762	39001	OT_010_2017_01_006_R_P3_2.raw	F21		4.47	0	6.794e-10	119440	128.85
High	Sequest HT (A2)	Unambiguous	cGSGPVHISGQHLVAVEEDAEsEDEEEEDVK	C1(Carbamidomethyl); S22(Phospho)	1	1	P06748	P06748	0	3	0.6278	0	1	1	1154.15	3460.44	3460.44	0.33	0.00038	CID (Collision Induced Dissociation)	MS2	11.0525	31.813	128.837	39022	OT_010_2017_01_006_R_P3_2.raw	F21		6.18	0	4.223e-09
High	Sequest HT (A2)	Unambiguous	SMVSPVPSPtGtISVPNScPAsPR	T10(Phospho); T12(Phospho); C19(Carbamidomethyl); S22(Phospho)	1	1	P85037	P85037	0	3	0.3145	0	1	1	889.032	2665.08	2665.08	-1.39	-0.00123	CID (Collision Induced Dissociation)	MS2	24.423	100	129.243	39143	OT_010_2017_01_006_R_P3_2.raw	F21		3.18	0	3.189e-05	82715.5	129.51
High	Sequest HT (A2)	Unambiguous	cGSGPVHISGQHLVAVEEDAEsEDEEEEDVK	C1(Carbamidomethyl); S22(Phospho)	1	1	P06748	P06748	0	3	0.6183	0	1	1	1154.15	3460.44	3460.44	0.09	0.0001	CID (Collision Induced Dissociation)	MS2	20.3939	26.25	127.796	38717	OT_010_2017_01_006_R_P3_2.raw	F21		6.76	0	1.319e-09
High	Sequest HT (A2)	Unambiguous	VTDGALVVVDcVSGVcVQTETVLR	C11(Carbamidomethyl); C16(Carbamidomethyl)	1	1	P13639	P13639	0	3	0.6029	0	1	1	859.441	2576.31	2576.31	0.81	0.00069	CID (Collision Induced Dissociation)	MS2	37.3954	65.949	127.765	38709	OT_010_2017_01_006_R_P3_2.raw	F21		4.76	0	1.392e-08	83160.2	127.41
High	Sequest HT (A2)	Unambiguous	ALSVGNIDDALQcYSEAIK	C13(Carbamidomethyl)	1	1	P31948	P31948	0	3	0.4439	0	1	1	689.674	2067.01	2067.01	0.88	0.00061	CID (Collision Induced Dissociation)	MS2	81.2953	100	126.708	38408	OT_010_2017_01_006_R_P3_2.raw	F21		3.92	0	6.066e-09	62566.5	126.58
High	Sequest HT (A2)	Unambiguous	EQLSAQELMESGLQIQKsPEPEVLSTQEDLFDQSNK	S18(Phospho)	1	1	Q12888	Q12888	1	4	0.0073	0	1	1	1039.74	4155.94	4155.93	1.01	0.00105	CID (Collision Induced Dissociation)	MS2	36.4491	100	134.785	39812	OT_010_2017_01_006_R_P5_2.raw	F23		4.1	0	5.486e-07	536621	135.06
High	Sequest HT (A2)	Unambiguous	EQLsAQELMESGLQIQKSPEPEVLSTQEDLFDQSNK	S4(Phospho)	1	1	Q12888	Q12888	1	4		0.0073	2	2	1039.74	4155.94	4155.93	1.01	0.00105	CID (Collision Induced Dissociation)	MS2	36.4491	100	134.785	39812	OT_010_2017_01_006_R_P5_2.raw	F23		4.07	0	1.157e-06	536621	135.06
High	Sequest HT (A2)	Unambiguous	YSNVIFLEVDVDDcQDVASEcEVK	C14(Carbamidomethyl); C21(Carbamidomethyl)	1	1	P10599	P10599	0	3	0.3613	0	1	1	945.091	2833.26	2833.25	0.99	0.00093	CID (Collision Induced Dissociation)	MS2	32.1656	67.68	126.702	38406	OT_010_2017_01_006_R_P3_2.raw	F21		3.57	0	1.186e-07
High	Sequest HT (A2)	Unambiguous	DmAIATGGAVFGEEGLTLNLEDVQPHDLGK	M2(Oxidation)	1	1	P10809	P10809	0	3	0.6404	0	1	1	1038.51	3113.51	3113.51	0	0	CID (Collision Induced Dissociation)	MS2	22.0834	64.405	126.696	38404	OT_010_2017_01_006_R_P3_2.raw	F21		4.45	0	1.201e-10	150866	126.27
High	Sequest HT (A2)	Unambiguous	DQMQQQLNDYEQLLDVK		1	1	P20700	P20700	0	3	0.4817	0	1	1	703.337	2108	2108	0.5	0.00035	CID (Collision Induced Dissociation)	MS2	1.96047	61.934	126.692	38403	OT_010_2017_01_006_R_P3_2.raw	F21		5.46	0	4.513e-10	70516.1	126.62
High	Sequest HT (A2)	Unambiguous	EQLSAQELMEsGLQIQKSPEPEVLSTQEDLFDQSNK	S11(Phospho)	1	1	Q12888	Q12888	1	4		0.0098	3	3	1039.74	4155.94	4155.93	1.01	0.00105	CID (Collision Induced Dissociation)	MS2	36.4491	100	134.785	39812	OT_010_2017_01_006_R_P5_2.raw	F23		4.06	0	9.753e-07	536621	135.06
High	Sequest HT (A2)	Unambiguous	LENEGsDEDIETDVLYSPQMALK	S6(Phospho)	1	1	O60502	O60502	0	2	0.3013	0	1	1	1338.59	2676.17	2676.16	0.98	0.00131	CID (Collision Induced Dissociation)	MS2	4.58585	20.299	126.678	38398	OT_010_2017_01_006_R_P3_2.raw	F21		4.48	0	5.538e-08	254165	126.85
High	Sequest HT (A2)	Unambiguous	cGSGPVHISGQHLVAVEEDAEsEDEEEEDVK	C1(Carbamidomethyl); S22(Phospho)	1	1	P06748	P06748	0	4	0.3897	0	1	1	865.865	3460.44	3460.44	0.52	0.00045	CID (Collision Induced Dissociation)	MS2	6.47797	20.145	126.676	38397	OT_010_2017_01_006_R_P3_2.raw	F21		3.31	0	2.142e-06
High	Sequest HT (A2)	Unambiguous	SLTSsLENIFSR	S5(Phospho)	1	1	O60343	O60343	0	2	0.0636	0	1	1	717.337	1433.67	1433.67	-0.27	-0.00019	CID (Collision Induced Dissociation)	MS2	25.3102	100	126.662	38394	OT_010_2017_01_006_R_P3_2.raw	F21		2.83	0	4.868e-05	52761.7	126.71
High	Sequest HT (A2)	Unambiguous	LLEDsDsEDEAAPSPLQPALRPNPTAILDEAPKPK	S5(Phospho); S7(Phospho)	1	1	Q9BW85	Q9BW85	0	4	0.1169	0	1	1	971.96	3884.82	3884.82	-1.61	-0.00157	CID (Collision Induced Dissociation)	MS2	53.9366	78.462	126.659	38393	OT_010_2017_01_006_R_P3_2.raw	F21		2.48	0	1.357e-06
High	Sequest HT (A2)	Unambiguous	TEFLSFmNTELAAFTK	M7(Oxidation)	1	1	P31949	P31949	0	2	0.5638	0	1	1	933.453	1865.9	1865.9	0.05	5e-05	CID (Collision Induced Dissociation)	MS2	22.9361	75.075	126.652	38391	OT_010_2017_01_006_R_P3_2.raw	F21		3.76	0	3.078e-08	65952.3	126.69
High	Sequest HT (A2)	Unambiguous	ATDIPASAsPPPVAGVPFFK	S9(Phospho)	1	1	Q8N1G0	Q8N1G0	0	2	0.1111	0	1	1	1025.01	2049.01	2049.01	0.02	2e-05	CID (Collision Induced Dissociation)	MS2	24.0061	64.901	126.649	38390	OT_010_2017_01_006_R_P3_2.raw	F21		4.05	0	4.745e-07	239902	126.94
High	Sequest HT (A2)	Unambiguous	LLEDGEDFNLGDALDsSNSMQTIQK	S16(Phospho)	1	1	P05783	P05783	0	3		0.0292	3	3	940.748	2820.23	2820.23	0.31	0.00029	CID (Collision Induced Dissociation)	MS2	15.0369	90.171	126.642	38388	OT_010_2017_01_006_R_P3_2.raw	F21		4.65	0	2.029e-08	112114	126.44
High	Sequest HT (A2)	Unambiguous	LLEDGEDFNLGDALDSsNSMQTIQK	S17(Phospho)	1	1	P05783	P05783	0	3		0.0125	2	2	940.748	2820.23	2820.23	0.31	0.00029	CID (Collision Induced Dissociation)	MS2	15.0369	90.171	126.642	38388	OT_010_2017_01_006_R_P3_2.raw	F21		4.73	0	1.023e-07	112114	126.44
High	Sequest HT (A2)	Unambiguous	LLEDGEDFNLGDALDSSNsMQTIQK	S19(Phospho)	1	1	P05783	P05783	0	3	0.0125	0	1	1	940.748	2820.23	2820.23	0.31	0.00029	CID (Collision Induced Dissociation)	MS2	15.0369	90.171	126.642	38388	OT_010_2017_01_006_R_P3_2.raw	F21		4.79	0	4.304e-08	112114	126.44
High	Sequest HT (A2)	Unambiguous	YSNVIFLEVDVDDcQDVASEcEVK	C14(Carbamidomethyl); C21(Carbamidomethyl)	1	1	P10599	P10599	0	3	0.5216	0	1	1	945.092	2833.26	2833.25	2.28	0.00215	CID (Collision Induced Dissociation)	MS2	28.3683	45.308	126.639	38387	OT_010_2017_01_006_R_P3_2.raw	F21		4.39	0	8.141e-08	62447.7	125.52
High	Sequest HT (A2)	Unambiguous	DQMQQQLNDYEQLLDVK		1	1	P20700	P20700	0	2	0.6224	0	1	1	1054.5	2108	2108	-0.16	-0.00017	CID (Collision Induced Dissociation)	MS2	19.9194	65.483	126.636	38386	OT_010_2017_01_006_R_P3_2.raw	F21		5.35	0	1.926e-10	63026.5	126.61
High	Sequest HT (A2)	Unambiguous	sNSELEDEILcLEK	S1(Phospho); C11(Carbamidomethyl)	1	7	G3V599	P0CG41; A4D2H0; A4FU28; G3V599; Q8IX94; O15320; Q86UF2	0	2		0.0311	2	2	879.879	1758.75	1758.75	0.02	2e-05	CID (Collision Induced Dissociation)	MS2	41.0458	70.165	126.633	38385	OT_010_2017_01_006_R_P3_2.raw	F21		3.74	0	3.261e-07	257473	126.24
High	Sequest HT (A2)	Unambiguous	DSAAAVVVYDITNVNSFQQTTK		1	1	Q9H0N0	Q9H0N0	0	3	0.6747	0	1	1	791.064	2371.18	2371.18	0.2	0.00016	CID (Collision Induced Dissociation)	MS2	36.4091	19.601	126.73	38413	OT_010_2017_01_006_R_P3_2.raw	F21		5.01	0	7.217e-13	267382	126.85
High	Sequest HT (A2)	Unambiguous	cGSGPVHISGQHLVAVEEDAEsEDEEEEDVK	C1(Carbamidomethyl); S22(Phospho)	1	1	P06748	P06748	0	3	0.5288	0	1	1	1154.15	3460.44	3460.44	0.9	0.00104	CID (Collision Induced Dissociation)	MS2	20.0802	23.537	126.732	38414	OT_010_2017_01_006_R_P3_2.raw	F21		5.73	0	2.452e-09
High	Sequest HT (A2)	Unambiguous	SNDRNsMDIQcEVDALLER	S6(Phospho); C11(Carbamidomethyl)	1	1	Q02241	Q02241	1	3	0.0515	0	1	1	782.335	2344.99	2344.99	0.31	0.00024	CID (Collision Induced Dissociation)	MS2	28.2647	35.727	126.735	38415	OT_010_2017_01_006_R_P3_2.raw	F21		5.24	0	9.054e-09	154502	126.66
High	Sequest HT (A2)	Unambiguous	AFLADPSAFVAAAPVAAATTAAPAAAAAPAK		1	1	P05388	P05388	0	3	0.4749	0	1	1	918.161	2752.47	2752.47	0.32	0.00029	CID (Collision Induced Dissociation)	MS2	29.5271	43.676	126.74	38417	OT_010_2017_01_006_R_P3_2.raw	F21		3.98	0	3.303e-07	92617.2	126.64
High	Sequest HT (A2)	Unambiguous	NNNIDAAIENIENmLTSENK	M14(Oxidation)	1	1	P42704	P42704	0	2	0.4688	0	1	1	1132.03	2263.05	2263.05	-0.08	-9e-05	CID (Collision Induced Dissociation)	MS2	49.9566	100	134.724	39796	OT_010_2017_01_006_R_P5_2.raw	F23		3.2	0	1.419e-09	29029.9	134.99
High	Sequest HT (A2)	Unambiguous	sNDRNSMDIQcEVDALLER	S1(Phospho); C11(Carbamidomethyl)	1	1	Q02241	Q02241	1	3		0.0478	2	2	782.335	2344.99	2344.99	0.32	0.00025	CID (Collision Induced Dissociation)	MS2	30.7567	81.735	126.962	38479	OT_010_2017_01_006_R_P3_2.raw	F21		4.38	0	1.101e-06	154502	126.66
High	Sequest HT (A2)	Unambiguous	SNDRNsMDIQcEVDALLER	S6(Phospho); C11(Carbamidomethyl)	1	1	Q02241	Q02241	1	3	0.0478	0	1	1	782.335	2344.99	2344.99	0.32	0.00025	CID (Collision Induced Dissociation)	MS2	30.7567	81.735	126.962	38479	OT_010_2017_01_006_R_P3_2.raw	F21		4.6	0	4.454e-08	154502	126.66
High	Sequest HT (A2)	Unambiguous	QIcLVMLETLSQsPQGR	C3(Carbamidomethyl); S13(Phospho)	1	1	Q15365	Q15365	0	3	0.2532	0	1	1	680.659	2039.96	2039.97	-0.74	-0.00051	CID (Collision Induced Dissociation)	MS2	14.1813	100	134.739	39800	OT_010_2017_01_006_R_P5_2.raw	F23		4.74	0	6.989e-09	844835	132.75
High	Sequest HT (A2)	Unambiguous	RGSsGsVDETLFALPAASEPVIR	S4(Phospho); S6(Phospho)	1	1	Q9NQC3	Q9NQC3	1	3	0.0613	0	1	1	840.392	2519.16	2519.16	1.03	0.00087	CID (Collision Induced Dissociation)	MS2	11.2776	100	134.746	39802	OT_010_2017_01_006_R_P5_2.raw	F23		3.75	0	9.902e-06	41398.6	134.87
High	Sequest HT (A2)	Unambiguous	LLLAEDsEEEVDFLSER	S7(Phospho)	1	1	Q14676	Q14676	0	2	0.5281	0	1	1	1037.47	2073.93	2073.93	-0.62	-0.00064	CID (Collision Induced Dissociation)	MS2	32.1165	100	134.75	39803	OT_010_2017_01_006_R_P5_2.raw	F23		4.98	0	2.795e-09	984541	132.12
High	Sequest HT (A2)	Unambiguous	ESTLEAIGYIcQDIDPEQLQDK	C11(Carbamidomethyl)	1	1	Q14974	Q14974	0	2	0.6696	0	1	1	1283.11	2565.2	2565.2	0.57	0.00073	CID (Collision Induced Dissociation)	MS2	33.9909	100	126.946	38475	OT_010_2017_01_006_R_P3_2.raw	F21		4.6	0	1.266e-08	37192.1	126.8
High	Sequest HT (A2)	Unambiguous	DSAAAVVVYDITNVNSFQQTTK		1	1	Q9H0N0	Q9H0N0	0	2	0.6036	0	1	1	1186.09	2371.18	2371.18	-0.05	-6e-05	CID (Collision Induced Dissociation)	MS2	54.8723	100	126.931	38471	OT_010_2017_01_006_R_P3_2.raw	F21		4.44	0	3.696e-09	48672	126.88
High	Sequest HT (A2)	Unambiguous	DSLLDGHFVLATLSDTDSHSQDLGsPER	S25(Phospho)	1	1	Q99638	Q99638	0	3	0.1058	0	1	1	1031.47	3092.38	3092.38	-0.56	-0.00058	CID (Collision Induced Dissociation)	MS2	20.978	29.434	126.9	38461	OT_010_2017_01_006_R_P3_2.raw	F21		4.63	0	2.438e-07	204355	126.63
High	Sequest HT (A2)	Unambiguous	SNsELEDEILcLEK	S3(Phospho); C11(Carbamidomethyl)	1	7	G3V599	P0CG41; A4D2H0; A4FU28; G3V599; Q8IX94; O15320; Q86UF2	0	2	0.0311	0	1	1	879.879	1758.75	1758.75	0.02	2e-05	CID (Collision Induced Dissociation)	MS2	41.0458	70.165	126.633	38385	OT_010_2017_01_006_R_P3_2.raw	F21		3.86	0	5.062e-07	257473	126.24
High	Sequest HT (A2)	Unambiguous	AsLGsLEGEAEAEAsSPK	S2(Phospho); S5(Phospho); S15(Phospho)	1	1	Q09666	Q09666	0	2	0.716	0	1	1	986.865	1972.72	1972.72	-0.12	-0.00012	CID (Collision Induced Dissociation)	MS2	28.0683	100	134.766	39807	OT_010_2017_01_006_R_P5_2.raw	F23		5	0	9.734e-09	47505.3	134.92
High	Sequest HT (A2)	Unambiguous	DSAAAVVVYDITNVNSFQQTTK		1	1	Q9H0N0	Q9H0N0	0	2	0.6306	0	1	1	1186.09	2371.18	2371.18	0.57	0.00067	CID (Collision Induced Dissociation)	MS2	52.5249	100	126.82	38441	OT_010_2017_01_006_R_P3_2.raw	F21		4.25	0	4.756e-09	48672	126.88
High	Sequest HT (A2)	Selected	NATNVEQAFmTMAAEIK	M10(Oxidation)	1	2	Q9H0U4	Q92928; Q9H0U4	0	3		0.0281	2	2	628.966	1884.88	1884.88	-0.01	-1e-05	CID (Collision Induced Dissociation)	MS2	9.29505	97.108	126.813	38439	OT_010_2017_01_006_R_P3_2.raw	F21		3.8	0	1.93e-07	40969.7	126.66
High	Sequest HT (A2)	Rejected	NATNVEQSFMTMAAEIK		1	1	P62820	P62820	0	3	0.0281	0	1	1	628.966	1884.88	1884.88	-0.01	-1e-05	CID (Collision Induced Dissociation)	MS2	9.29505	97.108	126.813	38439	OT_010_2017_01_006_R_P3_2.raw	F21		3.91	0	1.202e-07	40969.7	126.66
High	Sequest HT (A2)	Unambiguous	TEFLSFmNTELAAFTK	M7(Oxidation)	1	1	P31949	P31949	0	2	0.5753	0	1	1	933.453	1865.9	1865.9	0.38	0.00036	CID (Collision Induced Dissociation)	MS2	13.9235	100	126.809	38438	OT_010_2017_01_006_R_P3_2.raw	F21		3.65	0	6.794e-08	65952.3	126.69
High	Sequest HT (A2)	Unambiguous	YSNVIFLEVDVDDcQDVASEcEVK	C14(Carbamidomethyl); C21(Carbamidomethyl)	1	1	P10599	P10599	0	3	0.4198	0	1	1	945.091	2833.26	2833.25	1.31	0.00124	CID (Collision Induced Dissociation)	MS2	26.1325	50.038	126.8	38435	OT_010_2017_01_006_R_P3_2.raw	F21		3.74	0	3.69e-08
High	Sequest HT (A2)	Unambiguous	ALSVGNIDDALQcYSEAIK	C13(Carbamidomethyl)	1	1	P31948	P31948	0	2	0.5972	0	1	1	1034.01	2067.01	2067.01	0.36	0.00037	CID (Collision Induced Dissociation)	MS2	43.3779	60.333	126.793	38433	OT_010_2017_01_006_R_P3_2.raw	F21		4.27	0	4.388e-11	129455	126.63
High	Sequest HT (A2)	Unambiguous	DLLSDLQDIsDSER	S10(Phospho)	1	2	P21127	Q9UQ88; P21127	0	2	0.0713	0	1	1	843.367	1685.73	1685.73	0.09	8e-05	CID (Collision Induced Dissociation)	MS2	38.229	45.172	126.785	38430	OT_010_2017_01_006_R_P3_2.raw	F21		4.91	0	7.242e-09	1.62202e+06	127.18
High	Sequest HT (A2)	Unambiguous	DQMQQQLNDYEQLLDVK		1	1	P20700	P20700	0	2	0.6248	0	1	1	1054.5	2108	2108	0.42	0.00045	CID (Collision Induced Dissociation)	MS2	22.4664	100	126.758	38423	OT_010_2017_01_006_R_P3_2.raw	F21		5.17	0	2.791e-10	63026.5	126.61
High	Sequest HT (A2)	Unambiguous	VTDGALVVVDcVSGVcVQTETVLR	C11(Carbamidomethyl); C16(Carbamidomethyl)	1	1	P13639	P13639	0	3	0.6814	0	1	1	859.44	2576.31	2576.31	0.13	0.00011	CID (Collision Induced Dissociation)	MS2	14.5193	46.821	126.743	38418	OT_010_2017_01_006_R_P3_2.raw	F21		5.21	0	1.317e-10
High	Sequest HT (A2)	Unambiguous	DQMQQQLNDYEQLLDVK		1	1	P20700	P20700	0	3	0.4373	0	1	1	703.337	2108	2108	0.16	0.00011	CID (Collision Induced Dissociation)	MS2	30.1796	100	126.863	38452	OT_010_2017_01_006_R_P3_2.raw	F21		3.59	0	1.161e-09	70516.1	126.62
High	Sequest HT (A2)	Unambiguous	DGVFLYFEDNAGVIVNNK		1	1	P62829	P62829	0	2	0.3934	0	1	1	1007.5	2013.99	2013.99	0.89	0.0009	CID (Collision Induced Dissociation)	MS2	31.6312	100	134.803	39817	OT_010_2017_01_006_R_P5_2.raw	F23		4.27	0	9.622e-09
High	Sequest HT (A2)	Selected	NATNVEQAFmTMAAEIK	M10(Oxidation)	1	2	Q9H0U4	Q92928; Q9H0U4	0	3		0.0229	2	2	628.965	1884.88	1884.88	-0.7	-0.00044	CID (Collision Induced Dissociation)	MS2	6.98217	100	126.604	38377	OT_010_2017_01_006_R_P3_2.raw	F21		4.26	0	1.199e-09	40969.7	126.66
High	Sequest HT (A2)	Rejected	NATNVEQSFMTMAAEIK		1	1	P62820	P62820	0	3	0.0229	0	1	1	628.965	1884.88	1884.88	-0.7	-0.00044	CID (Collision Induced Dissociation)	MS2	6.98217	100	126.604	38377	OT_010_2017_01_006_R_P3_2.raw	F21		4.36	0	4.597e-09	40969.7	126.66
High	Sequest HT (A2)	Rejected	NATNVEQSFMTMAAEIK		1	1	P62820	P62820	0	3	0.0464	0	1	1	628.966	1884.88	1884.88	0.85	0.00053	CID (Collision Induced Dissociation)	MS2	3.74294	100	126.434	38327	OT_010_2017_01_006_R_P3_2.raw	F21		3.45	0	7.256e-09	40969.7	126.66
High	Sequest HT (A2)	Unambiguous	LLEDsDsEDEAAPSPLQPALRPNPTAILDEAPKPK	S5(Phospho); S7(Phospho)	1	1	Q9BW85	Q9BW85	0	4	0.2347	0	1	1	971.962	3884.83	3884.82	0.27	0.00026	CID (Collision Induced Dissociation)	MS2	22.3705	75.611	126.427	38325	OT_010_2017_01_006_R_P3_2.raw	F21		3.11	0	2.29e-05
High	Sequest HT (A2)	Unambiguous	NATNVEQSFMTMAAEIK		1	1	P62820	P62820	0	2	0.0529	0	1	1	942.946	1884.89	1884.88	1.34	0.00127	CID (Collision Induced Dissociation)	MS2	40.1986	100	126.423	38324	OT_010_2017_01_006_R_P3_2.raw	F21		3.59	0	3.791e-09	41184.5	126.63
High	Sequest HT (A2)	Unambiguous	FLTALAQDGVINEEALSVTELDR		1	1	Q8WUM4	Q8WUM4	0	3	0.3568	0	1	1	835.434	2504.29	2504.29	0.11	9e-05	CID (Collision Induced Dissociation)	MS2	17.5477	90.701	134.839	39828	OT_010_2017_01_006_R_P5_2.raw	F23		3.7	0	2.709e-08	40530.5	134.6
High	Sequest HT (A2)	Unambiguous	VPLAPITDPQQLQLsPLK	S15(Phospho)	1	1	P31350	P31350	0	2	0.4788	0	1	1	1019.55	2038.1	2038.1	1.93	0.00197	CID (Collision Induced Dissociation)	MS2	21.9036	66.258	126.409	38320	OT_010_2017_01_006_R_P3_2.raw	F21		4.72	0	2.947e-07	1.70527e+06	126.7
High	Sequest HT (A2)	Unambiguous	DmAIATGGAVFGEEGLTLNLEDVQPHDLGK	M2(Oxidation)	1	1	P10809	P10809	0	3	0.4611	0	1	1	1038.51	3113.51	3113.51	0.93	0.00097	CID (Collision Induced Dissociation)	MS2	5.60943	30.352	126.404	38318	OT_010_2017_01_006_R_P3_2.raw	F21		3.47	0	2.089e-08	150866	126.27
High	Sequest HT (A2)	Unambiguous	cALSSPsLAFtPPIK	C1(Carbamidomethyl); S7(Phospho); T11(Phospho)	1	1	Q8NFH5	Q8NFH5	0	2	0.064	0	1	1	874.889	1748.77	1748.77	-0.97	-0.00085	CID (Collision Induced Dissociation)	MS2	16.4274	100	134.842	39829	OT_010_2017_01_006_R_P5_2.raw	F23		3.75	0	4.522e-05	50621.8	134.88
High	Sequest HT (A2)	Unambiguous	TATFTIVTEDAGEGGLDLAIEGPSK		1	1	O75369	O75369	0	3	0.518	0	1	1	831.419	2492.24	2492.24	0.75	0.00062	CID (Collision Induced Dissociation)	MS2	19.4988	100	126.383	38313	OT_010_2017_01_006_R_P3_2.raw	F21		4.17	0	4.541e-08	53127.8	125.54
High	Sequest HT (A2)	Unambiguous	ELPSQASGGLANPPPVNLEDsLDEDLIR	S21(Phospho)	1	1	Q9NPG3	Q9NPG3	0	3	0.3376	0	1	1	1009.48	3026.43	3026.44	-0.47	-0.00047	CID (Collision Induced Dissociation)	MS2	38.8987	100	134.864	39835	OT_010_2017_01_006_R_P5_2.raw	F23		3.94	0	1.931e-08	40133.9	134.63
High	Sequest HT (A2)	Selected	NATNVEQAFmTMAAEIK	M10(Oxidation)	1	2	Q9H0U4	Q92928; Q9H0U4	0	3		0.0464	2	2	628.966	1884.88	1884.88	0.85	0.00053	CID (Collision Induced Dissociation)	MS2	3.74294	100	126.434	38327	OT_010_2017_01_006_R_P3_2.raw	F21		3.29	0	3.019e-09	40969.7	126.66
High	Sequest HT (A2)	Unambiguous	VTDGALVVVDcVSGVcVQTETVLR	C11(Carbamidomethyl); C16(Carbamidomethyl)	1	1	P13639	P13639	0	3	0.6215	0	1	1	859.441	2576.31	2576.31	0.62	0.00053	CID (Collision Induced Dissociation)	MS2	19.4564	56.674	126.364	38307	OT_010_2017_01_006_R_P3_2.raw	F21		4.65	0	1.499e-10
High	Sequest HT (A2)	Unambiguous	LLEDGEDFNLGDALDsSNSMQTIQK	S16(Phospho)	1	1	P05783	P05783	0	3	0.0315	0	1	1	940.748	2820.23	2820.23	0.36	0.00034	CID (Collision Induced Dissociation)	MS2	0	35.261	126.355	38304	OT_010_2017_01_006_R_P3_2.raw	F21		5.08	0	1.161e-09	112114	126.44
High	Sequest HT (A2)	Unambiguous	NNNIDAAIENIENmLTSENK	M14(Oxidation)	1	1	P42704	P42704	0	3	0.5083	0	1	1	755.021	2263.05	2263.05	-0.57	-0.00043	CID (Collision Induced Dissociation)	MS2	7.07531	64.466	134.874	39837	OT_010_2017_01_006_R_P5_2.raw	F23		4.21	0	8.416e-12	85131.2	135.01
High	Sequest HT (A2)	Unambiguous	DSLLDGHFVLATLSDTDSHSQDLGsPER	S25(Phospho)	1	1	Q99638	Q99638	0	3	0.1163	0	1	1	1031.46	3092.37	3092.38	-3.42	-0.00352	CID (Collision Induced Dissociation)	MS2	42.8522	32.839	126.35	38302	OT_010_2017_01_006_R_P3_2.raw	F21		4.73	0	3.366e-07	204355	126.63
High	Sequest HT (A2)	Unambiguous	IEEAMDGsETPQLFTVLPEK	S8(Phospho)	1	1	Q13435	Q13435	0	2		0.0186	2	2	1157.53	2314.06	2314.06	0.04	5e-05	CID (Collision Induced Dissociation)	MS2	46.7538	99.009	126.325	38296	OT_010_2017_01_006_R_P3_2.raw	F21		4.75	0	6.352e-07	35227.2	126.33
High	Sequest HT (A2)	Unambiguous	IEEAMDGSEtPQLFTVLPEK	T10(Phospho)	1	1	Q13435	Q13435	0	2	0.0186	0	1	1	1157.53	2314.06	2314.06	0.04	5e-05	CID (Collision Induced Dissociation)	MS2	46.7538	99.009	126.325	38296	OT_010_2017_01_006_R_P3_2.raw	F21		4.84	0	1.024e-09	35227.2	126.33
High	Sequest HT (A2)	Unambiguous	cGSGPVHISGQHLVAVEEDAEsEDEEEEDVK	C1(Carbamidomethyl); S22(Phospho)	1	1	P06748	P06748	0	3	0.4322	0	1	1	1154.15	3460.44	3460.44	0.22	0.00026	CID (Collision Induced Dissociation)	MS2	27.1486	73.377	134.898	39844	OT_010_2017_01_006_R_P5_2.raw	F23		5.9	0	1.774e-07
High	Sequest HT (A2)	Unambiguous	ALSVGNIDDALQcYSEAIK	C13(Carbamidomethyl)	1	1	P31948	P31948	0	2	0.5774	0	1	1	1034.01	2067.01	2067.01	0.58	0.0006	CID (Collision Induced Dissociation)	MS2	40.1741	76.896	126.301	38289	OT_010_2017_01_006_R_P3_2.raw	F21		4.33	0	1.518e-09	129455	126.63
High	Sequest HT (A2)	Unambiguous	LLEDGEDFNLGDALDSSNsMQTIQK	S19(Phospho)	1	1	P05783	P05783	0	3		0.0455	3	3	940.749	2820.23	2820.23	1.53	0.00144	CID (Collision Induced Dissociation)	MS2	32.96	100	126.275	38282	OT_010_2017_01_006_R_P3_2.raw	F21		5.25	0	4.983e-08	112114	126.44
High	Sequest HT (A2)	Unambiguous	LLEDGEDFNLGDALDSsNSMQTIQK	S17(Phospho)	1	1	P05783	P05783	0	3		0.0273	2	2	940.749	2820.23	2820.23	1.53	0.00144	CID (Collision Induced Dissociation)	MS2	32.96	100	126.275	38282	OT_010_2017_01_006_R_P3_2.raw	F21		5.35	0	3.365e-09	112114	126.44
High	Sequest HT (A2)	Unambiguous	LLEDGEDFNLGDALDSsNSMQTIQK	S17(Phospho)	1	1	P05783	P05783	0	3		0.0315	2	2	940.748	2820.23	2820.23	0.36	0.00034	CID (Collision Induced Dissociation)	MS2	0	35.261	126.355	38304	OT_010_2017_01_006_R_P3_2.raw	F21		4.92	0	1.284e-08	112114	126.44
High	Sequest HT (A2)	Unambiguous	YSNVIFLEVDVDDcQDVASEcEVK	C14(Carbamidomethyl); C21(Carbamidomethyl)	1	1	P10599	P10599	0	3	0.2274	0	1	1	945.09	2833.26	2833.25	0.41	0.00039	CID (Collision Induced Dissociation)	MS2	20.5751	60.184	126.972	38482	OT_010_2017_01_006_R_P3_2.raw	F21		2.99	0	7.177e-07
High	Sequest HT (A2)	Unambiguous	SNDRNsMDIQcEVDALLER	S6(Phospho); C11(Carbamidomethyl)	1	1	Q02241	Q02241	1	3	0.0458	0	1	1	782.336	2344.99	2344.99	1.23	0.00096	CID (Collision Induced Dissociation)	MS2	69.611	82.173	126.437	38328	OT_010_2017_01_006_R_P3_2.raw	F21		4.8	0	1.116e-07	154502	126.66
High	Sequest HT (A2)	Unambiguous	VPLAPITDPQQLQLsPLK	S15(Phospho)	1	1	P31350	P31350	0	3	0.6182	0	1	1	680.037	2038.1	2038.1	-0.35	-0.00024	CID (Collision Induced Dissociation)	MS2	13.0253	30.312	126.458	38333	OT_010_2017_01_006_R_P3_2.raw	F21		4.61	0	2.638e-10	1.05991e+06	126.7
High	Sequest HT (A2)	Unambiguous	ATDIPASAsPPPVAGVPFFK	S9(Phospho)	1	1	Q8N1G0	Q8N1G0	0	2	0.1145	0	1	1	1025.01	2049.01	2049.01	0.5	0.00051	CID (Collision Induced Dissociation)	MS2	39.3396	100	126.594	38374	OT_010_2017_01_006_R_P3_2.raw	F21		3.93	0	8.753e-08	239902	126.94
High	Sequest HT (A2)	Unambiguous	LLEDsDsEDEAAPSPLQPALRPNPTAILDEAPKPK	S5(Phospho); S7(Phospho)	1	1	Q9BW85	Q9BW85	0	4	0.1508	0	1	1	971.961	3884.82	3884.82	-0.42	-0.00041	CID (Collision Induced Dissociation)	MS2	32.6388	75.856	126.59	38373	OT_010_2017_01_006_R_P3_2.raw	F21		2.52	0	6.586e-07
High	Sequest HT (A2)	Unambiguous	VTDGALVVVDcVSGVcVQTETVLR	C11(Carbamidomethyl); C16(Carbamidomethyl)	1	1	P13639	P13639	0	3	0.5469	0	1	1	859.44	2576.31	2576.31	-0.09	-7e-05	CID (Collision Induced Dissociation)	MS2	28.8994	54.971	126.581	38370	OT_010_2017_01_006_R_P3_2.raw	F21		5.12	0	3.528e-09
High	Sequest HT (A2)	Unambiguous	AFLADPSAFVAAAPVAAATTAAPAAAAAPAK		1	1	P05388	P05388	0	3	0.4972	0	1	1	918.16	2752.47	2752.47	-0.55	-0.00051	CID (Collision Induced Dissociation)	MS2	34.2667	43.974	126.578	38369	OT_010_2017_01_006_R_P3_2.raw	F21		3.52	0	4.525e-08	92617.2	126.64
High	Sequest HT (A2)	Unambiguous	cGSGPVHISGQHLVAVEEDAEsEDEEEEDVK	C1(Carbamidomethyl); S22(Phospho)	1	1	P06748	P06748	0	3	0.4698	0	1	1	1154.15	3460.44	3460.44	0.79	0.00091	CID (Collision Induced Dissociation)	MS2	16.7109	24.645	126.57	38366	OT_010_2017_01_006_R_P3_2.raw	F21		5.47	0	4.137e-08
High	Sequest HT (A2)	Unambiguous	ALSVGNIDDALQcYSEAIK	C13(Carbamidomethyl)	1	1	P31948	P31948	0	3	0.5063	0	1	1	689.674	2067.01	2067.01	0.87	0.0006	CID (Collision Induced Dissociation)	MS2	81.2623	100	126.544	38359	OT_010_2017_01_006_R_P3_2.raw	F21		4.76	0	3.861e-13	62566.5	126.58
High	Sequest HT (A2)	Unambiguous	LAEAPSPAPTPSPTPVEDLGPQTSTsPGRLsPDFAEELR	S26(Phospho); S31(Phospho)	1	1	Q14160	Q14160	1	4	0.0909	0	1	1	1044.49	4174.93	4174.93	0.53	0.00056	CID (Collision Induced Dissociation)	MS2	51.513	61.63	126.54	38358	OT_010_2017_01_006_R_P3_2.raw	F21		3.85	0	1.128e-05	562069	125.88
High	Sequest HT (A2)	Unambiguous	LIccDILDVLDK	C3(Carbamidomethyl); C4(Carbamidomethyl)	1	1	P62258	P62258	0	2	0.5533	0	1	1	738.876	1476.74	1476.74	0.1	8e-05	CID (Collision Induced Dissociation)	MS2	27.3826	100	126.537	38357	OT_010_2017_01_006_R_P3_2.raw	F21		3	0	2.899e-06	157978	126.25
High	Sequest HT (A2)	Unambiguous	ESTLEAIGYIcQDIDPEQLQDK	C11(Carbamidomethyl)	1	1	Q14974	Q14974	0	3	0.358	0	1	1	855.738	2565.2	2565.2	-0.68	-0.00058	CID (Collision Induced Dissociation)	MS2	39.5255	57.208	126.531	38355	OT_010_2017_01_006_R_P3_2.raw	F21		4.05	0	5.085e-09	185460	126.82
High	Sequest HT (A2)	Unambiguous	sNDRNSMDIQcEVDALLER	S1(Phospho); C11(Carbamidomethyl)	1	1	Q02241	Q02241	1	3		0.0458	2	2	782.336	2344.99	2344.99	1.23	0.00096	CID (Collision Induced Dissociation)	MS2	69.611	82.173	126.437	38328	OT_010_2017_01_006_R_P3_2.raw	F21		4.58	0	2.403e-06	154502	126.66
High	Sequest HT (A2)	Unambiguous	LENEGsDEDIETDVLYSPQMALK	S6(Phospho)	1	1	O60502	O60502	0	3	0.2074	0	1	1	892.726	2676.16	2676.16	0.26	0.00023	CID (Collision Induced Dissociation)	MS2	17.2245	48.025	126.525	38353	OT_010_2017_01_006_R_P3_2.raw	F21		4.34	0	1.161e-05	932177	126.86
High	Sequest HT (A2)	Unambiguous	DSLLDGHFVLATLSDTDSHSQDLGsPER	S25(Phospho)	1	1	Q99638	Q99638	0	4	0.2124	0	1	1	773.852	3092.39	3092.38	0.35	0.00027	CID (Collision Induced Dissociation)	MS2	9.33984	22.881	126.514	38349	OT_010_2017_01_006_R_P3_2.raw	F21		4.19	0	2.592e-07	186123	126.7
High	Sequest HT (A2)	Unambiguous	DQMQQQLNDYEQLLDVK		1	1	P20700	P20700	0	2	0.6027	0	1	1	1054.5	2107.99	2108	-0.86	-0.00091	CID (Collision Induced Dissociation)	MS2	32.6279	89.225	126.504	38347	OT_010_2017_01_006_R_P3_2.raw	F21		5.11	0	4.232e-10	63026.5	126.61
High	Sequest HT (A2)	Unambiguous	YSNVIFLEVDVDDcQDVASEcEVK	C14(Carbamidomethyl); C21(Carbamidomethyl)	1	1	P10599	P10599	0	3	0.0762	0	1	1	945.09	2833.26	2833.25	0.65	0.00062	CID (Collision Induced Dissociation)	MS2	36.2195	52.071	126.501	38346	OT_010_2017_01_006_R_P3_2.raw	F21		3.41	0	3.539e-05	62447.7	125.52
High	Sequest HT (A2)	Unambiguous	DQMQQQLNDYEQLLDVK		1	1	P20700	P20700	0	3	0.5635	0	1	1	703.337	2108	2108	0.24	0.00017	CID (Collision Induced Dissociation)	MS2	5.66738	91.099	126.498	38345	OT_010_2017_01_006_R_P3_2.raw	F21		5.43	0	2.66e-13	70516.1	126.62
High	Sequest HT (A2)	Unambiguous	TEFLSFmNTELAAFTK	M7(Oxidation)	1	1	P31949	P31949	0	2	0.5359	0	1	1	933.453	1865.9	1865.9	0.24	0.00023	CID (Collision Induced Dissociation)	MS2	17.6832	92.542	126.487	38342	OT_010_2017_01_006_R_P3_2.raw	F21		3.62	0	1.617e-08	65952.3	126.69
High	Sequest HT (A2)	Selected	NATNVEQAFmTMAAEIK	M10(Oxidation)	1	2	Q9H0U4	Q92928; Q9H0U4	0	2		0.0217	2	2	942.945	1884.88	1884.88	-0.34	-0.00032	CID (Collision Induced Dissociation)	MS2	65.0009	96.249	126.483	38341	OT_010_2017_01_006_R_P3_2.raw	F21		3.61	0	1.471e-08	41184.5	126.63
High	Sequest HT (A2)	Rejected	NATNVEQSFMTMAAEIK		1	1	P62820	P62820	0	2	0.0217	0	1	1	942.945	1884.88	1884.88	-0.34	-0.00032	CID (Collision Induced Dissociation)	MS2	65.0009	96.249	126.483	38341	OT_010_2017_01_006_R_P3_2.raw	F21		3.69	0	8.566e-09	41184.5	126.63
High	Sequest HT (A2)	Unambiguous	ASVQGVPLESsNNDIFLPVK	S11(Phospho)	1	1	Q6P0N0	Q6P0N0	0	2		0.0047	2	2	1097.54	2194.08	2194.08	0.2	0.00022	CID (Collision Induced Dissociation)	MS2	40.537	100	126.466	38336	OT_010_2017_01_006_R_P3_2.raw	F21		4.28	0	3.751e-08	40436.3	126.36
High	Sequest HT (A2)	Unambiguous	ASVQGVPLEsSNNDIFLPVK	S10(Phospho)	1	1	Q6P0N0	Q6P0N0	0	2	0.0047	0	1	1	1097.54	2194.08	2194.08	0.2	0.00022	CID (Collision Induced Dissociation)	MS2	40.537	100	126.466	38336	OT_010_2017_01_006_R_P3_2.raw	F21		4.3	0	3.573e-06	40436.3	126.36
High	Sequest HT (A2)	Unambiguous	ALSVGNIDDALQcYSEAIK	C13(Carbamidomethyl)	1	1	P31948	P31948	0	2	0.6471	0	1	1	1034.01	2067.01	2067.01	0.82	0.00085	CID (Collision Induced Dissociation)	MS2	76.9104	35.959	126.517	38350	OT_010_2017_01_006_R_P3_2.raw	F21		4.93	0	2.921e-11	129455	126.63
High	Sequest HT (A2)	Unambiguous	MQNNsSPSISPNTSFTSDGSPSPLGGIK	S5(Phospho)	1	1	Q9H0D6	Q9H0D6	0	3	0.0057	0	1	1	963.097	2887.28	2887.28	-1.25	-0.00121	CID (Collision Induced Dissociation)	MS2	36.0322	51.38	100.251	29899	OT_010_2017_01_006_R_P6_2.raw	F24		3.52	0	1.037e-07	222823	100.5
High	Sequest HT (A2)	Unambiguous	REsAASGLGGLLEEEGAGAGAAQEEVLEPGR	S3(Phospho)	1	1	Q9C0C2	Q9C0C2	1	3	0.0063	0	1	1	1030.82	3090.43	3090.44	-1.15	-0.00119	CID (Collision Induced Dissociation)	MS2	27.8444	51.387	117.617	35232	OT_010_2017_01_006_R_P6_2.raw	F24		4.74	0	2.051e-08	226718	116.98
High	Sequest HT (A2)	Unambiguous	MQNNSsPSISPNTSFTSDGSPSPLGGIK	S6(Phospho)	1	1	Q9H0D6	Q9H0D6	0	3		0.0057	2	2	963.097	2887.28	2887.28	-1.25	-0.00121	CID (Collision Induced Dissociation)	MS2	36.0322	51.38	100.251	29899	OT_010_2017_01_006_R_P6_2.raw	F24		3.5	0	5.641e-08	222823	100.5
High	Sequest HT (A2)	Unambiguous	LENEGsDEDIETDVLYSPQMALK	S6(Phospho)	1	1	O60502	O60502	0	3	0.0911	0	1	1	892.726	2676.16	2676.16	0.43	0.00039	CID (Collision Induced Dissociation)	MS2	16.4746	45.979	127.638	38671	OT_010_2017_01_006_R_P3_2.raw	F21		4.83	0	5.452e-06	932177	126.86
High	Sequest HT (A2)	Unambiguous	LLLAEDsEEEVDFLSER	S7(Phospho)	1	1	Q14676	Q14676	0	2	0.453	0	1	1	1037.47	2073.93	2073.93	-0.38	-0.0004	CID (Collision Induced Dissociation)	MS2	26.2485	100	134.466	39723	OT_010_2017_01_006_R_P5_2.raw	F23		5.32	0	3.076e-09	984541	132.12
High	Sequest HT (A2)	Unambiguous	cGSGPVHISGQHLVAVEEDAEsEDEEEEDVK	C1(Carbamidomethyl); S22(Phospho)	1	1	P06748	P06748	0	4	0.2578	0	1	1	865.864	3460.44	3460.44	-0.5	-0.00043	CID (Collision Induced Dissociation)	MS2	3.34733	20.213	127.633	38669	OT_010_2017_01_006_R_P3_2.raw	F21		3.84	0	1.876e-05	132467	128.27
High	Sequest HT (A2)	Unambiguous	GQSEDPGSLLSLFR		1	1	P08195	P08195	0	2	0.6408	0	1	1	753.383	1505.76	1505.76	-0.87	-0.00065	CID (Collision Induced Dissociation)	MS2	13.1797	100	127.623	38667	OT_010_2017_01_006_R_P3_2.raw	F21		3.73	0	7.069e-07	29942.3	127.65
High	Sequest HT (A2)	Unambiguous	HsVTAATPPPsPTSGESGDLLSNLLQSPSSAK	S2(Phospho); S11(Phospho)	1	1	Q96QU8	Q96QU8	0	3		0.0241	2	2	1098.5	3293.49	3293.5	-1.51	-0.00166	CID (Collision Induced Dissociation)	MS2	19.4664	100	127.604	38662	OT_010_2017_01_006_R_P3_2.raw	F21		4.05	0	1.29e-06	1.74355e+06	128.21
High	Sequest HT (A2)	Unambiguous	HSVTAAtPPPSPtSGESGDLLSNLLQSPSSAK	T7(Phospho); T13(Phospho)	1	1	Q96QU8	Q96QU8	0	3	0.0241	0	1	1	1098.5	3293.49	3293.5	-1.51	-0.00166	CID (Collision Induced Dissociation)	MS2	19.4664	100	127.604	38662	OT_010_2017_01_006_R_P3_2.raw	F21		4.15	0	3.597e-07	1.74355e+06	128.21
High	Sequest HT (A2)	Unambiguous	VESVFETLVEDsAEEESTLTK	S12(Phospho)	1	1	Q9Y4L1	Q9Y4L1	0	3	0.1358	0	1	1	808.031	2422.08	2422.08	-0.07	-6e-05	CID (Collision Induced Dissociation)	MS2	34.735	100	127.597	38660	OT_010_2017_01_006_R_P3_2.raw	F21		2.65	0	1.469e-06	58355.2	127.51
High	Sequest HT (A2)	Unambiguous	VsLERLDLDLTADSQPPVFK	S2(Phospho)	1	1	Q13263	Q13263	1	3	0.1859	0	1	1	775.057	2323.16	2323.16	-0.54	-0.00042	CID (Collision Induced Dissociation)	MS2	29.9255	80.265	127.59	38658	OT_010_2017_01_006_R_P3_2.raw	F21		3.82	0	1.024e-06	80721.5	127.4
High	Sequest HT (A2)	Unambiguous	VTDGALVVVDcVSGVcVQTETVLR	C11(Carbamidomethyl); C16(Carbamidomethyl)	1	1	P13639	P13639	0	3	0.6183	0	1	1	859.44	2576.3	2576.31	-0.48	-0.00041	CID (Collision Induced Dissociation)	MS2	31.3297	67.137	127.584	38656	OT_010_2017_01_006_R_P3_2.raw	F21		6	0	1.776e-11	83160.2	127.41
High	Sequest HT (A2)	Unambiguous	GDmsDEDDENEFFDAPEIITmPENLGHK	M3(Oxidation); S4(Phospho); M21(Oxidation)	1	1	P22059	P22059	0	3	0.6258	0	1	1	1103.1	3307.3	3307.3	1.06	0.00117	CID (Collision Induced Dissociation)	MS2	18.9077	45.192	127.645	38673	OT_010_2017_01_006_R_P3_2.raw	F21		4.49	0	1.003e-06	59103.9	127.87
High	Sequest HT (A2)	Unambiguous	IMQSSSEVGYDAMAGDFVNMVEK		1	1	P10809	P10809	0	2	0.6953	0	1	1	1254.56	2508.11	2508.11	-0.02	-3e-05	CID (Collision Induced Dissociation)	MS2	18.4906	65.789	127.58	38655	OT_010_2017_01_006_R_P3_2.raw	F21		4.07	0	1.452e-10	64235.4	127.45
High	Sequest HT (A2)	Unambiguous	DELHIVEAEAMNYEGsPIK	S16(Phospho)	1	1	P06748	P06748	0	3	0.1875	0	1	1	742.332	2224.98	2224.98	-0.68	-0.0005	CID (Collision Induced Dissociation)	MS2	64.6534	100	127.561	38650	OT_010_2017_01_006_R_P3_2.raw	F21		2.88	0	3.337e-05
High	Sequest HT (A2)	Unambiguous	LcYVALDFEQEMATAASSSSLEK	C2(Carbamidomethyl)	1	3	P60709	P60709; Q6S8J3; P63261	0	2	0.7033	0	1	1	1275.59	2550.17	2550.17	-0.19	-0.00024	CID (Collision Induced Dissociation)	MS2	4.60683	5.965	134.476	39725	OT_010_2017_01_006_R_P5_2.raw	F23		6	0	4.108e-12	630701	134.35
High	Sequest HT (A2)	Unambiguous	FLTALAQDGVINEEALSVTELDR		1	1	Q8WUM4	Q8WUM4	0	3	0.4283	0	1	1	835.435	2504.29	2504.29	1.07	0.00089	CID (Collision Induced Dissociation)	MS2	82.6541	89.504	134.498	39732	OT_010_2017_01_006_R_P5_2.raw	F23		4.6	0	1.437e-09	40530.5	134.6
High	Sequest HT (A2)	Unambiguous	YSNVIFLEVDVDDcQDVASEcEVK	C14(Carbamidomethyl); C21(Carbamidomethyl)	1	1	P10599	P10599	0	3	0.4068	0	1	1	945.089	2833.25	2833.25	-0.8	-0.00075	CID (Collision Induced Dissociation)	MS2	21.0635	71.975	127.521	38639	OT_010_2017_01_006_R_P3_2.raw	F21		3.54	0	5.187e-06
High	Sequest HT (A2)	Unambiguous	EQsELDQDLDDVEEVEEEETGEETK	S3(Phospho)	1	1	P55209	P55209	0	3	0.5723	0	1	1	1002.07	3004.18	3004.18	-0.54	-0.00054	CID (Collision Induced Dissociation)	MS2	12.5226	49.178	127.518	38638	OT_010_2017_01_006_R_P3_2.raw	F21		4.7	0	3.495e-09	79078.5	127.63
High	Sequest HT (A2)	Unambiguous	LFAPQQILQcsPAN	C10(Carbamidomethyl); S11(Phospho)	1	1	P04183	P04183	0	2	0.5714	0	1	1	833.887	1666.77	1666.77	0.03	2e-05	CID (Collision Induced Dissociation)	MS2	25.6847	45.441	127.515	38637	OT_010_2017_01_006_R_P3_2.raw	F21		3.08	0	1.462e-05	162211	127.36
High	Sequest HT (A2)	Unambiguous	ScDEPLtPPPHSPtSMLQLIHDPVsPR	C2(Carbamidomethyl); T7(Phospho); T14(Phospho); S25(Phospho)	1	1	Q9Y2K7	Q9Y2K7	0	4	0.0475	0	1	1	812.845	3248.36	3248.36	-0.02	-2e-05	CID (Collision Induced Dissociation)	MS2	7.78508	42.822	134.541	39744	OT_010_2017_01_006_R_P5_2.raw	F23		4	0	2.245e-06	95101.4	134.25
High	Sequest HT (A2)	Unambiguous	ScDEPLtPPPHSPTsMLQLIHDPVsPR	C2(Carbamidomethyl); T7(Phospho); S15(Phospho); S25(Phospho)	1	1	Q9Y2K7	Q9Y2K7	0	4		0.0475	2	2	812.845	3248.36	3248.36	-0.02	-2e-05	CID (Collision Induced Dissociation)	MS2	7.78508	42.822	134.541	39744	OT_010_2017_01_006_R_P5_2.raw	F23		3.81	0	4.278e-06	95101.4	134.25
High	Sequest HT (A2)	Unambiguous	AsLGsLEGEAEAEAsSPK	S2(Phospho); S5(Phospho); S15(Phospho)	1	1	Q09666	Q09666	0	2	0.6201	0	1	1	986.865	1972.72	1972.72	0.26	0.00025	CID (Collision Induced Dissociation)	MS2	45.8715	100	134.604	39763	OT_010_2017_01_006_R_P5_2.raw	F23		5.08	0	1.14e-07	47505.3	134.92
High	Sequest HT (A2)	Unambiguous	DLLSDLQDIsDSER	S10(Phospho)	1	2	P21127	Q9UQ88; P21127	0	2	0.0843	0	1	1	843.367	1685.73	1685.73	-0.31	-0.00027	CID (Collision Induced Dissociation)	MS2	25.9692	19.663	127.575	38653	OT_010_2017_01_006_R_P3_2.raw	F21		4.15	0	1.402e-07	1.62202e+06	127.18
High	Sequest HT (A2)	Unambiguous	EQsELDQDLDDVEEVEEEETGEETK	S3(Phospho)	1	1	P55209	P55209	0	3	0.6212	0	1	1	1002.06	3004.18	3004.18	-2.49	-0.0025	CID (Collision Induced Dissociation)	MS2	32.1549	95.79	127.472	38626	OT_010_2017_01_006_R_P3_2.raw	F21		6.31	0	3.026e-08	79078.5	127.63
High	Sequest HT (A2)	Unambiguous	ELLVSQHTVQLVGGLSPLSSPsDTKAEsPAEKVPEESVLPLVQK	S22(Phospho); S28(Phospho)	1	1	Q9UKV3	Q9UKV3	2	5	0.0181	0	1	1	957.486	4783.4	4783.41	-1.92	-0.00183	CID (Collision Induced Dissociation)	MS2	59.7576	66.566	127.651	38675	OT_010_2017_01_006_R_P3_2.raw	F21		4.41	0	4.596e-05	51098.1	127.72
High	Sequest HT (A2)	Unambiguous	IMQSSSEVGYDAMAGDFVNMVEK		1	1	P10809	P10809	0	2	0.5632	0	1	1	1254.56	2508.11	2508.11	0.76	0.00095	CID (Collision Induced Dissociation)	MS2	22.4757	62.577	127.654	38676	OT_010_2017_01_006_R_P3_2.raw	F21		3.8	0	1.72e-08	64235.4	127.45
High	Sequest HT (A2)	Unambiguous	YSNVIFLEVDVDDcQDVASEcEVK	C14(Carbamidomethyl); C21(Carbamidomethyl)	1	1	P10599	P10599	0	3	0.3895	0	1	1	945.091	2833.26	2833.25	1.21	0.00115	CID (Collision Induced Dissociation)	MS2	30.9039	66.725	127.762	38708	OT_010_2017_01_006_R_P3_2.raw	F21		3.8	0	5.697e-07
High	Sequest HT (A2)	Unambiguous	LcYVALDFEQEMATAASSSSLEK	C2(Carbamidomethyl)	1	3	P60709	P60709; Q6S8J3; P63261	0	4	0.2353	0	1	1	638.298	2550.17	2550.17	-0.82	-0.00053	CID (Collision Induced Dissociation)	MS2	26.1817	100	134.437	39715	OT_010_2017_01_006_R_P5_2.raw	F23		2.89	0	4.264e-07	33291.5	134.5
High	Sequest HT (A2)	Unambiguous	sAVLLVDETATTPIFANR	S1(Phospho)	1	1	Q12802	Q12802	0	2	0.3605	0	1	1	999.5	1997.99	1997.99	-0.62	-0.00062	CID (Collision Induced Dissociation)	MS2	18.4448	100	127.73	38698	OT_010_2017_01_006_R_P3_2.raw	F21		4.91	0	4.22e-10	107482	127.89
High	Sequest HT (A2)	Unambiguous	SAVSPSTFNTSIPTNAVSVVSSVDSAQASDMGGEsPGSR	S35(Phospho)	1	1	P50851	P50851	0	4	0.0812	0	1	1	966.686	3863.72	3863.73	-1.22	-0.00118	CID (Collision Induced Dissociation)	MS2	41.5942	80.218	127.712	38693	OT_010_2017_01_006_R_P3_2.raw	F21		3.82	0	1.152e-05	95581.2	127.51
High	Sequest HT (A2)	Unambiguous	EQsELDQDLDDVEEVEEEETGEETK	S3(Phospho)	1	1	P55209	P55209	0	3	0.5609	0	1	1	1002.07	3004.18	3004.18	0.38	0.00038	CID (Collision Induced Dissociation)	MS2	20.1016	52.937	127.702	38690	OT_010_2017_01_006_R_P3_2.raw	F21		4.6	0	1.647e-08	79078.5	127.63
High	Sequest HT (A2)	Unambiguous	ITVNGDSsAEAEELANEI	S8(Phospho)	1	1	Q9BXJ9	Q9BXJ9	0	2		0.0377	2	2	971.42	1941.83	1941.83	0.51	0.00049	CID (Collision Induced Dissociation)	MS2	38.042	70.148	127.699	38689	OT_010_2017_01_006_R_P3_2.raw	F21		3.83	0	1.387e-08	259246	127.9
High	Sequest HT (A2)	Unambiguous	ITVNGDsSAEAEELANEI	S7(Phospho)	1	1	Q9BXJ9	Q9BXJ9	0	2	0.0377	0	1	1	971.42	1941.83	1941.83	0.51	0.00049	CID (Collision Induced Dissociation)	MS2	38.042	70.148	127.699	38689	OT_010_2017_01_006_R_P3_2.raw	F21		3.98	0	1.611e-08	259246	127.9
High	Sequest HT (A2)	Unambiguous	GDmsDEDDENEFFDAPEIITmPENLGHK	M3(Oxidation); S4(Phospho); M21(Oxidation)	1	1	P22059	P22059	0	3	0.617	0	1	1	1103.1	3307.3	3307.3	-0.38	-0.00041	CID (Collision Induced Dissociation)	MS2	13.7428	36.58	127.697	38688	OT_010_2017_01_006_R_P3_2.raw	F21		4.23	0	6.755e-06	59103.9	127.87
High	Sequest HT (A2)	Unambiguous	HSVTAAtPPPSPtSGESGDLLSNLLQSPSSAK	T7(Phospho); T13(Phospho)	1	1	Q96QU8	Q96QU8	0	3	0.0605	0	1	1	1098.5	3293.5	3293.5	0.38	0.00042	CID (Collision Induced Dissociation)	MS2	8.91748	42.977	127.694	38687	OT_010_2017_01_006_R_P3_2.raw	F21		5.95	0	7.675e-11	1.74355e+06	128.21
High	Sequest HT (A2)	Unambiguous	ELLVSQHTVQLVGGLSPLssPSDTKAESPAEKVPEESVLPLVQK	S19(Phospho); S20(Phospho)	1	1	Q9UKV3	Q9UKV3	2	5		0.0181	2	2	957.486	4783.4	4783.41	-1.92	-0.00183	CID (Collision Induced Dissociation)	MS2	59.7576	66.566	127.651	38675	OT_010_2017_01_006_R_P3_2.raw	F21		4.33	0	6.027e-05	51098.1	127.72
High	Sequest HT (A2)	Unambiguous	DTVIIVsEPsEDEESQGLPTMAR	S7(Phospho); S10(Phospho)	1	1	Q9H4L7	Q9H4L7	0	3	0.3694	0	1	1	888.378	2663.12	2663.12	-0.15	-0.00013	CID (Collision Induced Dissociation)	MS2	33.8505	34.411	127.691	38686	OT_010_2017_01_006_R_P3_2.raw	F21		3.6	0	4.184e-06	170372	128.24
High	Sequest HT (A2)	Unambiguous	ALEsPERPFLAILGGAK	S4(Phospho)	1	1	P00558	P00558	0	3	0.5	0	1	1	616.992	1848.96	1848.96	-0.83	-0.00051	CID (Collision Induced Dissociation)	MS2	61.3413	100	127.678	38683	OT_010_2017_01_006_R_P3_2.raw	F21		3.28	0	3.057e-09	267347	128.08
High	Sequest HT (A2)	Unambiguous	DtSSSPTTGSTVQSVDLIFTR	T2(Phospho)	1	1	P57060	P57060	0	2		0.0228	4	4	1140.03	2279.04	2279.04	-0.28	-0.00032	CID (Collision Induced Dissociation)	MS2	39.7329	85.082	127.674	38682	OT_010_2017_01_006_R_P3_2.raw	F21		3.85	0	1.308e-07	55933.2	127.76
High	Sequest HT (A2)	Unambiguous	DTSsSPTTGSTVQSVDLIFTR	S4(Phospho)	1	1	P57060	P57060	0	2		0.0178	3	3	1140.03	2279.04	2279.04	-0.28	-0.00032	CID (Collision Induced Dissociation)	MS2	39.7329	85.082	127.674	38682	OT_010_2017_01_006_R_P3_2.raw	F21		3.87	0	1.265e-07	55933.2	127.76
High	Sequest HT (A2)	Unambiguous	DTSSsPTTGSTVQSVDLIFTR	S5(Phospho)	1	1	P57060	P57060	0	2		0.0076	2	2	1140.03	2279.04	2279.04	-0.28	-0.00032	CID (Collision Induced Dissociation)	MS2	39.7329	85.082	127.674	38682	OT_010_2017_01_006_R_P3_2.raw	F21		3.91	0	4.946e-08	55933.2	127.76
High	Sequest HT (A2)	Unambiguous	DTsSSPTTGSTVQSVDLIFTR	S3(Phospho)	1	1	P57060	P57060	0	2	0.0076	0	1	1	1140.03	2279.04	2279.04	-0.28	-0.00032	CID (Collision Induced Dissociation)	MS2	39.7329	85.082	127.674	38682	OT_010_2017_01_006_R_P3_2.raw	F21		3.94	0	1.096e-07	55933.2	127.76
High	Sequest HT (A2)	Unambiguous	AVELLGDIVQNcSLEDSQIEK	C12(Carbamidomethyl)	1	1	P31930	P31930	0	3	0.4078	0	1	1	787.393	2360.16	2360.16	-0.45	-0.00035	CID (Collision Induced Dissociation)	MS2	37.9927	100	117.568	35219	OT_010_2017_01_006_R_P6_2.raw	F24		4.12	0	2.054e-09	150159	117.18
High	Sequest HT (A2)	Unambiguous	ELVGPPLAETVFtPKtSPENVQDR	T13(Phospho); T16(Phospho)	1	1	P49792	P49792	1	3	0.0203	0	1	1	928.768	2784.29	2784.29	0.38	0.00035	CID (Collision Induced Dissociation)	MS2	21.7805	72.053	117.572	35220	OT_010_2017_01_006_R_P6_2.raw	F24		2.96	0	5.16e-06	141388	118.25
High	Sequest HT (A2)	Unambiguous	YSNVIFLEVDVDDcQDVASEcEVK	C14(Carbamidomethyl); C21(Carbamidomethyl)	1	1	P10599	P10599	0	3	0.5176	0	1	1	945.091	2833.26	2833.25	1.73	0.00163	CID (Collision Induced Dissociation)	MS2	24.7437	61.716	127.661	38678	OT_010_2017_01_006_R_P3_2.raw	F21		5.12	0	3.286e-10
High	Sequest HT (A2)	Unambiguous	LLEDGEDFNLGDALDSSNsMQTIQK	S19(Phospho)	1	1	P05783	P05783	0	3	0.1354	0	1	1	940.748	2820.23	2820.23	0.47	0.00044	CID (Collision Induced Dissociation)	MS2	17.5852	76.698	127.657	38677	OT_010_2017_01_006_R_P3_2.raw	F21		4.43	0	1.68e-08	39616	127.57
High	Sequest HT (A2)	Unambiguous	IMQSSSEVGYDAMAGDFVNMVEK		1	1	P10809	P10809	0	3	0.5263	0	1	1	836.708	2508.11	2508.11	0.39	0.00033	CID (Collision Induced Dissociation)	MS2	18.9608	15.573	127.689	38685	OT_010_2017_01_006_R_P3_2.raw	F21		5.13	0	3.465e-15	301447	127.5
High	Sequest HT (A2)	Unambiguous	DDTImATESEVTAFAVLDQDQK	M5(Oxidation)	1	1	P55263	P55263	0	3	0.5352	0	1	1	815.044	2443.12	2443.12	-0.44	-0.00036	CID (Collision Induced Dissociation)	MS2	10.8588	100	127.778	38713	OT_010_2017_01_006_R_P3_2.raw	F21		4.69	0	5.482e-11	59430.6	127.87
High	Sequest HT (A2)	Unambiguous	ITGEAFVQFASQELAEK		1	1	P52597	P52597	0	2	0.6321	0	1	1	934.476	1867.95	1867.94	1.09	0.00102	CID (Collision Induced Dissociation)	MS2	20.0638	77.444	127.465	38624	OT_010_2017_01_006_R_P3_2.raw	F21		4.73	0	1.545e-09	157486	127.81
High	Sequest HT (A2)	Unambiguous	SAVSPSTFNTSIPTNAVSVVSSVDSAQASDMGGEsPGSR	S35(Phospho)	1	1	P50851	P50851	0	4	0.0867	0	1	1	966.687	3863.73	3863.73	-0.47	-0.00046	CID (Collision Induced Dissociation)	MS2	87.2135	27.159	127.457	38621	OT_010_2017_01_006_R_P3_2.raw	F21		4.27	0	1.951e-07	95581.2	127.51
High	Sequest HT (A2)	Unambiguous	LFAPQQILQcsPAN	C10(Carbamidomethyl); S11(Phospho)	1	1	P04183	P04183	0	2	0.6162	0	1	1	833.887	1666.77	1666.77	0.75	0.00063	CID (Collision Induced Dissociation)	MS2	19.7722	65.488	127.218	38552	OT_010_2017_01_006_R_P3_2.raw	F21		3.7	0	8.007e-07	162211	127.36
High	Sequest HT (A2)	Unambiguous	ALsPGLEESGLGLLAR	S3(Phospho)	1	1	O15417	O15417	0	2	0.4336	0	1	1	831.927	1662.85	1662.85	0.27	0.00023	CID (Collision Induced Dissociation)	MS2	42.5571	87.351	127.215	38551	OT_010_2017_01_006_R_P3_2.raw	F21		4.22	0	2.148e-08	154900	127.37
High	Sequest HT (A2)	Unambiguous	LENEGsDEDIETDVLYSPQMALK	S6(Phospho)	1	1	O60502	O60502	0	2	0.3551	0	1	1	1338.59	2676.17	2676.16	1.72	0.00231	CID (Collision Induced Dissociation)	MS2	10.1057	40.5	127.2	38546	OT_010_2017_01_006_R_P3_2.raw	F21		4.9	0	1.551e-08	254165	126.85
High	Sequest HT (A2)	Unambiguous	ATDIPASAsPPPVAGVPFFK	S9(Phospho)	1	1	Q8N1G0	Q8N1G0	0	2	0.1469	0	1	1	1025.01	2049.01	2049.01	0.04	4e-05	CID (Collision Induced Dissociation)	MS2	32.4018	48.995	127.197	38545	OT_010_2017_01_006_R_P3_2.raw	F21		3.54	0	6.164e-08	239902	126.94
High	Sequest HT (A2)	Unambiguous	FDsNEEDSASVFSPSFGLK	S3(Phospho)	1	1	Q02880	Q02880	0	2	0.2408	0	1	1	1071.95	2142.89	2142.89	0.76	0.00081	CID (Collision Induced Dissociation)	MS2	26.7674	36.109	127.191	38543	OT_010_2017_01_006_R_P3_2.raw	F21		4.9	0	1.87e-08	101898	127.21
High	Sequest HT (A2)	Unambiguous	GDmsDEDDENEFFDAPEIITmPENLGHK	M3(Oxidation); S4(Phospho); M21(Oxidation)	1	1	P22059	P22059	0	3	0.6762	0	1	1	1103.1	3307.29	3307.3	-3.16	-0.00349	CID (Collision Induced Dissociation)	MS2	22.3014	95.989	127.173	38538	OT_010_2017_01_006_R_P3_2.raw	F21		5.22	0	3.293e-09	59103.9	127.87
High	Sequest HT (A2)	Unambiguous	EAASILQELQVETYGSMEK		1	1	O00232	O00232	0	3	0.465	0	1	1	709.348	2126.03	2126.03	-1.92	-0.00136	CID (Collision Induced Dissociation)	MS2	14.1428	100	127.161	38535	OT_010_2017_01_006_R_P3_2.raw	F21		3.29	0	1.673e-07	36526.8	127.11
High	Sequest HT (A2)	Unambiguous	ELPSQASGGLANPPPVNLEDsLDEDLIR	S21(Phospho)	1	1	Q9NPG3	Q9NPG3	0	3	0.4343	0	1	1	1009.48	3026.44	3026.44	0.02	2e-05	CID (Collision Induced Dissociation)	MS2	29.0639	91.093	134.664	39780	OT_010_2017_01_006_R_P5_2.raw	F23		4.26	0	3.441e-06	40133.9	134.63
High	Sequest HT (A2)	Unambiguous	DLKIEsDVQEPTEPEDDLDIMLGNK	S6(Phospho)	1	1	P20042	P20042	1	3	0.2976	0	1	1	975.111	2923.32	2923.32	0.75	0.00073	CID (Collision Induced Dissociation)	MS2	14.3012	54.215	127.148	38531	OT_010_2017_01_006_R_P3_2.raw	F21		4.1	0	4.284e-06	263955	127.46
High	Sequest HT (A2)	Unambiguous	FLTALAQDGVINEEALSVTELDR		1	1	Q8WUM4	Q8WUM4	0	3	0.4352	0	1	1	835.435	2504.29	2504.29	0.7	0.00058	CID (Collision Induced Dissociation)	MS2	22.0799	81.033	134.66	39779	OT_010_2017_01_006_R_P5_2.raw	F23		3.01	0	3.71e-06	40530.5	134.6
High	Sequest HT (A2)	Selected	YSNVIFLEVDVDDcQDVASEcEVK	C14(Carbamidomethyl); C21(Carbamidomethyl)	1	1	P10599	P10599	0	3		0.0037	2	2	945.09	2833.26	2833.25	0.29	0.00027	CID (Collision Induced Dissociation)	MS2	25.6985	53.399	127.138	38528	OT_010_2017_01_006_R_P3_2.raw	F21		2.67	0	1.221e-06
High	Sequest HT (A2)	Unambiguous	VPLAPITDPQQLQLsPLK	S15(Phospho)	1	1	P31350	P31350	0	3	0.5445	0	1	1	680.038	2038.1	2038.1	0.48	0.00033	CID (Collision Induced Dissociation)	MS2	9.22336	100	127.12	38523	OT_010_2017_01_006_R_P3_2.raw	F21		3.82	0	5.987e-08	1.05991e+06	126.7
High	Sequest HT (A2)	Unambiguous	DLLSDLQDIsDSER	S10(Phospho)	1	2	P21127	Q9UQ88; P21127	0	3	0.0638	0	1	1	562.58	1685.72	1685.73	-1.21	-0.00068	CID (Collision Induced Dissociation)	MS2	4.91118	100	127.109	38520	OT_010_2017_01_006_R_P3_2.raw	F21		3.76	0	4.289e-08	51073.6	127.18
High	Sequest HT (A2)	Unambiguous	DSYLILETLPTEYDSR		1	1	P17980	P17980	0	2	0.4025	0	1	1	957.97	1914.93	1914.93	-0.6	-0.00057	CID (Collision Induced Dissociation)	MS2	48.0209	100	127.097	38517	OT_010_2017_01_006_R_P3_2.raw	F21		3.18	0	9.594e-06	34464.4	127.13
High	Sequest HT (A2)	Unambiguous	VTDGALVVVDcVSGVcVQTETVLR	C11(Carbamidomethyl); C16(Carbamidomethyl)	1	1	P13639	P13639	0	3	0.5648	0	1	1	859.44	2576.31	2576.31	-0.07	-6e-05	CID (Collision Induced Dissociation)	MS2	65.116	64.265	127.078	38511	OT_010_2017_01_006_R_P3_2.raw	F21		4.71	0	4.521e-12	83160.2	127.41
High	Sequest HT (A2)	Unambiguous	cGSGPVHISGQHLVAVEEDAEsEDEEEEDVK	C1(Carbamidomethyl); S22(Phospho)	1	1	P06748	P06748	0	3	0.6372	0	1	1	1154.15	3460.44	3460.44	-0.36	-0.00041	CID (Collision Induced Dissociation)	MS2	29.9823	29.981	127.075	38510	OT_010_2017_01_006_R_P3_2.raw	F21		6.67	0	4.782e-10
High	Sequest HT (A2)	Unambiguous	AsLGsLEGEAEAEAsSPK	S2(Phospho); S5(Phospho); S15(Phospho)	1	1	Q09666	Q09666	0	2	0.6649	0	1	1	986.865	1972.72	1972.72	-0.29	-0.00029	CID (Collision Induced Dissociation)	MS2	48.8177	100	127.044	38502	OT_010_2017_01_006_R_P3_2.raw	F21		3.73	0	2.572e-06	32988.6	127.16
High	Sequest HT (A2)	Unambiguous	NNNIDAAIENIENmLTSENK	M14(Oxidation)	1	1	P42704	P42704	0	3	0.4911	0	1	1	755.022	2263.05	2263.05	0.4	0.0003	CID (Collision Induced Dissociation)	MS2	3.06087	98.721	134.678	39784	OT_010_2017_01_006_R_P5_2.raw	F23		4.5	0	7.876e-12	85131.2	135.01
High	Sequest HT (A2)	Unambiguous	IMQSSSEVGYDAMAGDFVNMVEK		1	1	P10809	P10809	0	3	0.6594	0	1	1	836.707	2508.11	2508.11	-0.51	-0.00043	CID (Collision Induced Dissociation)	MS2	18.1669	67.085	127.016	38494	OT_010_2017_01_006_R_P3_2.raw	F21		5.52	0	3.667e-12	301447	127.5
High	Sequest HT (A2)	Unambiguous	FDsNEEDSASVFSPSFGLK	S3(Phospho)	1	1	Q02880	Q02880	0	2	0.1938	0	1	1	1071.95	2142.89	2142.89	0.75	0.0008	CID (Collision Induced Dissociation)	MS2	25.2229	70.483	127.013	38493	OT_010_2017_01_006_R_P3_2.raw	F21		4.49	0	2.177e-09	101898	127.21
High	Sequest HT (A2)	Unambiguous	LSGLANVVLHELsGDDDTDQNMR	S13(Phospho)	1	1	Q14789	Q14789	0	3	0.2345	0	1	1	860.386	2579.14	2579.14	-0.69	-0.00059	CID (Collision Induced Dissociation)	MS2	51.3774	63.849	127.135	38527	OT_010_2017_01_006_R_P3_2.raw	F21		5.5	0	2.366e-09
High	Sequest HT (A2)	Unambiguous	cGSGPVHISGQHLVAVEEDAEsEDEEEEDVK	C1(Carbamidomethyl); S22(Phospho)	1	1	P06748	P06748	0	3	0.5433	0	1	1	1154.15	3460.44	3460.44	0.29	0.00033	CID (Collision Induced Dissociation)	MS2	15.8182	28.626	127.46	38622	OT_010_2017_01_006_R_P3_2.raw	F21		5.78	0	1.377e-07
High	Sequest HT (A2)	Unambiguous	IESDVQEPtEPEDDLDIMLGNK	T9(Phospho)	1	1	P20042	P20042	0	3	0.2656	0	1	1	856.375	2567.11	2567.11	0.27	0.00023	CID (Collision Induced Dissociation)	MS2	17.2842	27.533	127.24	38558	OT_010_2017_01_006_R_P3_2.raw	F21		4.18	0	1.161e-06	1.16679e+06	127.64
High	Sequest HT (A2)	Unambiguous	DLLSDLQDISDsER	S12(Phospho)	1	2	P21127	Q9UQ88; P21127	0	3		0.0396	2	2	562.58	1685.73	1685.73	-0.12	-7e-05	CID (Collision Induced Dissociation)	MS2	2.87939	88.302	127.243	38559	OT_010_2017_01_006_R_P3_2.raw	F21		3.15	0	1.262e-05	51073.6	127.18
High	Sequest HT (A2)	Unambiguous	QDDsPPRPIIGPALPPGFIK	S4(Phospho)	1	1	Q8IXQ4	Q8IXQ4	0	3	0.3673	0	1	1	732.38	2195.13	2195.13	0.22	0.00016	CID (Collision Induced Dissociation)	MS2	31.0904	100	117.582	35223	OT_010_2017_01_006_R_P6_2.raw	F24		3.43	0	4.465e-07	167102	118.18
High	Sequest HT (A2)	Unambiguous	GDmsDEDDENEFFDAPEIITmPENLGHK	M3(Oxidation); S4(Phospho); M21(Oxidation)	1	1	P22059	P22059	0	3	0.6419	0	1	1	1103.1	3307.29	3307.3	-0.61	-0.00067	CID (Collision Induced Dissociation)	MS2	12.8534	71.506	127.43	38614	OT_010_2017_01_006_R_P3_2.raw	F21		4.44	0	7.217e-09	59103.9	127.87
High	Sequest HT (A2)	Unambiguous	GQcDLELINVcNENSLFK	C3(Carbamidomethyl); C11(Carbamidomethyl)	1	1	Q00610	Q00610	0	2	0.3023	0	1	1	1077.01	2153	2153	1.89	0.00204	CID (Collision Induced Dissociation)	MS2	63.057	100	117.586	35224	OT_010_2017_01_006_R_P6_2.raw	F24		3.44	0	1.242e-06	39059.4	117.45
High	Sequest HT (A2)	Unambiguous	SAVSPSTFNTSIPTNAVSVVSSVDSAQASDMGGEsPGSR	S35(Phospho)	1	1	P50851	P50851	0	4	0.0602	0	1	1	966.688	3863.73	3863.73	0.73	0.0007	CID (Collision Induced Dissociation)	MS2	15.3391	36.228	127.405	38606	OT_010_2017_01_006_R_P3_2.raw	F21		5.15	0	2.102e-08	95581.2	127.51
High	Sequest HT (A2)	Unambiguous	MQNNSSPsISPNTSFTSDGSPSPLGGIK	S8(Phospho)	1	1	Q9H0D6	Q9H0D6	0	3		0.0369	3	3	963.097	2887.28	2887.28	-1.25	-0.00121	CID (Collision Induced Dissociation)	MS2	36.0322	51.38	100.251	29899	OT_010_2017_01_006_R_P6_2.raw	F24		3.39	0	9.06e-08	222823	100.5
High	Sequest HT (A2)	Unambiguous	YSNVIFLEVDVDDcQDVASEcEVK	C14(Carbamidomethyl); C21(Carbamidomethyl)	1	1	P10599	P10599	0	3	0.3219	0	1	1	945.09	2833.26	2833.25	0.62	0.00059	CID (Collision Induced Dissociation)	MS2	19.3758	52.26	127.372	38597	OT_010_2017_01_006_R_P3_2.raw	F21		3.79	0	8.052e-07
High	Sequest HT (A2)	Unambiguous	IMQSSSEVGYDAMAGDFVNMVEK		1	1	P10809	P10809	0	2	0.6572	0	1	1	1254.56	2508.11	2508.11	1.43	0.00179	CID (Collision Induced Dissociation)	MS2	33.2121	53.454	127.359	38593	OT_010_2017_01_006_R_P3_2.raw	F21		3.88	0	1.366e-08	64235.4	127.45
High	Sequest HT (A2)	Unambiguous	SAVSPSTFNTSIPTNAVSVVSSVDSAQASDMGGEsPGSR	S35(Phospho)	1	1	P50851	P50851	0	3	0.0575	0	1	1	1288.58	3863.73	3863.73	1.15	0.00149	CID (Collision Induced Dissociation)	MS2	5.34867	24.819	127.348	38589	OT_010_2017_01_006_R_P3_2.raw	F21		3.48	0	7.537e-08	215145	127.53
High	Sequest HT (A2)	Unambiguous	VAIAALEVLEEENLAENADK		1	1	P04181	P04181	0	3	0.5734	0	1	1	714.371	2141.1	2141.1	0.79	0.00056	CID (Collision Induced Dissociation)	MS2	50.1794	100	127.338	38587	OT_010_2017_01_006_R_P3_2.raw	F21		4.43	0	5.944e-09	42811.7	127.27
High	Sequest HT (A2)	Unambiguous	DLLSDLQDIsDSER	S10(Phospho)	1	2	P21127	Q9UQ88; P21127	0	3	0.0396	0	1	1	562.58	1685.73	1685.73	-0.12	-7e-05	CID (Collision Induced Dissociation)	MS2	2.87939	88.302	127.243	38559	OT_010_2017_01_006_R_P3_2.raw	F21		3.28	0	9.582e-07	51073.6	127.18
High	Sequest HT (A2)	Unambiguous	LLEDsDsEDEAAPSPLQPALRPNPTAILDEAPKPK	S5(Phospho); S7(Phospho)	1	1	Q9BW85	Q9BW85	0	4	0.2333	0	1	1	971.961	3884.82	3884.82	-0.52	-0.00051	CID (Collision Induced Dissociation)	MS2	23.8331	80.081	127.334	38586	OT_010_2017_01_006_R_P3_2.raw	F21		3	0	2.179e-07
High	Sequest HT (A2)	Unambiguous	WGDAGAEYVVESTGVFTTMEK		1	1	P04406	P04406	0	3	0.4554	0	1	1	759.684	2277.04	2277.04	0.27	0.00021	CID (Collision Induced Dissociation)	MS2	12.4265	78.044	127.306	38578	OT_010_2017_01_006_R_P3_2.raw	F21		3.36	0	4.311e-07	54657.6	127.41
High	Sequest HT (A2)	Unambiguous	IESDVQEPtEPEDDLDIMLGNK	T9(Phospho)	1	1	P20042	P20042	0	2	0.2935	0	1	1	1284.06	2567.11	2567.11	0.9	0.00115	CID (Collision Induced Dissociation)	MS2	22.2785	47.064	127.303	38577	OT_010_2017_01_006_R_P3_2.raw	F21		4.77	0	9.037e-06	283594	127.61
High	Sequest HT (A2)	Unambiguous	LENEGsDEDIETDVLYSPQMALK	S6(Phospho)	1	1	O60502	O60502	0	3	0.2	0	1	1	892.726	2676.16	2676.16	0.56	0.0005	CID (Collision Induced Dissociation)	MS2	7.69184	19.701	127.295	38574	OT_010_2017_01_006_R_P3_2.raw	F21		4.75	0	3.461e-06	932177	126.86
High	Sequest HT (A2)	Unambiguous	DGVFLYFEDNAGVIVNNK		1	1	P62829	P62829	0	2	0.441	0	1	1	1007.5	2013.99	2013.99	0.35	0.00035	CID (Collision Induced Dissociation)	MS2	50.1293	100	134.632	39771	OT_010_2017_01_006_R_P5_2.raw	F23		4.24	0	3.371e-09
High	Sequest HT (A2)	Unambiguous	cGSGPVHISGQHLVAVEEDAEsEDEEEEDVK	C1(Carbamidomethyl); S22(Phospho)	1	1	P06748	P06748	0	3	0.6481	0	1	1	1154.15	3460.44	3460.44	0.23	0.00026	CID (Collision Induced Dissociation)	MS2	51.1754	74.016	134.657	39778	OT_010_2017_01_006_R_P5_2.raw	F23		7.02	0	8.111e-10
High	Sequest HT (A2)	Unambiguous	FDsNEEDSASVFSPSFGLK	S3(Phospho)	1	1	Q02880	Q02880	0	3	0.1584	0	1	1	714.969	2142.89	2142.89	0.38	0.00027	CID (Collision Induced Dissociation)	MS2	58.139	100	127.279	38570	OT_010_2017_01_006_R_P3_2.raw	F21		3.41	0	3.349e-05	45414.6	127.21
High	Sequest HT (A2)	Unambiguous	VTDGALVVVDcVSGVcVQTETVLR	C11(Carbamidomethyl); C16(Carbamidomethyl)	1	1	P13639	P13639	0	3	0.6536	0	1	1	859.441	2576.31	2576.31	0.43	0.00037	CID (Collision Induced Dissociation)	MS2	41.2212	65.299	127.265	38566	OT_010_2017_01_006_R_P3_2.raw	F21		5.11	0	1.058e-07	83160.2	127.41
High	Sequest HT (A2)	Unambiguous	VsLERLDLDLTADSQPPVFK	S2(Phospho)	1	1	Q13263	Q13263	1	3	0.1766	0	1	1	775.058	2323.16	2323.16	0.71	0.00055	CID (Collision Induced Dissociation)	MS2	18.3933	63.898	127.255	38563	OT_010_2017_01_006_R_P3_2.raw	F21		4.19	0	3.265e-09	80721.5	127.4
High	Sequest HT (A2)	Unambiguous	DELHIVEAEAMNYEGsPIK	S16(Phospho)	1	1	P06748	P06748	0	3	0.1797	0	1	1	742.333	2224.99	2224.98	1.16	0.00086	CID (Collision Induced Dissociation)	MS2	31.1967	100	117.597	35227	OT_010_2017_01_006_R_P6_2.raw	F24		3.84	0	2.375e-06
High	Sequest HT (A2)	Unambiguous	LENEGsDEDIETDVLYSPQMALK	S6(Phospho)	1	1	O60502	O60502	0	2	0.2668	0	1	1	1338.59	2676.17	2676.16	2	0.00268	CID (Collision Induced Dissociation)	MS2	22.4666	91.282	127.327	38584	OT_010_2017_01_006_R_P3_2.raw	F21		4.76	0	5.962e-09	254165	126.85
High	Sequest HT (A2)	Unambiguous	QQVEGTAQEAVSAAGAAAQQVVDQATEAGQK		1	1	Q15847	Q15847	0	3	0.6275	0	1	1	1014.5	3041.49	3041.48	3	0.00304	CID (Collision Induced Dissociation)	MS2		34.179	129.277	39153	OT_010_2017_01_006_R_P3_2.raw	F21		4.51	0	5.509e-10	281879	129.69
High	Sequest HT (A2)	Unambiguous	LLEDGEDFNLGDALDSsNSMQTIQK	S17(Phospho)	1	1	P05783	P05783	0	2	0.0441	0	1	1	1410.62	2820.23	2820.23	-0.06	-9e-05	CID (Collision Induced Dissociation)	MS2	0	17.909	129.279	39154	OT_010_2017_01_006_R_P3_2.raw	F21		4.31	0	1.095e-07	1.76416e+06	128.9
High	Sequest HT (A2)	Unambiguous	LLEDGEDFNLGDALDsSNSMQTIQK	S16(Phospho)	1	1	P05783	P05783	0	2		0.0441	2	2	1410.62	2820.23	2820.23	-0.06	-9e-05	CID (Collision Induced Dissociation)	MS2	0	17.909	129.279	39154	OT_010_2017_01_006_R_P3_2.raw	F21		4.12	0	1.977e-05	1.76416e+06	128.9
High	Sequest HT (A2)	Unambiguous	cGSGPVHISGQHLVAVEEDAEsEDEEEEDVK	C1(Carbamidomethyl); S22(Phospho)	1	1	P06748	P06748	0	3	0.5448	0	1	1	1154.15	3460.43	3460.44	-0.92	-0.00106	CID (Collision Induced Dissociation)	MS2	26.3554	72.037	133.624	39488	OT_010_2017_01_006_R_P5_2.raw	F23		7.25	0	1.217e-09
High	Sequest HT (A2)	Unambiguous	AAELIANSLATAGDGLIELR		1	1	P35232	P35232	0	3	0.5298	0	1	1	666.7	1998.09	1998.09	0.05	3e-05	CID (Collision Induced Dissociation)	MS2	21.0663	100	131.099	39689	OT_010_2017_01_006_R_P3_2.raw	F21		4.7	0	1.414e-10	45806.1	131.25
High	Sequest HT (A2)	Unambiguous	FIIGSVSEDNsEDEISNLVK	S11(Phospho)	1	1	Q13085	Q13085	0	2	0.1663	0	1	1	1138.02	2275.04	2275.04	0.34	0.00039	CID (Collision Induced Dissociation)	MS2	29.8124	100	131.088	39686	OT_010_2017_01_006_R_P3_2.raw	F21		4.09	0	2.08e-07
High	Sequest HT (A2)	Unambiguous	TVPPAVTGITFLSGGQSEEEASINLNAINK		1	1	P04075	P04075	0	3	0.535	0	1	1	1019.86	3057.58	3057.57	0.83	0.00084	CID (Collision Induced Dissociation)	MS2	29.072	77.547	131.077	39683	OT_010_2017_01_006_R_P3_2.raw	F21		3.14	0	3.736e-06	393215	129.48
High	Sequest HT (A2)	Unambiguous	GDMsDEDDENEFFDAPEIITmPENLGHK	S4(Phospho); M21(Oxidation)	1	1	P22059	P22059	0	3	0.5021	0	1	1	1097.77	3291.3	3291.3	0.08	9e-05	CID (Collision Induced Dissociation)	MS2	41.8272	100	131.038	39672	OT_010_2017_01_006_R_P3_2.raw	F21		4.82	0	2.342e-08
High	Sequest HT (A2)	Unambiguous	SSsSPELQTLQDILGDPGDKADVGR	S3(Phospho)	1	1	P49815	P49815	1	3		0.0184	4	4	889.083	2665.24	2665.24	0.15	0.00013	CID (Collision Induced Dissociation)	MS2	35.6872	100	131.027	39669	OT_010_2017_01_006_R_P3_2.raw	F21		2.67	0	4.824e-06	143248	130.71
High	Sequest HT (A2)	Unambiguous	SsSSPELQTLQDILGDPGDKADVGR	S2(Phospho)	1	1	P49815	P49815	1	3		0.0074	3	3	889.083	2665.24	2665.24	0.15	0.00013	CID (Collision Induced Dissociation)	MS2	35.6872	100	131.027	39669	OT_010_2017_01_006_R_P3_2.raw	F21		2.7	0	3.675e-06	143248	130.71
High	Sequest HT (A2)	Unambiguous	sSSSPELQTLQDILGDPGDKADVGR	S1(Phospho)	1	1	P49815	P49815	1	3	0.0074	0	1	2	889.083	2665.24	2665.24	0.15	0.00013	CID (Collision Induced Dissociation)	MS2	35.6872	100	131.027	39669	OT_010_2017_01_006_R_P3_2.raw	F21		2.72	0	3.017e-06	143248	130.71
High	Sequest HT (A2)	Unambiguous	SSSsPELQTLQDILGDPGDKADVGR	S4(Phospho)	1	1	P49815	P49815	1	3	0.0074	0	1	1	889.083	2665.24	2665.24	0.15	0.00013	CID (Collision Induced Dissociation)	MS2	35.6872	100	131.027	39669	OT_010_2017_01_006_R_P3_2.raw	F21		2.72	0	5.627e-06	143248	130.71
High	Sequest HT (A2)	Unambiguous	IEIIQPLLDmAAGTSNAAPVAENVTNNEGsPPPPVK	M10(Oxidation); S30(Phospho)	1	1	O95104	O95104	0	3	0.0973	0	1	1	1250.95	3750.85	3750.83	4.36	0.00545	CID (Collision Induced Dissociation)	MS2	22.2398	73.703	131.024	39668	OT_010_2017_01_006_R_P3_2.raw	F21		4.42	0	2.392e-06	100688	131.39
High	Sequest HT (A2)	Unambiguous	TVPPAVTGITFLSGGQSEEEASINLNAINK		1	1	P04075	P04075	0	3	0.4511	0	1	1	1019.86	3057.57	3057.57	-0.85	-0.00087	CID (Collision Induced Dissociation)	MS2	42.0055	78.073	131.02	39667	OT_010_2017_01_006_R_P3_2.raw	F21		3.17	0	5.181e-06	393215	129.48
High	Sequest HT (A2)	Unambiguous	cGSGPVHISGQHLVAVEEDAEsEDEEEEDVK	C1(Carbamidomethyl); S22(Phospho)	1	1	P06748	P06748	0	3	0.5286	0	1	1	1154.15	3460.44	3460.44	2.07	0.00238	CID (Collision Induced Dissociation)	MS2	16.0171	38.362	131.011	39664	OT_010_2017_01_006_R_P3_2.raw	F21		5.77	0	2.662e-09
High	Sequest HT (A2)	Unambiguous	DSTLIMQLLR		7	7	P63104; P31947; P31946; Q04917; P61981; P27348; P62258	P63104; P31947; P31946; Q04917; P61981; P27348; P62258	0	2	0.3438	0	1	1	595.334	1189.66	1189.66	-0.6	-0.00036	CID (Collision Induced Dissociation)	MS2	3.76101	99.5	131.005	39662	OT_010_2017_01_006_R_P3_2.raw	F21		3.17	0	1.889e-05	416460	131.39
High	Sequest HT (A2)	Unambiguous	ELTNDGELILTMTADDVVcTR	C19(Carbamidomethyl)	1	1	P29373	P29373	0	3	0.6004	0	1	1	789.378	2366.12	2366.12	-1.2	-0.00095	CID (Collision Induced Dissociation)	MS2	8.51255	80.329	133.633	39491	OT_010_2017_01_006_R_P5_2.raw	F23		4.68	0	1.377e-07	126645	133.14
High	Sequest HT (A2)	Unambiguous	SSPATsLFVELDEEEVK	S6(Phospho)	1	1	Q9BXK5	Q9BXK5	0	3		0.0455	4	4	653.965	1959.88	1959.88	-0.86	-0.00056	CID (Collision Induced Dissociation)	MS2	71.4547	100	130.972	39654	OT_010_2017_01_006_R_P3_2.raw	F21		5.04	0	2.321e-08	35304.9	131.03
High	Sequest HT (A2)	Unambiguous	SSPAtSLFVELDEEEVK	T5(Phospho)	1	1	Q9BXK5	Q9BXK5	0	3		0.0322	3	3	653.965	1959.88	1959.88	-0.86	-0.00056	CID (Collision Induced Dissociation)	MS2	71.4547	100	130.972	39654	OT_010_2017_01_006_R_P3_2.raw	F21		5.11	0	2.058e-08	35304.9	131.03
High	Sequest HT (A2)	Unambiguous	sSPATSLFVELDEEEVK	S1(Phospho)	1	1	Q9BXK5	Q9BXK5	0	3		0.0019	2	2	653.965	1959.88	1959.88	-0.86	-0.00056	CID (Collision Induced Dissociation)	MS2	71.4547	100	130.972	39654	OT_010_2017_01_006_R_P3_2.raw	F21		5.27	0	2.513e-08	35304.9	131.03
High	Sequest HT (A2)	Unambiguous	SsPATSLFVELDEEEVK	S2(Phospho)	1	1	Q9BXK5	Q9BXK5	0	3	0.0019	0	1	1	653.965	1959.88	1959.88	-0.86	-0.00056	CID (Collision Induced Dissociation)	MS2	71.4547	100	130.972	39654	OT_010_2017_01_006_R_P3_2.raw	F21		5.28	0	2.444e-08	35304.9	131.03
High	Sequest HT (A2)	Unambiguous	GDMsDEDDENEFFDAPEIITmPENLGHK	S4(Phospho); M21(Oxidation)	1	1	P22059	P22059	0	3	0.6642	0	1	1	1097.77	3291.3	3291.3	-1.48	-0.00162	CID (Collision Induced Dissociation)	MS2	34.7959	100	130.925	39641	OT_010_2017_01_006_R_P3_2.raw	F21		5.33	0	7.622e-09
High	Sequest HT (A2)	Unambiguous	GsPLLGPVVPGPsPIPSVTEK	S2(Phospho); S13(Phospho)	1	1	P49454	P49454	0	2	0.7139	0	1	1	1094.54	2188.07	2188.07	-0.48	-0.00052	CID (Collision Induced Dissociation)	MS2	34.5963	100	133.562	39471	OT_010_2017_01_006_R_P5_2.raw	F23		3.95	0	1.23e-06	53238.6	133.47
High	Sequest HT (A2)	Unambiguous	QItQEEDDSDEEVAPENFFSLPEK	T3(Phospho)	1	1	Q92733	Q92733	0	3	0.0259	0	1	1	959.407	2876.21	2876.2	0.8	0.00077	CID (Collision Induced Dissociation)	MS2	11.2633	13.231	131.118	39693	OT_010_2017_01_006_R_P3_2.raw	F21		4.25	0	2.085e-06	1.12809e+06	130.08
High	Sequest HT (A2)	Unambiguous	QITQEEDDsDEEVAPENFFSLPEK	S9(Phospho)	1	1	Q92733	Q92733	0	3		0.0259	2	2	959.407	2876.21	2876.2	0.8	0.00077	CID (Collision Induced Dissociation)	MS2	11.2633	13.231	131.118	39693	OT_010_2017_01_006_R_P3_2.raw	F21		4.14	0	2.281e-06	1.12809e+06	130.08
High	Sequest HT (A2)	Unambiguous	GGPEGVAAQAVASAASAGPADAEMEEIFDDAsPGKQK	S32(Phospho)	1	1	O60264	O60264	1	3	0.5205	0	1	1	1203.87	3609.6	3609.61	-0.04	-5e-05	CID (Collision Induced Dissociation)	MS2	8.61426	17.791	131.12	39694	OT_010_2017_01_006_R_P3_2.raw	F21		7.3	0	2.506e-14	233273	130.79
High	Sequest HT (A2)	Unambiguous	SGLEELVLSEMNsPSR	S13(Phospho)	1	1	Q4V328	Q4V328	0	3	0.0121	0	1	1	609.944	1827.82	1827.82	-0.93	-0.00057	CID (Collision Induced Dissociation)	MS2	6.44982	100	131.268	39737	OT_010_2017_01_006_R_P3_2.raw	F21		4.12	0	5.525e-10	47339.9	131.38
High	Sequest HT (A2)	Unambiguous	ASsFADMMGILK	S3(Phospho)	1	1	Q9H019	Q9H019	0	2	0.086	0	1	1	675.795	1350.58	1350.58	0.14	0.0001	CID (Collision Induced Dissociation)	MS2	52.5168	100	131.264	39736	OT_010_2017_01_006_R_P3_2.raw	F21		3.14	0	1.003e-05	228278	131.53
High	Sequest HT (A2)	Unambiguous	AAFDDAIAELDTLsEESYK	S14(Phospho)	1	1	P62258	P62258	0	3	0.0644	0	1	1	723.315	2167.93	2167.93	-0.32	-0.00023	CID (Collision Induced Dissociation)	MS2	34.4438	100	133.493	39451	OT_010_2017_01_006_R_P5_2.raw	F23		4.5	0	7.019e-09	43815.5	133.38
High	Sequest HT (A2)	Unambiguous	DASVFQDESNMSVLDIPsATPEK	S18(Phospho)	1	1	P21675	P21675	0	3		0.0463	2	2	854.043	2560.11	2560.12	-0.46	-0.0004	CID (Collision Induced Dissociation)	MS2	31.9004	53.932	131.242	39729	OT_010_2017_01_006_R_P3_2.raw	F21		3.5	0	1.304e-07	63897.4	131.23
High	Sequest HT (A2)	Unambiguous	DASVFQDESNMSVLDIPSAtPEK	T20(Phospho)	1	1	P21675	P21675	0	3	0.0463	0	1	1	854.043	2560.11	2560.12	-0.46	-0.0004	CID (Collision Induced Dissociation)	MS2	31.9004	53.932	131.242	39729	OT_010_2017_01_006_R_P3_2.raw	F21		3.67	0	5.749e-08	63897.4	131.23
High	Sequest HT (A2)	Unambiguous	ALTQPsPVSTPSSVQFFLQEDDSADR	S6(Phospho)	1	1	P04920	P04920	0	3	0.0506	0	1	1	968.109	2902.31	2902.31	-0.41	-0.00039	CID (Collision Induced Dissociation)	MS2	41.9161	48	131.239	39728	OT_010_2017_01_006_R_P3_2.raw	F21		3.95	0	7.289e-09	55844.9	131.23
High	Sequest HT (A2)	Unambiguous	VTDALPEPEPPGAMAAsEDEEEEEEALEAMQSR	S17(Phospho)	1	1	Q9Y3E7	Q9Y3E7	0	3	0.4935	0	1	1	1213.17	3637.5	3637.51	-1.48	-0.00179	CID (Collision Induced Dissociation)	MS2	20.4511	40.368	131.233	39726	OT_010_2017_01_006_R_P3_2.raw	F21		4.62	0	2.755e-07	136277	130.92
High	Sequest HT (A2)	Unambiguous	cGSGPVHISGQHLVAVEEDAEsEDEEEEDVK	C1(Carbamidomethyl); S22(Phospho)	1	1	P06748	P06748	0	3	0.4304	0	1	1	1154.15	3460.44	3460.44	-0.15	-0.00018	CID (Collision Induced Dissociation)	MS2	30.537	38.507	131.231	39725	OT_010_2017_01_006_R_P3_2.raw	F21		5.6	0	1.456e-08
High	Sequest HT (A2)	Unambiguous	KEESEEsDDDMGFGLFD	S7(Phospho)	2	2	P05386; P05387	P05386; P05387	1	2	0.0722	0	1	1	1015.37	2029.72	2029.73	-0.39	-0.0004	CID (Collision Induced Dissociation)	MS2	51.7224	100	131.198	39717	OT_010_2017_01_006_R_P3_2.raw	F21		3.74	0	5.115e-05	1193050	131.71
High	Sequest HT (A2)	Unambiguous	TVPPAVTGITFLSGGQSEEEASINLNAINK		1	1	P04075	P04075	0	3	0.4785	0	1	1	1019.86	3057.57	3057.57	-0.43	-0.00044	CID (Collision Induced Dissociation)	MS2	35.4841	100	130.918	39639	OT_010_2017_01_006_R_P3_2.raw	F21		3.26	0	4.012e-05	393215	129.48
High	Sequest HT (A2)	Unambiguous	SGLEELVLSEMNsPSR	S13(Phospho)	1	1	Q4V328	Q4V328	0	2	0.1362	0	1	1	914.413	1827.82	1827.82	-0.29	-0.00027	CID (Collision Induced Dissociation)	MS2	46.8952	100	131.187	39714	OT_010_2017_01_006_R_P3_2.raw	F21		3.45	0	6.145e-08	70114.2	131.39
High	Sequest HT (A2)	Unambiguous	SSGTASSVAFtPLQGLEIVNPQAAEK	T11(Phospho)	1	1	Q8WWY3	Q8WWY3	0	3	0.0668	0	1	1	894.774	2682.31	2682.3	1.88	0.00168	CID (Collision Induced Dissociation)	MS2	13.5833	100	133.534	39464	OT_010_2017_01_006_R_P5_2.raw	F23		3.89	0	1.258e-05	30784.3	133.42
High	Sequest HT (A2)	Unambiguous	IEIIQPLLDmAAGTSNAAPVAENVTNNEGsPPPPVK	M10(Oxidation); S30(Phospho)	1	1	O95104	O95104	0	3	0.1454	0	1	1	1250.95	3750.83	3750.83	-0.13	-0.00016	CID (Collision Induced Dissociation)	MS2	11.8541	28.455	131.172	39709	OT_010_2017_01_006_R_P3_2.raw	F21		3.92	0	2.189e-05	100688	131.39
High	Sequest HT (A2)	Unambiguous	AsLGsLEGEAEAEAsSPK	S2(Phospho); S5(Phospho); S15(Phospho)	1	1	Q09666	Q09666	0	2	0.7066	0	1	1	986.865	1972.72	1972.72	-0.1	-0.0001	CID (Collision Induced Dissociation)	MS2	40.9567	100	133.558	39470	OT_010_2017_01_006_R_P5_2.raw	F23		5.01	0	2.116e-08
High	Sequest HT (A2)	Unambiguous	LVPLLDTGDIIIDGGNSEYR		1	1	P52209	P52209	0	3	0.4695	0	1	1	720.711	2160.12	2160.12	0.31	0.00023	CID (Collision Induced Dissociation)	MS2	8.93345	100	131.157	39706	OT_010_2017_01_006_R_P3_2.raw	F21		2.79	0	3.786e-07	20279.6	131.1
High	Sequest HT (A2)	Unambiguous	FIIGSVSEDNsEDEISNLVK	S11(Phospho)	1	1	Q13085	Q13085	0	2	0.2377	0	1	1	1138.02	2275.04	2275.04	1.52	0.00173	CID (Collision Induced Dissociation)	MS2	20.6693	88.333	131.154	39705	OT_010_2017_01_006_R_P3_2.raw	F21		4.88	0	6.049e-07	69024.4	131.93
High	Sequest HT (A2)	Unambiguous	DLFSLDSEDPSPAsPPLR	S14(Phospho)	1	2	Q9BTK6	H3BTX0; Q9BTK6	0	2	0.2	0	1	1	1011.96	2022.9	2022.91	-0.61	-0.00062	CID (Collision Induced Dissociation)	MS2	26.5023	76.818	131.147	39703	OT_010_2017_01_006_R_P3_2.raw	F21		4.85	0	2.156e-10	405377	131.58
High	Sequest HT (A2)	Unambiguous	sLPAGDALYLSFNPPQPSR	S1(Phospho)	1	1	Q92974	Q92974	0	2	0.2048	0	1	1	1055.5	2110	2110	0.36	0.00038	CID (Collision Induced Dissociation)	MS2	20.4817	51.506	131.137	39700	OT_010_2017_01_006_R_P3_2.raw	F21		4.15	0	3.688e-08
High	Sequest HT (A2)	Unambiguous	sLPAGDALYLSFNPPQPSR	S1(Phospho)	1	1	Q92974	Q92974	0	3	0.0888	0	1	1	704.005	2110	2110	0.3	0.00021	CID (Collision Induced Dissociation)	MS2	5.79848	55.026	131.128	39697	OT_010_2017_01_006_R_P3_2.raw	F21		4.39	0	3.473e-09	100228	131.02
High	Sequest HT (A2)	Unambiguous	IEIIQPLLDmAAGTSNAAPVAENVTNNEGsPPPPVK	M10(Oxidation); S30(Phospho)	1	1	O95104	O95104	0	4	0.1062	0	1	1	938.464	3750.83	3750.83	0.7	0.00065	CID (Collision Induced Dissociation)	MS2	19.0691	31.433	131.125	39696	OT_010_2017_01_006_R_P3_2.raw	F21		4.99	0	2.11e-09	117454	131.29
High	Sequest HT (A2)	Unambiguous	LcYVALDFEQEMATAASSSSLEK	C2(Carbamidomethyl)	1	3	P60709	P60709; Q6S8J3; P63261	0	3	0.4594	0	1	1	850.73	2550.18	2550.17	0.46	0.00039	CID (Collision Induced Dissociation)	MS2	8.38485	51.646	133.521	39460	OT_010_2017_01_006_R_P5_2.raw	F23		5.05	0	1.047e-10	4035881	134.34
High	Sequest HT (A2)	Unambiguous	VEAKEEsEESDEDMGFGLFD	S7(Phospho)	1	2	P05388	P05388; Q8NHW5	1	2	0.1284	0	1	1	1171.95	2342.89	2342.89	-0.94	-0.00111	CID (Collision Induced Dissociation)	MS2	29.8572	67.875	130.911	39637	OT_010_2017_01_006_R_P3_2.raw	F21		3.66	0	1.37e-07	53992	130.99
High	Sequest HT (A2)	Unambiguous	AsLGsLEGEAEAEAsSPK	S2(Phospho); S5(Phospho); S15(Phospho)	1	1	Q09666	Q09666	0	2	0.7224	0	1	1	986.865	1972.72	1972.72	0.05	5e-05	CID (Collision Induced Dissociation)	MS2	38.8484	84.809	130.908	39636	OT_010_2017_01_006_R_P3_2.raw	F21		4.07	0	1.338e-07	61881.1	130.33
High	Sequest HT (A2)	Unambiguous	QIcLVMLETLSQsPQGR	C3(Carbamidomethyl); S13(Phospho)	1	1	Q15365	Q15365	0	3	0.2426	0	1	1	680.66	2039.96	2039.97	-0.28	-0.00019	CID (Collision Induced Dissociation)	MS2	4.89067	76.288	133.64	39493	OT_010_2017_01_006_R_P5_2.raw	F23		4.37	0	2.006e-10	844835	132.75
High	Sequest HT (A2)	Unambiguous	DMSPLSETEmALGKDVtPPPETEVVLIK	M10(Oxidation); T17(Phospho)	1	1	P27816	P27816	1	3		0.0206	2	2	1041.5	3122.49	3122.49	0.56	0.00059	CID (Collision Induced Dissociation)	MS2	12.2937	39.697	130.738	39586	OT_010_2017_01_006_R_P3_2.raw	F21		3.33	0	1.026e-05	76017.1	130.63
High	Sequest HT (A2)	Unambiguous	DmSPLSETEMALGKDVtPPPETEVVLIK	M2(Oxidation); T17(Phospho)	1	1	P27816	P27816	1	3	0.0206	0	1	1	1041.5	3122.49	3122.49	0.56	0.00059	CID (Collision Induced Dissociation)	MS2	12.2937	39.697	130.738	39586	OT_010_2017_01_006_R_P3_2.raw	F21		3.4	0	1.562e-07	76017.1	130.63
High	Sequest HT (A2)	Unambiguous	cGSGPVHISGQHLVAVEEDAEsEDEEEEDVK	C1(Carbamidomethyl); S22(Phospho)	1	1	P06748	P06748	0	4	0.4403	0	1	1	865.864	3460.43	3460.44	-0.71	-0.00062	CID (Collision Induced Dissociation)	MS2	4.33777	29.833	130.736	39585	OT_010_2017_01_006_R_P3_2.raw	F21		3.77	0	5.086e-05
High	Sequest HT (A2)	Unambiguous	DELHIVEAEAmNYEGSPIKVtLATLK	M11(Oxidation); T21(Phospho)	1	1	P06748	P06748	1	3	0.0861	0	1	1	989.819	2967.44	2967.44	-0.28	-0.00028	CID (Collision Induced Dissociation)	MS2	19.5376	30.023	130.728	39582	OT_010_2017_01_006_R_P3_2.raw	F21		4.53	0	3.563e-06
High	Sequest HT (A2)	Unambiguous	LQTTDNLLPMsPEEFDEVSR	S11(Phospho)	1	1	P42224	P42224	0	2	0.33	0	1	1	1201.04	2401.06	2401.06	0.74	0.00089	CID (Collision Induced Dissociation)	MS2	34.934	100	130.715	39579	OT_010_2017_01_006_R_P3_2.raw	F21		4.03	0	5.611e-07	39710.4	130.63
High	Sequest HT (A2)	Unambiguous	EGLGQGQsLEQLEALVQTK	S8(Phospho)	1	1	Q9NSC5	Q9NSC5	0	2	0.473	0	1	1	1054.52	2108.03	2108.03	0.35	0.00037	CID (Collision Induced Dissociation)	MS2	84.967	82.668	130.705	39576	OT_010_2017_01_006_R_P3_2.raw	F21		2.41	0	4.728e-05	19654.1	130.71
High	Sequest HT (A2)	Unambiguous	DGVFLYFEDNAGVIVNNK		1	1	P62829	P62829	0	2	0.4111	0	1	1	1007.5	2013.99	2013.99	-1.21	-0.00122	CID (Collision Induced Dissociation)	MS2	33.6559	100	133.702	39510	OT_010_2017_01_006_R_P5_2.raw	F23		4.33	0	3.288e-09
High	Sequest HT (A2)	Unambiguous	cGSGPVHISGQHLVAVEEDAEsEDEEEEDVK	C1(Carbamidomethyl); S22(Phospho)	1	1	P06748	P06748	0	3	0.6092	0	1	1	1154.15	3460.44	3460.44	1	0.00116	CID (Collision Induced Dissociation)	MS2	32.3248	47.568	130.693	39572	OT_010_2017_01_006_R_P3_2.raw	F21		6.32	0	8.709e-10
High	Sequest HT (A2)	Unambiguous	VTDALPEPEPPGAMAAsEDEEEEEEALEAMQSR	S17(Phospho)	1	1	Q9Y3E7	Q9Y3E7	0	3	0.4657	0	1	1	1213.17	3637.51	3637.51	-0.48	-0.00058	CID (Collision Induced Dissociation)	MS2	15.0069	33.992	130.687	39570	OT_010_2017_01_006_R_P3_2.raw	F21		4.08	0	6.237e-07	136277	130.92
High	Sequest HT (A2)	Unambiguous	sLPAGDALYLSFNPPQPSR	S1(Phospho)	1	1	Q92974	Q92974	0	3	0.1658	0	1	1	704.005	2110	2110	-0.14	-0.0001	CID (Collision Induced Dissociation)	MS2	27.6722	47.732	130.741	39587	OT_010_2017_01_006_R_P3_2.raw	F21		3.68	0	1.633e-08	100228	131.02
High	Sequest HT (A2)	Unambiguous	LLEDGEDFNLGDALDSsNSMQTIQK	S17(Phospho)	1	1	P05783	P05783	0	3		0.0286	2	2	940.747	2820.23	2820.23	-0.63	-0.00059	CID (Collision Induced Dissociation)	MS2	11.0223	35.056	130.685	39569	OT_010_2017_01_006_R_P3_2.raw	F21		3.73	0	1.031e-07	201829	130.04
High	Sequest HT (A2)	Unambiguous	AEGSDVANAVLDGADcIMLSGETAK	C16(Carbamidomethyl)	1	1	P14618	P14618	0	3	0.6593	0	1	1	832.053	2494.14	2494.14	0.08	7e-05	CID (Collision Induced Dissociation)	MS2	0.784059	5.575	130.678	39566	OT_010_2017_01_006_R_P3_2.raw	F21		5.4	0	9.078e-12	1.11674e+06	130.49
High	Sequest HT (A2)	Unambiguous	LFDHPEsPTPNPTEPLFLAQAEVYK	S7(Phospho)	1	1	P49327	P49327	0	3		0.0233	2	2	974.131	2920.38	2920.38	-0.59	-0.00058	CID (Collision Induced Dissociation)	MS2	32.7902	71.418	130.658	39561	OT_010_2017_01_006_R_P3_2.raw	F21		4.19	0	1.891e-08	53390.3	130.47
High	Sequest HT (A2)	Unambiguous	LFDHPESPtPNPTEPLFLAQAEVYK	T9(Phospho)	1	1	P49327	P49327	0	3	0.0233	0	1	1	974.131	2920.38	2920.38	-0.59	-0.00058	CID (Collision Induced Dissociation)	MS2	32.7902	71.418	130.658	39561	OT_010_2017_01_006_R_P3_2.raw	F21		4.29	0	8.762e-09	53390.3	130.47
High	Sequest HT (A2)	Unambiguous	LcYVALDFEQEMATAASSSSLEK	C2(Carbamidomethyl)	1	3	P60709	P60709; Q6S8J3; P63261	0	2	0.6673	0	1	1	1275.59	2550.18	2550.17	0.49	0.00062	CID (Collision Induced Dissociation)	MS2	25.714	37.638	133.738	39520	OT_010_2017_01_006_R_P5_2.raw	F23		5.68	0	1.824e-11	630701	134.35
High	Sequest HT (A2)	Unambiguous	sSPATSLFVELDEEEVK	S1(Phospho)	1	1	Q9BXK5	Q9BXK5	0	2		0.0024	2	2	980.444	1959.88	1959.88	-1.32	-0.00129	CID (Collision Induced Dissociation)	MS2	33.7707	92.838	130.644	39557	OT_010_2017_01_006_R_P3_2.raw	F21		4.13	0	1.511e-07	323061	130.98
High	Sequest HT (A2)	Unambiguous	SsPATSLFVELDEEEVK	S2(Phospho)	1	1	Q9BXK5	Q9BXK5	0	2	0.0024	0	1	1	980.444	1959.88	1959.88	-1.32	-0.00129	CID (Collision Induced Dissociation)	MS2	33.7707	92.838	130.644	39557	OT_010_2017_01_006_R_P3_2.raw	F21		4.14	0	3.357e-08	323061	130.98
High	Sequest HT (A2)	Unambiguous	DELHIVEAEAmNYEGsPIKVTLATLK	M11(Oxidation); S16(Phospho)	1	1	P06748	P06748	1	4	0.0592	0	1	1	742.616	2967.44	2967.44	0.21	0.00016	CID (Collision Induced Dissociation)	MS2	33.8085	54.589	130.635	39554	OT_010_2017_01_006_R_P3_2.raw	F21		3.21	0	5.835e-05	330818	131.49
High	Sequest HT (A2)	Unambiguous	cGSGPVHISGQHLVAVEEDAEsEDEEEEDVK	C1(Carbamidomethyl); S22(Phospho)	1	1	P06748	P06748	0	3	0.5269	0	1	1	1154.15	3460.44	3460.44	0.05	6e-05	CID (Collision Induced Dissociation)	MS2	32.3644	32.268	130.632	39553	OT_010_2017_01_006_R_P3_2.raw	F21		5.2	0	4.775e-09
High	Sequest HT (A2)	Unambiguous	QQDsQPEEVmDVLEmVENVK	S4(Phospho); M10(Oxidation); M15(Oxidation)	1	1	Q9H307	Q9H307	0	3	0.5562	0	1	1	820.35	2459.04	2459.04	0.54	0.00044	CID (Collision Induced Dissociation)	MS2	12.1	43.491	130.625	39550	OT_010_2017_01_006_R_P3_2.raw	F21		5.43	0	3.831e-10	90469.2	130.61
High	Sequest HT (A2)	Unambiguous	LLEDGEDFNLGDALDSSNsMQTIQK	S19(Phospho)	1	1	P05783	P05783	0	3	0.0286	0	1	1	940.747	2820.23	2820.23	-0.63	-0.00059	CID (Collision Induced Dissociation)	MS2	11.0223	35.056	130.685	39569	OT_010_2017_01_006_R_P3_2.raw	F21		3.84	0	2.956e-08	201829	130.04
High	Sequest HT (A2)	Unambiguous	SGLEELVLSEMNSPsR	S15(Phospho)	1	1	Q4V328	Q4V328	0	3		0.0121	2	2	609.944	1827.82	1827.82	-0.93	-0.00057	CID (Collision Induced Dissociation)	MS2	6.44982	100	131.268	39737	OT_010_2017_01_006_R_P3_2.raw	F21		4.07	0	7.331e-09	47339.9	131.38
High	Sequest HT (A2)	Unambiguous	sLPAGDALYLSFNPPQPSR	S1(Phospho)	1	1	Q92974	Q92974	0	2	0.2099	0	1	1	1055.5	2110	2110	-0.68	-0.00072	CID (Collision Induced Dissociation)	MS2	25.9775	55.123	130.753	39591	OT_010_2017_01_006_R_P3_2.raw	F21		4.86	0	1.741e-09
High	Sequest HT (A2)	Unambiguous	ARSMDsSDLSDGAVTLQEYLELK	S6(Phospho)	1	1	Q9Y2X7	Q9Y2X7	1	3		0.0438	2	2	870.067	2608.19	2608.18	0.36	0.00031	CID (Collision Induced Dissociation)	MS2	19.1	72.833	130.766	39595	OT_010_2017_01_006_R_P3_2.raw	F21		4.58	0	8.213e-07	52519.7	130.59
High	Sequest HT (A2)	Unambiguous	NNNIDAAIENIENmLTSENK	M14(Oxidation)	1	1	P42704	P42704	0	2	0.6096	0	1	1	1132.03	2263.05	2263.05	-0.38	-0.00044	CID (Collision Induced Dissociation)	MS2	30.6181	93.484	133.658	39498	OT_010_2017_01_006_R_P5_2.raw	F23		4.15	0	5.928e-10	30087.2	133.57
High	Sequest HT (A2)	Unambiguous	GIPLAtGDTSPEPELLPGAPLPPPK	T6(Phospho)	1	1	O75821	O75821	0	3		0.022	3	3	848.772	2544.3	2544.3	0.16	0.00013	CID (Collision Induced Dissociation)	MS2	2.18969	8.003	130.889	39629	OT_010_2017_01_006_R_P3_2.raw	F21		3.56	0	1.396e-05	3.37468e+06	130.15
High	Sequest HT (A2)	Unambiguous	GIPLATGDTsPEPELLPGAPLPPPK	S10(Phospho)	1	1	O75821	O75821	0	3	0.022	0	1	2	848.772	2544.3	2544.3	0.16	0.00013	CID (Collision Induced Dissociation)	MS2	2.18969	8.003	130.889	39629	OT_010_2017_01_006_R_P3_2.raw	F21		3.64	0	5.578e-07	3.37468e+06	130.15
High	Sequest HT (A2)	Unambiguous	GIPLATGDtSPEPELLPGAPLPPPK	T9(Phospho)	1	1	O75821	O75821	0	3	0.022	0	1	1	848.772	2544.3	2544.3	0.16	0.00013	CID (Collision Induced Dissociation)	MS2	2.18969	8.003	130.889	39629	OT_010_2017_01_006_R_P3_2.raw	F21		3.64	0	6.207e-07	3.37468e+06	130.15
High	Sequest HT (A2)	Unambiguous	MLAGDPGcSPGAEGNAPAPGAGGQALASDsEEADEVPEWLR	C8(Carbamidomethyl); S30(Phospho)	1	1	Q9NQT8	Q9NQT8	0	3		0.0428	2	2	1372.93	4116.76	4116.76	1.2	0.00164	CID (Collision Induced Dissociation)	MS2	6.75692	100	130.878	39627	OT_010_2017_01_006_R_P3_2.raw	F21		2.91	0	5.108e-06	30389.6	130.92
High	Sequest HT (A2)	Unambiguous	MLAGDPGcSPGAEGNAPAPGAGGQALAsDSEEADEVPEWLR	C8(Carbamidomethyl); S28(Phospho)	1	1	Q9NQT8	Q9NQT8	0	3	0.0428	0	1	1	1372.93	4116.76	4116.76	1.2	0.00164	CID (Collision Induced Dissociation)	MS2	6.75692	100	130.878	39627	OT_010_2017_01_006_R_P3_2.raw	F21		3.04	0	4.284e-06	30389.6	130.92
High	Sequest HT (A2)	Unambiguous	AsLGsLEGEAEAEAsSPK	S2(Phospho); S5(Phospho); S15(Phospho)	1	1	Q09666	Q09666	0	2	0.6381	0	1	1	986.865	1972.72	1972.72	0.11	0.00011	CID (Collision Induced Dissociation)	MS2	46.9119	100	130.864	39623	OT_010_2017_01_006_R_P3_2.raw	F21		4.67	0	1.042e-08	61881.1	130.33
High	Sequest HT (A2)	Unambiguous	AEGSDVANAVLDGADcIMLSGETAK	C16(Carbamidomethyl)	1	1	P14618	P14618	0	2	0.7106	0	1	1	1247.58	2494.15	2494.14	2.83	0.00353	CID (Collision Induced Dissociation)	MS2	10.211	87.353	130.846	39618	OT_010_2017_01_006_R_P3_2.raw	F21		5.08	0	4.756e-10	158592	130.47
High	Sequest HT (A2)	Unambiguous	VEAKEEsEESDEDMGFGLFD	S7(Phospho)	1	2	P05388	P05388; Q8NHW5	1	2	0.1208	0	1	1	1171.95	2342.89	2342.89	-0.22	-0.00025	CID (Collision Induced Dissociation)	MS2	37.6426	100	130.843	39617	OT_010_2017_01_006_R_P3_2.raw	F21		4.14	0	4.043e-08	53992	130.99
High	Sequest HT (A2)	Unambiguous	ARsMDSSDLSDGAVTLQEYLELK	S3(Phospho)	1	1	Q9Y2X7	Q9Y2X7	1	3	0.0438	0	1	1	870.067	2608.19	2608.18	0.36	0.00031	CID (Collision Induced Dissociation)	MS2	19.1	72.833	130.766	39595	OT_010_2017_01_006_R_P3_2.raw	F21		4.79	0	6.476e-07	52519.7	130.59
High	Sequest HT (A2)	Unambiguous	DELHIVEAEAmNYEGsPIKVTLATLK	M11(Oxidation); S16(Phospho)	1	1	P06748	P06748	1	4	0.0034	0	1	1	742.616	2967.44	2967.44	-0.12	-9e-05	CID (Collision Induced Dissociation)	MS2	14.2207	28.258	130.834	39614	OT_010_2017_01_006_R_P3_2.raw	F21		2.94	0	3.141e-05	330818	131.49
High	Sequest HT (A2)	Unambiguous	SsPGPDTLVVLEFNPASK	S2(Phospho)	1	1	O60303	O60303	0	3		0.0134	2	2	646.646	1937.92	1937.93	-1.04	-0.00067	CID (Collision Induced Dissociation)	MS2	5.4777	100	130.821	39611	OT_010_2017_01_006_R_P3_2.raw	F21		3.68	0	1.291e-06	26214.2	130.83
High	Sequest HT (A2)	Unambiguous	sSPGPDTLVVLEFNPASK	S1(Phospho)	1	1	O60303	O60303	0	3	0.0134	0	1	1	646.646	1937.92	1937.93	-1.04	-0.00067	CID (Collision Induced Dissociation)	MS2	5.4777	100	130.821	39611	OT_010_2017_01_006_R_P3_2.raw	F21		3.73	0	1.169e-06	26214.2	130.83
High	Sequest HT (A2)	Unambiguous	LLLAEDsEEEVDFLSER	S7(Phospho)	1	1	Q14676	Q14676	0	2	0.5931	0	1	1	1037.47	2073.93	2073.93	0.45	0.00047	CID (Collision Induced Dissociation)	MS2	35.7103	100	133.687	39506	OT_010_2017_01_006_R_P5_2.raw	F23		5.21	0	9.999e-09	984541	132.12
High	Sequest HT (A2)	Unambiguous	ARSMDsSDLSDGAVTLQEYLELK	S6(Phospho)	1	1	Q9Y2X7	Q9Y2X7	1	3		0.0423	3	3	870.067	2608.19	2608.18	1.06	0.00092	CID (Collision Induced Dissociation)	MS2	23.3432	100	130.803	39606	OT_010_2017_01_006_R_P3_2.raw	F21		4.3	0	5.165e-07	52519.7	130.59
High	Sequest HT (A2)	Unambiguous	ARSMDSsDLSDGAVTLQEYLELK	S7(Phospho)	1	1	Q9Y2X7	Q9Y2X7	1	3		0.0312	2	2	870.067	2608.19	2608.18	1.06	0.00092	CID (Collision Induced Dissociation)	MS2	23.3432	100	130.803	39606	OT_010_2017_01_006_R_P3_2.raw	F21		4.35	0	3.616e-07	52519.7	130.59
High	Sequest HT (A2)	Unambiguous	ARsMDSSDLSDGAVTLQEYLELK	S3(Phospho)	1	1	Q9Y2X7	Q9Y2X7	1	3	0.0312	0	1	1	870.067	2608.19	2608.18	1.06	0.00092	CID (Collision Induced Dissociation)	MS2	23.3432	100	130.803	39606	OT_010_2017_01_006_R_P3_2.raw	F21		4.49	0	1.044e-07	52519.7	130.59
High	Sequest HT (A2)	Unambiguous	QQDsQPEEVmDVLEmVENVK	S4(Phospho); M10(Oxidation); M15(Oxidation)	1	1	Q9H307	Q9H307	0	3	0.4991	0	1	1	820.35	2459.04	2459.04	0.17	0.00014	CID (Collision Induced Dissociation)	MS2	21.9624	58.715	130.787	39601	OT_010_2017_01_006_R_P3_2.raw	F21		5.37	0	1.003e-07	90469.2	130.61
High	Sequest HT (A2)	Unambiguous	LQTTDNLLPMsPEEFDEVSR	S11(Phospho)	1	1	P42224	P42224	0	3	0.0667	0	1	1	801.026	2401.06	2401.06	-0.03	-2e-05	CID (Collision Induced Dissociation)	MS2	7.145	57.34	130.784	39600	OT_010_2017_01_006_R_P3_2.raw	F21		1.5	0	5.607e-05	106305	130.65
High	Sequest HT (A2)	Unambiguous	cGSGPVHISGQHLVAVEEDAEsEDEEEEDVK	C1(Carbamidomethyl); S22(Phospho)	1	1	P06748	P06748	0	3	0.4976	0	1	1	1154.15	3460.44	3460.44	-0.37	-0.00043	CID (Collision Induced Dissociation)	MS2	32.5535	37.142	130.781	39599	OT_010_2017_01_006_R_P3_2.raw	F21		6.19	0	7.806e-09
High	Sequest HT (A2)	Unambiguous	cGSGPVHISGQHLVAVEEDAEsEDEEEEDVK	C1(Carbamidomethyl); S22(Phospho)	1	1	P06748	P06748	0	4	0.4502	0	1	1	865.864	3460.44	3460.44	-0.45	-0.00039	CID (Collision Induced Dissociation)	MS2	9.70846	45.84	133.672	39501	OT_010_2017_01_006_R_P5_2.raw	F23		4.82	0	4.13e-09
High	Sequest HT (A2)	Unambiguous	DASVFQDESNMSVLDIPSAtPEK	T20(Phospho)	1	1	P21675	P21675	0	2	0.0589	0	1	1	1280.56	2560.12	2560.12	1.04	0.00134	CID (Collision Induced Dissociation)	MS2	33.5336	100	131.275	39739	OT_010_2017_01_006_R_P3_2.raw	F21		4.92	0	3.648e-09	23414.6	131.23
High	Sequest HT (A2)	Unambiguous	DLDEDELLGNLsETELK	S12(Phospho)	1	1	Q9NYL9	Q9NYL9	0	2	0.0526	0	1	1	1006.95	2012.89	2012.89	-0.3	-0.00031	CID (Collision Induced Dissociation)	MS2	28.0798	100	131.295	39744	OT_010_2017_01_006_R_P3_2.raw	F21		5.13	0	1.489e-08	77914.4	131.41
High	Sequest HT (A2)	Unambiguous	DASVFQDESNMSVLDIPSAtPEK	T20(Phospho)	1	1	P21675	P21675	0	2	0.0558	0	1	1	1280.56	2560.11	2560.12	-0.58	-0.00074	CID (Collision Induced Dissociation)	MS2	44.9899	100	131.321	39751	OT_010_2017_01_006_R_P3_2.raw	F21		4.12	0	1.944e-06	23414.6	131.23
High	Sequest HT (A2)	Unambiguous	GLQVDLQSDGAAAEDIVASEQSLGQK		1	1	P33991	P33991	0	3	0.5926	0	1	1	877.102	2629.29	2629.3	-1.56	-0.00137	CID (Collision Induced Dissociation)	MS2	42.1705	100	117.282	35139	OT_010_2017_01_006_R_P6_2.raw	F24		4.59	0	2.137e-08	79478.4	117.6
High	Sequest HT (A2)	Unambiguous	LLLAEDsEEEVDFLSER	S7(Phospho)	1	1	Q14676	Q14676	0	3	0.4853	0	1	1	691.98	2073.93	2073.93	-0.21	-0.00014	CID (Collision Induced Dissociation)	MS2	14.1788	34.726	131.859	39901	OT_010_2017_01_006_R_P3_2.raw	F21		4.43	0	2.167e-07	333124	132.11
High	Sequest HT (A2)	Unambiguous	DSGEGScsDSEENILEEELNEDIK	C7(Carbamidomethyl); S8(Phospho)	1	1	O94880	O94880	0	3		0.0347	2	2	926.7	2778.09	2778.08	1.53	0.00142	CID (Collision Induced Dissociation)	MS2	46.6006	100	133.355	39412	OT_010_2017_01_006_R_P5_2.raw	F23		3.62	0	3.194e-06	23940.1	133.27
High	Sequest HT (A2)	Unambiguous	DGFIDLMELK		2	2	Q9BUP0; Q96C19	Q9BUP0; Q96C19	0	2	0.3769	0	1	1	590.799	1180.59	1180.59	-0.77	-0.00046	CID (Collision Induced Dissociation)	MS2	8.28365	100	131.841	39897	OT_010_2017_01_006_R_P3_2.raw	F21		2.6	0	5.766e-05	56352.6	131.91
High	Sequest HT (A2)	Unambiguous	VLNTGsDVEEAVADALK	S6(Phospho)	1	1	O75122	O75122	0	3	0.0591	0	1	1	604.287	1810.85	1810.85	-0.01	-1e-05	CID (Collision Induced Dissociation)	MS2	0	100	133.359	39413	OT_010_2017_01_006_R_P5_2.raw	F23		4.91	0	2.178e-08	151673	133.57
High	Sequest HT (A2)	Unambiguous	LcYVALDFEQEMATAASSSSLEK	C2(Carbamidomethyl)	1	3	P60709	P60709; Q6S8J3; P63261	0	3	0.4207	0	1	1	850.729	2550.17	2550.17	-0.11	-9e-05	CID (Collision Induced Dissociation)	MS2	29.1258	100	133.366	39415	OT_010_2017_01_006_R_P5_2.raw	F23		3.47	0	1.387e-06	4035881	134.34
High	Sequest HT (A2)	Unambiguous	AsLGsLEGEAEAEAsSPK	S2(Phospho); S5(Phospho); S15(Phospho)	1	1	Q09666	Q09666	0	2	0.7181	0	1	1	986.865	1972.72	1972.72	0.19	0.00018	CID (Collision Induced Dissociation)	MS2	32.1688	69.487	131.813	39889	OT_010_2017_01_006_R_P3_2.raw	F21		4.86	0	2.293e-07
High	Sequest HT (A2)	Unambiguous	RAsLSDLTDLEDIEGLTVR	S3(Phospho)	1	2	Q8WZ73	K7EN88; Q8WZ73	1	2	0.1349	0	1	1	1092.03	2183.06	2183.06	1.06	0.00116	CID (Collision Induced Dissociation)	MS2	17.1042	66.911	131.81	39888	OT_010_2017_01_006_R_P3_2.raw	F21		4.67	0	2.892e-10	68525.5	131.81
High	Sequest HT (A2)	Unambiguous	IEIIQPLLDmAAGTSNAAPVAENVtNNEGSPPPPVK	M10(Oxidation); T25(Phospho)	1	1	O95104	O95104	0	3		0.0299	2	2	1250.95	3750.83	3750.83	1.15	0.00143	CID (Collision Induced Dissociation)	MS2	38.0601	84.247	131.787	39882	OT_010_2017_01_006_R_P3_2.raw	F21		3.9	0	2.598e-05	93340.7	132.12
High	Sequest HT (A2)	Unambiguous	RASLsDLTDLEDIEGLTVR	S5(Phospho)	1	2	Q8WZ73	K7EN88; Q8WZ73	1	3	0.0823	0	1	1	728.358	2183.06	2183.06	0.19	0.00014	CID (Collision Induced Dissociation)	MS2	18.8863	36.215	131.864	39903	OT_010_2017_01_006_R_P3_2.raw	F21		4.62	0	3.951e-06	116851	131.73
High	Sequest HT (A2)	Unambiguous	IEIIQPLLDmAAGTSNAAPVAENVTNNEGsPPPPVK	M10(Oxidation); S30(Phospho)	1	1	O95104	O95104	0	3	0.0299	0	1	1	1250.95	3750.83	3750.83	1.15	0.00143	CID (Collision Induced Dissociation)	MS2	38.0601	84.247	131.787	39882	OT_010_2017_01_006_R_P3_2.raw	F21		4.02	0	7.946e-06	93340.7	132.12
High	Sequest HT (A2)	Unambiguous	LLEDGEDFNLGDALDSSNsMQTIQK	S19(Phospho)	1	1	P05783	P05783	0	3	0.0658	0	1	1	940.748	2820.23	2820.23	0.56	0.00052	CID (Collision Induced Dissociation)	MS2	12.5026	67.382	131.756	39873	OT_010_2017_01_006_R_P3_2.raw	F21		3.95	0	1.132e-07	40549.9	131.28
High	Sequest HT (A2)	Unambiguous	LcYVALDFEQEmATAASSSSLEK	C2(Carbamidomethyl); M12(Oxidation)	1	3	P60709	P60709; Q6S8J3; P63261	0	3	0.4261	0	1	1	856.061	2566.17	2566.17	-0.56	-0.00048	CID (Collision Induced Dissociation)	MS2	12.3375	51.986	131.75	39871	OT_010_2017_01_006_R_P3_2.raw	F21		3.99	0	8.336e-07	70616.9	131.91
High	Sequest HT (A2)	Unambiguous	ASPAtQPPPLLPPSATGPDATVGGPAPTPLLPPSATASVK	T5(Phospho)	1	1	Q07666	Q07666	0	4	0.2668	0	1	2	952.496	3806.96	3806.96	0.39	0.00037	CID (Collision Induced Dissociation)	MS2	30.6494	87.676	131.731	39866	OT_010_2017_01_006_R_P3_2.raw	F21		3.71	0	3.72e-07	814374	132.32
High	Sequest HT (A2)	Unambiguous	AsPATQPPPLLPPSATGPDATVGGPAPTPLLPPSATASVK	S2(Phospho)	1	1	Q07666	Q07666	0	4	0.2668	0	1	1	952.496	3806.96	3806.96	0.39	0.00037	CID (Collision Induced Dissociation)	MS2	30.6494	87.676	131.731	39866	OT_010_2017_01_006_R_P3_2.raw	F21		3.71	0	3.726e-07	814374	132.32
High	Sequest HT (A2)	Unambiguous	LLLAEDsEEEVDFLSER	S7(Phospho)	1	1	Q14676	Q14676	0	2	0.5907	0	1	1	1037.47	2073.93	2073.93	1.24	0.00128	CID (Collision Induced Dissociation)	MS2	36.9517	100	131.72	39863	OT_010_2017_01_006_R_P3_2.raw	F21		4.96	0	1.607e-08	875287	132.11
High	Sequest HT (A2)	Unambiguous	VEVSPVLRPPITTsPPVPQEPAPVPsPPRAPTPPsTPVPLPEK	S14(Phospho); S26(Phospho); S35(Phospho)	1	1	Q9UMN6	Q9UMN6	1	4	0.0099	0	1	1	1173.84	4692.35	4692.35	-1.67	-0.00196	CID (Collision Induced Dissociation)	MS2	11.2859	24.044	133.391	39421	OT_010_2017_01_006_R_P5_2.raw	F23		4.06	0	5.491e-05	95989.8	133.49
High	Sequest HT (A2)	Unambiguous	VNLFPGLsPSALK	S8(Phospho)	1	1	Q9C0C2	Q9C0C2	0	2	0.0744	0	1	1	711.874	1422.74	1422.74	0.88	0.00063	CID (Collision Induced Dissociation)	MS2	9.5879	100	131.71	39860	OT_010_2017_01_006_R_P3_2.raw	F21		3.09	0	6.192e-05	60317	131.75
High	Sequest HT (A2)	Unambiguous	cGSGPVHISGQHLVAVEEDAEsEDEEEEDVK	C1(Carbamidomethyl); S22(Phospho)	1	1	P06748	P06748	0	4	0.367	0	1	1	865.865	3460.44	3460.44	0.57	0.00049	CID (Collision Induced Dissociation)	MS2	6.26444	34.372	131.694	39855	OT_010_2017_01_006_R_P3_2.raw	F21		4.85	0	4.318e-09
High	Sequest HT (A2)	Unambiguous	RAsLSDLTDLEDIEGLTVR	S3(Phospho)	1	2	Q8WZ73	K7EN88; Q8WZ73	1	2	0.1265	0	1	1	1092.03	2183.06	2183.06	-0.17	-0.00019	CID (Collision Induced Dissociation)	MS2	38.6881	100	131.679	39851	OT_010_2017_01_006_R_P3_2.raw	F21		5.06	0	3.052e-10	68525.5	131.81
High	Sequest HT (A2)	Unambiguous	AAGAGEDADWLEGGsPVSGQLLAGVQVQK	S15(Phospho)	1	1	Q8IY92	Q8IY92	0	3	0.148	0	1	1	964.126	2890.36	2890.36	0.32	0.00031	CID (Collision Induced Dissociation)	MS2	40.2889	69.611	131.766	39876	OT_010_2017_01_006_R_P3_2.raw	F21		5.54	0	3.215e-09	53389.8	131.82
High	Sequest HT (A2)	Unambiguous	ELTNDGELILTMTADDVVcTR	C19(Carbamidomethyl)	1	1	P29373	P29373	0	3	0.5228	0	1	1	789.379	2366.12	2366.12	0.5	0.0004	CID (Collision Induced Dissociation)	MS2	5.44304	45.126	133.394	39422	OT_010_2017_01_006_R_P5_2.raw	F23		4.17	0	9.312e-10	126645	133.14
High	Sequest HT (A2)	Unambiguous	cGSGPVHISGQHLVAVEEDAEsEDEEEEDVK	C1(Carbamidomethyl); S22(Phospho)	1	1	P06748	P06748	0	3	0.579	0	1	1	1154.15	3460.44	3460.44	0.06	7e-05	CID (Collision Induced Dissociation)	MS2	27.7135	34.539	131.867	39904	OT_010_2017_01_006_R_P3_2.raw	F21		5.82	0	1.562e-07
High	Sequest HT (A2)	Unambiguous	FIIGSVSEDNsEDEISNLVK	S11(Phospho)	1	1	Q13085	Q13085	0	2		0.045	2	2	1138.02	2275.04	2275.04	0.03	3e-05	CID (Collision Induced Dissociation)	MS2	16.8899	62.194	131.878	39908	OT_010_2017_01_006_R_P3_2.raw	F21		5.31	0	1.937e-08	69024.4	131.93
High	Sequest HT (A2)	Unambiguous	IEIIQPLLDmAAGTSNAAPVAENVtNNEGSPPPPVK	M10(Oxidation); T25(Phospho)	1	1	O95104	O95104	0	4	0.0238	0	1	1	938.464	3750.83	3750.83	1.16	0.00109	CID (Collision Induced Dissociation)	MS2	5.02737	29.927	132.019	39950	OT_010_2017_01_006_R_P3_2.raw	F21		4.2	0	3.159e-05	114901	132.11
High	Sequest HT (A2)	Unambiguous	KEEsEESDDDMGFGLFD	S4(Phospho)	2	2	P05386; P05387	P05386; P05387	1	2	0.093	0	1	1	1015.37	2029.73	2029.73	0.13	0.00013	CID (Collision Induced Dissociation)	MS2	33.9372	100	133.344	39409	OT_010_2017_01_006_R_P5_2.raw	F23		3.44	0	2.083e-05	304028	133.65
High	Sequest HT (A2)	Unambiguous	LcYVALDFEQEmATAASSSSLEK	C2(Carbamidomethyl); M12(Oxidation)	1	3	P60709	P60709; Q6S8J3; P63261	0	3	0.4442	0	1	1	856.06	2566.17	2566.17	-0.78	-0.00066	CID (Collision Induced Dissociation)	MS2	37.8659	98.729	131.987	39941	OT_010_2017_01_006_R_P3_2.raw	F21		3.85	0	5.829e-09	70616.9	131.91
High	Sequest HT (A2)	Unambiguous	IEIIQPLLDmAAGTSNAAPVAENVTNNEGsPPPPVK	M10(Oxidation); S30(Phospho)	1	1	O95104	O95104	0	4	0.0615	0	1	1	938.463	3750.83	3750.83	-0.34	-0.00032	CID (Collision Induced Dissociation)	MS2	12.3566	48.775	131.984	39940	OT_010_2017_01_006_R_P3_2.raw	F21		5.04	0	1.46e-08	114901	132.11
High	Sequest HT (A2)	Unambiguous	IEIIQPLLDmAAGTSNAAPVAENVTNNEGsPPPPVK	M10(Oxidation); S30(Phospho)	1	1	O95104	O95104	0	3	0.0543	0	1	1	1250.95	3750.83	3750.83	-1.1	-0.00137	CID (Collision Induced Dissociation)	MS2	13.6825	52.124	131.978	39938	OT_010_2017_01_006_R_P3_2.raw	F21		4.05	0	3.389e-07	93340.7	132.12
High	Sequest HT (A2)	Unambiguous	KEESEEsDDDMGFGLFD	S7(Phospho)	2	2	P05386; P05387	P05386; P05387	1	2	0.1429	0	1	1	1015.37	2029.73	2029.73	-0.02	-2e-05	CID (Collision Induced Dissociation)	MS2	7.43131	8.238	131.965	39933	OT_010_2017_01_006_R_P3_2.raw	F21		3.71	0	1.701e-05	1193050	131.71
High	Sequest HT (A2)	Unambiguous	IGLSVSEVIEGYEIAcR	C16(Carbamidomethyl)	1	1	P50990	P50990	0	2	0.6281	0	1	1	947.983	1894.96	1894.96	0.64	0.00061	CID (Collision Induced Dissociation)	MS2	31.2443	100	131.954	39931	OT_010_2017_01_006_R_P3_2.raw	F21		4.06	0	1.08e-08	34209.3	131.94
High	Sequest HT (A2)	Unambiguous	GsPLLGPVVPGPsPIPSVTEK	S2(Phospho); S13(Phospho)	1	1	P49454	P49454	0	2	0.7399	0	1	1	1094.54	2188.07	2188.07	2.09	0.00229	CID (Collision Induced Dissociation)	MS2	39.1193	100	133.351	39411	OT_010_2017_01_006_R_P5_2.raw	F23		5.42	0	3.451e-08	53238.6	133.47
High	Sequest HT (A2)	Unambiguous	DSGEGScSDsEENILEEELNEDIK	C7(Carbamidomethyl); S10(Phospho)	1	1	O94880	O94880	0	3	0.0347	0	1	1	926.7	2778.09	2778.08	1.53	0.00142	CID (Collision Induced Dissociation)	MS2	46.6006	100	133.355	39412	OT_010_2017_01_006_R_P5_2.raw	F23		3.75	0	7.924e-06	23940.1	133.27
High	Sequest HT (A2)	Unambiguous	FIIGSVsEDNSEDEISNLVK	S7(Phospho)	1	1	Q13085	Q13085	0	2	0.045	0	1	1	1138.02	2275.04	2275.04	0.03	3e-05	CID (Collision Induced Dissociation)	MS2	16.8899	62.194	131.878	39908	OT_010_2017_01_006_R_P3_2.raw	F21		5.56	0	2.353e-07	69024.4	131.93
High	Sequest HT (A2)	Unambiguous	sGSPRPTEPTDFLmLFEGSPSGK	S1(Phospho); M14(Oxidation)	1	1	Q9UPN4	Q9UPN4	0	3		0.0126	3	3	845.049	2533.13	2533.13	0.6	0.0005	CID (Collision Induced Dissociation)	MS2	4.80209	59.002	131.927	39923	OT_010_2017_01_006_R_P3_2.raw	F21		5.5	0	1.677e-09	84520.1	132.01
High	Sequest HT (A2)	Unambiguous	SGsPRPTEPTDFLmLFEGSPSGK	S3(Phospho); M14(Oxidation)	1	1	Q9UPN4	Q9UPN4	0	3	0.0018	0	1	1	845.049	2533.13	2533.13	0.6	0.0005	CID (Collision Induced Dissociation)	MS2	4.80209	59.002	131.927	39923	OT_010_2017_01_006_R_P3_2.raw	F21		5.57	0	1.251e-09	84520.1	132.01
High	Sequest HT (A2)	Unambiguous	DLFSLDSEDPSPAsPPLR	S14(Phospho)	1	2	Q9BTK6	H3BTX0; Q9BTK6	0	2	0.1807	0	1	1	1011.96	2022.91	2022.91	0.6	0.00061	CID (Collision Induced Dissociation)	MS2	7.67667	38.844	131.921	39921	OT_010_2017_01_006_R_P3_2.raw	F21		4.87	0	9.818e-11	405377	131.58
High	Sequest HT (A2)	Unambiguous	QITQEEDDsDEEVAPENFFSLPEK	S9(Phospho)	1	1	Q92733	Q92733	0	3	0.0219	0	1	1	959.406	2876.2	2876.2	-0.34	-0.00032	CID (Collision Induced Dissociation)	MS2	4.58977	24.962	131.914	39918	OT_010_2017_01_006_R_P3_2.raw	F21		3.66	0	2.124e-06	1.12809e+06	130.08
High	Sequest HT (A2)	Unambiguous	sPNELVDDLFK	S1(Phospho)	1	1	Q9UNZ2	Q9UNZ2	0	2	0.6285	0	1	1	678.808	1356.61	1356.61	0.24	0.00016	CID (Collision Induced Dissociation)	MS2	37.3214	35.461	131.911	39917	OT_010_2017_01_006_R_P3_2.raw	F21		3.23	0	1.149e-06	275707	132.04
High	Sequest HT (A2)	Unambiguous	mAVTFIGNSTAIQELFK	M1(Oxidation)	1	1	P07437	P07437	0	2	0.5623	0	1	1	943.49	1885.97	1885.97	0.14	0.00013	CID (Collision Induced Dissociation)	MS2	21.512	100	131.898	39914	OT_010_2017_01_006_R_P3_2.raw	F21		3.93	0	2.758e-09	42852.6	131.75
High	Sequest HT (A2)	Unambiguous	tSSIADEGTYTLDSILR	T1(Phospho)	1	1	Q9Y4I1	Q9Y4I1	0	2		0.0459	3	3	961.443	1921.88	1921.88	0.3	0.00028	CID (Collision Induced Dissociation)	MS2	35.3752	79.167	131.888	39911	OT_010_2017_01_006_R_P3_2.raw	F21		4.16	0	2.043e-08	193381	131.59
High	Sequest HT (A2)	Unambiguous	TsSIADEGTYTLDSILR	S2(Phospho)	1	1	Q9Y4I1	Q9Y4I1	0	2		0.0229	2	2	961.443	1921.88	1921.88	0.3	0.00028	CID (Collision Induced Dissociation)	MS2	35.3752	79.167	131.888	39911	OT_010_2017_01_006_R_P3_2.raw	F21		4.26	0	8.844e-09	193381	131.59
High	Sequest HT (A2)	Unambiguous	TSsIADEGTYTLDSILR	S3(Phospho)	1	1	Q9Y4I1	Q9Y4I1	0	2	0.0229	0	1	1	961.443	1921.88	1921.88	0.3	0.00028	CID (Collision Induced Dissociation)	MS2	35.3752	79.167	131.888	39911	OT_010_2017_01_006_R_P3_2.raw	F21		4.36	0	8.385e-10	193381	131.59
High	Sequest HT (A2)	Unambiguous	IEIIQPLLDmAAGTSNAAPVAENVTNNEGsPPPPVK	M10(Oxidation); S30(Phospho)	1	1	O95104	O95104	0	4	0.1473	0	1	1	938.462	3750.83	3750.83	-0.53	-0.0005	CID (Collision Induced Dissociation)	MS2	41.5637	80.469	131.884	39910	OT_010_2017_01_006_R_P3_2.raw	F21		4.14	0	4.476e-06	114901	132.11
High	Sequest HT (A2)	Unambiguous	SGSPRPtEPTDFLmLFEGSPSGK	T7(Phospho); M14(Oxidation)	1	1	Q9UPN4	Q9UPN4	0	3		0.0018	2	2	845.049	2533.13	2533.13	0.6	0.0005	CID (Collision Induced Dissociation)	MS2	4.80209	59.002	131.927	39923	OT_010_2017_01_006_R_P3_2.raw	F21		5.56	0	2.133e-09	84520.1	132.01
High	Sequest HT (A2)	Unambiguous	AEGSDVANAVLDGADcIMLSGETAK	C16(Carbamidomethyl)	1	1	P14618	P14618	0	2	0.553	0	1	1	1247.58	2494.15	2494.14	0.57	0.00071	CID (Collision Induced Dissociation)	MS2	6.38809	27.641	130.622	39549	OT_010_2017_01_006_R_P3_2.raw	F21		4.72	0	2.234e-10	158592	130.47
High	Sequest HT (A2)	Unambiguous	AAFDDAIAELDTLsEESYK	S14(Phospho)	1	1	P62258	P62258	0	2	0.0785	0	1	1	1084.47	2167.93	2167.93	0.31	0.00034	CID (Collision Induced Dissociation)	MS2	16.5995	42.793	133.397	39423	OT_010_2017_01_006_R_P5_2.raw	F23		5.48	0	1.931e-10	88487.3	133.39
High	Sequest HT (A2)	Unambiguous	VSESPSPVTTNTPAQFASVsPTVPEFLK	S20(Phospho)	1	1	Q9ULH7	Q9ULH7	0	3	0.0857	0	1	1	999.822	2997.45	2997.45	0.41	0.00041	CID (Collision Induced Dissociation)	MS2	40.5118	60.655	131.662	39846	OT_010_2017_01_006_R_P3_2.raw	F21		4.2	0	2.298e-06	67533	131.55
High	Sequest HT (A2)	Unambiguous	AsLGsLEGEAEAEAsSPK	S2(Phospho); S5(Phospho); S15(Phospho)	1	1	Q09666	Q09666	0	2	0.7002	0	1	1	986.866	1972.72	1972.72	0.83	0.00082	CID (Collision Induced Dissociation)	MS2	38.1852	100	133.425	39432	OT_010_2017_01_006_R_P5_2.raw	F23		5.17	0	4.702e-08
High	Sequest HT (A2)	Unambiguous	cGSGPVHISGQHLVAVEEDAEsEDEEEEDVK	C1(Carbamidomethyl); S22(Phospho)	1	1	P06748	P06748	0	4	0.4178	0	1	1	865.865	3460.44	3460.44	0.28	0.00025	CID (Collision Induced Dissociation)	MS2	2.51356	6.581	117.386	35167	OT_010_2017_01_006_R_P6_2.raw	F24		3.71	0	6.078e-07
High	Sequest HT (A2)	Unambiguous	VSESPSPVTTNTPAQFASVsPTVPEFLK	S20(Phospho)	1	1	Q9ULH7	Q9ULH7	0	3	0.0887	0	1	1	999.822	2997.45	2997.45	0.65	0.00065	CID (Collision Induced Dissociation)	MS2	48.642	100	131.43	39779	OT_010_2017_01_006_R_P3_2.raw	F21		4.06	0	1.076e-07	67533	131.55
High	Sequest HT (A2)	Unambiguous	LcYVALDFEQEmATAASSSSLEK	C2(Carbamidomethyl); M12(Oxidation)	1	3	P60709	P60709; Q6S8J3; P63261	0	3	0.17	0	1	1	856.06	2566.17	2566.17	-0.78	-0.00067	CID (Collision Induced Dissociation)	MS2	36.8431	100	131.426	39778	OT_010_2017_01_006_R_P3_2.raw	F21		3.47	0	3.965e-06	70616.9	131.91
High	Sequest HT (A2)	Unambiguous	SsPATSLFVELDEEEVK	S2(Phospho)	1	1	Q9BXK5	Q9BXK5	0	2		0.0025	2	2	980.445	1959.88	1959.88	-0.31	-0.00031	CID (Collision Induced Dissociation)	MS2	37.6404	81.611	131.416	39775	OT_010_2017_01_006_R_P3_2.raw	F21		4.01	0	2.555e-08	323061	130.98
High	Sequest HT (A2)	Unambiguous	sSPATSLFVELDEEEVK	S1(Phospho)	1	1	Q9BXK5	Q9BXK5	0	2	0.0025	0	1	1	980.445	1959.88	1959.88	-0.31	-0.00031	CID (Collision Induced Dissociation)	MS2	37.6404	81.611	131.416	39775	OT_010_2017_01_006_R_P3_2.raw	F21		4.02	0	2.526e-08	323061	130.98
High	Sequest HT (A2)	Unambiguous	GGPEGVAAQAVASAASAGPADAEMEEIFDDAsPGKQK	S32(Phospho)	1	1	O60264	O60264	1	3	0.4741	0	1	1	1203.87	3609.6	3609.61	-0.34	-0.00041	CID (Collision Induced Dissociation)	MS2	29.8821	63.368	131.412	39774	OT_010_2017_01_006_R_P3_2.raw	F21		5.99	0	2.956e-10	233273	130.79
High	Sequest HT (A2)	Unambiguous	LcYVALDFEQEMATAASSSSLEK	C2(Carbamidomethyl)	1	3	P60709	P60709; Q6S8J3; P63261	0	3	0.6194	0	1	1	850.729	2550.17	2550.17	-0.18	-0.00015	CID (Collision Induced Dissociation)	MS2	10.7052	100	133.429	39433	OT_010_2017_01_006_R_P5_2.raw	F23		5.57	0	1.838e-10	4035881	134.34
High	Sequest HT (A2)	Unambiguous	DGVFLYFEDNAGVIVNNK		1	1	P62829	P62829	0	2	0.474	0	1	1	1007.5	2013.99	2013.99	1.16	0.00116	CID (Collision Induced Dissociation)	MS2	23.2091	100	133.433	39434	OT_010_2017_01_006_R_P5_2.raw	F23		4.43	0	3.541e-07
High	Sequest HT (A2)	Unambiguous	cGSGPVHISGQHLVAVEEDAEsEDEEEEDVK	C1(Carbamidomethyl); S22(Phospho)	1	1	P06748	P06748	0	3	0.5812	0	1	1	1154.15	3460.44	3460.44	-0.26	-0.0003	CID (Collision Induced Dissociation)	MS2	37.4497	48.25	131.476	39791	OT_010_2017_01_006_R_P3_2.raw	F21		6.59	0	5.345e-09
High	Sequest HT (A2)	Unambiguous	VLNTGsDVEEAVADALK	S6(Phospho)	1	1	O75122	O75122	0	2	0.1354	0	1	1	905.928	1810.85	1810.85	0.7	0.00064	CID (Collision Induced Dissociation)	MS2	49.3749	20.135	133.446	39437	OT_010_2017_01_006_R_P5_2.raw	F23		5.39	0	4.576e-12	321975	133.59
High	Sequest HT (A2)	Unambiguous	LLLAEDsEEEVDFLSER	S7(Phospho)	1	1	Q14676	Q14676	0	2	0.5409	0	1	1	1037.47	2073.93	2073.93	1.16	0.00121	CID (Collision Induced Dissociation)	MS2	10.6027	83.468	133.465	39443	OT_010_2017_01_006_R_P5_2.raw	F23		5.14	0	1e-10	984541	132.12
High	Sequest HT (A2)	Unambiguous	DNLGEVPLtPTEEASLPLAVTK	T9(Phospho)	1	1	Q6ZNJ1	Q6ZNJ1	0	3	0.1429	0	1	1	792.065	2374.18	2374.18	0.7	0.00055	CID (Collision Induced Dissociation)	MS2	24.7321	80.104	133.476	39446	OT_010_2017_01_006_R_P5_2.raw	F23		3.15	0	2.744e-06	51728.6	133.52
High	Sequest HT (A2)	Unambiguous	YSNVIFLEVDVDDcQDVASEcEVK	C14(Carbamidomethyl); C21(Carbamidomethyl)	1	1	P10599	P10599	0	3	0.4566	0	1	1	945.09	2833.26	2833.25	0.84	0.00079	CID (Collision Induced Dissociation)	MS2	40.8662	100	131.365	39762	OT_010_2017_01_006_R_P3_2.raw	F21		3.57	0	3.396e-07
High	Sequest HT (A2)	Unambiguous	tSSIADEGTYTLDSILR	T1(Phospho)	1	1	Q9Y4I1	Q9Y4I1	0	2		0.0121	3	3	961.443	1921.88	1921.88	-0.22	-0.00021	CID (Collision Induced Dissociation)	MS2	36.1785	100	131.35	39758	OT_010_2017_01_006_R_P3_2.raw	F21		4.09	0	8.462e-08	193381	131.59
High	Sequest HT (A2)	Unambiguous	TsSIADEGTYTLDSILR	S2(Phospho)	1	1	Q9Y4I1	Q9Y4I1	0	2		0.0097	2	2	961.443	1921.88	1921.88	-0.22	-0.00021	CID (Collision Induced Dissociation)	MS2	36.1785	100	131.35	39758	OT_010_2017_01_006_R_P3_2.raw	F21		4.1	0	3.016e-08	193381	131.59
High	Sequest HT (A2)	Unambiguous	TSsIADEGTYTLDSILR	S3(Phospho)	1	1	Q9Y4I1	Q9Y4I1	0	2	0.0097	0	1	1	961.443	1921.88	1921.88	-0.22	-0.00021	CID (Collision Induced Dissociation)	MS2	36.1785	100	131.35	39758	OT_010_2017_01_006_R_P3_2.raw	F21		4.14	0	1.225e-08	193381	131.59
High	Sequest HT (A2)	Unambiguous	cGSGPVHISGQHLVAVEEDAEsEDEEEEDVK	C1(Carbamidomethyl); S22(Phospho)	1	1	P06748	P06748	0	3	0.574	0	1	1	1154.15	3460.44	3460.44	0.78	0.00089	CID (Collision Induced Dissociation)	MS2	33.7359	76.013	133.479	39447	OT_010_2017_01_006_R_P5_2.raw	F23		6.69	0	9.788e-11
High	Sequest HT (A2)	Unambiguous	LLEDsDsEDEAAPSPLQPALRPNPTAILDEAPKPK	S5(Phospho); S7(Phospho)	1	1	Q9BW85	Q9BW85	0	4	0.2805	0	1	1	971.959	3884.81	3884.82	-2.5	-0.00243	CID (Collision Induced Dissociation)	MS2	48.9313	100	131.332	39754	OT_010_2017_01_006_R_P3_2.raw	F21		3.28	0	3.065e-05
High	Sequest HT (A2)	Unambiguous	AAELIANSLATAGDGLIELR		1	1	P35232	P35232	0	2	0.5907	0	1	1	999.548	1998.09	1998.09	1.55	0.00155	CID (Collision Induced Dissociation)	MS2	50.9046	100	131.325	39752	OT_010_2017_01_006_R_P3_2.raw	F21		4.3	0	4.531e-11	27226.3	131.33
High	Sequest HT (A2)	Unambiguous	QIcLVMLETLSQsPQGR	C3(Carbamidomethyl); S13(Phospho)	1	1	Q15365	Q15365	0	3	0.14	0	1	1	680.661	2039.97	2039.97	1.16	0.00079	CID (Collision Induced Dissociation)	MS2	12.2708	54.551	133.449	39438	OT_010_2017_01_006_R_P5_2.raw	F23		4.07	0	2.04e-10	844835	132.75
High	Sequest HT (A2)	Unambiguous	NNNIDAAIENIENmLTSENK	M14(Oxidation)	1	1	P42704	P42704	0	3	0.553	0	1	1	755.022	2263.05	2263.05	0.34	0.00026	CID (Collision Induced Dissociation)	MS2	3.65559	56.356	133.399	39424	OT_010_2017_01_006_R_P5_2.raw	F23		5.19	0	8.886e-14	117554	133.54
High	Sequest HT (A2)	Unambiguous	LPsQENELLENPSVVLSTNSPAALK	S3(Phospho)	1	1	Q96DR7	Q96DR7	0	3	0.5058	0	1	1	910.788	2730.35	2730.36	-3.5	-0.00319	CID (Collision Induced Dissociation)	MS2	56.7664	65.254	131.485	39794	OT_010_2017_01_006_R_P3_2.raw	F21		5.18	0	1.641e-05	338963	131.74
High	Sequest HT (A2)	Unambiguous	VSESPSPVTTNTPAQFASVsPTVPEFLK	S20(Phospho)	1	1	Q9ULH7	Q9ULH7	0	3	0.0618	0	1	1	999.821	2997.45	2997.45	-0.75	-0.00075	CID (Collision Induced Dissociation)	MS2	30.1368	58.939	131.492	39796	OT_010_2017_01_006_R_P3_2.raw	F21		3.72	0	8.467e-07	67533	131.55
High	Sequest HT (A2)	Unambiguous	AsLGsLEGEAEAEAsSPK	S2(Phospho); S5(Phospho); S15(Phospho)	1	1	Q09666	Q09666	0	2	0.6667	0	1	1	986.865	1972.72	1972.72	0	0	CID (Collision Induced Dissociation)	MS2	8.41677	75.057	131.642	39840	OT_010_2017_01_006_R_P3_2.raw	F21		4.89	0	3.74e-08
High	Sequest HT (A2)	Unambiguous	DELHIVEAEAmNYEGSPIKVtLATLK	M11(Oxidation); T21(Phospho)	1	1	P06748	P06748	1	4	0.132	0	1	1	742.616	2967.44	2967.44	-0.19	-0.00014	CID (Collision Induced Dissociation)	MS2	12.0961	13.29	131.634	39837	OT_010_2017_01_006_R_P3_2.raw	F21		3.56	0	6.601e-08	330818	131.49
High	Sequest HT (A2)	Unambiguous	LcYVALDFEQEmATAASSSSLEK	C2(Carbamidomethyl); M12(Oxidation)	1	3	P60709	P60709; Q6S8J3; P63261	0	3	0.574	0	1	1	856.061	2566.17	2566.17	0.22	0.00019	CID (Collision Induced Dissociation)	MS2	13.2597	72.841	131.62	39834	OT_010_2017_01_006_R_P3_2.raw	F21		4.53	0	1.164e-10	70616.9	131.91
High	Sequest HT (A2)	Unambiguous	cGSGPVHISGQHLVAVEEDAEsEDEEEEDVK	C1(Carbamidomethyl); S22(Phospho)	1	1	P06748	P06748	0	4	0.261	0	1	1	865.864	3460.44	3460.44	-0.3	-0.00026	CID (Collision Induced Dissociation)	MS2	10.76	41.552	133.403	39425	OT_010_2017_01_006_R_P5_2.raw	F23		3.41	0	3.086e-05
High	Sequest HT (A2)	Unambiguous	TSsIADEGTYTLDSILR	S3(Phospho)	1	1	Q9Y4I1	Q9Y4I1	0	3	0.0637	0	1	1	641.298	1921.88	1921.88	-0.19	-0.00012	CID (Collision Induced Dissociation)	MS2	18.2673	92.504	131.607	39830	OT_010_2017_01_006_R_P3_2.raw	F21		3.77	0	8.612e-06	48273.9	131.54
High	Sequest HT (A2)	Unambiguous	IEIIQPLLDmAAGTSNAAPVAENVTNNEGsPPPPVK	M10(Oxidation); S30(Phospho)	1	1	O95104	O95104	0	3	0.1228	0	1	1	1250.95	3750.84	3750.83	1.83	0.00229	CID (Collision Induced Dissociation)	MS2	13.5983	46.036	131.59	39825	OT_010_2017_01_006_R_P3_2.raw	F21		4.48	0	1.384e-07	93340.7	132.12
High	Sequest HT (A2)	Unambiguous	IEIIQPLLDmAAGTSNAAPVAENVTNNEGsPPPPVK	M10(Oxidation); S30(Phospho)	1	1	O95104	O95104	0	4		0.0421	2	2	938.464	3750.83	3750.83	0.7	0.00066	CID (Collision Induced Dissociation)	MS2	12.9884	34.936	131.587	39824	OT_010_2017_01_006_R_P3_2.raw	F21		3.41	0	2.994e-05	117454	131.29
High	Sequest HT (A2)	Unambiguous	FIcVtPTTcSNTIDLPMsPR	C3(Carbamidomethyl); T5(Phospho); C9(Carbamidomethyl); S18(Phospho)	1	1	P40763	P40763	0	3	0.1472	0	1	1	824.013	2470.03	2470.03	-0.08	-7e-05	CID (Collision Induced Dissociation)	MS2	22.2012	100	131.57	39819	OT_010_2017_01_006_R_P3_2.raw	F21		4.96	0	7.011e-05	51194.6	131.75
High	Sequest HT (A2)	Unambiguous	SGLEELVLSEMNsPSR	S13(Phospho)	1	1	Q4V328	Q4V328	0	2	0.1127	0	1	1	914.414	1827.82	1827.82	0.72	0.00065	CID (Collision Induced Dissociation)	MS2	33.8625	100	131.548	39813	OT_010_2017_01_006_R_P3_2.raw	F21		4.08	0	1.355e-07	70114.2	131.39
High	Sequest HT (A2)	Unambiguous	AsLGsLEGEAEAEAsSPK	S2(Phospho); S5(Phospho); S15(Phospho)	1	1	Q09666	Q09666	0	2	0.6561	0	1	1	986.865	1972.72	1972.72	-0.19	-0.00019	CID (Collision Induced Dissociation)	MS2	28.6409	72.345	131.488	39795	OT_010_2017_01_006_R_P3_2.raw	F21		5.03	0	1.236e-08
High	Sequest HT (A2)	Unambiguous	RASLsDLTDLEDIEGLTVR	S5(Phospho)	1	2	Q8WZ73	K7EN88; Q8WZ73	1	3		0.0022	2	2	728.358	2183.06	2183.06	0.6	0.00044	CID (Collision Induced Dissociation)	MS2	13.0971	81.138	131.542	39811	OT_010_2017_01_006_R_P3_2.raw	F21		4.44	0	2.467e-07	116851	131.73
High	Sequest HT (A2)	Unambiguous	IEIIQPLLDmAAGTSNAAPVAENVTNNEGsPPPPVK	M10(Oxidation); S30(Phospho)	1	1	O95104	O95104	0	3		0.0452	2	2	1250.95	3750.84	3750.83	2.12	0.00265	CID (Collision Induced Dissociation)	MS2	6.96408	32.92	131.535	39809	OT_010_2017_01_006_R_P3_2.raw	F21		3.8	0	3.405e-05	93340.7	132.12
High	Sequest HT (A2)	Unambiguous	LLEDGEDFNLGDALDsSNSMQTIQK	S16(Phospho)	1	1	P05783	P05783	0	3		0.0457	2	2	940.749	2820.23	2820.23	1.07	0.00101	CID (Collision Induced Dissociation)	MS2	21.1662	48.001	131.532	39808	OT_010_2017_01_006_R_P3_2.raw	F21		3.97	0	5.908e-06	40549.9	131.28
High	Sequest HT (A2)	Unambiguous	LLEDGEDFNLGDALDSsNSMQTIQK	S17(Phospho)	1	1	P05783	P05783	0	3	0.0457	0	1	1	940.749	2820.23	2820.23	1.07	0.00101	CID (Collision Induced Dissociation)	MS2	21.1662	48.001	131.532	39808	OT_010_2017_01_006_R_P3_2.raw	F21		4.16	0	5.359e-06	40549.9	131.28
High	Sequest HT (A2)	Unambiguous	IEIIQPLLDmAAGTSNAAPVAENVTNNEGsPPPPVK	M10(Oxidation); S30(Phospho)	1	1	O95104	O95104	0	4		0.0068	2	2	938.464	3750.84	3750.83	1.74	0.00163	CID (Collision Induced Dissociation)	MS2	15.74	43.245	131.53	39807	OT_010_2017_01_006_R_P3_2.raw	F21		4.37	0	2.209e-06	117454	131.29
High	Sequest HT (A2)	Unambiguous	IEIIQPLLDmAAGTSNAAPVAENVtNNEGSPPPPVK	M10(Oxidation); T25(Phospho)	1	1	O95104	O95104	0	4	0.0068	0	1	1	938.464	3750.84	3750.83	1.74	0.00163	CID (Collision Induced Dissociation)	MS2	15.74	43.245	131.53	39807	OT_010_2017_01_006_R_P3_2.raw	F21		4.4	0	2.418e-06	117454	131.29
High	Sequest HT (A2)	Unambiguous	DELHIVEAEAmNYEGSPIKVtLATLK	M11(Oxidation); T21(Phospho)	1	1	P06748	P06748	1	3		0.0207	2	2	989.819	2967.44	2967.44	0.6	0.00059	CID (Collision Induced Dissociation)	MS2	45.5146	10.585	131.525	39805	OT_010_2017_01_006_R_P3_2.raw	F21		4.25	0	2.569e-05
High	Sequest HT (A2)	Unambiguous	DELHIVEAEAmNYEGsPIKVTLATLK	M11(Oxidation); S16(Phospho)	1	1	P06748	P06748	1	3	0.0207	0	1	1	989.819	2967.44	2967.44	0.6	0.00059	CID (Collision Induced Dissociation)	MS2	45.5146	10.585	131.525	39805	OT_010_2017_01_006_R_P3_2.raw	F21		4.34	0	2.544e-06
High	Sequest HT (A2)	Unambiguous	GsPLLGPVVPGPsPIPSVTEK	S2(Phospho); S13(Phospho)	1	1	P49454	P49454	0	2	0.6774	0	1	1	1094.54	2188.07	2188.07	0.53	0.00058	CID (Collision Induced Dissociation)	MS2	18.6493	60.487	133.411	39428	OT_010_2017_01_006_R_P5_2.raw	F23		4.96	0	1.555e-07	53238.6	133.47
High	Sequest HT (A2)	Unambiguous	NNQFQALLQYADPVSAQHAK		1	1	P26599	P26599	0	3	0.4521	0	1	1	748.377	2243.12	2243.12	-1.9	-0.00142	CID (Collision Induced Dissociation)	MS2	21.6946	100	117.368	35163	OT_010_2017_01_006_R_P6_2.raw	F24		2.92	0	2.319e-06	47408	117.48
High	Sequest HT (A2)	Unambiguous	RAsLSDLTDLEDIEGLTVR	S3(Phospho)	1	2	Q8WZ73	K7EN88; Q8WZ73	1	3	0.0022	0	1	1	728.358	2183.06	2183.06	0.6	0.00044	CID (Collision Induced Dissociation)	MS2	13.0971	81.138	131.542	39811	OT_010_2017_01_006_R_P3_2.raw	F21		4.45	0	4.218e-07	116851	131.73
High	Sequest HT (A2)	Unambiguous	sLPAGDALYLSFNPPQPSR	S1(Phospho)	1	1	Q92974	Q92974	0	3	0.1827	0	1	1	704.005	2110	2110	0.03	2e-05	CID (Collision Induced Dissociation)	MS2	44.283	100	130.612	39547	OT_010_2017_01_006_R_P3_2.raw	F21		4.16	0	9.387e-09	100228	131.02
High	Sequest HT (A2)	Unambiguous	LFDHPESPtPNPTEPLFLAQAEVYK	T9(Phospho)	1	1	P49327	P49327	0	3		0.022	2	2	974.132	2920.38	2920.38	-0.03	-3e-05	CID (Collision Induced Dissociation)	MS2	24.7418	82.648	130.605	39545	OT_010_2017_01_006_R_P3_2.raw	F21		5.77	0	3.032e-11	53390.3	130.47
High	Sequest HT (A2)	Unambiguous	LFDHPEsPTPNPTEPLFLAQAEVYK	S7(Phospho)	1	1	P49327	P49327	0	3	0.022	0	1	1	974.132	2920.38	2920.38	-0.03	-3e-05	CID (Collision Induced Dissociation)	MS2	24.7418	82.648	130.605	39545	OT_010_2017_01_006_R_P3_2.raw	F21		5.9	0	1.666e-11	53390.3	130.47
High	Sequest HT (A2)	Unambiguous	EYFGGFGEVESIELPMDNK		1	1	Q14103	Q14103	0	2	0.4737	0	1	1	1080.99	2160.98	2160.98	0.68	0.00073	CID (Collision Induced Dissociation)	MS2	24.9851	100	129.781	39305	OT_010_2017_01_006_R_P3_2.raw	F21		4.37	0	1.277e-07	32407	129.82
High	Sequest HT (A2)	Unambiguous	FIIGSVSEDNsEDEISNLVK	S11(Phospho)	1	1	Q13085	Q13085	0	3	0.0746	0	1	1	759.018	2275.04	2275.04	0.74	0.00056	CID (Collision Induced Dissociation)	MS2	11.2086	100	129.774	39303	OT_010_2017_01_006_R_P3_2.raw	F21		3.89	0	2.8e-07	46907.3	129.74
High	Sequest HT (A2)	Unambiguous	EPTPSIASDIsLPIATQELR	S11(Phospho)	1	1	A0FGR8	A0FGR8	0	3	0.0718	0	1	1	740.039	2218.1	2218.1	1.33	0.00098	CID (Collision Induced Dissociation)	MS2	12.0837	91.933	129.77	39302	OT_010_2017_01_006_R_P3_2.raw	F21		3.62	0	3.598e-05	41055.7	129.81
High	Sequest HT (A2)	Unambiguous	cGSGPVHISGQHLVAVEEDAEsEDEEEEDVK	C1(Carbamidomethyl); S22(Phospho)	1	1	P06748	P06748	0	4	0.3251	0	1	1	865.864	3460.44	3460.44	-0.31	-0.00027	CID (Collision Induced Dissociation)	MS2	13.3696	63.497	133.98	39586	OT_010_2017_01_006_R_P5_2.raw	F23		4.06	0	1.38e-06
High	Sequest HT (A2)	Unambiguous	cGSGPVHISGQHLVAVEEDAEsEDEEEEDVK	C1(Carbamidomethyl); S22(Phospho)	1	1	P06748	P06748	0	3	0.5805	0	1	1	1154.15	3460.44	3460.44	0.14	0.00016	CID (Collision Induced Dissociation)	MS2	30.3332	44.689	129.752	39296	OT_010_2017_01_006_R_P3_2.raw	F21		6.77	0	2.834e-10
High	Sequest HT (A2)	Unambiguous	NLSPsQEEAGLEDGVsGEISDTELEQTDScAEPLSEGR	S5(Phospho); S16(Phospho); C30(Carbamidomethyl)	1	1	O95453	O95453	0	3	0.3585	0	1	1	1399.24	4195.71	4195.71	1.29	0.00181	CID (Collision Induced Dissociation)	MS2	0	19.139	129.75	39295	OT_010_2017_01_006_R_P3_2.raw	F21		4.77	0	1.56e-07	318372	129.41
High	Sequest HT (A2)	Unambiguous	StSPSDSLPcSLAGSPAPSPAPSPAPAGL	T2(Phospho); C10(Carbamidomethyl)	1	1	Q9BXK1	Q9BXK1	0	3		0.0141	4	4	919.422	2756.25	2756.25	1.23	0.00113	CID (Collision Induced Dissociation)	MS2	8.90212	17.726	129.747	39294	OT_010_2017_01_006_R_P3_2.raw	F21		5.6	0	2.95e-06	184720	129.76
High	Sequest HT (A2)	Unambiguous	STsPSDSLPcSLAGSPAPSPAPSPAPAGL	S3(Phospho); C10(Carbamidomethyl)	1	1	Q9BXK1	Q9BXK1	0	3		0.0106	3	3	919.422	2756.25	2756.25	1.23	0.00113	CID (Collision Induced Dissociation)	MS2	8.90212	17.726	129.747	39294	OT_010_2017_01_006_R_P3_2.raw	F21		5.62	0	1.698e-06	184720	129.76
High	Sequest HT (A2)	Unambiguous	STSPsDSLPcSLAGSPAPSPAPSPAPAGL	S5(Phospho); C10(Carbamidomethyl)	1	1	Q9BXK1	Q9BXK1	0	3		0.0018	2	2	919.422	2756.25	2756.25	1.23	0.00113	CID (Collision Induced Dissociation)	MS2	8.90212	17.726	129.747	39294	OT_010_2017_01_006_R_P3_2.raw	F21		5.67	0	1.854e-06	184720	129.76
High	Sequest HT (A2)	Unambiguous	GHYTEGAELVDSVLDVVR		3	6	Q13509; P07437; P68371	Q13885; Q13509; A0A0B4J269; P07437; P68371; Q9BVA1	0	3	0.4871	0	1	1	653.666	1958.98	1958.98	0.36	0.00024	CID (Collision Induced Dissociation)	MS2	2.2883	49.227	129.801	39310	OT_010_2017_01_006_R_P3_2.raw	F21		3.88	0	4.368e-07	102894	129.87
High	Sequest HT (A2)	Unambiguous	sTSPSDSLPcSLAGSPAPSPAPSPAPAGL	S1(Phospho); C10(Carbamidomethyl)	1	1	Q9BXK1	Q9BXK1	0	3	0.0018	0	1	1	919.422	2756.25	2756.25	1.23	0.00113	CID (Collision Induced Dissociation)	MS2	8.90212	17.726	129.747	39294	OT_010_2017_01_006_R_P3_2.raw	F21		5.68	0	2.278e-06	184720	129.76
High	Sequest HT (A2)	Unambiguous	VFEVSLADLQNDEVAFR		1	1	P61247	P61247	0	2	0.4179	0	1	1	976.492	1951.98	1951.98	0.38	0.00037	CID (Collision Induced Dissociation)	MS2	36.5446	91.94	129.71	39284	OT_010_2017_01_006_R_P3_2.raw	F21		3.9	0	2.686e-07	57894.8	129.57
High	Sequest HT (A2)	Unambiguous	QQVEGTAQEAVSAAGAAAQQVVDQATEAGQK		1	1	Q15847	Q15847	0	4	0.3989	0	1	1	761.125	3041.48	3041.48	0.06	4e-05	CID (Collision Induced Dissociation)	MS2	23.5348	61.521	129.706	39283	OT_010_2017_01_006_R_P3_2.raw	F21		3.56	0	3.717e-09	64938.6	129.67
High	Sequest HT (A2)	Unambiguous	EGDPVSLSTPLETEFGSPSELsPR	S22(Phospho)	1	1	Q9BUR4	Q9BUR4	0	3	0.1116	0	1	1	871.066	2611.18	2611.18	0.65	0.00056	CID (Collision Induced Dissociation)	MS2	48.0875	53.537	129.696	39280	OT_010_2017_01_006_R_P3_2.raw	F21		4.48	0	1.021e-06	163381	129.56
High	Sequest HT (A2)	Unambiguous	FIIGSVSEDNsEDEISNLVK	S11(Phospho)	1	1	Q13085	Q13085	0	2	0.2536	0	1	1	1138.02	2275.04	2275.04	0.53	0.0006	CID (Collision Induced Dissociation)	MS2	36.0311	39.79	129.694	39279	OT_010_2017_01_006_R_P3_2.raw	F21		4.89	0	1.879e-09	1.06931e+06	128.81
High	Sequest HT (A2)	Unambiguous	VLNTGsDVEEAVADALK	S6(Phospho)	1	1	O75122	O75122	0	2	0.1071	0	1	1	905.928	1810.85	1810.85	0.42	0.00038	CID (Collision Induced Dissociation)	MS2	48.6489	65.356	134.022	39598	OT_010_2017_01_006_R_P5_2.raw	F23		5.51	0	3.838e-11	321975	133.59
High	Sequest HT (A2)	Unambiguous	TLQGLEIELQSQLSMK		2	2	P08727; P13646	P08727; P13646	0	3		0	1	2	606.661	1817.97	1817.97	0.14	9e-05	CID (Collision Induced Dissociation)	MS2	45.3916	100	129.661	39270	OT_010_2017_01_006_R_P3_2.raw	F21		3.82	0	1.858e-10	37780.3	129.52
High	Sequest HT (A2)	Unambiguous	TIQGLEIELQSQLSMK		2	1		O77727	0	3	0	0	1	1	606.661	1817.97	1817.97	0.14	9e-05	CID (Collision Induced Dissociation)	MS2	45.3916	100	129.661	39270	OT_010_2017_01_006_R_P3_2.raw	F21		3.82	0	1.858e-10	37780.3	129.52
High	Sequest HT (A2)	Unambiguous	NEQLPLQYLADVDTsDEESIR	S15(Phospho)	1	1	Q9BV36	Q9BV36	0	3	0.0343	0	1	1	839.047	2515.13	2515.12	1.37	0.00115	CID (Collision Induced Dissociation)	MS2	20.3039	47.698	134.028	39600	OT_010_2017_01_006_R_P5_2.raw	F23		3.21	0	4.884e-05	81224.7	134.08
High	Sequest HT (A2)	Unambiguous	SSSPTSsLTQPIEMPTLsSSPTEERPTVGPGQQDNPLLK	S7(Phospho); S18(Phospho)	1	1	Q7LBC6	Q7LBC6	0	3		0.0395	3	3	1418.66	4253.96	4253.96	1.46	0.00207	CID (Collision Induced Dissociation)	MS2	1.51079	4.27	129.633	39261	OT_010_2017_01_006_R_P3_2.raw	F21		3.65	0	5.542e-05	435858	129.65
High	Sequest HT (A2)	Unambiguous	VEAKEESEEsDEDMGFGLFD	S10(Phospho)	1	2	P05388	P05388; Q8NHW5	1	2	0.1295	0	1	1	1171.95	2342.89	2342.89	2.27	0.00265	CID (Collision Induced Dissociation)	MS2	48.5954	100	129.734	39291	OT_010_2017_01_006_R_P3_2.raw	F21		4.4	0	1.462e-06	37344	129.55
High	Sequest HT (A2)	Unambiguous	ScDEPLtPPPHSPtSMLQLIHDPVsPR	C2(Carbamidomethyl); T7(Phospho); T14(Phospho); S25(Phospho)	1	1	Q9Y2K7	Q9Y2K7	0	3	0.0409	0	1	1	1083.46	3248.36	3248.36	0.38	0.00042	CID (Collision Induced Dissociation)	MS2	13.9446	40.016	134.031	39601	OT_010_2017_01_006_R_P5_2.raw	F23		3.91	0	7.058e-08	159467	134.4
High	Sequest HT (A2)	Unambiguous	TVPPAVTGITFLSGGQSEEEASINLNAINK		1	1	P04075	P04075	0	4	0.3313	0	1	1	765.15	3057.58	3057.57	1.16	0.00089	CID (Collision Induced Dissociation)	MS2	20.9358	57.522	129.806	39312	OT_010_2017_01_006_R_P3_2.raw	F21		3.23	0	4.688e-07	92392.8	129.58
High	Sequest HT (A2)	Unambiguous	IcTLPsPPSPLASLAPVADSSTR	C2(Carbamidomethyl); S6(Phospho)	1	1	Q9UER7	Q9UER7	0	3	0.0156	0	1	1	806.398	2417.18	2417.18	0.91	0.00074	CID (Collision Induced Dissociation)	MS2	14.4435	77.958	129.821	39317	OT_010_2017_01_006_R_P3_2.raw	F21		4.49	0	4.987e-09	46281.9	129.86
High	Sequest HT (A2)	Unambiguous	VLNTGsDVEEAVADALK	S6(Phospho)	1	1	O75122	O75122	0	3	0.0099	0	1	1	604.287	1810.85	1810.85	-0.93	-0.00056	CID (Collision Induced Dissociation)	MS2	16.4521	99.86	133.918	39569	OT_010_2017_01_006_R_P5_2.raw	F23		4.04	0	1.254e-08	151673	133.57
High	Sequest HT (A2)	Unambiguous	KPPGtPPPSALPLGAPPPDALPPGPtPEDSPSLEtGSR	T5(Phospho); T26(Phospho); T35(Phospho)	1	1	Q9BQQ3	Q9BQQ3	0	4	0.0617	0	1	1	984.455	3934.8	3934.8	0.32	0.00032	CID (Collision Induced Dissociation)	MS2	7.56259	8.565	129.964	39357	OT_010_2017_01_006_R_P3_2.raw	F21		4.86	0	3.172e-05	386541	129.62
High	Sequest HT (A2)	Unambiguous	QQVEGTAQEAVSAAGAAAQQVVDQATEAGQK		1	1	Q15847	Q15847	0	4	0.5284	0	1	1	761.124	3041.48	3041.48	-0.42	-0.00032	CID (Collision Induced Dissociation)	MS2	14.5699	100	129.938	39351	OT_010_2017_01_006_R_P3_2.raw	F21		4.05	0	5.481e-11	64938.6	129.67
High	Sequest HT (A2)	Unambiguous	AEGSDVANAVLDGADcIMLSGETAK	C16(Carbamidomethyl)	1	1	P14618	P14618	0	3	0.468	0	1	1	832.052	2494.14	2494.14	-0.37	-0.00031	CID (Collision Induced Dissociation)	MS2	27.1747	81.108	129.931	39349	OT_010_2017_01_006_R_P3_2.raw	F21		3.91	0	3.141e-08	1.11674e+06	130.49
High	Sequest HT (A2)	Unambiguous	FIIGSVSEDNsEDEISNLVK	S11(Phospho)	1	1	Q13085	Q13085	0	2	0.1694	0	1	1	1138.02	2275.04	2275.04	-0.32	-0.00037	CID (Collision Induced Dissociation)	MS2	40.3521	92.948	129.921	39346	OT_010_2017_01_006_R_P3_2.raw	F21		4.31	0	1.299e-09	1.06931e+06	128.81
High	Sequest HT (A2)	Unambiguous	SSSPtSSLTQPIEMPTLSSsPTEERPTVGPGQQDNPLLK	T5(Phospho); S20(Phospho)	1	1	Q7LBC6	Q7LBC6	0	3	0.1268	0	1	1	1418.66	4253.96	4253.96	1.04	0.00147	CID (Collision Induced Dissociation)	MS2	7.42181	26.922	129.916	39344	OT_010_2017_01_006_R_P3_2.raw	F21		3.55	0	2.529e-05	435858	129.65
High	Sequest HT (A2)	Unambiguous	TVPPAVTGITFLSGGQSEEEASINLNAINK		1	1	P04075	P04075	0	3	0.545	0	1	1	1019.86	3057.57	3057.57	-0.15	-0.00015	CID (Collision Induced Dissociation)	MS2	8.74986	24.392	129.911	39342	OT_010_2017_01_006_R_P3_2.raw	F21		3.67	0	2.355e-07	393215	129.48
High	Sequest HT (A2)	Unambiguous	SSSPtSSLTQPIEMPTLSSsPTEERPTVGPGQQDNPLLK	T5(Phospho); S20(Phospho)	1	1	Q7LBC6	Q7LBC6	0	4		0.0175	2	2	1064.24	4253.96	4253.96	0.07	8e-05	CID (Collision Induced Dissociation)	MS2	5.21572	11.168	129.908	39341	OT_010_2017_01_006_R_P3_2.raw	F21		3.93	0	4.508e-05	1.06121e+06	129.66
High	Sequest HT (A2)	Unambiguous	VLNtGSDVEEAVADALK	T4(Phospho)	1	1	O75122	O75122	0	3		0.0099	2	2	604.287	1810.85	1810.85	-0.93	-0.00056	CID (Collision Induced Dissociation)	MS2	16.4521	99.86	133.918	39569	OT_010_2017_01_006_R_P5_2.raw	F23		4	0	4.141e-09	151673	133.57
High	Sequest HT (A2)	Unambiguous	cGSGPVHISGQHLVAVEEDAEsEDEEEEDVK	C1(Carbamidomethyl); S22(Phospho)	1	1	P06748	P06748	0	3	0.6018	0	1	1	1154.15	3460.44	3460.44	0.35	0.00041	CID (Collision Induced Dissociation)	MS2	30.3721	36.541	129.81	39313	OT_010_2017_01_006_R_P3_2.raw	F21		5.6	0	3.092e-09
High	Sequest HT (A2)	Unambiguous	GPVPGDLsQTsEDQSLSDFEISNR	S8(Phospho); S11(Phospho)	1	1	Q8TEQ0	Q8TEQ0	0	3	0.242	0	1	1	913.38	2738.13	2738.12	0.93	0.00085	CID (Collision Induced Dissociation)	MS2	27.9307	100	129.898	39339	OT_010_2017_01_006_R_P3_2.raw	F21		3.76	0	2.943e-05	52975.7	130.12
High	Sequest HT (A2)	Unambiguous	EPEsPPASAPIPLFGADTIGQR	S4(Phospho)	1	1	Q96AY4	Q96AY4	0	3		0.0222	2	2	777.373	2330.11	2330.11	-0.3	-0.00023	CID (Collision Induced Dissociation)	MS2	0	97.979	129.887	39336	OT_010_2017_01_006_R_P3_2.raw	F21		3.97	0	8.75e-08	54137.7	129.98
High	Sequest HT (A2)	Unambiguous	EPESPPAsAPIPLFGADTIGQR	S8(Phospho)	1	1	Q96AY4	Q96AY4	0	3	0.0222	0	1	1	777.373	2330.11	2330.11	-0.3	-0.00023	CID (Collision Induced Dissociation)	MS2	0	97.979	129.887	39336	OT_010_2017_01_006_R_P3_2.raw	F21		4.06	0	3.068e-08	54137.7	129.98
High	Sequest HT (A2)	Unambiguous	TVPPAVTGITFLSGGQSEEEASINLNAINK		1	1	P04075	P04075	0	4	0.3152	0	1	1	765.148	3057.57	3057.57	-0.6	-0.00046	CID (Collision Induced Dissociation)	MS2	15.6323	70.804	129.873	39332	OT_010_2017_01_006_R_P3_2.raw	F21		2.57	0	6.175e-07	92392.8	129.58
High	Sequest HT (A2)	Unambiguous	NLSPsQEEAGLEDGVsGEISDTELEQTDScAEPLSEGR	S5(Phospho); S16(Phospho); C30(Carbamidomethyl)	1	1	O95453	O95453	0	3	0.367	0	1	1	1399.24	4195.71	4195.71	-0.01	-2e-05	CID (Collision Induced Dissociation)	MS2	3.65661	43.373	129.87	39331	OT_010_2017_01_006_R_P3_2.raw	F21		4.36	0	1.136e-05	318372	129.41
High	Sequest HT (A2)	Unambiguous	EPTPSIASDIsLPIATQELR	S11(Phospho)	1	1	A0FGR8	A0FGR8	0	2	0.1704	0	1	1	1109.55	2218.1	2218.1	-0.12	-0.00013	CID (Collision Induced Dissociation)	MS2	28.1464	100	129.842	39323	OT_010_2017_01_006_R_P3_2.raw	F21		2.7	0	1.643e-05	26081.5	129.76
High	Sequest HT (A2)	Unambiguous	ELTNDGELILTMTADDVVcTR	C19(Carbamidomethyl)	1	1	P29373	P29373	0	3	0.2878	0	1	1	789.378	2366.12	2366.12	-0.28	-0.00022	CID (Collision Induced Dissociation)	MS2	64.4823	100	133.928	39572	OT_010_2017_01_006_R_P5_2.raw	F23		3.44	0	1.102e-05	126645	133.14
High	Sequest HT (A2)	Unambiguous	QIcLVMLETLSQsPQGR	C3(Carbamidomethyl); S13(Phospho)	1	1	Q15365	Q15365	0	3	0.2857	0	1	1	680.66	2039.96	2039.97	-0.28	-0.00019	CID (Collision Induced Dissociation)	MS2	15.7422	100	133.943	39576	OT_010_2017_01_006_R_P5_2.raw	F23		3.99	0	5.687e-10	844835	132.75
High	Sequest HT (A2)	Unambiguous	sQsLPTTLLSPVR	S1(Phospho); S3(Phospho)	1	1	P28290	P28290	0	2	0.6193	0	1	1	779.867	1558.73	1558.73	-0.12	-0.0001	CID (Collision Induced Dissociation)	MS2	12.9439	100	133.97	39583	OT_010_2017_01_006_R_P5_2.raw	F23		4.36	0	5.333e-05	98440.5	134.25
High	Sequest HT (A2)	Unambiguous	IctLPSPPSPLASLAPVADSSTR	C2(Carbamidomethyl); T3(Phospho)	1	1	Q9UER7	Q9UER7	0	3		0.0156	2	2	806.398	2417.18	2417.18	0.91	0.00074	CID (Collision Induced Dissociation)	MS2	14.4435	77.958	129.821	39317	OT_010_2017_01_006_R_P3_2.raw	F21		4.42	0	1.302e-07	46281.9	129.86
High	Sequest HT (A2)	Unambiguous	QQVEGTAQEAVSAAGAAAQQVVDQATEAGQK		1	1	Q15847	Q15847	0	4	0.472	0	1	1	761.125	3041.48	3041.48	0.7	0.00053	CID (Collision Induced Dissociation)	MS2	35.4213	73.099	129.894	39338	OT_010_2017_01_006_R_P3_2.raw	F21		4.47	0	9.232e-11	64938.6	129.67
[truncated: 143,288 more rows]
