# Supplementary material for: Quantitative phosphoproteomic analysis identifies novel functional pathways of tumor suppressor DLC1 in estrogen receptor positive breast cancer
Source: PLoS One. 2018 Oct 2;13(10):e0204658. doi: 10.1371/journal.pone.0204658 (PMC6168143; doi:10.1371/journal.pone.0204658)
Supplement: S9 Table — A. Upregulated phosphoenriched proteins. B. Downregulated phosphoenriched proteins. (XLSX) [file pone.0204658.s009.xlsx]

## Sheet: P-peptides UP GO-Table S9A
Table S9A. DAVID Functional Annotation Clusters Upregulated in DLC1-FL Overexpressing versus Control Cells- Phosphoenriched protein level MS/MS results from Proteome Discoverer 2.2
Annotation Cluster 1	Enrichment Score: 12.605016490130494
Category	Term	Count	%	PValue	Peptides	List Total	Pop Hits	Pop Total	Fold Enrichment	Bonferroni	Benjamini	FDR
GOTERM_CC_DIRECT	GO:0005913~cell-cell adherens junction	33	8.70712	3.97567e-14	Q13596, Q6P1N0, P05783, Q9UDY2, Q9Y5K6, Q9C0C2, Q86UP2, P48730, Q9P2M7, Q08378, Q5VV41, Q6PKG0, O60716, Q09666, Q07157, P49757, Q9H4G0, P35611, Q8WWI1, Q9H2G2, Q14677, Q07960, Q16643, O00567, Q15149, Q5T0N5, P22234, Q8TDM6, Q14C86, Q92597, A0FGR8, Q8NC51, Q6WCQ1	355	323	18224	5.24477	1.51035e-11	7.55174e-12	5.50227e-11
GOTERM_MF_DIRECT	GO:0098641~cadherin binding involved in cell-cell adhesion	31	8.17942	3.62057e-13	Q13596, Q6P1N0, P05783, Q9UDY2, Q9Y5K6, Q9C0C2, Q86UP2, P48730, Q9P2M7, Q08378, Q5VV41, Q6PKG0, O60716, Q09666, Q07157, P49757, Q9H4G0, P35611, Q9H2G2, Q14677, Q07960, Q16643, O00567, Q15149, Q5T0N5, P22234, Q14C86, Q92597, A0FGR8, Q8NC51, Q6WCQ1	349	290	16881	5.17055	1.61109e-10	8.05547e-11	5.12812e-10
GOTERM_BP_DIRECT	GO:0098609~cell-cell adhesion	29	7.65172	1.06356e-12	Q13596, Q6P1N0, P05783, Q9UDY2, Q9C0C2, Q86UP2, P48730, Q9P2M7, Q08378, Q5VV41, Q6PKG0, Q09666, Q07157, P49757, Q9H4G0, P35611, Q9H2G2, Q14677, Q07960, O00567, Q16643, Q15149, Q5T0N5, P22234, Q14C86, Q92597, A0FGR8, Q8NC51, Q6WCQ1	336	271	16792	5.34801	1.64325e-09	1.64325e-09	1.77351e-09
Annotation Cluster 2	Enrichment Score: 4.5688301197932715
Category	Term	Count	%	PValue	Peptides	List Total	Pop Hits	Pop Total	Fold Enrichment	Bonferroni	Benjamini	FDR
UP_KEYWORDS	mRNA splicing	21	5.5409	8.06411e-08	Q09161, Q96ST2, P26368, Q8NDT2, Q99590, Q9UBB9, Q8IYB3, O95218, Q8N163, Q9UQ35, Q9H7N4, Q14004, Q9Y2W1, Q9NYV4, Q13523, P07910, Q6NWY9, Q9UKV3, Q9H307, Q00839, Q8TEQ6	379	260	20581	4.38605	2.10471e-05	2.10473e-06	0.00010547
UP_KEYWORDS	mRNA processing	23	6.0686	2.49124e-07	Q09161, Q96ST2, P26368, Q8NDT2, Q99590, Q9UBB9, Q8IYB3, O95218, Q8N163, Q9UQ35, Q9H7N4, Q14004, Q9Y2W1, Q9NYV4, Q6UN15, Q13523, P07910, Q6NWY9, Q9UKV3, Q9H307, Q9P2I0, Q8TEQ6, Q00839	379	332	20581	3.76198	6.50192e-05	4.64437e-06	0.000325827
GOTERM_CC_DIRECT	GO:0016607~nuclear speck	16	4.22164	9.50316e-06	P26368, Q9UBB9, Q8IYB3, Q9UQ35, Q14004, Q9Y2W1, Q9NYV4, Q6NWY9, Q9UKV3, Q6PJT7, Q9H307, Q96T37, Q92766, Q96L91, O00257, Q86U44	355	201	18224	4.08638	0.00360471	0.000401166	0.0131553
GOTERM_BP_DIRECT	GO:0006397~mRNA processing	15	3.95778	1.47187e-05	Q9NYV4, Q7Z6E9, Q96ST2, Q6PJT7, Q9UKV3, P26368, Q8NDT2, Q9UBB9, Q99590, Q8IYB3, O95218, Q8N163, Q86U44, Q9H7N4, Q9Y2W1	336	179	16792	4.18795	0.0224839	0.0113059	0.0245402
GOTERM_BP_DIRECT	GO:0008380~RNA splicing	14	3.69393	2.92689e-05	Q9NYV4, Q09161, Q13523, Q96ST2, P07910, Q9UKV3, Q8NDT2, Q9UBB9, Q99590, Q8IYB3, O95218, Q8N163, Q9H7N4, Q9Y2W1	336	166	16792	4.21486	0.0442139	0.0112416	0.0487941
GOTERM_BP_DIRECT	GO:0000398~mRNA splicing, via spliceosome	16	4.22164	4.15083e-05	Q09161, P26368, Q9UBB9, Q8IYB3, Q9UQ35, Q6UN15, Q13523, Q6NWY9, P07910, Q9H307, Q96T37, Q9P2I0, O43719, Q00839, Q8TEQ6, Q86U44	336	222	16792	3.60189	0.0621185	0.0127444	0.0691916
GOTERM_CC_DIRECT	GO:0071013~catalytic step 2 spliceosome	7	1.84697	0.00906494	Q13523, P07910, Q9UBB9, Q8IYB3, Q9H307, Q9UQ35, Q00839	355	92	18224	3.90594	0.968582	0.13427	11.8444
UP_KEYWORDS	Spliceosome	8	2.11082	0.00909375	Q13523, P07910, P26368, Q9UBB9, Q8IYB3, Q9H307, Q9UQ35, Q00839	379	127	20581	3.42069	0.907849	0.0677248	11.2619
Annotation Cluster 3	Enrichment Score: 3.031039068612919
Category	Term	Count	%	PValue	Peptides	List Total	Pop Hits	Pop Total	Fold Enrichment	Bonferroni	Benjamini	FDR
GOTERM_MF_DIRECT	GO:0017124~SH3 domain binding	12	3.16623	3.53476e-05	P10636, Q13443, Q15735, Q9UI08, Q7L8J4, Q9UPX8, Q9H2Y7, Q96B97, Q05209, Q07960, Q9Y5K6, Q68EM7	349	119	16881	4.87761	0.0156069	0.00261823	0.0500559
UP_KEYWORDS	SH3-binding	7	1.84697	0.00103754	Q15735, Q9UI08, Q9UPX8, Q96B97, Q07960, Q9Y5K6, Q68EM7	379	63	20581	6.03371	0.237336	0.010779	1.34852
UP_SEQ_FEATURE	short sequence motif:SH3-binding	5	1.31926	0.0220049	Q15735, Q9UPX8, Q07960, Q9Y5K6, Q68EM7	377	57	20063	4.6682	1	0.556386	30.3201
Annotation Cluster 4	Enrichment Score: 2.8431766644053664
Category	Term	Count	%	PValue	Peptides	List Total	Pop Hits	Pop Total	Fold Enrichment	Bonferroni	Benjamini	FDR
UP_SEQ_FEATURE	domain:SWIRM	4	1.05541	0.000125233	Q5VVJ2, Q8TAQ2, Q8NB78, O60341	377	6	20063	35.4783	0.144054	0.0171347	0.203132
INTERPRO	IPR007526:SWIRM domain	4	1.05541	0.000137473	Q5VVJ2, Q8TAQ2, Q8NB78, O60341	360	6	18559	34.3685	0.0911272	0.0313482	0.206918
INTERPRO	IPR011991:Winged helix-turn-helix DNA-binding domain	8	2.11082	0.171607	O43242, Q5VVJ2, P41212, Q6PKG0, Q8TAQ2, P85037, Q8NB78, O60341	360	235	18559	1.75499	1	0.923128	94.1368
Annotation Cluster 5	Enrichment Score: 2.654968163873429
Category	Term	Count	%	PValue	Peptides	List Total	Pop Hits	Pop Total	Fold Enrichment	Bonferroni	Benjamini	FDR
INTERPRO	IPR017884:SANT domain	6	1.58311	0.000123975	Q5VVJ2, Q9Y618, Q99543, Q8TAQ2, Q6PJG2, Q9P2R6	360	26	18559	11.8968	0.08256	0.0421691	0.18662
INTERPRO	IPR001005:SANT/Myb domain	7	1.84697	0.00016738	Q5VVJ2, Q9Y618, Q99543, Q8TAQ2, Q5SXM2, Q6PJG2, Q9P2R6	360	43	18559	8.39231	0.109827	0.0286659	0.251881
SMART	SM00717:SANT	7	1.84697	0.000504706	Q5VVJ2, Q9Y618, Q99543, Q8TAQ2, Q5SXM2, Q6PJG2, Q9P2R6	241	43	10057	6.7933	0.0951237	0.0487502	0.629724
UP_SEQ_FEATURE	domain:SANT	4	1.05541	0.0050627	Q5VVJ2, Q8TAQ2, Q6PJG2, Q9P2R6	377	19	20063	11.2037	0.998171	0.249142	7.91021
INTERPRO	IPR009057:Homeodomain-like	14	3.69393	0.0143573	Q8NCY6, Q9NYD6, Q9Y618, Q99543, Q8TAQ2, Q5SXM2, P14859, Q8NB78, O60341, Q8TE77, Q5VVJ2, Q96G23, Q6PJG2, Q9P2R6	360	336	18559	2.14803	0.999957	0.427858	19.5775
GOTERM_CC_DIRECT	GO:0000118~histone deacetylase complex	3	0.791557	0.154404	Q9Y618, Q6PJG2, Q9P2R6	355	36	18224	4.27793	1	0.648229	90.1905
Annotation Cluster 6	Enrichment Score: 2.58006134193642
Category	Term	Count	%	PValue	Peptides	List Total	Pop Hits	Pop Total	Fold Enrichment	Bonferroni	Benjamini	FDR
UP_KEYWORDS	Repressor	32	8.44327	1.89274e-07	P54253, Q9NWH9, Q6P1N0, Q8IU81, P85037, Q9UHF7, Q8N163, Q8NB78, Q9UIF9, Q96RK0, O43159, P51858, Q92766, Q9NRY4, Q14451, Q6W2J9, P41212, Q9Y618, P26368, Q8ND56, O60341, P04637, Q9UQR0, Q9UQR1, P51608, Q15742, O95365, Q7Z5L9, O00257, P08047, Q5VUA4, Q9P2R6	379	592	20581	2.93532	4.93992e-05	3.80003e-06	0.00024755
UP_KEYWORDS	Transcription regulation	66	17.4142	0.000395158	P54253, P85037, Q96RK0, O60716, Q9H307, Q92766, Q6W2J9, Q96ST2, P41212, Q5SXM2, Q8NDT2, Q16385, Q8NEF9, Q9H2G4, O60341, Q6P4R8, Q9Y5B6, P04637, O14686, Q53ET0, O95365, Q99966, Q9H501, O00257, O14497, Q9P2R6, Q9NWH9, Q9NYD6, Q6P1N0, Q8IU81, Q9GZV5, Q9UHF7, Q8N163, Q8NB78, Q9UIF9, Q86V15, Q9H6U6, Q9Y2W1, Q5VVJ2, Q9NWA0, O43159, P51858, P29374, Q96KM6, Q9NRY4, Q6PJG2, Q13131, Q9Y618, Q99543, Q8TAQ2,…	379	2332	20581	1.53689	0.0980143	0.00541458	0.515593
UP_KEYWORDS	Transcription	67	17.6781	0.000493835	P54253, P85037, Q96RK0, O60716, Q9H307, Q92766, Q8WUA4, Q6W2J9, Q96ST2, P41212, Q5SXM2, Q8NDT2, Q16385, Q8NEF9, Q9H2G4, O60341, Q6P4R8, Q9Y5B6, P04637, O14686, Q53ET0, O95365, Q99966, Q9H501, O00257, O14497, Q9P2R6, Q9NWH9, Q9NYD6, Q6P1N0, Q8IU81, Q9GZV5, Q9UHF7, Q8N163, Q8NB78, Q9UIF9, Q86V15, Q9H6U6, Q9Y2W1, Q5VVJ2, Q9NWA0, O43159, P51858, P29374, Q96KM6, Q9NRY4, Q6PJG2, Q13131, Q9Y618, Q99543,…	379	2398	20581	1.51724	0.120958	0.00584299	0.64396
GOTERM_BP_DIRECT	GO:0006351~transcription, DNA-templated	55	14.5119	0.00815061	P54253, P85037, Q96RK0, O60716, Q9H307, Q8WUA4, Q6W2J9, Q96ST2, Q8NDT2, Q16385, Q8NEF9, Q9H2G4, O60341, Q9Y5B6, P04637, O14686, Q53ET0, O95365, Q99966, Q9H501, O00257, O14497, Q9BTC0, Q9P2R6, Q9NWH9, Q9NYD6, Q6P1N0, Q8IU81, Q8N163, Q8NB78, Q9UIF9, Q86V15, Q9H6U6, Q5VVJ2, O43159, Q9NWA0, P51858, Q96KM6, Q9NRY4, Q6PJG2, Q13131, Q9Y618, Q99543, Q8TAQ2, Q12888, P46100, Q9HB58, P14859, Q9UQR0, P51608,…	336	1955	16792	1.40598	0.999997	0.452345	12.7564
GOTERM_MF_DIRECT	GO:0003677~DNA binding	48	12.6649	0.0179263	Q8NCY6, P54253, P11388, Q9UBB9, Q8NB78, Q9UIF9, Q86V15, Q96RK0, Q5VVJ2, P51858, Q9H307, P29374, Q96KM6, Q9NRY4, Q6PJG2, Q00839, Q7L775, Q8WUA4, Q02880, Q96ST2, Q99543, Q9Y618, Q5SXM2, Q8TAQ2, Q12888, P46100, Q9HB58, Q8IYB3, P17096, Q6P4R8, Q8NDX5, Q9Y5B6, P06748, P04637, Q8TE77, P05114, O14686, Q96G23, Q9UQR0, P51608, Q96PU4, O95365, Q16514, Q96L91, Q96AY2, P08047, O14497, Q9P2R6	349	1674	16881	1.38694	0.999681	0.3184	22.6026
UP_KEYWORDS	DNA-binding	42	11.0818	0.304909	P54253, Q9NYD6, Q6P1N0, P11388, P85037, Q9UHF7, Q01831, Q9UIF9, Q86V15, Q96RK0, Q5VVJ2, P51858, Q9H307, Q92766, Q96KM6, Q9NRY4, Q6PJG2, Q00839, Q02880, P41212, Q9Y618, Q5SXM2, Q12888, P46100, Q9HB58, Q8IYB3, P14859, P17096, Q6P4R8, Q8NDX5, Q9Y5B6, P04637, P05114, Q96G23, Q9UQR1, Q96PU4, P51608, O95365, Q96L91, P08047, O14497, Q15648	379	2050	20581	1.11256	1	0.752418	99.1408
GOTERM_BP_DIRECT	GO:0006355~regulation of transcription, DNA-templated	31	8.17942	0.528782	Q9NYD6, Q8IU81, Q9UBB9, Q9GZV5, Q8N163, Q8NB78, Q9UIF9, Q86V15, O60716, Q9H307, Q96KM6, Q92766, Q13131, Q8NDT2, P46100, Q9ULU4, Q9HB58, O95218, Q16385, Q8NEF9, P17096, Q9H2G4, Q6P4R8, P04637, O14686, Q9UQR0, Q7Z5L9, Q99966, Q9H501, P08047, Q5VUA4	336	1504	16792	1.03009	1	0.999473	99.9996
Annotation Cluster 7	Enrichment Score: 2.536334488239686
Category	Term	Count	%	PValue	Peptides	List Total	Pop Hits	Pop Total	Fold Enrichment	Bonferroni	Benjamini	FDR
INTERPRO	IPR001715:Calponin homology domain	8	2.11082	0.000665043	Q15149, Q96JQ2, Q8N3D4, Q8WWI1, Q69YQ0, Q9P1Y5, Q5M775, Q9Y2L9	360	76	18559	5.42661	0.370203	0.0741655	0.99729
SMART	SM00033:CH	7	1.84697	0.00477221	Q15149, Q96JQ2, Q8N3D4, Q8WWI1, Q69YQ0, Q5M775, Q9Y2L9	241	66	10057	4.42594	0.612159	0.270736	5.81028
UP_SEQ_FEATURE	domain:CH	5	1.31926	0.00775225	Q8N3D4, Q8WWI1, Q69YQ0, Q5M775, Q9Y2L9	377	42	20063	6.33542	0.999937	0.310482	11.8698
Annotation Cluster 8	Enrichment Score: 2.2838026555772144
Category	Term	Count	%	PValue	Peptides	List Total	Pop Hits	Pop Total	Fold Enrichment	Bonferroni	Benjamini	FDR
UP_KEYWORDS	GTPase activation	14	3.69393	7.58981e-05	Q92609, Q9HA65, Q4KMP7, Q14161, Q07960, Q92738, O43166, Q5T5U3, Q86X10, Q14C86, Q9NRY4, Q8N6T3, Q68EM7, O15085	379	197	20581	3.85913	0.0196152	0.00123737	0.0992211
GOTERM_MF_DIRECT	GO:0005096~GTPase activator activity	14	3.69393	0.00535596	Q92609, Q9HA65, Q4KMP7, Q14161, Q07960, Q92738, O43166, Q5T5U3, Q86X10, Q14C86, Q9NRY4, Q8N6T3, Q68EM7, O15085	349	279	16881	2.42715	0.908353	0.147277	7.32463
GOTERM_BP_DIRECT	GO:0051056~regulation of small GTPase mediated signal transduction	8	2.11082	0.0180141	Q5VV41, O43166, Q96PE2, Q86X10, Q9NRY4, Q07960, Q68EM7, O15085	336	134	16792	2.98365	1	0.595856	26.1489
INTERPRO	IPR008936:Rho GTPase activation protein	5	1.31926	0.100025	Q5T5U3, Q9NRY4, Q14C86, Q07960, Q68EM7	360	91	18559	2.83257	1	0.832448	79.5624
Annotation Cluster 9	Enrichment Score: 2.2247239514371513
Category	Term	Count	%	PValue	Peptides	List Total	Pop Hits	Pop Total	Fold Enrichment	Bonferroni	Benjamini	FDR
INTERPRO	IPR001478:PDZ domain	14	3.69393	1.03016e-05	O14745, Q9ULJ8, Q9UPX8, Q8WWI1, O95049, Q9UDY2, Q9UMS6, O43166, Q5T5U3, Q09666, Q96JY6, Q8TDM6, O15085, Q07157	360	155	18559	4.65638	0.00713407	0.00713407	0.0155194
SMART	SM00228:PDZ	14	3.69393	5.54134e-05	O14745, Q9ULJ8, Q9UPX8, Q8WWI1, O95049, Q9UDY2, Q9UMS6, O43166, Q5T5U3, Q09666, Q96JY6, Q8TDM6, O15085, Q07157	241	149	10057	3.92097	0.0109122	0.0109122	0.0693185
INTERPRO	IPR005417:Zona occludens protein	3	0.791557	0.00110511	O95049, Q9UDY2, Q07157	360	3	18559	51.5528	0.536282	0.0915903	1.6521
UP_SEQ_FEATURE	domain:PDZ	9	2.37467	0.00130844	Q9ULJ8, O43166, Q9UPX8, Q5T5U3, Q8WWI1, Q96JY6, Q09666, Q9UMS6, O15085	377	113	20063	4.23856	0.803314	0.0966402	2.10333
KEGG_PATHWAY	hsa04530:Tight junction	9	2.37467	0.00145755	Q9P2M7, Q96A65, Q9H4G0, Q7Z406, O95049, Q9UDY2, P11171, P31749, Q07157	111	137	6910	4.08956	0.187081	0.187081	1.71051
UP_SEQ_FEATURE	domain:PDZ 2	5	1.31926	0.00775225	O14745, O95049, Q8TDM6, Q9UDY2, Q07157	377	42	20063	6.33542	0.999937	0.310482	11.8698
UP_SEQ_FEATURE	domain:PDZ 1	5	1.31926	0.00775225	O14745, O95049, Q8TDM6, Q9UDY2, Q07157	377	42	20063	6.33542	0.999937	0.310482	11.8698
INTERPRO	IPR008144:Guanylate kinase	4	1.05541	0.00841411	O95049, Q8TDM6, Q9UDY2, Q07157	360	22	18559	9.37323	0.997184	0.363477	11.9535
UP_SEQ_FEATURE	domain:Guanylate kinase-like	4	1.05541	0.00986931	O95049, Q8TDM6, Q9UDY2, Q07157	377	24	20063	8.86958	0.999996	0.355931	14.8736
INTERPRO	IPR001452:Src homology-3 domain	11	2.90237	0.0101683	Q5VV41, Q9UKS6, Q5T0N5, Q9UPX8, O94885, O95049, Q96B97, Q8TDM6, Q9UDY2, Q9Y5K6, Q07157	360	218	18559	2.60129	0.999178	0.377209	14.2713
INTERPRO	IPR008145:Guanylate kinase/L-type calcium channel	4	1.05541	0.013421	O95049, Q8TDM6, Q9UDY2, Q07157	360	26	18559	7.9312	0.999917	0.424431	18.4188
UP_SEQ_FEATURE	domain:SH3	9	2.37467	0.0176122	Q5VV41, Q9UKS6, Q5T0N5, Q9UPX8, O94885, O95049, Q8TDM6, Q9UDY2, Q07157	377	175	20063	2.7369	1	0.520803	25.0612
UP_SEQ_FEATURE	domain:PDZ 3	4	1.05541	0.0182314	O95049, Q8TDM6, Q9UDY2, Q07157	377	30	20063	7.09567	1	0.521535	25.8244
UP_KEYWORDS	SH3 domain	10	2.63852	0.0182556	Q5VV41, Q9UKS6, Q5T0N5, O94885, O95049, Q96B97, Q8TDM6, Q9UDY2, Q9Y5K6, Q07157	379	215	20581	2.52574	0.991842	0.113273	21.4135
SMART	SM00072:GuKc	4	1.05541	0.0209553	O95049, Q8TDM6, Q9UDY2, Q07157	241	25	10057	6.67685	0.984903	0.502856	23.28
UP_KEYWORDS	Tight junction	6	1.58311	0.0211181	Q9P2M7, P56749, O95049, Q9UDY2, Q68EM7, Q07157	379	86	20581	3.78861	0.996193	0.124219	24.3581
INTERPRO	IPR011511:Variant SH3	5	1.31926	0.0303183	Q9UPX8, O94885, O95049, Q9UDY2, Q07157	360	61	18559	4.22564	1	0.547284	37.1141
GOTERM_CC_DIRECT	GO:0005923~bicellular tight junction	6	1.58311	0.0694441	Q9P2M7, P56749, O95049, Q9UDY2, Q68EM7, Q07157	355	113	18224	2.72576	1	0.470616	63.079
SMART	SM00326:SH3	9	2.37467	0.12007	Q5VV41, Q9UKS6, Q5T0N5, Q9UPX8, O94885, O95049, Q96B97, Q8TDM6, Q9Y5K6	241	206	10057	1.82317	1	0.815195	79.8229
Annotation Cluster 10	Enrichment Score: 1.9602484398664548
Category	Term	Count	%	PValue	Peptides	List Total	Pop Hits	Pop Total	Fold Enrichment	Bonferroni	Benjamini	FDR
UP_SEQ_FEATURE	domain:CID	3	0.791557	0.00910215	O15042, Q5VT52, Q96P16	377	8	20063	19.9566	0.999988	0.343358	13.7964
INTERPRO	IPR006569:CID domain	3	0.791557	0.00967271	O15042, Q5VT52, Q96P16	360	8	18559	19.3323	0.998835	0.382773	13.6222
SMART	SM00582:RPR	3	0.791557	0.0110035	O15042, Q5VT52, Q96P16	241	7	10057	17.8844	0.888169	0.421717	12.9296
INTERPRO	IPR008942:ENTH/VHS	4	1.05541	0.0148862	O15042, Q5VT52, Q14677, Q96P16	360	27	18559	7.63745	0.99997	0.42225	20.2253
Annotation Cluster 11	Enrichment Score: 1.917154226451363
Category	Term	Count	%	PValue	Peptides	List Total	Pop Hits	Pop Total	Fold Enrichment	Bonferroni	Benjamini	FDR
UP_SEQ_FEATURE	domain:SAP	4	1.05541	0.00986931	Q9NWH9, Q9UKV3, Q1KMD3, Q00839	377	24	20063	8.86958	0.999996	0.355931	14.8736
INTERPRO	IPR003034:SAP domain	4	1.05541	0.0107485	Q9NWH9, Q9UKV3, Q1KMD3, Q00839	360	24	18559	8.59213	0.999453	0.374632	15.0251
SMART	SM00513:SAP	4	1.05541	0.0167072	Q9NWH9, Q9UKV3, Q1KMD3, Q00839	241	23	10057	7.25744	0.96442	0.486854	19.0087
Annotation Cluster 12	Enrichment Score: 1.7832481416875066
Category	Term	Count	%	PValue	Peptides	List Total	Pop Hits	Pop Total	Fold Enrichment	Bonferroni	Benjamini	FDR
UP_KEYWORDS	Protein transport	23	6.0686	0.00216737	Q92609, Q9HA65, Q13596, Q96A65, Q5VZ89, Q96T51, Q9UMZ2, Q9H1K0, Q9Y6D5, Q99442, Q9UN37, Q8N3P4, O94979, Q6WKZ4, Q8WWL2, P49792, O14980, Q8N697, Q9NVU7, Q14764, Q8N6T3, P54920, O14579	379	610	20581	2.04751	0.432376	0.0200217	2.79788
GOTERM_BP_DIRECT	GO:0015031~protein transport	17	4.48549	0.00602743	Q9HA65, Q96A65, Q5VZ89, Q96T51, Q9H1K0, Q9Y6D5, Q9UN37, Q8N3P4, Q86UP2, O94979, Q6WKZ4, Q8WWL2, Q8N697, Q9NVU7, Q14764, Q8N6T3, O14579	336	395	16792	2.15087	0.999912	0.42273	9.58954
UP_KEYWORDS	Transport	40	10.5541	0.342129	Q9HA65, Q09161, Q92609, Q96A65, Q13596, Q9UMZ2, Q96SU4, Q96NY7, Q8N3P4, O94979, O95069, Q8WWL2, Q6WKZ4, Q9BSJ8, P46379, P49792, Q5T1M5, Q9BXB4, O14579, Q96ST2, Q96T51, Q5VZ89, P30622, Q9H1K0, Q9Y6D5, Q99442, P20020, Q9NRA2, Q9UN37, Q92504, Q14203, O14980, Q8N697, Q9NVU7, Q14764, P10109, Q8N6T3, A0FGR8, P54920, P31749	379	1978	20581	1.09815	1	0.771663	99.5817
Annotation Cluster 13	Enrichment Score: 1.725386221213112
Category	Term	Count	%	PValue	Peptides	List Total	Pop Hits	Pop Total	Fold Enrichment	Bonferroni	Benjamini	FDR
INTERPRO	IPR011989:Armadillo-like helical	12	3.16623	0.00452357	Q8TB72, Q9P2D3, Q99569, O60716, Q8NFP9, O75122, O14980, Q6IN85, Q08AM6, Q9Y6D5, Q6KC79, O14497	360	225	18559	2.74948	0.957191	0.270285	6.60266
UP_SEQ_FEATURE	repeat:HEAT 3	5	1.31926	0.0141975	Q9P2D3, O75122, O14980, Q08AM6, Q6KC79	377	50	20063	5.32175	1	0.457953	20.7182
UP_SEQ_FEATURE	repeat:HEAT 2	5	1.31926	0.0232962	Q9P2D3, O75122, O14980, Q08AM6, Q6KC79	377	58	20063	4.58772	1	0.556576	31.7989
UP_SEQ_FEATURE	repeat:HEAT 1	5	1.31926	0.0232962	Q9P2D3, O75122, O14980, Q08AM6, Q6KC79	377	58	20063	4.58772	1	0.556576	31.7989
UP_SEQ_FEATURE	repeat:HEAT 5	4	1.05541	0.0274506	O75122, O14980, Q08AM6, Q6KC79	377	35	20063	6.082	1	0.597373	36.3592
UP_SEQ_FEATURE	repeat:HEAT 4	4	1.05541	0.0464375	O75122, O14980, Q08AM6, Q6KC79	377	43	20063	4.95047	1	0.738734	53.7922
Annotation Cluster 14	Enrichment Score: 1.6071629107003114
Category	Term	Count	%	PValue	Peptides	List Total	Pop Hits	Pop Total	Fold Enrichment	Bonferroni	Benjamini	FDR
UP_KEYWORDS	Biological rhythms	9	2.37467	0.00219169	P04637, Q13131, P11388, Q8N163, P08047, Q00839, Q86U44, Q9Y2W1, P48730	379	125	20581	3.90985	0.435977	0.0195532	2.82886
GOTERM_BP_DIRECT	GO:0042752~regulation of circadian rhythm	4	1.05541	0.0740806	Q13131, P11388, Q8N163, P48730	336	49	16792	4.07969	1	0.884917	72.2913
GOTERM_BP_DIRECT	GO:0048511~rhythmic process	4	1.05541	0.0929025	Q13131, P11388, Q8N163, P08047	336	54	16792	3.70194	1	0.911943	80.3261
Annotation Cluster 15	Enrichment Score: 1.6031474598212208
Category	Term	Count	%	PValue	Peptides	List Total	Pop Hits	Pop Total	Fold Enrichment	Bonferroni	Benjamini	FDR
KEGG_PATHWAY	hsa03015:mRNA surveillance pathway	7	1.84697	0.0031604	Q09161, Q6UN15, Q9UKV3, Q8IYB3, Q9H307, Q92540, Q9P2I0	111	91	6910	4.78863	0.362045	0.139145	3.67492
GOTERM_BP_DIRECT	GO:0006406~mRNA export from nucleus	7	1.84697	0.015007	Q09161, Q6UN15, P26368, P49792, Q8IYB3, Q92540, Q9P2I0	336	100	16792	3.49833	1	0.592828	22.286
GOTERM_BP_DIRECT	GO:0031124~mRNA 3'-end processing	5	1.31926	0.0174385	Q09161, Q6UN15, P26368, Q8IYB3, Q9P2I0	336	50	16792	4.99762	1	0.608296	25.4238
GOTERM_BP_DIRECT	GO:0006369~termination of RNA polymerase II transcription	5	1.31926	0.038822	Q09161, Q6UN15, P26368, Q8IYB3, Q9P2I0	336	64	16792	3.90439	1	0.78333	48.3277
GOTERM_BP_DIRECT	GO:0006405~RNA export from nucleus	3	0.791557	0.300359	Q09161, P26368, Q8IYB3	336	55	16792	2.72597	1	0.990318	99.741
Annotation Cluster 16	Enrichment Score: 1.5745117276868852
Category	Term	Count	%	PValue	Peptides	List Total	Pop Hits	Pop Total	Fold Enrichment	Bonferroni	Benjamini	FDR
GOTERM_MF_DIRECT	GO:0070034~telomerase RNA binding	4	1.05541	0.00398438	O60832, P07910, Q92540, Q00839	349	16	16881	12.0924	0.830786	0.127734	5.49796
GOTERM_CC_DIRECT	GO:0005697~telomerase holoenzyme complex	4	1.05541	0.00745546	O60832, P07910, Q92540, Q00839	355	21	18224	9.77814	0.941789	0.126645	9.84136
UP_KEYWORDS	Ribonucleoprotein	6	1.58311	0.636252	O60832, P07910, Q14764, Q00839, O00567, Q8ND56	379	296	20581	1.10075	1	0.939672	99.9998
Annotation Cluster 17	Enrichment Score: 1.444782186470474
Category	Term	Count	%	PValue	Peptides	List Total	Pop Hits	Pop Total	Fold Enrichment	Bonferroni	Benjamini	FDR
UP_KEYWORDS	Autophagy	8	2.11082	0.0102654	Q13131, Q92609, Q9HA65, Q96S15, Q9NRR5, Q5T0N5, Q96BY7, Q13501	379	130	20581	3.34175	0.932331	0.0720793	12.6245
GOTERM_CC_DIRECT	GO:0005776~autophagosome	5	1.31926	0.0357665	Q92609, Q9HA65, Q9H6K1, Q9NRR5, Q13501	355	64	18224	4.01056	0.999999	0.334401	39.6024
GOTERM_BP_DIRECT	GO:0006914~autophagy	7	1.84697	0.0505238	Q92609, Q9HA65, Q96S15, Q9NRR5, Q5T0N5, Q13501, Q9UN37	336	133	16792	2.63033	1	0.824709	57.8738
GOTERM_CC_DIRECT	GO:0031410~cytoplasmic vesicle	9	2.37467	0.0896441	Q92609, Q9HA65, Q9NRR5, Q5T0N5, Q8N271, Q9Y6D5, Q13501, Q9NZM1, Q92738	355	235	18224	1.96603	1	0.539691	72.7527
Annotation Cluster 18	Enrichment Score: 1.4262800948480279
Category	Term	Count	%	PValue	Peptides	List Total	Pop Hits	Pop Total	Fold Enrichment	Bonferroni	Benjamini	FDR
INTERPRO	IPR011011:Zinc finger, FYVE/PHD-type	11	2.90237	0.000424542	O14686, Q96T51, Q9BV36, P46100, Q96PU4, Q9HB58, Q9ULU4, Q9H1K0, Q9UIF9, Q9BTC0, Q8WWL2	360	141	18559	4.02185	0.255557	0.0573157	0.637715
UP_SEQ_FEATURE	zinc finger region:PHD-type	6	1.58311	0.00284087	P46100, Q96PU4, Q9HB58, Q9ULU4, Q9UIF9, Q9BTC0	377	52	20063	6.14048	0.970794	0.178234	4.51392
INTERPRO	IPR013083:Zinc finger, RING/FYVE/PHD-type	17	4.48549	0.0156225	Q96T51, P46100, Q99590, Q9H1K0, Q9ULU4, Q9HB58, Q9UIF9, Q96DX4, Q8N3P4, Q8WWL2, Q7Z6E9, Q9UKV5, O14686, Q9BV36, Q96PU4, O95155, Q9BTC0	360	453	18559	1.93465	0.999982	0.421413	21.1189
INTERPRO	IPR019787:Zinc finger, PHD-finger	6	1.58311	0.0185031	O14686, Q96PU4, Q9HB58, Q9ULU4, Q9UIF9, Q9BTC0	360	79	18559	3.9154	0.999998	0.461033	24.526
INTERPRO	IPR001965:Zinc finger, PHD-type	6	1.58311	0.0292089	O14686, Q96PU4, Q9HB58, Q9ULU4, Q9UIF9, Q9BTC0	360	89	18559	3.47547	1	0.547246	36.0213
SMART	SM00249:PHD	6	1.58311	0.061382	O14686, Q96PU4, Q9HB58, Q9ULU4, Q9UIF9, Q9BTC0	241	89	10057	2.81328	0.999996	0.680258	54.7369
UP_SEQ_FEATURE	domain:Bromo	3	0.791557	0.102172	Q9HB58, Q9ULU4, Q9UIF9	377	29	20063	5.50526	1	0.931244	82.6202
UP_KEYWORDS	Bromodomain	3	0.791557	0.160448	Q9HB58, Q9ULU4, Q9UIF9	379	39	20581	4.17719	1	0.544787	89.8463
INTERPRO	IPR001487:Bromodomain	3	0.791557	0.201983	Q9HB58, Q9ULU4, Q9UIF9	360	43	18559	3.59671	1	0.950982	96.6603
SMART	SM00297:BROMO	3	0.791557	0.265057	Q9HB58, Q9ULU4, Q9UIF9	241	42	10057	2.98074	1	0.937442	97.8798
INTERPRO	IPR019786:Zinc finger, PHD-type, conserved site	3	0.791557	0.372969	Q9HB58, Q9ULU4, Q9BTC0	360	67	18559	2.30833	1	0.996276	99.9117
Annotation Cluster 19	Enrichment Score: 1.3822828632671247
Category	Term	Count	%	PValue	Peptides	List Total	Pop Hits	Pop Total	Fold Enrichment	Bonferroni	Benjamini	FDR
INTERPRO	IPR011993:Pleckstrin homology-like domain	20	5.27704	0.000699105	P49757, Q9H4G0, Q96PE2, Q96SU4, P11171, P35568, Q5VV41, Q96Q42, Q9UI08, P49792, Q5T5U3, Q8NFP9, Q6IN85, Q14451, Q9HCM4, Q5T1M5, Q9BXB4, P31749, O15085, Q6WCQ1	360	427	18559	2.41465	0.384948	0.0670796	1.04812
UP_SEQ_FEATURE	domain:PH	9	2.37467	0.091205	Q5VV41, Q96Q42, Q5T5U3, Q96SU4, Q14451, P35568, Q9BXB4, O15085, P31749	377	245	20063	1.95493	1	0.91144	78.8331
INTERPRO	IPR001849:Pleckstrin homology domain	9	2.37467	0.156955	Q5VV41, Q5T5U3, Q96SU4, Q14451, P35568, Q9BXB4, O15085, P31749, Q6WCQ1	360	271	18559	1.71208	1	0.911225	92.3642
SMART	SM00233:PH	9	2.37467	0.295483	Q5VV41, Q5T5U3, Q96SU4, Q14451, P35568, Q9BXB4, O15085, P31749, Q6WCQ1	241	264	10057	1.42262	1	0.95096	98.7508
Annotation Cluster 20	Enrichment Score: 1.3626551793715065
Category	Term	Count	%	PValue	Peptides	List Total	Pop Hits	Pop Total	Fold Enrichment	Bonferroni	Benjamini	FDR
UP_KEYWORDS	Lipid-binding	11	2.90237	0.00538638	Q13596, Q9UKS6, Q9BSJ8, Q5T0N5, Q96T51, Q96SU4, Q14677, Q14451, A0FGR8, Q9BXB4, Q9BR61	379	209	20581	2.85808	0.75577	0.041817	6.82014
GOTERM_MF_DIRECT	GO:0008289~lipid binding	9	2.37467	0.013123	Q9UKS6, Q9BSJ8, Q5T0N5, Q96T51, Q96SU4, Q14677, A0FGR8, Q9BXB4, Q9BR61	349	151	16881	2.88296	0.997201	0.278612	17.0647
GOTERM_BP_DIRECT	GO:0006869~lipid transport	4	1.05541	0.193692	Q9BSJ8, Q96SU4, A0FGR8, Q9BXB4	336	76	16792	2.63033	1	0.975173	97.2399
UP_KEYWORDS	Lipid transport	4	1.05541	0.258783	Q9BSJ8, Q96SU4, A0FGR8, Q9BXB4	379	96	20581	2.26264	1	0.69402	98.0092
Annotation Cluster 21	Enrichment Score: 1.3548930990126133
Category	Term	Count	%	PValue	Peptides	List Total	Pop Hits	Pop Total	Fold Enrichment	Bonferroni	Benjamini	FDR
GOTERM_BP_DIRECT	GO:0090630~activation of GTPase activity	7	1.84697	0.00494155	Q92609, Q5VV41, O43166, Q86X10, Q4KMP7, Q92738, Q9H6U6	336	79	16792	4.42827	0.999526	0.399649	7.92838
GOTERM_BP_DIRECT	GO:0042147~retrograde transport, endosome to Golgi	6	1.58311	0.01217	Q92609, Q9HA65, Q13596, Q14203, Q4KMP7, O60271	336	69	16792	4.34576	1	0.560677	18.4682
GOTERM_BP_DIRECT	GO:1902017~regulation of cilium assembly	4	1.05541	0.0371053	Q92609, Q9HA65, Q4KMP7, Q92738	336	37	16792	5.40283	1	0.776402	46.7671
UP_SEQ_FEATURE	domain:Rab-GAP TBC	4	1.05541	0.0608437	Q92609, Q9HA65, Q4KMP7, Q92738	377	48	20063	4.43479	1	0.816379	63.911
INTERPRO	IPR000195:Rab-GTPase-TBC domain	4	1.05541	0.0980377	Q92609, Q9HA65, Q4KMP7, Q92738	360	57	18559	3.61774	1	0.833506	78.8719
SMART	SM00164:TBC	4	1.05541	0.116465	Q92609, Q9HA65, Q4KMP7, Q92738	241	50	10057	3.33842	1	0.82644	78.7637
GOTERM_BP_DIRECT	GO:0031338~regulation of vesicle fusion	3	0.791557	0.211521	Q92609, Q4KMP7, Q92738	336	43	16792	3.48671	1	0.978175	98.0989
Annotation Cluster 22	Enrichment Score: 1.311614884025273
Category	Term	Count	%	PValue	Genes	List Total	Pop Hits	Pop Total	Fold Enrichment	Bonferroni	Benjamini	FDR
UP_KEYWORDS	Guanine-nucleotide releasing factor	11	2.90237	0.000441498	Q5TH69, P86790, Q5VV41, Q96Q42, Q5VZ89, Q96PE2, Q6ZUT9, Q9Y6D5, Q14C86, Q96HP0, O15085	379	149	20581	4.00898	0.108862	0.00547337	0.575895
GOTERM_MF_DIRECT	GO:0005085~guanyl-nucleotide exchange factor activity	9	2.37467	0.00308613	Q6IAA8, P86790, Q5VV41, Q96Q42, Q96PE2, Q9Y6D5, Q14C86, Q96HP0, O15085	349	118	16881	3.68921	0.747275	0.108296	4.28361
UP_SEQ_FEATURE	domain:DH	4	1.05541	0.135168	Q5VV41, Q96Q42, Q96PE2, O15085	377	68	20063	3.13044	1	0.962346	90.5369
INTERPRO	IPR000219:Dbl homology (DH) domain	4	1.05541	0.158336	Q5VV41, Q96Q42, Q96PE2, O15085	360	71	18559	2.90438	1	0.908919	92.5505
GOTERM_MF_DIRECT	GO:0005089~Rho guanyl-nucleotide exchange factor activity	4	1.05541	0.211995	Q5VV41, Q96Q42, Q96PE2, O15085	349	77	16881	2.51271	1	0.824138	96.577
GOTERM_BP_DIRECT	GO:0035023~regulation of Rho protein signal transduction	4	1.05541	0.219495	Q5VV41, Q96Q42, Q96PE2, O15085	336	81	16792	2.46796	1	0.977423	98.3953
SMART	SM00325:RhoGEF	3	0.791557	0.485455	Q5VV41, Q96PE2, O15085	241	68	10057	1.84104	1	0.993656	99.9755
Annotation Cluster 23	Enrichment Score: 1.2998267049592802
Category	Term	Count	%	PValue	Genes	List Total	Pop Hits	Pop Total	Fold Enrichment	Bonferroni	Benjamini	FDR
UP_KEYWORDS	Cell cycle	22	5.80475	0.00920457	Q9UJX5, Q69YQ0, P05783, Q96GX5, Q6KC79, Q14676, Q8N163, Q9H2G4, Q9Y5K6, Q9NTJ3, P41208, Q9UN37, Q14004, Q02241, P04637, Q96PU4, O75122, Q9NVM9, P22674, Q8IVT2, O75410, Q15398	379	650	20581	1.83796	0.9105	0.0666338	11.3916
UP_KEYWORDS	Cell division	14	3.69393	0.0276754	Q9UJX5, Q69YQ0, Q96GX5, Q9Y5K6, P41208, Q9NTJ3, Q9UN37, Q14004, Q02241, O75122, Q9NVM9, P22674, Q8IVT2, O75410	379	388	20581	1.9594	0.999341	0.15336	30.7237
GOTERM_BP_DIRECT	GO:0051301~cell division	13	3.43008	0.049105	Q9UJX5, Q69YQ0, Q96GX5, Q9Y5K6, P41208, Q9NTJ3, Q9UN37, Q14004, O75122, Q9NVM9, P22674, Q8IVT2, O75410	336	350	16792	1.85626	1	0.829331	56.8118
UP_KEYWORDS	Mitosis	9	2.37467	0.111153	Q9UJX5, O75122, Q96GX5, Q9NVM9, Q9Y5K6, Q8IVT2, Q9NTJ3, P41208, Q02241	379	262	20581	1.86539	1	0.440247	78.5853
GOTERM_BP_DIRECT	GO:0007067~mitotic nuclear division	8	2.11082	0.227888	Q9UJX5, P30622, Q14203, Q96GX5, Q9NVM9, Q9Y5K6, Q8IVT2, P41208	336	248	16792	1.61214	1	0.977752	98.66
Annotation Cluster 24	Enrichment Score: 1.2499425389732561
Category	Term	Count	%	PValue	Genes	List Total	Pop Hits	Pop Total	Fold Enrichment	Bonferroni	Benjamini	FDR
INTERPRO	IPR013761:Sterile alpha motif/pointed domain	7	1.84697	0.0262418	Q9ULJ8, Q9UPX8, Q9UQR0, P41212, O94885, Q13136, Q8NDX5	360	117	18559	3.08435	1	0.552262	33.011
INTERPRO	IPR001660:Sterile alpha motif domain	6	1.58311	0.0357733	Q9ULJ8, Q9UPX8, Q9UQR0, O94885, Q13136, Q8NDX5	360	94	18559	3.2906	1	0.595141	42.2382
SMART	SM00454:SAM	6	1.58311	0.052278	Q9ULJ8, Q9UPX8, Q9UQR0, O94885, Q13136, Q8NDX5	241	85	10057	2.94567	0.999976	0.654631	48.9259
UP_SEQ_FEATURE	domain:SAM	4	1.05541	0.203873	Q9ULJ8, Q9UPX8, Q9UQR0, Q8NDX5	377	83	20063	2.5647	1	0.988833	97.5319
Annotation Cluster 25	Enrichment Score: 1.182624270403075
Category	Term	Count	%	PValue	Genes	List Total	Pop Hits	Pop Total	Fold Enrichment	Bonferroni	Benjamini	FDR
UP_KEYWORDS	Kinase	25	6.59631	0.00491875	Q07002, Q12851, Q14161, Q96GX5, P13861, Q13188, P48730, Q9NYV4, Q13523, Q9HAZ1, O43741, Q96B97, Q13131, Q9UKS6, Q8N4C8, Q9H2G2, O60825, Q14004, Q96RR4, P15531, Q9UBF8, P21860, Q92551, Q99759, P31749	379	735	20581	1.84706	0.723892	0.0394196	6.24552
UP_KEYWORDS	Serine/threonine-protein kinase	15	3.95778	0.0145005	Q13131, Q07002, Q8N4C8, Q96GX5, Q12851, Q9H2G2, Q13188, Q14004, Q96RR4, P48730, Q9NYV4, Q13523, Q9HAZ1, Q99759, P31749	379	393	20581	2.07265	0.977904	0.0931266	17.39
UP_SEQ_FEATURE	binding site:ATP	19	5.01319	0.0185293	Q13131, Q07002, P56192, P11388, Q8N4C8, Q96GX5, Q9H2G2, Q12851, Q13188, Q14004, Q96RR4, P48730, P15531, Q9NYV4, Q13523, Q9HAZ1, P21860, Q99759, P31749	377	558	20063	1.81207	1	0.516117	26.1889
UP_SEQ_FEATURE	nucleotide phosphate-binding region:ATP	28	7.38786	0.0345973	Q07002, P11388, Q96GX5, Q12851, Q9NTJ3, Q13188, P48730, Q9Y2W1, Q9NYV4, Q13523, Q9HAZ1, Q00839, Q13131, Q02880, P46100, Q8N4C8, Q9H2G2, O60825, Q9UN37, Q14004, Q96RR4, Q02241, P42694, Q7Z406, Q96L91, P21860, Q99759, P31749	377	994	20063	1.49908	1	0.66488	43.5415
UP_KEYWORDS	ATP-binding	36	9.49868	0.0356269	Q07002, P34932, P56192, P11388, Q96GX5, Q12851, Q9NTJ3, Q13188, P48730, Q9Y2W1, Q9NYV4, Q13523, Q9HAZ1, Q00839, Q13131, Q02880, P46100, Q8N4C8, Q9H2G2, P20020, O60825, Q14004, Q9UN37, P15531, Q02241, Q96RR4, Q9UBF8, P22234, P42694, Q7Z406, Q96L91, P21860, Q92551, Q9H7F0, Q99759, P31749	379	1391	20581	1.40541	0.999923	0.189746	37.7782
UP_SEQ_FEATURE	domain:Protein kinase	16	4.22164	0.0368196	Q13131, Q07002, Q8N4C8, Q96GX5, Q9H2G2, Q12851, Q13188, Q14004, Q96RR4, P48730, Q9NYV4, Q13523, Q9HAZ1, P21860, Q99759, P31749	377	478	20063	1.78134	1	0.679033	45.615
INTERPRO	IPR008271:Serine/threonine-protein kinase, active site	12	3.16623	0.0411201	Q13131, Q9NYV4, Q07002, Q13523, Q9HAZ1, Q8N4C8, Q96GX5, Q9H2G2, Q14004, P31749, Q96RR4, P48730	360	312	18559	1.9828	1	0.634431	46.8801
GOTERM_MF_DIRECT	GO:0004674~protein serine/threonine kinase activity	14	3.69393	0.0486672	Q13131, Q07002, Q8N4C8, Q96GX5, Q13501, Q12851, Q9H2G2, Q13188, Q14004, Q96RR4, P48730, Q13523, Q9HAZ1, P31749	349	376	16881	1.801	1	0.469711	50.6719
SMART	SM00220:S_TKc	15	3.95778	0.048735	Q13131, Q07002, Q8N4C8, Q96GX5, Q12851, Q9H2G2, Q13188, Q14004, Q96RR4, P48730, Q9NYV4, Q13523, Q9HAZ1, Q99759, P31749	241	359	10057	1.74361	0.999949	0.666855	46.4845
INTERPRO	IPR000719:Protein kinase, catalytic domain	16	4.22164	0.0517519	Q13131, Q07002, Q8N4C8, Q96GX5, Q9H2G2, Q12851, Q13188, Q14004, Q96RR4, P48730, Q9NYV4, Q13523, Q9HAZ1, P21860, Q99759, P31749	360	487	18559	1.69373	1	0.696188	55.0942
INTERPRO	IPR011009:Protein kinase-like domain	17	4.48549	0.0542391	Q13131, Q07002, Q8N4C8, Q96GX5, Q9H2G2, Q12851, Q13188, Q14004, Q96RR4, P48730, Q9NYV4, Q13523, Q9UBF8, Q9HAZ1, P21860, Q99759, P31749	360	531	18559	1.65047	1	0.702147	56.8363
UP_KEYWORDS	Nucleotide-binding	41	10.8179	0.113065	Q07002, P34932, P56192, P11388, Q96GX5, Q12851, P13861, Q9NTJ3, Q13188, P48730, Q9Y2W1, Q9NYV4, Q13523, Q9HAZ1, Q3YEC7, P51858, Q00839, Q13131, Q02880, Q8N4C8, P46100, Q8IYK8, Q9H2G2, P20020, Q9UN81, O60825, Q14004, Q9UN37, Q02241, P15531, Q96RR4, Q9UBF8, P22234, Q7Z406, P42694, Q96L91, P21860, Q92551, Q9H7F0, Q99759, P31749	379	1788	20581	1.24521	1	0.440058	79.1801
INTERPRO	IPR017441:Protein kinase, ATP binding site	12	3.16623	0.121151	Q13131, Q9NYV4, Q07002, Q9HAZ1, Q8N4C8, Q12851, Q9H2G2, Q13188, Q14004, P31749, Q96RR4, P48730	360	381	18559	1.62371	1	0.863923	85.711
GOTERM_MF_DIRECT	GO:0004672~protein kinase activity	12	3.16623	0.124076	Q13131, Q9NYV4, Q07002, Q13523, Q8N4C8, Q12851, P21860, Q13188, Q99759, Q14004, P31749, P48730	349	359	16881	1.61681	1	0.722397	84.6865
GOTERM_BP_DIRECT	GO:0046777~protein autophosphorylation	7	1.84697	0.130368	Q9NYV4, Q9HAZ1, Q8N4C8, Q9H2G2, Q99759, P31749, Q96RR4	336	172	16792	2.03391	1	0.947991	90.2628
GOTERM_MF_DIRECT	GO:0005524~ATP binding	38	10.0264	0.140846	Q07002, P34932, P56192, P11388, Q96GX5, Q12851, Q9NTJ3, Q13188, P48730, Q9Y2W1, Q9NYV4, Q13523, Q9HAZ1, Q00839, Q13131, Q02880, P46100, Q8N4C8, Q9H2G2, P20020, O60825, Q14004, Q9UN37, P15531, Q02241, Q96RR4, P04637, Q9UBF8, P22234, P42694, Q7Z406, Q96L91, P21860, Q92551, Q9H7F0, Q99759, O95155, P31749	349	1495	16881	1.22946	1	0.72046	88.3545
UP_SEQ_FEATURE	active site:Proton acceptor	16	4.22164	0.276403	Q13131, Q07002, Q8N4C8, Q96GX5, Q9H2G2, Q12851, Q13188, Q14004, Q96RR4, P48730, Q9NYV4, Q13523, Q9HAZ1, P21860, Q99759, P31749	377	672	20063	1.26708	1	0.99773	99.4766
GOTERM_BP_DIRECT	GO:0006468~protein phosphorylation	11	2.90237	0.431004	Q13131, Q07002, Q13523, Q8N4C8, O43741, Q12851, Q13501, Q13188, P31749, Q96RR4, P48730	336	456	16792	1.20557	1	0.99774	99.9917
UP_KEYWORDS	Transferase	32	8.44327	0.555249	Q07002, Q14161, Q96GX5, Q12851, P13861, Q13188, P48730, Q9NYV4, Q9BV44, Q13523, Q9HAZ1, O43159, O43741, Q96B97, Q86U44, Q13131, Q9UKS6, Q8N4C8, P46934, Q9H2G2, O60825, Q14004, P15531, Q96RR4, O14686, Q9UBF8, Q9UKV5, P46087, P21860, Q92551, Q99759, P31749	379	1708	20581	1.01739	1	0.909563	99.9975
Annotation Cluster 26	Enrichment Score: 1.167296412924995
Category	Term	Count	%	PValue	Genes	List Total	Pop Hits	Pop Total	Fold Enrichment	Bonferroni	Benjamini	FDR
GOTERM_CC_DIRECT	GO:0031588~nucleotide-activated protein kinase complex	3	0.791557	0.0184306	Q13131, O43741, P13861	355	11	18224	14.0005	0.999149	0.223116	22.7044
BIOCARTA	h_chrebpPathway:ChREBP regulation by carbohydrates and cAMP	3	0.791557	0.0964591	Q13131, O43741, P13861	42	21	1625	5.52721	0.999987	0.976554	68.2709
KEGG_PATHWAY	hsa04910:Insulin signaling pathway	5	1.31926	0.177104	Q13131, O43741, P35568, P13861, P31749	111	138	6910	2.25552	1	0.861529	90.0305
Annotation Cluster 27	Enrichment Score: 1.1141186506246576
Category	Term	Count	%	PValue	Genes	List Total	Pop Hits	Pop Total	Fold Enrichment	Bonferroni	Benjamini	FDR
UP_SEQ_FEATURE	domain:Ubiquitin-like	4	1.05541	0.0519735	Q9NRR5, P46379, Q96PU4, Q8NCF5	377	45	20063	4.73045	1	0.770784	57.9603
SMART	SM00213:UBQ	4	1.05541	0.0825322	Q9NRR5, P46379, Q96PU4, Q8NCF5	241	43	10057	3.88189	1	0.758594	65.9681
INTERPRO	IPR000626:Ubiquitin	4	1.05541	0.105983	Q9NRR5, P46379, Q96PU4, Q8NCF5	360	59	18559	3.4951	1	0.836466	81.5088
Annotation Cluster 28	Enrichment Score: 1.0506899022933611
Category	Term	Count	%	PValue	Genes	List Total	Pop Hits	Pop Total	Fold Enrichment	Bonferroni	Benjamini	FDR
GOTERM_BP_DIRECT	GO:0031032~actomyosin structure organization	4	1.05541	0.0161496	Q9H4G0, Q7Z406, P11171, Q9HCM4	336	27	16792	7.40388	1	0.592772	23.7756
INTERPRO	IPR014847:FERM adjacent (FA)	3	0.791557	0.0252823	Q9H4G0, P11171, Q9HCM4	360	13	18559	11.8968	1	0.554679	32.0096
GOTERM_MF_DIRECT	GO:0005200~structural constituent of cytoskeleton	7	1.84697	0.026359	P10636, Q9UEY8, Q9H4G0, P08727, P11171, Q9HCM4, Q9Y5K6	349	110	16881	3.07807	0.999993	0.356133	31.502
SMART	SM01195:SM01195	3	0.791557	0.0372025	Q9H4G0, P11171, Q9HCM4	241	13	10057	9.63007	0.999451	0.657804	37.7746
INTERPRO	IPR000798:Ezrin/radixin/moesin like	3	0.791557	0.0465557	Q9H4G0, P11171, Q9HCM4	360	18	18559	8.59213	1	0.668609	51.2404
INTERPRO	IPR014352:FERM/acyl-CoA-binding protein, 3-helical bundle	4	1.05541	0.0723086	Q9H4G0, P11171, Q9HCM4, Q9BR61	360	50	18559	4.12422	1	0.774718	67.7227
GOTERM_CC_DIRECT	GO:0019898~extrinsic component of membrane	5	1.31926	0.0754955	Q13596, Q9H4G0, Q96BY7, P11171, Q9HCM4	355	82	18224	3.1302	1	0.492334	66.2675
INTERPRO	IPR019747:FERM conserved site	3	0.791557	0.077906	Q9H4G0, P11171, Q9HCM4	360	24	18559	6.4441	1	0.782056	70.5356
INTERPRO	IPR018980:FERM, C-terminal PH-like domain	3	0.791557	0.0954521	Q9H4G0, P11171, Q9HCM4	360	27	18559	5.72809	1	0.832665	77.9407
INTERPRO	IPR018979:FERM, N-terminal	3	0.791557	0.107712	Q9H4G0, P11171, Q9HCM4	360	29	18559	5.33305	1	0.834725	82.0401
SMART	SM01196:SM01196	3	0.791557	0.135042	Q9H4G0, P11171, Q9HCM4	241	27	10057	4.6367	1	0.833921	83.7221
UP_SEQ_FEATURE	domain:FERM	3	0.791557	0.233881	Q9H4G0, P11171, Q9HCM4	377	49	20063	3.25821	1	0.994316	98.6773
INTERPRO	IPR000299:FERM domain	3	0.791557	0.259208	Q9H4G0, P11171, Q9HCM4	360	51	18559	3.03252	1	0.975855	98.9115
INTERPRO	IPR019749:Band 4.1 domain	3	0.791557	0.259208	Q9H4G0, P11171, Q9HCM4	360	51	18559	3.03252	1	0.975855	98.9115
INTERPRO	IPR019748:FERM central domain	3	0.791557	0.259208	Q9H4G0, P11171, Q9HCM4	360	51	18559	3.03252	1	0.975855	98.9115
SMART	SM00295:B41	3	0.791557	0.344645	Q9H4G0, P11171, Q9HCM4	241	51	10057	2.45472	1	0.969385	99.4947
Annotation Cluster 29	Enrichment Score: 0.9444564863119811
Category	Term	Count	%	PValue	Genes	List Total	Pop Hits	Pop Total	Fold Enrichment	Bonferroni	Benjamini	FDR
GOTERM_MF_DIRECT	GO:0000166~nucleotide binding	13	3.43008	0.0568978	Q8IXT5, Q9NWH9, Q8NDT2, P26368, P20020, Q9UN81, P07910, Q9UKV3, O15042, Q96T37, P51858, P43243, O43719	349	348	16881	1.80691	1	0.505669	56.3844
INTERPRO	IPR012677:Nucleotide-binding, alpha-beta plait	10	2.63852	0.071798	Q8IXT5, Q9NWH9, P07910, Q9UKV3, P26368, Q8NDT2, O15042, Q96T37, P43243, O43719	360	264	18559	1.95276	1	0.781941	67.454
INTERPRO	IPR000504:RNA recognition motif domain	9	2.37467	0.0731714	Q8IXT5, Q9NWH9, P07910, P26368, Q8NDT2, O15042, Q96T37, P43243, O43719	360	226	18559	2.05299	1	0.769376	68.1721
UP_SEQ_FEATURE	domain:RRM 2	6	1.58311	0.0862879	Q8IXT5, P26368, Q8NDT2, Q96T37, P43243, O43719	377	125	20063	2.55444	1	0.903185	76.895
UP_SEQ_FEATURE	domain:RRM 1	6	1.58311	0.0862879	Q8IXT5, P26368, Q8NDT2, Q96T37, P43243, O43719	377	125	20063	2.55444	1	0.903185	76.895
UP_SEQ_FEATURE	domain:RRM 3	4	1.05541	0.106453	Q8IXT5, P26368, Q8NDT2, Q96T37	377	61	20063	3.48967	1	0.932009	83.9178
SMART	SM00360:RRM	9	2.37467	0.135148	Q8IXT5, Q9NWH9, P07910, P26368, Q8NDT2, O15042, Q96T37, P43243, O43719	241	212	10057	1.77157	1	0.815687	83.7472
GOTERM_MF_DIRECT	GO:0003676~nucleic acid binding	17	4.48549	0.868819	Q8IXT5, Q9NWH9, P30622, Q8NDT2, Q9UBB9, Q16385, P06748, Q7Z6E9, P07910, Q9UKV3, Q9UQR1, O15042, Q96T37, Q92766, P43243, O43719, Q5VUA4	349	985	16881	0.834806	1	0.999969	100
Annotation Cluster 30	Enrichment Score: 0.903853152191259
Category	Term	Count	%	PValue	Genes	List Total	Pop Hits	Pop Total	Fold Enrichment	Bonferroni	Benjamini	FDR
GOTERM_BP_DIRECT	GO:0031116~positive regulation of microtubule polymerization	3	0.791557	0.0351076	P10636, P30622, Q14203	336	15	16792	9.99524	1	0.766147	44.8953
GOTERM_MF_DIRECT	GO:0008017~microtubule binding	9	2.37467	0.066334	P10636, P78559, P30622, Q14203, O75122, Q9UH99, Q92597, P41208, Q02241	349	208	16881	2.09292	1	0.552362	62.1746
UP_KEYWORDS	Microtubule	8	2.11082	0.255924	P10636, P78559, P30622, Q14203, O75122, Q9P1Y5, Q92597, Q02241	379	280	20581	1.55153	1	0.694863	97.9064
GOTERM_CC_DIRECT	GO:0005874~microtubule	8	2.11082	0.406761	P10636, P78559, P30622, Q14203, O75122, Q9P1Y5, Q92597, Q02241	355	311	18224	1.32052	1	0.913674	99.9275
Annotation Cluster 31	Enrichment Score: 0.8639725044706756
Category	Term	Count	%	PValue	Genes	List Total	Pop Hits	Pop Total	Fold Enrichment	Bonferroni	Benjamini	FDR
UP_KEYWORDS	Zinc-finger	47	12.4011	0.0117509	Q9H2Y7, Q8IU81, Q14161, Q9UHF7, Q86VP1, Q8NB78, Q96DX4, Q9UIF9, Q86V15, O60293, Q8N3P4, Q9HCI7, Q6PJT7, P49792, Q92766, Q96KM6, A7E2V4, Q96T51, Q9H1B7, Q9UGR2, P30622, Q99590, P46100, Q9HB58, Q9ULU4, Q9H1K0, O95218, Q86VM9, Q13501, Q8NDX5, P20042, Q7Z6E9, O14686, Q9UKV5, Q9BV36, P42694, Q9UQR1, Q96PU4, O95365, Q7Z5L9, O60941, Q8N6T3, P08047, P43243, Q9BTC0, Q5VUA4, Q9P2R6	379	1781	20581	1.43305	0.954276	0.0800004	14.3241
UP_KEYWORDS	Zinc	55	14.5119	0.0486823	Q96DX4, O60293, Q6PJT7, P49792, Q92766, Q96T51, Q9H1B7, Q9BUB4, P30622, Q8WWI1, Q9H1K0, Q9ULU4, O95218, Q8NDX5, P20042, P04637, Q7Z6E9, Q9UKV5, O14686, P42694, Q96PU4, O95365, O60941, Q9BTC0, Q9P2R6, Q9H2Y7, Q8IU81, Q14161, Q9UHF7, Q86VP1, Q8NB78, Q9UIF9, Q86V15, Q8N3P4, Q9HCI7, Q13443, Q5VVJ2, Q96JY6, Q96KM6, A7E2V4, O75976, Q9UGR2, Q99590, P46100, Q9HB58, Q86VM9, Q13501, Q92504, Q9BV36, Q9UQR1,…	379	2348	20581	1.27201	0.999998	0.237666	47.9379
GOTERM_MF_DIRECT	GO:0008270~zinc ion binding	30	7.91557	0.173674	Q9UHF7, Q8NB78, Q9UIF9, Q96DX4, Q8N3P4, Q9HCI7, P49792, Q96JY6, A7E2V4, Q96T51, O75976, P30622, Q8WWI1, Q99590, Q9ULU4, Q9H1K0, Q9HB58, O95218, Q13501, Q8NDX5, P04637, Q7Z6E9, O14686, Q9UKV5, Q96PU4, O60941, P43243, Q9BTC0, Q5VUA4, Q9P2R6	349	1169	16881	1.24131	1	0.768607	93.2934
UP_KEYWORDS	Metal-binding	68	17.942	0.513568	Q96DX4, P41208, Q13188, O60293, Q9BSJ8, Q6PJT7, P49792, Q92766, Q02880, Q96T51, Q9H1B7, Q9BUB4, P30622, Q8WWI1, Q9H1K0, Q9ULU4, O95218, Q8NDX5, P20042, P04637, Q7Z6E9, Q9UKV5, O14686, P42694, Q96PU4, O95365, O60941, A0FGR8, Q9BTC0, Q9P2R6, Q9H2Y7, P11388, Q8IU81, Q14161, Q9UHF7, Q86VP1, Q8NB78, Q9UIF9, Q86V15, Q8N3P4, Q9HCI7, Q13443, Q5VVJ2, Q96JY6, Q96KM6, A7E2V4, Q13131, O75976, Q9UGR2, Q99590,…	379	3640	20581	1.01446	1	0.896291	99.9919
GOTERM_MF_DIRECT	GO:0046872~metal ion binding	35	9.23483	0.938349	Q9H2Y7, Q8IU81, Q14161, Q9UHF7, Q86VP1, Q86V15, O60293, Q13443, Q9BSJ8, Q5VVJ2, Q6PJT7, Q92766, Q96KM6, Q13131, Q02880, Q9H1B7, Q9UGR2, Q9BUB4, P30622, P46100, Q9H1K0, Q86VM9, P20020, P20042, P04637, Q9BV36, Q9UQR1, P42694, O95365, Q7Z5L9, Q96AY2, Q9H7F0, P08047, Q8N6T3, Q99759	349	2069	16881	0.818239	1	0.999999	100
Annotation Cluster 32	Enrichment Score: 0.8541660904634499
Category	Term	Count	%	PValue	Genes	List Total	Pop Hits	Pop Total	Fold Enrichment	Bonferroni	Benjamini	FDR
INTERPRO	IPR008936:Rho GTPase activation protein	5	1.31926	0.100025	Q5T5U3, Q9NRY4, Q14C86, Q07960, Q68EM7	360	91	18559	2.83257	1	0.832448	79.5624
UP_SEQ_FEATURE	domain:Rho-GAP	4	1.05541	0.135168	Q5T5U3, Q9NRY4, Q07960, Q68EM7	377	68	20063	3.13044	1	0.962346	90.5369
INTERPRO	IPR000198:Rho GTPase-activating protein domain	4	1.05541	0.140075	Q5T5U3, Q9NRY4, Q07960, Q68EM7	360	67	18559	3.07778	1	0.892638	89.7063
SMART	SM00324:RhoGAP	4	1.05541	0.202298	Q5T5U3, Q9NRY4, Q07960, Q68EM7	241	65	10057	2.56802	1	0.881288	94.0885
Annotation Cluster 33	Enrichment Score: 0.8240263257220515
Category	Term	Count	%	PValue	Genes	List Total	Pop Hits	Pop Total	Fold Enrichment	Bonferroni	Benjamini	FDR
UP_SEQ_FEATURE	domain:C2 3	3	0.791557	0.0204201	Q9BSJ8, Q9NZM1, A0FGR8	377	12	20063	13.3044	1	0.539984	28.4641
SMART	SM00239:C2	6	1.58311	0.186837	Q9BSJ8, Q6P1N0, P46934, Q9NZM1, A0FGR8, Q6WKZ4	241	127	10057	1.97151	1	0.87095	92.4834
INTERPRO	IPR000008:C2 calcium-dependent membrane targeting	6	1.58311	0.215834	Q9BSJ8, Q6P1N0, P46934, Q9NZM1, A0FGR8, Q6WKZ4	360	165	18559	1.87465	1	0.953687	97.4347
UP_SEQ_FEATURE	domain:C2 1	3	0.791557	0.303468	Q9BSJ8, Q9NZM1, A0FGR8	377	59	20063	2.70597	1	0.998647	99.7182
UP_SEQ_FEATURE	domain:C2 2	3	0.791557	0.303468	Q9BSJ8, Q9NZM1, A0FGR8	377	59	20063	2.70597	1	0.998647	99.7182
Annotation Cluster 34	Enrichment Score: 0.8125500790861478
Category	Term	Count	%	PValue	Genes	List Total	Pop Hits	Pop Total	Fold Enrichment	Bonferroni	Benjamini	FDR
INTERPRO	IPR017986:WD40-repeat-containing domain	14	3.69393	0.00689679	Q96S15, Q9UJX5, Q96PE2, Q9H2Y7, O60271, Q13033, Q8N3P4, O94979, Q9H6U6, Q9P273, Q8NFP9, Q58WW2, Q8TEQ6, Q8WUA4	360	306	18559	2.35862	0.991851	0.330231	9.90162
INTERPRO	IPR015943:WD40/YVTN repeat-like-containing domain	13	3.43008	0.0282335	Q96S15, Q9UJX5, Q96PE2, Q9H2Y7, O60271, Q13033, Q8N3P4, O94979, Q9H6U6, Q8NFP9, Q58WW2, Q8TEQ6, Q8WUA4	360	331	18559	2.02473	1	0.563671	35.0459
UP_KEYWORDS	WD repeat	10	2.63852	0.075882	Q96S15, Q9H2Y7, Q8NFP9, Q58WW2, Q8TEQ6, Q13033, Q8N3P4, O94979, Q9H6U6, Q8WUA4	379	281	20581	1.93251	1	0.332263	64.3753
UP_SEQ_FEATURE	repeat:WD 3	9	2.37467	0.13394	Q96S15, Q9H2Y7, Q8NFP9, Q58WW2, Q8TEQ6, Q13033, O94979, Q9H6U6, Q8WUA4	377	269	20063	1.78051	1	0.96339	90.3165
INTERPRO	IPR001680:WD40 repeat	9	2.37467	0.149627	Q96S15, Q9H2Y7, Q8NFP9, Q58WW2, Q8TEQ6, Q13033, Q8N3P4, O94979, Q8WUA4	360	268	18559	1.73125	1	0.904324	91.3007
UP_SEQ_FEATURE	repeat:WD 1	9	2.37467	0.152678	Q96S15, Q9H2Y7, Q8NFP9, Q58WW2, Q8TEQ6, Q13033, O94979, Q9H6U6, Q8WUA4	377	278	20063	1.72287	1	0.974636	93.2111
UP_SEQ_FEATURE	repeat:WD 2	9	2.37467	0.152678	Q96S15, Q9H2Y7, Q8NFP9, Q58WW2, Q8TEQ6, Q13033, O94979, Q9H6U6, Q8WUA4	377	278	20063	1.72287	1	0.974636	93.2111
UP_SEQ_FEATURE	repeat:WD 4	8	2.11082	0.2035	Q96S15, Q9H2Y7, Q8NFP9, Q58WW2, Q8TEQ6, Q13033, O94979, Q8WUA4	377	255	20063	1.66957	1	0.989516	97.5131
UP_SEQ_FEATURE	repeat:WD 5	7	1.84697	0.286659	Q96S15, Q9H2Y7, Q8NFP9, Q58WW2, Q8TEQ6, Q13033, O94979	377	237	20063	1.57183	1	0.998092	99.5849
UP_SEQ_FEATURE	repeat:WD 6	6	1.58311	0.306622	Q96S15, Q9H2Y7, Q58WW2, Q8TEQ6, Q13033, O94979	377	196	20063	1.62911	1	0.998628	99.7382
SMART	SM00320:WD40	8	2.11082	0.454731	Q96S15, Q9H2Y7, Q8NFP9, Q58WW2, Q8TEQ6, Q13033, O94979, Q8WUA4	241	267	10057	1.25035	1	0.991797	99.9494
INTERPRO	IPR019775:WD40 repeat, conserved site	4	1.05541	0.625981	Q96S15, Q8TEQ6, Q13033, Q8WUA4	360	166	18559	1.24224	1	0.999981	100
UP_SEQ_FEATURE	repeat:WD 7	3	0.791557	0.777992	Q58WW2, Q8TEQ6, O94979	377	151	20063	1.0573	1	1	100
Annotation Cluster 35	Enrichment Score: 0.8125121405690932
Category	Term	Count	%	PValue	Genes	List Total	Pop Hits	Pop Total	Fold Enrichment	Bonferroni	Benjamini	FDR
KEGG_PATHWAY	hsa04152:AMPK signaling pathway	7	1.84697	0.0129093	Q13131, Q53ET0, O43741, P35568, O60825, P31749, Q96RR4	111	122	6910	3.57185	0.841983	0.308582	14.2462
KEGG_PATHWAY	hsa04920:Adipocytokine signaling pathway	5	1.31926	0.0249632	Q13131, O43741, P35568, P31749, Q96RR4	111	70	6910	4.44659	0.972395	0.401198	25.8457
GOTERM_BP_DIRECT	GO:0071456~cellular response to hypoxia	6	1.58311	0.0431077	P04637, Q13131, Q92597, O60238, P31749, O95069	336	96	16792	3.12351	1	0.802287	52.0381
KEGG_PATHWAY	hsa04922:Glucagon signaling pathway	5	1.31926	0.0725983	Q13131, Q53ET0, O43741, Q6IN85, P31749	111	99	6910	3.14405	0.999978	0.737575	58.9954
KEGG_PATHWAY	hsa04931:Insulin resistance	5	1.31926	0.0929747	Q13131, Q53ET0, O43741, P35568, P31749	111	108	6910	2.88205	0.999999	0.749853	68.4712
KEGG_PATHWAY	hsa04910:Insulin signaling pathway	5	1.31926	0.177104	Q13131, O43741, P35568, P13861, P31749	111	138	6910	2.25552	1	0.861529	90.0305
GOTERM_BP_DIRECT	GO:1901796~regulation of signal transduction by p53 class mediator	5	1.31926	0.235261	P04637, Q13131, O43741, Q16514, P31749	336	124	16792	2.01517	1	0.979202	98.8581
KEGG_PATHWAY	hsa04150:mTOR signaling pathway	3	0.791557	0.235671	Q13131, P35568, P31749	111	58	6910	3.21994	1	0.907932	95.8371
GOTERM_BP_DIRECT	GO:0042593~glucose homeostasis	4	1.05541	0.327396	Q13131, Q53ET0, P35568, P31749	336	101	16792	1.97926	1	0.991972	99.8657
KEGG_PATHWAY	hsa04068:FoxO signaling pathway	4	1.05541	0.359898	Q13131, O43741, P35568, P31749	111	134	6910	1.85828	1	0.957892	99.4892
KEGG_PATHWAY	hsa04932:Non-alcoholic fatty liver disease (NAFLD)	4	1.05541	0.433244	Q13131, O43741, P35568, P31749	111	151	6910	1.64907	1	0.969974	99.8789
KEGG_PATHWAY	hsa04921:Oxytocin signaling pathway	3	0.791557	0.721815	Q13131, O43741, Q96RR4	111	158	6910	1.182	1	0.998098	100
KEGG_PATHWAY	hsa04151:PI3K-Akt signaling pathway	5	1.31926	0.806857	P04637, Q13131, Q53ET0, P35568, P31749	111	345	6910	0.902207	1	0.999464	100
Annotation Cluster 36	Enrichment Score: 0.8094126606487824
Category	Term	Count	%	PValue	Genes	List Total	Pop Hits	Pop Total	Fold Enrichment	Bonferroni	Benjamini	FDR
INTERPRO	IPR009060:UBA-like	4	1.05541	0.105983	Q9H6K1, Q9NRR5, Q13501, Q14157	360	59	18559	3.4951	1	0.836466	81.5088
SMART	SM00165:UBA	3	0.791557	0.15156	Q9NRR5, Q13501, Q14157	241	29	10057	4.31693	1	0.836005	87.2118
UP_SEQ_FEATURE	domain:UBA	3	0.791557	0.172278	Q9NRR5, Q13501, Q14157	377	40	20063	3.99131	1	0.980038	95.3571
INTERPRO	IPR015940:Ubiquitin-associated/translation elongation factor EF1B, N-terminal, eukaryote	3	0.791557	0.209073	Q9NRR5, Q13501, Q14157	360	44	18559	3.51496	1	0.953842	97.0805
Annotation Cluster 37	Enrichment Score: 0.7321387822987317
Category	Term	Count	%	PValue	Genes	List Total	Pop Hits	Pop Total	Fold Enrichment	Bonferroni	Benjamini	FDR
GOTERM_CC_DIRECT	GO:0005635~nuclear envelope	7	1.84697	0.0902061	P30622, P49792, Q14203, O14980, Q9UH99, Q9NZM1, O60238	355	159	18224	2.26004	1	0.53436	72.9846
GOTERM_CC_DIRECT	GO:0000776~kinetochore	4	1.05541	0.208449	P30622, Q14203, O75122, O14980	355	81	18224	2.53507	1	0.745029	96.0686
GOTERM_BP_DIRECT	GO:0007062~sister chromatid cohesion	4	1.05541	0.338335	P30622, P49792, O75122, O14980	336	103	16792	1.94082	1	0.992891	99.8979
Annotation Cluster 38	Enrichment Score: 0.6842013727638572
Category	Term	Count	%	PValue	Genes	List Total	Pop Hits	Pop Total	Fold Enrichment	Bonferroni	Benjamini	FDR
INTERPRO	IPR013083:Zinc finger, RING/FYVE/PHD-type	17	4.48549	0.0156225	Q96T51, P46100, Q99590, Q9H1K0, Q9ULU4, Q9HB58, Q9UIF9, Q96DX4, Q8N3P4, Q8WWL2, Q7Z6E9, Q9UKV5, O14686, Q9BV36, Q96PU4, O95155, Q9BTC0	360	453	18559	1.93465	0.999982	0.421413	21.1189
INTERPRO	IPR001841:Zinc finger, RING-type	9	2.37467	0.213465	Q7Z6E9, Q9UKV5, O14686, Q96T51, Q99590, Q96PU4, Q96DX4, Q8N3P4, Q9HCI7	360	295	18559	1.5728	1	0.954517	97.3155
GOTERM_MF_DIRECT	GO:0061630~ubiquitin protein ligase activity	6	1.58311	0.338714	Q7Z6E9, Q9UKV5, Q96PU4, P46934, Q15648, Q9HCI7	349	187	16881	1.55197	1	0.927857	99.7143
SMART	SM00184:RING	7	1.84697	0.534473	Q7Z6E9, Q9UKV5, O14686, Q99590, Q96PU4, Q96DX4, Q8N3P4	241	244	10057	1.19718	1	0.996328	99.993
UP_SEQ_FEATURE	zinc finger region:RING-type	5	1.31926	0.628287	Q9UKV5, O14686, Q96PU4, Q96DX4, Q9HCI7	377	230	20063	1.1569	1	1	100
Annotation Cluster 39	Enrichment Score: 0.6394146395532547
Category	Term	Count	%	PValue	Genes	List Total	Pop Hits	Pop Total	Fold Enrichment	Bonferroni	Benjamini	FDR
GOTERM_BP_DIRECT	GO:0006888~ER to Golgi vesicle-mediated transport	6	1.58311	0.215791	Q14203, O75379, Q8N6T3, O94979, P54920, O14579	336	160	16792	1.87411	1	0.978339	98.2635
GOTERM_BP_DIRECT	GO:0006890~retrograde vesicle-mediated transport, Golgi to ER	4	1.05541	0.224739	Q8N6T3, P54920, O14579, Q02241	336	82	16792	2.43786	1	0.978036	98.5659
UP_KEYWORDS	ER-Golgi transport	4	1.05541	0.24891	Q8N6T3, O94979, P54920, O14579	379	94	20581	2.31078	1	0.694502	97.6331
Annotation Cluster 40	Enrichment Score: 0.597561805298719
Category	Term	Count	%	PValue	Genes	List Total	Pop Hits	Pop Total	Fold Enrichment	Bonferroni	Benjamini	FDR
GOTERM_BP_DIRECT	GO:0043488~regulation of mRNA stability	8	2.11082	0.00456448	Q8TB72, O43242, Q6PJT7, O14980, P31749, Q8NC51, Q92530, Q99436	336	103	16792	3.88165	0.999148	0.419411	7.34487
KEGG_PATHWAY	hsa03050:Proteasome	3	0.791557	0.154752	O43242, Q92530, Q99436	111	44	6910	4.24447	1	0.840618	86.312
GOTERM_BP_DIRECT	GO:0000209~protein polyubiquitination	7	1.84697	0.162952	Q7Z6E9, Q9UKV5, O43242, O94885, O95155, Q92530, Q99436	336	184	16792	1.90127	1	0.960565	94.8491
GOTERM_BP_DIRECT	GO:0051436~negative regulation of ubiquitin-protein ligase activity involved in mitotic cell cycle	4	1.05541	0.168729	Q9UJX5, O43242, Q92530, Q99436	336	71	16792	2.81556	1	0.963845	95.4109
GOTERM_BP_DIRECT	GO:0051437~positive regulation of ubiquitin-protein ligase activity involved in regulation of mitotic cell cycle transition	4	1.05541	0.193692	Q9UJX5, O43242, Q92530, Q99436	336	76	16792	2.63033	1	0.975173	97.2399
GOTERM_BP_DIRECT	GO:0031145~anaphase-promoting complex-dependent catabolic process	4	1.05541	0.209086	Q9UJX5, O43242, Q92530, Q99436	336	79	16792	2.53044	1	0.977957	97.9986
GOTERM_BP_DIRECT	GO:0090263~positive regulation of canonical Wnt signaling pathway	5	1.31926	0.218261	O43242, Q8N163, P48730, Q92530, Q99436	336	120	16792	2.08234	1	0.978565	98.3525
GOTERM_BP_DIRECT	GO:0043161~proteasome-mediated ubiquitin-dependent protein catabolic process	7	1.84697	0.220478	P04637, Q9UJX5, O43242, Q9Y5K6, O95155, Q92530, Q99436	336	203	16792	1.72332	1	0.977011	98.4287
GOTERM_BP_DIRECT	GO:0090090~negative regulation of canonical Wnt signaling pathway	6	1.58311	0.226624	O43242, O60716, Q9GZV5, Q13188, Q92530, Q99436	336	163	16792	1.83961	1	0.978023	98.623
UP_KEYWORDS	Proteasome	3	0.791557	0.254341	O43242, Q92530, Q99436	379	53	20581	3.07378	1	0.697864	97.8474
GOTERM_BP_DIRECT	GO:0006521~regulation of cellular amino acid metabolic process	3	0.791557	0.270711	O43242, Q92530, Q99436	336	51	16792	2.93978	1	0.986135	99.4825
GOTERM_CC_DIRECT	GO:0000502~proteasome complex	3	0.791557	0.325538	O43242, Q92530, Q99436	355	60	18224	2.56676	1	0.864049	99.5714
GOTERM_BP_DIRECT	GO:0002479~antigen processing and presentation of exogenous peptide antigen via MHC class I, TAP-dependent	3	0.791557	0.358896	O43242, Q92530, Q99436	336	63	16792	2.37982	1	0.994058	99.9397
GOTERM_BP_DIRECT	GO:0038061~NIK/NF-kappaB signaling	3	0.791557	0.380412	O43242, Q92530, Q99436	336	66	16792	2.27165	1	0.995477	99.9659
GOTERM_BP_DIRECT	GO:0033209~tumor necrosis factor-mediated signaling pathway	4	1.05541	0.419503	O43242, P05783, Q92530, Q99436	336	118	16792	1.69411	1	0.997631	99.9885
GOTERM_BP_DIRECT	GO:0000165~MAPK cascade	7	1.84697	0.425055	O43242, P21860, P35568, Q99759, Q96RR4, Q92530, Q99436	336	262	16792	1.33524	1	0.997677	99.9902
GOTERM_BP_DIRECT	GO:0060071~Wnt signaling pathway, planar cell polarity pathway	3	0.791557	0.550741	O43242, Q92530, Q99436	336	92	16792	1.62966	1	0.999638	99.9998
GOTERM_BP_DIRECT	GO:0002223~stimulatory C-type lectin receptor signaling pathway	3	0.791557	0.622754	O43242, Q92530, Q99436	336	105	16792	1.42789	1	0.999891	100
GOTERM_BP_DIRECT	GO:0050852~T cell receptor signaling pathway	3	0.791557	0.798003	O43242, Q92530, Q99436	336	148	16792	1.01303	1	0.999999	100
GOTERM_BP_DIRECT	GO:0038095~Fc-epsilon receptor signaling pathway	3	0.791557	0.873387	O43242, Q92530, Q99436	336	178	16792	0.842295	1	1	100
Annotation Cluster 41	Enrichment Score: 0.5963072483192647
Category	Term	Count	%	PValue	Genes	List Total	Pop Hits	Pop Total	Fold Enrichment	Bonferroni	Benjamini	FDR
GOTERM_BP_DIRECT	GO:0042752~regulation of circadian rhythm	4	1.05541	0.0740806	Q13131, P11388, Q8N163, P48730	336	49	16792	4.07969	1	0.884917	72.2913
UP_KEYWORDS	Wnt signaling pathway	5	1.31926	0.425918	Q13131, O14745, O60716, Q8N163, P48730	379	181	20581	1.50009	1	0.840155	99.9296
GOTERM_BP_DIRECT	GO:0016055~Wnt signaling pathway	5	1.31926	0.515286	Q13131, O14745, O60716, Q8N163, P48730	336	187	16792	1.33626	1	0.999333	99.9994
Annotation Cluster 42	Enrichment Score: 0.5551262856423963
Category	Term	Count	%	PValue	Genes	List Total	Pop Hits	Pop Total	Fold Enrichment	Bonferroni	Benjamini	FDR
GOTERM_MF_DIRECT	GO:0016874~ligase activity	9	2.37467	0.193268	Q7Z6E9, Q9UKV5, P49792, Q8IU81, Q96PU4, P46934, O00257, O95155, Q9HCI7	349	270	16881	1.61232	1	0.802067	95.226
UP_KEYWORDS	Ligase	9	2.37467	0.308317	Q7Z6E9, P56192, P22234, P49792, Q8IU81, Q96PU4, O00257, O95155, Q9HCI7	379	347	20581	1.40845	1	0.752012	99.1943
UP_KEYWORDS	Ubl conjugation pathway	15	3.95778	0.36263	Q9UJX5, Q8IU81, P46934, P15374, Q9HCI7, Q7Z6E9, Q9UKV5, Q5VVJ2, P49792, Q96PU4, Q58WW2, Q9P275, Q01804, O00257, O95155	379	680	20581	1.19787	1	0.791416	99.7235
Annotation Cluster 43	Enrichment Score: 0.4851902371667931
Category	Term	Count	%	PValue	Genes	List Total	Pop Hits	Pop Total	Fold Enrichment	Bonferroni	Benjamini	FDR
GOTERM_CC_DIRECT	GO:0005882~intermediate filament	6	1.58311	0.0694441	P30622, P08727, P13646, P05783, Q9H307, P15531	355	113	18224	2.72576	1	0.470616	63.079
INTERPRO	IPR002957:Keratin, type I	3	0.791557	0.133353	P08727, P13646, P05783	360	33	18559	4.68662	1	0.884953	88.425
UP_SEQ_FEATURE	region of interest:Head	4	1.05541	0.175415	Q9P2M7, P08727, P13646, P05783	377	77	20063	2.76455	1	0.980299	95.6348
INTERPRO	IPR018039:Intermediate filament protein, conserved site	3	0.791557	0.352026	P08727, P13646, P05783	360	64	18559	2.41654	1	0.994961	99.8552
UP_SEQ_FEATURE	region of interest:Linker 12	3	0.791557	0.365152	P08727, P13646, P05783	377	68	20063	2.34783	1	0.999605	99.9375
UP_SEQ_FEATURE	region of interest:Coil 2	3	0.791557	0.365152	P08727, P13646, P05783	377	68	20063	2.34783	1	0.999605	99.9375
UP_SEQ_FEATURE	region of interest:Coil 1A	3	0.791557	0.405116	P08727, P13646, P05783	377	74	20063	2.15747	1	0.999855	99.9782
UP_SEQ_FEATURE	region of interest:Linker 1	3	0.791557	0.405116	P08727, P13646, P05783	377	74	20063	2.15747	1	0.999855	99.9782
UP_SEQ_FEATURE	region of interest:Coil 1B	3	0.791557	0.405116	P08727, P13646, P05783	377	74	20063	2.15747	1	0.999855	99.9782
UP_SEQ_FEATURE	region of interest:Rod	3	0.791557	0.411662	P08727, P13646, P05783	377	75	20063	2.1287	1	0.999864	99.9818
UP_KEYWORDS	Intermediate filament	3	0.791557	0.414641	P08727, P13646, P05783	379	77	20581	2.11572	1	0.833368	99.9092
INTERPRO	IPR001664:Intermediate filament protein	3	0.791557	0.447124	P08727, P13646, P05783	360	78	18559	1.9828	1	0.999071	99.9867
SMART	SM01391:SM01391	3	0.791557	0.53784	P08727, P13646, P05783	241	75	10057	1.66921	1	0.995738	99.9936
UP_KEYWORDS	Keratin	3	0.791557	0.774596	P08727, P13646, P05783	379	153	20581	1.06477	1	0.97536	100
Annotation Cluster 44	Enrichment Score: 0.4122630405949853
Category	Term	Count	%	PValue	Genes	List Total	Pop Hits	Pop Total	Fold Enrichment	Bonferroni	Benjamini	FDR
UP_SEQ_FEATURE	binding site:S-adenosyl-L-methionine	3	0.791557	0.247786	P46087, O14686, O43159	377	51	20063	3.13044	1	0.995663	99.0176
GOTERM_MF_DIRECT	GO:0008168~methyltransferase activity	4	1.05541	0.306243	P46087, O14686, O43159, Q86U44	349	94	16881	2.05828	1	0.905398	99.4366
UP_KEYWORDS	Methyltransferase	5	1.31926	0.474905	Q9BV44, P46087, O14686, O43159, Q86U44	379	193	20581	1.40682	1	0.871312	99.9781
UP_KEYWORDS	S-adenosyl-L-methionine	4	1.05541	0.622583	P46087, O14686, O43159, Q86U44	379	174	20581	1.24835	1	0.936982	99.9997
Annotation Cluster 45	Enrichment Score: 0.37599576172781995
Category	Term	Count	%	PValue	Genes	List Total	Pop Hits	Pop Total	Fold Enrichment	Bonferroni	Benjamini	FDR
UP_KEYWORDS	DNA damage	9	2.37467	0.326235	Q7Z6E9, Q12888, P46100, Q14676, Q8N163, Q01831, Q96AY2, P41208, Q6P4R8	379	352	20581	1.38844	1	0.761031	99.4284
UP_KEYWORDS	DNA repair	7	1.84697	0.451051	Q12888, P46100, Q14676, Q01831, Q96AY2, P41208, Q6P4R8	379	293	20581	1.29735	1	0.858673	99.9608
GOTERM_BP_DIRECT	GO:0006281~DNA repair	6	1.58311	0.506123	P46100, Q01831, Q96AY2, Q6P4R8, P06748, P48730	336	235	16792	1.27599	1	0.999301	99.9992
Annotation Cluster 46	Enrichment Score: 0.3595560781129321
Category	Term	Count	%	PValue	Genes	List Total	Pop Hits	Pop Total	Fold Enrichment	Bonferroni	Benjamini	FDR
GOTERM_MF_DIRECT	GO:0061630~ubiquitin protein ligase activity	6	1.58311	0.338714	Q7Z6E9, Q9UKV5, Q96PU4, P46934, Q15648, Q9HCI7	349	187	16881	1.55197	1	0.927857	99.7143
GOTERM_BP_DIRECT	GO:0042787~protein ubiquitination involved in ubiquitin-dependent protein catabolic process	5	1.31926	0.364638	Q7Z6E9, Q9UKV5, Q9UJX5, P46934, O95155	336	153	16792	1.63321	1	0.994432	99.9481
GOTERM_MF_DIRECT	GO:0004842~ubiquitin-protein transferase activity	7	1.84697	0.67552	Q7Z6E9, Q9UKV5, Q9UJX5, Q6W2J9, Q8WWI1, Q96PU4, P46934	349	329	16881	1.02914	1	0.997605	100
Annotation Cluster 47	Enrichment Score: 0.34207268759802295
Category	Term	Count	%	PValue	Genes	List Total	Pop Hits	Pop Total	Fold Enrichment	Bonferroni	Benjamini	FDR
INTERPRO	IPR011990:Tetratricopeptide-like helical	9	2.37467	0.0620547	O43242, Q9UGR2, P42694, P49792, Q92540, O60293, P54920, O14579, Q9H6T3	360	218	18559	2.12833	1	0.740557	61.909
UP_KEYWORDS	TPR repeat	5	1.31926	0.367997	Q9UGR2, P49792, Q92540, O60293, Q9H6T3	379	167	20581	1.62585	1	0.793164	99.7525
INTERPRO	IPR013026:Tetratricopeptide repeat-containing domain	4	1.05541	0.471661	Q9UGR2, P49792, O60293, Q9H6T3	360	132	18559	1.56221	1	0.999383	99.9933
UP_SEQ_FEATURE	repeat:TPR 2	4	1.05541	0.596252	Q9UGR2, Q92540, O60293, Q9H6T3	377	164	20063	1.29799	1	0.999999	100
UP_SEQ_FEATURE	repeat:TPR 1	4	1.05541	0.596252	Q9UGR2, Q92540, O60293, Q9H6T3	377	164	20063	1.29799	1	0.999999	100
INTERPRO	IPR019734:Tetratricopeptide repeat	3	0.791557	0.749894	Q9UGR2, P49792, Q9H6T3	360	138	18559	1.12071	1	1	100
UP_SEQ_FEATURE	repeat:TPR 3	3	0.791557	0.774843	Q9UGR2, O60293, Q9H6T3	377	150	20063	1.06435	1	1	100
SMART	SM00028:TPR	3	0.791557	0.82432	Q9UGR2, P49792, Q9H6T3	241	131	10057	0.955656	1	0.99999	100
Annotation Cluster 48	Enrichment Score: 0.2701875305105995
Category	Term	Count	%	PValue	Genes	List Total	Pop Hits	Pop Total	Fold Enrichment	Bonferroni	Benjamini	FDR
GOTERM_MF_DIRECT	GO:0004843~thiol-dependent ubiquitin-specific protease activity	4	1.05541	0.228224	Q5VVJ2, Q9P275, Q01804, P15374	349	80	16881	2.41848	1	0.839566	97.4509
UP_KEYWORDS	Thiol protease	3	0.791557	0.774596	Q9P275, Q01804, P15374	379	153	20581	1.06477	1	0.97536	100
UP_KEYWORDS	Protease	8	2.11082	0.874986	Q13443, O75976, Q5VVJ2, Q9P275, Q01804, Q70EL1, Q99436, P15374	379	544	20581	0.79858	1	0.993429	100
Annotation Cluster 49	Enrichment Score: 0.2521310001537231
Category	Term	Count	%	PValue	Genes	List Total	Pop Hits	Pop Total	Fold Enrichment	Bonferroni	Benjamini	FDR
GOTERM_BP_DIRECT	GO:0042384~cilium assembly	4	1.05541	0.451115	Q5T0N5, Q15154, Q9BVV6, P22674	336	124	16792	1.61214	1	0.99825	99.9955
GOTERM_BP_DIRECT	GO:0060271~cilium morphogenesis	4	1.05541	0.512053	Q15154, Q9GZV5, Q9BVV6, P22674	336	136	16792	1.46989	1	0.999352	99.9994
UP_KEYWORDS	Cilium biogenesis/degradation	3	0.791557	0.758585	Q15154, Q9BVV6, P22674	379	148	20581	1.10075	1	0.973661	100
Annotation Cluster 50	Enrichment Score: 0.22397874082556832
Category	Term	Count	%	PValue	Genes	List Total	Pop Hits	Pop Total	Fold Enrichment	Bonferroni	Benjamini	FDR
UP_SEQ_FEATURE	repeat:1	7	1.84697	0.351179	Q96ST2, O14686, P46379, P78559, P49792, Q96NY7, Q92597	377	257	20063	1.4495	1	0.999536	99.9109
UP_SEQ_FEATURE	repeat:2	7	1.84697	0.357243	Q96ST2, O14686, P46379, P78559, P49792, Q96NY7, Q92597	377	260	20063	1.43278	1	0.999561	99.9235
UP_SEQ_FEATURE	repeat:9	3	0.791557	0.598708	O14686, P78559, Q96NY7	377	107	20063	1.49208	1	0.999999	100
UP_SEQ_FEATURE	repeat:3	5	1.31926	0.611064	O14686, P46379, P78559, Q96NY7, Q92597	377	225	20063	1.18261	1	0.999999	100
UP_SEQ_FEATURE	repeat:8	3	0.791557	0.678389	O14686, P78559, Q96NY7	377	124	20063	1.28752	1	1	100
UP_SEQ_FEATURE	repeat:4	4	1.05541	0.700978	O14686, P46379, P78559, Q96NY7	377	192	20063	1.1087	1	1	100
UP_SEQ_FEATURE	repeat:7	3	0.791557	0.715093	O14686, P78559, Q96NY7	377	133	20063	1.20039	1	1	100
UP_SEQ_FEATURE	repeat:6	3	0.791557	0.765161	O14686, P78559, Q96NY7	377	147	20063	1.08607	1	1	100
UP_SEQ_FEATURE	repeat:5	3	0.791557	0.807419	O14686, P78559, Q96NY7	377	161	20063	0.991631	1	1	100
Annotation Cluster 51	Enrichment Score: 0.20732270939255074
Category	Term	Count	%	PValue	Genes	List Total	Pop Hits	Pop Total	Fold Enrichment	Bonferroni	Benjamini	FDR
UP_SEQ_FEATURE	domain:B30.2/SPRY	3	0.791557	0.545322	Q1KMD3, Q96DX4, Q00839	377	97	20063	1.6459	1	0.999996	99.9997
INTERPRO	IPR003877:SPla/RYanodine receptor SPRY	3	0.791557	0.545553	Q1KMD3, Q96DX4, Q00839	360	94	18559	1.6453	1	0.999875	99.9993
INTERPRO	IPR001870:B30.2/SPRY domain	3	0.791557	0.573711	Q1KMD3, Q96DX4, Q00839	360	99	18559	1.56221	1	0.999929	99.9997
SMART	SM00449:SPRY	3	0.791557	0.649184	Q1KMD3, Q96DX4, Q00839	241	92	10057	1.36077	1	0.999217	99.9998
INTERPRO	IPR013320:Concanavalin A-like lectin/glucanase, subgroup	4	1.05541	0.829538	Q1KMD3, Q8NFP9, Q96DX4, Q00839	360	232	18559	0.888841	1	1	100
Annotation Cluster 52	Enrichment Score: 0.1560361285275333
Category	Term	Count	%	PValue	Genes	List Total	Pop Hits	Pop Total	Fold Enrichment	Bonferroni	Benjamini	FDR
GOTERM_CC_DIRECT	GO:0005741~mitochondrial outer membrane	4	1.05541	0.555596	Q9UBF8, Q9BUK6, O60238, P15531	355	149	18224	1.37813	1	0.964911	99.9987
UP_KEYWORDS	Mitochondrion outer membrane	3	0.791557	0.612542	Q9UBF8, Q9BUK6, O60238	379	112	20581	1.45456	1	0.934086	99.9996
UP_KEYWORDS	Mitochondrion	6	1.58311	0.999994	P04637, P33316, Q9UBF8, Q9BUK6, P10109, O60238	379	1119	20581	0.291171	1	1	100
Annotation Cluster 53	Enrichment Score: 0.10077698935119335
Category	Term	Count	%	PValue	Genes	List Total	Pop Hits	Pop Total	Fold Enrichment	Bonferroni	Benjamini	FDR
UP_KEYWORDS	Synapse	7	1.84697	0.643186	Q9ULJ8, O43166, Q9UPX8, Q8N4C8, Q9Y6D5, Q96B97, Q9NRA2	379	357	20581	1.06477	1	0.941062	99.9999
UP_KEYWORDS	Postsynaptic cell membrane	3	0.791557	0.843694	O43166, Q9UPX8, Q8N4C8	379	179	20581	0.910113	1	0.989188	100
GOTERM_CC_DIRECT	GO:0045211~postsynaptic membrane	3	0.791557	0.918645	O43166, Q9UPX8, Q8N4C8	355	211	18224	0.729885	1	0.999853	100
Annotation Cluster 54	Enrichment Score: 0.09550291873221577
Category	Term	Count	%	PValue	Genes	List Total	Pop Hits	Pop Total	Fold Enrichment	Bonferroni	Benjamini	FDR
UP_KEYWORDS	ANK repeat	5	1.31926	0.717418	Q6W2J9, Q9UPX8, Q14161, Q9BR61, Q9P0K7	379	264	20581	1.02847	1	0.963061	100
INTERPRO	IPR002110:Ankyrin repeat	5	1.31926	0.730031	Q6W2J9, Q9UPX8, Q14161, Q9BR61, Q9P0K7	360	255	18559	1.01084	1	0.999999	100
INTERPRO	IPR020683:Ankyrin repeat-containing domain	5	1.31926	0.757024	Q6W2J9, Q9UPX8, Q14161, Q9BR61, Q9P0K7	360	265	18559	0.972694	1	0.999999	100
UP_SEQ_FEATURE	repeat:ANK 1	4	1.05541	0.83875	Q6W2J9, Q14161, Q9BR61, Q9P0K7	377	244	20063	0.872418	1	1	100
UP_SEQ_FEATURE	repeat:ANK 2	4	1.05541	0.840756	Q6W2J9, Q14161, Q9BR61, Q9P0K7	377	245	20063	0.868857	1	1	100
SMART	SM00248:ANK	5	1.31926	0.850151	Q6W2J9, Q9UPX8, Q14161, Q9BR61, Q9P0K7	241	249	10057	0.837958	1	0.999995	100
UP_SEQ_FEATURE	repeat:ANK 3	3	0.791557	0.902523	Q6W2J9, Q14161, Q9P0K7	377	207	20063	0.771268	1	1	100
Annotation Cluster 55	Enrichment Score: 0.089144392093802
Category	Term	Count	%	PValue	Genes	List Total	Pop Hits	Pop Total	Fold Enrichment	Bonferroni	Benjamini	FDR
GOTERM_BP_DIRECT	GO:0007264~small GTPase mediated signal transduction	5	1.31926	0.726614	Q3YEC7, Q8IYK8, Q9NRY4, Q96HP0, Q07960	336	246	16792	1.01578	1	0.999991	100
INTERPRO	IPR001806:Small GTPase superfamily	3	0.791557	0.753456	Q3YEC7, Q8IYK8, Q9NRY4	360	139	18559	1.11265	1	1	100
GOTERM_MF_DIRECT	GO:0005525~GTP binding	4	1.05541	0.986745	Q3YEC7, Q8IYK8, Q9NRY4, P15531	349	384	16881	0.50385	1	1	100
Annotation Cluster 56	Enrichment Score: 0.06851282961747908
Category	Term	Count	%	PValue	Genes	List Total	Pop Hits	Pop Total	Fold Enrichment	Bonferroni	Benjamini	FDR
UP_SEQ_FEATURE	zinc finger region:C2H2-type 1; atypical	3	0.791557	0.158969	Q9H2Y7, Q96KM6, Q9UHF7	377	38	20063	4.20138	1	0.975456	93.9847
INTERPRO	IPR007087:Zinc finger, C2H2	9	2.37467	0.988244	Q9H2Y7, Q9UQR1, O95365, Q9H1K0, Q92766, Q96KM6, Q9UHF7, P08047, Q86V15	360	799	18559	0.580695	1	1	100
UP_SEQ_FEATURE	zinc finger region:C2H2-type 2	6	1.58311	0.990744	Q9UQR1, O95365, Q92766, Q96KM6, P08047, Q86V15	377	615	20063	0.519195	1	1	100
INTERPRO	IPR015880:Zinc finger, C2H2-like	8	2.11082	0.99243	Q9H2Y7, Q9UQR1, O95365, Q92766, Q96KM6, Q9UHF7, P08047, Q86V15	360	762	18559	0.541237	1	1	100
UP_SEQ_FEATURE	zinc finger region:C2H2-type 7	4	1.05541	0.992801	Q92766, Q96KM6, Q9UHF7, Q86V15	377	463	20063	0.459762	1	1	100
UP_SEQ_FEATURE	zinc finger region:C2H2-type 3	6	1.58311	0.993034	Q9UQR1, O95365, Q92766, Q96KM6, P08047, Q86V15	377	636	20063	0.502052	1	1	100
UP_SEQ_FEATURE	zinc finger region:C2H2-type 1	5	1.31926	0.993154	Q9UQR1, O95365, Q92766, P08047, Q86V15	377	554	20063	0.480302	1	1	100
UP_SEQ_FEATURE	zinc finger region:C2H2-type 5	4	1.05541	0.998172	Q92766, Q96KM6, Q9UHF7, Q86V15	377	550	20063	0.387036	1	1	100
UP_SEQ_FEATURE	zinc finger region:C2H2-type 4	4	1.05541	0.999011	Q9UQR1, Q92766, Q9UHF7, Q86V15	377	588	20063	0.362024	1	1	100
UP_SEQ_FEATURE	zinc finger region:C2H2-type 6	3	0.791557	0.999267	Q92766, Q9UHF7, Q86V15	377	501	20063	0.318668	1	1	100
SMART	SM00355:ZnF_C2H2	8	2.11082	0.999414	Q9H2Y7, Q9UQR1, O95365, Q92766, Q96KM6, Q9UHF7, P08047, Q86V15	241	762	10057	0.438113	1	1	100
INTERPRO	IPR013087:Zinc finger C2H2-type/integrase DNA-binding domain	4	1.05541	0.999916	Q9UQR1, O95365, Q92766, P08047	360	712	18559	0.289622	1	1	100
Annotation Cluster 57	Enrichment Score: 0.03171801084688642
Category	Term	Count	%	PValue	Genes	List Total	Pop Hits	Pop Total	Fold Enrichment	Bonferroni	Benjamini	FDR
UP_SEQ_FEATURE	DNA-binding region:Homeobox	3	0.791557	0.875922	Q9NYD6, Q96G23, P14859	377	191	20063	0.835877	1	1	100
UP_KEYWORDS	Homeobox	3	0.791557	0.95504	Q9NYD6, Q96G23, P14859	379	262	20581	0.621795	1	0.999364	100
INTERPRO	IPR001356:Homeodomain	3	0.791557	0.960194	Q9NYD6, Q96G23, P14859	360	256	18559	0.604134	1	1	100
Annotation Cluster 58	Enrichment Score: 0.004471633415082629
Category	Term	Count	%	PValue	Genes	List Total	Pop Hits	Pop Total	Fold Enrichment	Bonferroni	Benjamini	FDR
INTERPRO	IPR003598:Immunoglobulin subtype 2	3	0.791557	0.956062	O15394, Q6UXM1, P08047	360	250	18559	0.618633	1	1	100
SMART	SM00408:IGc2	3	0.791557	0.98394	O15394, Q6UXM1, P08047	241	250	10057	0.500763	1	1	100
INTERPRO	IPR003599:Immunoglobulin subtype	3	0.791557	0.999411	O15394, Q6UXM1, P08047	360	497	18559	0.311184	1	1	100
SMART	SM00409:IG	3	0.791557	0.999938	O15394, Q6UXM1, P08047	241	497	10057	0.251893	1	1	100
INTERPRO	IPR007110:Immunoglobulin-like domain	3	0.791557	0.999996	O15394, Q6UXM1, P08047	360	771	18559	0.200594	1	1	100
INTERPRO	IPR013783:Immunoglobulin-like fold	3	0.791557	1	O15394, Q6UXM1, P08047	360	951	18559	0.162627	1	1	100
Annotation Cluster 59	Enrichment Score: 0.0010329531888372424
Category	Term	Count	%	PValue	Genes	List Total	Pop Hits	Pop Total	Fold Enrichment	Bonferroni	Benjamini	FDR
UP_KEYWORDS	Membrane	119	31.3984	0.985831	Q86WC4, Q5JTV8, Q96NY7, Q8WWA1, Q8IY95, O95069, Q6WKZ4, Q9BSJ8, P49792, O60716, Q96T37, Q08AM6, Q13136, Q9UF47, O75410, Q8N271, Q99569, Q6ZUT9, Q8NDT2, Q8WWI1, P56749, Q9H1K0, Q9BZQ8, P46934, Q14677, Q9NRA2, Q9UBF8, Q9UKV5, Q9BUK6, Q92609, Q9UEY8, Q13596, P35408, Q6UXM1, O95049, Q12851, O60271, O75379, Q9UDY2, Q9NZD8, Q92805, P13861, Q86UP2, O94979, Q13443, Q08378, P86790, O75122, Q14451, Q07157,…	379	7494	20581	0.862304	1	0.999951	100
GOTERM_CC_DIRECT	GO:0016021~integral component of membrane	54	14.248	1	Q86WC4, Q5JTV8, Q9BQA9, Q8WWA1, Q8IY95, O95069, Q9BSJ8, Q9P273, Q96B97, Q13136, O95490, Q5TH69, Q8N271, O94885, P41212, Q6ZUT9, Q8NDT2, Q8WWI1, P56749, Q07960, Q9NRA2, P04637, Q9UKV5, P42694, Q01804, A0FGR8, P35408, Q9UPX8, Q6UXM1, O94876, Q12851, O60271, O75379, O60238, Q86UP2, Q13443, O60832, O75976, Q96JQ2, Q86VQ1, Q8N5G2, P17096, Q99442, P20020, Q9NZM1, Q92504, O15394, Q96G23, Q1KMD3, Q8N697,…	355	5163	18224	0.536917	1	1	100
UP_KEYWORDS	Transmembrane helix	56	14.7757	1	Q86WC4, Q5JTV8, Q96NY7, Q9BQA9, Q8WWA1, P11171, Q8IY95, O95069, Q9BSJ8, Q9P273, Q96B97, Q13136, O95490, Q5TH69, Q8N271, O94885, P41212, Q6ZUT9, Q8NDT2, Q8WWI1, P56749, Q9UH99, Q07960, Q9NRA2, P04637, Q9UKV5, P42694, Q01804, A0FGR8, P35408, Q9UPX8, Q6UXM1, O94876, Q12851, O60271, O75379, O60238, Q86UP2, Q13443, O60832, O75976, Q96JQ2, Q8N5G2, P17096, Q99442, P20020, Q9NZM1, Q92504, O15394, Q96G23,…	379	5634	20581	0.539757	1	1	100
UP_KEYWORDS	Transmembrane	56	14.7757	1	Q86WC4, Q5JTV8, Q96NY7, Q9BQA9, Q8WWA1, P11171, Q8IY95, O95069, Q9BSJ8, Q9P273, Q96B97, Q13136, O95490, Q5TH69, Q8N271, O94885, P41212, Q6ZUT9, Q8NDT2, Q8WWI1, P56749, Q9UH99, Q07960, Q9NRA2, P04637, Q9UKV5, P42694, Q01804, A0FGR8, P35408, Q9UPX8, Q6UXM1, O94876, Q12851, O60271, O75379, O60238, Q86UP2, Q13443, O60832, O75976, Q96JQ2, Q8N5G2, P17096, Q99442, P20020, Q9NZM1, Q92504, O15394, Q96G23,…	379	5651	20581	0.538133	1	1	100
UP_SEQ_FEATURE	topological domain:Cytoplasmic	20	5.27704	1	P35408, Q8N271, O75976, Q86WC4, P56749, O75379, Q99442, P20020, Q9NZM1, Q8IY95, O95069, Q86UP2, Q13443, O15394, Q9UKV5, Q9P273, Q96G23, P21860, Q8N3F9, O95490	377	3456	20063	0.307972	1	1	100
UP_SEQ_FEATURE	transmembrane region	39	10.2902	1	P35408, Q6UXM1, O94876, Q86WC4, Q5JTV8, Q96NY7, Q8WWA1, Q9BQA9, O75379, Q8IY95, O60238, O95069, Q86UP2, Q13443, Q9BSJ8, Q9P273, O95490, Q5TH69, O75976, Q5VZ89, Q8N271, Q96JQ2, Q6ZUT9, P56749, Q8N5G2, Q9UH99, Q99442, P20020, Q9NZM1, Q9NRA2, Q92504, O15394, Q9UKV5, Q96G23, Q8N697, P21860, Q8N3F9, Q9H7F0, A0FGR8	377	5056	20063	0.410499	1	1	100
Annotation Cluster 60	Enrichment Score: 1.0115795124145158E-13
Category	Term	Count	%	PValue	Genes	List Total	Pop Hits	Pop Total	Fold Enrichment	Bonferroni	Benjamini	FDR
UP_SEQ_FEATURE	topological domain:Extracellular	14	3.69393	1	P35408, O75976, Q8N271, Q86WC4, P56749, P20020, Q9NZM1, Q13443, O15394, Q9UKV5, Q9P273, P21860, Q8N3F9, O95490	377	2787	20063	0.267329	1	1	100
UP_SEQ_FEATURE	topological domain:Cytoplasmic	20	5.27704	1	P35408, Q8N271, O75976, Q86WC4, P56749, O75379, Q99442, P20020, Q9NZM1, Q8IY95, O95069, Q86UP2, Q13443, O15394, Q9UKV5, Q9P273, Q96G23, P21860, Q8N3F9, O95490	377	3456	20063	0.307972	1	1	100
UP_SEQ_FEATURE	transmembrane region	39	10.2902	1	P35408, Q6UXM1, O94876, Q86WC4, Q5JTV8, Q96NY7, Q8WWA1, Q9BQA9, O75379, Q8IY95, O60238, O95069, Q86UP2, Q13443, Q9BSJ8, Q9P273, O95490, Q5TH69, O75976, Q5VZ89, Q8N271, Q96JQ2, Q6ZUT9, P56749, Q8N5G2, Q9UH99, Q99442, P20020, Q9NZM1, Q9NRA2, Q92504, O15394, Q9UKV5, Q96G23, Q8N697, P21860, Q8N3F9, Q9H7F0, A0FGR8	377	5056	20063	0.410499	1	1	100
UP_KEYWORDS	Glycoprotein	28	7.38786	1	P35408, Q6UXM1, Q9UPX8, Q86WC4, Q5JTV8, P05783, P11171, Q96DX4, Q86UP2, O95069, Q13443, Q9P273, Q3YEC7, P13646, O95490, P10636, Q8N271, O75976, Q8N5G2, Q9UH99, Q9NRA2, P04637, O15394, Q96G23, P21860, Q8N3F9, P08047, P31749	379	4551	20581	0.334102	1	1	100
UP_SEQ_FEATURE	disulfide bond	8	2.11082	1	P10636, Q13443, P35408, O15394, Q6UXM1, Q9P273, P21860, O95490	377	2917	20063	0.145951	1	1	100
UP_SEQ_FEATURE	glycosylation site:N-linked (GlcNAc...)	23	6.0686	1	P35408, Q8N271, Q6UXM1, Q5VZ89, O75976, Q86WC4, Q6ZUT9, Q5JTV8, Q8N5G2, Q9UH99, Q96DX4, Q8IY95, Q86UP2, Q92504, O95069, Q13443, Q9UKV5, O15394, Q96G23, Q9P273, P21860, Q8N3F9, O95490	377	4234	20063	0.289089	1	1	100
UP_SEQ_FEATURE	signal peptide	10	2.63852	1	Q13443, O15394, Q9UKV5, Q8N271, O75976, Q6UXM1, Q86WC4, P21860, Q96DX4, O95490	377	3346	20063	0.159048	1	1	100

## Sheet: P-peptides DOWN GO-Table S9B
Table S9B. DAVID Functional Annotation Clusters Downregulated in DLC1-FL Overexpressing versus Control Cells- Phosphoenriched protein level MS/MS results from Proteome Discoverer 2.2
Annotation Cluster 1	Enrichment Score: 6.70165217030004
Category	Term	Count	%	PValue	Peptides	List Total	Pop Hits	Pop Total	Fold Enrichment	Bonferroni	Benjamini	FDR
GOTERM_CC_DIRECT	GO:0005913~cell-cell adherens junction	19	8.75576	2.75429e-08	Q9UHB6, Q9Y446, Q9UHD8, Q02487, Q53SF7, P46060, Q9H6S3, Q9UBC2, Q9C0C2, Q08378, P0DMV9, Q5VWQ8, P50552, Q09666, P25054, P50914, Q16513, Q14847, P50402	206	323	18224	5.20388	7.87725e-06	2.62576e-06	3.65373e-05
GOTERM_MF_DIRECT	GO:0098641~cadherin binding involved in cell-cell adhesion	17	7.8341	4.32411e-07	Q9UHB6, Q9Y446, Q9UHD8, Q53SF7, P46060, Q9H6S3, Q9UBC2, Q9C0C2, Q08378, P0DMV9, Q5VWQ8, P50552, Q09666, P50914, Q16513, Q14847, P50402	203	290	16881	4.87476	0.000151332	5.04467e-05	0.000591398
GOTERM_BP_DIRECT	GO:0098609~cell-cell adhesion	16	7.37327	6.59382e-07	Q9UHB6, Q9UHD8, Q53SF7, P46060, Q9H6S3, Q9UBC2, Q9C0C2, Q08378, P0DMV9, Q5VWQ8, P50552, Q09666, P50914, Q16513, Q14847, P50402	196	271	16792	5.05821	0.000683545	0.000683545	0.00104662
Annotation Cluster 2	Enrichment Score: 3.7568694257233255
Category	Term	Count	%	PValue	Peptides	List Total	Pop Hits	Pop Total	Fold Enrichment	Bonferroni	Benjamini	FDR
UP_KEYWORDS	mRNA processing	17	7.8341	4.84096e-07	O43395, Q8NAV1, Q8N2M8, Q96MU7, Q5T481, O95218, Q9BUQ8, Q9UQ35, P52756, Q13523, Q7KZ85, Q9UKV3, P67809, Q07352, Q12996, O60508, Q00839	217	332	20581	4.85643	0.000103107	1.14569e-05	0.000613016
UP_KEYWORDS	mRNA splicing	15	6.91244	6.9077e-07	O43395, Q8NAV1, Q8N2M8, Q96MU7, Q5T481, Q9BUQ8, O95218, Q9UQ35, P52756, Q13523, Q7KZ85, Q9UKV3, P67809, O60508, Q00839	217	260	20581	5.47173	0.000147123	1.47133e-05	0.000874728
GOTERM_BP_DIRECT	GO:0008380~RNA splicing	11	5.06912	2.45173e-05	P52756, Q13523, O43395, Q7KZ85, Q9UKV3, Q8NAV1, Q8N2M8, Q5T481, Q9BUQ8, O95218, O60508	196	166	16792	5.67716	0.0251042	0.0126319	0.0389088
UP_KEYWORDS	Spliceosome	8	3.68664	0.000392253	P52756, Q13523, O43395, Q8NAV1, Q9BUQ8, O60508, Q9UQ35, Q00839	217	127	20581	5.97438	0.0801699	0.00397144	0.49558
GOTERM_BP_DIRECT	GO:0000398~mRNA splicing, via spliceosome	10	4.60829	0.00117288	P52756, Q9BRD0, Q13523, O43395, P67809, Q9BUQ8, O60508, Q12996, Q9UQ35, Q00839	196	222	16792	3.85917	0.703881	0.183585	1.84555
KEGG_PATHWAY	hsa03040:Spliceosome	7	3.22581	0.00233481	P0DMV9, O43395, Q9UKV3, Q8NAV1, Q9BUQ8, O60508, Q00839	72	133	6910	5.05117	0.279101	0.150942	2.72038
GOTERM_BP_DIRECT	GO:0006397~mRNA processing	8	3.68664	0.00496377	O43395, Q7KZ85, Q9UKV3, Q8NAV1, Q8N2M8, Q07352, Q5T481, O95218	196	179	16792	3.82898	0.99426	0.349505	7.59467
GOTERM_CC_DIRECT	GO:0071013~catalytic step 2 spliceosome	5	2.30415	0.0201568	Q13523, Q9BUQ8, O60508, Q9UQ35, Q00839	206	92	18224	4.80794	0.997043	0.263991	23.6715
Annotation Cluster 3	Enrichment Score: 2.7684046032951324
Category	Term	Count	%	PValue	Peptides	List Total	Pop Hits	Pop Total	Fold Enrichment	Bonferroni	Benjamini	FDR
UP_KEYWORDS	Cell cycle	22	10.1382	5.32765e-06	Q9BPX3, Q96T88, Q8ND76, Q9BXW9, Q9UHD8, O75351, Q8TDN4, Q86WB0, Q9UNS1, Q14676, Q93008, P49321, Q5VWQ8, Q00526, Q6NUK4, O60508, P28749, P49736, Q9H8V3, Q16513, Q14980, Q15398	217	650	20581	3.21008	0.00113415	8.72878e-05	0.00674626
UP_KEYWORDS	Cell division	14	6.45161	0.000244679	Q9BPX3, Q8ND76, Q9UHD8, O75351, Q8TDN4, Q86WB0, Q9UNS1, Q93008, Q00526, Q6NUK4, O60508, Q9H8V3, Q16513, Q14980	217	388	20581	3.42218	0.0507879	0.00306136	0.309398
GOTERM_BP_DIRECT	GO:0051301~cell division	12	5.52995	0.00266894	Q9BPX3, Q8ND76, Q9UHD8, Q00526, Q8TDN4, Q6NUK4, Q86WB0, Q9UNS1, O60508, Q16513, Q93008, Q14980	196	350	16792	2.93738	0.937425	0.242051	4.15333
UP_KEYWORDS	Mitosis	7	3.22581	0.0587129	Q9BPX3, Q00526, Q6NUK4, Q86WB0, Q9UNS1, Q93008, Q14980	217	262	20581	2.53398	0.999997	0.25391	53.5228
GOTERM_BP_DIRECT	GO:0007067~mitotic nuclear division	7	3.22581	0.0704324	Q00526, Q14978, Q6NUK4, Q86WB0, Q9UNS1, Q93008, Q14980	196	248	16792	2.4182	1	0.856583	68.629
Annotation Cluster 4	Enrichment Score: 2.7182006624463773
Category	Term	Count	%	PValue	Peptides	List Total	Pop Hits	Pop Total	Fold Enrichment	Bonferroni	Benjamini	FDR
UP_SEQ_FEATURE	zinc finger region:RanBP2-type 2	3	1.38249	0.00166667	P49792, P49790, O95218	216	6	20063	46.4421	0.763751	0.165029	2.55358
UP_SEQ_FEATURE	zinc finger region:RanBP2-type 1	3	1.38249	0.00166667	P49792, P49790, O95218	216	6	20063	46.4421	0.763751	0.165029	2.55358
SMART	SM00547:ZnF_RBZ	4	1.84332	0.00191605	P52756, P49792, P49790, O95218	128	20	10057	15.7141	0.222167	0.118051	2.21169
INTERPRO	IPR001876:Zinc finger, RanBP2-type	4	1.84332	0.00251822	P52756, P49792, P49790, O95218	205	25	18559	14.4851	0.66858	0.168116	3.50054
Annotation Cluster 5	Enrichment Score: 2.551482376872083
Category	Term	Count	%	PValue	Peptides	List Total	Pop Hits	Pop Total	Fold Enrichment	Bonferroni	Benjamini	FDR
UP_KEYWORDS	ATP-binding	30	13.8249	0.000314405	Q9ULV0, O75351, P11388, Q14978, Q7Z333, P10398, Q14692, Q9Y4I1, Q13523, Q9H4A3, O43314, P49736, Q3L8U1, Q00839, Q9NR30, Q8NE71, Q9UIG0, P50747, P49841, Q9BUQ8, O43237, P0DMV9, Q00526, Q8NHQ9, Q8IWT3, Q96L91, Q16513, Q92551, P28370, Q9H832	217	1391	20581	2.04551	0.0647849	0.00371413	0.397406
UP_KEYWORDS	Nucleotide-binding	33	15.2074	0.00201356	Q9ULV0, O75351, Q9UHD8, P11388, P62070, Q14978, Q7Z333, P10398, Q14692, Q9Y4I1, Q13523, Q9H4A3, O43314, P49736, Q3L8U1, Q00839, Q8NE71, Q9NR30, Q9UIG0, P50747, P49841, Q9BUQ8, O43237, P0DMV9, Q00526, Q8NHQ9, P81274, Q8IWT3, Q96L91, Q16513, Q92551, P28370, Q9H832	217	1788	20581	1.75046	0.349048	0.0184929	2.52006
UP_SEQ_FEATURE	nucleotide phosphate-binding region:ATP	22	10.1382	0.00239081	Q9NR30, Q9ULV0, O75351, P49841, P11388, Q9BUQ8, O43237, Q7Z333, P10398, Q14692, Q9Y4I1, Q13523, Q9H4A3, Q00526, Q8NHQ9, Q8IWT3, Q96L91, P49736, Q16513, Q3L8U1, Q00839, P28370	216	994	20063	2.05579	0.87388	0.187023	3.64394
GOTERM_MF_DIRECT	GO:0005524~ATP binding	31	14.2857	0.00345046	P54278, Q9ULV0, O75351, P11388, Q14978, Q7Z333, P10398, Q14692, Q9Y4I1, Q13523, Q9H4A3, O43314, P49736, Q3L8U1, Q00839, Q9NR30, Q8NE71, Q9UIG0, P50747, P49841, Q9BUQ8, O43237, P0DMV9, Q00526, Q8NHQ9, Q8IWT3, Q96L91, Q16513, Q92551, P28370, Q9H832	203	1495	16881	1.72434	0.701728	0.125774	4.61729
INTERPRO	IPR027417:P-loop containing nucleoside triphosphate hydrolase	17	7.8341	0.0334744	Q9NR30, Q9ULV0, Q8NE71, Q9UHD8, O75351, P62070, Q9BUQ8, Q7Z333, O43237, Q14692, Q9Y4I1, Q8NHQ9, Q96L91, P49736, Q3L8U1, Q00839, P28370	205	879	18559	1.7509	1	0.584064	38.1937
Annotation Cluster 6	Enrichment Score: 2.443942639737395
Category	Term	Count	%	PValue	Peptides	List Total	Pop Hits	Pop Total	Fold Enrichment	Bonferroni	Benjamini	FDR
UP_SEQ_FEATURE	domain:SANT 1	4	1.84332	9.72026e-05	Q9P2K3, Q9Y618, O75376, P28370	216	9	20063	41.2819	0.0806463	0.0166763	0.150631
UP_SEQ_FEATURE	domain:SANT 2	4	1.84332	9.72026e-05	Q9P2K3, Q9Y618, O75376, P28370	216	9	20063	41.2819	0.0806463	0.0166763	0.150631
INTERPRO	IPR017884:SANT domain	5	2.30415	0.000175296	Q9P2K3, Q9Y618, O75376, P28370, Q9P2R6	205	26	18559	17.4099	0.0739125	0.0739125	0.247447
INTERPRO	IPR001005:SANT/Myb domain	5	2.30415	0.00125077	Q9P2K3, Q9Y618, O75376, P28370, Q9P2R6	205	43	18559	10.5269	0.421998	0.103839	1.75316
SMART	SM00717:SANT	5	2.30415	0.00204516	Q9P2K3, Q9Y618, O75376, P28370, Q9P2R6	128	43	10057	9.13608	0.235238	0.0855173	2.35911
GOTERM_CC_DIRECT	GO:0017053~transcriptional repressor complex	4	1.84332	0.0239843	P56545, Q9P2K3, Q9Y618, O75376	206	55	18224	6.43389	0.999035	0.270645	27.5333
GOTERM_CC_DIRECT	GO:0000118~histone deacetylase complex	3	1.38249	0.0618082	Q9Y618, O75376, Q9P2R6	206	36	18224	7.37217	1	0.415312	57.1025
GOTERM_MF_DIRECT	GO:0003714~transcription corepressor activity	6	2.76498	0.0967907	P56545, Q9P2K3, Q9Y618, O75376, Q9BQG0, O00488	203	203	16881	2.45786	1	0.695071	75.1499
INTERPRO	IPR009057:Homeodomain-like	7	3.22581	0.166218	Q9P2K3, P35659, Q9Y618, O75376, P28370, O60341, Q9P2R6	205	336	18559	1.88608	1	0.916938	92.3388
Annotation Cluster 7	Enrichment Score: 2.1839227953121743
Category	Term	Count	%	PValue	Peptides	List Total	Pop Hits	Pop Total	Fold Enrichment	Bonferroni	Benjamini	FDR
INTERPRO	IPR005818:Histone H1/H5	4	1.84332	0.000435628	P10412, Q92794, P16402, P16401	205	14	18559	25.8662	0.173741	0.0910119	0.613879
SMART	SM00526:H15	4	1.84332	0.000512761	P10412, Q92794, P16402, P16401	128	13	10057	24.1755	0.0649815	0.0649815	0.596318
GOTERM_BP_DIRECT	GO:0006334~nucleosome assembly	7	3.22581	0.00266169	P10412, P49321, Q92794, P16402, P16401, P49736, P06748	196	119	16792	5.03962	0.936951	0.264419	4.14225
INTERPRO	IPR005819:Histone H5	3	1.38249	0.00411395	P10412, P16402, P16401	205	9	18559	30.1772	0.835629	0.202045	5.65945
INTERPRO	IPR011991:Winged helix-turn-helix DNA-binding domain	8	3.68664	0.0153888	P10412, Q92794, Q13098, P16402, Q8IWT3, P16401, Q00613, O60341	205	235	18559	3.08193	0.998878	0.384422	19.6814
GOTERM_CC_DIRECT	GO:0000786~nucleosome	4	1.84332	0.0896375	P10412, Q92794, P16402, P16401	206	94	18224	3.76451	1	0.535781	71.2291
GOTERM_MF_DIRECT	GO:0031490~chromatin DNA binding	3	1.38249	0.152897	P10412, P16402, P16401	203	58	16881	4.30126	1	0.809733	89.6629
Annotation Cluster 8	Enrichment Score: 2.0614545752661466
Category	Term	Count	%	PValue	Peptides	List Total	Pop Hits	Pop Total	Fold Enrichment	Bonferroni	Benjamini	FDR
GOTERM_MF_DIRECT	GO:0008270~zinc ion binding	28	12.9032	0.000760915	Q7Z569, Q9UHB6, Q9H9Z2, Q96T88, Q92794, Q5T481, Q9UHF7, O00488, Q96EY9, P49792, P49790, P06401, Q7RTP6, Q5VZL5, Q9UIG0, Q969K3, O95218, Q86WB0, Q03164, Q9Y6X9, Q8NDX5, P52756, P49023, Q8IWT3, O15164, Q14847, Q5VUA4, Q9P2R6	203	1169	16881	1.9918	0.233884	0.0518896	1.03568
UP_KEYWORDS	Zinc-finger	32	14.7465	0.00361005	Q7Z569, Q9H9Z2, Q96T88, Q9H2Y7, Q92794, Q9UHF7, P10398, O00488, Q5T200, Q9HCE3, P49792, P49790, Q07352, Q9Y2X7, Q9H8W4, P49736, P06401, Q5VZL5, Q9UIG0, Q9ULJ3, Q969K3, O95218, Q86WB0, Q86VM9, Q03164, Q9Y6X9, Q8NDX5, P52756, Q8IWT3, O15164, Q5VUA4, Q9P2R6	217	1781	20581	1.70409	0.537141	0.0281277	4.47644
UP_KEYWORDS	Zinc	38	17.5115	0.00756773	Q7Z569, Q9H9Z2, Q9UHB6, Q96T88, Q9H2Y7, Q92794, Q9UHF7, P10398, O00488, Q96EY9, Q5T200, Q9HCE3, P49792, Q07352, P49790, Q9Y2X7, Q9H8W4, P49736, P06401, Q5VZL5, Q7RTP6, Q9UIG0, Q68CZ2, Q9ULJ3, Q969K3, O95218, Q86WB0, Q86VM9, Q03164, Q8NDX5, Q9Y6X9, P52756, P49023, Q8IWT3, O15164, Q14847, Q5VUA4, Q9P2R6	217	2348	20581	1.53494	0.801716	0.0542671	9.17137
UP_KEYWORDS	Metal-binding	43	19.8157	0.273128	Q7Z569, Q9H9Z2, Q9UHB6, Q96T88, Q9H2Y7, Q92794, P11388, Q96D71, Q9UHF7, P10398, O00488, Q8NFH8, Q96EY9, Q5T200, Q9HCE3, P49792, Q07352, P49790, Q9Y2X7, Q9H8W4, P49736, P06401, Q5VZL5, Q7RTP6, Q9UIG0, Q02487, Q68CZ2, Q9ULJ3, Q969K3, O95218, Q86WB0, Q86VM9, Q03164, Q9UBC2, Q8NDX5, Q9Y6X9, P52756, P49023, Q8IWT3, O15164, Q14847, Q5VUA4, Q9P2R6	217	3640	20581	1.1204	1	0.696408	98.2395
Annotation Cluster 9	Enrichment Score: 1.9712899398691892
Category	Term	Count	%	PValue	Peptides	List Total	Pop Hits	Pop Total	Fold Enrichment	Bonferroni	Benjamini	FDR
UP_KEYWORDS	Repressor	18	8.29493	0.00018062	Q96T88, Q9Y618, Q92794, Q92769, O75376, Q9UHF7, O60341, Q9UHR5, P56545, Q9P2K3, P67809, O15164, Q9BQG0, P28749, Q8IWI9, Q8NEY8, Q9P2R6, Q5VUA4	217	592	20581	2.88375	0.0377447	0.00256175	0.228481
UP_KEYWORDS	Transcription	37	17.0507	0.0171237	Q96T88, Q16533, Q92794, Q92769, O75376, Q9UHF7, O75475, O00488, P56545, Q86UU0, Q9P2K3, Q9HCE3, Q00613, Q9BQG0, P28749, Q8IWI9, Q3L8U1, P06401, Q9NR30, Q9UIG0, Q9Y618, Q12888, Q9ULJ3, Q9UNS1, Q03164, Q9UHR5, O60341, O60244, Q7KZ85, P67809, O15164, Q16513, Q8NEY8, P28370, Q9BUI4, Q5VUA4, Q9P2R6	217	2398	20581	1.46339	0.97475	0.099777	19.6452
UP_KEYWORDS	Transcription regulation	35	16.129	0.0298067	Q96T88, Q16533, Q92794, Q92769, O75376, Q9UHF7, O75475, O00488, P56545, Q86UU0, Q9P2K3, Q9HCE3, Q00613, Q9BQG0, P28749, Q8IWI9, Q3L8U1, P06401, Q9UIG0, Q9Y618, Q12888, Q9ULJ3, Q9UNS1, Q03164, Q9UHR5, O60341, O60244, Q7KZ85, P67809, O15164, Q16513, Q8NEY8, P28370, Q5VUA4, Q9P2R6	217	2332	20581	1.42346	0.998412	0.159871	31.8314
GOTERM_BP_DIRECT	GO:0006351~transcription, DNA-templated	29	13.3641	0.141306	Q96T88, Q92769, Q92794, O75475, O00488, P56545, Q86UU0, Q9P2K3, Q9HCE3, Q9BQG0, Q00613, P28749, Q8IWI9, Q3L8U1, P06401, Q9Y618, Q9UIG0, Q12888, Q9ULJ3, Q9UNS1, Q9UHR5, O60341, Q7KZ85, Q16513, Q8NEY8, P28370, Q9BUI4, Q5VUA4, Q9P2R6	196	1955	16792	1.27086	1	0.957557	91.0911
Annotation Cluster 10	Enrichment Score: 1.9138947408660842
Category	Term	Count	%	PValue	Peptides	List Total	Pop Hits	Pop Total	Fold Enrichment	Bonferroni	Benjamini	FDR
UP_KEYWORDS	Biological rhythms	8	3.68664	0.000356262	P49841, Q92769, P11388, Q9UNS1, Q9BQG0, Q7Z333, Q00839, Q03164	217	125	20581	6.06997	0.0730886	0.00398662	0.450203
GOTERM_BP_DIRECT	GO:0032922~circadian regulation of gene expression	4	1.84332	0.0285354	Q92769, Q9BQG0, Q00839, Q03164	196	57	16792	6.01217	1	0.760595	36.8417
GOTERM_MF_DIRECT	GO:0001047~core promoter binding	3	1.38249	0.178305	Q92769, Q9BQG0, Q00839	203	64	16881	3.89801	1	0.828374	93.1842
Annotation Cluster 11	Enrichment Score: 1.9100018702777715
Category	Term	Count	%	PValue	Peptides	List Total	Pop Hits	Pop Total	Fold Enrichment	Bonferroni	Benjamini	FDR
UP_SEQ_FEATURE	domain:BRCT 2	3	1.38249	0.00702903	Q12888, Q14676, Q9H8V3	216	12	20063	23.2211	0.997761	0.334204	10.3617
UP_SEQ_FEATURE	domain:BRCT 1	3	1.38249	0.00702903	Q12888, Q14676, Q9H8V3	216	12	20063	23.2211	0.997761	0.334204	10.3617
INTERPRO	IPR001357:BRCT domain	3	1.38249	0.0376881	Q12888, Q14676, Q9H8V3	205	28	18559	9.69983	1	0.587535	41.8946
Annotation Cluster 12	Enrichment Score: 1.6179329122336827
Category	Term	Count	%	PValue	Peptides	List Total	Pop Hits	Pop Total	Fold Enrichment	Bonferroni	Benjamini	FDR
UP_KEYWORDS	Helicase	8	3.68664	0.000797036	Q9NR30, Q8NHQ9, Q9BUQ8, P49736, Q96L91, Q7Z333, P28370, Q3L8U1	217	143	20581	5.30592	0.156197	0.00769012	1.00462
GOTERM_MF_DIRECT	GO:0004386~helicase activity	6	2.76498	0.00353141	Q8NHQ9, Q9BUQ8, Q96L91, P28370, Q3L8U1, P23588	203	85	16881	5.86995	0.710089	0.116459	4.72319
UP_SEQ_FEATURE	domain:Helicase C-terminal	6	2.76498	0.00616303	Q9NR30, Q8NHQ9, Q9BUQ8, Q96L91, P28370, Q3L8U1	216	108	20063	5.16024	0.99524	0.317481	9.14171
INTERPRO	IPR001650:Helicase, C-terminal	6	2.76498	0.0068303	Q9NR30, Q8NHQ9, Q9BUQ8, Q96L91, P28370, Q3L8U1	205	108	18559	5.02954	0.950309	0.238834	9.23152
INTERPRO	IPR014001:Helicase, superfamily 1/2, ATP-binding domain	6	2.76498	0.00736941	Q9NR30, Q8NHQ9, Q9BUQ8, Q96L91, P28370, Q3L8U1	205	110	18559	4.93809	0.960826	0.236605	9.92535
UP_SEQ_FEATURE	domain:Helicase ATP-binding	6	2.76498	0.00771103	Q9NR30, Q8NHQ9, Q9BUQ8, Q96L91, P28370, Q3L8U1	216	114	20063	4.88865	0.998764	0.341962	11.3117
SMART	SM00490:HELICc	6	2.76498	0.0113254	Q9NR30, Q8NHQ9, Q9BUQ8, Q96L91, P28370, Q3L8U1	128	107	10057	4.40581	0.775097	0.258009	12.438
SMART	SM00487:DEXDc	6	2.76498	0.0122018	Q9NR30, Q8NHQ9, Q9BUQ8, Q96L91, P28370, Q3L8U1	128	109	10057	4.32497	0.799767	0.235127	13.3389
INTERPRO	IPR027417:P-loop containing nucleoside triphosphate hydrolase	17	7.8341	0.0334744	Q9NR30, Q9ULV0, Q8NE71, Q9UHD8, O75351, P62070, Q9BUQ8, Q7Z333, O43237, Q14692, Q9Y4I1, Q8NHQ9, Q96L91, P49736, Q3L8U1, Q00839, P28370	205	879	18559	1.7509	1	0.584064	38.1937
INTERPRO	IPR000330:SNF2-related	3	1.38249	0.0480677	Q96L91, P28370, Q3L8U1	205	32	18559	8.48735	1	0.608632	50.1509
INTERPRO	IPR014014:RNA helicase, DEAD-box type, Q motif	3	1.38249	0.0622996	Q9NR30, Q8NHQ9, Q9BUQ8	205	37	18559	7.34041	1	0.661633	59.7093
UP_SEQ_FEATURE	short sequence motif:Q motif	3	1.38249	0.0683659	Q9NR30, Q8NHQ9, Q9BUQ8	216	40	20063	6.96632	1	0.87021	66.6518
GOTERM_BP_DIRECT	GO:0010501~RNA secondary structure unwinding	3	1.38249	0.0924593	Q9NR30, Q8NHQ9, Q9BUQ8	196	44	16792	5.84137	1	0.914035	78.5605
INTERPRO	IPR011545:DNA/RNA helicase, DEAD/DEAH box type, N-terminal	3	1.38249	0.175706	Q9NR30, Q8NHQ9, Q9BUQ8	205	69	18559	3.93616	1	0.923055	93.4829
GOTERM_MF_DIRECT	GO:0004004~ATP-dependent RNA helicase activity	3	1.38249	0.182602	Q9NR30, Q8NHQ9, Q9BUQ8	203	65	16881	3.83804	1	0.828686	93.6559
UP_KEYWORDS	Hydrolase	17	7.8341	0.685892	P54278, Q9NR30, O75351, Q92769, Q9BUQ8, Q05209, Q7Z333, Q93008, Q8IZD4, Q15147, Q99638, Q8NHQ9, Q96L91, P49736, Q01804, Q3L8U1, P28370	217	1671	20581	0.964893	1	0.959374	100
Annotation Cluster 13	Enrichment Score: 1.5698947879348986
Category	Term	Count	%	PValue	Peptides	List Total	Pop Hits	Pop Total	Fold Enrichment	Bonferroni	Benjamini	FDR
GOTERM_BP_DIRECT	GO:1900034~regulation of cellular response to heat	6	2.76498	0.00179369	P0DMV9, P49841, P49792, P49790, Q8N1F7, Q00613	196	75	16792	6.85388	0.844596	0.233531	2.80944
KEGG_PATHWAY	hsa03013:RNA transport	8	3.68664	0.00182319	Q9UKV3, P49792, P49790, P46060, Q8N1F7, Q13541, O60573, P23588	72	172	6910	4.46382	0.225455	0.225455	2.13013
UP_KEYWORDS	mRNA transport	6	2.76498	0.0052289	Q9BY77, Q7KZ85, P49792, Q07352, P49790, Q8N1F7	217	106	20581	5.36849	0.672635	0.0390966	6.42323
GOTERM_BP_DIRECT	GO:0006406~mRNA export from nucleus	6	2.76498	0.00620355	Q9BY77, Q9BRD0, P49792, P49790, Q8N1F7, O60508	196	100	16792	5.14041	0.998424	0.391278	9.40533
GOTERM_BP_DIRECT	GO:0019083~viral transcription	6	2.76498	0.00989438	P36578, P49792, P05388, P49790, Q8N1F7, P50914	196	112	16792	4.58965	0.999967	0.521233	14.6009
GOTERM_BP_DIRECT	GO:0007077~mitotic nuclear envelope disassembly	4	1.84332	0.0144039	P49792, P49790, Q8N1F7, P50402	196	44	16792	7.7885	1	0.587298	20.57
BIOCARTA	h_npcPathway:Mechanism of Protein Import into the Nucleus	3	1.38249	0.0226565	P49792, P49790, P46060	31	13	1625	12.0968	0.747167	0.747167	20.5202
GOTERM_CC_DIRECT	GO:0005643~nuclear pore	4	1.84332	0.0475314	P49792, P49790, P46060, Q8N1F7	206	72	18224	4.91478	0.999999	0.361913	47.5867
GOTERM_BP_DIRECT	GO:0006409~tRNA export from nucleus	3	1.38249	0.0530001	P49792, P49790, Q8N1F7	196	32	16792	8.03189	1	0.828766	57.8686
GOTERM_BP_DIRECT	GO:0010827~regulation of glucose transport	3	1.38249	0.0559993	P49792, P49790, Q8N1F7	196	33	16792	7.7885	1	0.836498	59.9374
UP_KEYWORDS	Translocation	4	1.84332	0.0585383	Q9P2E9, P49792, P49790, Q8N1F7	217	84	20581	4.51635	0.999997	0.258294	53.4136
GOTERM_BP_DIRECT	GO:0016032~viral process	8	3.68664	0.060467	Q9H6F5, Q7KZ85, P49792, Q92538, P49790, Q8N1F7, P28749, P06748	196	299	16792	2.29227	1	0.83415	62.8434
UP_KEYWORDS	Nuclear pore complex	3	1.38249	0.0968331	P49792, P49790, Q8N1F7	217	50	20581	5.6906	1	0.357717	72.465
GOTERM_CC_DIRECT	GO:0005635~nuclear envelope	5	2.30415	0.104938	Q8NE71, P49792, P46060, Q8N1F7, P50402	206	159	18224	2.78195	1	0.556471	77.0226
GOTERM_BP_DIRECT	GO:0075733~intracellular transport of virus	3	1.38249	0.118357	P49792, P49790, Q8N1F7	196	51	16792	5.03962	1	0.945134	86.4593
GOTERM_BP_DIRECT	GO:0031047~gene silencing by RNA	3	1.38249	0.370203	P49792, P49790, Q8N1F7	196	111	16792	2.3155	1	0.99818	99.935
Annotation Cluster 14	Enrichment Score: 1.5296680831442317
Category	Term	Count	%	PValue	Peptides	List Total	Pop Hits	Pop Total	Fold Enrichment	Bonferroni	Benjamini	FDR
UP_SEQ_FEATURE	domain:SAP	3	1.38249	0.0270232	P35659, Q9UKV3, Q00839	216	24	20063	11.6105	1	0.676455	34.6119
INTERPRO	IPR003034:SAP domain	3	1.38249	0.0283145	P35659, Q9UKV3, Q00839	205	24	18559	11.3165	0.999997	0.54447	33.3636
SMART	SM00513:SAP	3	1.38249	0.0336705	P35659, Q9UKV3, Q00839	128	23	10057	10.2483	0.988743	0.429277	32.9282
Annotation Cluster 15	Enrichment Score: 1.4275374727470438
Category	Term	Count	%	PValue	Peptides	List Total	Pop Hits	Pop Total	Fold Enrichment	Bonferroni	Benjamini	FDR
INTERPRO	IPR011993:Pleckstrin homology-like domain	14	6.45161	0.000919481	Q68CZ2, Q6IQ23, Q9H6S3, Q70E73, Q8IZD4, Q15147, Q5VWQ8, P50552, P49792, Q5T5U3, Q6IN85, Q9H8W4, Q9H8V3, Q9BXB4	205	427	18559	2.96825	0.331633	0.0958225	1.29161
UP_SEQ_FEATURE	domain:PH	7	3.22581	0.0488285	Q5VWQ8, Q5T5U3, Q6IQ23, Q9H8W4, Q9H8V3, Q70E73, Q9BXB4	216	245	20063	2.65384	1	0.847825	53.9904
INTERPRO	IPR001849:Pleckstrin homology domain	6	2.76498	0.180052	Q5VWQ8, Q5T5U3, Q6IQ23, Q9H8W4, Q70E73, Q9BXB4	205	271	18559	2.00439	1	0.916613	93.952
SMART	SM00233:PH	6	2.76498	0.241122	Q5VWQ8, Q5T5U3, Q6IQ23, Q9H8W4, Q70E73, Q9BXB4	128	264	10057	1.78569	1	0.89555	95.9946
Annotation Cluster 16	Enrichment Score: 1.4273173875492162
Category	Term	Count	%	PValue	Peptides	List Total	Pop Hits	Pop Total	Fold Enrichment	Bonferroni	Benjamini	FDR
UP_SEQ_FEATURE	domain:LIM zinc-binding	3	1.38249	0.0173378	Q9UHB6, Q7RTP6, Q14847	216	19	20063	14.6659	1	0.548983	23.7555
UP_KEYWORDS	LIM domain	4	1.84332	0.0400862	Q9UHB6, Q7RTP6, P49023, Q14847	217	72	20581	5.26907	0.999836	0.195758	40.4331
INTERPRO	IPR001781:Zinc finger, LIM-type	4	1.84332	0.0449142	Q9UHB6, Q7RTP6, P49023, Q14847	205	72	18559	5.02954	1	0.599445	47.7657
SMART	SM00132:LIM	4	1.84332	0.0625688	Q9UHB6, Q7RTP6, P49023, Q14847	128	72	10057	4.36502	0.999789	0.536741	52.9267
Annotation Cluster 17	Enrichment Score: 1.3552414412422895
Category	Term	Count	%	PValue	Peptides	List Total	Pop Hits	Pop Total	Fold Enrichment	Bonferroni	Benjamini	FDR
INTERPRO	IPR011011:Zinc finger, FYVE/PHD-type	7	3.22581	0.00470832	Q96T88, Q9UIG0, Q92794, Q969K3, Q9H8W4, O15164, Q03164	205	141	18559	4.49448	0.873449	0.205212	6.45204
INTERPRO	IPR019787:Zinc finger, PHD-finger	5	2.30415	0.0112163	Q96T88, Q9UIG0, Q92794, O15164, Q03164	205	79	18559	5.72985	0.992849	0.316164	14.735
INTERPRO	IPR001965:Zinc finger, PHD-type	5	2.30415	0.0167551	Q96T88, Q9UIG0, Q92794, O15164, Q03164	205	89	18559	5.08605	0.999389	0.389449	21.2421
GOTERM_MF_DIRECT	GO:0070577~lysine-acetylated histone binding	3	1.38249	0.0192202	Q9UIG0, O15164, Q03164	203	18	16881	13.8596	0.998878	0.345926	23.3124
SMART	SM00249:PHD	5	2.30415	0.0259991	Q96T88, Q9UIG0, Q92794, O15164, Q03164	128	89	10057	4.41406	0.968284	0.389203	26.4494
UP_KEYWORDS	Bromodomain	3	1.38249	0.0630566	Q9UIG0, O15164, Q03164	217	39	20581	7.29564	0.999999	0.26036	56.1669
INTERPRO	IPR001487:Bromodomain	3	1.38249	0.0809772	Q9UIG0, O15164, Q03164	205	43	18559	6.31617	1	0.745861	69.6806
SMART	SM00297:BROMO	3	1.38249	0.0982948	Q9UIG0, O15164, Q03164	128	42	10057	5.61217	0.999999	0.676812	70.078
UP_SEQ_FEATURE	zinc finger region:PHD-type	3	1.38249	0.107077	Q96T88, Q9UIG0, O15164	216	52	20063	5.35871	1	0.934208	82.7317
INTERPRO	IPR001841:Zinc finger, RING-type	6	2.76498	0.224317	Q7Z569, Q96T88, Q9UIG0, Q8IWT3, Q969K3, O15164	205	295	18559	1.84132	1	0.950558	97.2394
INTERPRO	IPR013083:Zinc finger, RING/FYVE/PHD-type	8	3.68664	0.232052	Q7Z569, Q96T88, Q9UIG0, Q92794, Q969K3, Q9H8W4, O15164, Q03164	205	453	18559	1.59879	1	0.952324	97.604
Annotation Cluster 18	Enrichment Score: 1.2195839011268268
Category	Term	Count	%	PValue	Genes	List Total	Pop Hits	Pop Total	Fold Enrichment	Bonferroni	Benjamini	FDR
UP_KEYWORDS	Protein transport	14	6.45161	0.0125598	Q641Q2, P49321, Q9Y4I1, Q9ULV0, O75351, Q9P2E9, P49792, Q92538, Q9Y3R5, P49790, Q8N1F7, Q9H8W4, Q9H8V3, Q9Y4E1	217	610	20581	2.17673	0.932267	0.076128	14.7902
GOTERM_BP_DIRECT	GO:0015031~protein transport	10	4.60829	0.0415789	Q641Q2, P49321, Q9ULV0, O75351, Q9P2E9, Q92538, Q9Y3R5, Q9H8W4, Q9H8V3, Q9Y4E1	196	395	16792	2.16895	1	0.804284	49.038
UP_KEYWORDS	Transport	23	10.5991	0.420138	Q9ULV0, O75351, Q9Y3R5, Q15751, P11441, O43237, Q9Y4E1, Q9BY77, Q9Y4I1, P49321, Q641Q2, Q7KZ85, Q9P2E9, P49792, Q92538, P49790, Q07352, Q8N1F7, Q9H8W4, Q13428, Q9H8V3, Q14847, Q9BXB4	217	1978	20581	1.10283	1	0.809529	99.8993
Annotation Cluster 19	Enrichment Score: 1.2085117093595434
Category	Term	Count	%	PValue	Genes	List Total	Pop Hits	Pop Total	Fold Enrichment	Bonferroni	Benjamini	FDR
INTERPRO	IPR012677:Nucleotide-binding, alpha-beta plait	10	4.60829	0.00264743	Q7Z569, Q9BY77, P52756, Q9NR30, Q9NTZ6, Q9UKV3, Q5T481, Q9BYG3, P19338, P23588	205	264	18559	3.42923	0.686863	0.152846	3.67705
GOTERM_MF_DIRECT	GO:0000166~nucleotide binding	10	4.60829	0.0243317	Q7Z569, Q9BY77, P52756, Q9NTZ6, Q9UKV3, P81274, Q5T481, Q9BYG3, P19338, P23588	203	348	16881	2.38959	0.99982	0.364764	28.6016
INTERPRO	IPR000504:RNA recognition motif domain	7	3.22581	0.0390681	Q9BY77, P52756, Q9NTZ6, Q5T481, Q9BYG3, P19338, P23588	205	226	18559	2.80408	1	0.5822	43.0611
SMART	SM00360:RRM	7	3.22581	0.0518165	Q9BY77, P52756, Q9NTZ6, Q5T481, Q9BYG3, P19338, P23588	128	212	10057	2.5943	0.99906	0.539048	46.2308
UP_SEQ_FEATURE	domain:RRM	4	1.84332	0.176685	Q9BY77, Q5T481, Q9BYG3, P23588	216	135	20063	2.75213	1	0.988032	95.095
UP_SEQ_FEATURE	domain:RRM 2	3	1.38249	0.38812	P52756, Q9NTZ6, P19338	216	125	20063	2.22922	1	0.999717	99.9508
UP_SEQ_FEATURE	domain:RRM 1	3	1.38249	0.38812	P52756, Q9NTZ6, P19338	216	125	20063	2.22922	1	0.999717	99.9508
Annotation Cluster 20	Enrichment Score: 1.1644980674358805
Category	Term	Count	%	PValue	Genes	List Total	Pop Hits	Pop Total	Fold Enrichment	Bonferroni	Benjamini	FDR
UP_SEQ_FEATURE	domain:EH 1	3	1.38249	0.00166667	Q96D71, Q9UBC2, Q8NFH8	216	6	20063	46.4421	0.763751	0.165029	2.55358
UP_SEQ_FEATURE	domain:EH 2	3	1.38249	0.00166667	Q96D71, Q9UBC2, Q8NFH8	216	6	20063	46.4421	0.763751	0.165029	2.55358
INTERPRO	IPR000261:EPS15 homology (EH)	3	1.38249	0.00619491	Q96D71, Q9UBC2, Q8NFH8	205	11	18559	24.6905	0.934244	0.238284	8.40742
SMART	SM00027:EH	3	1.38249	0.00807685	Q96D71, Q9UBC2, Q8NFH8	128	11	10057	21.4283	0.654362	0.233247	9.02356
UP_SEQ_FEATURE	domain:EF-hand	3	1.38249	0.0713801	Q96D71, Q9UBC2, Q8NFH8	216	41	20063	6.79641	1	0.873358	68.2863
INTERPRO	IPR018247:EF-Hand 1, calcium-binding site	3	1.38249	0.582041	Q96D71, Q9UBC2, Q8NFH8	205	178	18559	1.52582	1	0.999651	99.9996
INTERPRO	IPR011992:EF-hand-like domain	4	1.84332	0.594652	Q96D71, Q9UBC2, Q8NFH8, Q15147	205	279	18559	1.29795	1	0.999688	99.9997
INTERPRO	IPR002048:EF-hand domain	3	1.38249	0.717562	Q96D71, Q9UBC2, Q8NFH8	205	228	18559	1.19121	1	0.999976	100
GOTERM_MF_DIRECT	GO:0005509~calcium ion binding	6	2.76498	0.934357	Q9Y4I1, Q02487, Q96D71, Q9UBC2, Q8NFH8, Q15147	203	717	16881	0.69588	1	0.999999	100
UP_KEYWORDS	Calcium	5	2.30415	0.983735	Q02487, Q96D71, Q9UBC2, Q8NFH8, Q15147	217	877	20581	0.540726	1	0.999942	100
Annotation Cluster 21	Enrichment Score: 0.9851896604491845
Category	Term	Count	%	PValue	Genes	List Total	Pop Hits	Pop Total	Fold Enrichment	Bonferroni	Benjamini	FDR
GOTERM_BP_DIRECT	GO:0019083~viral transcription	6	2.76498	0.00989438	P36578, P49792, P05388, P49790, Q8N1F7, P50914	196	112	16792	4.58965	0.999967	0.521233	14.6009
GOTERM_BP_DIRECT	GO:0006413~translational initiation	6	2.76498	0.0218997	P36578, Q8NE71, P05388, P50914, O60573, P23588	196	137	16792	3.75212	1	0.701369	29.635
GOTERM_CC_DIRECT	GO:0005840~ribosome	6	2.76498	0.0398675	P36578, Q8NE71, Q9P2E9, P05388, Q6P5R6, P50914	206	166	18224	3.19757	0.999991	0.350108	41.7075
GOTERM_CC_DIRECT	GO:0022625~cytosolic large ribosomal subunit	4	1.84332	0.0412466	P36578, P05388, Q6P5R6, P50914	206	68	18224	5.20388	0.999994	0.349647	42.8085
GOTERM_BP_DIRECT	GO:0000184~nuclear-transcribed mRNA catabolic process, nonsense-mediated decay	4	1.84332	0.160736	P36578, P05388, P50914, Q8IZD4	196	119	16792	2.87978	1	0.963259	93.8048
KEGG_PATHWAY	hsa03010:Ribosome	4	1.84332	0.163627	P36578, P05388, Q6P5R6, P50914	72	136	6910	2.82271	1	0.832505	87.855
GOTERM_BP_DIRECT	GO:0006412~translation	6	2.76498	0.169074	P36578, Q8NE71, Q9P2E9, P05388, Q6P5R6, P50914	196	253	16792	2.03178	1	0.967606	94.7128
UP_KEYWORDS	Ribonucleoprotein	6	2.76498	0.199468	P36578, P05388, Q07352, Q6P5R6, P50914, Q00839	217	296	20581	1.9225	1	0.591029	94.0231
GOTERM_BP_DIRECT	GO:0006614~SRP-dependent cotranslational protein targeting to membrane	3	1.38249	0.298165	P36578, P05388, P50914	196	94	16792	2.73426	1	0.995831	99.6375
UP_KEYWORDS	Ribosomal protein	4	1.84332	0.31042	P36578, P05388, Q6P5R6, P50914	217	185	20581	2.05067	1	0.72687	99.0964
GOTERM_MF_DIRECT	GO:0003735~structural constituent of ribosome	4	1.84332	0.497458	P36578, P05388, Q6P5R6, P50914	203	222	16881	1.49834	1	0.986438	99.9918
Annotation Cluster 22	Enrichment Score: 0.9764003081954085
Category	Term	Count	%	PValue	Genes	List Total	Pop Hits	Pop Total	Fold Enrichment	Bonferroni	Benjamini	FDR
UP_SEQ_FEATURE	domain:Ubiquitin-like	3	1.38249	0.0838494	Q96T88, P11441, Q8NCF5	216	45	20063	6.19228	1	0.892256	74.2842
SMART	SM00213:UBQ	3	1.38249	0.10227	Q96T88, P11441, Q8NCF5	128	43	10057	5.48165	0.999999	0.662826	71.5805
INTERPRO	IPR000626:Ubiquitin	3	1.38249	0.137262	Q96T88, P11441, Q8NCF5	205	59	18559	4.60331	1	0.875827	87.5884
Annotation Cluster 23	Enrichment Score: 0.8061573392276494
Category	Term	Count	%	PValue	Genes	List Total	Pop Hits	Pop Total	Fold Enrichment	Bonferroni	Benjamini	FDR
INTERPRO	IPR011011:Zinc finger, FYVE/PHD-type	7	3.22581	0.00470832	Q96T88, Q9UIG0, Q92794, Q969K3, Q9H8W4, O15164, Q03164	205	141	18559	4.49448	0.873449	0.205212	6.45204
UP_KEYWORDS	Ubl conjugation pathway	13	5.99078	0.0556763	Q7Z569, Q96T88, Q96JK2, P49792, Q8IWT3, Q969K3, Q15751, Q86WB0, O15164, Q01804, Q9H832, Q93008, Q9UKT5	217	680	20581	1.81318	0.999995	0.252128	51.588
GOTERM_MF_DIRECT	GO:0061630~ubiquitin protein ligase activity	6	2.76498	0.07477	Q7Z569, Q96T88, Q969K3, O15164, Q9H832, Q9UKT5	203	187	16881	2.66816	1	0.634829	65.4535
GOTERM_BP_DIRECT	GO:0016567~protein ubiquitination	8	3.68664	0.126649	Q7Z569, Q96JK2, Q8IWT3, Q969K3, Q15751, Q86WB0, O15164, Q9UKT5	196	359	16792	1.90916	1	0.949603	88.3453
GOTERM_MF_DIRECT	GO:0016874~ligase activity	6	2.76498	0.22092	Q7Z569, Q96T88, P49792, Q969K3, Q15751, O15164	203	270	16881	1.84795	1	0.875113	96.71
INTERPRO	IPR001841:Zinc finger, RING-type	6	2.76498	0.224317	Q7Z569, Q96T88, Q9UIG0, Q8IWT3, Q969K3, O15164	205	295	18559	1.84132	1	0.950558	97.2394
INTERPRO	IPR013083:Zinc finger, RING/FYVE/PHD-type	8	3.68664	0.232052	Q7Z569, Q96T88, Q9UIG0, Q92794, Q969K3, Q9H8W4, O15164, Q03164	205	453	18559	1.59879	1	0.952324	97.604
GOTERM_MF_DIRECT	GO:0004842~ubiquitin-protein transferase activity	6	2.76498	0.358844	Q7Z569, Q96T88, Q969K3, Q15751, O15164, Q9UKT5	203	329	16881	1.51655	1	0.95546	99.771
UP_SEQ_FEATURE	zinc finger region:RING-type	4	1.84332	0.446294	Q7Z569, Q96T88, Q969K3, O15164	216	230	20063	1.61538	1	0.999892	99.9896
UP_KEYWORDS	Ligase	5	2.30415	0.495073	Q96T88, P50747, P49792, Q969K3, O15164	217	347	20581	1.36662	1	0.863831	99.9825
SMART	SM00184:RING	4	1.84332	0.599139	Q7Z569, Q96T88, Q969K3, O15164	128	244	10057	1.28804	1	0.995675	99.9977
Annotation Cluster 24	Enrichment Score: 0.7666917402642358
Category	Term	Count	%	PValue	Genes	List Total	Pop Hits	Pop Total	Fold Enrichment	Bonferroni	Benjamini	FDR
KEGG_PATHWAY	hsa05213:Endometrial cancer	3	1.38249	0.0994521	P49841, P25054, P10398	72	52	6910	5.53686	1	0.803967	70.9447
KEGG_PATHWAY	hsa05210:Colorectal cancer	3	1.38249	0.133035	P49841, P25054, P10398	72	62	6910	4.64382	1	0.810903	81.4442
KEGG_PATHWAY	hsa05200:Pathways in cancer	6	2.76498	0.378743	P56545, P49841, Q92769, P25054, P10398, Q15147	72	393	6910	1.46522	1	0.951644	99.6362
Annotation Cluster 25	Enrichment Score: 0.6295598278711473
Category	Term	Count	%	PValue	Genes	List Total	Pop Hits	Pop Total	Fold Enrichment	Bonferroni	Benjamini	FDR
INTERPRO	IPR011990:Tetratricopeptide-like helical	7	3.22581	0.0339558	P49321, Q96TC7, P49792, Q13098, P81274, P50502, Q12996	205	218	18559	2.90698	1	0.568553	38.6273
INTERPRO	IPR013026:Tetratricopeptide repeat-containing domain	4	1.84332	0.177692	P49321, P49792, P81274, P50502	205	132	18559	2.74339	1	0.919566	93.7013
INTERPRO	IPR019734:Tetratricopeptide repeat	4	1.84332	0.194257	P49321, P49792, P81274, P50502	205	138	18559	2.62411	1	0.927769	95.2755
SMART	SM00028:TPR	4	1.84332	0.229552	P49321, P49792, P81274, P50502	128	131	10057	2.39909	1	0.89746	95.2217
GOTERM_MF_DIRECT	GO:0032403~protein complex binding	5	2.30415	0.233554	P49321, Q5VWQ8, P49792, P50502, Q9Y2X7	203	206	16881	2.01839	1	0.885255	97.3693
UP_KEYWORDS	TPR repeat	4	1.84332	0.258766	P49321, P49792, P81274, P50502	217	167	20581	2.2717	1	0.679842	97.7446
UP_SEQ_FEATURE	repeat:TPR 3	3	1.38249	0.477929	P49321, P81274, P50502	216	150	20063	1.85769	1	0.999938	99.9958
UP_SEQ_FEATURE	repeat:TPR 1	3	1.38249	0.526904	P49321, P81274, P50502	216	164	20063	1.6991	1	0.999983	99.9991
UP_SEQ_FEATURE	repeat:TPR 2	3	1.38249	0.526904	P49321, P81274, P50502	216	164	20063	1.6991	1	0.999983	99.9991
Annotation Cluster 26	Enrichment Score: 0.6283956622588605
Category	Term	Count	%	PValue	Genes	List Total	Pop Hits	Pop Total	Fold Enrichment	Bonferroni	Benjamini	FDR
UP_SEQ_FEATURE	repeat:1	7	3.22581	0.0581957	Q9NR30, P50552, Q9P2E9, P49792, O76070, Q9UBC2, P19338	216	257	20063	2.52992	1	0.85352	60.5366
UP_SEQ_FEATURE	repeat:2	7	3.22581	0.0616328	Q9NR30, P50552, Q9P2E9, P49792, O76070, Q9UBC2, P19338	216	260	20063	2.50073	1	0.859874	62.7119
UP_SEQ_FEATURE	repeat:4	4	1.84332	0.340717	Q9P2E9, O76070, Q9UBC2, P19338	216	192	20063	1.93509	1	0.999604	99.8436
UP_SEQ_FEATURE	repeat:8	3	1.38249	0.384322	Q9P2E9, Q9UBC2, P19338	216	124	20063	2.2472	1	0.999733	99.9459
UP_SEQ_FEATURE	repeat:7	3	1.38249	0.418116	Q9P2E9, Q9UBC2, P19338	216	133	20063	2.09513	1	0.999829	99.9774
UP_SEQ_FEATURE	repeat:3	4	1.84332	0.433723	Q9NR30, Q9P2E9, Q9UBC2, P19338	216	225	20063	1.65128	1	0.999869	99.9852
UP_SEQ_FEATURE	repeat:6	3	1.38249	0.468738	Q9P2E9, Q9UBC2, P19338	216	147	20063	1.8956	1	0.999932	99.9945
Annotation Cluster 27	Enrichment Score: 0.5152709299154846
Category	Term	Count	%	PValue	Genes	List Total	Pop Hits	Pop Total	Fold Enrichment	Bonferroni	Benjamini	FDR
UP_SEQ_FEATURE	domain:C2	3	1.38249	0.219402	Q5VWQ8, Q16513, Q15147	216	82	20063	3.3982	1	0.995888	97.8531
INTERPRO	IPR000008:C2 calcium-dependent membrane targeting	4	1.84332	0.270923	Q5VWQ8, Q68CZ2, Q16513, Q15147	205	165	18559	2.19471	1	0.962939	98.85
SMART	SM00239:C2	3	1.38249	0.47874	Q5VWQ8, Q16513, Q15147	128	127	10057	1.85599	1	0.988801	99.9498
Annotation Cluster 28	Enrichment Score: 0.49204212416321963
Category	Term	Count	%	PValue	Genes	List Total	Pop Hits	Pop Total	Fold Enrichment	Bonferroni	Benjamini	FDR
INTERPRO	IPR017986:WD40-repeat-containing domain	6	2.76498	0.24459	Q9H2Y7, Q96JK2, Q15751, O60508, O60271, Q9H1Z4	205	306	18559	1.77513	1	0.953644	98.1013
UP_SEQ_FEATURE	repeat:WD 5	5	2.30415	0.250003	Q9H2Y7, Q96JK2, Q15751, O60508, Q9H1Z4	216	237	20063	1.95958	1	0.997688	98.8453
UP_SEQ_FEATURE	repeat:WD 4	5	2.30415	0.292405	Q9H2Y7, Q96JK2, Q15751, O60508, Q9H1Z4	216	255	20063	1.82126	1	0.998886	99.5317
INTERPRO	IPR015943:WD40/YVTN repeat-like-containing domain	6	2.76498	0.308205	Q9H2Y7, Q96JK2, Q15751, O60508, O60271, Q9H1Z4	205	331	18559	1.64106	1	0.976558	99.4523
UP_SEQ_FEATURE	repeat:WD 3	5	2.30415	0.326784	Q9H2Y7, Q96JK2, Q15751, O60508, Q9H1Z4	216	269	20063	1.72647	1	0.999503	99.7837
INTERPRO	IPR001680:WD40 repeat	5	2.30415	0.340738	Q9H2Y7, Q96JK2, Q15751, O60508, Q9H1Z4	205	268	18559	1.68902	1	0.984195	99.7227
UP_KEYWORDS	WD repeat	5	2.30415	0.341318	Q9H2Y7, Q96JK2, Q15751, O60508, Q9H1Z4	217	281	20581	1.6876	1	0.75081	99.4943
UP_SEQ_FEATURE	repeat:WD 2	5	2.30415	0.346842	Q9H2Y7, Q96JK2, Q15751, O60508, Q9H1Z4	216	278	20063	1.67058	1	0.999457	99.8647
UP_SEQ_FEATURE	repeat:WD 1	5	2.30415	0.346842	Q9H2Y7, Q96JK2, Q15751, O60508, Q9H1Z4	216	278	20063	1.67058	1	0.999457	99.8647
UP_SEQ_FEATURE	repeat:WD 6	4	1.84332	0.351337	Q9H2Y7, Q96JK2, Q15751, O60508	216	196	20063	1.8956	1	0.99944	99.8784
SMART	SM00320:WD40	5	2.30415	0.437021	Q9H2Y7, Q96JK2, Q15751, O60508, Q9H1Z4	128	267	10057	1.47135	1	0.988051	99.8769
Annotation Cluster 29	Enrichment Score: 0.43759737674775556
Category	Term	Count	%	PValue	Genes	List Total	Pop Hits	Pop Total	Fold Enrichment	Bonferroni	Benjamini	FDR
GOTERM_BP_DIRECT	GO:0043547~positive regulation of GTPase activity	9	4.14747	0.334664	Q5VWQ8, P49841, Q5T5U3, Q92538, P46060, Q15751, Q9Y2X7, Q9H6S3, Q9H8V3	196	565	16792	1.36471	1	0.99761	99.8447
UP_KEYWORDS	GTPase activation	4	1.84332	0.338663	Q5VWQ8, Q5T5U3, P46060, Q9Y2X7	217	197	20581	1.92575	1	0.752909	99.4679
GOTERM_MF_DIRECT	GO:0005096~GTPase activator activity	5	2.30415	0.429369	Q5VWQ8, Q5T5U3, P46060, Q9Y2X7, Q9H8V3	203	279	16881	1.49028	1	0.977087	99.9535
Annotation Cluster 30	Enrichment Score: 0.404823598944826
Category	Term	Count	%	PValue	Genes	List Total	Pop Hits	Pop Total	Fold Enrichment	Bonferroni	Benjamini	FDR
UP_SEQ_FEATURE	domain:SH3	4	1.84332	0.289274	Q9UKS6, O94885, Q9H6S3, Q14847	216	175	20063	2.12307	1	0.998961	99.4985
UP_KEYWORDS	SH3 domain	4	1.84332	0.393056	Q9UKS6, O94885, Q9H6S3, Q14847	217	215	20581	1.76453	1	0.79554	99.8205
INTERPRO	IPR001452:Src homology-3 domain	4	1.84332	0.436242	Q9UKS6, O94885, Q9H6S3, Q14847	205	218	18559	1.66113	1	0.996222	99.9696
SMART	SM00326:SH3	4	1.84332	0.484413	Q9UKS6, O94885, Q9H6S3, Q14847	128	206	10057	1.52564	1	0.986951	99.9558
Annotation Cluster 31	Enrichment Score: 0.35862152089948507
Category	Term	Count	%	PValue	Genes	List Total	Pop Hits	Pop Total	Fold Enrichment	Bonferroni	Benjamini	FDR
UP_KEYWORDS	Kinase	12	5.52995	0.152013	Q13523, Q9UKS6, Q9H4A3, Q9UIG0, P49841, O43314, Q00526, Q9Y2X7, Q92551, Q16513, P10398, Q9Y478	217	735	20581	1.54846	1	0.49775	87.6068
INTERPRO	IPR008271:Serine/threonine-protein kinase, active site	6	2.76498	0.254653	Q13523, Q9H4A3, P49841, Q00526, Q16513, P10398	205	312	18559	1.74099	1	0.956707	98.4291
GOTERM_MF_DIRECT	GO:0004672~protein kinase activity	7	3.22581	0.260647	Q13523, Q9H4A3, P49841, Q00526, Q16513, P10398, Q9Y478	203	359	16881	1.62146	1	0.899508	98.3919
GOTERM_MF_DIRECT	GO:0016301~kinase activity	5	2.30415	0.326022	Q9UKS6, Q9H4A3, P49841, Q9Y2X7, Q16513	203	241	16881	1.72526	1	0.940291	99.5467
GOTERM_BP_DIRECT	GO:0035556~intracellular signal transduction	7	3.22581	0.327299	Q9H4A3, P49841, Q68CZ2, Q9H8V3, Q16513, P10398, Q15147	196	403	16792	1.48812	1	0.997632	99.8151
UP_KEYWORDS	Serine/threonine-protein kinase	6	2.76498	0.395837	Q13523, Q9H4A3, P49841, Q00526, Q16513, P10398	217	393	20581	1.44799	1	0.793701	99.8307
GOTERM_BP_DIRECT	GO:0006468~protein phosphorylation	7	3.22581	0.44348	Q13523, Q9H4A3, P49841, Q00526, Q00613, Q16513, Q9Y478	196	456	16792	1.31516	1	0.999498	99.9909
GOTERM_MF_DIRECT	GO:0004674~protein serine/threonine kinase activity	6	2.76498	0.471271	Q13523, Q9H4A3, P49841, Q00526, Q16513, P10398	203	376	16881	1.32698	1	0.983925	99.9836
SMART	SM00220:S_TKc	6	2.76498	0.476674	Q13523, Q9H4A3, P49841, Q00526, Q16513, P10398	128	359	10057	1.31315	1	0.99102	99.9475
UP_KEYWORDS	Transferase	19	8.75576	0.528607	Q7Z569, Q9UKS6, Q9UIG0, Q92794, P49841, P41227, Q15751, P10398, Q8TEK3, Q03164, Q13523, Q9H4A3, Q00526, O43314, Q9Y2X7, Q92551, Q16513, Q9H832, Q9Y478	217	1708	20581	1.05505	1	0.885218	99.9927
UP_SEQ_FEATURE	binding site:ATP	7	3.22581	0.554117	Q13523, Q9H4A3, P49841, Q00526, P11388, Q16513, P10398	216	558	20063	1.16521	1	0.999991	99.9996
UP_SEQ_FEATURE	domain:Protein kinase	6	2.76498	0.584051	Q13523, Q9H4A3, P49841, Q00526, Q16513, P10398	216	478	20063	1.16591	1	0.999996	99.9999
INTERPRO	IPR000719:Protein kinase, catalytic domain	6	2.76498	0.623258	Q13523, Q9H4A3, P49841, Q00526, Q16513, P10398	205	487	18559	1.11538	1	0.999807	99.9999
INTERPRO	IPR011009:Protein kinase-like domain	6	2.76498	0.697686	Q13523, Q9H4A3, P49841, Q00526, Q16513, P10398	205	531	18559	1.02296	1	0.999965	100
UP_SEQ_FEATURE	active site:Proton acceptor	7	3.22581	0.730194	Q13523, Q9H4A3, P49841, Q00526, Q16513, P10398, P16152	216	672	20063	0.967544	1	1	100
INTERPRO	IPR017441:Protein kinase, ATP binding site	4	1.84332	0.792773	P49841, Q00526, Q16513, P10398	205	381	18559	0.950464	1	0.999998	100
Annotation Cluster 32	Enrichment Score: 0.33669475894604695
Category	Term	Count	%	PValue	Genes	List Total	Pop Hits	Pop Total	Fold Enrichment	Bonferroni	Benjamini	FDR
UP_SEQ_FEATURE	domain:PDZ	3	1.38249	0.341934	Q5T5U3, Q09666, Q96RT1	216	113	20063	2.46595	1	0.999548	99.848
INTERPRO	IPR001478:PDZ domain	3	1.38249	0.506212	Q5T5U3, Q09666, Q96RT1	205	155	18559	1.75223	1	0.998792	99.9953
SMART	SM00228:PDZ	3	1.38249	0.56447	Q5T5U3, Q09666, Q96RT1	128	149	10057	1.58195	1	0.9944	99.9938
Annotation Cluster 33	Enrichment Score: 0.3039966250352104
Category	Term	Count	%	PValue	Genes	List Total	Pop Hits	Pop Total	Fold Enrichment	Bonferroni	Benjamini	FDR
GOTERM_BP_DIRECT	GO:0007030~Golgi organization	3	1.38249	0.212249	Q5T5U3, Q92538, Q14789	196	74	16792	3.47325	1	0.98381	97.7333
GOTERM_CC_DIRECT	GO:0005794~Golgi apparatus	11	5.06912	0.507719	Q08378, Q9Y4I1, Q24JP5, Q92794, Q5T5U3, Q92538, Q15751, Q14789, Q8NEY8, Q9BXB4, Q9UN36	206	863	18224	1.12761	1	0.957871	99.9917
GOTERM_CC_DIRECT	GO:0000139~Golgi membrane	7	3.22581	0.657235	Q08378, Q24JP5, Q5T5U3, Q92538, Q9Y3R5, Q14789, Q14980	206	591	18224	1.04782	1	0.99034	99.9999
UP_KEYWORDS	Golgi apparatus	7	3.22581	0.858665	Q08378, Q24JP5, Q5T5U3, Q92538, Q15751, Q14789, Q9BXB4	217	812	20581	0.817615	1	0.994173	100
Annotation Cluster 34	Enrichment Score: 0.261200648513734
Category	Term	Count	%	PValue	Genes	List Total	Pop Hits	Pop Total	Fold Enrichment	Bonferroni	Benjamini	FDR
UP_KEYWORDS	Mitochondrion outer membrane	3	1.38249	0.328981	P06401, Q7L4E1, Q96TC7	217	112	20581	2.54045	1	0.746048	99.3604
GOTERM_CC_DIRECT	GO:0005741~mitochondrial outer membrane	3	1.38249	0.501412	P06401, Q7L4E1, Q96TC7	206	149	18224	1.7812	1	0.957553	99.9902
UP_KEYWORDS	Mitochondrion	5	2.30415	0.997777	P06401, Q7L4E1, Q96TC7, P50747, P08559	217	1119	20581	0.423786	1	0.999999	100
Annotation Cluster 35	Enrichment Score: 0.01123269291016848
Category	Term	Count	%	PValue	Genes	List Total	Pop Hits	Pop Total	Fold Enrichment	Bonferroni	Benjamini	FDR
INTERPRO	IPR007087:Zinc finger, C2H2	6	2.76498	0.94213	P52756, Q9HCE3, Q9H2Y7, Q9ULJ3, Q9UHF7, O00488	205	799	18559	0.679838	1	1	100
UP_SEQ_FEATURE	zinc finger region:C2H2-type 7	3	1.38249	0.960563	Q9HCE3, Q9ULJ3, Q9UHF7	216	463	20063	0.601842	1	1	100
UP_SEQ_FEATURE	zinc finger region:C2H2-type 5	3	1.38249	0.982488	Q9HCE3, Q9ULJ3, Q9UHF7	216	550	20063	0.506641	1	1	100
INTERPRO	IPR015880:Zinc finger, C2H2-like	4	1.84332	0.991056	Q9HCE3, Q9H2Y7, Q9ULJ3, Q9UHF7	205	762	18559	0.475232	1	1	100
SMART	SM00355:ZnF_C2H2	4	1.84332	0.997182	Q9HCE3, Q9H2Y7, Q9ULJ3, Q9UHF7	128	762	10057	0.412443	1	1	100
Annotation Cluster 36	Enrichment Score: 7.94449298772105E-7
Category	Term	Count	%	PValue	Genes	List Total	Pop Hits	Pop Total	Fold Enrichment	Bonferroni	Benjamini	FDR
UP_KEYWORDS	Membrane	51	23.5023	0.999991	Q6ZNE5, Q96TC7, O75351, Q92769, P62070, P23528, Q9Y4E1, Q24JP5, P49792, Q92538, P25054, P49790, Q8N1F7, Q9H8W4, Q9BR39, P50402, Q9BXB4, P06401, Q5SW79, P15924, O94885, P49841, Q02487, Q9Y6X4, Q70E73, Q9UBC2, Q96RT1, Q5VWQ8, Q9P2E9, Q6NUK4, Q14789, Q01804, Q96D71, O60271, Q96HH9, O95857, Q08378, Q5T200, Q7L4E1, Q9UKS6, Q8ND76, Q8IWB9, Q01518, Q969K3, Q15751, P46060, Q9UN36, Q641Q2, P50552, Q5T5U3,…	217	7494	20581	0.645451	1	1	100
UP_KEYWORDS	Transmembrane helix	20	9.21659	1	Q7L4E1, Q5SW79, Q96TC7, O94885, Q02487, Q8IWB9, Q92769, O60271, Q96HH9, Q9UN36, O95857, Q24JP5, Q5T200, Q9P2E9, Q6NUK4, Q14789, Q9BR39, Q16513, Q01804, P50402	217	5634	20581	0.336682	1	1	100
UP_KEYWORDS	Transmembrane	20	9.21659	1	Q7L4E1, Q5SW79, Q96TC7, O94885, Q02487, Q8IWB9, Q92769, O60271, Q96HH9, Q9UN36, O95857, Q24JP5, Q5T200, Q9P2E9, Q6NUK4, Q14789, Q9BR39, Q16513, Q01804, P50402	217	5651	20581	0.335669	1	1	100
GOTERM_CC_DIRECT	GO:0016021~integral component of membrane	19	8.75576	1	Q7L4E1, Q5SW79, Q96TC7, O94885, Q02487, Q8IWB9, Q92769, O60271, Q96HH9, Q9UN36, O95857, Q24JP5, Q5T200, Q6NUK4, Q14789, Q9BR39, Q16513, Q01804, P50402	206	5163	18224	0.325558	1	1	100
UP_SEQ_FEATURE	transmembrane region	11	5.06912	1	O95857, Q7L4E1, Q24JP5, Q96TC7, Q9P2E9, Q02487, Q8IWB9, Q6NUK4, Q14789, Q9BR39, P50402	216	5056	20063	0.202082	1	1	100
Annotation Cluster 37	Enrichment Score: 5.6702455033336985E-14
Category	Term	Count	%	PValue	Genes	List Total	Pop Hits	Pop Total	Fold Enrichment	Bonferroni	Benjamini	FDR
UP_SEQ_FEATURE	topological domain:Cytoplasmic	6	2.76498	1	O95857, Q24JP5, Q9P2E9, Q02487, Q14789, Q9BR39	216	3456	20063	0.161257	1	1	100
UP_SEQ_FEATURE	topological domain:Extracellular	3	1.38249	1	O95857, Q24JP5, Q02487	216	2787	20063	0.0999831	1	1	100
UP_KEYWORDS	Glycoprotein	8	3.68664	1	O95857, Q24JP5, Q9H4A3, Q02487, Q8IWB9, Q14444, P49790, Q14980	217	4551	20581	0.166721	1	1	100
UP_SEQ_FEATURE	transmembrane region	11	5.06912	1	O95857, Q7L4E1, Q24JP5, Q96TC7, Q9P2E9, Q02487, Q8IWB9, Q6NUK4, Q14789, Q9BR39, P50402	216	5056	20063	0.202082	1	1	100
UP_SEQ_FEATURE	glycosylation site:N-linked (GlcNAc...)	4	1.84332	1	O95857, Q24JP5, Q02487, Q8IWB9	216	4234	20063	0.0877508	1	1	100
