# Supplementary material for: Quantitative phosphoproteomic analysis identifies novel functional pathways of tumor suppressor DLC1 in estrogen receptor positive breast cancer
Source: PLoS One. 2018 Oct 2;13(10):e0204658. doi: 10.1371/journal.pone.0204658 (PMC6168143; doi:10.1371/journal.pone.0204658)
Supplement: S10 Table — (XLSX) [file pone.0204658.s010.xlsx]

## Sheet: Sheet1
Table S10. Phosphopeptide sequences shared between Mertins et al. 2014 study and this study's significantly changed sequences (410) (*denotes an ECT2 peptide which was detected both as this peptide and as the missed cleavage peptide ANTPELKK in this study)
Uniprot Accession	Uniprot Protein Description	Gene Name	Phosphopeptide Sequence
Q1KMD3	Heterogeneous nuclear ribonucleoprotein U-like protein 2 OS=Homo sapiens GN=HNRNPUL2 PE=1 SV=1	HNRNPUL2	AAEEQGDDQDSEKSKPAGSDGER
P50914	60S ribosomal protein L14 OS=Homo sapiens GN=RPL14 PE=1 SV=4	RPL14	AALLKASPK
Q6WCQ1	Myosin phosphatase Rho-interacting protein OS=Homo sapiens GN=MPRIP PE=1 SV=3	MPRIP	AATEALGEKSPDSATVSGYDIMK
Q9NWH9	SAFB-like transcription modulator OS=Homo sapiens GN=SLTM PE=1 SV=2	SLTM	AGAGMITQHSSNASPINR
Q96L91	E1A-binding protein p400 OS=Homo sapiens GN=EP400 PE=1 SV=4	EP400	AGAPGPGLGLCSSSPTGGFVDASVLVR
Q9UIF9	Bromodomain adjacent to zinc finger domain protein 2A OS=Homo sapiens GN=BAZ2A PE=1 SV=4	BAZ2A	AGDPGEMPQSPTGLGQPK
Q96JY6	PDZ and LIM domain protein 2 OS=Homo sapiens GN=PDLIM2 PE=1 SV=1	PDLIM2	AGDSAVLVLPPSPGPR
Q03164	Histone-lysine N-methyltransferase 2A OS=Homo sapiens GN=KMT2A PE=1 SV=5	KMT2A	AGKLSPLK
Q9UQ35	Serine/arginine repetitive matrix protein 2 OS=Homo sapiens GN=SRRM2 PE=1 SV=2	SRRM2	AGMSSNQSISSPVLDAVPR
Q8WUA4	General transcription factor 3C polypeptide 2 OS=Homo sapiens GN=GTF3C2 PE=1 SV=2	GTF3C2	AHFNAMFQPSSPTR
Q9Y6X4	Soluble lamin-associated protein of 75 kDa OS=Homo sapiens GN=FAM169A PE=1 SV=2	FAM169A	AHLGSSDNVATMSNEER
P54920	Alpha-soluble NSF attachment protein OS=Homo sapiens GN=NAPA PE=1 SV=3	NAPA	AIDIYEQVGTNAMDSPLLK
Q07157	Tight junction protein ZO-1 OS=Homo sapiens GN=TJP1 PE=1 SV=3	TJP1	AIPVSPSAVEEDEDEDGHTVVATAR
P16401	Histone H1.5 OS=Homo sapiens GN=HIST1H1B PE=1 SV=3	HIST1H1B	AKKPAGATPK
Q96MU7	YTH domain-containing protein 1 OS=Homo sapiens GN=YTHDC1 PE=1 SV=3	YTHDC1	AKSPTPDGSER
O43159	Ribosomal RNA-processing protein 8 OS=Homo sapiens GN=RRP8 PE=1 SV=2	RRP8	ALEAASLSQHPPSLCISDSEEEEEER
Q9BR61	Acyl-CoA-binding domain-containing protein 6 OS=Homo sapiens GN=ACBD6 PE=1 SV=1	ACBD6	ALGDSSPSQAMQEYIAVVK
Q9BQG0	Myb-binding protein 1A OS=Homo sapiens GN=MYBBP1A PE=1 SV=2	MYBBP1A	ALGGEDSENEEELGDEAMMALDQSLASLFAEQK
Q03164	Histone-lysine N-methyltransferase 2A OS=Homo sapiens GN=KMT2A PE=1 SV=5	KMT2A	ALSSAVQASPTSPGGSPSSPSSGQR
Q9H8V3	Protein ECT2 OS=Homo sapiens GN=ECT2 PE=1 SV=4	ECT2	ANTPELK*
Q92530	Proteasome inhibitor PI31 subunit OS=Homo sapiens GN=PSMF1 PE=1 SV=2	PSMF1	ANVSSPHR
Q15147	1-phosphatidylinositol 4,5-bisphosphate phosphodiesterase beta-4 OS=Homo sapiens GN=PLCB4 PE=1 SV=3	PLCB4	ANVTPQSSSELRPTTTAALASGVEAK
P54253	Ataxin-1 OS=Homo sapiens GN=ATXN1 PE=1 SV=2	ATXN1	APGLITPGSPPPAQQNQYVHISSSPQNTGR
O94964	Protein SOGA1 OS=Homo sapiens GN=SOGA1 PE=1 SV=2	SOGA1	APSPTSSAGEEGTKKPEPLSPASYHQPEGVAR
Q8NFH8	RalBP1-associated Eps domain-containing protein 2 OS=Homo sapiens GN=REPS2 PE=1 SV=2	REPS2	APSQAAESSPAKK
Q9Y4W2	Ribosomal biogenesis protein LAS1L OS=Homo sapiens GN=LAS1L PE=1 SV=2	LAS1L	AQQQEEQGSVNDVKEEEKEEK
Q9NRY4	Rho GTPase-activating protein 35 OS=Homo sapiens GN=ARHGAP35 PE=1 SV=3	ARHGAP35	AQSNGSGNGSDSEMDTSSLER
Q9UMS6	Synaptopodin-2 OS=Homo sapiens GN=SYNPO2 PE=1 SV=2	SYNPO2	AQSPTPSLPASWK
Q9Y2X7	ARF GTPase-activating protein GIT1 OS=Homo sapiens GN=GIT1 PE=1 SV=2	GIT1	ARSMDSSDLSDGAVTLQEYLELKK
Q4KMP7	TBC1 domain family member 10B OS=Homo sapiens GN=TBC1D10B PE=1 SV=3	TBC1D10B	ASAGPAPGPVVTAEGLHPSLPSPTGNSTPLGSSK
P49790	Nuclear pore complex protein Nup153 OS=Homo sapiens GN=NUP153 PE=1 SV=2	NUP153	ASDKDITVSK
Q8N6T3	ADP-ribosylation factor GTPase-activating protein 1 OS=Homo sapiens GN=ARFGAP1 PE=1 SV=2	ARFGAP1	ASELGHSLNENVLKPAQEK
Q8NB78	Lysine-specific histone demethylase 1B OS=Homo sapiens GN=KDM1B PE=1 SV=3	KDM1B	ASFDHSPDSLPLR
O95049	Tight junction protein ZO-3 OS=Homo sapiens GN=TJP3 PE=1 SV=3	TJP3	ASPSSPGRQDSDEDDGPQRVEEVDQGR
P35568	Insulin receptor substrate 1 OS=Homo sapiens GN=IRS1 PE=1 SV=1	IRS1	ASSDGEGTMSRPASVDGSPVSPSTNR
Q86VP1	Tax1-binding protein 1 OS=Homo sapiens GN=TAX1BP1 PE=1 SV=2	TAX1BP1	ASSPVEELLTMEDEGNSDMLVVTTK
Q13428	Treacle protein OS=Homo sapiens GN=TCOF1 PE=1 SV=3	TCOF1	ASSVSTKESPARK
Q9H2Y7	Zinc finger protein 106 OS=Homo sapiens GN=ZNF106 PE=1 SV=1	ZNF106	ATGDGSSPELPSLER
Q5TH69	Brefeldin A-inhibited guanine nucleotide-exchange protein 3 OS=Homo sapiens GN=ARFGEF3 PE=1 SV=3	ARFGEF3	ATGSAGLLGDPECEGSPPEHSPEQGR
Q8TDM6	Disks large homolog 5 OS=Homo sapiens GN=DLG5 PE=1 SV=4	DLG5	ATHGSNSLPSSAR
Q14451	Growth factor receptor-bound protein 7 OS=Homo sapiens GN=GRB7 PE=1 SV=2	GRB7	ATSLPSIPNPFPELCSPPSQSPILGGPSSAR
P25054	Adenomatous polyposis coli protein OS=Homo sapiens GN=APC PE=1 SV=2	APC	AVEFSSGAKSPSK
Q92540	Protein SMG7 OS=Homo sapiens GN=SMG7 PE=1 SV=2	SMG7	AVPALGKSPPHHSGFQQYQQADASK
Q6ZRV2	Protein FAM83H OS=Homo sapiens GN=FAM83H PE=1 SV=3	FAM83H	AVPAPSPGPTHNSPELGRPPAAGVLAPDMSDKDK
Q9P275	Ubiquitin carboxyl-terminal hydrolase 36 OS=Homo sapiens GN=USP36 PE=1 SV=3	USP36	AVSPAPQSSSR
Q6P4R8	Nuclear factor related to kappa-B-binding protein OS=Homo sapiens GN=NFRKB PE=1 SV=2	NFRKB	AVSTVVVTTAPSPK
Q96EY9	Probable inactive tRNA-specific adenosine deaminase-like protein 3 OS=Homo sapiens GN=ADAT3 PE=1 SV=1	ADAT3	CLEAGSPEPEPAPWQALPVLSEK
Q9BPX3	Condensin complex subunit 3 OS=Homo sapiens GN=NCAPG PE=1 SV=1	NCAPG	CQTAEADSESDHEVPEPESEMK
Q9H6U6	Breast carcinoma-amplified sequence 3 OS=Homo sapiens GN=BCAS3 PE=1 SV=3	BCAS3	CSPVPGLSSSPSGSPLHGK
Q9C0C2	182 kDa tankyrase-1-binding protein OS=Homo sapiens GN=TNKS1BP1 PE=1 SV=4	TNKS1BP1	DAELQDQEFGKRDSLGTYSSR
Q9C0C2	182 kDa tankyrase-1-binding protein OS=Homo sapiens GN=TNKS1BP1 PE=1 SV=4	TNKS1BP1	DAGRPGERGSGGLFSPSTAHVPDGALGQR
Q96A65	Exocyst complex component 4 OS=Homo sapiens GN=EXOC4 PE=1 SV=1	EXOC4	DASVPLIDVTNLPTPR
Q9H4G0	Band 4.1-like protein 1 OS=Homo sapiens GN=EPB41L1 PE=1 SV=2	EPB41L1	DEDGESGGQRSEAEEGEVR
Q69YQ0	Cytospin-A OS=Homo sapiens GN=SPECC1L PE=1 SV=2	SPECC1L	DISAQEGASPASLMAMGTTSPQLSLSSSPTASVTPTTR
Q9HB58	Sp110 nuclear body protein OS=Homo sapiens GN=SP110 PE=1 SV=5	SP110	DKEDPQEMPHSPLGSMPEIR
Q9H4G0	Band 4.1-like protein 1 OS=Homo sapiens GN=EPB41L1 PE=1 SV=2	EPB41L1	DKSDSDTEGLLFSR
P20042	Eukaryotic translation initiation factor 2 subunit 2 OS=Homo sapiens GN=EIF2S2 PE=1 SV=2	EIF2S2	DLKIESDVQEPTEPEDDLDIMLGNK
Q13541	Eukaryotic translation initiation factor 4E-binding protein 1 OS=Homo sapiens GN=EIF4EBP1 PE=1 SV=3	EIF4EBP1	DLPTIPGVTSPSSDEPPMEASQSHLRNSPEDKR
O43166	Signal-induced proliferation-associated 1-like protein 1 OS=Homo sapiens GN=SIPA1L1 PE=1 SV=4	SIPA1L1	DLRASPKPTSK
O43741	5'-AMP-activated protein kinase subunit beta-2 OS=Homo sapiens GN=PRKAB2 PE=1 SV=1	PRKAB2	DLSSSPPGPYGQEMYAFR
Q9NXG2	THUMP domain-containing protein 1 OS=Homo sapiens GN=THUMPD1 PE=1 SV=2	THUMPD1	DQQPSGSEGEDDDAEAALKK
Q9NZM1	Myoferlin OS=Homo sapiens GN=MYOF PE=1 SV=1	MYOF	DRDNDSDDVESNLLLPAGIALR
Q58WW2	DDB1- and CUL4-associated factor 6 OS=Homo sapiens GN=DCAF6 PE=1 SV=1	DCAF6	DSALQDTDDSDDDPVLIPGAR
P50402	Emerin OS=Homo sapiens GN=EMD PE=1 SV=1	EMD	DSAYQSITHYRPVSASR
O94979	Protein transport protein Sec31A OS=Homo sapiens GN=SEC31A PE=1 SV=3	SEC31A	DSDQVAQSDGEESPAAEEQLLGEHIKEEK
Q5JTV8	Torsin-1A-interacting protein 1 OS=Homo sapiens GN=TOR1AIP1 PE=1 SV=2	TOR1AIP1	DSHSSEEDEASSQTDLSQTISK
Q9UDY2	Tight junction protein ZO-2 OS=Homo sapiens GN=TJP2 PE=1 SV=2	TJP2	DSQQTLINIPSLNDSDSEIEDISEIESNR
Q86V15	Zinc finger protein castor homolog 1 OS=Homo sapiens GN=CASZ1 PE=1 SV=4	CASZ1	DTEHEESSNDDLVDFSALSSK
Q9Y3R5	Protein dopey-2 OS=Homo sapiens GN=DOPEY2 PE=1 SV=5	DOPEY2	EACAVPEPQESGSEEHLPLSQFTTVDR
Q9P2I0	Cleavage and polyadenylation specificity factor subunit 2 OS=Homo sapiens GN=CPSF2 PE=1 SV=2	CPSF2	EADIDSSDESDIEEDIDQPSAHK
P49792	E3 SUMO-protein ligase RanBP2 OS=Homo sapiens GN=RANBP2 PE=1 SV=2	RANBP2	EDALDDSVSSSSVHASPLASSPVRK
Q9H4Z3	Phosphorylated CTD-interacting factor 1 OS=Homo sapiens GN=PCIF1 PE=1 SV=1	PCIF1	EEASLLSHSPGTSNQSQPCSPKPIR
Q99442	Translocation protein SEC62 OS=Homo sapiens GN=SEC62 PE=1 SV=1	SEC62	EELEQQTDGDCEEDEEEENDGETPK
P05388	60S acidic ribosomal protein P0 OS=Homo sapiens GN=RPLP0 PE=1 SV=1	RPLP0	EESEESDEDMGFGLFD
Q01804	OTU domain-containing protein 4 OS=Homo sapiens GN=OTUD4 PE=1 SV=4	OTUD4	EESSEDENEVSNILR
O60829	P antigen family member 4 OS=Homo sapiens GN=PAGE4 PE=1 SV=1	PAGE4	EGTPPIEER
Q9BQG0	Myb-binding protein 1A OS=Homo sapiens GN=MYBBP1A PE=1 SV=2	MYBBP1A	EIPSATQSPISK
Q9UQ35	Serine/arginine repetitive matrix protein 2 OS=Homo sapiens GN=SRRM2 PE=1 SV=2	SRRM2	EISSSPTSK
O76070	Gamma-synuclein OS=Homo sapiens GN=SNCG PE=1 SV=2	SNCG	EKEEVAEEAQSGGD
O95684	FGFR1 oncogene partner OS=Homo sapiens GN=FGFR1OP PE=1 SV=1	FGFR1OP	EKGPTTGEGALDLSDVHSPPKSPEGK
Q92504	Zinc transporter SLC39A7 OS=Homo sapiens GN=SLC39A7 PE=1 SV=2	SLC39A7	EKQSSEEEEKETR
Q9Y6D5	Brefeldin A-inhibited guanine nucleotide-exchange protein 2 OS=Homo sapiens GN=ARFGEF2 PE=1 SV=3	ARFGEF2	ELEKPIQSKPQSPVIQAAAVSPK
O60941	Dystrobrevin beta OS=Homo sapiens GN=DTNB PE=1 SV=1	DTNB	ELHSAEEGAEEEEEK
Q9UN37	Vacuolar protein sorting-associated protein 4A OS=Homo sapiens GN=VPS4A PE=1 SV=1	VPS4A	ENQSEGKGSDSDSEGDNPEK
Q9Y2L9	Leucine-rich repeat and calponin homology domain-containing protein 1 OS=Homo sapiens GN=LRCH1 PE=1 SV=3	LRCH1	ENSPAVSPTTNSTAPFGLKPR
O95218	Zinc finger Ran-binding domain-containing protein 2 OS=Homo sapiens GN=ZRANB2 PE=1 SV=2	ZRANB2	ENVEYIEREESDGEYDEFGR
Q7L4I2	Arginine/serine-rich coiled-coil protein 2 OS=Homo sapiens GN=RSRC2 PE=1 SV=1	RSRC2	EQSEVSVSPR
Q9ULJ3	Zinc finger and BTB domain-containing protein 21 OS=Homo sapiens GN=ZBTB21 PE=1 SV=2	ZBTB21	ESEVCPVPTNSPSPPPLPPPPPLPK
Q12888	Tumor suppressor p53-binding protein 1 OS=Homo sapiens GN=TP53BP1 PE=1 SV=2	TP53BP1	ETAVPGPLGIEDISPNLSPDDKSFSR
Q9BR39	Junctophilin-2 OS=Homo sapiens GN=JPH2 PE=1 SV=2	JPH2	ETPRPEGGSPSPAGTPPQPK
Q8WWI1	LIM domain only protein 7 OS=Homo sapiens GN=LMO7 PE=1 SV=3	LMO7	EVAATEEDVTRLPSPTSPFSSLSQDQAATSK
Q7L775	EPM2A-interacting protein 1 OS=Homo sapiens GN=EPM2AIP1 PE=1 SV=1	EPM2AIP1	EVLPEHVSVLQGVDLSPDITR
Q9BW71	HIRA-interacting protein 3 OS=Homo sapiens GN=HIRIP3 PE=1 SV=3	HIRIP3	EVSDSEAGGGPQGER
Q9HCI7	E3 ubiquitin-protein ligase MSL2 OS=Homo sapiens GN=MSL2 PE=1 SV=2	MSL2	FGINIPSPEHSNTIDVCNTVDIK
O94885	SAM and SH3 domain-containing protein 1 OS=Homo sapiens GN=SASH1 PE=1 SV=3	SASH1	FIYVDVLSEDEEKPK
Q9H501	ESF1 homolog OS=Homo sapiens GN=ESF1 PE=1 SV=1	ESF1	FKIDSNISPK
Q96PE2	Rho guanine nucleotide exchange factor 17 OS=Homo sapiens GN=ARHGEF17 PE=1 SV=1	ARHGEF17	FLAAVQLPDGFNLLCPTPPPPPDTGPEK
P15374	Ubiquitin carboxyl-terminal hydrolase isozyme L3 OS=Homo sapiens GN=UCHL3 PE=1 SV=1	UCHL3	FLEESVSMSPEER
Q00688	Peptidyl-prolyl cis-trans isomerase FKBP3 OS=Homo sapiens GN=FKBP3 PE=1 SV=1	FKBP3	FLQEHGSDSFLAEHK
Q9Y5K6	CD2-associated protein OS=Homo sapiens GN=CD2AP PE=1 SV=1	CD2AP	FNGGHSPTHSPEK
Q96JQ2	Calmin OS=Homo sapiens GN=CLMN PE=1 SV=1	CLMN	FPELEAEDIFDSDKEVPIESTFVR
Q15735	Phosphatidylinositol 4,5-bisphosphate 5-phosphatase A OS=Homo sapiens GN=INPP5J PE=1 SV=3	INPP5J	FPGLALRPSSR
P34932	Heat shock 70 kDa protein 4 OS=Homo sapiens GN=HSPA4 PE=1 SV=4	HSPA4	FVSEDDRNSFTLK
P26368	Splicing factor U2AF 65 kDa subunit OS=Homo sapiens GN=U2AF2 PE=1 SV=4	U2AF2	GAKEEHGGLIRSPR
Q8WWL2	Protein spire homolog 2 OS=Homo sapiens GN=SPIRE2 PE=1 SV=3	SPIRE2	GFGSLPCILNACSGDAK
Q9UQR1	Zinc finger protein 148 OS=Homo sapiens GN=ZNF148 PE=1 SV=2	ZNF148	GGLLTSEEDSGFSTSPKDNSLPK
Q8NC51	Plasminogen activator inhibitor 1 RNA-binding protein OS=Homo sapiens GN=SERBP1 PE=1 SV=2	SERBP1	GGSGSHNWGTVKDELTESPK
P41227	N-alpha-acetyltransferase 10 OS=Homo sapiens GN=NAA10 PE=1 SV=1	NAA10	GLAAEDSGGDSKDLSEVSETTESTDVK
P52756	RNA-binding protein 5 OS=Homo sapiens GN=RBM5 PE=1 SV=2	RBM5	GLVAAYSGDSDNEEELVER
Q14676	Mediator of DNA damage checkpoint protein 1 OS=Homo sapiens GN=MDC1 PE=1 SV=3	MDC1	GPGAPGLAHLQESQAGSDTDVEEGKAPQAVPLEK
Q9H7N4	Splicing factor, arginine/serine-rich 19 OS=Homo sapiens GN=SCAF1 PE=1 SV=3	SCAF1	GPSPSPVGSPASVAQSR
Q86VM9	Zinc finger CCCH domain-containing protein 18 OS=Homo sapiens GN=ZC3H18 PE=1 SV=2	ZC3H18	GPTSSPCEEEGDEGEEDRTSDLRDEASSVTR
Q8NC74	RBBP8 N-terminal-like protein OS=Homo sapiens GN=RBBP8NL PE=2 SV=3	RBBP8NL	GQDTPKPAGQHGSLSPAAAHTASPEPPTQSGPLTR
Q12888	Tumor suppressor p53-binding protein 1 OS=Homo sapiens GN=TP53BP1 PE=1 SV=2	TP53BP1	GREETVAEDVCIDLTCDSGSQAVPSPATR
O60716	Catenin delta-1 OS=Homo sapiens GN=CTNND1 PE=1 SV=1	CTNND1	GSLASLDSLRK
Q9NZD8	Maspardin OS=Homo sapiens GN=SPG21 PE=1 SV=1	SPG21	GSLGISQEEQ
Q9UGR2	Zinc finger CCCH domain-containing protein 7B OS=Homo sapiens GN=ZC3H7B PE=1 SV=1	ZC3H7B	GSPALLPSTPTMPLFPHVLDLLAPLDSSR
Q6NWY9	Pre-mRNA-processing factor 40 homolog B OS=Homo sapiens GN=PRPF40B PE=1 SV=1	PRPF40B	GSPSSHLLGADHGLR
Q86VQ1	Glucocorticoid-induced transcript 1 protein OS=Homo sapiens GN=GLCCI1 PE=1 SV=1	GLCCI1	GSQHSPTRPPVAAAAASLGSLPGPGAAR
Q6KC79	Nipped-B-like protein OS=Homo sapiens GN=NIPBL PE=1 SV=2	NIPBL	GSRPPLILQSQSLPCSSPR
Q9UHF7	Zinc finger transcription factor Trps1 OS=Homo sapiens GN=TRPS1 PE=1 SV=2	TRPS1	GSSERGSPIEK
Q9BUK6	Protein misato homolog 1 OS=Homo sapiens GN=MSTO1 PE=1 SV=1	MSTO1	GSSPLPTATTPKPLIPTEASIR
Q02487	Desmocollin-2 OS=Homo sapiens GN=DSC2 PE=1 SV=1	DSC2	GSVAGSVGCCSERQEEDGLEFLDNLEPK
P11388	DNA topoisomerase 2-alpha OS=Homo sapiens GN=TOP2A PE=1 SV=3	TOP2A	GSVPLSSSPPATHFPDETEITNPVPKK
Q9P1Y5	Calmodulin-regulated spectrin-associated protein 3 OS=Homo sapiens GN=CAMSAP3 PE=1 SV=2	CAMSAP3	GTEASPPQNNSGSSSPVFTFR
Q5T481	RNA-binding protein 20 OS=Homo sapiens GN=RBM20 PE=1 SV=3	RBM20	GTPEDGACEGSPLEEK
P48730	Casein kinase I isoform delta OS=Homo sapiens GN=CSNK1D PE=1 SV=2	CSNK1D	GTQEVAPPTPLTPTSHTANTSPRPVSGMER
Q68CZ2	Tensin-3 OS=Homo sapiens GN=TNS3 PE=1 SV=2	TNS3	GVGSGPHPPDTQQPSPSK
Q01518	Adenylyl cyclase-associated protein 1 OS=Homo sapiens GN=CAP1 PE=1 SV=5	CAP1	GYADSPSK
Q96D71	RalBP1-associated Eps domain-containing protein 1 OS=Homo sapiens GN=REPS1 PE=1 SV=3	REPS1	HAASYSSDSENQGSYSGVIPPPPGR
Q8NDX5	Polyhomeotic-like protein 3 OS=Homo sapiens GN=PHC3 PE=1 SV=1	PHC3	HADNSSDTEMEDMIAEETLEEMDSELLK
Q14789	Golgin subfamily B member 1 OS=Homo sapiens GN=GOLGB1 PE=1 SV=2	GOLGB1	HDKSSTEEEMEIEK
Q96E09	Protein FAM122A OS=Homo sapiens GN=FAM122A PE=1 SV=1	FAM122A	HGLLLPASPVR
Q53ET0	CREB-regulated transcription coactivator 2 OS=Homo sapiens GN=CRTC2 PE=1 SV=2	CRTC2	HGSGPNIILTGDSSPGFSK
P86790	Vacuolar fusion protein CCZ1 homolog B OS=Homo sapiens GN=CCZ1B PE=1 SV=1	CCZ1B	HIEPELAGRDSPIR
Q9UNF1	Melanoma-associated antigen D2 OS=Homo sapiens GN=MAGED2 PE=1 SV=2	MAGED2	HLDGEEDGSSDQSQASGTTGGR
Q92551	Inositol hexakisphosphate kinase 1 OS=Homo sapiens GN=IP6K1 PE=1 SV=3	IP6K1	HLDMVLPEVASSCGPSTSPSNTSPEAGPSSQPK
Q9Y6D5	Brefeldin A-inhibited guanine nucleotide-exchange protein 2 OS=Homo sapiens GN=ARFGEF2 PE=1 SV=3	ARFGEF2	HLDVDLDRQSLSSIDKNPSER
P10636	Microtubule-associated protein tau OS=Homo sapiens GN=MAPT PE=1 SV=5	MAPT	HLSNVSSTGSIDMVDSPQLATLADEVSASLAK
Q9BSJ8	Extended synaptotagmin-1 OS=Homo sapiens GN=ESYT1 PE=1 SV=1	ESYT1	HLSPYATLTVGDSSHK
Q8TDM6	Disks large homolog 5 OS=Homo sapiens GN=DLG5 PE=1 SV=4	DLG5	HNGSSEILNK
Q9P2K3	REST corepressor 3 OS=Homo sapiens GN=RCOR3 PE=1 SV=2	RCOR3	HNQGDSDDDVEETHPMDGNDSDYDPKK
A7E2V4	Zinc finger SWIM domain-containing protein 8 OS=Homo sapiens GN=ZSWIM8 PE=1 SV=1	ZSWIM8	HTGMASIDSSAPETTSDSSPTLSR
P54278	Mismatch repair endonuclease PMS2 OS=Homo sapiens GN=PMS2 PE=1 SV=2	PMS2	HTTENKPHSPK
Q92769	Histone deacetylase 2 OS=Homo sapiens GN=HDAC2 PE=1 SV=2	HDAC2	IACDEEFSDSEDEGEGGRR
Q96T51	RUN and FYVE domain-containing protein 1 OS=Homo sapiens GN=RUFY1 PE=1 SV=2	RUFY1	ICEEQEQALQEMGLHLSQSK
Q9Y4W2	Ribosomal biogenesis protein LAS1L OS=Homo sapiens GN=LAS1L PE=1 SV=2	LAS1L	ICSIYTQSGENSLVQEGSEASPIGK
Q5VVJ2	Histone H2A deubiquitinase MYSM1 OS=Homo sapiens GN=MYSM1 PE=1 SV=1	MYSM1	IEKLSDDEEVDITDEVDELSSQTPQK
Q00526	Cyclin-dependent kinase 3 OS=Homo sapiens GN=CDK3 PE=1 SV=1	CDK3	IGEGTYGVVYK
Q96S15	WD repeat-containing protein 24 OS=Homo sapiens GN=WDR24 PE=1 SV=1	WDR24	IIYCSPGLVPTANLNHSVGK
Q9UJX5	Anaphase-promoting complex subunit 4 OS=Homo sapiens GN=ANAPC4 PE=1 SV=2	ANAPC4	IKEEVLSESEAENQQAGAAALAPEIVIK
P46100	Transcriptional regulator ATRX OS=Homo sapiens GN=ATRX PE=1 SV=5	ATRX	IKPVTENLVLSSHTGFCQSSGDEALSK
Q7Z422	SUZ domain-containing protein 1 OS=Homo sapiens GN=SZRD1 PE=1 SV=1	SZRD1	ILGSASPEEEQEKPILDRPTR
P36578	60S ribosomal protein L4 OS=Homo sapiens GN=RPL4 PE=1 SV=5	RPL4	ILKSPEIQR
O43741	5'-AMP-activated protein kinase subunit beta-2 OS=Homo sapiens GN=PRKAB2 PE=1 SV=1	PRKAB2	IMVGSTDDPSVFSLPDSK
Q16514	Transcription initiation factor TFIID subunit 12 OS=Homo sapiens GN=TAF12 PE=1 SV=1	TAF12	IPGTPGAGGRLSPENNQVLTK
Q09666	Neuroblast differentiation-associated protein AHNAK OS=Homo sapiens GN=AHNAK PE=1 SV=2	AHNAK	ISMPDLDLHLKSPK
P41212	Transcription factor ETV6 OS=Homo sapiens GN=ETV6 PE=1 SV=1	ETV6	ISYTPPESPVPSYASSTPLHVPVPR
Q99436	Proteasome subunit beta type-7 OS=Homo sapiens GN=PSMB7 PE=1 SV=1	PSMB7	ITPLEIEVLEETVQTMDTS
Q9ULM3	YEATS domain-containing protein 2 OS=Homo sapiens GN=YEATS2 PE=1 SV=2	YEATS2	IVPQSQVPNPESPGK
P83916	Chromobox protein homolog 1 OS=Homo sapiens GN=CBX1 PE=1 SV=1	CBX1	KADSDSEDKGEESKPK
P10412	Histone H1.4 OS=Homo sapiens GN=HIST1H1E PE=1 SV=2	HIST1H1E	KAPKSPAK
Q5T5U3	Rho GTPase-activating protein 21 OS=Homo sapiens GN=ARHGAP21 PE=1 SV=1	ARHGAP21	KDSSSEVFSDAAK
Q9UBB9	Tuftelin-interacting protein 11 OS=Homo sapiens GN=TFIP11 PE=1 SV=1	TFIP11	KGAAEEAELEDSDDEEKPVKQDDFPK
P51858	Hepatoma-derived growth factor OS=Homo sapiens GN=HDGF PE=1 SV=1	HDGF	KGNAEGSSDEEGKLVIDEPAK
Q8N3D4	EH domain-binding protein 1-like protein 1 OS=Homo sapiens GN=EHBP1L1 PE=1 SV=2	EHBP1L1	KGSDALRPPVPQGEDEVPK
P46060	Ran GTPase-activating protein 1 OS=Homo sapiens GN=RANGAP1 PE=1 SV=1	RANGAP1	KILDPNTGEPAPVLSSPPPADVSTFLAFPSPEK
P81274	G-protein-signaling modulator 2 OS=Homo sapiens GN=GPSM2 PE=1 SV=3	GPSM2	KISADTIGDEGFFDLLSR
Q9NR30	Nucleolar RNA helicase 2 OS=Homo sapiens GN=DDX21 PE=1 SV=5	DDX21	KKEEPSQNDISPK
Q8NCF5	NFATC2-interacting protein OS=Homo sapiens GN=NFATC2IP PE=1 SV=1	NFATC2IP	KKTEFLDLDNSPLSPPSPR
P17096	High mobility group protein HMG-I/HMG-Y OS=Homo sapiens GN=HMGA1 PE=1 SV=3	HMGA1	KLEKEEEEGISQESSEEEQ
Q5JSZ5	Protein PRRC2B OS=Homo sapiens GN=PRRC2B PE=1 SV=2	PRRC2B	KLEPGGFGEKPVRPGGGDTSPR
O60244	Mediator of RNA polymerase II transcription subunit 14 OS=Homo sapiens GN=MED14 PE=1 SV=2	MED14	KLSDDPCPVESK
O60293	Zinc finger C3H1 domain-containing protein OS=Homo sapiens GN=ZFC3H1 PE=1 SV=3	ZFC3H1	KPISDNSFSSDEEQSTGPIK
Q86WR7	Proline and serine-rich protein 2 OS=Homo sapiens GN=PROSER2 PE=1 SV=2	PROSER2	KQDAETPPPPDPPAPETLLAPPPLPSTPDPPRR
P35611	Alpha-adducin OS=Homo sapiens GN=ADD1 PE=1 SV=2	ADD1	KQKGSEENLDEAR
Q5T200	Zinc finger CCCH domain-containing protein 13 OS=Homo sapiens GN=ZC3H13 PE=1 SV=1	ZC3H13	KQSPPR
Q8NHQ9	ATP-dependent RNA helicase DDX55 OS=Homo sapiens GN=DDX55 PE=1 SV=3	DDX55	KREEGSDIEDEDMEELLNDTR
O60832	H/ACA ribonucleoprotein complex subunit 4 OS=Homo sapiens GN=DKC1 PE=1 SV=3	DKC1	KRESESESDETPPAAPQLIK
Q7Z465	Bcl-2/adenovirus E1B 19 kDa-interacting protein 2-like protein OS=Homo sapiens GN=BNIPL PE=1 SV=1	BNIPL	KRLSAPELR
Q9UIG0	Tyrosine-protein kinase BAZ1B OS=Homo sapiens GN=BAZ1B PE=1 SV=2	BAZ1B	KSDGACDSPSSDKENSSQIAQDHQK
Q7Z569	BRCA1-associated protein OS=Homo sapiens GN=BRAP PE=1 SV=2	BRAP	KSSEASPTAQR
P23528	Cofilin-1 OS=Homo sapiens GN=CFL1 PE=1 SV=3	CFL1	KSSTPEEVKK
Q02880	DNA topoisomerase 2-beta OS=Homo sapiens GN=TOP2B PE=1 SV=3	TOP2B	KTSFDQDSDVDIFPSDFPTEPPSLPR
P16401	Histone H1.5 OS=Homo sapiens GN=HIST1H1B PE=1 SV=3	HIST1H1B	KVAKSPK
Q9H6K1	Uncharacterized protein C6orf106 OS=Homo sapiens GN=C6orf106 PE=1 SV=2	C6orf106	KVEGNFNPFASPQK
Q96RK0	Protein capicua homolog OS=Homo sapiens GN=CIC PE=1 SV=2	CIC	KVFSPVIR
Q6W2J9	BCL-6 corepressor OS=Homo sapiens GN=BCOR PE=1 SV=1	BCOR	KVSGDSSHTETTAEEVPEDPLLK
O00567	Nucleolar protein 56 OS=Homo sapiens GN=NOP56 PE=1 SV=4	NOP56	LAALALASSENSSSTPEECEEMSEKPK
Q86WB0	Nuclear-interacting partner of ALK OS=Homo sapiens GN=ZC3HC1 PE=1 SV=1	ZC3HC1	LCSSSSSDTSSR
Q7Z406	Myosin-14 OS=Homo sapiens GN=MYH14 PE=1 SV=2	MYH14	LEEGVASDEEAEEAQPGSGPSPEPEGSPPAHPQ
Q8ND76	Cyclin-Y OS=Homo sapiens GN=CCNY PE=1 SV=2	CCNY	LESYRPDTDLSR
Q7Z6E9	E3 ubiquitin-protein ligase RBBP6 OS=Homo sapiens GN=RBBP6 PE=1 SV=1	RBBP6	LEVTEIVKPSPK
Q14558	Phosphoribosyl pyrophosphate synthase-associated protein 1 OS=Homo sapiens GN=PRPSAP1 PE=1 SV=2	PRPSAP1	LGLAVIHGEAQCTELDMDDGRHSPPMVK
Q5VUA4	Zinc finger protein 318 OS=Homo sapiens GN=ZNF318 PE=1 SV=2	ZNF318	LGSPVDNLEDMDRDDLTDDSVFTR
Q96SU4	Oxysterol-binding protein-related protein 9 OS=Homo sapiens GN=OSBPL9 PE=1 SV=2	OSBPL9	LIDSSGSASVLTHSSSGNSLK
Q9BQA9	Uncharacterized protein C17orf62 OS=Homo sapiens GN=C17orf62 PE=1 SV=1	C17orf62	LITSFLELHCLESPTELSQSSDSEAGDPASQS
Q86WC4	Osteopetrosis-associated transmembrane protein 1 OS=Homo sapiens GN=OSTM1 PE=1 SV=1	OSTM1	LKSSTSFANIQENSN
Q96T37	Putative RNA-binding protein 15 OS=Homo sapiens GN=RBM15 PE=1 SV=2	RBM15	LLLERPSPIR
Q8N5G2	Macoilin OS=Homo sapiens GN=TMEM57 PE=1 SV=1	TMEM57	LNNDLVGSTENLLKEDSCTASSK
Q7RTP6	Protein-methionine sulfoxide oxidase MICAL3 OS=Homo sapiens GN=MICAL3 PE=1 SV=2	MICAL3	LPCPAEGEAELELRVSEDEEKLPASPK
Q12888	Tumor suppressor p53-binding protein 1 OS=Homo sapiens GN=TP53BP1 PE=1 SV=2	TP53BP1	LPDGPTGSSEEEEEFLEIPPFNK
Q00839	Heterogeneous nuclear ribonucleoprotein U OS=Homo sapiens GN=HNRNPU PE=1 SV=6	HNRNPU	LQAALDDEEAGGRPAMEPGNGSLDLGGDSAGR
Q16513	Serine/threonine-protein kinase N2 OS=Homo sapiens GN=PKN2 PE=1 SV=1	PKN2	LQELNAHIVVSDPEDITDCPR
Q9P0K7	Ankycorbin OS=Homo sapiens GN=RAI14 PE=1 SV=2	RAI14	LSDSTTGADSLLDISSEADQQDLLSLLQAK
Q14789	Golgin subfamily B member 1 OS=Homo sapiens GN=GOLGB1 PE=1 SV=2	GOLGB1	LSGLANVVLHELSGDDDTDQNMR
Q5T1M5	FK506-binding protein 15 OS=Homo sapiens GN=FKBP15 PE=1 SV=2	FKBP15	LSLTSDPEEGDPLALGPESPGEPQPPQLK
Q9H6K1	Uncharacterized protein C6orf106 OS=Homo sapiens GN=C6orf106 PE=1 SV=2	C6orf106	LSQNSVNLSPSSHANNLSVVTYSK
Q9Y446	Plakophilin-3 OS=Homo sapiens GN=PKP3 PE=1 SV=1	PKP3	LSSGFDDIDLPSAVK
Q15648	Mediator of RNA polymerase II transcription subunit 1 OS=Homo sapiens GN=MED1 PE=1 SV=4	MED1	LSSSDSIGPDVTDILSDIAEEASK
Q8N271	Prominin-2 OS=Homo sapiens GN=PROM2 PE=1 SV=1	PROM2	LSSTSSEETQLFHIPR
P46934	E3 ubiquitin-protein ligase NEDD4 OS=Homo sapiens GN=NEDD4 PE=1 SV=4	NEDD4	LTIFGNSAVSQPASSSNHSSR
Q70E73	Ras-associated and pleckstrin homology domains-containing protein 1 OS=Homo sapiens GN=RAPH1 PE=1 SV=3	RAPH1	LTQAEISEQPTMATVVPQVPTSPK
Q9UQ35	Serine/arginine repetitive matrix protein 2 OS=Homo sapiens GN=SRRM2 PE=1 SV=2	SRRM2	MAPALSGANLTSPR
Q16643	Drebrin OS=Homo sapiens GN=DBN1 PE=1 SV=4	DBN1	MAPTPIPTRSPSDSSTASTPVAEQIER
Q8NDX5	Polyhomeotic-like protein 3 OS=Homo sapiens GN=PHC3 PE=1 SV=1	PHC3	MDRTPPPPTLSPAAITVGR
Q14847	LIM and SH3 domain protein 1 OS=Homo sapiens GN=LASP1 PE=1 SV=2	LASP1	MGPSGGEGMEPERRDSQDGSSYR
Q92769	Histone deacetylase 2 OS=Homo sapiens GN=HDAC2 PE=1 SV=2	HDAC2	MLPHAPGVQMQAIPEDAVHEDSGDEDGEDPDKR
Q9UHF7	Zinc finger transcription factor Trps1 OS=Homo sapiens GN=TRPS1 PE=1 SV=2	TRPS1	MQPLHIQIKSPQESTGDPGNSSSVSEGK
Q9UQ35	Serine/arginine repetitive matrix protein 2 OS=Homo sapiens GN=SRRM2 PE=1 SV=2	SRRM2	MSCFSRPSMSPTPLDR
O15164	Transcription intermediary factor 1-alpha OS=Homo sapiens GN=TRIM24 PE=1 SV=3	TRIM24	NESEDNKFSDDSDDDFVQPR
O60238	BCL2/adenovirus E1B 19 kDa protein-interacting protein 3-like OS=Homo sapiens GN=BNIP3L PE=1 SV=1	BNIP3L	NGGLEHVPSSSSIHNGDMEK
Q5JSZ5	Protein PRRC2B OS=Homo sapiens GN=PRRC2B PE=1 SV=2	PRRC2B	NGSPNKQPSSEPEWTPEPR
Q92609	TBC1 domain family member 5 OS=Homo sapiens GN=TBC1D5 PE=1 SV=1	TBC1D5	NISSSPSVESLPGGR
Q6WKZ4	Rab11 family-interacting protein 1 OS=Homo sapiens GN=RAB11FIP1 PE=1 SV=3	RAB11FIP1	NKDSGSDTASAIIPSTTPSVDSDDESVVKDK
O94876	Transmembrane and coiled-coil domains protein 1 OS=Homo sapiens GN=TMCC1 PE=1 SV=3	TMCC1	NKFGSADNIPNLK
Q9ULL5	Proline-rich protein 12 OS=Homo sapiens GN=PRR12 PE=1 SV=2	PRR12	NLETLPSFSSDEEDSVAK
Q9NRY4	Rho GTPase-activating protein 35 OS=Homo sapiens GN=ARHGAP35 PE=1 SV=3	ARHGAP35	NLNLVSSTASIKDLADVDLR
Q9C0C2	182 kDa tankyrase-1-binding protein OS=Homo sapiens GN=TNKS1BP1 PE=1 SV=4	TNKS1BP1	NMAPGAVCSPGESK
Q7Z5L9	Interferon regulatory factor 2-binding protein 2 OS=Homo sapiens GN=IRF2BP2 PE=1 SV=2	IRF2BP2	NSNSPPSPSSMNQR
Q9H1E3	Nuclear ubiquitous casein and cyclin-dependent kinase substrate 1 OS=Homo sapiens GN=NUCKS1 PE=1 SV=1	NUCKS1	NSQEDSEDSEDKDVK
Q14978	Nucleolar and coiled-body phosphoprotein 1 OS=Homo sapiens GN=NOLC1 PE=1 SV=2	NOLC1	NSSPPPSPNKNNNAVDSGIHLTIEMNK
Q03164	Histone-lysine N-methyltransferase 2A OS=Homo sapiens GN=KMT2A PE=1 SV=5	KMT2A	NTPSMQALGESPESSSSELLNLGEGLGLDSNR
Q8IU81	Interferon regulatory factor 2-binding protein 1 OS=Homo sapiens GN=IRF2BP1 PE=1 SV=1	IRF2BP1	NVAEALGHSPK
Q92734	Protein TFG OS=Homo sapiens GN=TFG PE=1 SV=2	TFG	NVMSAFGLTDDQVSGPPSAPAEDR
P67809	Nuclease-sensitive element-binding protein 1 OS=Homo sapiens GN=YBX1 PE=1 SV=3	YBX1	NYQQNYQNSESGEKNEGSESAPEGQAQQR
O60825	6-phosphofructo-2-kinase/fructose-2,6-bisphosphatase 2 OS=Homo sapiens GN=PFKFB2 PE=1 SV=2	PFKFB2	NYSVGSRPLKPLSPLR
O60341	Lysine-specific histone demethylase 1A OS=Homo sapiens GN=KDM1A PE=1 SV=2	KDM1A	QATPGVPAQQSPSM
Q86X53	Glutamate-rich protein 1 OS=Homo sapiens GN=ERICH1 PE=1 SV=1	ERICH1	QEEGADASEEDPTPAGEEDVKDAR
Q53ET0	CREB-regulated transcription coactivator 2 OS=Homo sapiens GN=CRTC2 PE=1 SV=2	CRTC2	QFSPTMSPTLSSITQGVPLDTSK
Q5SW79	Centrosomal protein of 170 kDa OS=Homo sapiens GN=CEP170 PE=1 SV=1	CEP170	QGSFTIEKPSPNIPIELIPHINK
Q9UQ35	Serine/arginine repetitive matrix protein 2 OS=Homo sapiens GN=SRRM2 PE=1 SV=2	SRRM2	QGSITSPQANEQSVTPQRR
Q96ST2	Protein IWS1 homolog OS=Homo sapiens GN=IWS1 PE=1 SV=2	IWS1	QKMDSDEDEKEGEEEK
Q6W2J9	BCL-6 corepressor OS=Homo sapiens GN=BCOR PE=1 SV=1	BCOR	QPVSEPPADQVASDMPHSPTLR
Q9H6F5	Coiled-coil domain-containing protein 86 OS=Homo sapiens GN=CCDC86 PE=1 SV=1	CCDC86	QQDLHLESPQRQPEYSPESPR
Q14161	ARF GTPase-activating protein GIT2 OS=Homo sapiens GN=GIT2 PE=1 SV=2	GIT2	QQGSSLSGSKDNVELILK
Q9Y618	Nuclear receptor corepressor 2 OS=Homo sapiens GN=NCOR2 PE=1 SV=2	NCOR2	QQQLEEEAAKPPEPEKPVSPPPIESK
Q9Y520	Protein PRRC2C OS=Homo sapiens GN=PRRC2C PE=1 SV=4	PRRC2C	QRGSETDTDSEIHESASDKDSLSK
O75475	PC4 and SFRS1-interacting protein OS=Homo sapiens GN=PSIP1 PE=1 SV=1	PSIP1	QSNASSDVEVEEK
Q9UPX8	SH3 and multiple ankyrin repeat domains protein 2 OS=Homo sapiens GN=SHANK2 PE=1 SV=3	SHANK2	QSNVEDSPEKTCSIPIPTIIVK
Q14203	Dynactin subunit 1 OS=Homo sapiens GN=DCTN1 PE=1 SV=3	DCTN1	QSQIQVFEDGADTTSPETPDSSASK
Q8IVT2	Mitotic interactor and substrate of PLK1 OS=Homo sapiens GN=MISP PE=1 SV=1	MISP	RALSSDSILSPAPDAR
A1A5D9	Bicaudal D-related protein 2 OS=Homo sapiens GN=CCDC64B PE=1 SV=2	CCDC64B	RDSFLGGGPGPEEPEDLALQLQQK
O14579	Coatomer subunit epsilon OS=Homo sapiens GN=COPE PE=1 SV=3	COPE	RDSIVAELDR
P21860	Receptor tyrosine-protein kinase erbB-3 OS=Homo sapiens GN=ERBB3 PE=1 SV=1	ERBB3	RESGPGIAPGPEPHGLTNK
P50747	Biotin--protein ligase OS=Homo sapiens GN=HLCS PE=1 SV=1	HLCS	RGSASGSEPAGDSDR
Q5T0N5	Formin-binding protein 1-like OS=Homo sapiens GN=FNBP1L PE=1 SV=3	FNBP1L	RHSSDINHLVTQGR
Q07352	Zinc finger protein 36, C3H1 type-like 1 OS=Homo sapiens GN=ZFP36L1 PE=1 SV=1	ZFP36L1	RHSVTLPSSK
Q96AT1	Uncharacterized protein KIAA1143 OS=Homo sapiens GN=KIAA1143 PE=1 SV=2	KIAA1143	RIQPQPPDEDGDHSDKEDEQPQVVVLK
Q9P2M7	Cingulin OS=Homo sapiens GN=CGN PE=1 SV=2	CGN	RKVSLVLEK
Q6ZUT9	DENN domain-containing protein 5B OS=Homo sapiens GN=DENND5B PE=1 SV=2	DENND5B	RLSITSLTGK
Q8IYB3	Serine/arginine repetitive matrix protein 1 OS=Homo sapiens GN=SRRM1 PE=1 SV=2	SRRM1	RLSPSASPPR
Q9H2G4	Testis-specific Y-encoded-like protein 2 OS=Homo sapiens GN=TSPYL2 PE=1 SV=1	TSPYL2	RLSSSESPQRDPPPPPPPPPLLR
O95069	Potassium channel subfamily K member 2 OS=Homo sapiens GN=KCNK2 PE=1 SV=2	KCNK2	RLSVEIYDK
P41208	Centrin-2 OS=Homo sapiens GN=CETN2 PE=1 SV=1	CETN2	RMSPKPELTEEQKQEIR
Q13542	Eukaryotic translation initiation factor 4E-binding protein 2 OS=Homo sapiens GN=EIF4EBP2 PE=1 SV=1	EIF4EBP2	RNSPMAQTPPCHLPNIPGVTSPGTLIEDSK
Q9BTC0	Death-inducer obliterator 1 OS=Homo sapiens GN=DIDO1 PE=1 SV=5	DIDO1	RNSVERPAEPVAGAATPSLVEQQK
Q92738	USP6 N-terminal-like protein OS=Homo sapiens GN=USP6NL PE=1 SV=3	USP6NL	RPHGSTLSVSASPEK
Q96PU4	E3 ubiquitin-protein ligase UHRF2 OS=Homo sapiens GN=UHRF2 PE=1 SV=1	UHRF2	RPISDDDCPSASK
Q6PJT7	Zinc finger CCCH domain-containing protein 14 OS=Homo sapiens GN=ZC3H14 PE=1 SV=1	ZC3H14	RPSLPPSK
Q9BXB4	Oxysterol-binding protein-related protein 11 OS=Homo sapiens GN=OSBPL11 PE=1 SV=2	OSBPL11	RPSQNAISFFNVGHSK
Q9UQ35	Serine/arginine repetitive matrix protein 2 OS=Homo sapiens GN=SRRM2 PE=1 SV=2	SRRM2	RRETPSPRPMR
Q9BY77	Polymerase delta-interacting protein 3 OS=Homo sapiens GN=POLDIP3 PE=1 SV=2	POLDIP3	RSSPAAFINPPIGTVTPALK
P49736	DNA replication licensing factor MCM2 OS=Homo sapiens GN=MCM2 PE=1 SV=4	MCM2	RTDALTSSPGR
Q9NYV4	Cyclin-dependent kinase 12 OS=Homo sapiens GN=CDK12 PE=1 SV=2	CDK12	RTPTMPQEEAAACPPHILPPEK
P46379	Large proline-rich protein BAG6 OS=Homo sapiens GN=BAG6 PE=1 SV=2	BAG6	RVGDPPQPLPEEPMEVQGAERASPEPQR
O94885	SAM and SH3 domain-containing protein 1 OS=Homo sapiens GN=SASH1 PE=1 SV=3	SASH1	RVSQDLEVEKPDASPTSLQLR
Q15751	Probable E3 ubiquitin-protein ligase HERC1 OS=Homo sapiens GN=HERC1 PE=1 SV=2	HERC1	RVSTDLPEGQDVYTAACNSVIHR
Q13541	Eukaryotic translation initiation factor 4E-binding protein 1 OS=Homo sapiens GN=EIF4EBP1 PE=1 SV=3	EIF4EBP1	RVVLGDGVQLPPGDYSTTPGGTLFSTTPGGTR
Q8N3F9	Integral membrane protein GPR137C OS=Homo sapiens GN=GPR137C PE=2 SV=2	GPR137C	RYDSDDDLPR
P28290	Sperm-specific antigen 2 OS=Homo sapiens GN=SSFA2 PE=1 SV=3	SSFA2	SADNLSCPSPLNVMEPVTELMQEQSYLK
Q99759	Mitogen-activated protein kinase kinase kinase 3 OS=Homo sapiens GN=MAP3K3 PE=1 SV=2	MAP3K3	SADSENALSVQER
Q9HCM4	Band 4.1-like protein 5 OS=Homo sapiens GN=EPB41L5 PE=1 SV=3	EPB41L5	SALPVSPSISSAPVPVEIENLPQSPGTDQHDR
Q12851	Mitogen-activated protein kinase kinase kinase kinase 2 OS=Homo sapiens GN=MAP4K2 PE=1 SV=2	MAP4K2	SASEFQELDSPDDTMGTIK
O60271	C-Jun-amino-terminal kinase-interacting protein 4 OS=Homo sapiens GN=SPAG9 PE=1 SV=4	SPAG9	SASQSSLDKLDQELKEQQK
Q92538	Golgi-specific brefeldin A-resistance guanine nucleotide exchange factor 1 OS=Homo sapiens GN=GBF1 PE=1 SV=2	GBF1	SATDADVVNSGWLVVGK
Q8NCF5	NFATC2-interacting protein OS=Homo sapiens GN=NFATC2IP PE=1 SV=1	NFATC2IP	SCLSPKPPQGQEQQGQEDEVVLVEGPTLPETPR
Q07960	Rho GTPase-activating protein 1 OS=Homo sapiens GN=ARHGAP1 PE=1 SV=1	ARHGAP1	SDDSKSSSPELVTHLK
Q15154	Pericentriolar material 1 protein OS=Homo sapiens GN=PCM1 PE=1 SV=4	PCM1	SDISDQEEDEESEGCPVSINLSK
P48634	Protein PRRC2A OS=Homo sapiens GN=PRRC2A PE=1 SV=3	PRRC2A	SDSGGSSSEPFDR
Q9UKV5	E3 ubiquitin-protein ligase AMFR OS=Homo sapiens GN=AMFR PE=1 SV=2	AMFR	SDSIRPALNSPVERPSSDQEEGETSAQTER
Q86U44	N6-adenosine-methyltransferase 70 kDa subunit OS=Homo sapiens GN=METTL3 PE=1 SV=2	METTL3	SDSVLPASHGHLPQAGSLER
Q5TH69	Brefeldin A-inhibited guanine nucleotide-exchange protein 3 OS=Homo sapiens GN=ARFGEF3 PE=1 SV=3	ARFGEF3	SDVSDIGSDNCSLADEEQTPR
Q3L8U1	Chromodomain-helicase-DNA-binding protein 9 OS=Homo sapiens GN=CHD9 PE=1 SV=2	CHD9	SENLKEEPQSSEEESMSSVETR
Q6NUK4	Receptor expression-enhancing protein 3 OS=Homo sapiens GN=REEP3 PE=1 SV=1	REEP3	SFSMHDLTTIQGDEPVGQRPYQPLPEAK
P85037	Forkhead box protein K1 OS=Homo sapiens GN=FOXK1 PE=1 SV=1	FOXK1	SGGLQTPECLSREGSPIPHDPEFGSK
Q9H1E3	Nuclear ubiquitous casein and cyclin-dependent kinase substrate 1 OS=Homo sapiens GN=NUCKS1 PE=1 SV=1	NUCKS1	SGKNSQEDSEDSEDKDVK
Q9BUB4	tRNA-specific adenosine deaminase 1 OS=Homo sapiens GN=ADAT1 PE=1 SV=1	ADAT1	SGPISPGIHSCDLTVEGLATVTR
Q8TB72	Pumilio homolog 2 OS=Homo sapiens GN=PUM2 PE=1 SV=2	PUM2	SGQGFHGNSEVNAILSPR
P31749	RAC-alpha serine/threonine-protein kinase OS=Homo sapiens GN=AKT1 PE=1 SV=2	AKT1	SGSPSDNSGAEEMEVSLAKPK
Q9UKT5	F-box only protein 4 OS=Homo sapiens GN=FBXO4 PE=1 SV=2	FBXO4	SGTNSPPPPFSDWGR
Q5VT52	Regulation of nuclear pre-mRNA domain-containing protein 2 OS=Homo sapiens GN=RPRD2 PE=1 SV=1	RPRD2	SGTPTQDEMMDKPTSSSVDTMSLLSK
A0FGR8	Extended synaptotagmin-2 OS=Homo sapiens GN=ESYT2 PE=1 SV=1	ESYT2	SHMSGSPGPGGSNTAPSTPVIGGSDKPGMEEK
Q9Y478	5'-AMP-activated protein kinase subunit beta-1 OS=Homo sapiens GN=PRKAB1 PE=1 SV=4	PRKAB1	SHNNFVAILDLPEGEHQYK
Q08378	Golgin subfamily A member 3 OS=Homo sapiens GN=GOLGA3 PE=1 SV=2	GOLGA3	SHSGPSSLPEAPLKPPGPLVPPDQQDK
Q9GZV5	WW domain-containing transcription regulator protein 1 OS=Homo sapiens GN=WWTR1 PE=1 SV=1	WWTR1	SHSSPASLQLGTGAGAAGSPAQQHAHLR
Q92597	Protein NDRG1 OS=Homo sapiens GN=NDRG1 PE=1 SV=1	NDRG1	SHTSEGAHLDITPNSGAAGNSAGPK
Q9HAZ1	Dual specificity protein kinase CLK4 OS=Homo sapiens GN=CLK4 PE=1 SV=1	CLK4	SIEDDEEGHLICQSGDVLR
Q9H4A3	Serine/threonine-protein kinase WNK1 OS=Homo sapiens GN=WNK1 PE=1 SV=2	WNK1	SISNPPGSNLR
Q96HP0	Dedicator of cytokinesis protein 6 OS=Homo sapiens GN=DOCK6 PE=1 SV=3	DOCK6	SISSSNPDLAVAPGSVDDEVSR
Q96RT1	Protein LAP2 OS=Homo sapiens GN=ERBB2IP PE=1 SV=2	ERBB2IP	SKSATLLYDQPLQVFTGSSSSSDLISGTK
Q99638	Cell cycle checkpoint control protein RAD9A OS=Homo sapiens GN=RAD9A PE=1 SV=1	RAD9A	SLFFGSILAPVRSPQGPSPVLAEDSEGEG
Q9UKV3	Apoptotic chromatin condensation inducer in the nucleus OS=Homo sapiens GN=ACIN1 PE=1 SV=2	ACIN1	SLIPDIKPLAGQEAVVDLHADDSRISEDETER
P49321	Nuclear autoantigenic sperm protein OS=Homo sapiens GN=NASP PE=1 SV=2	NASP	SLQENEEEEIGNLELAWDMLDLAK
Q96RR4	Calcium/calmodulin-dependent protein kinase kinase 2 OS=Homo sapiens GN=CAMKK2 PE=1 SV=2	CAMKK2	SLSAPGNLLTK
O95155	Ubiquitin conjugation factor E4 B OS=Homo sapiens GN=UBE4B PE=1 SV=1	UBE4B	SLSDKEPSSGPEVSEEQALQLVCK
O75410	Transforming acidic coiled-coil-containing protein 1 OS=Homo sapiens GN=TACC1 PE=1 SV=2	TACC1	SLSFSSDSEGNFETPEAETPIR
Q9UMZ2	Synergin gamma OS=Homo sapiens GN=SYNRG PE=1 SV=2	SYNRG	SLSLGDKEISR
Q9H307	Pinin OS=Homo sapiens GN=PNN PE=1 SV=4	PNN	SLSPLGGRDDSPVSHR
Q4V328	GRIP1-associated protein 1 OS=Homo sapiens GN=GRIPAP1 PE=1 SV=1	GRIPAP1	SLSSSPQAQPPRPAELSDEEVAELFQR
Q12888	Tumor suppressor p53-binding protein 1 OS=Homo sapiens GN=TP53BP1 PE=1 SV=2	TP53BP1	SLVQDSLSTNSSDLVAPSPDAFR
Q13136	Liprin-alpha-1 OS=Homo sapiens GN=PPFIA1 PE=1 SV=1	PPFIA1	SMSSIPPYPASSLASSSPPGSGR
Q6UUV7	CREB-regulated transcription coactivator 3 OS=Homo sapiens GN=CRTC3 PE=1 SV=2	CRTC3	SNPSIQATLNK
Q9UI08	Ena/VASP-like protein OS=Homo sapiens GN=EVL PE=1 SV=2	EVL	SNSVEKPVSSILSR
Q9UKS6	Protein kinase C and casein kinase substrate in neurons protein 3 OS=Homo sapiens GN=PACSIN3 PE=1 SV=2	PACSIN3	SPDEVTLTSIVPTR
Q12888	Tumor suppressor p53-binding protein 1 OS=Homo sapiens GN=TP53BP1 PE=1 SV=2	TP53BP1	SPEPEVLSTQEDLFDQSNK
Q15742	NGFI-A-binding protein 2 OS=Homo sapiens GN=NAB2 PE=1 SV=1	NAB2	SPLELGEKLSPLPGGPGAGDPR
Q13098	COP9 signalosome complex subunit 1 OS=Homo sapiens GN=GPS1 PE=1 SV=4	GPS1	SPPREGSQGELTPANSQSR
O15085	Rho guanine nucleotide exchange factor 11 OS=Homo sapiens GN=ARHGEF11 PE=1 SV=1	ARHGEF11	SPPSLALR
Q8NC74	RBBP8 N-terminal-like protein OS=Homo sapiens GN=RBBP8NL PE=2 SV=3	RBBP8NL	SPQALSNGTK
Q86UU0	B-cell CLL/lymphoma 9-like protein OS=Homo sapiens GN=BCL9L PE=1 SV=1	BCL9L	SPSMAVPSPGWVASPK
Q9P2R6	Arginine-glutamic acid dipeptide repeats protein OS=Homo sapiens GN=RERE PE=1 SV=2	RERE	SPTPALCDPPACSLPVASQPPQHLSEAGR
P28370	Probable global transcription activator SNF2L1 OS=Homo sapiens GN=SMARCA1 PE=1 SV=2	SMARCA1	SPTSPLNMK
Q9Y2W1	Thyroid hormone receptor-associated protein 3 OS=Homo sapiens GN=THRAP3 PE=1 SV=2	THRAP3	SPVGKSPPSTGSTYGSSQK
Q14676	Mediator of DNA damage checkpoint protein 1 OS=Homo sapiens GN=MDC1 PE=1 SV=3	MDC1	SQASMVINSDTDDEEEVSAALTLAHLK
P56749	Claudin-12 OS=Homo sapiens GN=CLDN12 PE=1 SV=1	CLDN12	SRLSAIEIDIPVVSHTT
Q8IXT5	RNA-binding protein 12B OS=Homo sapiens GN=RBM12B PE=1 SV=2	RBM12B	SRSPLGFYVHLK
P23588	Eukaryotic translation initiation factor 4B OS=Homo sapiens GN=EIF4B PE=1 SV=2	EIF4B	SRTGSESSQTGTSTTSSR
Q9UN36	Protein NDRG2 OS=Homo sapiens GN=NDRG2 PE=1 SV=2	NDRG2	SRTLSQSSESGTLSSGPPGHTMEVSC
Q92766	Ras-responsive element-binding protein 1 OS=Homo sapiens GN=RREB1 PE=1 SV=3	RREB1	SSESDHFSYVQLR
O43166	Signal-induced proliferation-associated 1-like protein 1 OS=Homo sapiens GN=SIPA1L1 PE=1 SV=4	SIPA1L1	SSPKEELHPAAPSQLAPSFSSSSSSSSGPR
Q8ND56	Protein LSM14 homolog A OS=Homo sapiens GN=LSM14A PE=1 SV=3	LSM14A	SSPQLDPLRKSPTMEQAVQTASAHLPAPAAVGR
P10109	Adrenodoxin, mitochondrial OS=Homo sapiens GN=FDX1 PE=1 SV=1	FDX1	SSSEDKITVHFINR
Q9ULV0	Unconventional myosin-Vb OS=Homo sapiens GN=MYO5B PE=1 SV=3	MYO5B	SSSMADGDNSYCLEAIIR
Q92794	Histone acetyltransferase KAT6A OS=Homo sapiens GN=KAT6A PE=1 SV=2	KAT6A	SSSPPILTKPTLK
Q13501	Sequestosome-1 OS=Homo sapiens GN=SQSTM1 PE=1 SV=1	SQSTM1	SSSQPSSCCSDPSKPGGNVEGATQSLAEQMR
A0FGR8	Extended synaptotagmin-2 OS=Homo sapiens GN=ESYT2 PE=1 SV=1	ESYT2	SSSSLLASPGHISVK
P08047	Transcription factor Sp1 OS=Homo sapiens GN=SP1 PE=1 SV=3	SP1	SSSTGSSSSTGGGGQESQPSPLALLAATCSR
Q9UBC2	Epidermal growth factor receptor substrate 15-like 1 OS=Homo sapiens GN=EPS15L1 PE=1 SV=1	EPS15L1	STPVSQLGSADFPEAPDPFQPLGADSGDPFQSK
P10398	Serine/threonine-protein kinase A-Raf OS=Homo sapiens GN=ARAF PE=1 SV=2	ARAF	STSTPNVHMVSTTAPMDSNLIQLTGQSFSTDAAGSR
Q8N163	Cell cycle and apoptosis regulator protein 2 OS=Homo sapiens GN=CCAR2 PE=1 SV=2	CCAR2	SVASNQSEMEFSSLQDMPK
Q96HH9	GRAM domain-containing protein 3 OS=Homo sapiens GN=GRAMD3 PE=1 SV=1	GRAMD3	SVCGHLENTSVGNSPNPSSAENSFR
O95857	Tetraspanin-13 OS=Homo sapiens GN=TSPAN13 PE=2 SV=1	TSPAN13	SVNPNDTCLASCVK
Q92805	Golgin subfamily A member 1 OS=Homo sapiens GN=GOLGA1 PE=1 SV=3	GOLGA1	SVSKESVASMGADSGDDFASDGSSSR
Q96BY7	Autophagy-related protein 2 homolog B OS=Homo sapiens GN=ATG2B PE=1 SV=5	ATG2B	SVSVDESRPELIFR
P43243	Matrin-3 OS=Homo sapiens GN=MATR3 PE=1 SV=2	MATR3	SYSPDGKESPSDK
Q6IQ23	Pleckstrin homology domain-containing family A member 7 OS=Homo sapiens GN=PLEKHA7 PE=1 SV=2	PLEKHA7	SYVSEPELATLSGDMAQPSLGLVGPESR
Q6PKG0	La-related protein 1 OS=Homo sapiens GN=LARP1 PE=1 SV=2	LARP1	TASISSSPSEGTPTVGSYGCTPQSLPK
Q6IAA8	Ragulator complex protein LAMTOR1 OS=Homo sapiens GN=LAMTOR1 PE=1 SV=2	LAMTOR1	TDEQALLSSILAK
Q8IWI9	MAX gene-associated protein OS=Homo sapiens GN=MGA PE=1 SV=3	MGA	TDQGILVTNQDACALASSVSSPVK
P05114	Non-histone chromosomal protein HMG-14 OS=Homo sapiens GN=HMGN1 PE=1 SV=3	HMGN1	TEESPASDEAGEKEAK
Q9ULU4	Protein kinase C-binding protein 1 OS=Homo sapiens GN=ZMYND8 PE=1 SV=2	ZMYND8	TGQAGSLSGSPKPFSPQLSAPITTK
O75475	PC4 and SFRS1-interacting protein OS=Homo sapiens GN=PSIP1 PE=1 SV=1	PSIP1	TGVTSTSDSEEEGDDQEGEK
Q5VZ89	DENN domain-containing protein 4C OS=Homo sapiens GN=DENND4C PE=1 SV=2	DENND4C	THSFENVSCHLPDSR
Q14677	Clathrin interactor 1 OS=Homo sapiens GN=CLINT1 PE=1 SV=1	CLINT1	TIDLGAAAHYTGDKASPDQNASTHTPQSSVK
Q8IY95	Transmembrane protein 192 OS=Homo sapiens GN=TMEM192 PE=1 SV=1	TMEM192	TISSLEEIVEK
Q9UPX8	SH3 and multiple ankyrin repeat domains protein 2 OS=Homo sapiens GN=SHANK2 PE=1 SV=3	SHANK2	TIVAVGSMEEAVILPFR
P22234	Multifunctional protein ADE2 OS=Homo sapiens GN=PAICS PE=1 SV=3	PAICS	TKEVYELLDSPGK
Q6PKG0	La-related protein 1 OS=Homo sapiens GN=LARP1 PE=1 SV=2	LARP1	TKSDESGEEKNGDEDCQR
Q5VUA4	Zinc finger protein 318 OS=Homo sapiens GN=ZNF318 PE=1 SV=2	ZNF318	TKSPKPAESPQSATK
Q7L4E1	Mitoguardin-2 OS=Homo sapiens GN=FAM73B PE=1 SV=1	FAM73B	TLMLPLTEGSLR
P08727	Keratin, type I cytoskeletal 19 OS=Homo sapiens GN=KRT19 PE=1 SV=4	KRT19	TLQGLEIELQSQLSMK
Q14C86	GTPase-activating protein and VPS9 domain-containing protein 1 OS=Homo sapiens GN=GAPVD1 PE=1 SV=2	GAPVD1	TLRFSLCSDNLEGISEGPSNR
Q6IN85	Serine/threonine-protein phosphatase 4 regulatory subunit 3A OS=Homo sapiens GN=PPP4R3A PE=1 SV=1	PPP4R3A	TNLTSQSSTTNLPGSPGSPGSPGSPGSPGSVPK
Q6PJG2	ELM2 and SANT domain-containing protein 1 OS=Homo sapiens GN=ELMSAN1 PE=1 SV=2	ELMSAN1	TNSAEVTPPVLSVMGEATPVSIEPR
Q86X10	Ral GTPase-activating protein subunit beta OS=Homo sapiens GN=RALGAPB PE=1 SV=1	RALGAPB	TNSGISSASGGSTEPTTPDSERPAQALLR
Q3KQU3	MAP7 domain-containing protein 1 OS=Homo sapiens GN=MAP7D1 PE=1 SV=1	MAP7D1	TPETLLPFAEAEAFLK
Q15149	Plectin OS=Homo sapiens GN=PLEC PE=1 SV=3	PLEC	TQLASWSDPTEETGPVAGILDTETLEK
Q8N3P4	Vacuolar protein sorting-associated protein 8 homolog OS=Homo sapiens GN=VPS8 PE=1 SV=3	VPS8	TSEEELNKSFNLEASLSK
P56192	Methionine--tRNA ligase, cytoplasmic OS=Homo sapiens GN=MARS PE=1 SV=2	MARS	TSPKPAVVETVTTAKPQQIQALMDEVTK
O43314	Inositol hexakisphosphate and diphosphoinositol-pentakisphosphate kinase 2 OS=Homo sapiens GN=PPIP5K2 PE=1 SV=3	PPIP5K2	TSSEEEDSRREEPSLLLVLK
Q12888	Tumor suppressor p53-binding protein 1 OS=Homo sapiens GN=TP53BP1 PE=1 SV=2	TP53BP1	TSSVLGMSVESAPAVEEEKGEELEQK
Q9Y618	Nuclear receptor corepressor 2 OS=Homo sapiens GN=NCOR2 PE=1 SV=2	NCOR2	TSVLGGGEDGIEPVSPPEGMTEPGHSR
P49841	Glycogen synthase kinase-3 beta OS=Homo sapiens GN=GSK3B PE=1 SV=2	GSK3B	TTSFAESCKPVQQPSAFGSMK
Q14684	Ribosomal RNA processing protein 1 homolog B OS=Homo sapiens GN=RRP1B PE=1 SV=3	RRP1B	VAFDPEQKPLHGVLKTPTSSPASSPLVAK
Q14764	Major vault protein OS=Homo sapiens GN=MVP PE=1 SV=4	MVP	VASGPSPGEGISPQSAQAPQAPGDNHVVPVLR
Q99569	Plakophilin-4 OS=Homo sapiens GN=PKP4 PE=1 SV=2	PKP4	VASPSQGQVGSSSPKR
Q9P0P8	Uncharacterized protein C6orf203 OS=Homo sapiens GN=C6orf203 PE=1 SV=1	C6orf203	VDEEDSDEESHHDEMSEQEEELEDDPTVVK
Q96P16	Regulation of nuclear pre-mRNA domain-containing protein 1A OS=Homo sapiens GN=RPRD1A PE=1 SV=1	RPRD1A	VDENENCSSLGSPSEPPQTLDLVR
P05388	60S acidic ribosomal protein P0 OS=Homo sapiens GN=RPLP0 PE=1 SV=1	RPLP0	VEAKEESEESDEDMGFGLFD
O14686	Histone-lysine N-methyltransferase 2D OS=Homo sapiens GN=KMT2D PE=1 SV=2	KMT2D	VEEGGRHPSPCQFTIATPK
Q8IWT3	Cullin-9 OS=Homo sapiens GN=CUL9 PE=1 SV=2	CUL9	VGLQSPSVEAWEAK
Q09666	Neuroblast differentiation-associated protein AHNAK OS=Homo sapiens GN=AHNAK PE=1 SV=2	AHNAK	VHAPGLNLSGVGGK
P28749	Retinoblastoma-like protein 1 OS=Homo sapiens GN=RBL1 PE=1 SV=3	RBL1	VIAIDSDAESPAKR
O43719	HIV Tat-specific factor 1 OS=Homo sapiens GN=HTATSF1 PE=1 SV=1	HTATSF1	VLDEEGSER
P15531	Nucleoside diphosphate kinase A OS=Homo sapiens GN=NME1 PE=1 SV=1	NME1	VMLGETNPADSKPGTIR
Q9UKV5	E3 ubiquitin-protein ligase AMFR OS=Homo sapiens GN=AMFR PE=1 SV=2	AMFR	VPLDLSPR
Q01804	OTU domain-containing protein 4 OS=Homo sapiens GN=OTUD4 PE=1 SV=4	OTUD4	VQRPKEESSEDENEVSNILR
Q9P2D3	HEAT repeat-containing protein 5B OS=Homo sapiens GN=HEATR5B PE=1 SV=2	HEATR5B	VSDSPSHIATK
Q9BXB4	Oxysterol-binding protein-related protein 11 OS=Homo sapiens GN=OSBPL11 PE=1 SV=2	OSBPL11	VSESEGKLEGQATAVTPNK
Q13443	Disintegrin and metalloproteinase domain-containing protein 9 OS=Homo sapiens GN=ADAM9 PE=1 SV=1	ADAM9	VSSQGNLIPARPAPAPPLYSSLT
Q7Z6E9	E3 ubiquitin-protein ligase RBBP6 OS=Homo sapiens GN=RBBP6 PE=1 SV=1	RBBP6	WDKDDFESEEEDVK
Q6P5R6	60S ribosomal protein L22-like 1 OS=Homo sapiens GN=RPL22L1 PE=1 SV=2	RPL22L1	YFQISQDEDESESED
Q9H1Z4	WD repeat-containing protein 13 OS=Homo sapiens GN=WDR13 PE=1 SV=2	WDR13	YGPLSEPGSAR
P08559	Pyruvate dehydrogenase E1 component subunit alpha, somatic form, mitochondrial OS=Homo sapiens GN=PDHA1 PE=1 SV=3	PDHA1	YHGHSMSDPGVSYR
Q9Y446	Plakophilin-3 OS=Homo sapiens GN=PKP3 PE=1 SV=1	PKP3	YLMASDPNLQVLGAAYIQHK
Q9BTC0	Death-inducer obliterator 1 OS=Homo sapiens GN=DIDO1 PE=1 SV=5	DIDO1	YLSVPPSPNISTSESRSPPEGDTTLFLSR
Q02241	Kinesin-like protein KIF23 OS=Homo sapiens GN=KIF23 PE=1 SV=3	KIF23	YMLTHQELASDGEIETK
Q9UH99	SUN domain-containing protein 2 OS=Homo sapiens GN=SUN2 PE=1 SV=3	SUN2	YSQGDDDGSSSSGGSSVAGSQSTLFK
A5YM69	Rho guanine nucleotide exchange factor 35 OS=Homo sapiens GN=ARHGEF35 PE=1 SV=1	ARHGEF35	YYSPCEEHPAETNQNEGAESGTIR
